# Supplementary material for: LIFTOSCOPE: development of an automated AI-based module for time-effective and contactless analysis and isolation of cells in microtiter plates
Source: J Biol Eng. 2023 Feb 7;17:10. doi: 10.1186/s13036-023-00329-9 (PMC9903473; doi:10.1186/s13036-023-00329-9)
Supplement: Supplementary file 1 — Additional file 1. [file 13036_2023_329_MOESM1_ESM.zip]

Archive with 24 entries (24 files):
- pointgenerator.py
- Points01.xml
- Points02.xml
- Points03.xml
- Points04.xml
- Points05.xml
- Points11.xml
- Points12.xml
- Points13.xml
- Points14.xml
- Points15.xml
- Points21.xml
- Points22.xml
- Points23.xml
- Points24.xml
- Points25.xml
- Points31.xml
- Points32.xml
- Points33.xml
- Points34.xml
- Points35.xml
- Simulations.xlsx
- TimeContinuous.py
- TimeStopAndGo.py
