# Supplementary material for: LIFTOSCOPE: development of an automated AI-based module for time-effective and contactless analysis and isolation of cells in microtiter plates
Source: J Biol Eng. 2023 Feb 7;17:10. doi: 10.1186/s13036-023-00329-9 (PMC9903473; doi:10.1186/s13036-023-00329-9)
Supplement: Supplementary file 1 — Additional file 1. [file 13036_2023_329_MOESM1_ESM.zip › pointgenerator.py]

"""
A script generating N random numbers, distributing them with equal probabilities
in circular reservoirs.
The z-coordinate has a randomly generated piecewise linear dependence of x-coordinate
with the predefined number of linear sections.

The geometry is defined on the line 46!!!!
"""

import argparse
import random
import xml.etree.cElementTree as ET

def create_parser():
    """
    Parses each of the arguments from the command line
    :return ArgumentParser representing the command line arguments that were supplied to the command line:
    """
    parser = argparse.ArgumentParser()
    parser.add_argument("--path", help="where to create a file", type=str)
    parser.add_argument("--N", help="total number of points", type=int)
    return parser

def indent(elem, level=0):
    i = "\n" + level*"  "
    if len(elem):
        if not elem.text or not elem.text.strip():
            elem.text = i + "  "
        if not elem.tail or not elem.tail.strip():
            elem.tail = i
        for elem in elem:
            indent(elem, level+1)
        if not elem.tail or not elem.tail.strip():
            elem.tail = i
    else:
        if level and (not elem.tail or not elem.tail.strip()):
            elem.tail = i
    

def start():
    parser = create_parser()
    args = parser.parse_args()
    
    root = ET.Element("points")
    
    # set geometry
    verticalContainersNumber = 2
    horizontalContainersNumber = 3
    containersNumber = verticalContainersNumber * horizontalContainersNumber
    containerRaduis = 17.5
    verticalMargin = 23.7
    horizontalMargin = 23.9
    verticalShift = 38
    horizontalShift = 40
    zMargin = 2000
    zChanges = []
    fracturesNumber = 3
    for _ in range(fracturesNumber):
        zChanges.append(random.uniform(0.001, containerRaduis - 0.001))
    zChanges.sort()
    
    i = 0
    points = []
    while i < args.N:
        x = random.uniform(-containerRaduis, containerRaduis)
        y = random.uniform(-containerRaduis, containerRaduis)
        z = 0
        for j in range(fracturesNumber - 1):
            if(zChanges[-1] < abs(x)):
                if len(zChanges) % 2 == 0:
                    z = (containerRaduis - abs(x)) * 300 / (containerRaduis - zChanges[-1])
                else:
                    z = (abs(x) - zChanges[-1]) * 300 / (containerRaduis - zChanges[-1])
                break
                
            if(zChanges[0] > abs(x)):
                z = (zChanges[0] - abs(x)) * 300 / zChanges[0]
                break
                
            if((zChanges[j] < abs(x)) & (zChanges[j+1] > abs(x))):
                if (j+1) % 2 == 0:
                    z = (zChanges[j+1] - abs(x)) * 300 / (zChanges[j+1] - zChanges[j])
                else:
                    z = (abs(x) - zChanges[j]) * 300 / (zChanges[j+1] - zChanges[j])
                
        verticalContainerIndex = random.randrange(0, verticalContainersNumber)
        horizontalContainerIndex = random.randrange(0, horizontalContainersNumber)
        if x ** 2 + y ** 2 < containerRaduis ** 2:
            i = i + 1
            x = x + horizontalMargin + horizontalContainerIndex * horizontalShift
            y = y + verticalMargin + verticalContainerIndex * verticalShift
            z = z + zMargin
            points.append([x, y, z])
            point = ET.SubElement(root, "point", index=str(i))
            ET.SubElement(point, "X").text = '%.3f' % x
            ET.SubElement(point, "Y").text = '%.3f' % y
            ET.SubElement(point, "Z").text = '%.0f' % z
            
    indent(root)
    tree = ET.ElementTree(root)
    tree.write(args.path)

start()
            
