# Supplementary material for: LIFTOSCOPE: development of an automated AI-based module for time-effective and contactless analysis and isolation of cells in microtiter plates
Source: J Biol Eng. 2023 Feb 7;17:10. doi: 10.1186/s13036-023-00329-9 (PMC9903473; doi:10.1186/s13036-023-00329-9)
Supplement: Supplementary file 1 — Additional file 1. [file 13036_2023_329_MOESM1_ESM.zip › Points01.xml]

<points>
  <point index="1">
    <X>33.413</X>
    <Y>67.257</Y>
    <Z>2083</Z>
  </point>
  <point index="2">
    <X>12.980</X>
    <Y>21.860</Y>
    <Z>2122</Z>
  </point>
  <point index="3">
    <X>72.631</X>
    <Y>37.622</Y>
    <Z>2062</Z>
  </point>
  <point index="4">
    <X>58.474</X>
    <Y>56.151</Y>
    <Z>2074</Z>
  </point>
  <point index="5">
    <X>63.151</X>
    <Y>39.398</Y>
    <Z>2090</Z>
  </point>
  <point index="6">
    <X>107.150</X>
    <Y>14.666</Y>
    <Z>2233</Z>
  </point>
  <point index="7">
    <X>59.508</X>
    <Y>19.681</Y>
    <Z>2150</Z>
  </point>
  <point index="8">
    <X>120.798</X>
    <Y>63.700</Y>
    <Z>2284</Z>
  </point>
  <point index="9">
    <X>17.401</X>
    <Y>49.641</Y>
    <Z>2002</Z>
  </point>
  <point index="10">
    <X>102.168</X>
    <Y>6.526</Y>
    <Z>2157</Z>
  </point>
  <point index="11">
    <X>66.784</X>
    <Y>7.012</Y>
    <Z>2260</Z>
  </point>
  <point index="12">
    <X>20.027</X>
    <Y>52.942</Y>
    <Z>2188</Z>
  </point>
  <point index="13">
    <X>98.558</X>
    <Y>75.083</Y>
    <Z>2080</Z>
  </point>
  <point index="14">
    <X>65.856</X>
    <Y>70.207</Y>
    <Z>2210</Z>
  </point>
  <point index="15">
    <X>118.954</X>
    <Y>60.812</Y>
    <Z>2234</Z>
  </point>
  <point index="16">
    <X>24.288</X>
    <Y>62.096</Y>
    <Z>2191</Z>
  </point>
  <point index="17">
    <X>107.279</X>
    <Y>49.538</Y>
    <Z>2224</Z>
  </point>
  <point index="18">
    <X>106.938</X>
    <Y>65.332</Y>
    <Z>2249</Z>
  </point>
  <point index="19">
    <X>104.663</X>
    <Y>28.636</Y>
    <Z>2086</Z>
  </point>
  <point index="20">
    <X>102.257</X>
    <Y>47.124</Y>
    <Z>2136</Z>
  </point>
  <point index="21">
    <X>19.692</X>
    <Y>23.853</Y>
    <Z>2163</Z>
  </point>
  <point index="22">
    <X>105.917</X>
    <Y>34.853</Y>
    <Z>2224</Z>
  </point>
  <point index="23">
    <X>65.477</X>
    <Y>51.324</Y>
    <Z>2120</Z>
  </point>
  <point index="24">
    <X>114.976</X>
    <Y>66.233</Y>
    <Z>2126</Z>
  </point>
  <point index="25">
    <X>80.594</X>
    <Y>20.322</Y>
    <Z>2278</Z>
  </point>
  <point index="26">
    <X>67.638</X>
    <Y>78.418</Y>
    <Z>2197</Z>
  </point>
  <point index="27">
    <X>91.882</X>
    <Y>32.911</Y>
    <Z>2151</Z>
  </point>
  <point index="28">
    <X>116.598</X>
    <Y>28.824</Y>
    <Z>2170</Z>
  </point>
  <point index="29">
    <X>69.269</X>
    <Y>33.859</Y>
    <Z>2078</Z>
  </point>
  <point index="30">
    <X>99.573</X>
    <Y>17.271</Y>
    <Z>2154</Z>
  </point>
  <point index="31">
    <X>78.417</X>
    <Y>30.636</Y>
    <Z>2219</Z>
  </point>
  <point index="32">
    <X>78.126</X>
    <Y>29.166</Y>
    <Z>2211</Z>
  </point>
  <point index="33">
    <X>18.301</X>
    <Y>32.561</Y>
    <Z>2061</Z>
  </point>
  <point index="34">
    <X>111.073</X>
    <Y>50.101</Y>
    <Z>2020</Z>
  </point>
  <point index="35">
    <X>15.396</X>
    <Y>38.030</Y>
    <Z>2056</Z>
  </point>
  <point index="36">
    <X>53.371</X>
    <Y>12.419</Y>
    <Z>2111</Z>
  </point>
  <point index="37">
    <X>15.013</X>
    <Y>51.034</Y>
    <Z>2067</Z>
  </point>
  <point index="38">
    <X>19.495</X>
    <Y>57.181</Y>
    <Z>2149</Z>
  </point>
  <point index="39">
    <X>65.944</X>
    <Y>34.357</Y>
    <Z>2231</Z>
  </point>
  <point index="40">
    <X>109.268</X>
    <Y>20.177</Y>
    <Z>2078</Z>
  </point>
  <point index="41">
    <X>31.443</X>
    <Y>52.092</Y>
    <Z>2030</Z>
  </point>
  <point index="42">
    <X>51.912</X>
    <Y>35.993</Y>
    <Z>2151</Z>
  </point>
  <point index="43">
    <X>104.017</X>
    <Y>62.735</Y>
    <Z>2267</Z>
  </point>
  <point index="44">
    <X>69.276</X>
    <Y>49.207</Y>
    <Z>2077</Z>
  </point>
  <point index="45">
    <X>14.871</X>
    <Y>67.997</Y>
    <Z>2070</Z>
  </point>
  <point index="46">
    <X>26.803</X>
    <Y>24.846</Y>
    <Z>2259</Z>
  </point>
  <point index="47">
    <X>62.965</X>
    <Y>48.093</Y>
    <Z>2038</Z>
  </point>
  <point index="48">
    <X>103.124</X>
    <Y>24.521</Y>
    <Z>2082</Z>
  </point>
  <point index="49">
    <X>14.635</X>
    <Y>50.662</Y>
    <Z>2077</Z>
  </point>
  <point index="50">
    <X>55.764</X>
    <Y>68.752</Y>
    <Z>2046</Z>
  </point>
  <point index="51">
    <X>32.998</X>
    <Y>13.582</Y>
    <Z>2072</Z>
  </point>
  <point index="52">
    <X>22.628</X>
    <Y>55.003</Y>
    <Z>2048</Z>
  </point>
  <point index="53">
    <X>114.704</X>
    <Y>63.538</Y>
    <Z>2118</Z>
  </point>
  <point index="54">
    <X>73.144</X>
    <Y>72.247</Y>
    <Z>2076</Z>
  </point>
  <point index="55">
    <X>105.143</X>
    <Y>77.288</Y>
    <Z>2041</Z>
  </point>
  <point index="56">
    <X>19.922</X>
    <Y>75.410</Y>
    <Z>2180</Z>
  </point>
  <point index="57">
    <X>27.870</X>
    <Y>20.097</Y>
    <Z>2180</Z>
  </point>
  <point index="58">
    <X>54.524</X>
    <Y>11.172</Y>
    <Z>2080</Z>
  </point>
  <point index="59">
    <X>116.295</X>
    <Y>22.560</Y>
    <Z>2162</Z>
  </point>
  <point index="60">
    <X>106.496</X>
    <Y>31.354</Y>
    <Z>2281</Z>
  </point>
  <point index="61">
    <X>119.753</X>
    <Y>21.024</Y>
    <Z>2255</Z>
  </point>
  <point index="62">
    <X>8.839</X>
    <Y>57.181</Y>
    <Z>2234</Z>
  </point>
  <point index="63">
    <X>51.553</X>
    <Y>23.321</Y>
    <Z>2160</Z>
  </point>
  <point index="64">
    <X>28.556</X>
    <Y>16.119</Y>
    <Z>2130</Z>
  </point>
  <point index="65">
    <X>94.714</X>
    <Y>70.016</Y>
    <Z>2075</Z>
  </point>
  <point index="66">
    <X>62.324</X>
    <Y>61.675</Y>
    <Z>2120</Z>
  </point>
  <point index="67">
    <X>7.631</X>
    <Y>64.634</Y>
    <Z>2267</Z>
  </point>
  <point index="68">
    <X>32.212</X>
    <Y>35.396</Y>
    <Z>2051</Z>
  </point>
  <point index="69">
    <X>102.334</X>
    <Y>21.029</Y>
    <Z>2117</Z>
  </point>
  <point index="70">
    <X>8.197</X>
    <Y>62.348</Y>
    <Z>2251</Z>
  </point>
  <point index="71">
    <X>115.841</X>
    <Y>13.229</Y>
    <Z>2149</Z>
  </point>
  <point index="72">
    <X>61.857</X>
    <Y>61.350</Y>
    <Z>2230</Z>
  </point>
  <point index="73">
    <X>66.017</X>
    <Y>30.475</Y>
    <Z>2248</Z>
  </point>
  <point index="74">
    <X>24.405</X>
    <Y>27.991</Y>
    <Z>2158</Z>
  </point>
  <point index="75">
    <X>24.996</X>
    <Y>20.719</Y>
    <Z>2007</Z>
  </point>
  <point index="76">
    <X>7.313</X>
    <Y>64.937</Y>
    <Z>2275</Z>
  </point>
  <point index="77">
    <X>24.726</X>
    <Y>71.845</Y>
    <Z>2068</Z>
  </point>
  <point index="78">
    <X>103.862</X>
    <Y>58.783</Y>
    <Z>2289</Z>
  </point>
  <point index="79">
    <X>29.416</X>
    <Y>68.748</Y>
    <Z>2067</Z>
  </point>
  <point index="80">
    <X>67.670</X>
    <Y>74.984</Y>
    <Z>2195</Z>
  </point>
  <point index="81">
    <X>16.178</X>
    <Y>11.771</Y>
    <Z>2035</Z>
  </point>
  <point index="82">
    <X>101.686</X>
    <Y>39.084</Y>
    <Z>2271</Z>
  </point>
  <point index="83">
    <X>17.292</X>
    <Y>32.323</Y>
    <Z>2005</Z>
  </point>
  <point index="84">
    <X>91.536</X>
    <Y>26.783</Y>
    <Z>2161</Z>
  </point>
  <point index="85">
    <X>56.708</X>
    <Y>31.623</Y>
    <Z>2021</Z>
  </point>
  <point index="86">
    <X>72.796</X>
    <Y>13.611</Y>
    <Z>2067</Z>
  </point>
  <point index="87">
    <X>101.539</X>
    <Y>7.709</Y>
    <Z>2298</Z>
  </point>
  <point index="88">
    <X>55.019</X>
    <Y>65.146</Y>
    <Z>2066</Z>
  </point>
  <point index="89">
    <X>25.146</X>
    <Y>20.276</Y>
    <Z>2042</Z>
  </point>
  <point index="90">
    <X>12.104</X>
    <Y>25.496</Y>
    <Z>2145</Z>
  </point>
  <point index="91">
    <X>8.242</X>
    <Y>58.786</Y>
    <Z>2250</Z>
  </point>
  <point index="92">
    <X>26.747</X>
    <Y>14.523</Y>
    <Z>2263</Z>
  </point>
  <point index="93">
    <X>102.649</X>
    <Y>13.912</Y>
    <Z>2043</Z>
  </point>
  <point index="94">
    <X>66.071</X>
    <Y>61.957</Y>
    <Z>2261</Z>
  </point>
  <point index="95">
    <X>52.760</X>
    <Y>49.358</Y>
    <Z>2128</Z>
  </point>
  <point index="96">
    <X>30.050</X>
    <Y>25.781</Y>
    <Z>2021</Z>
  </point>
  <point index="97">
    <X>114.699</X>
    <Y>18.184</Y>
    <Z>2118</Z>
  </point>
  <point index="98">
    <X>32.479</X>
    <Y>72.013</Y>
    <Z>2058</Z>
  </point>
  <point index="99">
    <X>63.247</X>
    <Y>63.878</Y>
    <Z>2117</Z>
  </point>
  <point index="100">
    <X>55.035</X>
    <Y>23.616</Y>
    <Z>2066</Z>
  </point>
</points>
