# Supplementary material for: LIFTOSCOPE: development of an automated AI-based module for time-effective and contactless analysis and isolation of cells in microtiter plates
Source: J Biol Eng. 2023 Feb 7;17:10. doi: 10.1186/s13036-023-00329-9 (PMC9903473; doi:10.1186/s13036-023-00329-9)
Supplement: Supplementary file 1 — Additional file 1. [file 13036_2023_329_MOESM1_ESM.zip › Points02.xml]

<points>
  <point index="1">
    <X>60.378</X>
    <Y>33.328</Y>
    <Z>2189</Z>
  </point>
  <point index="2">
    <X>49.969</X>
    <Y>66.630</Y>
    <Z>2088</Z>
  </point>
  <point index="3">
    <X>27.689</X>
    <Y>56.588</Y>
    <Z>2208</Z>
  </point>
  <point index="4">
    <X>64.426</X>
    <Y>28.448</Y>
    <Z>2115</Z>
  </point>
  <point index="5">
    <X>87.812</X>
    <Y>25.875</Y>
    <Z>2216</Z>
  </point>
  <point index="6">
    <X>96.555</X>
    <Y>60.212</Y>
    <Z>2208</Z>
  </point>
  <point index="7">
    <X>50.659</X>
    <Y>70.861</Y>
    <Z>2047</Z>
  </point>
  <point index="8">
    <X>36.108</X>
    <Y>18.453</Y>
    <Z>2010</Z>
  </point>
  <point index="9">
    <X>68.275</X>
    <Y>20.580</Y>
    <Z>2249</Z>
  </point>
  <point index="10">
    <X>37.547</X>
    <Y>55.584</Y>
    <Z>2071</Z>
  </point>
  <point index="11">
    <X>16.460</X>
    <Y>17.003</Y>
    <Z>2204</Z>
  </point>
  <point index="12">
    <X>52.151</X>
    <Y>34.124</Y>
    <Z>2028</Z>
  </point>
  <point index="13">
    <X>63.206</X>
    <Y>57.288</Y>
    <Z>2056</Z>
  </point>
  <point index="14">
    <X>57.375</X>
    <Y>32.460</Y>
    <Z>2242</Z>
  </point>
  <point index="15">
    <X>117.506</X>
    <Y>14.438</Y>
    <Z>2069</Z>
  </point>
  <point index="16">
    <X>104.382</X>
    <Y>47.740</Y>
    <Z>2130</Z>
  </point>
  <point index="17">
    <X>74.753</X>
    <Y>63.388</Y>
    <Z>2065</Z>
  </point>
  <point index="18">
    <X>90.827</X>
    <Y>26.829</Y>
    <Z>2037</Z>
  </point>
  <point index="19">
    <X>64.957</X>
    <Y>25.989</Y>
    <Z>2015</Z>
  </point>
  <point index="20">
    <X>110.907</X>
    <Y>36.008</Y>
    <Z>2222</Z>
  </point>
  <point index="21">
    <X>67.310</X>
    <Y>31.150</Y>
    <Z>2181</Z>
  </point>
  <point index="22">
    <X>118.059</X>
    <Y>17.154</Y>
    <Z>2102</Z>
  </point>
  <point index="23">
    <X>115.460</X>
    <Y>70.384</Y>
    <Z>2036</Z>
  </point>
  <point index="24">
    <X>61.075</X>
    <Y>64.399</Y>
    <Z>2140</Z>
  </point>
  <point index="25">
    <X>17.353</X>
    <Y>22.800</Y>
    <Z>2241</Z>
  </point>
  <point index="26">
    <X>104.599</X>
    <Y>58.608</Y>
    <Z>2054</Z>
  </point>
  <point index="27">
    <X>69.647</X>
    <Y>70.653</Y>
    <Z>2273</Z>
  </point>
  <point index="28">
    <X>10.007</X>
    <Y>26.620</Y>
    <Z>2086</Z>
  </point>
  <point index="29">
    <X>59.666</X>
    <Y>75.404</Y>
    <Z>2239</Z>
  </point>
  <point index="30">
    <X>102.221</X>
    <Y>10.664</Y>
    <Z>2058</Z>
  </point>
  <point index="31">
    <X>28.403</X>
    <Y>55.034</Y>
    <Z>2258</Z>
  </point>
  <point index="32">
    <X>22.318</X>
    <Y>72.190</Y>
    <Z>2052</Z>
  </point>
  <point index="33">
    <X>107.194</X>
    <Y>74.936</Y>
    <Z>2173</Z>
  </point>
  <point index="34">
    <X>101.728</X>
    <Y>77.199</Y>
    <Z>2093</Z>
  </point>
  <point index="35">
    <X>46.747</X>
    <Y>62.465</Y>
    <Z>2279</Z>
  </point>
  <point index="36">
    <X>93.576</X>
    <Y>52.458</Y>
    <Z>2087</Z>
  </point>
  <point index="37">
    <X>117.691</X>
    <Y>31.564</Y>
    <Z>2080</Z>
  </point>
  <point index="38">
    <X>52.219</X>
    <Y>14.152</Y>
    <Z>2031</Z>
  </point>
  <point index="39">
    <X>58.053</X>
    <Y>75.487</Y>
    <Z>2269</Z>
  </point>
  <point index="40">
    <X>37.259</X>
    <Y>51.204</Y>
    <Z>2054</Z>
  </point>
  <point index="41">
    <X>8.291</X>
    <Y>57.318</Y>
    <Z>2188</Z>
  </point>
  <point index="42">
    <X>49.440</X>
    <Y>57.620</Y>
    <Z>2120</Z>
  </point>
  <point index="43">
    <X>64.732</X>
    <Y>54.553</Y>
    <Z>2007</Z>
  </point>
  <point index="44">
    <X>71.578</X>
    <Y>24.109</Y>
    <Z>2195</Z>
  </point>
  <point index="45">
    <X>19.555</X>
    <Y>52.531</Y>
    <Z>2247</Z>
  </point>
  <point index="46">
    <X>97.843</X>
    <Y>21.774</Y>
    <Z>2261</Z>
  </point>
  <point index="47">
    <X>73.846</X>
    <Y>50.845</Y>
    <Z>2102</Z>
  </point>
  <point index="48">
    <X>62.567</X>
    <Y>21.602</Y>
    <Z>2034</Z>
  </point>
  <point index="49">
    <X>59.899</X>
    <Y>72.450</Y>
    <Z>2223</Z>
  </point>
  <point index="50">
    <X>91.396</X>
    <Y>72.122</Y>
    <Z>2003</Z>
  </point>
  <point index="51">
    <X>113.121</X>
    <Y>20.043</Y>
    <Z>2132</Z>
  </point>
  <point index="52">
    <X>98.810</X>
    <Y>31.682</Y>
    <Z>2300</Z>
  </point>
  <point index="53">
    <X>63.012</X>
    <Y>59.883</Y>
    <Z>2003</Z>
  </point>
  <point index="54">
    <X>36.968</X>
    <Y>29.464</Y>
    <Z>2037</Z>
  </point>
  <point index="55">
    <X>88.097</X>
    <Y>21.282</Y>
    <Z>2199</Z>
  </point>
  <point index="56">
    <X>74.472</X>
    <Y>23.825</Y>
    <Z>2077</Z>
  </point>
  <point index="57">
    <X>58.410</X>
    <Y>72.191</Y>
    <Z>2284</Z>
  </point>
  <point index="58">
    <X>107.077</X>
    <Y>25.818</Y>
    <Z>2164</Z>
  </point>
  <point index="59">
    <X>30.457</X>
    <Y>18.928</Y>
    <Z>2240</Z>
  </point>
  <point index="60">
    <X>61.572</X>
    <Y>37.374</Y>
    <Z>2104</Z>
  </point>
  <point index="61">
    <X>17.760</X>
    <Y>35.188</Y>
    <Z>2257</Z>
  </point>
  <point index="62">
    <X>67.014</X>
    <Y>40.037</Y>
    <Z>2160</Z>
  </point>
  <point index="63">
    <X>38.270</X>
    <Y>54.678</Y>
    <Z>2114</Z>
  </point>
  <point index="64">
    <X>19.540</X>
    <Y>60.525</Y>
    <Z>2248</Z>
  </point>
  <point index="65">
    <X>67.254</X>
    <Y>48.328</Y>
    <Z>2177</Z>
  </point>
  <point index="66">
    <X>109.174</X>
    <Y>7.506</Y>
    <Z>2293</Z>
  </point>
  <point index="67">
    <X>58.509</X>
    <Y>8.530</Y>
    <Z>2288</Z>
  </point>
  <point index="68">
    <X>90.177</X>
    <Y>65.205</Y>
    <Z>2076</Z>
  </point>
  <point index="69">
    <X>26.782</X>
    <Y>71.854</Y>
    <Z>2144</Z>
  </point>
  <point index="70">
    <X>33.045</X>
    <Y>69.776</Y>
    <Z>2135</Z>
  </point>
  <point index="71">
    <X>105.899</X>
    <Y>48.819</Y>
    <Z>2081</Z>
  </point>
  <point index="72">
    <X>99.840</X>
    <Y>74.356</Y>
    <Z>2227</Z>
  </point>
  <point index="73">
    <X>114.697</X>
    <Y>21.094</Y>
    <Z>2067</Z>
  </point>
  <point index="74">
    <X>74.929</X>
    <Y>15.368</Y>
    <Z>2058</Z>
  </point>
  <point index="75">
    <X>56.721</X>
    <Y>35.628</Y>
    <Z>2215</Z>
  </point>
  <point index="76">
    <X>68.454</X>
    <Y>73.921</Y>
    <Z>2262</Z>
  </point>
  <point index="77">
    <X>31.180</X>
    <Y>13.102</Y>
    <Z>2211</Z>
  </point>
  <point index="78">
    <X>21.165</X>
    <Y>64.816</Y>
    <Z>2133</Z>
  </point>
  <point index="79">
    <X>26.466</X>
    <Y>67.811</Y>
    <Z>2121</Z>
  </point>
  <point index="80">
    <X>112.761</X>
    <Y>50.021</Y>
    <Z>2146</Z>
  </point>
  <point index="81">
    <X>70.235</X>
    <Y>71.151</Y>
    <Z>2249</Z>
  </point>
  <point index="82">
    <X>11.803</X>
    <Y>61.260</Y>
    <Z>2014</Z>
  </point>
  <point index="83">
    <X>107.749</X>
    <Y>35.136</Y>
    <Z>2212</Z>
  </point>
  <point index="84">
    <X>57.572</X>
    <Y>34.728</Y>
    <Z>2250</Z>
  </point>
  <point index="85">
    <X>108.449</X>
    <Y>54.098</Y>
    <Z>2261</Z>
  </point>
  <point index="86">
    <X>102.913</X>
    <Y>14.294</Y>
    <Z>2010</Z>
  </point>
  <point index="87">
    <X>18.892</X>
    <Y>28.371</Y>
    <Z>2294</Z>
  </point>
  <point index="88">
    <X>18.652</X>
    <Y>19.585</Y>
    <Z>2294</Z>
  </point>
  <point index="89">
    <X>92.289</X>
    <Y>18.670</Y>
    <Z>2034</Z>
  </point>
  <point index="90">
    <X>77.179</X>
    <Y>20.845</Y>
    <Z>2049</Z>
  </point>
  <point index="91">
    <X>99.906</X>
    <Y>76.551</Y>
    <Z>2222</Z>
  </point>
  <point index="92">
    <X>8.390</X>
    <Y>24.499</Y>
    <Z>2182</Z>
  </point>
  <point index="93">
    <X>61.705</X>
    <Y>54.887</Y>
    <Z>2095</Z>
  </point>
  <point index="94">
    <X>108.708</X>
    <Y>29.901</Y>
    <Z>2280</Z>
  </point>
  <point index="95">
    <X>100.183</X>
    <Y>11.896</Y>
    <Z>2203</Z>
  </point>
  <point index="96">
    <X>32.384</X>
    <Y>58.994</Y>
    <Z>2162</Z>
  </point>
  <point index="97">
    <X>48.062</X>
    <Y>56.706</Y>
    <Z>2201</Z>
  </point>
  <point index="98">
    <X>58.354</X>
    <Y>50.665</Y>
    <Z>2282</Z>
  </point>
  <point index="99">
    <X>90.306</X>
    <Y>55.278</Y>
    <Z>2068</Z>
  </point>
  <point index="100">
    <X>98.687</X>
    <Y>36.743</Y>
    <Z>2295</Z>
  </point>
</points>
