# Supplementary material for: LIFTOSCOPE: development of an automated AI-based module for time-effective and contactless analysis and isolation of cells in microtiter plates
Source: J Biol Eng. 2023 Feb 7;17:10. doi: 10.1186/s13036-023-00329-9 (PMC9903473; doi:10.1186/s13036-023-00329-9)
Supplement: Supplementary file 1 — Additional file 1. [file 13036_2023_329_MOESM1_ESM.zip › Points03.xml]

<points>
  <point index="1">
    <X>117.879</X>
    <Y>32.287</Y>
    <Z>2070</Z>
  </point>
  <point index="2">
    <X>110.811</X>
    <Y>49.702</Y>
    <Z>2290</Z>
  </point>
  <point index="3">
    <X>26.884</X>
    <Y>37.864</Y>
    <Z>2129</Z>
  </point>
  <point index="4">
    <X>11.514</X>
    <Y>61.117</Y>
    <Z>2120</Z>
  </point>
  <point index="5">
    <X>18.319</X>
    <Y>39.707</Y>
    <Z>2076</Z>
  </point>
  <point index="6">
    <X>48.540</X>
    <Y>64.188</Y>
    <Z>2027</Z>
  </point>
  <point index="7">
    <X>117.358</X>
    <Y>22.320</Y>
    <Z>2086</Z>
  </point>
  <point index="8">
    <X>94.703</X>
    <Y>57.491</Y>
    <Z>2219</Z>
  </point>
  <point index="9">
    <X>99.414</X>
    <Y>7.458</Y>
    <Z>2043</Z>
  </point>
  <point index="10">
    <X>71.052</X>
    <Y>53.763</Y>
    <Z>2282</Z>
  </point>
  <point index="11">
    <X>54.766</X>
    <Y>12.208</Y>
    <Z>2221</Z>
  </point>
  <point index="12">
    <X>48.068</X>
    <Y>54.617</Y>
    <Z>2013</Z>
  </point>
  <point index="13">
    <X>117.325</X>
    <Y>68.016</Y>
    <Z>2087</Z>
  </point>
  <point index="14">
    <X>110.445</X>
    <Y>30.246</Y>
    <Z>2291</Z>
  </point>
  <point index="15">
    <X>65.978</X>
    <Y>30.870</Y>
    <Z>2181</Z>
  </point>
  <point index="16">
    <X>17.535</X>
    <Y>69.741</Y>
    <Z>2251</Z>
  </point>
  <point index="17">
    <X>56.529</X>
    <Y>15.285</Y>
    <Z>2276</Z>
  </point>
  <point index="18">
    <X>53.617</X>
    <Y>47.682</Y>
    <Z>2185</Z>
  </point>
  <point index="19">
    <X>46.578</X>
    <Y>22.187</Y>
    <Z>2258</Z>
  </point>
  <point index="20">
    <X>109.386</X>
    <Y>38.176</Y>
    <Z>2055</Z>
  </point>
  <point index="21">
    <X>114.577</X>
    <Y>51.155</Y>
    <Z>2173</Z>
  </point>
  <point index="22">
    <X>33.313</X>
    <Y>15.530</Y>
    <Z>2212</Z>
  </point>
  <point index="23">
    <X>69.028</X>
    <Y>36.692</Y>
    <Z>2007</Z>
  </point>
  <point index="24">
    <X>107.191</X>
    <Y>75.793</Y>
    <Z>2112</Z>
  </point>
  <point index="25">
    <X>16.484</X>
    <Y>55.901</Y>
    <Z>2274</Z>
  </point>
  <point index="26">
    <X>32.779</X>
    <Y>38.454</Y>
    <Z>2229</Z>
  </point>
  <point index="27">
    <X>16.254</X>
    <Y>12.482</Y>
    <Z>2267</Z>
  </point>
  <point index="28">
    <X>67.141</X>
    <Y>12.339</Y>
    <Z>2115</Z>
  </point>
  <point index="29">
    <X>109.116</X>
    <Y>37.651</Y>
    <Z>2001</Z>
  </point>
  <point index="30">
    <X>70.674</X>
    <Y>62.285</Y>
    <Z>2294</Z>
  </point>
  <point index="31">
    <X>63.847</X>
    <Y>46.323</Y>
    <Z>2297</Z>
  </point>
  <point index="32">
    <X>24.681</X>
    <Y>10.191</Y>
    <Z>2255</Z>
  </point>
  <point index="33">
    <X>23.730</X>
    <Y>18.871</Y>
    <Z>2290</Z>
  </point>
  <point index="34">
    <X>56.186</X>
    <Y>61.017</Y>
    <Z>2265</Z>
  </point>
  <point index="35">
    <X>69.404</X>
    <Y>45.487</Y>
    <Z>2059</Z>
  </point>
  <point index="36">
    <X>72.651</X>
    <Y>32.442</Y>
    <Z>2233</Z>
  </point>
  <point index="37">
    <X>18.259</X>
    <Y>19.437</Y>
    <Z>2089</Z>
  </point>
  <point index="38">
    <X>36.534</X>
    <Y>67.248</Y>
    <Z>2112</Z>
  </point>
  <point index="39">
    <X>21.139</X>
    <Y>25.839</Y>
    <Z>2142</Z>
  </point>
  <point index="40">
    <X>114.946</X>
    <Y>73.640</Y>
    <Z>2161</Z>
  </point>
  <point index="41">
    <X>107.604</X>
    <Y>61.827</Y>
    <Z>2088</Z>
  </point>
  <point index="42">
    <X>103.564</X>
    <Y>26.603</Y>
    <Z>2281</Z>
  </point>
  <point index="43">
    <X>62.317</X>
    <Y>39.331</Y>
    <Z>2209</Z>
  </point>
  <point index="44">
    <X>73.620</X>
    <Y>66.790</Y>
    <Z>2203</Z>
  </point>
  <point index="45">
    <X>24.001</X>
    <Y>34.226</Y>
    <Z>2294</Z>
  </point>
  <point index="46">
    <X>93.997</X>
    <Y>65.863</Y>
    <Z>2197</Z>
  </point>
  <point index="47">
    <X>54.422</X>
    <Y>16.268</Y>
    <Z>2210</Z>
  </point>
  <point index="48">
    <X>19.987</X>
    <Y>30.075</Y>
    <Z>2076</Z>
  </point>
  <point index="49">
    <X>16.182</X>
    <Y>34.195</Y>
    <Z>2265</Z>
  </point>
  <point index="50">
    <X>88.152</X>
    <Y>23.951</Y>
    <Z>2015</Z>
  </point>
  <point index="51">
    <X>49.444</X>
    <Y>24.537</Y>
    <Z>2055</Z>
  </point>
  <point index="52">
    <X>111.720</X>
    <Y>12.957</Y>
    <Z>2262</Z>
  </point>
  <point index="53">
    <X>23.666</X>
    <Y>77.777</Y>
    <Z>2287</Z>
  </point>
  <point index="54">
    <X>117.952</X>
    <Y>22.270</Y>
    <Z>2068</Z>
  </point>
  <point index="55">
    <X>58.642</X>
    <Y>71.924</Y>
    <Z>2004</Z>
  </point>
  <point index="56">
    <X>47.129</X>
    <Y>26.068</Y>
    <Z>2127</Z>
  </point>
  <point index="57">
    <X>116.972</X>
    <Y>13.631</Y>
    <Z>2098</Z>
  </point>
  <point index="58">
    <X>53.352</X>
    <Y>51.897</Y>
    <Z>2177</Z>
  </point>
  <point index="59">
    <X>97.711</X>
    <Y>77.838</Y>
    <Z>2212</Z>
  </point>
  <point index="60">
    <X>73.020</X>
    <Y>55.105</Y>
    <Z>2221</Z>
  </point>
  <point index="61">
    <X>73.252</X>
    <Y>34.207</Y>
    <Z>2214</Z>
  </point>
  <point index="62">
    <X>109.122</X>
    <Y>28.342</Y>
    <Z>2001</Z>
  </point>
  <point index="63">
    <X>90.805</X>
    <Y>50.165</Y>
    <Z>2098</Z>
  </point>
  <point index="64">
    <X>51.645</X>
    <Y>34.986</Y>
    <Z>2124</Z>
  </point>
  <point index="65">
    <X>112.238</X>
    <Y>56.310</Y>
    <Z>2246</Z>
  </point>
  <point index="66">
    <X>29.063</X>
    <Y>26.149</Y>
    <Z>2005</Z>
  </point>
  <point index="67">
    <X>69.955</X>
    <Y>21.356</Y>
    <Z>2182</Z>
  </point>
  <point index="68">
    <X>88.519</X>
    <Y>56.856</Y>
    <Z>2027</Z>
  </point>
  <point index="69">
    <X>93.581</X>
    <Y>26.016</Y>
    <Z>2184</Z>
  </point>
  <point index="70">
    <X>11.594</X>
    <Y>25.412</Y>
    <Z>2122</Z>
  </point>
  <point index="71">
    <X>51.965</X>
    <Y>55.325</Y>
    <Z>2134</Z>
  </point>
  <point index="72">
    <X>106.626</X>
    <Y>71.193</Y>
    <Z>2144</Z>
  </point>
  <point index="73">
    <X>93.224</X>
    <Y>36.678</Y>
    <Z>2173</Z>
  </point>
  <point index="74">
    <X>108.829</X>
    <Y>33.637</Y>
    <Z>2018</Z>
  </point>
  <point index="75">
    <X>117.742</X>
    <Y>62.037</Y>
    <Z>2074</Z>
  </point>
  <point index="76">
    <X>55.936</X>
    <Y>15.235</Y>
    <Z>2257</Z>
  </point>
  <point index="77">
    <X>47.900</X>
    <Y>27.266</Y>
    <Z>2007</Z>
  </point>
  <point index="78">
    <X>106.302</X>
    <Y>11.850</Y>
    <Z>2163</Z>
  </point>
  <point index="79">
    <X>68.741</X>
    <Y>28.857</Y>
    <Z>2023</Z>
  </point>
  <point index="80">
    <X>22.876</X>
    <Y>44.403</Y>
    <Z>2241</Z>
  </point>
  <point index="81">
    <X>69.545</X>
    <Y>8.347</Y>
    <Z>2090</Z>
  </point>
  <point index="82">
    <X>31.429</X>
    <Y>47.768</Y>
    <Z>2271</Z>
  </point>
  <point index="83">
    <X>112.418</X>
    <Y>28.737</Y>
    <Z>2240</Z>
  </point>
  <point index="84">
    <X>28.722</X>
    <Y>34.900</Y>
    <Z>2024</Z>
  </point>
  <point index="85">
    <X>102.587</X>
    <Y>34.644</Y>
    <Z>2225</Z>
  </point>
  <point index="86">
    <X>29.257</X>
    <Y>18.903</Y>
    <Z>2026</Z>
  </point>
  <point index="87">
    <X>9.522</X>
    <Y>26.040</Y>
    <Z>2058</Z>
  </point>
  <point index="88">
    <X>57.136</X>
    <Y>60.367</Y>
    <Z>2294</Z>
  </point>
  <point index="89">
    <X>33.772</X>
    <Y>34.468</Y>
    <Z>2198</Z>
  </point>
  <point index="90">
    <X>110.527</X>
    <Y>53.901</Y>
    <Z>2299</Z>
  </point>
  <point index="91">
    <X>107.006</X>
    <Y>47.535</Y>
    <Z>2122</Z>
  </point>
  <point index="92">
    <X>39.786</X>
    <Y>20.104</Y>
    <Z>2011</Z>
  </point>
  <point index="93">
    <X>14.013</X>
    <Y>55.379</Y>
    <Z>2197</Z>
  </point>
  <point index="94">
    <X>16.351</X>
    <Y>14.380</Y>
    <Z>2270</Z>
  </point>
  <point index="95">
    <X>75.821</X>
    <Y>28.209</Y>
    <Z>2134</Z>
  </point>
  <point index="96">
    <X>16.096</X>
    <Y>33.449</Y>
    <Z>2262</Z>
  </point>
  <point index="97">
    <X>64.995</X>
    <Y>15.474</Y>
    <Z>2237</Z>
  </point>
  <point index="98">
    <X>95.621</X>
    <Y>58.770</Y>
    <Z>2247</Z>
  </point>
  <point index="99">
    <X>57.142</X>
    <Y>37.346</Y>
    <Z>2295</Z>
  </point>
  <point index="100">
    <X>70.074</X>
    <Y>10.858</Y>
    <Z>2208</Z>
  </point>
</points>
