# Supplementary material for: LIFTOSCOPE: development of an automated AI-based module for time-effective and contactless analysis and isolation of cells in microtiter plates
Source: J Biol Eng. 2023 Feb 7;17:10. doi: 10.1186/s13036-023-00329-9 (PMC9903473; doi:10.1186/s13036-023-00329-9)
Supplement: Supplementary file 1 — Additional file 1. [file 13036_2023_329_MOESM1_ESM.zip › Points04.xml]

<points>
  <point index="1">
    <X>22.594</X>
    <Y>29.805</Y>
    <Z>2009</Z>
  </point>
  <point index="2">
    <X>18.503</X>
    <Y>13.607</Y>
    <Z>2263</Z>
  </point>
  <point index="3">
    <X>95.352</X>
    <Y>61.229</Y>
    <Z>2133</Z>
  </point>
  <point index="4">
    <X>75.308</X>
    <Y>32.024</Y>
    <Z>2036</Z>
  </point>
  <point index="5">
    <X>71.065</X>
    <Y>8.453</Y>
    <Z>2223</Z>
  </point>
  <point index="6">
    <X>53.108</X>
    <Y>19.440</Y>
    <Z>2009</Z>
  </point>
  <point index="7">
    <X>68.839</X>
    <Y>49.707</Y>
    <Z>2235</Z>
  </point>
  <point index="8">
    <X>61.423</X>
    <Y>15.234</Y>
    <Z>2082</Z>
  </point>
  <point index="9">
    <X>115.394</X>
    <Y>56.774</Y>
    <Z>2040</Z>
  </point>
  <point index="10">
    <X>23.303</X>
    <Y>27.014</Y>
    <Z>2146</Z>
  </point>
  <point index="11">
    <X>95.532</X>
    <Y>38.491</Y>
    <Z>2145</Z>
  </point>
  <point index="12">
    <X>55.262</X>
    <Y>71.482</Y>
    <Z>2127</Z>
  </point>
  <point index="13">
    <X>31.755</X>
    <Y>34.094</Y>
    <Z>2178</Z>
  </point>
  <point index="14">
    <X>59.067</X>
    <Y>50.202</Y>
    <Z>2228</Z>
  </point>
  <point index="15">
    <X>49.798</X>
    <Y>28.469</Y>
    <Z>2153</Z>
  </point>
  <point index="16">
    <X>59.618</X>
    <Y>68.062</Y>
    <Z>2194</Z>
  </point>
  <point index="17">
    <X>62.942</X>
    <Y>15.944</Y>
    <Z>2053</Z>
  </point>
  <point index="18">
    <X>105.784</X>
    <Y>55.137</Y>
    <Z>2045</Z>
  </point>
  <point index="19">
    <X>19.510</X>
    <Y>66.749</Y>
    <Z>2200</Z>
  </point>
  <point index="20">
    <X>116.173</X>
    <Y>29.096</Y>
    <Z>2073</Z>
  </point>
  <point index="21">
    <X>33.279</X>
    <Y>75.442</Y>
    <Z>2079</Z>
  </point>
  <point index="22">
    <X>17.267</X>
    <Y>25.893</Y>
    <Z>2258</Z>
  </point>
  <point index="23">
    <X>49.507</X>
    <Y>71.504</Y>
    <Z>2165</Z>
  </point>
  <point index="24">
    <X>57.457</X>
    <Y>7.660</Y>
    <Z>2271</Z>
  </point>
  <point index="25">
    <X>69.182</X>
    <Y>63.280</Y>
    <Z>2256</Z>
  </point>
  <point index="26">
    <X>67.943</X>
    <Y>54.704</Y>
    <Z>2179</Z>
  </point>
  <point index="27">
    <X>23.152</X>
    <Y>33.502</Y>
    <Z>2107</Z>
  </point>
  <point index="28">
    <X>76.349</X>
    <Y>54.699</Y>
    <Z>2081</Z>
  </point>
  <point index="29">
    <X>18.605</X>
    <Y>56.447</Y>
    <Z>2257</Z>
  </point>
  <point index="30">
    <X>100.557</X>
    <Y>18.151</Y>
    <Z>2135</Z>
  </point>
  <point index="31">
    <X>69.743</X>
    <Y>14.363</Y>
    <Z>2291</Z>
  </point>
  <point index="32">
    <X>105.002</X>
    <Y>53.178</Y>
    <Z>2015</Z>
  </point>
  <point index="33">
    <X>107.166</X>
    <Y>24.672</Y>
    <Z>2131</Z>
  </point>
  <point index="34">
    <X>28.513</X>
    <Y>60.570</Y>
    <Z>2214</Z>
  </point>
  <point index="35">
    <X>56.714</X>
    <Y>74.451</Y>
    <Z>2222</Z>
  </point>
  <point index="36">
    <X>100.133</X>
    <Y>71.781</Y>
    <Z>2162</Z>
  </point>
  <point index="37">
    <X>102.633</X>
    <Y>33.713</Y>
    <Z>2007</Z>
  </point>
  <point index="38">
    <X>62.182</X>
    <Y>38.006</Y>
    <Z>2035</Z>
  </point>
  <point index="39">
    <X>19.505</X>
    <Y>52.407</Y>
    <Z>2201</Z>
  </point>
  <point index="40">
    <X>72.465</X>
    <Y>72.139</Y>
    <Z>2132</Z>
  </point>
  <point index="41">
    <X>23.149</X>
    <Y>76.004</Y>
    <Z>2106</Z>
  </point>
  <point index="42">
    <X>31.321</X>
    <Y>10.413</Y>
    <Z>2207</Z>
  </point>
  <point index="43">
    <X>50.196</X>
    <Y>14.047</Y>
    <Z>2135</Z>
  </point>
  <point index="44">
    <X>71.852</X>
    <Y>17.971</Y>
    <Z>2172</Z>
  </point>
  <point index="45">
    <X>117.153</X>
    <Y>18.237</Y>
    <Z>2116</Z>
  </point>
  <point index="46">
    <X>116.338</X>
    <Y>14.658</Y>
    <Z>2081</Z>
  </point>
  <point index="47">
    <X>55.474</X>
    <Y>35.735</Y>
    <Z>2141</Z>
  </point>
  <point index="48">
    <X>30.902</X>
    <Y>52.586</Y>
    <Z>2234</Z>
  </point>
  <point index="49">
    <X>79.536</X>
    <Y>53.934</Y>
    <Z>2219</Z>
  </point>
  <point index="50">
    <X>103.467</X>
    <Y>38.425</Y>
    <Z>2188</Z>
  </point>
  <point index="51">
    <X>73.398</X>
    <Y>32.851</Y>
    <Z>2071</Z>
  </point>
  <point index="52">
    <X>40.064</X>
    <Y>24.126</Y>
    <Z>2242</Z>
  </point>
  <point index="53">
    <X>99.407</X>
    <Y>70.170</Y>
    <Z>2207</Z>
  </point>
  <point index="54">
    <X>57.027</X>
    <Y>14.842</Y>
    <Z>2242</Z>
  </point>
  <point index="55">
    <X>52.486</X>
    <Y>73.060</Y>
    <Z>2036</Z>
  </point>
  <point index="56">
    <X>103.576</X>
    <Y>54.612</Y>
    <Z>2216</Z>
  </point>
  <point index="57">
    <X>63.523</X>
    <Y>25.822</Y>
    <Z>2203</Z>
  </point>
  <point index="58">
    <X>60.854</X>
    <Y>14.942</Y>
    <Z>2117</Z>
  </point>
  <point index="59">
    <X>22.062</X>
    <Y>29.874</Y>
    <Z>2042</Z>
  </point>
  <point index="60">
    <X>64.516</X>
    <Y>76.043</Y>
    <Z>2141</Z>
  </point>
  <point index="61">
    <X>56.100</X>
    <Y>50.874</Y>
    <Z>2182</Z>
  </point>
  <point index="62">
    <X>29.392</X>
    <Y>36.668</Y>
    <Z>2269</Z>
  </point>
  <point index="63">
    <X>107.618</X>
    <Y>77.935</Y>
    <Z>2159</Z>
  </point>
  <point index="64">
    <X>117.385</X>
    <Y>55.955</Y>
    <Z>2126</Z>
  </point>
  <point index="65">
    <X>109.018</X>
    <Y>12.449</Y>
    <Z>2246</Z>
  </point>
  <point index="66">
    <X>27.001</X>
    <Y>44.894</Y>
    <Z>2120</Z>
  </point>
  <point index="67">
    <X>92.243</X>
    <Y>72.077</Y>
    <Z>2047</Z>
  </point>
  <point index="68">
    <X>64.524</X>
    <Y>17.559</Y>
    <Z>2139</Z>
  </point>
  <point index="69">
    <X>40.156</X>
    <Y>60.383</Y>
    <Z>2246</Z>
  </point>
  <point index="70">
    <X>70.469</X>
    <Y>14.535</Y>
    <Z>2262</Z>
  </point>
  <point index="71">
    <X>117.474</X>
    <Y>56.012</Y>
    <Z>2130</Z>
  </point>
  <point index="72">
    <X>115.883</X>
    <Y>74.090</Y>
    <Z>2061</Z>
  </point>
  <point index="73">
    <X>56.337</X>
    <Y>14.999</Y>
    <Z>2197</Z>
  </point>
  <point index="74">
    <X>21.255</X>
    <Y>59.734</Y>
    <Z>2092</Z>
  </point>
  <point index="75">
    <X>20.669</X>
    <Y>10.941</Y>
    <Z>2128</Z>
  </point>
  <point index="76">
    <X>19.834</X>
    <Y>46.087</Y>
    <Z>2180</Z>
  </point>
  <point index="77">
    <X>23.599</X>
    <Y>52.391</Y>
    <Z>2222</Z>
  </point>
  <point index="78">
    <X>28.967</X>
    <Y>19.046</Y>
    <Z>2242</Z>
  </point>
  <point index="79">
    <X>53.560</X>
    <Y>32.941</Y>
    <Z>2016</Z>
  </point>
  <point index="80">
    <X>108.867</X>
    <Y>27.849</Y>
    <Z>2236</Z>
  </point>
  <point index="81">
    <X>68.355</X>
    <Y>13.055</Y>
    <Z>2205</Z>
  </point>
  <point index="82">
    <X>39.506</X>
    <Y>30.743</Y>
    <Z>2218</Z>
  </point>
  <point index="83">
    <X>92.325</X>
    <Y>27.132</Y>
    <Z>2043</Z>
  </point>
  <point index="84">
    <X>27.303</X>
    <Y>15.194</Y>
    <Z>2139</Z>
  </point>
  <point index="85">
    <X>118.472</X>
    <Y>27.463</Y>
    <Z>2173</Z>
  </point>
  <point index="86">
    <X>94.773</X>
    <Y>68.615</Y>
    <Z>2095</Z>
  </point>
  <point index="87">
    <X>58.163</X>
    <Y>60.740</Y>
    <Z>2284</Z>
  </point>
  <point index="88">
    <X>117.619</X>
    <Y>60.110</Y>
    <Z>2136</Z>
  </point>
  <point index="89">
    <X>58.382</X>
    <Y>62.272</Y>
    <Z>2271</Z>
  </point>
  <point index="90">
    <X>95.630</X>
    <Y>70.279</Y>
    <Z>2151</Z>
  </point>
  <point index="91">
    <X>38.014</X>
    <Y>52.709</Y>
    <Z>2153</Z>
  </point>
  <point index="92">
    <X>65.169</X>
    <Y>76.066</Y>
    <Z>2007</Z>
  </point>
  <point index="93">
    <X>21.404</X>
    <Y>63.264</Y>
    <Z>2083</Z>
  </point>
  <point index="94">
    <X>99.854</X>
    <Y>8.553</Y>
    <Z>2179</Z>
  </point>
  <point index="95">
    <X>109.849</X>
    <Y>19.725</Y>
    <Z>2297</Z>
  </point>
  <point index="96">
    <X>57.362</X>
    <Y>24.538</Y>
    <Z>2264</Z>
  </point>
  <point index="97">
    <X>78.083</X>
    <Y>64.903</Y>
    <Z>2156</Z>
  </point>
  <point index="98">
    <X>95.095</X>
    <Y>65.394</Y>
    <Z>2116</Z>
  </point>
  <point index="99">
    <X>69.701</X>
    <Y>29.834</Y>
    <Z>2288</Z>
  </point>
  <point index="100">
    <X>56.474</X>
    <Y>71.461</Y>
    <Z>2206</Z>
  </point>
</points>
