# Supplementary material for: LIFTOSCOPE: development of an automated AI-based module for time-effective and contactless analysis and isolation of cells in microtiter plates
Source: J Biol Eng. 2023 Feb 7;17:10. doi: 10.1186/s13036-023-00329-9 (PMC9903473; doi:10.1186/s13036-023-00329-9)
Supplement: Supplementary file 1 — Additional file 1. [file 13036_2023_329_MOESM1_ESM.zip › Points05.xml]

<points>
  <point index="1">
    <X>24.610</X>
    <Y>24.699</Y>
    <Z>2243</Z>
  </point>
  <point index="2">
    <X>12.179</X>
    <Y>61.639</Y>
    <Z>2048</Z>
  </point>
  <point index="3">
    <X>59.629</X>
    <Y>47.708</Y>
    <Z>2052</Z>
  </point>
  <point index="4">
    <X>16.346</X>
    <Y>19.336</Y>
    <Z>2242</Z>
  </point>
  <point index="5">
    <X>19.908</X>
    <Y>73.779</Y>
    <Z>2025</Z>
  </point>
  <point index="6">
    <X>15.185</X>
    <Y>64.047</Y>
    <Z>2150</Z>
  </point>
  <point index="7">
    <X>69.483</X>
    <Y>8.832</Y>
    <Z>2179</Z>
  </point>
  <point index="8">
    <X>104.334</X>
    <Y>19.597</Y>
    <Z>2265</Z>
  </point>
  <point index="9">
    <X>37.223</X>
    <Y>59.799</Y>
    <Z>2118</Z>
  </point>
  <point index="10">
    <X>119.480</X>
    <Y>23.890</Y>
    <Z>2216</Z>
  </point>
  <point index="11">
    <X>108.562</X>
    <Y>12.658</Y>
    <Z>2090</Z>
  </point>
  <point index="12">
    <X>54.816</X>
    <Y>30.088</Y>
    <Z>2121</Z>
  </point>
  <point index="13">
    <X>118.279</X>
    <Y>66.576</Y>
    <Z>2164</Z>
  </point>
  <point index="14">
    <X>11.871</X>
    <Y>58.274</Y>
    <Z>2062</Z>
  </point>
  <point index="15">
    <X>24.543</X>
    <Y>7.826</Y>
    <Z>2248</Z>
  </point>
  <point index="16">
    <X>19.777</X>
    <Y>49.230</Y>
    <Z>2037</Z>
  </point>
  <point index="17">
    <X>66.469</X>
    <Y>78.874</Y>
    <Z>2094</Z>
  </point>
  <point index="18">
    <X>63.322</X>
    <Y>6.598</Y>
    <Z>2254</Z>
  </point>
  <point index="19">
    <X>38.285</X>
    <Y>28.594</Y>
    <Z>2164</Z>
  </point>
  <point index="20">
    <X>98.252</X>
    <Y>25.979</Y>
    <Z>2185</Z>
  </point>
  <point index="21">
    <X>7.336</X>
    <Y>58.203</Y>
    <Z>2259</Z>
  </point>
  <point index="22">
    <X>98.531</X>
    <Y>61.569</Y>
    <Z>2158</Z>
  </point>
  <point index="23">
    <X>88.492</X>
    <Y>31.801</Y>
    <Z>2209</Z>
  </point>
  <point index="24">
    <X>31.597</X>
    <Y>46.030</Y>
    <Z>2231</Z>
  </point>
  <point index="25">
    <X>95.691</X>
    <Y>58.134</Y>
    <Z>2190</Z>
  </point>
  <point index="26">
    <X>100.718</X>
    <Y>72.703</Y>
    <Z>2045</Z>
  </point>
  <point index="27">
    <X>97.005</X>
    <Y>20.173</Y>
    <Z>2295</Z>
  </point>
  <point index="28">
    <X>8.205</X>
    <Y>58.710</Y>
    <Z>2221</Z>
  </point>
  <point index="29">
    <X>7.507</X>
    <Y>56.667</Y>
    <Z>2252</Z>
  </point>
  <point index="30">
    <X>107.154</X>
    <Y>71.795</Y>
    <Z>2039</Z>
  </point>
  <point index="31">
    <X>107.510</X>
    <Y>73.627</Y>
    <Z>2010</Z>
  </point>
  <point index="32">
    <X>68.998</X>
    <Y>32.842</Y>
    <Z>2132</Z>
  </point>
  <point index="33">
    <X>110.883</X>
    <Y>8.436</Y>
    <Z>2288</Z>
  </point>
  <point index="34">
    <X>112.433</X>
    <Y>64.943</Y>
    <Z>2165</Z>
  </point>
  <point index="35">
    <X>108.646</X>
    <Y>18.106</Y>
    <Z>2098</Z>
  </point>
  <point index="36">
    <X>92.400</X>
    <Y>14.180</Y>
    <Z>2039</Z>
  </point>
  <point index="37">
    <X>34.911</X>
    <Y>17.181</Y>
    <Z>2017</Z>
  </point>
  <point index="38">
    <X>61.958</X>
    <Y>24.986</Y>
    <Z>2144</Z>
  </point>
  <point index="39">
    <X>35.200</X>
    <Y>57.596</Y>
    <Z>2030</Z>
  </point>
  <point index="40">
    <X>69.792</X>
    <Y>16.536</Y>
    <Z>2209</Z>
  </point>
  <point index="41">
    <X>18.848</X>
    <Y>35.888</Y>
    <Z>2128</Z>
  </point>
  <point index="42">
    <X>65.711</X>
    <Y>18.891</Y>
    <Z>2155</Z>
  </point>
  <point index="43">
    <X>15.674</X>
    <Y>18.175</Y>
    <Z>2189</Z>
  </point>
  <point index="44">
    <X>94.430</X>
    <Y>31.556</Y>
    <Z>2090</Z>
  </point>
  <point index="45">
    <X>90.187</X>
    <Y>59.227</Y>
    <Z>2135</Z>
  </point>
  <point index="46">
    <X>75.045</X>
    <Y>33.440</Y>
    <Z>2023</Z>
  </point>
  <point index="47">
    <X>97.705</X>
    <Y>55.225</Y>
    <Z>2238</Z>
  </point>
  <point index="48">
    <X>75.611</X>
    <Y>20.932</Y>
    <Z>2048</Z>
  </point>
  <point index="49">
    <X>67.459</X>
    <Y>12.891</Y>
    <Z>2014</Z>
  </point>
  <point index="50">
    <X>21.721</X>
    <Y>47.525</Y>
    <Z>2125</Z>
  </point>
  <point index="51">
    <X>35.477</X>
    <Y>59.231</Y>
    <Z>2042</Z>
  </point>
  <point index="52">
    <X>95.573</X>
    <Y>72.157</Y>
    <Z>2181</Z>
  </point>
  <point index="53">
    <X>36.090</X>
    <Y>25.849</Y>
    <Z>2069</Z>
  </point>
  <point index="54">
    <X>25.759</X>
    <Y>28.943</Y>
    <Z>2151</Z>
  </point>
  <point index="55">
    <X>58.859</X>
    <Y>63.613</Y>
    <Z>2126</Z>
  </point>
  <point index="56">
    <X>79.788</X>
    <Y>30.302</Y>
    <Z>2230</Z>
  </point>
  <point index="57">
    <X>28.625</X>
    <Y>30.862</Y>
    <Z>2096</Z>
  </point>
  <point index="58">
    <X>89.674</X>
    <Y>67.286</Y>
    <Z>2157</Z>
  </point>
  <point index="59">
    <X>69.388</X>
    <Y>69.266</Y>
    <Z>2170</Z>
  </point>
  <point index="60">
    <X>13.846</X>
    <Y>11.814</Y>
    <Z>2044</Z>
  </point>
  <point index="61">
    <X>71.461</X>
    <Y>10.861</Y>
    <Z>2242</Z>
  </point>
  <point index="62">
    <X>8.687</X>
    <Y>25.372</Y>
    <Z>2200</Z>
  </point>
  <point index="63">
    <X>116.185</X>
    <Y>71.112</Y>
    <Z>2073</Z>
  </point>
  <point index="64">
    <X>72.683</X>
    <Y>60.735</Y>
    <Z>2145</Z>
  </point>
  <point index="65">
    <X>19.361</X>
    <Y>61.062</Y>
    <Z>2078</Z>
  </point>
  <point index="66">
    <X>38.020</X>
    <Y>27.067</Y>
    <Z>2153</Z>
  </point>
  <point index="67">
    <X>63.179</X>
    <Y>37.382</Y>
    <Z>2242</Z>
  </point>
  <point index="68">
    <X>110.969</X>
    <Y>56.845</Y>
    <Z>2281</Z>
  </point>
  <point index="69">
    <X>9.110</X>
    <Y>61.397</Y>
    <Z>2182</Z>
  </point>
  <point index="70">
    <X>33.161</X>
    <Y>71.598</Y>
    <Z>2107</Z>
  </point>
  <point index="71">
    <X>61.468</X>
    <Y>45.245</Y>
    <Z>2105</Z>
  </point>
  <point index="72">
    <X>65.206</X>
    <Y>47.383</Y>
    <Z>2195</Z>
  </point>
  <point index="73">
    <X>110.700</X>
    <Y>68.270</Y>
    <Z>2297</Z>
  </point>
  <point index="74">
    <X>40.636</X>
    <Y>60.067</Y>
    <Z>2267</Z>
  </point>
  <point index="75">
    <X>113.262</X>
    <Y>35.966</Y>
    <Z>2099</Z>
  </point>
  <point index="76">
    <X>60.658</X>
    <Y>35.475</Y>
    <Z>2040</Z>
  </point>
  <point index="77">
    <X>113.588</X>
    <Y>59.334</Y>
    <Z>2073</Z>
  </point>
  <point index="78">
    <X>14.547</X>
    <Y>28.720</Y>
    <Z>2100</Z>
  </point>
  <point index="79">
    <X>88.030</X>
    <Y>59.934</Y>
    <Z>2229</Z>
  </point>
  <point index="80">
    <X>59.650</X>
    <Y>50.090</Y>
    <Z>2050</Z>
  </point>
  <point index="81">
    <X>67.476</X>
    <Y>27.054</Y>
    <Z>2013</Z>
  </point>
  <point index="82">
    <X>110.409</X>
    <Y>53.797</Y>
    <Z>2269</Z>
  </point>
  <point index="83">
    <X>67.040</X>
    <Y>53.920</Y>
    <Z>2048</Z>
  </point>
  <point index="84">
    <X>53.220</X>
    <Y>31.082</Y>
    <Z>2003</Z>
  </point>
  <point index="85">
    <X>105.957</X>
    <Y>21.933</Y>
    <Z>2135</Z>
  </point>
  <point index="86">
    <X>64.289</X>
    <Y>37.620</Y>
    <Z>2269</Z>
  </point>
  <point index="87">
    <X>22.807</X>
    <Y>57.619</Y>
    <Z>2212</Z>
  </point>
  <point index="88">
    <X>7.601</X>
    <Y>17.546</Y>
    <Z>2248</Z>
  </point>
  <point index="89">
    <X>56.144</X>
    <Y>51.738</Y>
    <Z>2226</Z>
  </point>
  <point index="90">
    <X>20.297</X>
    <Y>69.781</Y>
    <Z>2011</Z>
  </point>
  <point index="91">
    <X>95.407</X>
    <Y>54.253</Y>
    <Z>2168</Z>
  </point>
  <point index="92">
    <X>77.665</X>
    <Y>68.909</Y>
    <Z>2137</Z>
  </point>
  <point index="93">
    <X>113.873</X>
    <Y>20.495</Y>
    <Z>2051</Z>
  </point>
  <point index="94">
    <X>70.472</X>
    <Y>53.843</Y>
    <Z>2275</Z>
  </point>
  <point index="95">
    <X>26.354</X>
    <Y>45.293</Y>
    <Z>2103</Z>
  </point>
  <point index="96">
    <X>87.422</X>
    <Y>24.983</Y>
    <Z>2256</Z>
  </point>
  <point index="97">
    <X>90.662</X>
    <Y>62.658</Y>
    <Z>2114</Z>
  </point>
  <point index="98">
    <X>30.097</X>
    <Y>9.118</Y>
    <Z>2239</Z>
  </point>
  <point index="99">
    <X>71.229</X>
    <Y>13.236</Y>
    <Z>2260</Z>
  </point>
  <point index="100">
    <X>35.369</X>
    <Y>50.989</Y>
    <Z>2037</Z>
  </point>
</points>
