# Supplementary material for: LIFTOSCOPE: development of an automated AI-based module for time-effective and contactless analysis and isolation of cells in microtiter plates
Source: J Biol Eng. 2023 Feb 7;17:10. doi: 10.1186/s13036-023-00329-9 (PMC9903473; doi:10.1186/s13036-023-00329-9)
Supplement: Supplementary file 1 — Additional file 1. [file 13036_2023_329_MOESM1_ESM.zip › Points11.xml]

<points>
  <point index="1">
    <X>100.221</X>
    <Y>76.882</Y>
    <Z>2169</Z>
  </point>
  <point index="2">
    <X>87.739</X>
    <Y>61.185</Y>
    <Z>2208</Z>
  </point>
  <point index="3">
    <X>23.667</X>
    <Y>61.097</Y>
    <Z>2292</Z>
  </point>
  <point index="4">
    <X>13.769</X>
    <Y>67.501</Y>
    <Z>2221</Z>
  </point>
  <point index="5">
    <X>66.144</X>
    <Y>37.294</Y>
    <Z>2220</Z>
  </point>
  <point index="6">
    <X>22.061</X>
    <Y>37.237</Y>
    <Z>2235</Z>
  </point>
  <point index="7">
    <X>21.477</X>
    <Y>20.064</Y>
    <Z>2214</Z>
  </point>
  <point index="8">
    <X>52.229</X>
    <Y>32.411</Y>
    <Z>2107</Z>
  </point>
  <point index="9">
    <X>88.816</X>
    <Y>23.264</Y>
    <Z>2135</Z>
  </point>
  <point index="10">
    <X>96.297</X>
    <Y>34.213</Y>
    <Z>2030</Z>
  </point>
  <point index="11">
    <X>57.385</X>
    <Y>48.554</Y>
    <Z>2068</Z>
  </point>
  <point index="12">
    <X>17.510</X>
    <Y>68.476</Y>
    <Z>2073</Z>
  </point>
  <point index="13">
    <X>114.288</X>
    <Y>21.998</Y>
    <Z>2202</Z>
  </point>
  <point index="14">
    <X>30.168</X>
    <Y>58.630</Y>
    <Z>2077</Z>
  </point>
  <point index="15">
    <X>17.800</X>
    <Y>68.927</Y>
    <Z>2083</Z>
  </point>
  <point index="16">
    <X>113.370</X>
    <Y>51.316</Y>
    <Z>2270</Z>
  </point>
  <point index="17">
    <X>100.202</X>
    <Y>38.360</Y>
    <Z>2168</Z>
  </point>
  <point index="18">
    <X>32.015</X>
    <Y>67.975</Y>
    <Z>2011</Z>
  </point>
  <point index="19">
    <X>27.756</X>
    <Y>36.265</Y>
    <Z>2163</Z>
  </point>
  <point index="20">
    <X>71.914</X>
    <Y>31.753</Y>
    <Z>2015</Z>
  </point>
  <point index="21">
    <X>15.830</X>
    <Y>66.562</Y>
    <Z>2013</Z>
  </point>
  <point index="22">
    <X>75.546</X>
    <Y>30.925</Y>
    <Z>2109</Z>
  </point>
  <point index="23">
    <X>18.977</X>
    <Y>21.492</Y>
    <Z>2125</Z>
  </point>
  <point index="24">
    <X>12.663</X>
    <Y>25.247</Y>
    <Z>2139</Z>
  </point>
  <point index="25">
    <X>50.508</X>
    <Y>31.625</Y>
    <Z>2019</Z>
  </point>
  <point index="26">
    <X>93.052</X>
    <Y>36.069</Y>
    <Z>2168</Z>
  </point>
  <point index="27">
    <X>77.014</X>
    <Y>12.316</Y>
    <Z>2000</Z>
  </point>
  <point index="28">
    <X>111.508</X>
    <Y>64.942</Y>
    <Z>2029</Z>
  </point>
  <point index="29">
    <X>67.029</X>
    <Y>74.737</Y>
    <Z>2189</Z>
  </point>
  <point index="30">
    <X>99.446</X>
    <Y>29.293</Y>
    <Z>2142</Z>
  </point>
  <point index="31">
    <X>13.519</X>
    <Y>19.280</Y>
    <Z>2203</Z>
  </point>
  <point index="32">
    <X>9.415</X>
    <Y>33.335</Y>
    <Z>2094</Z>
  </point>
  <point index="33">
    <X>17.528</X>
    <Y>53.552</Y>
    <Z>2073</Z>
  </point>
  <point index="34">
    <X>27.171</X>
    <Y>50.693</Y>
    <Z>2184</Z>
  </point>
  <point index="35">
    <X>78.924</X>
    <Y>70.066</Y>
    <Z>2131</Z>
  </point>
  <point index="36">
    <X>96.384</X>
    <Y>55.353</Y>
    <Z>2033</Z>
  </point>
  <point index="37">
    <X>102.491</X>
    <Y>52.612</Y>
    <Z>2250</Z>
  </point>
  <point index="38">
    <X>14.600</X>
    <Y>62.855</Y>
    <Z>2283</Z>
  </point>
  <point index="39">
    <X>52.241</X>
    <Y>21.971</Y>
    <Z>2108</Z>
  </point>
  <point index="40">
    <X>72.198</X>
    <Y>20.234</Y>
    <Z>2005</Z>
  </point>
  <point index="41">
    <X>54.725</X>
    <Y>17.392</Y>
    <Z>2292</Z>
  </point>
  <point index="42">
    <X>61.439</X>
    <Y>19.276</Y>
    <Z>2212</Z>
  </point>
  <point index="43">
    <X>106.469</X>
    <Y>46.869</Y>
    <Z>2209</Z>
  </point>
  <point index="44">
    <X>71.250</X>
    <Y>71.390</Y>
    <Z>2039</Z>
  </point>
  <point index="45">
    <X>92.890</X>
    <Y>31.155</Y>
    <Z>2156</Z>
  </point>
  <point index="46">
    <X>106.813</X>
    <Y>20.477</Y>
    <Z>2196</Z>
  </point>
  <point index="47">
    <X>68.981</X>
    <Y>33.069</Y>
    <Z>2119</Z>
  </point>
  <point index="48">
    <X>92.452</X>
    <Y>16.595</Y>
    <Z>2124</Z>
  </point>
  <point index="49">
    <X>56.889</X>
    <Y>37.550</Y>
    <Z>2051</Z>
  </point>
  <point index="50">
    <X>75.809</X>
    <Y>32.913</Y>
    <Z>2089</Z>
  </point>
  <point index="51">
    <X>64.837</X>
    <Y>46.696</Y>
    <Z>2267</Z>
  </point>
  <point index="52">
    <X>19.223</X>
    <Y>45.035</Y>
    <Z>2134</Z>
  </point>
  <point index="53">
    <X>24.559</X>
    <Y>32.809</Y>
    <Z>2277</Z>
  </point>
  <point index="54">
    <X>36.602</X>
    <Y>21.960</Y>
    <Z>2031</Z>
  </point>
  <point index="55">
    <X>47.043</X>
    <Y>25.955</Y>
    <Z>2256</Z>
  </point>
  <point index="56">
    <X>114.096</X>
    <Y>65.664</Y>
    <Z>2216</Z>
  </point>
  <point index="57">
    <X>96.394</X>
    <Y>74.251</Y>
    <Z>2033</Z>
  </point>
  <point index="58">
    <X>104.898</X>
    <Y>26.592</Y>
    <Z>2264</Z>
  </point>
  <point index="59">
    <X>12.934</X>
    <Y>37.006</Y>
    <Z>2159</Z>
  </point>
  <point index="60">
    <X>88.567</X>
    <Y>30.894</Y>
    <Z>2152</Z>
  </point>
  <point index="61">
    <X>60.253</X>
    <Y>77.554</Y>
    <Z>2170</Z>
  </point>
  <point index="62">
    <X>94.804</X>
    <Y>70.659</Y>
    <Z>2298</Z>
  </point>
  <point index="63">
    <X>20.806</X>
    <Y>40.820</Y>
    <Z>2190</Z>
  </point>
  <point index="64">
    <X>100.354</X>
    <Y>76.874</Y>
    <Z>2174</Z>
  </point>
  <point index="65">
    <X>26.934</X>
    <Y>65.059</Y>
    <Z>2192</Z>
  </point>
  <point index="66">
    <X>104.924</X>
    <Y>54.673</Y>
    <Z>2264</Z>
  </point>
  <point index="67">
    <X>102.839</X>
    <Y>27.209</Y>
    <Z>2262</Z>
  </point>
  <point index="68">
    <X>59.382</X>
    <Y>51.976</Y>
    <Z>2139</Z>
  </point>
  <point index="69">
    <X>58.874</X>
    <Y>40.425</Y>
    <Z>2121</Z>
  </point>
  <point index="70">
    <X>93.756</X>
    <Y>52.192</Y>
    <Z>2220</Z>
  </point>
  <point index="71">
    <X>15.423</X>
    <Y>52.932</Y>
    <Z>2021</Z>
  </point>
  <point index="72">
    <X>75.850</X>
    <Y>70.641</Y>
    <Z>2086</Z>
  </point>
  <point index="73">
    <X>106.782</X>
    <Y>27.098</Y>
    <Z>2197</Z>
  </point>
  <point index="74">
    <X>119.419</X>
    <Y>56.664</Y>
    <Z>2164</Z>
  </point>
  <point index="75">
    <X>65.863</X>
    <Y>38.528</Y>
    <Z>2230</Z>
  </point>
  <point index="76">
    <X>64.466</X>
    <Y>20.799</Y>
    <Z>2280</Z>
  </point>
  <point index="77">
    <X>72.816</X>
    <Y>69.556</Y>
    <Z>2228</Z>
  </point>
  <point index="78">
    <X>61.943</X>
    <Y>25.839</Y>
    <Z>2230</Z>
  </point>
  <point index="79">
    <X>101.229</X>
    <Y>22.692</Y>
    <Z>2205</Z>
  </point>
  <point index="80">
    <X>28.792</X>
    <Y>22.793</Y>
    <Z>2126</Z>
  </point>
  <point index="81">
    <X>99.482</X>
    <Y>75.612</Y>
    <Z>2143</Z>
  </point>
  <point index="82">
    <X>56.369</X>
    <Y>74.305</Y>
    <Z>2032</Z>
  </point>
  <point index="83">
    <X>113.991</X>
    <Y>26.873</Y>
    <Z>2224</Z>
  </point>
  <point index="84">
    <X>68.314</X>
    <Y>39.364</Y>
    <Z>2143</Z>
  </point>
  <point index="85">
    <X>13.502</X>
    <Y>10.221</Y>
    <Z>2201</Z>
  </point>
  <point index="86">
    <X>31.845</X>
    <Y>63.138</Y>
    <Z>2017</Z>
  </point>
  <point index="87">
    <X>108.518</X>
    <Y>76.849</Y>
    <Z>2136</Z>
  </point>
  <point index="88">
    <X>93.057</X>
    <Y>73.631</Y>
    <Z>2168</Z>
  </point>
  <point index="89">
    <X>14.742</X>
    <Y>32.468</Y>
    <Z>2293</Z>
  </point>
  <point index="90">
    <X>105.128</X>
    <Y>38.564</Y>
    <Z>2256</Z>
  </point>
  <point index="91">
    <X>120.728</X>
    <Y>25.370</Y>
    <Z>2254</Z>
  </point>
  <point index="92">
    <X>28.216</X>
    <Y>10.023</Y>
    <Z>2146</Z>
  </point>
  <point index="93">
    <X>106.612</X>
    <Y>31.578</Y>
    <Z>2204</Z>
  </point>
  <point index="94">
    <X>73.321</X>
    <Y>21.584</Y>
    <Z>2274</Z>
  </point>
  <point index="95">
    <X>22.833</X>
    <Y>64.400</Y>
    <Z>2262</Z>
  </point>
  <point index="96">
    <X>95.799</X>
    <Y>37.980</Y>
    <Z>2012</Z>
  </point>
  <point index="97">
    <X>75.048</X>
    <Y>64.204</Y>
    <Z>2146</Z>
  </point>
  <point index="98">
    <X>112.863</X>
    <Y>29.015</Y>
    <Z>2251</Z>
  </point>
  <point index="99">
    <X>60.233</X>
    <Y>14.651</Y>
    <Z>2170</Z>
  </point>
  <point index="100">
    <X>26.929</X>
    <Y>14.736</Y>
    <Z>2192</Z>
  </point>
  <point index="101">
    <X>28.576</X>
    <Y>51.807</Y>
    <Z>2134</Z>
  </point>
  <point index="102">
    <X>23.735</X>
    <Y>12.932</Y>
    <Z>2294</Z>
  </point>
  <point index="103">
    <X>89.500</X>
    <Y>56.375</Y>
    <Z>2088</Z>
  </point>
  <point index="104">
    <X>63.066</X>
    <Y>32.150</Y>
    <Z>2270</Z>
  </point>
  <point index="105">
    <X>56.661</X>
    <Y>9.060</Y>
    <Z>2042</Z>
  </point>
  <point index="106">
    <X>24.790</X>
    <Y>29.905</Y>
    <Z>2268</Z>
  </point>
  <point index="107">
    <X>58.084</X>
    <Y>26.964</Y>
    <Z>2093</Z>
  </point>
  <point index="108">
    <X>90.979</X>
    <Y>57.695</Y>
    <Z>2014</Z>
  </point>
  <point index="109">
    <X>112.295</X>
    <Y>63.337</Y>
    <Z>2001</Z>
  </point>
  <point index="110">
    <X>19.773</X>
    <Y>46.932</Y>
    <Z>2153</Z>
  </point>
  <point index="111">
    <X>74.902</X>
    <Y>60.360</Y>
    <Z>2157</Z>
  </point>
  <point index="112">
    <X>106.029</X>
    <Y>12.343</Y>
    <Z>2224</Z>
  </point>
  <point index="113">
    <X>58.881</X>
    <Y>12.782</Y>
    <Z>2121</Z>
  </point>
  <point index="114">
    <X>91.284</X>
    <Y>53.821</Y>
    <Z>2037</Z>
  </point>
  <point index="115">
    <X>23.701</X>
    <Y>15.423</Y>
    <Z>2293</Z>
  </point>
  <point index="116">
    <X>10.862</X>
    <Y>67.709</Y>
    <Z>2006</Z>
  </point>
  <point index="117">
    <X>19.438</X>
    <Y>8.516</Y>
    <Z>2141</Z>
  </point>
  <point index="118">
    <X>80.259</X>
    <Y>58.329</Y>
    <Z>2222</Z>
  </point>
  <point index="119">
    <X>73.289</X>
    <Y>57.688</Y>
    <Z>2276</Z>
  </point>
  <point index="120">
    <X>73.445</X>
    <Y>53.727</Y>
    <Z>2265</Z>
  </point>
  <point index="121">
    <X>25.592</X>
    <Y>72.205</Y>
    <Z>2240</Z>
  </point>
  <point index="122">
    <X>32.335</X>
    <Y>9.185</Y>
    <Z>2001</Z>
  </point>
  <point index="123">
    <X>18.219</X>
    <Y>56.628</Y>
    <Z>2098</Z>
  </point>
  <point index="124">
    <X>105.372</X>
    <Y>69.883</Y>
    <Z>2248</Z>
  </point>
  <point index="125">
    <X>74.287</X>
    <Y>26.574</Y>
    <Z>2202</Z>
  </point>
  <point index="126">
    <X>50.643</X>
    <Y>12.579</Y>
    <Z>2010</Z>
  </point>
  <point index="127">
    <X>73.958</X>
    <Y>51.245</Y>
    <Z>2227</Z>
  </point>
  <point index="128">
    <X>101.838</X>
    <Y>21.647</Y>
    <Z>2227</Z>
  </point>
  <point index="129">
    <X>95.820</X>
    <Y>25.038</Y>
    <Z>2013</Z>
  </point>
  <point index="130">
    <X>59.418</X>
    <Y>18.711</Y>
    <Z>2141</Z>
  </point>
  <point index="131">
    <X>23.656</X>
    <Y>17.474</Y>
    <Z>2291</Z>
  </point>
  <point index="132">
    <X>61.465</X>
    <Y>35.075</Y>
    <Z>2213</Z>
  </point>
  <point index="133">
    <X>37.827</X>
    <Y>21.325</Y>
    <Z>2056</Z>
  </point>
  <point index="134">
    <X>31.657</X>
    <Y>31.434</Y>
    <Z>2024</Z>
  </point>
  <point index="135">
    <X>12.419</X>
    <Y>16.105</Y>
    <Z>2121</Z>
  </point>
  <point index="136">
    <X>22.018</X>
    <Y>41.060</Y>
    <Z>2233</Z>
  </point>
  <point index="137">
    <X>17.966</X>
    <Y>71.244</Y>
    <Z>2089</Z>
  </point>
  <point index="138">
    <X>28.407</X>
    <Y>72.192</Y>
    <Z>2140</Z>
  </point>
  <point index="139">
    <X>104.550</X>
    <Y>62.609</Y>
    <Z>2277</Z>
  </point>
  <point index="140">
    <X>99.550</X>
    <Y>78.502</Y>
    <Z>2145</Z>
  </point>
  <point index="141">
    <X>32.718</X>
    <Y>47.966</Y>
    <Z>2182</Z>
  </point>
  <point index="142">
    <X>39.053</X>
    <Y>60.522</Y>
    <Z>2139</Z>
  </point>
  <point index="143">
    <X>72.336</X>
    <Y>14.330</Y>
    <Z>2002</Z>
  </point>
  <point index="144">
    <X>90.595</X>
    <Y>21.706</Y>
    <Z>2013</Z>
  </point>
  <point index="145">
    <X>54.775</X>
    <Y>24.977</Y>
    <Z>2296</Z>
  </point>
  <point index="146">
    <X>114.523</X>
    <Y>62.793</Y>
    <Z>2185</Z>
  </point>
  <point index="147">
    <X>109.188</X>
    <Y>47.338</Y>
    <Z>2112</Z>
  </point>
  <point index="148">
    <X>104.551</X>
    <Y>74.944</Y>
    <Z>2277</Z>
  </point>
  <point index="149">
    <X>111.118</X>
    <Y>34.409</Y>
    <Z>2043</Z>
  </point>
  <point index="150">
    <X>46.962</X>
    <Y>65.489</Y>
    <Z>2262</Z>
  </point>
  <point index="151">
    <X>28.915</X>
    <Y>30.036</Y>
    <Z>2122</Z>
  </point>
  <point index="152">
    <X>99.877</X>
    <Y>36.387</Y>
    <Z>2157</Z>
  </point>
  <point index="153">
    <X>47.090</X>
    <Y>19.440</Y>
    <Z>2253</Z>
  </point>
  <point index="154">
    <X>9.641</X>
    <Y>32.696</Y>
    <Z>2078</Z>
  </point>
  <point index="155">
    <X>59.377</X>
    <Y>31.078</Y>
    <Z>2139</Z>
  </point>
  <point index="156">
    <X>99.783</X>
    <Y>39.248</Y>
    <Z>2154</Z>
  </point>
  <point index="157">
    <X>103.920</X>
    <Y>37.645</Y>
    <Z>2299</Z>
  </point>
  <point index="158">
    <X>26.709</X>
    <Y>29.200</Y>
    <Z>2200</Z>
  </point>
  <point index="159">
    <X>93.512</X>
    <Y>25.419</Y>
    <Z>2202</Z>
  </point>
  <point index="160">
    <X>109.671</X>
    <Y>19.571</Y>
    <Z>2095</Z>
  </point>
  <point index="161">
    <X>19.992</X>
    <Y>61.660</Y>
    <Z>2161</Z>
  </point>
  <point index="162">
    <X>25.245</X>
    <Y>33.353</Y>
    <Z>2252</Z>
  </point>
  <point index="163">
    <X>108.454</X>
    <Y>56.952</Y>
    <Z>2138</Z>
  </point>
  <point index="164">
    <X>104.506</X>
    <Y>44.730</Y>
    <Z>2278</Z>
  </point>
  <point index="165">
    <X>70.621</X>
    <Y>74.349</Y>
    <Z>2061</Z>
  </point>
  <point index="166">
    <X>107.086</X>
    <Y>65.203</Y>
    <Z>2187</Z>
  </point>
  <point index="167">
    <X>109.313</X>
    <Y>17.792</Y>
    <Z>2107</Z>
  </point>
  <point index="168">
    <X>60.144</X>
    <Y>53.532</Y>
    <Z>2166</Z>
  </point>
  <point index="169">
    <X>58.463</X>
    <Y>69.216</Y>
    <Z>2107</Z>
  </point>
  <point index="170">
    <X>89.635</X>
    <Y>21.266</Y>
    <Z>2079</Z>
  </point>
  <point index="171">
    <X>81.291</X>
    <Y>25.212</Y>
    <Z>2293</Z>
  </point>
  <point index="172">
    <X>23.794</X>
    <Y>47.834</Y>
    <Z>2296</Z>
  </point>
  <point index="173">
    <X>50.032</X>
    <Y>55.699</Y>
    <Z>2052</Z>
  </point>
  <point index="174">
    <X>57.642</X>
    <Y>38.554</Y>
    <Z>2077</Z>
  </point>
  <point index="175">
    <X>21.450</X>
    <Y>30.776</Y>
    <Z>2213</Z>
  </point>
  <point index="176">
    <X>101.534</X>
    <Y>61.388</Y>
    <Z>2216</Z>
  </point>
  <point index="177">
    <X>26.926</X>
    <Y>19.286</Y>
    <Z>2192</Z>
  </point>
  <point index="178">
    <X>25.802</X>
    <Y>24.342</Y>
    <Z>2232</Z>
  </point>
  <point index="179">
    <X>104.705</X>
    <Y>22.279</Y>
    <Z>2271</Z>
  </point>
  <point index="180">
    <X>94.181</X>
    <Y>57.716</Y>
    <Z>2252</Z>
  </point>
  <point index="181">
    <X>67.312</X>
    <Y>68.029</Y>
    <Z>2179</Z>
  </point>
  <point index="182">
    <X>103.504</X>
    <Y>75.055</Y>
    <Z>2286</Z>
  </point>
  <point index="183">
    <X>61.962</X>
    <Y>33.417</Y>
    <Z>2231</Z>
  </point>
  <point index="184">
    <X>32.169</X>
    <Y>60.215</Y>
    <Z>2006</Z>
  </point>
  <point index="185">
    <X>61.870</X>
    <Y>33.973</Y>
    <Z>2228</Z>
  </point>
  <point index="186">
    <X>32.345</X>
    <Y>58.290</Y>
    <Z>2006</Z>
  </point>
  <point index="187">
    <X>12.700</X>
    <Y>65.600</Y>
    <Z>2142</Z>
  </point>
  <point index="188">
    <X>35.328</X>
    <Y>17.497</Y>
    <Z>2125</Z>
  </point>
  <point index="189">
    <X>69.994</X>
    <Y>9.954</Y>
    <Z>2083</Z>
  </point>
  <point index="190">
    <X>75.651</X>
    <Y>50.959</Y>
    <Z>2101</Z>
  </point>
  <point index="191">
    <X>67.480</X>
    <Y>69.728</Y>
    <Z>2173</Z>
  </point>
  <point index="192">
    <X>21.414</X>
    <Y>68.960</Y>
    <Z>2212</Z>
  </point>
  <point index="193">
    <X>36.444</X>
    <Y>53.987</Y>
    <Z>2042</Z>
  </point>
  <point index="194">
    <X>60.961</X>
    <Y>65.000</Y>
    <Z>2195</Z>
  </point>
  <point index="195">
    <X>98.606</X>
    <Y>69.503</Y>
    <Z>2112</Z>
  </point>
  <point index="196">
    <X>27.800</X>
    <Y>39.643</Y>
    <Z>2161</Z>
  </point>
  <point index="197">
    <X>103.086</X>
    <Y>50.511</Y>
    <Z>2271</Z>
  </point>
  <point index="198">
    <X>14.761</X>
    <Y>20.002</Y>
    <Z>2295</Z>
  </point>
  <point index="199">
    <X>105.246</X>
    <Y>11.555</Y>
    <Z>2252</Z>
  </point>
  <point index="200">
    <X>51.227</X>
    <Y>49.837</Y>
    <Z>2033</Z>
  </point>
  <point index="201">
    <X>59.159</X>
    <Y>35.433</Y>
    <Z>2131</Z>
  </point>
  <point index="202">
    <X>30.829</X>
    <Y>64.394</Y>
    <Z>2054</Z>
  </point>
  <point index="203">
    <X>17.097</X>
    <Y>59.239</Y>
    <Z>2058</Z>
  </point>
  <point index="204">
    <X>94.194</X>
    <Y>24.774</Y>
    <Z>2253</Z>
  </point>
  <point index="205">
    <X>111.677</X>
    <Y>68.772</Y>
    <Z>2023</Z>
  </point>
  <point index="206">
    <X>120.627</X>
    <Y>56.630</Y>
    <Z>2247</Z>
  </point>
  <point index="207">
    <X>100.208</X>
    <Y>76.946</Y>
    <Z>2169</Z>
  </point>
  <point index="208">
    <X>59.521</X>
    <Y>76.519</Y>
    <Z>2144</Z>
  </point>
  <point index="209">
    <X>113.252</X>
    <Y>53.143</Y>
    <Z>2279</Z>
  </point>
  <point index="210">
    <X>35.010</X>
    <Y>51.725</Y>
    <Z>2149</Z>
  </point>
  <point index="211">
    <X>12.260</X>
    <Y>35.427</Y>
    <Z>2109</Z>
  </point>
  <point index="212">
    <X>96.486</X>
    <Y>19.358</Y>
    <Z>2036</Z>
  </point>
  <point index="213">
    <X>28.474</X>
    <Y>60.975</Y>
    <Z>2137</Z>
  </point>
  <point index="214">
    <X>10.136</X>
    <Y>70.939</Y>
    <Z>2044</Z>
  </point>
  <point index="215">
    <X>40.775</X>
    <Y>63.432</Y>
    <Z>2257</Z>
  </point>
  <point index="216">
    <X>34.758</X>
    <Y>65.105</Y>
    <Z>2167</Z>
  </point>
  <point index="217">
    <X>66.401</X>
    <Y>73.589</Y>
    <Z>2211</Z>
  </point>
  <point index="218">
    <X>119.440</X>
    <Y>30.633</Y>
    <Z>2166</Z>
  </point>
  <point index="219">
    <X>14.401</X>
    <Y>18.608</Y>
    <Z>2268</Z>
  </point>
  <point index="220">
    <X>63.340</X>
    <Y>72.818</Y>
    <Z>2280</Z>
  </point>
  <point index="221">
    <X>19.889</X>
    <Y>13.332</Y>
    <Z>2157</Z>
  </point>
  <point index="222">
    <X>24.671</X>
    <Y>55.619</Y>
    <Z>2273</Z>
  </point>
  <point index="223">
    <X>89.845</X>
    <Y>24.224</Y>
    <Z>2064</Z>
  </point>
  <point index="224">
    <X>10.370</X>
    <Y>57.846</Y>
    <Z>2028</Z>
  </point>
  <point index="225">
    <X>63.212</X>
    <Y>39.884</Y>
    <Z>2276</Z>
  </point>
  <point index="226">
    <X>64.731</X>
    <Y>7.267</Y>
    <Z>2270</Z>
  </point>
  <point index="227">
    <X>70.446</X>
    <Y>63.400</Y>
    <Z>2067</Z>
  </point>
  <point index="228">
    <X>116.825</X>
    <Y>57.919</Y>
    <Z>2014</Z>
  </point>
  <point index="229">
    <X>23.645</X>
    <Y>44.432</Y>
    <Z>2291</Z>
  </point>
  <point index="230">
    <X>118.122</X>
    <Y>65.657</Y>
    <Z>2076</Z>
  </point>
  <point index="231">
    <X>119.784</X>
    <Y>59.796</Y>
    <Z>2189</Z>
  </point>
  <point index="232">
    <X>58.141</X>
    <Y>47.425</Y>
    <Z>2095</Z>
  </point>
  <point index="233">
    <X>110.839</X>
    <Y>70.823</Y>
    <Z>2053</Z>
  </point>
  <point index="234">
    <X>32.874</X>
    <Y>10.499</Y>
    <Z>2256</Z>
  </point>
  <point index="235">
    <X>77.828</X>
    <Y>31.883</Y>
    <Z>2056</Z>
  </point>
  <point index="236">
    <X>96.981</X>
    <Y>67.712</Y>
    <Z>2054</Z>
  </point>
  <point index="237">
    <X>8.164</X>
    <Y>61.654</Y>
    <Z>2179</Z>
  </point>
  <point index="238">
    <X>20.960</X>
    <Y>7.740</Y>
    <Z>2195</Z>
  </point>
  <point index="239">
    <X>60.792</X>
    <Y>74.603</Y>
    <Z>2189</Z>
  </point>
  <point index="240">
    <X>72.531</X>
    <Y>27.132</Y>
    <Z>2094</Z>
  </point>
  <point index="241">
    <X>25.800</X>
    <Y>74.366</Y>
    <Z>2232</Z>
  </point>
  <point index="242">
    <X>39.890</X>
    <Y>68.138</Y>
    <Z>2197</Z>
  </point>
  <point index="243">
    <X>10.741</X>
    <Y>27.096</Y>
    <Z>2003</Z>
  </point>
  <point index="244">
    <X>72.444</X>
    <Y>12.186</Y>
    <Z>2053</Z>
  </point>
  <point index="245">
    <X>20.685</X>
    <Y>16.428</Y>
    <Z>2186</Z>
  </point>
  <point index="246">
    <X>36.946</X>
    <Y>50.894</Y>
    <Z>2005</Z>
  </point>
  <point index="247">
    <X>19.082</X>
    <Y>7.145</Y>
    <Z>2129</Z>
  </point>
  <point index="248">
    <X>9.208</X>
    <Y>59.816</Y>
    <Z>2108</Z>
  </point>
  <point index="249">
    <X>20.010</X>
    <Y>10.542</Y>
    <Z>2162</Z>
  </point>
  <point index="250">
    <X>98.203</X>
    <Y>17.350</Y>
    <Z>2097</Z>
  </point>
  <point index="251">
    <X>90.744</X>
    <Y>60.183</Y>
    <Z>2003</Z>
  </point>
  <point index="252">
    <X>105.455</X>
    <Y>25.188</Y>
    <Z>2245</Z>
  </point>
  <point index="253">
    <X>14.176</X>
    <Y>57.944</Y>
    <Z>2251</Z>
  </point>
  <point index="254">
    <X>91.552</X>
    <Y>55.125</Y>
    <Z>2057</Z>
  </point>
  <point index="255">
    <X>104.317</X>
    <Y>13.056</Y>
    <Z>2285</Z>
  </point>
  <point index="256">
    <X>87.746</X>
    <Y>27.074</Y>
    <Z>2208</Z>
  </point>
  <point index="257">
    <X>75.488</X>
    <Y>58.426</Y>
    <Z>2113</Z>
  </point>
  <point index="258">
    <X>24.110</X>
    <Y>54.133</Y>
    <Z>2293</Z>
  </point>
  <point index="259">
    <X>60.740</X>
    <Y>62.407</Y>
    <Z>2188</Z>
  </point>
  <point index="260">
    <X>73.096</X>
    <Y>68.604</Y>
    <Z>2290</Z>
  </point>
  <point index="261">
    <X>70.612</X>
    <Y>77.310</Y>
    <Z>2061</Z>
  </point>
  <point index="262">
    <X>64.475</X>
    <Y>35.157</Y>
    <Z>2280</Z>
  </point>
  <point index="263">
    <X>73.813</X>
    <Y>62.678</Y>
    <Z>2237</Z>
  </point>
  <point index="264">
    <X>90.106</X>
    <Y>62.740</Y>
    <Z>2047</Z>
  </point>
  <point index="265">
    <X>106.443</X>
    <Y>14.306</Y>
    <Z>2210</Z>
  </point>
  <point index="266">
    <X>115.907</X>
    <Y>33.051</Y>
    <Z>2082</Z>
  </point>
  <point index="267">
    <X>115.301</X>
    <Y>48.947</Y>
    <Z>2127</Z>
  </point>
  <point index="268">
    <X>24.988</X>
    <Y>35.327</Y>
    <Z>2261</Z>
  </point>
  <point index="269">
    <X>112.455</X>
    <Y>28.762</Y>
    <Z>2058</Z>
  </point>
  <point index="270">
    <X>92.736</X>
    <Y>11.251</Y>
    <Z>2145</Z>
  </point>
  <point index="271">
    <X>105.585</X>
    <Y>67.830</Y>
    <Z>2240</Z>
  </point>
  <point index="272">
    <X>23.551</X>
    <Y>34.224</Y>
    <Z>2288</Z>
  </point>
  <point index="273">
    <X>74.096</X>
    <Y>24.015</Y>
    <Z>2216</Z>
  </point>
  <point index="274">
    <X>49.269</X>
    <Y>19.248</Y>
    <Z>2104</Z>
  </point>
  <point index="275">
    <X>120.408</X>
    <Y>65.073</Y>
    <Z>2232</Z>
  </point>
  <point index="276">
    <X>37.012</X>
    <Y>28.415</Y>
    <Z>2000</Z>
  </point>
  <point index="277">
    <X>16.374</X>
    <Y>52.572</Y>
    <Z>2032</Z>
  </point>
  <point index="278">
    <X>55.986</X>
    <Y>57.551</Y>
    <Z>2018</Z>
  </point>
  <point index="279">
    <X>18.111</X>
    <Y>25.632</Y>
    <Z>2094</Z>
  </point>
  <point index="280">
    <X>31.527</X>
    <Y>9.885</Y>
    <Z>2029</Z>
  </point>
  <point index="281">
    <X>13.333</X>
    <Y>53.168</Y>
    <Z>2189</Z>
  </point>
  <point index="282">
    <X>98.295</X>
    <Y>25.209</Y>
    <Z>2101</Z>
  </point>
  <point index="283">
    <X>72.569</X>
    <Y>25.803</Y>
    <Z>2112</Z>
  </point>
  <point index="284">
    <X>51.513</X>
    <Y>49.663</Y>
    <Z>2054</Z>
  </point>
  <point index="285">
    <X>33.632</X>
    <Y>68.371</Y>
    <Z>2251</Z>
  </point>
  <point index="286">
    <X>47.602</X>
    <Y>59.616</Y>
    <Z>2218</Z>
  </point>
  <point index="287">
    <X>66.627</X>
    <Y>45.079</Y>
    <Z>2203</Z>
  </point>
  <point index="288">
    <X>59.614</X>
    <Y>38.341</Y>
    <Z>2148</Z>
  </point>
  <point index="289">
    <X>25.611</X>
    <Y>54.055</Y>
    <Z>2239</Z>
  </point>
  <point index="290">
    <X>107.206</X>
    <Y>57.361</Y>
    <Z>2182</Z>
  </point>
  <point index="291">
    <X>27.920</X>
    <Y>46.980</Y>
    <Z>2157</Z>
  </point>
  <point index="292">
    <X>20.072</X>
    <Y>54.504</Y>
    <Z>2164</Z>
  </point>
  <point index="293">
    <X>37.936</X>
    <Y>22.051</Y>
    <Z>2063</Z>
  </point>
  <point index="294">
    <X>67.018</X>
    <Y>33.550</Y>
    <Z>2189</Z>
  </point>
  <point index="295">
    <X>74.377</X>
    <Y>14.945</Y>
    <Z>2195</Z>
  </point>
  <point index="296">
    <X>106.747</X>
    <Y>77.245</Y>
    <Z>2199</Z>
  </point>
  <point index="297">
    <X>59.017</X>
    <Y>45.642</Y>
    <Z>2126</Z>
  </point>
  <point index="298">
    <X>76.040</X>
    <Y>60.019</Y>
    <Z>2072</Z>
  </point>
  <point index="299">
    <X>25.615</X>
    <Y>12.992</Y>
    <Z>2239</Z>
  </point>
  <point index="300">
    <X>70.283</X>
    <Y>55.859</Y>
    <Z>2073</Z>
  </point>
  <point index="301">
    <X>72.902</X>
    <Y>29.109</Y>
    <Z>2269</Z>
  </point>
  <point index="302">
    <X>71.841</X>
    <Y>39.175</Y>
    <Z>2017</Z>
  </point>
  <point index="303">
    <X>76.539</X>
    <Y>20.986</Y>
    <Z>2035</Z>
  </point>
  <point index="304">
    <X>23.062</X>
    <Y>75.123</Y>
    <Z>2270</Z>
  </point>
  <point index="305">
    <X>48.059</X>
    <Y>24.394</Y>
    <Z>2187</Z>
  </point>
  <point index="306">
    <X>14.371</X>
    <Y>60.503</Y>
    <Z>2266</Z>
  </point>
  <point index="307">
    <X>64.110</X>
    <Y>56.782</Y>
    <Z>2293</Z>
  </point>
  <point index="308">
    <X>109.372</X>
    <Y>65.654</Y>
    <Z>2105</Z>
  </point>
  <point index="309">
    <X>73.595</X>
    <Y>57.229</Y>
    <Z>2253</Z>
  </point>
  <point index="310">
    <X>16.554</X>
    <Y>70.006</Y>
    <Z>2039</Z>
  </point>
  <point index="311">
    <X>14.348</X>
    <Y>63.883</Y>
    <Z>2264</Z>
  </point>
  <point index="312">
    <X>109.034</X>
    <Y>34.427</Y>
    <Z>2117</Z>
  </point>
  <point index="313">
    <X>105.387</X>
    <Y>40.921</Y>
    <Z>2247</Z>
  </point>
  <point index="314">
    <X>23.592</X>
    <Y>13.499</Y>
    <Z>2289</Z>
  </point>
  <point index="315">
    <X>108.411</X>
    <Y>56.049</Y>
    <Z>2140</Z>
  </point>
  <point index="316">
    <X>21.497</X>
    <Y>36.615</Y>
    <Z>2215</Z>
  </point>
  <point index="317">
    <X>105.697</X>
    <Y>25.890</Y>
    <Z>2236</Z>
  </point>
  <point index="318">
    <X>35.134</X>
    <Y>51.731</Y>
    <Z>2139</Z>
  </point>
  <point index="319">
    <X>96.266</X>
    <Y>38.973</Y>
    <Z>2028</Z>
  </point>
  <point index="320">
    <X>78.674</X>
    <Y>53.235</Y>
    <Z>2114</Z>
  </point>
  <point index="321">
    <X>93.656</X>
    <Y>18.557</Y>
    <Z>2213</Z>
  </point>
  <point index="322">
    <X>110.544</X>
    <Y>14.556</Y>
    <Z>2064</Z>
  </point>
  <point index="323">
    <X>108.382</X>
    <Y>61.223</Y>
    <Z>2141</Z>
  </point>
  <point index="324">
    <X>13.411</X>
    <Y>54.751</Y>
    <Z>2195</Z>
  </point>
  <point index="325">
    <X>64.052</X>
    <Y>65.512</Y>
    <Z>2295</Z>
  </point>
  <point index="326">
    <X>66.866</X>
    <Y>15.385</Y>
    <Z>2194</Z>
  </point>
  <point index="327">
    <X>39.346</X>
    <Y>60.695</Y>
    <Z>2160</Z>
  </point>
  <point index="328">
    <X>96.436</X>
    <Y>65.250</Y>
    <Z>2034</Z>
  </point>
  <point index="329">
    <X>72.692</X>
    <Y>48.750</Y>
    <Z>2170</Z>
  </point>
  <point index="330">
    <X>61.773</X>
    <Y>23.443</Y>
    <Z>2224</Z>
  </point>
  <point index="331">
    <X>94.182</X>
    <Y>20.570</Y>
    <Z>2252</Z>
  </point>
  <point index="332">
    <X>96.020</X>
    <Y>37.996</Y>
    <Z>2020</Z>
  </point>
  <point index="333">
    <X>92.239</X>
    <Y>70.738</Y>
    <Z>2108</Z>
  </point>
  <point index="334">
    <X>16.403</X>
    <Y>22.569</Y>
    <Z>2033</Z>
  </point>
  <point index="335">
    <X>103.263</X>
    <Y>65.470</Y>
    <Z>2277</Z>
  </point>
  <point index="336">
    <X>117.311</X>
    <Y>70.037</Y>
    <Z>2020</Z>
  </point>
  <point index="337">
    <X>64.915</X>
    <Y>14.576</Y>
    <Z>2264</Z>
  </point>
  <point index="338">
    <X>20.354</X>
    <Y>62.408</Y>
    <Z>2174</Z>
  </point>
  <point index="339">
    <X>49.674</X>
    <Y>17.731</Y>
    <Z>2076</Z>
  </point>
  <point index="340">
    <X>26.248</X>
    <Y>49.983</Y>
    <Z>2216</Z>
  </point>
  <point index="341">
    <X>9.508</X>
    <Y>23.852</Y>
    <Z>2087</Z>
  </point>
  <point index="342">
    <X>86.759</X>
    <Y>24.699</Y>
    <Z>2275</Z>
  </point>
  <point index="343">
    <X>71.195</X>
    <Y>15.123</Y>
    <Z>2040</Z>
  </point>
  <point index="344">
    <X>118.886</X>
    <Y>16.960</Y>
    <Z>2128</Z>
  </point>
  <point index="345">
    <X>102.371</X>
    <Y>44.947</Y>
    <Z>2246</Z>
  </point>
  <point index="346">
    <X>9.948</X>
    <Y>51.703</Y>
    <Z>2057</Z>
  </point>
  <point index="347">
    <X>93.332</X>
    <Y>36.624</Y>
    <Z>2189</Z>
  </point>
  <point index="348">
    <X>61.929</X>
    <Y>34.645</Y>
    <Z>2230</Z>
  </point>
  <point index="349">
    <X>70.443</X>
    <Y>54.082</Y>
    <Z>2067</Z>
  </point>
  <point index="350">
    <X>32.880</X>
    <Y>56.118</Y>
    <Z>2259</Z>
  </point>
  <point index="351">
    <X>60.214</X>
    <Y>28.424</Y>
    <Z>2169</Z>
  </point>
  <point index="352">
    <X>36.585</X>
    <Y>33.992</Y>
    <Z>2032</Z>
  </point>
  <point index="353">
    <X>14.480</X>
    <Y>11.283</Y>
    <Z>2274</Z>
  </point>
  <point index="354">
    <X>11.519</X>
    <Y>72.297</Y>
    <Z>2054</Z>
  </point>
  <point index="355">
    <X>31.475</X>
    <Y>55.294</Y>
    <Z>2031</Z>
  </point>
  <point index="356">
    <X>114.398</X>
    <Y>68.596</Y>
    <Z>2194</Z>
  </point>
  <point index="357">
    <X>54.634</X>
    <Y>31.603</Y>
    <Z>2285</Z>
  </point>
  <point index="358">
    <X>59.190</X>
    <Y>32.265</Y>
    <Z>2132</Z>
  </point>
  <point index="359">
    <X>51.140</X>
    <Y>61.530</Y>
    <Z>2026</Z>
  </point>
  <point index="360">
    <X>15.288</X>
    <Y>32.895</Y>
    <Z>2085</Z>
  </point>
  <point index="361">
    <X>65.223</X>
    <Y>6.606</Y>
    <Z>2253</Z>
  </point>
  <point index="362">
    <X>113.968</X>
    <Y>57.072</Y>
    <Z>2226</Z>
  </point>
  <point index="363">
    <X>54.771</X>
    <Y>53.712</Y>
    <Z>2295</Z>
  </point>
  <point index="364">
    <X>112.475</X>
    <Y>54.175</Y>
    <Z>2067</Z>
  </point>
  <point index="365">
    <X>68.684</X>
    <Y>52.497</Y>
    <Z>2130</Z>
  </point>
  <point index="366">
    <X>61.908</X>
    <Y>10.929</Y>
    <Z>2229</Z>
  </point>
  <point index="367">
    <X>105.748</X>
    <Y>68.089</Y>
    <Z>2234</Z>
  </point>
  <point index="368">
    <X>34.262</X>
    <Y>75.222</Y>
    <Z>2204</Z>
  </point>
  <point index="369">
    <X>62.699</X>
    <Y>56.635</Y>
    <Z>2257</Z>
  </point>
  <point index="370">
    <X>26.194</X>
    <Y>48.565</Y>
    <Z>2218</Z>
  </point>
  <point index="371">
    <X>39.125</X>
    <Y>16.930</Y>
    <Z>2144</Z>
  </point>
  <point index="372">
    <X>32.484</X>
    <Y>76.266</Y>
    <Z>2071</Z>
  </point>
  <point index="373">
    <X>108.848</X>
    <Y>35.489</Y>
    <Z>2124</Z>
  </point>
  <point index="374">
    <X>27.908</X>
    <Y>68.508</Y>
    <Z>2157</Z>
  </point>
  <point index="375">
    <X>8.625</X>
    <Y>56.886</Y>
    <Z>2148</Z>
  </point>
  <point index="376">
    <X>16.810</X>
    <Y>74.510</Y>
    <Z>2048</Z>
  </point>
  <point index="377">
    <X>53.556</X>
    <Y>61.574</Y>
    <Z>2205</Z>
  </point>
  <point index="378">
    <X>32.226</X>
    <Y>30.291</Y>
    <Z>2004</Z>
  </point>
  <point index="379">
    <X>65.125</X>
    <Y>36.463</Y>
    <Z>2256</Z>
  </point>
  <point index="380">
    <X>10.491</X>
    <Y>19.764</Y>
    <Z>2020</Z>
  </point>
  <point index="381">
    <X>56.029</X>
    <Y>77.033</Y>
    <Z>2020</Z>
  </point>
  <point index="382">
    <X>26.665</X>
    <Y>33.997</Y>
    <Z>2202</Z>
  </point>
  <point index="383">
    <X>29.085</X>
    <Y>14.228</Y>
    <Z>2116</Z>
  </point>
  <point index="384">
    <X>62.806</X>
    <Y>78.777</Y>
    <Z>2261</Z>
  </point>
  <point index="385">
    <X>65.032</X>
    <Y>32.482</Y>
    <Z>2260</Z>
  </point>
  <point index="386">
    <X>112.766</X>
    <Y>33.870</Y>
    <Z>2205</Z>
  </point>
  <point index="387">
    <X>94.357</X>
    <Y>69.507</Y>
    <Z>2265</Z>
  </point>
  <point index="388">
    <X>33.531</X>
    <Y>19.768</Y>
    <Z>2258</Z>
  </point>
  <point index="389">
    <X>69.861</X>
    <Y>56.731</Y>
    <Z>2088</Z>
  </point>
  <point index="390">
    <X>96.705</X>
    <Y>39.521</Y>
    <Z>2044</Z>
  </point>
  <point index="391">
    <X>60.873</X>
    <Y>38.043</Y>
    <Z>2192</Z>
  </point>
  <point index="392">
    <X>91.575</X>
    <Y>13.569</Y>
    <Z>2059</Z>
  </point>
  <point index="393">
    <X>106.381</X>
    <Y>40.767</Y>
    <Z>2212</Z>
  </point>
  <point index="394">
    <X>75.121</X>
    <Y>33.621</Y>
    <Z>2140</Z>
  </point>
  <point index="395">
    <X>95.049</X>
    <Y>34.804</Y>
    <Z>2198</Z>
  </point>
  <point index="396">
    <X>31.488</X>
    <Y>35.107</Y>
    <Z>2030</Z>
  </point>
  <point index="397">
    <X>79.674</X>
    <Y>62.017</Y>
    <Z>2182</Z>
  </point>
  <point index="398">
    <X>79.521</X>
    <Y>54.593</Y>
    <Z>2171</Z>
  </point>
  <point index="399">
    <X>20.535</X>
    <Y>14.410</Y>
    <Z>2180</Z>
  </point>
  <point index="400">
    <X>110.453</X>
    <Y>11.446</Y>
    <Z>2067</Z>
  </point>
  <point index="401">
    <X>34.901</X>
    <Y>57.660</Y>
    <Z>2157</Z>
  </point>
  <point index="402">
    <X>94.396</X>
    <Y>26.770</Y>
    <Z>2268</Z>
  </point>
  <point index="403">
    <X>53.940</X>
    <Y>11.254</Y>
    <Z>2234</Z>
  </point>
  <point index="404">
    <X>29.103</X>
    <Y>29.110</Y>
    <Z>2115</Z>
  </point>
  <point index="405">
    <X>57.687</X>
    <Y>34.708</Y>
    <Z>2079</Z>
  </point>
  <point index="406">
    <X>12.239</X>
    <Y>14.813</Y>
    <Z>2108</Z>
  </point>
  <point index="407">
    <X>64.948</X>
    <Y>47.994</Y>
    <Z>2263</Z>
  </point>
  <point index="408">
    <X>35.824</X>
    <Y>30.096</Y>
    <Z>2088</Z>
  </point>
  <point index="409">
    <X>105.213</X>
    <Y>75.340</Y>
    <Z>2253</Z>
  </point>
  <point index="410">
    <X>77.401</X>
    <Y>60.724</Y>
    <Z>2026</Z>
  </point>
  <point index="411">
    <X>37.283</X>
    <Y>18.411</Y>
    <Z>2018</Z>
  </point>
  <point index="412">
    <X>60.350</X>
    <Y>59.225</Y>
    <Z>2174</Z>
  </point>
  <point index="413">
    <X>48.018</X>
    <Y>58.428</Y>
    <Z>2189</Z>
  </point>
  <point index="414">
    <X>103.322</X>
    <Y>51.291</Y>
    <Z>2279</Z>
  </point>
  <point index="415">
    <X>33.433</X>
    <Y>21.865</Y>
    <Z>2265</Z>
  </point>
  <point index="416">
    <X>79.940</X>
    <Y>65.536</Y>
    <Z>2200</Z>
  </point>
  <point index="417">
    <X>93.351</X>
    <Y>60.438</Y>
    <Z>2190</Z>
  </point>
  <point index="418">
    <X>109.665</X>
    <Y>10.572</Y>
    <Z>2095</Z>
  </point>
  <point index="419">
    <X>25.675</X>
    <Y>55.447</Y>
    <Z>2237</Z>
  </point>
  <point index="420">
    <X>32.465</X>
    <Y>21.514</Y>
    <Z>2063</Z>
  </point>
  <point index="421">
    <X>70.371</X>
    <Y>9.305</Y>
    <Z>2070</Z>
  </point>
  <point index="422">
    <X>74.252</X>
    <Y>68.591</Y>
    <Z>2205</Z>
  </point>
  <point index="423">
    <X>67.075</X>
    <Y>29.282</Y>
    <Z>2187</Z>
  </point>
  <point index="424">
    <X>113.715</X>
    <Y>20.643</Y>
    <Z>2245</Z>
  </point>
  <point index="425">
    <X>36.186</X>
    <Y>73.287</Y>
    <Z>2061</Z>
  </point>
  <point index="426">
    <X>110.658</X>
    <Y>45.989</Y>
    <Z>2060</Z>
  </point>
  <point index="427">
    <X>21.091</X>
    <Y>15.644</Y>
    <Z>2200</Z>
  </point>
  <point index="428">
    <X>105.235</X>
    <Y>45.543</Y>
    <Z>2253</Z>
  </point>
  <point index="429">
    <X>100.735</X>
    <Y>48.826</Y>
    <Z>2187</Z>
  </point>
  <point index="430">
    <X>93.652</X>
    <Y>26.633</Y>
    <Z>2212</Z>
  </point>
  <point index="431">
    <X>22.661</X>
    <Y>76.226</Y>
    <Z>2256</Z>
  </point>
  <point index="432">
    <X>22.308</X>
    <Y>15.520</Y>
    <Z>2243</Z>
  </point>
  <point index="433">
    <X>34.486</X>
    <Y>72.127</Y>
    <Z>2187</Z>
  </point>
  <point index="434">
    <X>111.810</X>
    <Y>31.819</Y>
    <Z>2019</Z>
  </point>
  <point index="435">
    <X>97.037</X>
    <Y>16.574</Y>
    <Z>2056</Z>
  </point>
  <point index="436">
    <X>28.371</X>
    <Y>11.000</Y>
    <Z>2141</Z>
  </point>
  <point index="437">
    <X>38.215</X>
    <Y>57.985</Y>
    <Z>2082</Z>
  </point>
  <point index="438">
    <X>70.485</X>
    <Y>64.378</Y>
    <Z>2066</Z>
  </point>
  <point index="439">
    <X>59.295</X>
    <Y>49.666</Y>
    <Z>2136</Z>
  </point>
  <point index="440">
    <X>58.555</X>
    <Y>34.994</Y>
    <Z>2110</Z>
  </point>
  <point index="441">
    <X>94.556</X>
    <Y>63.867</Y>
    <Z>2280</Z>
  </point>
  <point index="442">
    <X>79.109</X>
    <Y>27.370</Y>
    <Z>2143</Z>
  </point>
  <point index="443">
    <X>26.597</X>
    <Y>58.108</Y>
    <Z>2204</Z>
  </point>
  <point index="444">
    <X>56.625</X>
    <Y>13.685</Y>
    <Z>2041</Z>
  </point>
  <point index="445">
    <X>25.900</X>
    <Y>21.607</Y>
    <Z>2229</Z>
  </point>
  <point index="446">
    <X>32.774</X>
    <Y>14.211</Y>
    <Z>2208</Z>
  </point>
  <point index="447">
    <X>97.864</X>
    <Y>64.328</Y>
    <Z>2085</Z>
  </point>
  <point index="448">
    <X>109.440</X>
    <Y>24.995</Y>
    <Z>2103</Z>
  </point>
  <point index="449">
    <X>111.227</X>
    <Y>59.938</Y>
    <Z>2039</Z>
  </point>
  <point index="450">
    <X>7.211</X>
    <Y>19.645</Y>
    <Z>2244</Z>
  </point>
  <point index="451">
    <X>77.484</X>
    <Y>17.831</Y>
    <Z>2032</Z>
  </point>
  <point index="452">
    <X>107.674</X>
    <Y>7.108</Y>
    <Z>2166</Z>
  </point>
  <point index="453">
    <X>109.492</X>
    <Y>78.201</Y>
    <Z>2101</Z>
  </point>
  <point index="454">
    <X>102.386</X>
    <Y>13.405</Y>
    <Z>2246</Z>
  </point>
  <point index="455">
    <X>103.611</X>
    <Y>15.188</Y>
    <Z>2290</Z>
  </point>
  <point index="456">
    <X>51.675</X>
    <Y>49.791</Y>
    <Z>2066</Z>
  </point>
  <point index="457">
    <X>93.830</X>
    <Y>14.114</Y>
    <Z>2226</Z>
  </point>
  <point index="458">
    <X>67.721</X>
    <Y>69.944</Y>
    <Z>2164</Z>
  </point>
  <point index="459">
    <X>24.334</X>
    <Y>64.493</Y>
    <Z>2285</Z>
  </point>
  <point index="460">
    <X>100.536</X>
    <Y>23.387</Y>
    <Z>2180</Z>
  </point>
  <point index="461">
    <X>95.569</X>
    <Y>70.457</Y>
    <Z>2004</Z>
  </point>
  <point index="462">
    <X>20.990</X>
    <Y>59.584</Y>
    <Z>2196</Z>
  </point>
  <point index="463">
    <X>66.102</X>
    <Y>46.516</Y>
    <Z>2222</Z>
  </point>
  <point index="464">
    <X>105.135</X>
    <Y>64.639</Y>
    <Z>2256</Z>
  </point>
  <point index="465">
    <X>93.633</X>
    <Y>12.693</Y>
    <Z>2211</Z>
  </point>
  <point index="466">
    <X>57.298</X>
    <Y>20.175</Y>
    <Z>2065</Z>
  </point>
  <point index="467">
    <X>30.268</X>
    <Y>75.563</Y>
    <Z>2073</Z>
  </point>
  <point index="468">
    <X>74.100</X>
    <Y>13.455</Y>
    <Z>2216</Z>
  </point>
  <point index="469">
    <X>31.236</X>
    <Y>46.247</Y>
    <Z>2039</Z>
  </point>
  <point index="470">
    <X>29.516</X>
    <Y>12.686</Y>
    <Z>2100</Z>
  </point>
  <point index="471">
    <X>117.367</X>
    <Y>71.556</Y>
    <Z>2024</Z>
  </point>
  <point index="472">
    <X>111.034</X>
    <Y>38.039</Y>
    <Z>2046</Z>
  </point>
  <point index="473">
    <X>101.939</X>
    <Y>68.646</Y>
    <Z>2230</Z>
  </point>
  <point index="474">
    <X>105.219</X>
    <Y>20.704</Y>
    <Z>2253</Z>
  </point>
  <point index="475">
    <X>35.556</X>
    <Y>49.027</Y>
    <Z>2108</Z>
  </point>
  <point index="476">
    <X>49.502</X>
    <Y>26.896</Y>
    <Z>2088</Z>
  </point>
  <point index="477">
    <X>22.150</X>
    <Y>24.642</Y>
    <Z>2238</Z>
  </point>
  <point index="478">
    <X>39.163</X>
    <Y>23.478</Y>
    <Z>2147</Z>
  </point>
  <point index="479">
    <X>54.595</X>
    <Y>14.637</Y>
    <Z>2282</Z>
  </point>
  <point index="480">
    <X>99.707</X>
    <Y>53.962</Y>
    <Z>2151</Z>
  </point>
  <point index="481">
    <X>64.516</X>
    <Y>46.620</Y>
    <Z>2278</Z>
  </point>
  <point index="482">
    <X>19.707</X>
    <Y>23.816</Y>
    <Z>2151</Z>
  </point>
  <point index="483">
    <X>93.143</X>
    <Y>30.158</Y>
    <Z>2175</Z>
  </point>
  <point index="484">
    <X>37.460</X>
    <Y>54.116</Y>
    <Z>2030</Z>
  </point>
  <point index="485">
    <X>105.742</X>
    <Y>36.213</Y>
    <Z>2234</Z>
  </point>
  <point index="486">
    <X>103.692</X>
    <Y>17.208</Y>
    <Z>2293</Z>
  </point>
  <point index="487">
    <X>60.543</X>
    <Y>6.547</Y>
    <Z>2181</Z>
  </point>
  <point index="488">
    <X>15.236</X>
    <Y>18.171</Y>
    <Z>2109</Z>
  </point>
  <point index="489">
    <X>90.043</X>
    <Y>54.626</Y>
    <Z>2051</Z>
  </point>
  <point index="490">
    <X>79.272</X>
    <Y>56.015</Y>
    <Z>2154</Z>
  </point>
  <point index="491">
    <X>70.228</X>
    <Y>73.739</Y>
    <Z>2075</Z>
  </point>
  <point index="492">
    <X>60.504</X>
    <Y>33.714</Y>
    <Z>2179</Z>
  </point>
  <point index="493">
    <X>19.791</X>
    <Y>32.789</Y>
    <Z>2154</Z>
  </point>
  <point index="494">
    <X>30.610</X>
    <Y>50.224</Y>
    <Z>2061</Z>
  </point>
  <point index="495">
    <X>90.994</X>
    <Y>50.638</Y>
    <Z>2015</Z>
  </point>
  <point index="496">
    <X>103.712</X>
    <Y>38.975</Y>
    <Z>2293</Z>
  </point>
  <point index="497">
    <X>58.116</X>
    <Y>20.539</Y>
    <Z>2094</Z>
  </point>
  <point index="498">
    <X>8.712</X>
    <Y>59.441</Y>
    <Z>2142</Z>
  </point>
  <point index="499">
    <X>73.701</X>
    <Y>30.804</Y>
    <Z>2246</Z>
  </point>
  <point index="500">
    <X>65.651</X>
    <Y>57.986</Y>
    <Z>2238</Z>
  </point>
  <point index="501">
    <X>99.511</X>
    <Y>13.273</Y>
    <Z>2144</Z>
  </point>
  <point index="502">
    <X>72.466</X>
    <Y>16.551</Y>
    <Z>2063</Z>
  </point>
  <point index="503">
    <X>61.627</X>
    <Y>18.931</Y>
    <Z>2219</Z>
  </point>
  <point index="504">
    <X>117.990</X>
    <Y>28.973</Y>
    <Z>2067</Z>
  </point>
  <point index="505">
    <X>16.159</X>
    <Y>48.494</Y>
    <Z>2025</Z>
  </point>
  <point index="506">
    <X>50.586</X>
    <Y>23.991</Y>
    <Z>2014</Z>
  </point>
  <point index="507">
    <X>50.420</X>
    <Y>26.370</Y>
    <Z>2025</Z>
  </point>
  <point index="508">
    <X>77.874</X>
    <Y>30.193</Y>
    <Z>2059</Z>
  </point>
  <point index="509">
    <X>61.124</X>
    <Y>11.791</Y>
    <Z>2201</Z>
  </point>
  <point index="510">
    <X>64.949</X>
    <Y>27.644</Y>
    <Z>2263</Z>
  </point>
  <point index="511">
    <X>71.019</X>
    <Y>56.141</Y>
    <Z>2047</Z>
  </point>
  <point index="512">
    <X>95.179</X>
    <Y>9.388</Y>
    <Z>2136</Z>
  </point>
  <point index="513">
    <X>73.437</X>
    <Y>35.972</Y>
    <Z>2265</Z>
  </point>
  <point index="514">
    <X>118.775</X>
    <Y>60.586</Y>
    <Z>2120</Z>
  </point>
  <point index="515">
    <X>68.829</X>
    <Y>57.751</Y>
    <Z>2125</Z>
  </point>
  <point index="516">
    <X>67.738</X>
    <Y>75.949</Y>
    <Z>2163</Z>
  </point>
  <point index="517">
    <X>110.582</X>
    <Y>70.047</Y>
    <Z>2062</Z>
  </point>
  <point index="518">
    <X>24.512</X>
    <Y>79.017</Y>
    <Z>2278</Z>
  </point>
  <point index="519">
    <X>15.429</X>
    <Y>63.007</Y>
    <Z>2018</Z>
  </point>
  <point index="520">
    <X>89.346</X>
    <Y>22.488</Y>
    <Z>2098</Z>
  </point>
  <point index="521">
    <X>110.641</X>
    <Y>55.127</Y>
    <Z>2060</Z>
  </point>
  <point index="522">
    <X>113.381</X>
    <Y>34.631</Y>
    <Z>2269</Z>
  </point>
  <point index="523">
    <X>9.854</X>
    <Y>32.754</Y>
    <Z>2064</Z>
  </point>
  <point index="524">
    <X>64.983</X>
    <Y>22.764</Y>
    <Z>2261</Z>
  </point>
  <point index="525">
    <X>72.150</X>
    <Y>11.095</Y>
    <Z>2006</Z>
  </point>
  <point index="526">
    <X>60.463</X>
    <Y>23.702</Y>
    <Z>2178</Z>
  </point>
  <point index="527">
    <X>57.209</X>
    <Y>27.367</Y>
    <Z>2062</Z>
  </point>
  <point index="528">
    <X>78.803</X>
    <Y>20.816</Y>
    <Z>2122</Z>
  </point>
  <point index="529">
    <X>27.353</X>
    <Y>33.332</Y>
    <Z>2177</Z>
  </point>
  <point index="530">
    <X>93.385</X>
    <Y>15.676</Y>
    <Z>2193</Z>
  </point>
  <point index="531">
    <X>61.241</X>
    <Y>29.762</Y>
    <Z>2205</Z>
  </point>
  <point index="532">
    <X>57.892</X>
    <Y>59.411</Y>
    <Z>2086</Z>
  </point>
  <point index="533">
    <X>52.582</X>
    <Y>59.879</Y>
    <Z>2133</Z>
  </point>
  <point index="534">
    <X>23.140</X>
    <Y>58.705</Y>
    <Z>2273</Z>
  </point>
  <point index="535">
    <X>72.146</X>
    <Y>29.850</Y>
    <Z>2007</Z>
  </point>
  <point index="536">
    <X>98.358</X>
    <Y>52.801</Y>
    <Z>2103</Z>
  </point>
  <point index="537">
    <X>20.023</X>
    <Y>7.195</Y>
    <Z>2162</Z>
  </point>
  <point index="538">
    <X>100.082</X>
    <Y>27.444</Y>
    <Z>2164</Z>
  </point>
  <point index="539">
    <X>18.181</X>
    <Y>30.705</Y>
    <Z>2097</Z>
  </point>
  <point index="540">
    <X>49.951</X>
    <Y>69.100</Y>
    <Z>2057</Z>
  </point>
  <point index="541">
    <X>96.110</X>
    <Y>20.091</Y>
    <Z>2023</Z>
  </point>
  <point index="542">
    <X>89.251</X>
    <Y>68.393</Y>
    <Z>2105</Z>
  </point>
  <point index="543">
    <X>79.743</X>
    <Y>65.447</Y>
    <Z>2187</Z>
  </point>
  <point index="544">
    <X>52.911</X>
    <Y>27.170</Y>
    <Z>2158</Z>
  </point>
  <point index="545">
    <X>97.461</X>
    <Y>26.782</Y>
    <Z>2071</Z>
  </point>
  <point index="546">
    <X>57.942</X>
    <Y>77.778</Y>
    <Z>2088</Z>
  </point>
  <point index="547">
    <X>117.651</X>
    <Y>59.480</Y>
    <Z>2044</Z>
  </point>
  <point index="548">
    <X>11.987</X>
    <Y>31.338</Y>
    <Z>2089</Z>
  </point>
  <point index="549">
    <X>102.128</X>
    <Y>26.489</Y>
    <Z>2237</Z>
  </point>
  <point index="550">
    <X>101.787</X>
    <Y>57.837</Y>
    <Z>2225</Z>
  </point>
  <point index="551">
    <X>37.179</X>
    <Y>26.119</Y>
    <Z>2011</Z>
  </point>
  <point index="552">
    <X>68.192</X>
    <Y>67.605</Y>
    <Z>2147</Z>
  </point>
  <point index="553">
    <X>90.721</X>
    <Y>70.637</Y>
    <Z>2004</Z>
  </point>
  <point index="554">
    <X>50.670</X>
    <Y>63.179</Y>
    <Z>2008</Z>
  </point>
  <point index="555">
    <X>58.146</X>
    <Y>60.945</Y>
    <Z>2095</Z>
  </point>
  <point index="556">
    <X>103.696</X>
    <Y>75.637</Y>
    <Z>2293</Z>
  </point>
  <point index="557">
    <X>76.709</X>
    <Y>65.652</Y>
    <Z>2023</Z>
  </point>
  <point index="558">
    <X>116.079</X>
    <Y>70.854</Y>
    <Z>2069</Z>
  </point>
  <point index="559">
    <X>30.871</X>
    <Y>67.295</Y>
    <Z>2052</Z>
  </point>
  <point index="560">
    <X>53.758</X>
    <Y>53.937</Y>
    <Z>2220</Z>
  </point>
  <point index="561">
    <X>8.596</X>
    <Y>58.921</Y>
    <Z>2150</Z>
  </point>
  <point index="562">
    <X>20.242</X>
    <Y>73.558</Y>
    <Z>2170</Z>
  </point>
  <point index="563">
    <X>101.358</X>
    <Y>54.648</Y>
    <Z>2210</Z>
  </point>
  <point index="564">
    <X>71.919</X>
    <Y>72.754</Y>
    <Z>2015</Z>
  </point>
  <point index="565">
    <X>56.529</X>
    <Y>31.704</Y>
    <Z>2038</Z>
  </point>
  <point index="566">
    <X>19.276</X>
    <Y>55.515</Y>
    <Z>2136</Z>
  </point>
  <point index="567">
    <X>51.045</X>
    <Y>59.630</Y>
    <Z>2019</Z>
  </point>
  <point index="568">
    <X>110.395</X>
    <Y>20.255</Y>
    <Z>2069</Z>
  </point>
  <point index="569">
    <X>60.558</X>
    <Y>56.694</Y>
    <Z>2181</Z>
  </point>
  <point index="570">
    <X>107.840</X>
    <Y>39.818</Y>
    <Z>2160</Z>
  </point>
  <point index="571">
    <X>10.862</X>
    <Y>60.308</Y>
    <Z>2006</Z>
  </point>
  <point index="572">
    <X>24.108</X>
    <Y>72.678</Y>
    <Z>2293</Z>
  </point>
  <point index="573">
    <X>55.283</X>
    <Y>35.675</Y>
    <Z>2087</Z>
  </point>
  <point index="574">
    <X>32.773</X>
    <Y>66.828</Y>
    <Z>2208</Z>
  </point>
  <point index="575">
    <X>50.763</X>
    <Y>22.339</Y>
    <Z>2002</Z>
  </point>
  <point index="576">
    <X>18.826</X>
    <Y>24.400</Y>
    <Z>2120</Z>
  </point>
  <point index="577">
    <X>112.651</X>
    <Y>50.724</Y>
    <Z>2150</Z>
  </point>
  <point index="578">
    <X>27.568</X>
    <Y>38.034</Y>
    <Z>2170</Z>
  </point>
  <point index="579">
    <X>73.379</X>
    <Y>63.288</Y>
    <Z>2269</Z>
  </point>
  <point index="580">
    <X>70.386</X>
    <Y>47.557</Y>
    <Z>2069</Z>
  </point>
  <point index="581">
    <X>59.657</X>
    <Y>46.873</Y>
    <Z>2149</Z>
  </point>
  <point index="582">
    <X>27.635</X>
    <Y>46.275</Y>
    <Z>2167</Z>
  </point>
  <point index="583">
    <X>8.156</X>
    <Y>30.707</Y>
    <Z>2180</Z>
  </point>
  <point index="584">
    <X>49.205</X>
    <Y>57.827</Y>
    <Z>2108</Z>
  </point>
  <point index="585">
    <X>86.547</X>
    <Y>24.080</Y>
    <Z>2290</Z>
  </point>
  <point index="586">
    <X>50.589</X>
    <Y>66.734</Y>
    <Z>2013</Z>
  </point>
  <point index="587">
    <X>26.110</X>
    <Y>16.155</Y>
    <Z>2221</Z>
  </point>
  <point index="588">
    <X>65.127</X>
    <Y>59.830</Y>
    <Z>2256</Z>
  </point>
  <point index="589">
    <X>53.228</X>
    <Y>25.704</Y>
    <Z>2181</Z>
  </point>
  <point index="590">
    <X>24.440</X>
    <Y>10.999</Y>
    <Z>2281</Z>
  </point>
  <point index="591">
    <X>104.231</X>
    <Y>7.660</Y>
    <Z>2288</Z>
  </point>
  <point index="592">
    <X>93.836</X>
    <Y>51.130</Y>
    <Z>2226</Z>
  </point>
  <point index="593">
    <X>105.356</X>
    <Y>59.845</Y>
    <Z>2248</Z>
  </point>
  <point index="594">
    <X>97.804</X>
    <Y>74.276</Y>
    <Z>2083</Z>
  </point>
  <point index="595">
    <X>94.545</X>
    <Y>61.154</Y>
    <Z>2279</Z>
  </point>
  <point index="596">
    <X>13.188</X>
    <Y>32.240</Y>
    <Z>2178</Z>
  </point>
  <point index="597">
    <X>58.536</X>
    <Y>54.571</Y>
    <Z>2109</Z>
  </point>
  <point index="598">
    <X>91.719</X>
    <Y>64.492</Y>
    <Z>2069</Z>
  </point>
  <point index="599">
    <X>112.546</X>
    <Y>47.011</Y>
    <Z>2101</Z>
  </point>
  <point index="600">
    <X>108.453</X>
    <Y>36.786</Y>
    <Z>2138</Z>
  </point>
  <point index="601">
    <X>109.326</X>
    <Y>62.087</Y>
    <Z>2107</Z>
  </point>
  <point index="602">
    <X>13.349</X>
    <Y>73.286</Y>
    <Z>2190</Z>
  </point>
  <point index="603">
    <X>105.272</X>
    <Y>10.725</Y>
    <Z>2251</Z>
  </point>
  <point index="604">
    <X>97.884</X>
    <Y>20.554</Y>
    <Z>2086</Z>
  </point>
  <point index="605">
    <X>30.917</X>
    <Y>54.971</Y>
    <Z>2050</Z>
  </point>
  <point index="606">
    <X>22.882</X>
    <Y>58.402</Y>
    <Z>2264</Z>
  </point>
  <point index="607">
    <X>75.091</X>
    <Y>29.515</Y>
    <Z>2143</Z>
  </point>
  <point index="608">
    <X>29.650</X>
    <Y>59.696</Y>
    <Z>2095</Z>
  </point>
  <point index="609">
    <X>57.908</X>
    <Y>18.177</Y>
    <Z>2087</Z>
  </point>
  <point index="610">
    <X>119.572</X>
    <Y>16.125</Y>
    <Z>2175</Z>
  </point>
  <point index="611">
    <X>102.713</X>
    <Y>48.724</Y>
    <Z>2258</Z>
  </point>
  <point index="612">
    <X>49.297</X>
    <Y>66.489</Y>
    <Z>2102</Z>
  </point>
  <point index="613">
    <X>36.345</X>
    <Y>55.479</Y>
    <Z>2050</Z>
  </point>
  <point index="614">
    <X>55.731</X>
    <Y>8.996</Y>
    <Z>2009</Z>
  </point>
  <point index="615">
    <X>108.966</X>
    <Y>15.947</Y>
    <Z>2120</Z>
  </point>
  <point index="616">
    <X>112.649</X>
    <Y>34.844</Y>
    <Z>2150</Z>
  </point>
  <point index="617">
    <X>65.181</X>
    <Y>67.156</Y>
    <Z>2254</Z>
  </point>
  <point index="618">
    <X>69.512</X>
    <Y>24.419</Y>
    <Z>2100</Z>
  </point>
  <point index="619">
    <X>38.936</X>
    <Y>65.338</Y>
    <Z>2131</Z>
  </point>
  <point index="620">
    <X>54.202</X>
    <Y>63.042</Y>
    <Z>2253</Z>
  </point>
  <point index="621">
    <X>73.545</X>
    <Y>31.139</Y>
    <Z>2257</Z>
  </point>
  <point index="622">
    <X>9.622</X>
    <Y>19.633</Y>
    <Z>2080</Z>
  </point>
  <point index="623">
    <X>30.238</X>
    <Y>33.311</Y>
    <Z>2075</Z>
  </point>
  <point index="624">
    <X>19.662</X>
    <Y>26.419</Y>
    <Z>2149</Z>
  </point>
  <point index="625">
    <X>91.840</X>
    <Y>14.630</Y>
    <Z>2078</Z>
  </point>
  <point index="626">
    <X>67.581</X>
    <Y>16.592</Y>
    <Z>2169</Z>
  </point>
  <point index="627">
    <X>52.316</X>
    <Y>36.611</Y>
    <Z>2113</Z>
  </point>
  <point index="628">
    <X>53.753</X>
    <Y>74.726</Y>
    <Z>2220</Z>
  </point>
  <point index="629">
    <X>87.708</X>
    <Y>58.677</Y>
    <Z>2211</Z>
  </point>
  <point index="630">
    <X>74.766</X>
    <Y>60.656</Y>
    <Z>2167</Z>
  </point>
  <point index="631">
    <X>71.954</X>
    <Y>15.403</Y>
    <Z>2013</Z>
  </point>
  <point index="632">
    <X>36.258</X>
    <Y>34.341</Y>
    <Z>2056</Z>
  </point>
  <point index="633">
    <X>58.688</X>
    <Y>48.812</Y>
    <Z>2115</Z>
  </point>
  <point index="634">
    <X>98.165</X>
    <Y>66.089</Y>
    <Z>2096</Z>
  </point>
  <point index="635">
    <X>54.918</X>
    <Y>18.256</Y>
    <Z>2259</Z>
  </point>
  <point index="636">
    <X>107.641</X>
    <Y>34.819</Y>
    <Z>2167</Z>
  </point>
  <point index="637">
    <X>70.758</X>
    <Y>46.201</Y>
    <Z>2056</Z>
  </point>
  <point index="638">
    <X>93.243</X>
    <Y>51.041</Y>
    <Z>2182</Z>
  </point>
  <point index="639">
    <X>56.151</X>
    <Y>56.591</Y>
    <Z>2024</Z>
  </point>
  <point index="640">
    <X>72.588</X>
    <Y>19.197</Y>
    <Z>2121</Z>
  </point>
  <point index="641">
    <X>7.551</X>
    <Y>25.069</Y>
    <Z>2221</Z>
  </point>
  <point index="642">
    <X>106.758</X>
    <Y>72.637</Y>
    <Z>2198</Z>
  </point>
  <point index="643">
    <X>18.491</X>
    <Y>59.496</Y>
    <Z>2108</Z>
  </point>
  <point index="644">
    <X>66.770</X>
    <Y>68.333</Y>
    <Z>2198</Z>
  </point>
  <point index="645">
    <X>90.667</X>
    <Y>69.344</Y>
    <Z>2008</Z>
  </point>
  <point index="646">
    <X>63.566</X>
    <Y>61.383</Y>
    <Z>2288</Z>
  </point>
  <point index="647">
    <X>57.508</X>
    <Y>55.395</Y>
    <Z>2073</Z>
  </point>
  <point index="648">
    <X>62.174</X>
    <Y>14.720</Y>
    <Z>2239</Z>
  </point>
  <point index="649">
    <X>78.358</X>
    <Y>59.793</Y>
    <Z>2092</Z>
  </point>
  <point index="650">
    <X>48.571</X>
    <Y>64.587</Y>
    <Z>2151</Z>
  </point>
  <point index="651">
    <X>92.048</X>
    <Y>36.167</Y>
    <Z>2094</Z>
  </point>
  <point index="652">
    <X>52.281</X>
    <Y>67.043</Y>
    <Z>2111</Z>
  </point>
  <point index="653">
    <X>95.109</X>
    <Y>11.902</Y>
    <Z>2170</Z>
  </point>
  <point index="654">
    <X>72.154</X>
    <Y>62.309</Y>
    <Z>2006</Z>
  </point>
  <point index="655">
    <X>64.236</X>
    <Y>77.899</Y>
    <Z>2288</Z>
  </point>
  <point index="656">
    <X>111.010</X>
    <Y>70.819</Y>
    <Z>2047</Z>
  </point>
  <point index="657">
    <X>104.204</X>
    <Y>78.707</Y>
    <Z>2289</Z>
  </point>
  <point index="658">
    <X>33.481</X>
    <Y>34.091</Y>
    <Z>2262</Z>
  </point>
  <point index="659">
    <X>101.685</X>
    <Y>20.960</Y>
    <Z>2221</Z>
  </point>
  <point index="660">
    <X>115.971</X>
    <Y>21.252</Y>
    <Z>2077</Z>
  </point>
  <point index="661">
    <X>57.700</X>
    <Y>65.663</Y>
    <Z>2079</Z>
  </point>
  <point index="662">
    <X>104.731</X>
    <Y>28.637</Y>
    <Z>2270</Z>
  </point>
  <point index="663">
    <X>106.892</X>
    <Y>50.142</Y>
    <Z>2194</Z>
  </point>
  <point index="664">
    <X>13.703</X>
    <Y>72.474</Y>
    <Z>2216</Z>
  </point>
  <point index="665">
    <X>33.078</X>
    <Y>73.923</Y>
    <Z>2292</Z>
  </point>
  <point index="666">
    <X>53.143</X>
    <Y>13.688</Y>
    <Z>2175</Z>
  </point>
  <point index="667">
    <X>105.104</X>
    <Y>69.995</Y>
    <Z>2257</Z>
  </point>
  <point index="668">
    <X>92.988</X>
    <Y>25.065</Y>
    <Z>2163</Z>
  </point>
  <point index="669">
    <X>59.403</X>
    <Y>31.547</Y>
    <Z>2140</Z>
  </point>
  <point index="670">
    <X>17.947</X>
    <Y>66.698</Y>
    <Z>2088</Z>
  </point>
  <point index="671">
    <X>112.617</X>
    <Y>28.464</Y>
    <Z>2134</Z>
  </point>
  <point index="672">
    <X>36.340</X>
    <Y>26.055</Y>
    <Z>2050</Z>
  </point>
  <point index="673">
    <X>18.804</X>
    <Y>16.313</Y>
    <Z>2119</Z>
  </point>
  <point index="674">
    <X>66.747</X>
    <Y>16.735</Y>
    <Z>2199</Z>
  </point>
  <point index="675">
    <X>28.868</X>
    <Y>55.223</Y>
    <Z>2123</Z>
  </point>
  <point index="676">
    <X>64.733</X>
    <Y>69.065</Y>
    <Z>2270</Z>
  </point>
  <point index="677">
    <X>13.869</X>
    <Y>37.114</Y>
    <Z>2229</Z>
  </point>
  <point index="678">
    <X>58.004</X>
    <Y>29.764</Y>
    <Z>2090</Z>
  </point>
  <point index="679">
    <X>95.602</X>
    <Y>72.028</Y>
    <Z>2005</Z>
  </point>
  <point index="680">
    <X>98.041</X>
    <Y>9.877</Y>
    <Z>2092</Z>
  </point>
  <point index="681">
    <X>102.518</X>
    <Y>21.926</Y>
    <Z>2251</Z>
  </point>
  <point index="682">
    <X>59.203</X>
    <Y>38.665</Y>
    <Z>2133</Z>
  </point>
  <point index="683">
    <X>76.672</X>
    <Y>25.660</Y>
    <Z>2025</Z>
  </point>
  <point index="684">
    <X>71.069</X>
    <Y>16.983</Y>
    <Z>2045</Z>
  </point>
  <point index="685">
    <X>19.790</X>
    <Y>21.116</Y>
    <Z>2154</Z>
  </point>
  <point index="686">
    <X>33.008</X>
    <Y>19.334</Y>
    <Z>2297</Z>
  </point>
  <point index="687">
    <X>12.099</X>
    <Y>16.827</Y>
    <Z>2097</Z>
  </point>
  <point index="688">
    <X>35.676</X>
    <Y>35.391</Y>
    <Z>2099</Z>
  </point>
  <point index="689">
    <X>64.877</X>
    <Y>78.107</Y>
    <Z>2265</Z>
  </point>
  <point index="690">
    <X>18.715</X>
    <Y>23.700</Y>
    <Z>2116</Z>
  </point>
  <point index="691">
    <X>58.770</X>
    <Y>16.021</Y>
    <Z>2118</Z>
  </point>
  <point index="692">
    <X>62.866</X>
    <Y>39.228</Y>
    <Z>2263</Z>
  </point>
  <point index="693">
    <X>9.304</X>
    <Y>16.320</Y>
    <Z>2101</Z>
  </point>
  <point index="694">
    <X>73.559</X>
    <Y>53.849</Y>
    <Z>2256</Z>
  </point>
  <point index="695">
    <X>58.014</X>
    <Y>69.289</Y>
    <Z>2091</Z>
  </point>
  <point index="696">
    <X>13.764</X>
    <Y>49.900</Y>
    <Z>2221</Z>
  </point>
  <point index="697">
    <X>57.069</X>
    <Y>26.202</Y>
    <Z>2057</Z>
  </point>
  <point index="698">
    <X>67.942</X>
    <Y>62.004</Y>
    <Z>2156</Z>
  </point>
  <point index="699">
    <X>77.242</X>
    <Y>33.382</Y>
    <Z>2016</Z>
  </point>
  <point index="700">
    <X>19.950</X>
    <Y>6.722</Y>
    <Z>2159</Z>
  </point>
  <point index="701">
    <X>30.674</X>
    <Y>20.252</Y>
    <Z>2059</Z>
  </point>
  <point index="702">
    <X>58.641</X>
    <Y>68.050</Y>
    <Z>2113</Z>
  </point>
  <point index="703">
    <X>103.171</X>
    <Y>76.915</Y>
    <Z>2274</Z>
  </point>
  <point index="704">
    <X>95.138</X>
    <Y>15.283</Y>
    <Z>2156</Z>
  </point>
  <point index="705">
    <X>20.252</X>
    <Y>15.714</Y>
    <Z>2170</Z>
  </point>
  <point index="706">
    <X>108.406</X>
    <Y>51.597</Y>
    <Z>2140</Z>
  </point>
  <point index="707">
    <X>67.405</X>
    <Y>59.244</Y>
    <Z>2175</Z>
  </point>
  <point index="708">
    <X>32.935</X>
    <Y>67.441</Y>
    <Z>2285</Z>
  </point>
  <point index="709">
    <X>32.885</X>
    <Y>69.013</Y>
    <Z>2261</Z>
  </point>
  <point index="710">
    <X>70.394</X>
    <Y>61.182</Y>
    <Z>2069</Z>
  </point>
  <point index="711">
    <X>29.365</X>
    <Y>50.680</Y>
    <Z>2106</Z>
  </point>
  <point index="712">
    <X>88.276</X>
    <Y>64.843</Y>
    <Z>2172</Z>
  </point>
  <point index="713">
    <X>106.065</X>
    <Y>38.236</Y>
    <Z>2223</Z>
  </point>
  <point index="714">
    <X>70.355</X>
    <Y>15.188</Y>
    <Z>2070</Z>
  </point>
  <point index="715">
    <X>52.177</X>
    <Y>10.977</Y>
    <Z>2103</Z>
  </point>
  <point index="716">
    <X>41.019</X>
    <Y>63.433</Y>
    <Z>2274</Z>
  </point>
  <point index="717">
    <X>64.681</X>
    <Y>64.480</Y>
    <Z>2272</Z>
  </point>
  <point index="718">
    <X>106.616</X>
    <Y>27.725</Y>
    <Z>2203</Z>
  </point>
  <point index="719">
    <X>65.279</X>
    <Y>45.497</Y>
    <Z>2251</Z>
  </point>
  <point index="720">
    <X>20.701</X>
    <Y>76.479</Y>
    <Z>2186</Z>
  </point>
  <point index="721">
    <X>18.022</X>
    <Y>20.454</Y>
    <Z>2091</Z>
  </point>
  <point index="722">
    <X>117.124</X>
    <Y>56.555</Y>
    <Z>2008</Z>
  </point>
  <point index="723">
    <X>96.883</X>
    <Y>24.714</Y>
    <Z>2050</Z>
  </point>
  <point index="724">
    <X>24.858</X>
    <Y>17.573</Y>
    <Z>2266</Z>
  </point>
  <point index="725">
    <X>20.998</X>
    <Y>46.446</Y>
    <Z>2197</Z>
  </point>
  <point index="726">
    <X>60.519</X>
    <Y>7.475</Y>
    <Z>2180</Z>
  </point>
  <point index="727">
    <X>53.758</X>
    <Y>30.449</Y>
    <Z>2220</Z>
  </point>
  <point index="728">
    <X>107.346</X>
    <Y>35.363</Y>
    <Z>2177</Z>
  </point>
  <point index="729">
    <X>31.045</X>
    <Y>31.397</Y>
    <Z>2046</Z>
  </point>
  <point index="730">
    <X>65.099</X>
    <Y>20.588</Y>
    <Z>2257</Z>
  </point>
  <point index="731">
    <X>119.907</X>
    <Y>24.087</Y>
    <Z>2198</Z>
  </point>
  <point index="732">
    <X>60.577</X>
    <Y>66.757</Y>
    <Z>2182</Z>
  </point>
  <point index="733">
    <X>99.784</X>
    <Y>46.169</Y>
    <Z>2154</Z>
  </point>
  <point index="734">
    <X>13.605</X>
    <Y>53.999</Y>
    <Z>2209</Z>
  </point>
  <point index="735">
    <X>16.575</X>
    <Y>36.097</Y>
    <Z>2039</Z>
  </point>
  <point index="736">
    <X>72.376</X>
    <Y>54.343</Y>
    <Z>2021</Z>
  </point>
  <point index="737">
    <X>115.537</X>
    <Y>21.193</Y>
    <Z>2110</Z>
  </point>
  <point index="738">
    <X>22.184</X>
    <Y>53.761</Y>
    <Z>2239</Z>
  </point>
  <point index="739">
    <X>107.038</X>
    <Y>33.080</Y>
    <Z>2188</Z>
  </point>
  <point index="740">
    <X>120.111</X>
    <Y>60.963</Y>
    <Z>2212</Z>
  </point>
  <point index="741">
    <X>62.286</X>
    <Y>29.859</Y>
    <Z>2243</Z>
  </point>
  <point index="742">
    <X>69.030</X>
    <Y>21.071</Y>
    <Z>2118</Z>
  </point>
  <point index="743">
    <X>120.298</X>
    <Y>60.305</Y>
    <Z>2225</Z>
  </point>
  <point index="744">
    <X>47.525</X>
    <Y>25.200</Y>
    <Z>2223</Z>
  </point>
  <point index="745">
    <X>97.341</X>
    <Y>48.616</Y>
    <Z>2067</Z>
  </point>
  <point index="746">
    <X>112.479</X>
    <Y>58.683</Y>
    <Z>2069</Z>
  </point>
  <point index="747">
    <X>92.576</X>
    <Y>24.482</Y>
    <Z>2133</Z>
  </point>
  <point index="748">
    <X>52.356</X>
    <Y>71.025</Y>
    <Z>2116</Z>
  </point>
  <point index="749">
    <X>88.784</X>
    <Y>25.506</Y>
    <Z>2137</Z>
  </point>
  <point index="750">
    <X>58.327</X>
    <Y>16.353</Y>
    <Z>2102</Z>
  </point>
  <point index="751">
    <X>109.771</X>
    <Y>36.907</Y>
    <Z>2091</Z>
  </point>
  <point index="752">
    <X>30.436</X>
    <Y>27.381</Y>
    <Z>2067</Z>
  </point>
  <point index="753">
    <X>26.966</X>
    <Y>19.935</Y>
    <Z>2191</Z>
  </point>
  <point index="754">
    <X>101.553</X>
    <Y>72.464</Y>
    <Z>2216</Z>
  </point>
  <point index="755">
    <X>24.945</X>
    <Y>31.254</Y>
    <Z>2263</Z>
  </point>
  <point index="756">
    <X>28.305</X>
    <Y>68.702</Y>
    <Z>2143</Z>
  </point>
  <point index="757">
    <X>53.385</X>
    <Y>63.473</Y>
    <Z>2193</Z>
  </point>
  <point index="758">
    <X>107.439</X>
    <Y>34.664</Y>
    <Z>2174</Z>
  </point>
  <point index="759">
    <X>97.009</X>
    <Y>17.983</Y>
    <Z>2055</Z>
  </point>
  <point index="760">
    <X>105.120</X>
    <Y>40.245</Y>
    <Z>2257</Z>
  </point>
  <point index="761">
    <X>32.927</X>
    <Y>28.800</Y>
    <Z>2281</Z>
  </point>
  <point index="762">
    <X>17.419</X>
    <Y>60.243</Y>
    <Z>2069</Z>
  </point>
  <point index="763">
    <X>21.701</X>
    <Y>7.423</Y>
    <Z>2222</Z>
  </point>
  <point index="764">
    <X>39.138</X>
    <Y>22.162</Y>
    <Z>2145</Z>
  </point>
  <point index="765">
    <X>98.885</X>
    <Y>74.505</Y>
    <Z>2122</Z>
  </point>
  <point index="766">
    <X>71.676</X>
    <Y>36.374</Y>
    <Z>2023</Z>
  </point>
  <point index="767">
    <X>54.375</X>
    <Y>9.669</Y>
    <Z>2266</Z>
  </point>
  <point index="768">
    <X>107.483</X>
    <Y>67.041</Y>
    <Z>2173</Z>
  </point>
  <point index="769">
    <X>68.999</X>
    <Y>19.649</Y>
    <Z>2119</Z>
  </point>
  <point index="770">
    <X>104.474</X>
    <Y>47.117</Y>
    <Z>2280</Z>
  </point>
  <point index="771">
    <X>31.350</X>
    <Y>26.631</Y>
    <Z>2035</Z>
  </point>
  <point index="772">
    <X>99.052</X>
    <Y>29.803</Y>
    <Z>2128</Z>
  </point>
  <point index="773">
    <X>62.096</X>
    <Y>30.547</Y>
    <Z>2236</Z>
  </point>
  <point index="774">
    <X>9.902</X>
    <Y>18.060</Y>
    <Z>2060</Z>
  </point>
  <point index="775">
    <X>54.807</X>
    <Y>23.430</Y>
    <Z>2298</Z>
  </point>
  <point index="776">
    <X>58.472</X>
    <Y>67.656</Y>
    <Z>2107</Z>
  </point>
  <point index="777">
    <X>13.311</X>
    <Y>64.872</Y>
    <Z>2187</Z>
  </point>
  <point index="778">
    <X>12.549</X>
    <Y>20.398</Y>
    <Z>2131</Z>
  </point>
  <point index="779">
    <X>66.308</X>
    <Y>29.840</Y>
    <Z>2214</Z>
  </point>
  <point index="780">
    <X>104.662</X>
    <Y>28.011</Y>
    <Z>2273</Z>
  </point>
  <point index="781">
    <X>20.066</X>
    <Y>22.633</Y>
    <Z>2164</Z>
  </point>
  <point index="782">
    <X>86.875</X>
    <Y>26.805</Y>
    <Z>2268</Z>
  </point>
  <point index="783">
    <X>80.368</X>
    <Y>22.012</Y>
    <Z>2229</Z>
  </point>
  <point index="784">
    <X>38.691</X>
    <Y>16.289</Y>
    <Z>2115</Z>
  </point>
  <point index="785">
    <X>102.792</X>
    <Y>32.422</Y>
    <Z>2261</Z>
  </point>
  <point index="786">
    <X>98.562</X>
    <Y>76.420</Y>
    <Z>2110</Z>
  </point>
  <point index="787">
    <X>28.036</X>
    <Y>46.187</Y>
    <Z>2153</Z>
  </point>
  <point index="788">
    <X>12.083</X>
    <Y>71.770</Y>
    <Z>2096</Z>
  </point>
  <point index="789">
    <X>92.489</X>
    <Y>31.526</Y>
    <Z>2126</Z>
  </point>
  <point index="790">
    <X>50.613</X>
    <Y>34.334</Y>
    <Z>2012</Z>
  </point>
  <point index="791">
    <X>11.439</X>
    <Y>65.744</Y>
    <Z>2048</Z>
  </point>
  <point index="792">
    <X>35.474</X>
    <Y>70.084</Y>
    <Z>2114</Z>
  </point>
  <point index="793">
    <X>24.516</X>
    <Y>39.587</Y>
    <Z>2278</Z>
  </point>
  <point index="794">
    <X>52.209</X>
    <Y>74.719</Y>
    <Z>2105</Z>
  </point>
  <point index="795">
    <X>92.584</X>
    <Y>58.933</Y>
    <Z>2133</Z>
  </point>
  <point index="796">
    <X>93.160</X>
    <Y>57.065</Y>
    <Z>2176</Z>
  </point>
  <point index="797">
    <X>46.931</X>
    <Y>19.844</Y>
    <Z>2264</Z>
  </point>
  <point index="798">
    <X>104.847</X>
    <Y>25.175</Y>
    <Z>2266</Z>
  </point>
  <point index="799">
    <X>103.724</X>
    <Y>44.661</Y>
    <Z>2294</Z>
  </point>
  <point index="800">
    <X>69.429</X>
    <Y>62.717</Y>
    <Z>2103</Z>
  </point>
  <point index="801">
    <X>65.669</X>
    <Y>29.611</Y>
    <Z>2237</Z>
  </point>
  <point index="802">
    <X>29.030</X>
    <Y>22.686</Y>
    <Z>2117</Z>
  </point>
  <point index="803">
    <X>50.344</X>
    <Y>26.244</Y>
    <Z>2030</Z>
  </point>
  <point index="804">
    <X>91.210</X>
    <Y>72.255</Y>
    <Z>2031</Z>
  </point>
  <point index="805">
    <X>52.300</X>
    <Y>24.879</Y>
    <Z>2112</Z>
  </point>
  <point index="806">
    <X>92.545</X>
    <Y>23.681</Y>
    <Z>2130</Z>
  </point>
  <point index="807">
    <X>15.550</X>
    <Y>35.877</Y>
    <Z>2003</Z>
  </point>
  <point index="808">
    <X>107.043</X>
    <Y>64.901</Y>
    <Z>2188</Z>
  </point>
  <point index="809">
    <X>33.719</X>
    <Y>54.701</Y>
    <Z>2244</Z>
  </point>
  <point index="810">
    <X>27.473</X>
    <Y>66.240</Y>
    <Z>2173</Z>
  </point>
  <point index="811">
    <X>115.995</X>
    <Y>12.447</Y>
    <Z>2076</Z>
  </point>
  <point index="812">
    <X>69.392</X>
    <Y>11.769</Y>
    <Z>2105</Z>
  </point>
  <point index="813">
    <X>22.996</X>
    <Y>38.996</Y>
    <Z>2268</Z>
  </point>
  <point index="814">
    <X>110.321</X>
    <Y>56.689</Y>
    <Z>2072</Z>
  </point>
  <point index="815">
    <X>98.520</X>
    <Y>40.277</Y>
    <Z>2109</Z>
  </point>
  <point index="816">
    <X>100.479</X>
    <Y>25.593</Y>
    <Z>2178</Z>
  </point>
  <point index="817">
    <X>104.708</X>
    <Y>19.595</Y>
    <Z>2271</Z>
  </point>
  <point index="818">
    <X>22.646</X>
    <Y>41.060</Y>
    <Z>2255</Z>
  </point>
  <point index="819">
    <X>111.397</X>
    <Y>53.271</Y>
    <Z>2033</Z>
  </point>
  <point index="820">
    <X>33.742</X>
    <Y>17.787</Y>
    <Z>2243</Z>
  </point>
  <point index="821">
    <X>98.343</X>
    <Y>17.310</Y>
    <Z>2102</Z>
  </point>
  <point index="822">
    <X>63.770</X>
    <Y>37.415</Y>
    <Z>2295</Z>
  </point>
  <point index="823">
    <X>59.711</X>
    <Y>65.192</Y>
    <Z>2151</Z>
  </point>
  <point index="824">
    <X>52.612</X>
    <Y>13.437</Y>
    <Z>2135</Z>
  </point>
  <point index="825">
    <X>114.436</X>
    <Y>72.769</Y>
    <Z>2191</Z>
  </point>
  <point index="826">
    <X>9.779</X>
    <Y>68.527</Y>
    <Z>2069</Z>
  </point>
  <point index="827">
    <X>15.419</X>
    <Y>18.692</Y>
    <Z>2023</Z>
  </point>
  <point index="828">
    <X>32.690</X>
    <Y>15.044</Y>
    <Z>2169</Z>
  </point>
  <point index="829">
    <X>54.555</X>
    <Y>13.838</Y>
    <Z>2279</Z>
  </point>
  <point index="830">
    <X>61.993</X>
    <Y>14.832</Y>
    <Z>2232</Z>
  </point>
  <point index="831">
    <X>65.563</X>
    <Y>61.756</Y>
    <Z>2241</Z>
  </point>
  <point index="832">
    <X>19.342</X>
    <Y>73.357</Y>
    <Z>2138</Z>
  </point>
  <point index="833">
    <X>93.084</X>
    <Y>15.593</Y>
    <Z>2170</Z>
  </point>
  <point index="834">
    <X>17.845</X>
    <Y>60.548</Y>
    <Z>2085</Z>
  </point>
  <point index="835">
    <X>70.207</X>
    <Y>28.553</Y>
    <Z>2076</Z>
  </point>
  <point index="836">
    <X>53.674</X>
    <Y>72.157</Y>
    <Z>2214</Z>
  </point>
  <point index="837">
    <X>35.599</X>
    <Y>20.541</Y>
    <Z>2105</Z>
  </point>
  <point index="838">
    <X>26.752</X>
    <Y>48.993</Y>
    <Z>2199</Z>
  </point>
  <point index="839">
    <X>25.212</X>
    <Y>13.947</Y>
    <Z>2253</Z>
  </point>
  <point index="840">
    <X>105.353</X>
    <Y>6.832</Y>
    <Z>2248</Z>
  </point>
  <point index="841">
    <X>56.813</X>
    <Y>71.107</Y>
    <Z>2048</Z>
  </point>
  <point index="842">
    <X>102.497</X>
    <Y>64.515</Y>
    <Z>2250</Z>
  </point>
  <point index="843">
    <X>29.449</X>
    <Y>37.895</Y>
    <Z>2103</Z>
  </point>
  <point index="844">
    <X>98.698</X>
    <Y>52.146</Y>
    <Z>2115</Z>
  </point>
  <point index="845">
    <X>116.503</X>
    <Y>68.072</Y>
    <Z>2038</Z>
  </point>
  <point index="846">
    <X>109.787</X>
    <Y>17.357</Y>
    <Z>2091</Z>
  </point>
  <point index="847">
    <X>30.817</X>
    <Y>26.223</Y>
    <Z>2054</Z>
  </point>
  <point index="848">
    <X>37.335</X>
    <Y>21.650</Y>
    <Z>2022</Z>
  </point>
  <point index="849">
    <X>71.734</X>
    <Y>48.796</Y>
    <Z>2021</Z>
  </point>
  <point index="850">
    <X>70.774</X>
    <Y>51.932</Y>
    <Z>2055</Z>
  </point>
  <point index="851">
    <X>46.822</X>
    <Y>25.017</Y>
    <Z>2271</Z>
  </point>
  <point index="852">
    <X>24.575</X>
    <Y>40.906</Y>
    <Z>2276</Z>
  </point>
  <point index="853">
    <X>89.952</X>
    <Y>23.724</Y>
    <Z>2057</Z>
  </point>
  <point index="854">
    <X>27.835</X>
    <Y>25.170</Y>
    <Z>2160</Z>
  </point>
  <point index="855">
    <X>27.430</X>
    <Y>59.070</Y>
    <Z>2174</Z>
  </point>
  <point index="856">
    <X>32.541</X>
    <Y>14.058</Y>
    <Z>2099</Z>
  </point>
  <point index="857">
    <X>65.050</X>
    <Y>53.319</Y>
    <Z>2259</Z>
  </point>
  <point index="858">
    <X>73.715</X>
    <Y>59.444</Y>
    <Z>2245</Z>
  </point>
  <point index="859">
    <X>102.425</X>
    <Y>11.614</Y>
    <Z>2248</Z>
  </point>
  <point index="860">
    <X>54.071</X>
    <Y>22.398</Y>
    <Z>2244</Z>
  </point>
  <point index="861">
    <X>73.380</X>
    <Y>70.374</Y>
    <Z>2269</Z>
  </point>
  <point index="862">
    <X>109.675</X>
    <Y>19.009</Y>
    <Z>2095</Z>
  </point>
  <point index="863">
    <X>21.825</X>
    <Y>18.654</Y>
    <Z>2226</Z>
  </point>
  <point index="864">
    <X>105.603</X>
    <Y>72.537</Y>
    <Z>2239</Z>
  </point>
  <point index="865">
    <X>17.835</X>
    <Y>22.059</Y>
    <Z>2084</Z>
  </point>
  <point index="866">
    <X>74.209</X>
    <Y>28.270</Y>
    <Z>2208</Z>
  </point>
  <point index="867">
    <X>110.683</X>
    <Y>25.362</Y>
    <Z>2059</Z>
  </point>
  <point index="868">
    <X>95.337</X>
    <Y>68.062</Y>
    <Z>2062</Z>
  </point>
  <point index="869">
    <X>108.045</X>
    <Y>68.512</Y>
    <Z>2153</Z>
  </point>
  <point index="870">
    <X>8.036</X>
    <Y>28.284</Y>
    <Z>2188</Z>
  </point>
  <point index="871">
    <X>54.820</X>
    <Y>34.415</Y>
    <Z>2299</Z>
  </point>
  <point index="872">
    <X>34.335</X>
    <Y>34.177</Y>
    <Z>2199</Z>
  </point>
  <point index="873">
    <X>30.416</X>
    <Y>59.281</Y>
    <Z>2068</Z>
  </point>
  <point index="874">
    <X>61.365</X>
    <Y>66.142</Y>
    <Z>2210</Z>
  </point>
  <point index="875">
    <X>12.707</X>
    <Y>22.945</Y>
    <Z>2142</Z>
  </point>
  <point index="876">
    <X>115.187</X>
    <Y>33.895</Y>
    <Z>2135</Z>
  </point>
  <point index="877">
    <X>90.630</X>
    <Y>57.387</Y>
    <Z>2011</Z>
  </point>
  <point index="878">
    <X>111.624</X>
    <Y>13.786</Y>
    <Z>2025</Z>
  </point>
  <point index="879">
    <X>50.656</X>
    <Y>33.582</Y>
    <Z>2009</Z>
  </point>
  <point index="880">
    <X>80.263</X>
    <Y>27.961</Y>
    <Z>2222</Z>
  </point>
  <point index="881">
    <X>18.107</X>
    <Y>24.818</Y>
    <Z>2094</Z>
  </point>
  <point index="882">
    <X>29.629</X>
    <Y>36.545</Y>
    <Z>2096</Z>
  </point>
  <point index="883">
    <X>113.861</X>
    <Y>69.151</Y>
    <Z>2234</Z>
  </point>
  <point index="884">
    <X>99.367</X>
    <Y>22.208</Y>
    <Z>2139</Z>
  </point>
  <point index="885">
    <X>24.907</X>
    <Y>44.278</Y>
    <Z>2264</Z>
  </point>
  <point index="886">
    <X>114.007</X>
    <Y>57.410</Y>
    <Z>2223</Z>
  </point>
  <point index="887">
    <X>99.327</X>
    <Y>76.834</Y>
    <Z>2137</Z>
  </point>
  <point index="888">
    <X>21.241</X>
    <Y>32.488</Y>
    <Z>2205</Z>
  </point>
  <point index="889">
    <X>16.497</X>
    <Y>69.378</Y>
    <Z>2037</Z>
  </point>
  <point index="890">
    <X>17.981</X>
    <Y>76.176</Y>
    <Z>2089</Z>
  </point>
  <point index="891">
    <X>51.658</X>
    <Y>69.976</Y>
    <Z>2065</Z>
  </point>
  <point index="892">
    <X>14.612</X>
    <Y>70.439</Y>
    <Z>2284</Z>
  </point>
  <point index="893">
    <X>17.514</X>
    <Y>72.391</Y>
    <Z>2073</Z>
  </point>
  <point index="894">
    <X>8.658</X>
    <Y>22.706</Y>
    <Z>2146</Z>
  </point>
  <point index="895">
    <X>51.114</X>
    <Y>59.529</Y>
    <Z>2024</Z>
  </point>
  <point index="896">
    <X>74.906</X>
    <Y>74.879</Y>
    <Z>2156</Z>
  </point>
  <point index="897">
    <X>40.008</X>
    <Y>58.732</Y>
    <Z>2205</Z>
  </point>
  <point index="898">
    <X>19.088</X>
    <Y>46.121</Y>
    <Z>2129</Z>
  </point>
  <point index="899">
    <X>53.794</X>
    <Y>35.424</Y>
    <Z>2223</Z>
  </point>
  <point index="900">
    <X>66.751</X>
    <Y>27.948</Y>
    <Z>2199</Z>
  </point>
  <point index="901">
    <X>29.793</X>
    <Y>7.445</Y>
    <Z>2090</Z>
  </point>
  <point index="902">
    <X>100.408</X>
    <Y>53.027</Y>
    <Z>2176</Z>
  </point>
  <point index="903">
    <X>75.770</X>
    <Y>60.443</Y>
    <Z>2092</Z>
  </point>
  <point index="904">
    <X>23.879</X>
    <Y>53.255</Y>
    <Z>2299</Z>
  </point>
  <point index="905">
    <X>14.725</X>
    <Y>20.021</Y>
    <Z>2292</Z>
  </point>
  <point index="906">
    <X>25.964</X>
    <Y>23.340</Y>
    <Z>2227</Z>
  </point>
  <point index="907">
    <X>106.450</X>
    <Y>76.646</Y>
    <Z>2209</Z>
  </point>
  <point index="908">
    <X>26.449</X>
    <Y>25.018</Y>
    <Z>2209</Z>
  </point>
  <point index="909">
    <X>103.489</X>
    <Y>20.319</Y>
    <Z>2285</Z>
  </point>
  <point index="910">
    <X>29.497</X>
    <Y>71.956</Y>
    <Z>2101</Z>
  </point>
  <point index="911">
    <X>34.786</X>
    <Y>74.542</Y>
    <Z>2165</Z>
  </point>
  <point index="912">
    <X>74.957</X>
    <Y>54.371</Y>
    <Z>2152</Z>
  </point>
  <point index="913">
    <X>98.967</X>
    <Y>62.281</Y>
    <Z>2125</Z>
  </point>
  <point index="914">
    <X>113.559</X>
    <Y>49.713</Y>
    <Z>2256</Z>
  </point>
  <point index="915">
    <X>49.536</X>
    <Y>30.609</Y>
    <Z>2085</Z>
  </point>
  <point index="916">
    <X>115.359</X>
    <Y>73.360</Y>
    <Z>2123</Z>
  </point>
  <point index="917">
    <X>66.713</X>
    <Y>65.325</Y>
    <Z>2200</Z>
  </point>
  <point index="918">
    <X>36.250</X>
    <Y>53.260</Y>
    <Z>2057</Z>
  </point>
  <point index="919">
    <X>20.532</X>
    <Y>12.599</Y>
    <Z>2180</Z>
  </point>
  <point index="920">
    <X>35.929</X>
    <Y>50.328</Y>
    <Z>2080</Z>
  </point>
  <point index="921">
    <X>13.721</X>
    <Y>53.590</Y>
    <Z>2218</Z>
  </point>
  <point index="922">
    <X>56.090</X>
    <Y>73.896</Y>
    <Z>2022</Z>
  </point>
  <point index="923">
    <X>62.450</X>
    <Y>70.773</Y>
    <Z>2248</Z>
  </point>
  <point index="924">
    <X>31.118</X>
    <Y>45.910</Y>
    <Z>2043</Z>
  </point>
  <point index="925">
    <X>32.114</X>
    <Y>30.405</Y>
    <Z>2008</Z>
  </point>
  <point index="926">
    <X>88.853</X>
    <Y>23.461</Y>
    <Z>2132</Z>
  </point>
  <point index="927">
    <X>89.704</X>
    <Y>33.855</Y>
    <Z>2074</Z>
  </point>
  <point index="928">
    <X>75.975</X>
    <Y>60.625</Y>
    <Z>2077</Z>
  </point>
  <point index="929">
    <X>77.118</X>
    <Y>65.013</Y>
    <Z>2007</Z>
  </point>
  <point index="930">
    <X>98.992</X>
    <Y>77.097</Y>
    <Z>2125</Z>
  </point>
  <point index="931">
    <X>25.950</X>
    <Y>11.134</Y>
    <Z>2227</Z>
  </point>
  <point index="932">
    <X>119.422</X>
    <Y>29.971</Y>
    <Z>2165</Z>
  </point>
  <point index="933">
    <X>112.973</X>
    <Y>31.896</Y>
    <Z>2300</Z>
  </point>
  <point index="934">
    <X>48.967</X>
    <Y>29.401</Y>
    <Z>2124</Z>
  </point>
  <point index="935">
    <X>102.739</X>
    <Y>77.736</Y>
    <Z>2259</Z>
  </point>
  <point index="936">
    <X>36.167</X>
    <Y>28.174</Y>
    <Z>2063</Z>
  </point>
  <point index="937">
    <X>78.873</X>
    <Y>70.223</Y>
    <Z>2127</Z>
  </point>
  <point index="938">
    <X>63.902</X>
    <Y>68.754</Y>
    <Z>2300</Z>
  </point>
  <point index="939">
    <X>23.965</X>
    <Y>76.354</Y>
    <Z>2298</Z>
  </point>
  <point index="940">
    <X>93.886</X>
    <Y>58.006</Y>
    <Z>2230</Z>
  </point>
  <point index="941">
    <X>48.282</X>
    <Y>26.941</Y>
    <Z>2171</Z>
  </point>
  <point index="942">
    <X>28.876</X>
    <Y>25.518</Y>
    <Z>2123</Z>
  </point>
  <point index="943">
    <X>110.054</X>
    <Y>30.000</Y>
    <Z>2081</Z>
  </point>
  <point index="944">
    <X>107.766</X>
    <Y>40.335</Y>
    <Z>2162</Z>
  </point>
  <point index="945">
    <X>117.286</X>
    <Y>31.775</Y>
    <Z>2019</Z>
  </point>
  <point index="946">
    <X>70.430</X>
    <Y>54.644</Y>
    <Z>2068</Z>
  </point>
  <point index="947">
    <X>105.990</X>
    <Y>53.361</Y>
    <Z>2226</Z>
  </point>
  <point index="948">
    <X>15.757</X>
    <Y>17.648</Y>
    <Z>2010</Z>
  </point>
  <point index="949">
    <X>52.674</X>
    <Y>17.504</Y>
    <Z>2140</Z>
  </point>
  <point index="950">
    <X>59.788</X>
    <Y>56.497</Y>
    <Z>2154</Z>
  </point>
  <point index="951">
    <X>25.839</X>
    <Y>58.157</Y>
    <Z>2231</Z>
  </point>
  <point index="952">
    <X>96.967</X>
    <Y>10.961</Y>
    <Z>2053</Z>
  </point>
  <point index="953">
    <X>22.408</X>
    <Y>27.033</Y>
    <Z>2247</Z>
  </point>
  <point index="954">
    <X>27.217</X>
    <Y>44.862</Y>
    <Z>2182</Z>
  </point>
  <point index="955">
    <X>99.917</X>
    <Y>74.069</Y>
    <Z>2158</Z>
  </point>
  <point index="956">
    <X>106.022</X>
    <Y>75.766</Y>
    <Z>2225</Z>
  </point>
  <point index="957">
    <X>13.277</X>
    <Y>52.956</Y>
    <Z>2185</Z>
  </point>
  <point index="958">
    <X>54.769</X>
    <Y>68.702</Y>
    <Z>2295</Z>
  </point>
  <point index="959">
    <X>87.060</X>
    <Y>25.049</Y>
    <Z>2255</Z>
  </point>
  <point index="960">
    <X>56.259</X>
    <Y>67.937</Y>
    <Z>2028</Z>
  </point>
  <point index="961">
    <X>16.225</X>
    <Y>56.800</Y>
    <Z>2027</Z>
  </point>
  <point index="962">
    <X>21.273</X>
    <Y>60.614</Y>
    <Z>2207</Z>
  </point>
  <point index="963">
    <X>111.933</X>
    <Y>51.146</Y>
    <Z>2014</Z>
  </point>
  <point index="964">
    <X>63.452</X>
    <Y>57.451</Y>
    <Z>2284</Z>
  </point>
  <point index="965">
    <X>35.052</X>
    <Y>14.404</Y>
    <Z>2145</Z>
  </point>
  <point index="966">
    <X>20.224</X>
    <Y>38.669</Y>
    <Z>2169</Z>
  </point>
  <point index="967">
    <X>56.247</X>
    <Y>30.376</Y>
    <Z>2028</Z>
  </point>
  <point index="968">
    <X>19.390</X>
    <Y>21.920</Y>
    <Z>2140</Z>
  </point>
  <point index="969">
    <X>70.407</X>
    <Y>76.566</Y>
    <Z>2068</Z>
  </point>
  <point index="970">
    <X>17.698</X>
    <Y>27.266</Y>
    <Z>2079</Z>
  </point>
  <point index="971">
    <X>33.919</X>
    <Y>54.437</Y>
    <Z>2229</Z>
  </point>
  <point index="972">
    <X>58.693</X>
    <Y>47.454</Y>
    <Z>2115</Z>
  </point>
  <point index="973">
    <X>31.977</X>
    <Y>56.218</Y>
    <Z>2013</Z>
  </point>
  <point index="974">
    <X>23.244</X>
    <Y>17.911</Y>
    <Z>2277</Z>
  </point>
  <point index="975">
    <X>115.233</X>
    <Y>26.987</Y>
    <Z>2132</Z>
  </point>
  <point index="976">
    <X>104.796</X>
    <Y>60.015</Y>
    <Z>2268</Z>
  </point>
  <point index="977">
    <X>12.169</X>
    <Y>17.395</Y>
    <Z>2103</Z>
  </point>
  <point index="978">
    <X>29.487</X>
    <Y>18.130</Y>
    <Z>2101</Z>
  </point>
  <point index="979">
    <X>9.315</X>
    <Y>20.017</Y>
    <Z>2101</Z>
  </point>
  <point index="980">
    <X>54.511</X>
    <Y>59.645</Y>
    <Z>2276</Z>
  </point>
  <point index="981">
    <X>100.725</X>
    <Y>22.771</Y>
    <Z>2187</Z>
  </point>
  <point index="982">
    <X>108.486</X>
    <Y>68.058</Y>
    <Z>2137</Z>
  </point>
  <point index="983">
    <X>95.434</X>
    <Y>56.174</Y>
    <Z>2016</Z>
  </point>
  <point index="984">
    <X>26.104</X>
    <Y>44.550</Y>
    <Z>2222</Z>
  </point>
  <point index="985">
    <X>61.779</X>
    <Y>53.768</Y>
    <Z>2225</Z>
  </point>
  <point index="986">
    <X>63.277</X>
    <Y>59.013</Y>
    <Z>2278</Z>
  </point>
  <point index="987">
    <X>102.310</X>
    <Y>37.492</Y>
    <Z>2243</Z>
  </point>
  <point index="988">
    <X>16.068</X>
    <Y>63.603</Y>
    <Z>2021</Z>
  </point>
  <point index="989">
    <X>118.383</X>
    <Y>14.603</Y>
    <Z>2094</Z>
  </point>
  <point index="990">
    <X>40.169</X>
    <Y>20.313</Y>
    <Z>2216</Z>
  </point>
  <point index="991">
    <X>22.260</X>
    <Y>13.713</Y>
    <Z>2242</Z>
  </point>
  <point index="992">
    <X>59.300</X>
    <Y>62.983</Y>
    <Z>2136</Z>
  </point>
  <point index="993">
    <X>25.263</X>
    <Y>40.584</Y>
    <Z>2252</Z>
  </point>
  <point index="994">
    <X>29.148</X>
    <Y>24.259</Y>
    <Z>2113</Z>
  </point>
  <point index="995">
    <X>26.397</X>
    <Y>24.532</Y>
    <Z>2211</Z>
  </point>
  <point index="996">
    <X>100.137</X>
    <Y>49.629</Y>
    <Z>2166</Z>
  </point>
  <point index="997">
    <X>27.601</X>
    <Y>7.764</Y>
    <Z>2168</Z>
  </point>
  <point index="998">
    <X>98.578</X>
    <Y>52.093</Y>
    <Z>2111</Z>
  </point>
  <point index="999">
    <X>108.188</X>
    <Y>20.218</Y>
    <Z>2147</Z>
  </point>
  <point index="1000">
    <X>53.410</X>
    <Y>59.194</Y>
    <Z>2195</Z>
  </point>
</points>
