# Supplementary material for: LIFTOSCOPE: development of an automated AI-based module for time-effective and contactless analysis and isolation of cells in microtiter plates
Source: J Biol Eng. 2023 Feb 7;17:10. doi: 10.1186/s13036-023-00329-9 (PMC9903473; doi:10.1186/s13036-023-00329-9)
Supplement: Supplementary file 1 — Additional file 1. [file 13036_2023_329_MOESM1_ESM.zip › Points12.xml]

<points>
  <point index="1">
    <X>104.696</X>
    <Y>68.105</Y>
    <Z>2223</Z>
  </point>
  <point index="2">
    <X>107.569</X>
    <Y>26.735</Y>
    <Z>2025</Z>
  </point>
  <point index="3">
    <X>98.470</X>
    <Y>28.177</Y>
    <Z>2107</Z>
  </point>
  <point index="4">
    <X>68.240</X>
    <Y>76.397</Y>
    <Z>2056</Z>
  </point>
  <point index="5">
    <X>75.528</X>
    <Y>55.130</Y>
    <Z>2058</Z>
  </point>
  <point index="6">
    <X>30.871</X>
    <Y>13.429</Y>
    <Z>2178</Z>
  </point>
  <point index="7">
    <X>27.675</X>
    <Y>61.882</Y>
    <Z>2030</Z>
  </point>
  <point index="8">
    <X>63.281</X>
    <Y>14.961</Y>
    <Z>2240</Z>
  </point>
  <point index="9">
    <X>80.929</X>
    <Y>22.005</Y>
    <Z>2281</Z>
  </point>
  <point index="10">
    <X>99.814</X>
    <Y>15.409</Y>
    <Z>2045</Z>
  </point>
  <point index="11">
    <X>91.548</X>
    <Y>21.923</Y>
    <Z>2088</Z>
  </point>
  <point index="12">
    <X>13.543</X>
    <Y>47.621</Y>
    <Z>2006</Z>
  </point>
  <point index="13">
    <X>102.202</X>
    <Y>67.915</Y>
    <Z>2137</Z>
  </point>
  <point index="14">
    <X>52.659</X>
    <Y>57.066</Y>
    <Z>2042</Z>
  </point>
  <point index="15">
    <X>52.820</X>
    <Y>36.507</Y>
    <Z>2035</Z>
  </point>
  <point index="16">
    <X>116.151</X>
    <Y>64.965</Y>
    <Z>2084</Z>
  </point>
  <point index="17">
    <X>108.998</X>
    <Y>36.880</Y>
    <Z>2091</Z>
  </point>
  <point index="18">
    <X>9.656</X>
    <Y>15.354</Y>
    <Z>2166</Z>
  </point>
  <point index="19">
    <X>76.018</X>
    <Y>18.206</Y>
    <Z>2078</Z>
  </point>
  <point index="20">
    <X>69.829</X>
    <Y>59.112</Y>
    <Z>2130</Z>
  </point>
  <point index="21">
    <X>98.705</X>
    <Y>58.675</Y>
    <Z>2096</Z>
  </point>
  <point index="22">
    <X>79.297</X>
    <Y>64.653</Y>
    <Z>2213</Z>
  </point>
  <point index="23">
    <X>91.374</X>
    <Y>52.302</Y>
    <Z>2095</Z>
  </point>
  <point index="24">
    <X>71.160</X>
    <Y>61.568</Y>
    <Z>2191</Z>
  </point>
  <point index="25">
    <X>13.512</X>
    <Y>15.418</Y>
    <Z>2007</Z>
  </point>
  <point index="26">
    <X>56.883</X>
    <Y>22.001</Y>
    <Z>2180</Z>
  </point>
  <point index="27">
    <X>103.239</X>
    <Y>21.327</Y>
    <Z>2236</Z>
  </point>
  <point index="28">
    <X>21.235</X>
    <Y>78.072</Y>
    <Z>2044</Z>
  </point>
  <point index="29">
    <X>21.789</X>
    <Y>28.158</Y>
    <Z>2097</Z>
  </point>
  <point index="30">
    <X>68.823</X>
    <Y>23.886</Y>
    <Z>2083</Z>
  </point>
  <point index="31">
    <X>17.408</X>
    <Y>23.779</Y>
    <Z>2156</Z>
  </point>
  <point index="32">
    <X>106.840</X>
    <Y>45.248</Y>
    <Z>2017</Z>
  </point>
  <point index="33">
    <X>23.716</X>
    <Y>61.185</Y>
    <Z>2282</Z>
  </point>
  <point index="34">
    <X>34.674</X>
    <Y>69.603</Y>
    <Z>2023</Z>
  </point>
  <point index="35">
    <X>86.960</X>
    <Y>20.562</Y>
    <Z>2277</Z>
  </point>
  <point index="36">
    <X>68.985</X>
    <Y>73.923</Y>
    <Z>2091</Z>
  </point>
  <point index="37">
    <X>17.715</X>
    <Y>72.763</Y>
    <Z>2141</Z>
  </point>
  <point index="38">
    <X>107.378</X>
    <Y>59.496</Y>
    <Z>2017</Z>
  </point>
  <point index="39">
    <X>73.711</X>
    <Y>16.369</Y>
    <Z>2204</Z>
  </point>
  <point index="40">
    <X>103.874</X>
    <Y>30.069</Y>
    <Z>2298</Z>
  </point>
  <point index="41">
    <X>29.711</X>
    <Y>59.025</Y>
    <Z>2124</Z>
  </point>
  <point index="42">
    <X>100.831</X>
    <Y>47.056</Y>
    <Z>2005</Z>
  </point>
  <point index="43">
    <X>97.963</X>
    <Y>75.092</Y>
    <Z>2130</Z>
  </point>
  <point index="44">
    <X>15.447</X>
    <Y>50.068</Y>
    <Z>2246</Z>
  </point>
  <point index="45">
    <X>28.131</X>
    <Y>13.481</Y>
    <Z>2051</Z>
  </point>
  <point index="46">
    <X>28.248</X>
    <Y>54.876</Y>
    <Z>2057</Z>
  </point>
  <point index="47">
    <X>95.264</X>
    <Y>37.899</Y>
    <Z>2255</Z>
  </point>
  <point index="48">
    <X>101.830</X>
    <Y>61.973</Y>
    <Z>2101</Z>
  </point>
  <point index="49">
    <X>36.469</X>
    <Y>68.706</Y>
    <Z>2097</Z>
  </point>
  <point index="50">
    <X>27.427</X>
    <Y>77.533</Y>
    <Z>2019</Z>
  </point>
  <point index="51">
    <X>111.596</X>
    <Y>63.356</Y>
    <Z>2211</Z>
  </point>
  <point index="52">
    <X>53.364</X>
    <Y>29.521</Y>
    <Z>2013</Z>
  </point>
  <point index="53">
    <X>38.802</X>
    <Y>21.846</Y>
    <Z>2193</Z>
  </point>
  <point index="54">
    <X>103.931</X>
    <Y>23.743</Y>
    <Z>2297</Z>
  </point>
  <point index="55">
    <X>111.360</X>
    <Y>16.878</Y>
    <Z>2200</Z>
  </point>
  <point index="56">
    <X>34.954</X>
    <Y>30.481</Y>
    <Z>2034</Z>
  </point>
  <point index="57">
    <X>101.882</X>
    <Y>73.509</Y>
    <Z>2106</Z>
  </point>
  <point index="58">
    <X>53.019</X>
    <Y>57.242</Y>
    <Z>2027</Z>
  </point>
  <point index="59">
    <X>99.466</X>
    <Y>54.897</Y>
    <Z>2061</Z>
  </point>
  <point index="60">
    <X>110.590</X>
    <Y>59.613</Y>
    <Z>2165</Z>
  </point>
  <point index="61">
    <X>29.850</X>
    <Y>23.532</Y>
    <Z>2131</Z>
  </point>
  <point index="62">
    <X>66.748</X>
    <Y>30.611</Y>
    <Z>2026</Z>
  </point>
  <point index="63">
    <X>94.012</X>
    <Y>72.558</Y>
    <Z>2166</Z>
  </point>
  <point index="64">
    <X>36.593</X>
    <Y>34.945</Y>
    <Z>2102</Z>
  </point>
  <point index="65">
    <X>27.902</X>
    <Y>59.785</Y>
    <Z>2041</Z>
  </point>
  <point index="66">
    <X>72.736</X>
    <Y>52.068</Y>
    <Z>2264</Z>
  </point>
  <point index="67">
    <X>62.560</X>
    <Y>70.195</Y>
    <Z>2171</Z>
  </point>
  <point index="68">
    <X>99.719</X>
    <Y>67.762</Y>
    <Z>2049</Z>
  </point>
  <point index="69">
    <X>69.269</X>
    <Y>49.508</Y>
    <Z>2104</Z>
  </point>
  <point index="70">
    <X>91.906</X>
    <Y>34.975</Y>
    <Z>2073</Z>
  </point>
  <point index="71">
    <X>104.233</X>
    <Y>67.639</Y>
    <Z>2268</Z>
  </point>
  <point index="72">
    <X>13.506</X>
    <Y>24.597</Y>
    <Z>2007</Z>
  </point>
  <point index="73">
    <X>67.422</X>
    <Y>51.341</Y>
    <Z>2019</Z>
  </point>
  <point index="74">
    <X>111.055</X>
    <Y>52.597</Y>
    <Z>2186</Z>
  </point>
  <point index="75">
    <X>88.160</X>
    <Y>28.949</Y>
    <Z>2227</Z>
  </point>
  <point index="76">
    <X>19.598</X>
    <Y>47.730</Y>
    <Z>2055</Z>
  </point>
  <point index="77">
    <X>67.593</X>
    <Y>50.208</Y>
    <Z>2027</Z>
  </point>
  <point index="78">
    <X>37.471</X>
    <Y>62.781</Y>
    <Z>2138</Z>
  </point>
  <point index="79">
    <X>36.325</X>
    <Y>17.765</Y>
    <Z>2091</Z>
  </point>
  <point index="80">
    <X>37.546</X>
    <Y>26.418</Y>
    <Z>2141</Z>
  </point>
  <point index="81">
    <X>112.807</X>
    <Y>20.393</Y>
    <Z>2267</Z>
  </point>
  <point index="82">
    <X>62.906</X>
    <Y>73.169</Y>
    <Z>2204</Z>
  </point>
  <point index="83">
    <X>104.704</X>
    <Y>78.976</Y>
    <Z>2223</Z>
  </point>
  <point index="84">
    <X>10.370</X>
    <Y>61.873</Y>
    <Z>2136</Z>
  </point>
  <point index="85">
    <X>27.333</X>
    <Y>77.820</Y>
    <Z>2014</Z>
  </point>
  <point index="86">
    <X>72.898</X>
    <Y>46.985</Y>
    <Z>2271</Z>
  </point>
  <point index="87">
    <X>61.660</X>
    <Y>72.850</Y>
    <Z>2085</Z>
  </point>
  <point index="88">
    <X>55.070</X>
    <Y>75.153</Y>
    <Z>2264</Z>
  </point>
  <point index="89">
    <X>78.190</X>
    <Y>32.673</Y>
    <Z>2168</Z>
  </point>
  <point index="90">
    <X>94.368</X>
    <Y>73.952</Y>
    <Z>2296</Z>
  </point>
  <point index="91">
    <X>37.967</X>
    <Y>59.669</Y>
    <Z>2159</Z>
  </point>
  <point index="92">
    <X>17.553</X>
    <Y>29.200</Y>
    <Z>2149</Z>
  </point>
  <point index="93">
    <X>9.500</X>
    <Y>70.340</Y>
    <Z>2172</Z>
  </point>
  <point index="94">
    <X>27.024</X>
    <Y>22.493</Y>
    <Z>2000</Z>
  </point>
  <point index="95">
    <X>89.297</X>
    <Y>27.894</Y>
    <Z>2181</Z>
  </point>
  <point index="96">
    <X>62.920</X>
    <Y>40.401</Y>
    <Z>2206</Z>
  </point>
  <point index="97">
    <X>52.437</X>
    <Y>70.488</Y>
    <Z>2051</Z>
  </point>
  <point index="98">
    <X>29.568</X>
    <Y>73.180</Y>
    <Z>2118</Z>
  </point>
  <point index="99">
    <X>51.100</X>
    <Y>26.316</Y>
    <Z>2106</Z>
  </point>
  <point index="100">
    <X>87.905</X>
    <Y>18.558</Y>
    <Z>2238</Z>
  </point>
  <point index="101">
    <X>16.529</X>
    <Y>21.068</Y>
    <Z>2196</Z>
  </point>
  <point index="102">
    <X>51.893</X>
    <Y>55.746</Y>
    <Z>2074</Z>
  </point>
  <point index="103">
    <X>69.559</X>
    <Y>28.620</Y>
    <Z>2117</Z>
  </point>
  <point index="104">
    <X>107.440</X>
    <Y>55.194</Y>
    <Z>2019</Z>
  </point>
  <point index="105">
    <X>115.164</X>
    <Y>23.014</Y>
    <Z>2043</Z>
  </point>
  <point index="106">
    <X>73.580</X>
    <Y>56.686</Y>
    <Z>2270</Z>
  </point>
  <point index="107">
    <X>80.307</X>
    <Y>66.967</Y>
    <Z>2255</Z>
  </point>
  <point index="108">
    <X>87.342</X>
    <Y>58.457</Y>
    <Z>2261</Z>
  </point>
  <point index="109">
    <X>62.898</X>
    <Y>55.594</Y>
    <Z>2204</Z>
  </point>
  <point index="110">
    <X>67.695</X>
    <Y>26.709</Y>
    <Z>2031</Z>
  </point>
  <point index="111">
    <X>111.428</X>
    <Y>17.762</Y>
    <Z>2203</Z>
  </point>
  <point index="112">
    <X>115.673</X>
    <Y>56.575</Y>
    <Z>2064</Z>
  </point>
  <point index="113">
    <X>63.272</X>
    <Y>72.771</Y>
    <Z>2240</Z>
  </point>
  <point index="114">
    <X>63.577</X>
    <Y>49.343</Y>
    <Z>2269</Z>
  </point>
  <point index="115">
    <X>76.470</X>
    <Y>56.618</Y>
    <Z>2097</Z>
  </point>
  <point index="116">
    <X>36.408</X>
    <Y>12.107</Y>
    <Z>2094</Z>
  </point>
  <point index="117">
    <X>50.507</X>
    <Y>71.148</Y>
    <Z>2131</Z>
  </point>
  <point index="118">
    <X>118.321</X>
    <Y>62.851</Y>
    <Z>2173</Z>
  </point>
  <point index="119">
    <X>99.648</X>
    <Y>56.299</Y>
    <Z>2052</Z>
  </point>
  <point index="120">
    <X>61.388</X>
    <Y>12.286</Y>
    <Z>2058</Z>
  </point>
  <point index="121">
    <X>53.965</X>
    <Y>14.368</Y>
    <Z>2142</Z>
  </point>
  <point index="122">
    <X>109.690</X>
    <Y>29.214</Y>
    <Z>2123</Z>
  </point>
  <point index="123">
    <X>67.521</X>
    <Y>22.376</Y>
    <Z>2023</Z>
  </point>
  <point index="124">
    <X>78.217</X>
    <Y>70.168</Y>
    <Z>2169</Z>
  </point>
  <point index="125">
    <X>62.983</X>
    <Y>12.334</Y>
    <Z>2212</Z>
  </point>
  <point index="126">
    <X>62.422</X>
    <Y>37.731</Y>
    <Z>2158</Z>
  </point>
  <point index="127">
    <X>14.998</X>
    <Y>52.036</Y>
    <Z>2267</Z>
  </point>
  <point index="128">
    <X>57.537</X>
    <Y>19.089</Y>
    <Z>2150</Z>
  </point>
  <point index="129">
    <X>69.841</X>
    <Y>77.245</Y>
    <Z>2130</Z>
  </point>
  <point index="130">
    <X>25.441</X>
    <Y>16.499</Y>
    <Z>2152</Z>
  </point>
  <point index="131">
    <X>57.566</X>
    <Y>19.276</Y>
    <Z>2148</Z>
  </point>
  <point index="132">
    <X>95.333</X>
    <Y>24.746</Y>
    <Z>2251</Z>
  </point>
  <point index="133">
    <X>16.868</X>
    <Y>73.235</Y>
    <Z>2181</Z>
  </point>
  <point index="134">
    <X>114.285</X>
    <Y>19.920</Y>
    <Z>2007</Z>
  </point>
  <point index="135">
    <X>59.486</X>
    <Y>61.536</Y>
    <Z>2060</Z>
  </point>
  <point index="136">
    <X>9.548</X>
    <Y>59.333</Y>
    <Z>2170</Z>
  </point>
  <point index="137">
    <X>88.993</X>
    <Y>21.198</Y>
    <Z>2193</Z>
  </point>
  <point index="138">
    <X>67.796</X>
    <Y>19.165</Y>
    <Z>2036</Z>
  </point>
  <point index="139">
    <X>25.839</X>
    <Y>21.709</Y>
    <Z>2114</Z>
  </point>
  <point index="140">
    <X>71.750</X>
    <Y>74.859</Y>
    <Z>2218</Z>
  </point>
  <point index="141">
    <X>120.397</X>
    <Y>27.785</Y>
    <Z>2259</Z>
  </point>
  <point index="142">
    <X>52.814</X>
    <Y>14.517</Y>
    <Z>2036</Z>
  </point>
  <point index="143">
    <X>107.902</X>
    <Y>72.958</Y>
    <Z>2041</Z>
  </point>
  <point index="144">
    <X>63.976</X>
    <Y>31.492</Y>
    <Z>2293</Z>
  </point>
  <point index="145">
    <X>9.862</X>
    <Y>20.089</Y>
    <Z>2157</Z>
  </point>
  <point index="146">
    <X>116.626</X>
    <Y>61.068</Y>
    <Z>2103</Z>
  </point>
  <point index="147">
    <X>61.873</X>
    <Y>40.303</Y>
    <Z>2105</Z>
  </point>
  <point index="148">
    <X>111.490</X>
    <Y>23.078</Y>
    <Z>2206</Z>
  </point>
  <point index="149">
    <X>31.608</X>
    <Y>64.063</Y>
    <Z>2212</Z>
  </point>
  <point index="150">
    <X>22.769</X>
    <Y>78.632</Y>
    <Z>2191</Z>
  </point>
  <point index="151">
    <X>13.035</X>
    <Y>18.800</Y>
    <Z>2027</Z>
  </point>
  <point index="152">
    <X>24.633</X>
    <Y>47.455</Y>
    <Z>2230</Z>
  </point>
  <point index="153">
    <X>74.762</X>
    <Y>67.180</Y>
    <Z>2026</Z>
  </point>
  <point index="154">
    <X>70.723</X>
    <Y>60.320</Y>
    <Z>2171</Z>
  </point>
  <point index="155">
    <X>15.126</X>
    <Y>19.350</Y>
    <Z>2261</Z>
  </point>
  <point index="156">
    <X>12.179</X>
    <Y>54.177</Y>
    <Z>2062</Z>
  </point>
  <point index="157">
    <X>114.791</X>
    <Y>13.156</Y>
    <Z>2028</Z>
  </point>
  <point index="158">
    <X>49.575</X>
    <Y>27.783</Y>
    <Z>2169</Z>
  </point>
  <point index="159">
    <X>70.521</X>
    <Y>12.221</Y>
    <Z>2162</Z>
  </point>
  <point index="160">
    <X>19.813</X>
    <Y>52.005</Y>
    <Z>2045</Z>
  </point>
  <point index="161">
    <X>90.712</X>
    <Y>15.941</Y>
    <Z>2122</Z>
  </point>
  <point index="162">
    <X>19.654</X>
    <Y>67.329</Y>
    <Z>2052</Z>
  </point>
  <point index="163">
    <X>118.598</X>
    <Y>22.584</Y>
    <Z>2185</Z>
  </point>
  <point index="164">
    <X>73.178</X>
    <Y>34.616</Y>
    <Z>2284</Z>
  </point>
  <point index="165">
    <X>74.776</X>
    <Y>33.555</Y>
    <Z>2027</Z>
  </point>
  <point index="166">
    <X>105.934</X>
    <Y>33.607</Y>
    <Z>2104</Z>
  </point>
  <point index="167">
    <X>72.582</X>
    <Y>56.462</Y>
    <Z>2257</Z>
  </point>
  <point index="168">
    <X>99.444</X>
    <Y>16.362</Y>
    <Z>2062</Z>
  </point>
  <point index="169">
    <X>54.923</X>
    <Y>30.527</Y>
    <Z>2270</Z>
  </point>
  <point index="170">
    <X>71.636</X>
    <Y>57.178</Y>
    <Z>2213</Z>
  </point>
  <point index="171">
    <X>24.597</X>
    <Y>78.490</Y>
    <Z>2233</Z>
  </point>
  <point index="172">
    <X>12.913</X>
    <Y>55.654</Y>
    <Z>2032</Z>
  </point>
  <point index="173">
    <X>16.035</X>
    <Y>27.347</Y>
    <Z>2219</Z>
  </point>
  <point index="174">
    <X>98.078</X>
    <Y>51.918</Y>
    <Z>2125</Z>
  </point>
  <point index="175">
    <X>55.749</X>
    <Y>25.623</Y>
    <Z>2232</Z>
  </point>
  <point index="176">
    <X>62.199</X>
    <Y>71.047</Y>
    <Z>2136</Z>
  </point>
  <point index="177">
    <X>14.308</X>
    <Y>18.005</Y>
    <Z>2299</Z>
  </point>
  <point index="178">
    <X>111.897</X>
    <Y>18.701</Y>
    <Z>2225</Z>
  </point>
  <point index="179">
    <X>67.154</X>
    <Y>58.290</Y>
    <Z>2006</Z>
  </point>
  <point index="180">
    <X>15.898</X>
    <Y>47.050</Y>
    <Z>2225</Z>
  </point>
  <point index="181">
    <X>57.627</X>
    <Y>21.113</Y>
    <Z>2146</Z>
  </point>
  <point index="182">
    <X>52.329</X>
    <Y>25.912</Y>
    <Z>2056</Z>
  </point>
  <point index="183">
    <X>20.548</X>
    <Y>25.222</Y>
    <Z>2011</Z>
  </point>
  <point index="184">
    <X>50.891</X>
    <Y>59.980</Y>
    <Z>2115</Z>
  </point>
  <point index="185">
    <X>106.541</X>
    <Y>73.316</Y>
    <Z>2046</Z>
  </point>
  <point index="186">
    <X>52.739</X>
    <Y>32.485</Y>
    <Z>2039</Z>
  </point>
  <point index="187">
    <X>100.288</X>
    <Y>24.944</Y>
    <Z>2023</Z>
  </point>
  <point index="188">
    <X>87.615</X>
    <Y>57.626</Y>
    <Z>2250</Z>
  </point>
  <point index="189">
    <X>99.937</X>
    <Y>34.052</Y>
    <Z>2039</Z>
  </point>
  <point index="190">
    <X>98.729</X>
    <Y>18.886</Y>
    <Z>2095</Z>
  </point>
  <point index="191">
    <X>96.664</X>
    <Y>38.364</Y>
    <Z>2190</Z>
  </point>
  <point index="192">
    <X>100.057</X>
    <Y>75.345</Y>
    <Z>2033</Z>
  </point>
  <point index="193">
    <X>70.293</X>
    <Y>70.132</Y>
    <Z>2151</Z>
  </point>
  <point index="194">
    <X>70.971</X>
    <Y>17.179</Y>
    <Z>2182</Z>
  </point>
  <point index="195">
    <X>7.921</X>
    <Y>64.931</Y>
    <Z>2237</Z>
  </point>
  <point index="196">
    <X>107.498</X>
    <Y>36.006</Y>
    <Z>2022</Z>
  </point>
  <point index="197">
    <X>28.986</X>
    <Y>61.773</Y>
    <Z>2091</Z>
  </point>
  <point index="198">
    <X>29.732</X>
    <Y>56.358</Y>
    <Z>2125</Z>
  </point>
  <point index="199">
    <X>21.880</X>
    <Y>33.978</Y>
    <Z>2106</Z>
  </point>
  <point index="200">
    <X>21.791</X>
    <Y>60.601</Y>
    <Z>2097</Z>
  </point>
  <point index="201">
    <X>13.825</X>
    <Y>21.853</Y>
    <Z>2072</Z>
  </point>
  <point index="202">
    <X>78.844</X>
    <Y>27.504</Y>
    <Z>2195</Z>
  </point>
  <point index="203">
    <X>67.743</X>
    <Y>25.048</Y>
    <Z>2033</Z>
  </point>
  <point index="204">
    <X>114.643</X>
    <Y>50.576</Y>
    <Z>2022</Z>
  </point>
  <point index="205">
    <X>97.378</X>
    <Y>50.899</Y>
    <Z>2157</Z>
  </point>
  <point index="206">
    <X>106.060</X>
    <Y>70.244</Y>
    <Z>2092</Z>
  </point>
  <point index="207">
    <X>108.212</X>
    <Y>57.170</Y>
    <Z>2055</Z>
  </point>
  <point index="208">
    <X>107.570</X>
    <Y>56.944</Y>
    <Z>2025</Z>
  </point>
  <point index="209">
    <X>118.207</X>
    <Y>28.306</Y>
    <Z>2168</Z>
  </point>
  <point index="210">
    <X>106.729</X>
    <Y>77.028</Y>
    <Z>2028</Z>
  </point>
  <point index="211">
    <X>25.012</X>
    <Y>46.069</Y>
    <Z>2193</Z>
  </point>
  <point index="212">
    <X>11.322</X>
    <Y>13.587</Y>
    <Z>2097</Z>
  </point>
  <point index="213">
    <X>23.638</X>
    <Y>64.020</Y>
    <Z>2275</Z>
  </point>
  <point index="214">
    <X>59.067</X>
    <Y>77.220</Y>
    <Z>2079</Z>
  </point>
  <point index="215">
    <X>22.612</X>
    <Y>26.179</Y>
    <Z>2176</Z>
  </point>
  <point index="216">
    <X>72.415</X>
    <Y>65.711</Y>
    <Z>2249</Z>
  </point>
  <point index="217">
    <X>76.632</X>
    <Y>13.786</Y>
    <Z>2104</Z>
  </point>
  <point index="218">
    <X>25.095</X>
    <Y>7.200</Y>
    <Z>2185</Z>
  </point>
  <point index="219">
    <X>22.835</X>
    <Y>35.898</Y>
    <Z>2198</Z>
  </point>
  <point index="220">
    <X>15.214</X>
    <Y>63.503</Y>
    <Z>2257</Z>
  </point>
  <point index="221">
    <X>58.527</X>
    <Y>64.742</Y>
    <Z>2104</Z>
  </point>
  <point index="222">
    <X>96.086</X>
    <Y>14.785</Y>
    <Z>2217</Z>
  </point>
  <point index="223">
    <X>48.420</X>
    <Y>66.230</Y>
    <Z>2217</Z>
  </point>
  <point index="224">
    <X>117.856</X>
    <Y>17.860</Y>
    <Z>2154</Z>
  </point>
  <point index="225">
    <X>106.955</X>
    <Y>23.315</Y>
    <Z>2006</Z>
  </point>
  <point index="226">
    <X>90.896</X>
    <Y>21.640</Y>
    <Z>2115</Z>
  </point>
  <point index="227">
    <X>33.165</X>
    <Y>72.682</Y>
    <Z>2284</Z>
  </point>
  <point index="228">
    <X>96.423</X>
    <Y>46.349</Y>
    <Z>2201</Z>
  </point>
  <point index="229">
    <X>34.517</X>
    <Y>11.563</Y>
    <Z>2016</Z>
  </point>
  <point index="230">
    <X>72.608</X>
    <Y>18.041</Y>
    <Z>2258</Z>
  </point>
  <point index="231">
    <X>109.449</X>
    <Y>55.723</Y>
    <Z>2112</Z>
  </point>
  <point index="232">
    <X>39.439</X>
    <Y>66.081</Y>
    <Z>2219</Z>
  </point>
  <point index="233">
    <X>12.274</X>
    <Y>61.239</Y>
    <Z>2058</Z>
  </point>
  <point index="234">
    <X>74.540</X>
    <Y>50.134</Y>
    <Z>2017</Z>
  </point>
  <point index="235">
    <X>52.484</X>
    <Y>56.963</Y>
    <Z>2049</Z>
  </point>
  <point index="236">
    <X>68.129</X>
    <Y>37.556</Y>
    <Z>2051</Z>
  </point>
  <point index="237">
    <X>23.148</X>
    <Y>21.644</Y>
    <Z>2228</Z>
  </point>
  <point index="238">
    <X>64.303</X>
    <Y>78.707</Y>
    <Z>2261</Z>
  </point>
  <point index="239">
    <X>98.732</X>
    <Y>47.060</Y>
    <Z>2095</Z>
  </point>
  <point index="240">
    <X>30.333</X>
    <Y>17.470</Y>
    <Z>2153</Z>
  </point>
  <point index="241">
    <X>36.722</X>
    <Y>25.970</Y>
    <Z>2107</Z>
  </point>
  <point index="242">
    <X>10.885</X>
    <Y>14.050</Y>
    <Z>2115</Z>
  </point>
  <point index="243">
    <X>56.716</X>
    <Y>16.789</Y>
    <Z>2188</Z>
  </point>
  <point index="244">
    <X>12.170</X>
    <Y>17.645</Y>
    <Z>2062</Z>
  </point>
  <point index="245">
    <X>69.526</X>
    <Y>9.090</Y>
    <Z>2116</Z>
  </point>
  <point index="246">
    <X>31.294</X>
    <Y>10.141</Y>
    <Z>2197</Z>
  </point>
  <point index="247">
    <X>56.313</X>
    <Y>69.911</Y>
    <Z>2206</Z>
  </point>
  <point index="248">
    <X>92.571</X>
    <Y>26.390</Y>
    <Z>2046</Z>
  </point>
  <point index="249">
    <X>8.078</X>
    <Y>59.035</Y>
    <Z>2231</Z>
  </point>
  <point index="250">
    <X>115.009</X>
    <Y>68.106</Y>
    <Z>2037</Z>
  </point>
  <point index="251">
    <X>31.028</X>
    <Y>29.080</Y>
    <Z>2185</Z>
  </point>
  <point index="252">
    <X>8.832</X>
    <Y>53.043</Y>
    <Z>2200</Z>
  </point>
  <point index="253">
    <X>67.299</X>
    <Y>26.077</Y>
    <Z>2013</Z>
  </point>
  <point index="254">
    <X>112.549</X>
    <Y>25.464</Y>
    <Z>2255</Z>
  </point>
  <point index="255">
    <X>98.000</X>
    <Y>55.590</Y>
    <Z>2128</Z>
  </point>
  <point index="256">
    <X>26.533</X>
    <Y>55.568</Y>
    <Z>2047</Z>
  </point>
  <point index="257">
    <X>17.557</X>
    <Y>56.223</Y>
    <Z>2149</Z>
  </point>
  <point index="258">
    <X>63.816</X>
    <Y>34.896</Y>
    <Z>2292</Z>
  </point>
  <point index="259">
    <X>12.228</X>
    <Y>71.394</Y>
    <Z>2060</Z>
  </point>
  <point index="260">
    <X>17.284</X>
    <Y>48.079</Y>
    <Z>2161</Z>
  </point>
  <point index="261">
    <X>100.412</X>
    <Y>60.535</Y>
    <Z>2017</Z>
  </point>
  <point index="262">
    <X>66.609</X>
    <Y>60.833</Y>
    <Z>2039</Z>
  </point>
  <point index="263">
    <X>77.156</X>
    <Y>20.039</Y>
    <Z>2125</Z>
  </point>
  <point index="264">
    <X>102.392</X>
    <Y>19.783</Y>
    <Z>2155</Z>
  </point>
  <point index="265">
    <X>95.553</X>
    <Y>57.327</Y>
    <Z>2241</Z>
  </point>
  <point index="266">
    <X>110.801</X>
    <Y>33.974</Y>
    <Z>2175</Z>
  </point>
  <point index="267">
    <X>69.241</X>
    <Y>29.851</Y>
    <Z>2103</Z>
  </point>
  <point index="268">
    <X>116.423</X>
    <Y>68.239</Y>
    <Z>2095</Z>
  </point>
  <point index="269">
    <X>107.388</X>
    <Y>27.680</Y>
    <Z>2017</Z>
  </point>
  <point index="270">
    <X>111.250</X>
    <Y>35.650</Y>
    <Z>2195</Z>
  </point>
  <point index="271">
    <X>19.585</X>
    <Y>48.073</Y>
    <Z>2055</Z>
  </point>
  <point index="272">
    <X>17.149</X>
    <Y>11.320</Y>
    <Z>2168</Z>
  </point>
  <point index="273">
    <X>69.165</X>
    <Y>29.271</Y>
    <Z>2099</Z>
  </point>
  <point index="274">
    <X>76.501</X>
    <Y>32.271</Y>
    <Z>2098</Z>
  </point>
  <point index="275">
    <X>59.083</X>
    <Y>57.499</Y>
    <Z>2078</Z>
  </point>
  <point index="276">
    <X>103.027</X>
    <Y>73.806</Y>
    <Z>2216</Z>
  </point>
  <point index="277">
    <X>25.887</X>
    <Y>75.512</Y>
    <Z>2109</Z>
  </point>
  <point index="278">
    <X>47.532</X>
    <Y>21.198</Y>
    <Z>2253</Z>
  </point>
  <point index="279">
    <X>27.202</X>
    <Y>48.884</Y>
    <Z>2008</Z>
  </point>
  <point index="280">
    <X>27.689</X>
    <Y>19.946</Y>
    <Z>2031</Z>
  </point>
  <point index="281">
    <X>8.852</X>
    <Y>21.034</Y>
    <Z>2199</Z>
  </point>
  <point index="282">
    <X>21.147</X>
    <Y>78.320</Y>
    <Z>2035</Z>
  </point>
  <point index="283">
    <X>14.535</X>
    <Y>25.685</Y>
    <Z>2288</Z>
  </point>
  <point index="284">
    <X>91.359</X>
    <Y>16.119</Y>
    <Z>2096</Z>
  </point>
  <point index="285">
    <X>19.994</X>
    <Y>28.779</Y>
    <Z>2036</Z>
  </point>
  <point index="286">
    <X>14.359</X>
    <Y>63.837</Y>
    <Z>2296</Z>
  </point>
  <point index="287">
    <X>92.628</X>
    <Y>49.905</Y>
    <Z>2043</Z>
  </point>
  <point index="288">
    <X>73.945</X>
    <Y>67.819</Y>
    <Z>2087</Z>
  </point>
  <point index="289">
    <X>91.630</X>
    <Y>25.662</Y>
    <Z>2085</Z>
  </point>
  <point index="290">
    <X>52.820</X>
    <Y>56.402</Y>
    <Z>2035</Z>
  </point>
  <point index="291">
    <X>74.961</X>
    <Y>25.658</Y>
    <Z>2035</Z>
  </point>
  <point index="292">
    <X>105.344</X>
    <Y>60.583</Y>
    <Z>2161</Z>
  </point>
  <point index="293">
    <X>115.499</X>
    <Y>30.790</Y>
    <Z>2057</Z>
  </point>
  <point index="294">
    <X>54.472</X>
    <Y>57.167</Y>
    <Z>2291</Z>
  </point>
  <point index="295">
    <X>31.789</X>
    <Y>48.017</Y>
    <Z>2220</Z>
  </point>
  <point index="296">
    <X>40.712</X>
    <Y>22.747</Y>
    <Z>2272</Z>
  </point>
  <point index="297">
    <X>36.330</X>
    <Y>58.289</Y>
    <Z>2091</Z>
  </point>
  <point index="298">
    <X>63.710</X>
    <Y>45.514</Y>
    <Z>2282</Z>
  </point>
  <point index="299">
    <X>106.486</X>
    <Y>66.957</Y>
    <Z>2051</Z>
  </point>
  <point index="300">
    <X>112.150</X>
    <Y>28.030</Y>
    <Z>2237</Z>
  </point>
  <point index="301">
    <X>112.297</X>
    <Y>70.425</Y>
    <Z>2244</Z>
  </point>
  <point index="302">
    <X>102.766</X>
    <Y>79.110</Y>
    <Z>2191</Z>
  </point>
  <point index="303">
    <X>76.974</X>
    <Y>24.298</Y>
    <Z>2118</Z>
  </point>
  <point index="304">
    <X>99.380</X>
    <Y>61.960</Y>
    <Z>2065</Z>
  </point>
  <point index="305">
    <X>99.971</X>
    <Y>22.647</Y>
    <Z>2037</Z>
  </point>
  <point index="306">
    <X>115.378</X>
    <Y>15.239</Y>
    <Z>2052</Z>
  </point>
  <point index="307">
    <X>50.721</X>
    <Y>54.218</Y>
    <Z>2122</Z>
  </point>
  <point index="308">
    <X>22.714</X>
    <Y>10.634</Y>
    <Z>2186</Z>
  </point>
  <point index="309">
    <X>23.857</X>
    <Y>58.275</Y>
    <Z>2296</Z>
  </point>
  <point index="310">
    <X>60.455</X>
    <Y>46.786</Y>
    <Z>2015</Z>
  </point>
  <point index="311">
    <X>8.566</X>
    <Y>27.137</Y>
    <Z>2211</Z>
  </point>
  <point index="312">
    <X>19.820</X>
    <Y>60.124</Y>
    <Z>2044</Z>
  </point>
  <point index="313">
    <X>98.144</X>
    <Y>77.256</Y>
    <Z>2122</Z>
  </point>
  <point index="314">
    <X>28.920</X>
    <Y>18.684</Y>
    <Z>2088</Z>
  </point>
  <point index="315">
    <X>8.977</X>
    <Y>16.124</Y>
    <Z>2194</Z>
  </point>
  <point index="316">
    <X>36.378</X>
    <Y>67.438</Y>
    <Z>2093</Z>
  </point>
  <point index="317">
    <X>91.312</X>
    <Y>31.485</Y>
    <Z>2098</Z>
  </point>
  <point index="318">
    <X>97.556</X>
    <Y>39.938</Y>
    <Z>2149</Z>
  </point>
  <point index="319">
    <X>53.545</X>
    <Y>12.623</Y>
    <Z>2006</Z>
  </point>
  <point index="320">
    <X>26.883</X>
    <Y>20.401</Y>
    <Z>2013</Z>
  </point>
  <point index="321">
    <X>74.473</X>
    <Y>33.371</Y>
    <Z>2015</Z>
  </point>
  <point index="322">
    <X>27.178</X>
    <Y>56.929</Y>
    <Z>2007</Z>
  </point>
  <point index="323">
    <X>121.010</X>
    <Y>20.720</Y>
    <Z>2284</Z>
  </point>
  <point index="324">
    <X>63.816</X>
    <Y>26.055</Y>
    <Z>2292</Z>
  </point>
  <point index="325">
    <X>25.920</X>
    <Y>48.819</Y>
    <Z>2106</Z>
  </point>
  <point index="326">
    <X>76.181</X>
    <Y>21.558</Y>
    <Z>2085</Z>
  </point>
  <point index="327">
    <X>17.647</X>
    <Y>20.856</Y>
    <Z>2145</Z>
  </point>
  <point index="328">
    <X>55.318</X>
    <Y>57.435</Y>
    <Z>2252</Z>
  </point>
  <point index="329">
    <X>116.884</X>
    <Y>24.780</Y>
    <Z>2114</Z>
  </point>
  <point index="330">
    <X>54.825</X>
    <Y>36.132</Y>
    <Z>2275</Z>
  </point>
  <point index="331">
    <X>25.674</X>
    <Y>73.653</Y>
    <Z>2129</Z>
  </point>
  <point index="332">
    <X>32.716</X>
    <Y>27.244</Y>
    <Z>2263</Z>
  </point>
  <point index="333">
    <X>27.147</X>
    <Y>63.674</Y>
    <Z>2006</Z>
  </point>
  <point index="334">
    <X>52.723</X>
    <Y>63.969</Y>
    <Z>2039</Z>
  </point>
  <point index="335">
    <X>96.739</X>
    <Y>11.780</Y>
    <Z>2187</Z>
  </point>
  <point index="336">
    <X>58.140</X>
    <Y>46.163</Y>
    <Z>2122</Z>
  </point>
  <point index="337">
    <X>36.959</X>
    <Y>20.709</Y>
    <Z>2117</Z>
  </point>
  <point index="338">
    <X>35.644</X>
    <Y>74.623</Y>
    <Z>2063</Z>
  </point>
  <point index="339">
    <X>118.223</X>
    <Y>56.675</Y>
    <Z>2169</Z>
  </point>
  <point index="340">
    <X>70.772</X>
    <Y>46.979</Y>
    <Z>2173</Z>
  </point>
  <point index="341">
    <X>11.886</X>
    <Y>11.604</Y>
    <Z>2074</Z>
  </point>
  <point index="342">
    <X>80.144</X>
    <Y>22.089</Y>
    <Z>2248</Z>
  </point>
  <point index="343">
    <X>66.805</X>
    <Y>19.499</Y>
    <Z>2021</Z>
  </point>
  <point index="344">
    <X>20.824</X>
    <Y>24.699</Y>
    <Z>2004</Z>
  </point>
  <point index="345">
    <X>29.002</X>
    <Y>38.624</Y>
    <Z>2091</Z>
  </point>
  <point index="346">
    <X>111.510</X>
    <Y>36.073</Y>
    <Z>2207</Z>
  </point>
  <point index="347">
    <X>59.979</X>
    <Y>29.923</Y>
    <Z>2037</Z>
  </point>
  <point index="348">
    <X>15.540</X>
    <Y>46.635</Y>
    <Z>2242</Z>
  </point>
  <point index="349">
    <X>56.174</X>
    <Y>37.793</Y>
    <Z>2213</Z>
  </point>
  <point index="350">
    <X>25.085</X>
    <Y>15.930</Y>
    <Z>2186</Z>
  </point>
  <point index="351">
    <X>22.808</X>
    <Y>64.645</Y>
    <Z>2195</Z>
  </point>
  <point index="352">
    <X>98.640</X>
    <Y>49.680</Y>
    <Z>2099</Z>
  </point>
  <point index="353">
    <X>103.151</X>
    <Y>61.424</Y>
    <Z>2228</Z>
  </point>
  <point index="354">
    <X>16.384</X>
    <Y>49.591</Y>
    <Z>2203</Z>
  </point>
  <point index="355">
    <X>12.538</X>
    <Y>52.440</Y>
    <Z>2047</Z>
  </point>
  <point index="356">
    <X>69.691</X>
    <Y>72.475</Y>
    <Z>2123</Z>
  </point>
  <point index="357">
    <X>109.802</X>
    <Y>30.210</Y>
    <Z>2128</Z>
  </point>
  <point index="358">
    <X>62.236</X>
    <Y>19.520</Y>
    <Z>2140</Z>
  </point>
  <point index="359">
    <X>63.445</X>
    <Y>70.825</Y>
    <Z>2256</Z>
  </point>
  <point index="360">
    <X>73.818</X>
    <Y>50.466</Y>
    <Z>2151</Z>
  </point>
  <point index="361">
    <X>93.043</X>
    <Y>15.928</Y>
    <Z>2026</Z>
  </point>
  <point index="362">
    <X>93.639</X>
    <Y>20.189</Y>
    <Z>2002</Z>
  </point>
  <point index="363">
    <X>57.890</X>
    <Y>23.603</Y>
    <Z>2133</Z>
  </point>
  <point index="364">
    <X>110.007</X>
    <Y>20.978</Y>
    <Z>2138</Z>
  </point>
  <point index="365">
    <X>32.671</X>
    <Y>20.018</Y>
    <Z>2261</Z>
  </point>
  <point index="366">
    <X>109.109</X>
    <Y>39.080</Y>
    <Z>2096</Z>
  </point>
  <point index="367">
    <X>11.219</X>
    <Y>20.235</Y>
    <Z>2101</Z>
  </point>
  <point index="368">
    <X>50.763</X>
    <Y>22.701</Y>
    <Z>2120</Z>
  </point>
  <point index="369">
    <X>93.977</X>
    <Y>34.185</Y>
    <Z>2148</Z>
  </point>
  <point index="370">
    <X>15.289</X>
    <Y>22.905</Y>
    <Z>2253</Z>
  </point>
  <point index="371">
    <X>16.974</X>
    <Y>50.792</Y>
    <Z>2176</Z>
  </point>
  <point index="372">
    <X>20.177</X>
    <Y>66.939</Y>
    <Z>2028</Z>
  </point>
  <point index="373">
    <X>18.041</X>
    <Y>17.161</Y>
    <Z>2126</Z>
  </point>
  <point index="374">
    <X>18.737</X>
    <Y>63.023</Y>
    <Z>2094</Z>
  </point>
  <point index="375">
    <X>91.301</X>
    <Y>32.889</Y>
    <Z>2098</Z>
  </point>
  <point index="376">
    <X>55.919</X>
    <Y>35.763</Y>
    <Z>2224</Z>
  </point>
  <point index="377">
    <X>68.064</X>
    <Y>58.950</Y>
    <Z>2048</Z>
  </point>
  <point index="378">
    <X>52.905</X>
    <Y>58.951</Y>
    <Z>2032</Z>
  </point>
  <point index="379">
    <X>90.315</X>
    <Y>22.287</Y>
    <Z>2139</Z>
  </point>
  <point index="380">
    <X>24.172</X>
    <Y>58.549</Y>
    <Z>2274</Z>
  </point>
  <point index="381">
    <X>92.327</X>
    <Y>26.392</Y>
    <Z>2056</Z>
  </point>
  <point index="382">
    <X>21.858</X>
    <Y>68.540</Y>
    <Z>2104</Z>
  </point>
  <point index="383">
    <X>70.962</X>
    <Y>61.877</Y>
    <Z>2182</Z>
  </point>
  <point index="384">
    <X>98.828</X>
    <Y>31.773</Y>
    <Z>2090</Z>
  </point>
  <point index="385">
    <X>54.036</X>
    <Y>56.547</Y>
    <Z>2178</Z>
  </point>
  <point index="386">
    <X>78.232</X>
    <Y>22.120</Y>
    <Z>2169</Z>
  </point>
  <point index="387">
    <X>101.594</X>
    <Y>38.923</Y>
    <Z>2078</Z>
  </point>
  <point index="388">
    <X>18.832</X>
    <Y>78.202</Y>
    <Z>2090</Z>
  </point>
  <point index="389">
    <X>35.362</X>
    <Y>56.993</Y>
    <Z>2051</Z>
  </point>
  <point index="390">
    <X>20.711</X>
    <Y>12.484</Y>
    <Z>2003</Z>
  </point>
  <point index="391">
    <X>104.358</X>
    <Y>33.796</Y>
    <Z>2256</Z>
  </point>
  <point index="392">
    <X>28.821</X>
    <Y>65.348</Y>
    <Z>2083</Z>
  </point>
  <point index="393">
    <X>36.162</X>
    <Y>59.424</Y>
    <Z>2084</Z>
  </point>
  <point index="394">
    <X>101.999</X>
    <Y>66.896</Y>
    <Z>2117</Z>
  </point>
  <point index="395">
    <X>15.541</X>
    <Y>20.122</Y>
    <Z>2242</Z>
  </point>
  <point index="396">
    <X>16.127</X>
    <Y>61.689</Y>
    <Z>2215</Z>
  </point>
  <point index="397">
    <X>31.495</X>
    <Y>71.718</Y>
    <Z>2207</Z>
  </point>
  <point index="398">
    <X>30.131</X>
    <Y>8.421</Y>
    <Z>2144</Z>
  </point>
  <point index="399">
    <X>33.072</X>
    <Y>16.223</Y>
    <Z>2279</Z>
  </point>
  <point index="400">
    <X>119.656</X>
    <Y>55.210</Y>
    <Z>2228</Z>
  </point>
  <point index="401">
    <X>105.074</X>
    <Y>64.523</Y>
    <Z>2187</Z>
  </point>
  <point index="402">
    <X>21.267</X>
    <Y>32.408</Y>
    <Z>2047</Z>
  </point>
  <point index="403">
    <X>59.301</X>
    <Y>61.291</Y>
    <Z>2068</Z>
  </point>
  <point index="404">
    <X>55.615</X>
    <Y>8.564</Y>
    <Z>2238</Z>
  </point>
  <point index="405">
    <X>78.546</X>
    <Y>14.442</Y>
    <Z>2182</Z>
  </point>
  <point index="406">
    <X>77.016</X>
    <Y>21.803</Y>
    <Z>2119</Z>
  </point>
  <point index="407">
    <X>54.135</X>
    <Y>74.209</Y>
    <Z>2227</Z>
  </point>
  <point index="408">
    <X>14.437</X>
    <Y>52.148</Y>
    <Z>2293</Z>
  </point>
  <point index="409">
    <X>57.600</X>
    <Y>66.434</Y>
    <Z>2147</Z>
  </point>
  <point index="410">
    <X>76.252</X>
    <Y>70.313</Y>
    <Z>2088</Z>
  </point>
  <point index="411">
    <X>70.518</X>
    <Y>33.097</Y>
    <Z>2161</Z>
  </point>
  <point index="412">
    <X>119.561</X>
    <Y>59.102</Y>
    <Z>2224</Z>
  </point>
  <point index="413">
    <X>77.710</X>
    <Y>32.899</Y>
    <Z>2148</Z>
  </point>
  <point index="414">
    <X>16.597</X>
    <Y>15.366</Y>
    <Z>2193</Z>
  </point>
  <point index="415">
    <X>100.458</X>
    <Y>20.679</Y>
    <Z>2015</Z>
  </point>
  <point index="416">
    <X>113.744</X>
    <Y>67.823</Y>
    <Z>2188</Z>
  </point>
  <point index="417">
    <X>97.126</X>
    <Y>32.304</Y>
    <Z>2169</Z>
  </point>
  <point index="418">
    <X>29.802</X>
    <Y>68.191</Y>
    <Z>2128</Z>
  </point>
  <point index="419">
    <X>110.986</X>
    <Y>68.497</Y>
    <Z>2183</Z>
  </point>
  <point index="420">
    <X>100.717</X>
    <Y>76.435</Y>
    <Z>2003</Z>
  </point>
  <point index="421">
    <X>68.464</X>
    <Y>35.365</Y>
    <Z>2067</Z>
  </point>
  <point index="422">
    <X>89.568</X>
    <Y>65.568</Y>
    <Z>2169</Z>
  </point>
  <point index="423">
    <X>28.344</X>
    <Y>59.158</Y>
    <Z>2061</Z>
  </point>
  <point index="424">
    <X>77.529</X>
    <Y>53.398</Y>
    <Z>2140</Z>
  </point>
  <point index="425">
    <X>97.085</X>
    <Y>26.583</Y>
    <Z>2171</Z>
  </point>
  <point index="426">
    <X>93.611</X>
    <Y>62.659</Y>
    <Z>2003</Z>
  </point>
  <point index="427">
    <X>79.677</X>
    <Y>60.668</Y>
    <Z>2229</Z>
  </point>
  <point index="428">
    <X>64.085</X>
    <Y>30.654</Y>
    <Z>2282</Z>
  </point>
  <point index="429">
    <X>51.058</X>
    <Y>57.817</Y>
    <Z>2108</Z>
  </point>
  <point index="430">
    <X>38.581</X>
    <Y>69.049</Y>
    <Z>2184</Z>
  </point>
  <point index="431">
    <X>101.092</X>
    <Y>62.823</Y>
    <Z>2030</Z>
  </point>
  <point index="432">
    <X>113.954</X>
    <Y>58.522</Y>
    <Z>2083</Z>
  </point>
  <point index="433">
    <X>102.181</X>
    <Y>74.300</Y>
    <Z>2135</Z>
  </point>
  <point index="434">
    <X>94.805</X>
    <Y>65.676</Y>
    <Z>2276</Z>
  </point>
  <point index="435">
    <X>55.022</X>
    <Y>71.254</Y>
    <Z>2266</Z>
  </point>
  <point index="436">
    <X>60.631</X>
    <Y>40.062</Y>
    <Z>2007</Z>
  </point>
  <point index="437">
    <X>62.567</X>
    <Y>46.591</Y>
    <Z>2172</Z>
  </point>
  <point index="438">
    <X>92.396</X>
    <Y>59.430</Y>
    <Z>2053</Z>
  </point>
  <point index="439">
    <X>26.791</X>
    <Y>28.045</Y>
    <Z>2022</Z>
  </point>
  <point index="440">
    <X>118.932</X>
    <Y>53.661</Y>
    <Z>2198</Z>
  </point>
  <point index="441">
    <X>117.804</X>
    <Y>64.032</Y>
    <Z>2152</Z>
  </point>
  <point index="442">
    <X>78.726</X>
    <Y>26.610</Y>
    <Z>2190</Z>
  </point>
  <point index="443">
    <X>92.208</X>
    <Y>48.832</Y>
    <Z>2061</Z>
  </point>
  <point index="444">
    <X>96.088</X>
    <Y>47.893</Y>
    <Z>2217</Z>
  </point>
  <point index="445">
    <X>23.976</X>
    <Y>72.787</Y>
    <Z>2293</Z>
  </point>
  <point index="446">
    <X>27.037</X>
    <Y>52.518</Y>
    <Z>2001</Z>
  </point>
  <point index="447">
    <X>92.427</X>
    <Y>29.528</Y>
    <Z>2052</Z>
  </point>
  <point index="448">
    <X>115.351</X>
    <Y>13.445</Y>
    <Z>2051</Z>
  </point>
  <point index="449">
    <X>101.215</X>
    <Y>26.490</Y>
    <Z>2042</Z>
  </point>
  <point index="450">
    <X>90.045</X>
    <Y>69.079</Y>
    <Z>2150</Z>
  </point>
  <point index="451">
    <X>89.344</X>
    <Y>54.216</Y>
    <Z>2179</Z>
  </point>
  <point index="452">
    <X>52.212</X>
    <Y>11.371</Y>
    <Z>2061</Z>
  </point>
  <point index="453">
    <X>61.374</X>
    <Y>36.647</Y>
    <Z>2057</Z>
  </point>
  <point index="454">
    <X>34.742</X>
    <Y>72.981</Y>
    <Z>2026</Z>
  </point>
  <point index="455">
    <X>55.575</X>
    <Y>35.665</Y>
    <Z>2240</Z>
  </point>
  <point index="456">
    <X>17.182</X>
    <Y>63.925</Y>
    <Z>2166</Z>
  </point>
  <point index="457">
    <X>112.408</X>
    <Y>22.833</Y>
    <Z>2249</Z>
  </point>
  <point index="458">
    <X>13.968</X>
    <Y>62.723</Y>
    <Z>2144</Z>
  </point>
  <point index="459">
    <X>28.478</X>
    <Y>29.872</Y>
    <Z>2067</Z>
  </point>
  <point index="460">
    <X>103.001</X>
    <Y>28.112</Y>
    <Z>2214</Z>
  </point>
  <point index="461">
    <X>100.336</X>
    <Y>13.280</Y>
    <Z>2021</Z>
  </point>
  <point index="462">
    <X>14.844</X>
    <Y>76.104</Y>
    <Z>2274</Z>
  </point>
  <point index="463">
    <X>107.927</X>
    <Y>78.421</Y>
    <Z>2042</Z>
  </point>
  <point index="464">
    <X>21.685</X>
    <Y>8.037</Y>
    <Z>2087</Z>
  </point>
  <point index="465">
    <X>90.150</X>
    <Y>61.650</Y>
    <Z>2145</Z>
  </point>
  <point index="466">
    <X>13.634</X>
    <Y>59.524</Y>
    <Z>2002</Z>
  </point>
  <point index="467">
    <X>112.388</X>
    <Y>25.449</Y>
    <Z>2248</Z>
  </point>
  <point index="468">
    <X>52.626</X>
    <Y>34.651</Y>
    <Z>2043</Z>
  </point>
  <point index="469">
    <X>92.173</X>
    <Y>65.381</Y>
    <Z>2062</Z>
  </point>
  <point index="470">
    <X>70.558</X>
    <Y>37.494</Y>
    <Z>2163</Z>
  </point>
  <point index="471">
    <X>116.523</X>
    <Y>55.461</Y>
    <Z>2099</Z>
  </point>
  <point index="472">
    <X>116.515</X>
    <Y>65.354</Y>
    <Z>2099</Z>
  </point>
  <point index="473">
    <X>70.087</X>
    <Y>54.201</Y>
    <Z>2142</Z>
  </point>
  <point index="474">
    <X>46.965</X>
    <Y>65.411</Y>
    <Z>2277</Z>
  </point>
  <point index="475">
    <X>19.615</X>
    <Y>21.088</Y>
    <Z>2054</Z>
  </point>
  <point index="476">
    <X>65.195</X>
    <Y>24.512</Y>
    <Z>2175</Z>
  </point>
  <point index="477">
    <X>77.013</X>
    <Y>71.688</Y>
    <Z>2119</Z>
  </point>
  <point index="478">
    <X>91.987</X>
    <Y>59.201</Y>
    <Z>2070</Z>
  </point>
  <point index="479">
    <X>74.508</X>
    <Y>74.280</Y>
    <Z>2016</Z>
  </point>
  <point index="480">
    <X>22.813</X>
    <Y>14.878</Y>
    <Z>2195</Z>
  </point>
  <point index="481">
    <X>64.816</X>
    <Y>12.572</Y>
    <Z>2212</Z>
  </point>
  <point index="482">
    <X>118.886</X>
    <Y>17.039</Y>
    <Z>2196</Z>
  </point>
  <point index="483">
    <X>25.947</X>
    <Y>62.125</Y>
    <Z>2103</Z>
  </point>
  <point index="484">
    <X>69.195</X>
    <Y>13.032</Y>
    <Z>2100</Z>
  </point>
  <point index="485">
    <X>27.455</X>
    <Y>9.873</Y>
    <Z>2020</Z>
  </point>
  <point index="486">
    <X>17.502</X>
    <Y>9.890</Y>
    <Z>2151</Z>
  </point>
  <point index="487">
    <X>115.035</X>
    <Y>19.185</Y>
    <Z>2038</Z>
  </point>
  <point index="488">
    <X>97.494</X>
    <Y>26.824</Y>
    <Z>2152</Z>
  </point>
  <point index="489">
    <X>117.781</X>
    <Y>57.571</Y>
    <Z>2151</Z>
  </point>
  <point index="490">
    <X>115.633</X>
    <Y>23.288</Y>
    <Z>2062</Z>
  </point>
  <point index="491">
    <X>11.621</X>
    <Y>72.693</Y>
    <Z>2085</Z>
  </point>
  <point index="492">
    <X>33.708</X>
    <Y>18.363</Y>
    <Z>2206</Z>
  </point>
  <point index="493">
    <X>50.991</X>
    <Y>58.290</Y>
    <Z>2111</Z>
  </point>
  <point index="494">
    <X>20.704</X>
    <Y>54.447</Y>
    <Z>2004</Z>
  </point>
  <point index="495">
    <X>102.341</X>
    <Y>57.202</Y>
    <Z>2150</Z>
  </point>
  <point index="496">
    <X>15.663</X>
    <Y>51.332</Y>
    <Z>2236</Z>
  </point>
  <point index="497">
    <X>96.479</X>
    <Y>56.040</Y>
    <Z>2199</Z>
  </point>
  <point index="498">
    <X>111.225</X>
    <Y>14.520</Y>
    <Z>2194</Z>
  </point>
  <point index="499">
    <X>93.171</X>
    <Y>59.131</Y>
    <Z>2021</Z>
  </point>
  <point index="500">
    <X>34.264</X>
    <Y>72.297</Y>
    <Z>2006</Z>
  </point>
  <point index="501">
    <X>7.241</X>
    <Y>56.541</Y>
    <Z>2265</Z>
  </point>
  <point index="502">
    <X>107.759</X>
    <Y>53.265</Y>
    <Z>2034</Z>
  </point>
  <point index="503">
    <X>68.374</X>
    <Y>47.688</Y>
    <Z>2063</Z>
  </point>
  <point index="504">
    <X>88.118</X>
    <Y>66.247</Y>
    <Z>2229</Z>
  </point>
  <point index="505">
    <X>57.043</X>
    <Y>72.733</Y>
    <Z>2172</Z>
  </point>
  <point index="506">
    <X>120.195</X>
    <Y>27.890</Y>
    <Z>2250</Z>
  </point>
  <point index="507">
    <X>115.685</X>
    <Y>15.368</Y>
    <Z>2065</Z>
  </point>
  <point index="508">
    <X>66.792</X>
    <Y>26.479</Y>
    <Z>2022</Z>
  </point>
  <point index="509">
    <X>20.924</X>
    <Y>29.317</Y>
    <Z>2014</Z>
  </point>
  <point index="510">
    <X>71.646</X>
    <Y>31.932</Y>
    <Z>2214</Z>
  </point>
  <point index="511">
    <X>61.891</X>
    <Y>58.845</Y>
    <Z>2107</Z>
  </point>
  <point index="512">
    <X>116.272</X>
    <Y>71.718</Y>
    <Z>2089</Z>
  </point>
  <point index="513">
    <X>116.575</X>
    <Y>28.360</Y>
    <Z>2101</Z>
  </point>
  <point index="514">
    <X>66.097</X>
    <Y>19.369</Y>
    <Z>2089</Z>
  </point>
  <point index="515">
    <X>33.188</X>
    <Y>63.567</Y>
    <Z>2285</Z>
  </point>
  <point index="516">
    <X>78.916</X>
    <Y>69.026</Y>
    <Z>2198</Z>
  </point>
  <point index="517">
    <X>76.243</X>
    <Y>35.334</Y>
    <Z>2087</Z>
  </point>
  <point index="518">
    <X>116.465</X>
    <Y>62.145</Y>
    <Z>2097</Z>
  </point>
  <point index="519">
    <X>52.162</X>
    <Y>71.688</Y>
    <Z>2063</Z>
  </point>
  <point index="520">
    <X>11.618</X>
    <Y>31.937</Y>
    <Z>2085</Z>
  </point>
  <point index="521">
    <X>115.065</X>
    <Y>21.568</Y>
    <Z>2039</Z>
  </point>
  <point index="522">
    <X>58.850</X>
    <Y>10.657</Y>
    <Z>2089</Z>
  </point>
  <point index="523">
    <X>30.169</X>
    <Y>51.298</Y>
    <Z>2145</Z>
  </point>
  <point index="524">
    <X>58.124</X>
    <Y>73.842</Y>
    <Z>2123</Z>
  </point>
  <point index="525">
    <X>98.556</X>
    <Y>66.329</Y>
    <Z>2103</Z>
  </point>
  <point index="526">
    <X>103.002</X>
    <Y>20.981</Y>
    <Z>2214</Z>
  </point>
  <point index="527">
    <X>61.445</X>
    <Y>67.454</Y>
    <Z>2064</Z>
  </point>
  <point index="528">
    <X>63.145</X>
    <Y>46.163</Y>
    <Z>2227</Z>
  </point>
  <point index="529">
    <X>22.705</X>
    <Y>26.474</Y>
    <Z>2185</Z>
  </point>
  <point index="530">
    <X>61.428</X>
    <Y>36.675</Y>
    <Z>2062</Z>
  </point>
  <point index="531">
    <X>52.118</X>
    <Y>70.331</Y>
    <Z>2064</Z>
  </point>
  <point index="532">
    <X>17.162</X>
    <Y>66.104</Y>
    <Z>2167</Z>
  </point>
  <point index="533">
    <X>61.453</X>
    <Y>73.326</Y>
    <Z>2065</Z>
  </point>
  <point index="534">
    <X>79.942</X>
    <Y>65.768</Y>
    <Z>2240</Z>
  </point>
  <point index="535">
    <X>104.156</X>
    <Y>56.495</Y>
    <Z>2275</Z>
  </point>
  <point index="536">
    <X>16.940</X>
    <Y>22.879</Y>
    <Z>2177</Z>
  </point>
  <point index="537">
    <X>28.857</X>
    <Y>71.790</Y>
    <Z>2085</Z>
  </point>
  <point index="538">
    <X>61.399</X>
    <Y>50.041</Y>
    <Z>2059</Z>
  </point>
  <point index="539">
    <X>21.291</X>
    <Y>66.263</Y>
    <Z>2049</Z>
  </point>
  <point index="540">
    <X>103.719</X>
    <Y>73.109</Y>
    <Z>2283</Z>
  </point>
  <point index="541">
    <X>79.209</X>
    <Y>23.674</Y>
    <Z>2210</Z>
  </point>
  <point index="542">
    <X>74.136</X>
    <Y>59.663</Y>
    <Z>2001</Z>
  </point>
  <point index="543">
    <X>48.856</X>
    <Y>61.339</Y>
    <Z>2199</Z>
  </point>
  <point index="544">
    <X>118.716</X>
    <Y>29.183</Y>
    <Z>2189</Z>
  </point>
  <point index="545">
    <X>103.753</X>
    <Y>54.071</Y>
    <Z>2286</Z>
  </point>
  <point index="546">
    <X>90.457</X>
    <Y>19.143</Y>
    <Z>2133</Z>
  </point>
  <point index="547">
    <X>111.717</X>
    <Y>18.573</Y>
    <Z>2217</Z>
  </point>
  <point index="548">
    <X>110.688</X>
    <Y>54.531</Y>
    <Z>2169</Z>
  </point>
  <point index="549">
    <X>35.521</X>
    <Y>16.370</Y>
    <Z>2058</Z>
  </point>
  <point index="550">
    <X>100.175</X>
    <Y>60.020</Y>
    <Z>2028</Z>
  </point>
  <point index="551">
    <X>16.048</X>
    <Y>10.635</Y>
    <Z>2218</Z>
  </point>
  <point index="552">
    <X>93.984</X>
    <Y>57.304</Y>
    <Z>2152</Z>
  </point>
  <point index="553">
    <X>10.632</X>
    <Y>24.278</Y>
    <Z>2126</Z>
  </point>
  <point index="554">
    <X>23.222</X>
    <Y>76.948</Y>
    <Z>2235</Z>
  </point>
  <point index="555">
    <X>62.611</X>
    <Y>10.049</Y>
    <Z>2176</Z>
  </point>
  <point index="556">
    <X>59.852</X>
    <Y>27.402</Y>
    <Z>2043</Z>
  </point>
  <point index="557">
    <X>30.980</X>
    <Y>14.666</Y>
    <Z>2183</Z>
  </point>
  <point index="558">
    <X>31.352</X>
    <Y>52.857</Y>
    <Z>2200</Z>
  </point>
  <point index="559">
    <X>66.647</X>
    <Y>9.647</Y>
    <Z>2036</Z>
  </point>
  <point index="560">
    <X>66.818</X>
    <Y>27.512</Y>
    <Z>2019</Z>
  </point>
  <point index="561">
    <X>15.738</X>
    <Y>25.084</Y>
    <Z>2233</Z>
  </point>
  <point index="562">
    <X>91.817</X>
    <Y>52.944</Y>
    <Z>2077</Z>
  </point>
  <point index="563">
    <X>110.269</X>
    <Y>39.352</Y>
    <Z>2150</Z>
  </point>
  <point index="564">
    <X>33.324</X>
    <Y>49.250</Y>
    <Z>2291</Z>
  </point>
  <point index="565">
    <X>50.112</X>
    <Y>27.733</Y>
    <Z>2147</Z>
  </point>
  <point index="566">
    <X>109.629</X>
    <Y>26.468</Y>
    <Z>2120</Z>
  </point>
  <point index="567">
    <X>28.143</X>
    <Y>55.104</Y>
    <Z>2052</Z>
  </point>
  <point index="568">
    <X>117.473</X>
    <Y>60.625</Y>
    <Z>2138</Z>
  </point>
  <point index="569">
    <X>61.473</X>
    <Y>57.517</Y>
    <Z>2067</Z>
  </point>
  <point index="570">
    <X>9.689</X>
    <Y>51.686</Y>
    <Z>2164</Z>
  </point>
  <point index="571">
    <X>65.831</X>
    <Y>47.026</Y>
    <Z>2114</Z>
  </point>
  <point index="572">
    <X>74.822</X>
    <Y>29.240</Y>
    <Z>2029</Z>
  </point>
  <point index="573">
    <X>48.277</X>
    <Y>59.350</Y>
    <Z>2223</Z>
  </point>
  <point index="574">
    <X>102.816</X>
    <Y>47.092</Y>
    <Z>2196</Z>
  </point>
  <point index="575">
    <X>104.622</X>
    <Y>51.466</Y>
    <Z>2231</Z>
  </point>
  <point index="576">
    <X>27.205</X>
    <Y>45.066</Y>
    <Z>2009</Z>
  </point>
  <point index="577">
    <X>34.605</X>
    <Y>30.264</Y>
    <Z>2020</Z>
  </point>
  <point index="578">
    <X>76.122</X>
    <Y>56.388</Y>
    <Z>2083</Z>
  </point>
  <point index="579">
    <X>99.485</X>
    <Y>56.521</Y>
    <Z>2060</Z>
  </point>
  <point index="580">
    <X>61.115</X>
    <Y>11.603</Y>
    <Z>2032</Z>
  </point>
  <point index="581">
    <X>21.481</X>
    <Y>61.561</Y>
    <Z>2067</Z>
  </point>
  <point index="582">
    <X>54.527</X>
    <Y>52.402</Y>
    <Z>2289</Z>
  </point>
  <point index="583">
    <X>48.255</X>
    <Y>23.149</Y>
    <Z>2224</Z>
  </point>
  <point index="584">
    <X>19.389</X>
    <Y>40.232</Y>
    <Z>2064</Z>
  </point>
  <point index="585">
    <X>101.427</X>
    <Y>62.885</Y>
    <Z>2062</Z>
  </point>
  <point index="586">
    <X>94.222</X>
    <Y>72.892</Y>
    <Z>2271</Z>
  </point>
  <point index="587">
    <X>15.938</X>
    <Y>56.975</Y>
    <Z>2223</Z>
  </point>
  <point index="588">
    <X>106.115</X>
    <Y>23.813</Y>
    <Z>2087</Z>
  </point>
  <point index="589">
    <X>117.710</X>
    <Y>62.386</Y>
    <Z>2148</Z>
  </point>
  <point index="590">
    <X>18.290</X>
    <Y>19.586</Y>
    <Z>2115</Z>
  </point>
  <point index="591">
    <X>95.735</X>
    <Y>48.291</Y>
    <Z>2233</Z>
  </point>
  <point index="592">
    <X>68.430</X>
    <Y>57.621</Y>
    <Z>2065</Z>
  </point>
  <point index="593">
    <X>29.178</X>
    <Y>28.588</Y>
    <Z>2100</Z>
  </point>
  <point index="594">
    <X>101.237</X>
    <Y>77.498</Y>
    <Z>2044</Z>
  </point>
  <point index="595">
    <X>107.803</X>
    <Y>73.086</Y>
    <Z>2036</Z>
  </point>
  <point index="596">
    <X>66.238</X>
    <Y>18.332</Y>
    <Z>2075</Z>
  </point>
  <point index="597">
    <X>10.648</X>
    <Y>24.436</Y>
    <Z>2125</Z>
  </point>
  <point index="598">
    <X>62.621</X>
    <Y>38.074</Y>
    <Z>2177</Z>
  </point>
  <point index="599">
    <X>63.420</X>
    <Y>64.900</Y>
    <Z>2254</Z>
  </point>
  <point index="600">
    <X>81.243</X>
    <Y>21.809</Y>
    <Z>2294</Z>
  </point>
  <point index="601">
    <X>22.752</X>
    <Y>67.974</Y>
    <Z>2190</Z>
  </point>
  <point index="602">
    <X>79.769</X>
    <Y>19.967</Y>
    <Z>2233</Z>
  </point>
  <point index="603">
    <X>104.437</X>
    <Y>37.224</Y>
    <Z>2248</Z>
  </point>
  <point index="604">
    <X>49.371</X>
    <Y>33.283</Y>
    <Z>2178</Z>
  </point>
  <point index="605">
    <X>52.913</X>
    <Y>59.354</Y>
    <Z>2032</Z>
  </point>
  <point index="606">
    <X>105.727</X>
    <Y>67.114</Y>
    <Z>2124</Z>
  </point>
  <point index="607">
    <X>14.654</X>
    <Y>60.317</Y>
    <Z>2283</Z>
  </point>
  <point index="608">
    <X>110.517</X>
    <Y>61.425</Y>
    <Z>2161</Z>
  </point>
  <point index="609">
    <X>79.764</X>
    <Y>18.926</Y>
    <Z>2233</Z>
  </point>
  <point index="610">
    <X>31.697</X>
    <Y>55.653</Y>
    <Z>2216</Z>
  </point>
  <point index="611">
    <X>16.661</X>
    <Y>73.739</Y>
    <Z>2190</Z>
  </point>
  <point index="612">
    <X>112.280</X>
    <Y>70.345</Y>
    <Z>2243</Z>
  </point>
  <point index="613">
    <X>61.340</X>
    <Y>49.517</Y>
    <Z>2054</Z>
  </point>
  <point index="614">
    <X>15.726</X>
    <Y>22.514</Y>
    <Z>2233</Z>
  </point>
  <point index="615">
    <X>88.143</X>
    <Y>22.060</Y>
    <Z>2228</Z>
  </point>
  <point index="616">
    <X>12.996</X>
    <Y>14.394</Y>
    <Z>2028</Z>
  </point>
  <point index="617">
    <X>120.223</X>
    <Y>30.009</Y>
    <Z>2252</Z>
  </point>
  <point index="618">
    <X>54.243</X>
    <Y>24.204</Y>
    <Z>2281</Z>
  </point>
  <point index="619">
    <X>112.551</X>
    <Y>18.637</Y>
    <Z>2255</Z>
  </point>
  <point index="620">
    <X>104.688</X>
    <Y>19.750</Y>
    <Z>2224</Z>
  </point>
  <point index="621">
    <X>7.600</X>
    <Y>17.781</Y>
    <Z>2251</Z>
  </point>
  <point index="622">
    <X>75.052</X>
    <Y>71.330</Y>
    <Z>2038</Z>
  </point>
  <point index="623">
    <X>13.194</X>
    <Y>31.701</Y>
    <Z>2020</Z>
  </point>
  <point index="624">
    <X>78.002</X>
    <Y>56.783</Y>
    <Z>2160</Z>
  </point>
  <point index="625">
    <X>29.485</X>
    <Y>35.517</Y>
    <Z>2114</Z>
  </point>
  <point index="626">
    <X>32.096</X>
    <Y>19.658</Y>
    <Z>2234</Z>
  </point>
  <point index="627">
    <X>18.263</X>
    <Y>71.743</Y>
    <Z>2116</Z>
  </point>
  <point index="628">
    <X>111.573</X>
    <Y>62.178</Y>
    <Z>2210</Z>
  </point>
  <point index="629">
    <X>29.798</X>
    <Y>74.791</Y>
    <Z>2128</Z>
  </point>
  <point index="630">
    <X>76.036</X>
    <Y>22.909</Y>
    <Z>2079</Z>
  </point>
  <point index="631">
    <X>60.946</X>
    <Y>76.698</Y>
    <Z>2016</Z>
  </point>
  <point index="632">
    <X>74.191</X>
    <Y>34.632</Y>
    <Z>2003</Z>
  </point>
  <point index="633">
    <X>96.066</X>
    <Y>29.897</Y>
    <Z>2218</Z>
  </point>
  <point index="634">
    <X>61.869</X>
    <Y>38.139</Y>
    <Z>2105</Z>
  </point>
  <point index="635">
    <X>24.987</X>
    <Y>57.798</Y>
    <Z>2195</Z>
  </point>
  <point index="636">
    <X>60.668</X>
    <Y>46.394</Y>
    <Z>2005</Z>
  </point>
  <point index="637">
    <X>56.729</X>
    <Y>57.095</Y>
    <Z>2187</Z>
  </point>
  <point index="638">
    <X>56.756</X>
    <Y>67.143</Y>
    <Z>2186</Z>
  </point>
  <point index="639">
    <X>96.067</X>
    <Y>27.036</Y>
    <Z>2218</Z>
  </point>
  <point index="640">
    <X>108.446</X>
    <Y>47.300</Y>
    <Z>2066</Z>
  </point>
  <point index="641">
    <X>52.005</X>
    <Y>36.330</Y>
    <Z>2069</Z>
  </point>
  <point index="642">
    <X>99.437</X>
    <Y>70.256</Y>
    <Z>2062</Z>
  </point>
  <point index="643">
    <X>12.205</X>
    <Y>30.987</Y>
    <Z>2061</Z>
  </point>
  <point index="644">
    <X>30.834</X>
    <Y>66.648</Y>
    <Z>2176</Z>
  </point>
  <point index="645">
    <X>110.163</X>
    <Y>45.946</Y>
    <Z>2145</Z>
  </point>
  <point index="646">
    <X>15.944</X>
    <Y>12.728</Y>
    <Z>2223</Z>
  </point>
  <point index="647">
    <X>26.125</X>
    <Y>29.037</Y>
    <Z>2086</Z>
  </point>
  <point index="648">
    <X>108.634</X>
    <Y>13.549</Y>
    <Z>2075</Z>
  </point>
  <point index="649">
    <X>13.434</X>
    <Y>16.637</Y>
    <Z>2010</Z>
  </point>
  <point index="650">
    <X>37.620</X>
    <Y>22.599</Y>
    <Z>2144</Z>
  </point>
  <point index="651">
    <X>12.671</X>
    <Y>26.536</Y>
    <Z>2042</Z>
  </point>
  <point index="652">
    <X>28.987</X>
    <Y>23.831</Y>
    <Z>2091</Z>
  </point>
  <point index="653">
    <X>56.443</X>
    <Y>34.284</Y>
    <Z>2200</Z>
  </point>
  <point index="654">
    <X>87.590</X>
    <Y>23.580</Y>
    <Z>2251</Z>
  </point>
  <point index="655">
    <X>20.712</X>
    <Y>32.676</Y>
    <Z>2003</Z>
  </point>
  <point index="656">
    <X>28.428</X>
    <Y>66.680</Y>
    <Z>2065</Z>
  </point>
  <point index="657">
    <X>94.218</X>
    <Y>14.674</Y>
    <Z>2269</Z>
  </point>
  <point index="658">
    <X>68.710</X>
    <Y>60.595</Y>
    <Z>2078</Z>
  </point>
  <point index="659">
    <X>16.820</X>
    <Y>51.013</Y>
    <Z>2183</Z>
  </point>
  <point index="660">
    <X>20.356</X>
    <Y>17.326</Y>
    <Z>2020</Z>
  </point>
  <point index="661">
    <X>110.536</X>
    <Y>34.323</Y>
    <Z>2162</Z>
  </point>
  <point index="662">
    <X>27.621</X>
    <Y>64.199</Y>
    <Z>2028</Z>
  </point>
  <point index="663">
    <X>102.043</X>
    <Y>74.900</Y>
    <Z>2121</Z>
  </point>
  <point index="664">
    <X>19.243</X>
    <Y>14.932</Y>
    <Z>2071</Z>
  </point>
  <point index="665">
    <X>20.504</X>
    <Y>16.284</Y>
    <Z>2013</Z>
  </point>
  <point index="666">
    <X>65.918</X>
    <Y>14.886</Y>
    <Z>2106</Z>
  </point>
  <point index="667">
    <X>7.674</X>
    <Y>29.662</Y>
    <Z>2247</Z>
  </point>
  <point index="668">
    <X>9.031</X>
    <Y>15.080</Y>
    <Z>2192</Z>
  </point>
  <point index="669">
    <X>62.067</X>
    <Y>7.356</Y>
    <Z>2124</Z>
  </point>
  <point index="670">
    <X>98.673</X>
    <Y>68.268</Y>
    <Z>2097</Z>
  </point>
  <point index="671">
    <X>18.367</X>
    <Y>17.190</Y>
    <Z>2111</Z>
  </point>
  <point index="672">
    <X>106.199</X>
    <Y>27.160</Y>
    <Z>2079</Z>
  </point>
  <point index="673">
    <X>116.598</X>
    <Y>56.477</Y>
    <Z>2102</Z>
  </point>
  <point index="674">
    <X>101.289</X>
    <Y>20.901</Y>
    <Z>2049</Z>
  </point>
  <point index="675">
    <X>72.777</X>
    <Y>48.367</Y>
    <Z>2266</Z>
  </point>
  <point index="676">
    <X>63.006</X>
    <Y>78.920</Y>
    <Z>2214</Z>
  </point>
  <point index="677">
    <X>49.731</X>
    <Y>24.045</Y>
    <Z>2163</Z>
  </point>
  <point index="678">
    <X>102.574</X>
    <Y>25.926</Y>
    <Z>2172</Z>
  </point>
  <point index="679">
    <X>87.811</X>
    <Y>26.539</Y>
    <Z>2242</Z>
  </point>
  <point index="680">
    <X>63.067</X>
    <Y>7.515</Y>
    <Z>2220</Z>
  </point>
  <point index="681">
    <X>61.675</X>
    <Y>20.634</Y>
    <Z>2086</Z>
  </point>
  <point index="682">
    <X>54.682</X>
    <Y>76.365</Y>
    <Z>2281</Z>
  </point>
  <point index="683">
    <X>64.697</X>
    <Y>9.362</Y>
    <Z>2223</Z>
  </point>
  <point index="684">
    <X>113.761</X>
    <Y>59.011</Y>
    <Z>2179</Z>
  </point>
  <point index="685">
    <X>63.675</X>
    <Y>67.425</Y>
    <Z>2278</Z>
  </point>
  <point index="686">
    <X>33.637</X>
    <Y>66.940</Y>
    <Z>2242</Z>
  </point>
  <point index="687">
    <X>59.575</X>
    <Y>69.335</Y>
    <Z>2056</Z>
  </point>
  <point index="688">
    <X>95.506</X>
    <Y>16.327</Y>
    <Z>2243</Z>
  </point>
  <point index="689">
    <X>7.220</X>
    <Y>61.846</Y>
    <Z>2266</Z>
  </point>
  <point index="690">
    <X>17.228</X>
    <Y>8.960</Y>
    <Z>2164</Z>
  </point>
  <point index="691">
    <X>20.435</X>
    <Y>39.371</Y>
    <Z>2016</Z>
  </point>
  <point index="692">
    <X>29.780</X>
    <Y>30.650</Y>
    <Z>2127</Z>
  </point>
  <point index="693">
    <X>104.131</X>
    <Y>62.115</Y>
    <Z>2278</Z>
  </point>
  <point index="694">
    <X>62.265</X>
    <Y>6.309</Y>
    <Z>2143</Z>
  </point>
  <point index="695">
    <X>98.522</X>
    <Y>69.418</Y>
    <Z>2104</Z>
  </point>
  <point index="696">
    <X>28.263</X>
    <Y>75.059</Y>
    <Z>2057</Z>
  </point>
  <point index="697">
    <X>25.915</X>
    <Y>56.858</Y>
    <Z>2106</Z>
  </point>
  <point index="698">
    <X>118.690</X>
    <Y>26.210</Y>
    <Z>2188</Z>
  </point>
  <point index="699">
    <X>34.059</X>
    <Y>20.210</Y>
    <Z>2030</Z>
  </point>
  <point index="700">
    <X>69.574</X>
    <Y>51.435</Y>
    <Z>2118</Z>
  </point>
  <point index="701">
    <X>97.597</X>
    <Y>20.727</Y>
    <Z>2147</Z>
  </point>
  <point index="702">
    <X>55.432</X>
    <Y>25.311</Y>
    <Z>2247</Z>
  </point>
  <point index="703">
    <X>76.081</X>
    <Y>15.617</Y>
    <Z>2081</Z>
  </point>
  <point index="704">
    <X>111.766</X>
    <Y>38.968</Y>
    <Z>2219</Z>
  </point>
  <point index="705">
    <X>103.342</X>
    <Y>19.033</Y>
    <Z>2246</Z>
  </point>
  <point index="706">
    <X>33.178</X>
    <Y>47.499</Y>
    <Z>2284</Z>
  </point>
  <point index="707">
    <X>27.264</X>
    <Y>10.986</Y>
    <Z>2011</Z>
  </point>
  <point index="708">
    <X>99.484</X>
    <Y>34.614</Y>
    <Z>2060</Z>
  </point>
  <point index="709">
    <X>63.888</X>
    <Y>20.220</Y>
    <Z>2299</Z>
  </point>
  <point index="710">
    <X>54.496</X>
    <Y>35.691</Y>
    <Z>2290</Z>
  </point>
  <point index="711">
    <X>38.138</X>
    <Y>21.172</Y>
    <Z>2166</Z>
  </point>
  <point index="712">
    <X>110.634</X>
    <Y>24.477</Y>
    <Z>2167</Z>
  </point>
  <point index="713">
    <X>24.691</X>
    <Y>27.405</Y>
    <Z>2224</Z>
  </point>
  <point index="714">
    <X>62.275</X>
    <Y>20.695</Y>
    <Z>2144</Z>
  </point>
  <point index="715">
    <X>91.097</X>
    <Y>21.136</Y>
    <Z>2106</Z>
  </point>
  <point index="716">
    <X>65.126</X>
    <Y>21.045</Y>
    <Z>2182</Z>
  </point>
  <point index="717">
    <X>54.822</X>
    <Y>49.622</Y>
    <Z>2275</Z>
  </point>
  <point index="718">
    <X>106.083</X>
    <Y>29.468</Y>
    <Z>2090</Z>
  </point>
  <point index="719">
    <X>56.942</X>
    <Y>46.987</Y>
    <Z>2177</Z>
  </point>
  <point index="720">
    <X>54.069</X>
    <Y>10.747</Y>
    <Z>2194</Z>
  </point>
  <point index="721">
    <X>14.479</X>
    <Y>9.036</Y>
    <Z>2291</Z>
  </point>
  <point index="722">
    <X>69.571</X>
    <Y>50.876</Y>
    <Z>2118</Z>
  </point>
  <point index="723">
    <X>62.413</X>
    <Y>67.432</Y>
    <Z>2157</Z>
  </point>
  <point index="724">
    <X>78.983</X>
    <Y>19.445</Y>
    <Z>2200</Z>
  </point>
  <point index="725">
    <X>65.945</X>
    <Y>39.789</Y>
    <Z>2103</Z>
  </point>
  <point index="726">
    <X>24.675</X>
    <Y>8.232</Y>
    <Z>2225</Z>
  </point>
  <point index="727">
    <X>11.565</X>
    <Y>69.182</Y>
    <Z>2087</Z>
  </point>
  <point index="728">
    <X>73.643</X>
    <Y>30.933</Y>
    <Z>2238</Z>
  </point>
  <point index="729">
    <X>89.001</X>
    <Y>61.341</Y>
    <Z>2193</Z>
  </point>
  <point index="730">
    <X>110.770</X>
    <Y>36.291</Y>
    <Z>2173</Z>
  </point>
  <point index="731">
    <X>67.658</X>
    <Y>10.406</Y>
    <Z>2029</Z>
  </point>
  <point index="732">
    <X>68.068</X>
    <Y>62.411</Y>
    <Z>2048</Z>
  </point>
  <point index="733">
    <X>68.588</X>
    <Y>36.886</Y>
    <Z>2072</Z>
  </point>
  <point index="734">
    <X>63.602</X>
    <Y>14.746</Y>
    <Z>2271</Z>
  </point>
  <point index="735">
    <X>8.942</X>
    <Y>22.270</Y>
    <Z>2195</Z>
  </point>
  <point index="736">
    <X>69.072</X>
    <Y>29.962</Y>
    <Z>2095</Z>
  </point>
  <point index="737">
    <X>66.311</X>
    <Y>38.817</Y>
    <Z>2068</Z>
  </point>
  <point index="738">
    <X>16.123</X>
    <Y>32.942</Y>
    <Z>2215</Z>
  </point>
  <point index="739">
    <X>22.452</X>
    <Y>61.610</Y>
    <Z>2161</Z>
  </point>
  <point index="740">
    <X>114.477</X>
    <Y>65.636</Y>
    <Z>2015</Z>
  </point>
  <point index="741">
    <X>103.266</X>
    <Y>58.358</Y>
    <Z>2239</Z>
  </point>
  <point index="742">
    <X>107.188</X>
    <Y>45.773</Y>
    <Z>2008</Z>
  </point>
  <point index="743">
    <X>27.317</X>
    <Y>14.614</Y>
    <Z>2014</Z>
  </point>
  <point index="744">
    <X>109.321</X>
    <Y>32.158</Y>
    <Z>2106</Z>
  </point>
  <point index="745">
    <X>29.746</X>
    <Y>62.184</Y>
    <Z>2126</Z>
  </point>
  <point index="746">
    <X>66.769</X>
    <Y>26.769</Y>
    <Z>2024</Z>
  </point>
  <point index="747">
    <X>32.847</X>
    <Y>52.403</Y>
    <Z>2269</Z>
  </point>
  <point index="748">
    <X>27.492</X>
    <Y>76.565</Y>
    <Z>2022</Z>
  </point>
  <point index="749">
    <X>78.731</X>
    <Y>63.656</Y>
    <Z>2190</Z>
  </point>
  <point index="750">
    <X>111.413</X>
    <Y>10.388</Y>
    <Z>2203</Z>
  </point>
  <point index="751">
    <X>111.243</X>
    <Y>48.562</Y>
    <Z>2195</Z>
  </point>
  <point index="752">
    <X>26.496</X>
    <Y>65.342</Y>
    <Z>2050</Z>
  </point>
  <point index="753">
    <X>102.869</X>
    <Y>65.432</Y>
    <Z>2201</Z>
  </point>
  <point index="754">
    <X>57.163</X>
    <Y>64.211</Y>
    <Z>2167</Z>
  </point>
  <point index="755">
    <X>28.587</X>
    <Y>10.205</Y>
    <Z>2072</Z>
  </point>
  <point index="756">
    <X>110.965</X>
    <Y>56.918</Y>
    <Z>2182</Z>
  </point>
  <point index="757">
    <X>108.662</X>
    <Y>33.075</Y>
    <Z>2076</Z>
  </point>
  <point index="758">
    <X>52.950</X>
    <Y>25.213</Y>
    <Z>2030</Z>
  </point>
  <point index="759">
    <X>58.972</X>
    <Y>7.159</Y>
    <Z>2083</Z>
  </point>
  <point index="760">
    <X>93.009</X>
    <Y>32.501</Y>
    <Z>2028</Z>
  </point>
  <point index="761">
    <X>36.038</X>
    <Y>56.229</Y>
    <Z>2079</Z>
  </point>
  <point index="762">
    <X>76.654</X>
    <Y>12.920</Y>
    <Z>2104</Z>
  </point>
  <point index="763">
    <X>10.407</X>
    <Y>24.496</Y>
    <Z>2135</Z>
  </point>
  <point index="764">
    <X>102.699</X>
    <Y>52.143</Y>
    <Z>2184</Z>
  </point>
  <point index="765">
    <X>66.467</X>
    <Y>61.832</Y>
    <Z>2053</Z>
  </point>
  <point index="766">
    <X>21.483</X>
    <Y>24.160</Y>
    <Z>2068</Z>
  </point>
  <point index="767">
    <X>60.535</X>
    <Y>65.573</Y>
    <Z>2011</Z>
  </point>
  <point index="768">
    <X>22.074</X>
    <Y>29.859</Y>
    <Z>2124</Z>
  </point>
  <point index="769">
    <X>11.668</X>
    <Y>15.927</Y>
    <Z>2083</Z>
  </point>
  <point index="770">
    <X>20.972</X>
    <Y>7.299</Y>
    <Z>2018</Z>
  </point>
  <point index="771">
    <X>106.262</X>
    <Y>26.741</Y>
    <Z>2073</Z>
  </point>
  <point index="772">
    <X>36.368</X>
    <Y>58.786</Y>
    <Z>2093</Z>
  </point>
  <point index="773">
    <X>72.575</X>
    <Y>75.775</Y>
    <Z>2256</Z>
  </point>
  <point index="774">
    <X>89.418</X>
    <Y>32.531</Y>
    <Z>2176</Z>
  </point>
  <point index="775">
    <X>32.096</X>
    <Y>69.442</Y>
    <Z>2234</Z>
  </point>
  <point index="776">
    <X>101.968</X>
    <Y>33.880</Y>
    <Z>2114</Z>
  </point>
  <point index="777">
    <X>72.183</X>
    <Y>37.925</Y>
    <Z>2238</Z>
  </point>
  <point index="778">
    <X>22.097</X>
    <Y>68.763</Y>
    <Z>2127</Z>
  </point>
  <point index="779">
    <X>20.614</X>
    <Y>54.147</Y>
    <Z>2008</Z>
  </point>
  <point index="780">
    <X>23.687</X>
    <Y>48.889</Y>
    <Z>2280</Z>
  </point>
  <point index="781">
    <X>21.473</X>
    <Y>51.223</Y>
    <Z>2067</Z>
  </point>
  <point index="782">
    <X>105.301</X>
    <Y>12.018</Y>
    <Z>2165</Z>
  </point>
  <point index="783">
    <X>17.334</X>
    <Y>52.144</Y>
    <Z>2159</Z>
  </point>
  <point index="784">
    <X>66.941</X>
    <Y>12.187</Y>
    <Z>2007</Z>
  </point>
  <point index="785">
    <X>27.693</X>
    <Y>8.760</Y>
    <Z>2031</Z>
  </point>
  <point index="786">
    <X>57.390</X>
    <Y>72.799</Y>
    <Z>2156</Z>
  </point>
  <point index="787">
    <X>24.379</X>
    <Y>52.263</Y>
    <Z>2254</Z>
  </point>
  <point index="788">
    <X>86.730</X>
    <Y>59.628</Y>
    <Z>2286</Z>
  </point>
  <point index="789">
    <X>9.128</X>
    <Y>55.077</Y>
    <Z>2188</Z>
  </point>
  <point index="790">
    <X>91.254</X>
    <Y>73.727</Y>
    <Z>2100</Z>
  </point>
  <point index="791">
    <X>75.535</X>
    <Y>56.583</Y>
    <Z>2058</Z>
  </point>
  <point index="792">
    <X>30.427</X>
    <Y>50.694</Y>
    <Z>2157</Z>
  </point>
  <point index="793">
    <X>88.622</X>
    <Y>19.609</Y>
    <Z>2208</Z>
  </point>
  <point index="794">
    <X>104.038</X>
    <Y>15.310</Y>
    <Z>2287</Z>
  </point>
  <point index="795">
    <X>60.922</X>
    <Y>23.633</Y>
    <Z>2014</Z>
  </point>
  <point index="796">
    <X>88.766</X>
    <Y>32.117</Y>
    <Z>2202</Z>
  </point>
  <point index="797">
    <X>72.101</X>
    <Y>31.874</Y>
    <Z>2235</Z>
  </point>
  <point index="798">
    <X>23.234</X>
    <Y>39.434</Y>
    <Z>2236</Z>
  </point>
  <point index="799">
    <X>106.882</X>
    <Y>68.494</Y>
    <Z>2013</Z>
  </point>
  <point index="800">
    <X>18.748</X>
    <Y>23.539</Y>
    <Z>2094</Z>
  </point>
  <point index="801">
    <X>93.738</X>
    <Y>49.615</Y>
    <Z>2029</Z>
  </point>
  <point index="802">
    <X>96.284</X>
    <Y>8.023</Y>
    <Z>2208</Z>
  </point>
  <point index="803">
    <X>54.587</X>
    <Y>24.906</Y>
    <Z>2286</Z>
  </point>
  <point index="804">
    <X>68.132</X>
    <Y>54.576</Y>
    <Z>2051</Z>
  </point>
  <point index="805">
    <X>28.547</X>
    <Y>27.614</Y>
    <Z>2071</Z>
  </point>
  <point index="806">
    <X>15.536</X>
    <Y>11.460</Y>
    <Z>2242</Z>
  </point>
  <point index="807">
    <X>107.919</X>
    <Y>36.261</Y>
    <Z>2042</Z>
  </point>
  <point index="808">
    <X>107.505</X>
    <Y>68.300</Y>
    <Z>2022</Z>
  </point>
  <point index="809">
    <X>90.363</X>
    <Y>28.162</Y>
    <Z>2137</Z>
  </point>
  <point index="810">
    <X>65.699</X>
    <Y>53.904</Y>
    <Z>2127</Z>
  </point>
  <point index="811">
    <X>21.358</X>
    <Y>34.342</Y>
    <Z>2056</Z>
  </point>
  <point index="812">
    <X>102.044</X>
    <Y>19.400</Y>
    <Z>2121</Z>
  </point>
  <point index="813">
    <X>74.341</X>
    <Y>29.922</Y>
    <Z>2009</Z>
  </point>
  <point index="814">
    <X>23.871</X>
    <Y>46.561</Y>
    <Z>2297</Z>
  </point>
  <point index="815">
    <X>108.882</X>
    <Y>55.300</Y>
    <Z>2086</Z>
  </point>
  <point index="816">
    <X>22.525</X>
    <Y>8.206</Y>
    <Z>2168</Z>
  </point>
  <point index="817">
    <X>12.157</X>
    <Y>72.051</Y>
    <Z>2063</Z>
  </point>
  <point index="818">
    <X>91.463</X>
    <Y>17.364</Y>
    <Z>2091</Z>
  </point>
  <point index="819">
    <X>99.511</X>
    <Y>17.502</Y>
    <Z>2059</Z>
  </point>
  <point index="820">
    <X>9.983</X>
    <Y>68.089</Y>
    <Z>2152</Z>
  </point>
  <point index="821">
    <X>50.583</X>
    <Y>19.719</Y>
    <Z>2128</Z>
  </point>
  <point index="822">
    <X>71.566</X>
    <Y>60.254</Y>
    <Z>2210</Z>
  </point>
  <point index="823">
    <X>96.049</X>
    <Y>29.836</Y>
    <Z>2218</Z>
  </point>
  <point index="824">
    <X>48.355</X>
    <Y>54.015</Y>
    <Z>2219</Z>
  </point>
  <point index="825">
    <X>103.235</X>
    <Y>75.605</Y>
    <Z>2236</Z>
  </point>
  <point index="826">
    <X>54.170</X>
    <Y>58.842</Y>
    <Z>2245</Z>
  </point>
  <point index="827">
    <X>21.409</X>
    <Y>34.353</Y>
    <Z>2060</Z>
  </point>
  <point index="828">
    <X>110.072</X>
    <Y>30.831</Y>
    <Z>2141</Z>
  </point>
  <point index="829">
    <X>38.175</X>
    <Y>30.044</Y>
    <Z>2167</Z>
  </point>
  <point index="830">
    <X>51.049</X>
    <Y>31.092</Y>
    <Z>2108</Z>
  </point>
  <point index="831">
    <X>99.048</X>
    <Y>19.221</Y>
    <Z>2080</Z>
  </point>
  <point index="832">
    <X>65.445</X>
    <Y>32.038</Y>
    <Z>2151</Z>
  </point>
  <point index="833">
    <X>101.730</X>
    <Y>46.997</Y>
    <Z>2091</Z>
  </point>
  <point index="834">
    <X>26.097</X>
    <Y>27.279</Y>
    <Z>2089</Z>
  </point>
  <point index="835">
    <X>109.303</X>
    <Y>48.687</Y>
    <Z>2105</Z>
  </point>
  <point index="836">
    <X>101.083</X>
    <Y>61.657</Y>
    <Z>2029</Z>
  </point>
  <point index="837">
    <X>86.884</X>
    <Y>21.958</Y>
    <Z>2280</Z>
  </point>
  <point index="838">
    <X>63.159</X>
    <Y>29.445</Y>
    <Z>2229</Z>
  </point>
  <point index="839">
    <X>35.854</X>
    <Y>34.461</Y>
    <Z>2071</Z>
  </point>
  <point index="840">
    <X>69.568</X>
    <Y>30.573</Y>
    <Z>2118</Z>
  </point>
  <point index="841">
    <X>23.015</X>
    <Y>66.456</Y>
    <Z>2215</Z>
  </point>
  <point index="842">
    <X>36.898</X>
    <Y>50.393</Y>
    <Z>2115</Z>
  </point>
  <point index="843">
    <X>112.082</X>
    <Y>73.238</Y>
    <Z>2234</Z>
  </point>
  <point index="844">
    <X>54.891</X>
    <Y>59.331</Y>
    <Z>2272</Z>
  </point>
  <point index="845">
    <X>113.557</X>
    <Y>55.144</Y>
    <Z>2281</Z>
  </point>
  <point index="846">
    <X>118.747</X>
    <Y>27.786</Y>
    <Z>2191</Z>
  </point>
  <point index="847">
    <X>18.502</X>
    <Y>67.105</Y>
    <Z>2105</Z>
  </point>
  <point index="848">
    <X>114.250</X>
    <Y>20.822</Y>
    <Z>2005</Z>
  </point>
  <point index="849">
    <X>30.734</X>
    <Y>37.236</Y>
    <Z>2171</Z>
  </point>
  <point index="850">
    <X>72.550</X>
    <Y>17.586</Y>
    <Z>2255</Z>
  </point>
  <point index="851">
    <X>48.252</X>
    <Y>56.471</Y>
    <Z>2224</Z>
  </point>
  <point index="852">
    <X>98.164</X>
    <Y>55.761</Y>
    <Z>2121</Z>
  </point>
  <point index="853">
    <X>10.291</X>
    <Y>22.185</Y>
    <Z>2140</Z>
  </point>
  <point index="854">
    <X>20.699</X>
    <Y>18.625</Y>
    <Z>2004</Z>
  </point>
  <point index="855">
    <X>40.838</X>
    <Y>22.804</Y>
    <Z>2277</Z>
  </point>
  <point index="856">
    <X>114.652</X>
    <Y>21.688</Y>
    <Z>2022</Z>
  </point>
  <point index="857">
    <X>70.225</X>
    <Y>71.285</Y>
    <Z>2148</Z>
  </point>
  <point index="858">
    <X>54.660</X>
    <Y>23.826</Y>
    <Z>2282</Z>
  </point>
  <point index="859">
    <X>67.428</X>
    <Y>39.230</Y>
    <Z>2019</Z>
  </point>
  <point index="860">
    <X>19.471</X>
    <Y>58.965</Y>
    <Z>2060</Z>
  </point>
  <point index="861">
    <X>108.843</X>
    <Y>74.693</Y>
    <Z>2084</Z>
  </point>
  <point index="862">
    <X>105.183</X>
    <Y>53.921</Y>
    <Z>2177</Z>
  </point>
  <point index="863">
    <X>120.131</X>
    <Y>21.529</Y>
    <Z>2248</Z>
  </point>
  <point index="864">
    <X>108.031</X>
    <Y>63.102</Y>
    <Z>2047</Z>
  </point>
  <point index="865">
    <X>15.650</X>
    <Y>12.441</Y>
    <Z>2237</Z>
  </point>
  <point index="866">
    <X>17.008</X>
    <Y>25.972</Y>
    <Z>2174</Z>
  </point>
  <point index="867">
    <X>53.101</X>
    <Y>31.090</Y>
    <Z>2024</Z>
  </point>
  <point index="868">
    <X>97.904</X>
    <Y>33.997</Y>
    <Z>2133</Z>
  </point>
  <point index="869">
    <X>71.248</X>
    <Y>62.585</Y>
    <Z>2195</Z>
  </point>
  <point index="870">
    <X>87.573</X>
    <Y>56.779</Y>
    <Z>2252</Z>
  </point>
  <point index="871">
    <X>98.900</X>
    <Y>31.107</Y>
    <Z>2087</Z>
  </point>
  <point index="872">
    <X>8.403</X>
    <Y>66.058</Y>
    <Z>2217</Z>
  </point>
  <point index="873">
    <X>92.805</X>
    <Y>74.154</Y>
    <Z>2036</Z>
  </point>
  <point index="874">
    <X>93.691</X>
    <Y>66.459</Y>
    <Z>2005</Z>
  </point>
  <point index="875">
    <X>59.720</X>
    <Y>68.500</Y>
    <Z>2049</Z>
  </point>
  <point index="876">
    <X>117.716</X>
    <Y>71.777</Y>
    <Z>2148</Z>
  </point>
  <point index="877">
    <X>30.810</X>
    <Y>72.023</Y>
    <Z>2175</Z>
  </point>
  <point index="878">
    <X>103.707</X>
    <Y>7.370</Y>
    <Z>2281</Z>
  </point>
  <point index="879">
    <X>58.942</X>
    <Y>14.262</Y>
    <Z>2085</Z>
  </point>
  <point index="880">
    <X>58.786</X>
    <Y>73.970</Y>
    <Z>2092</Z>
  </point>
  <point index="881">
    <X>15.572</X>
    <Y>50.464</Y>
    <Z>2240</Z>
  </point>
  <point index="882">
    <X>24.676</X>
    <Y>69.223</Y>
    <Z>2225</Z>
  </point>
  <point index="883">
    <X>17.428</X>
    <Y>72.692</Y>
    <Z>2155</Z>
  </point>
  <point index="884">
    <X>28.218</X>
    <Y>72.279</Y>
    <Z>2055</Z>
  </point>
  <point index="885">
    <X>100.321</X>
    <Y>38.456</Y>
    <Z>2021</Z>
  </point>
  <point index="886">
    <X>10.412</X>
    <Y>51.061</Y>
    <Z>2135</Z>
  </point>
  <point index="887">
    <X>74.923</X>
    <Y>66.415</Y>
    <Z>2033</Z>
  </point>
  <point index="888">
    <X>108.572</X>
    <Y>38.052</Y>
    <Z>2072</Z>
  </point>
  <point index="889">
    <X>76.255</X>
    <Y>49.859</Y>
    <Z>2088</Z>
  </point>
  <point index="890">
    <X>21.801</X>
    <Y>19.507</Y>
    <Z>2098</Z>
  </point>
  <point index="891">
    <X>98.097</X>
    <Y>68.938</Y>
    <Z>2124</Z>
  </point>
  <point index="892">
    <X>70.452</X>
    <Y>21.798</Y>
    <Z>2158</Z>
  </point>
  <point index="893">
    <X>14.330</X>
    <Y>36.976</Y>
    <Z>2298</Z>
  </point>
  <point index="894">
    <X>18.189</X>
    <Y>50.862</Y>
    <Z>2120</Z>
  </point>
  <point index="895">
    <X>95.973</X>
    <Y>8.815</Y>
    <Z>2222</Z>
  </point>
  <point index="896">
    <X>119.540</X>
    <Y>62.886</Y>
    <Z>2223</Z>
  </point>
  <point index="897">
    <X>105.518</X>
    <Y>34.799</Y>
    <Z>2144</Z>
  </point>
  <point index="898">
    <X>76.146</X>
    <Y>55.129</Y>
    <Z>2084</Z>
  </point>
  <point index="899">
    <X>69.735</X>
    <Y>39.806</Y>
    <Z>2125</Z>
  </point>
  <point index="900">
    <X>60.984</X>
    <Y>20.877</Y>
    <Z>2020</Z>
  </point>
  <point index="901">
    <X>115.186</X>
    <Y>48.464</Y>
    <Z>2044</Z>
  </point>
  <point index="902">
    <X>40.114</X>
    <Y>59.355</Y>
    <Z>2247</Z>
  </point>
  <point index="903">
    <X>114.599</X>
    <Y>57.886</Y>
    <Z>2020</Z>
  </point>
  <point index="904">
    <X>63.115</X>
    <Y>71.497</Y>
    <Z>2225</Z>
  </point>
  <point index="905">
    <X>29.665</X>
    <Y>65.023</Y>
    <Z>2122</Z>
  </point>
  <point index="906">
    <X>92.611</X>
    <Y>33.178</Y>
    <Z>2044</Z>
  </point>
  <point index="907">
    <X>53.522</X>
    <Y>55.608</Y>
    <Z>2007</Z>
  </point>
  <point index="908">
    <X>17.187</X>
    <Y>33.481</Y>
    <Z>2166</Z>
  </point>
  <point index="909">
    <X>34.336</X>
    <Y>74.120</Y>
    <Z>2009</Z>
  </point>
  <point index="910">
    <X>65.836</X>
    <Y>35.334</Y>
    <Z>2114</Z>
  </point>
  <point index="911">
    <X>110.540</X>
    <Y>47.026</Y>
    <Z>2162</Z>
  </point>
  <point index="912">
    <X>58.009</X>
    <Y>7.434</Y>
    <Z>2128</Z>
  </point>
  <point index="913">
    <X>76.562</X>
    <Y>55.433</Y>
    <Z>2101</Z>
  </point>
  <point index="914">
    <X>68.615</X>
    <Y>37.421</Y>
    <Z>2074</Z>
  </point>
  <point index="915">
    <X>11.930</X>
    <Y>52.961</Y>
    <Z>2072</Z>
  </point>
  <point index="916">
    <X>13.163</X>
    <Y>73.674</Y>
    <Z>2021</Z>
  </point>
  <point index="917">
    <X>65.137</X>
    <Y>38.785</Y>
    <Z>2181</Z>
  </point>
  <point index="918">
    <X>15.461</X>
    <Y>20.119</Y>
    <Z>2246</Z>
  </point>
  <point index="919">
    <X>95.059</X>
    <Y>70.326</Y>
    <Z>2264</Z>
  </point>
  <point index="920">
    <X>100.362</X>
    <Y>67.417</Y>
    <Z>2019</Z>
  </point>
  <point index="921">
    <X>116.650</X>
    <Y>72.489</Y>
    <Z>2104</Z>
  </point>
  <point index="922">
    <X>20.379</X>
    <Y>9.800</Y>
    <Z>2019</Z>
  </point>
  <point index="923">
    <X>66.807</X>
    <Y>21.673</Y>
    <Z>2020</Z>
  </point>
  <point index="924">
    <X>57.281</X>
    <Y>58.193</Y>
    <Z>2161</Z>
  </point>
  <point index="925">
    <X>95.772</X>
    <Y>75.482</Y>
    <Z>2231</Z>
  </point>
  <point index="926">
    <X>55.742</X>
    <Y>10.508</Y>
    <Z>2233</Z>
  </point>
  <point index="927">
    <X>94.488</X>
    <Y>48.594</Y>
    <Z>2290</Z>
  </point>
  <point index="928">
    <X>61.026</X>
    <Y>16.529</Y>
    <Z>2024</Z>
  </point>
  <point index="929">
    <X>115.668</X>
    <Y>58.836</Y>
    <Z>2064</Z>
  </point>
  <point index="930">
    <X>115.607</X>
    <Y>15.949</Y>
    <Z>2061</Z>
  </point>
  <point index="931">
    <X>71.228</X>
    <Y>32.879</Y>
    <Z>2194</Z>
  </point>
  <point index="932">
    <X>118.122</X>
    <Y>20.723</Y>
    <Z>2165</Z>
  </point>
  <point index="933">
    <X>117.561</X>
    <Y>61.788</Y>
    <Z>2142</Z>
  </point>
  <point index="934">
    <X>116.101</X>
    <Y>62.045</Y>
    <Z>2082</Z>
  </point>
  <point index="935">
    <X>79.990</X>
    <Y>55.629</Y>
    <Z>2242</Z>
  </point>
  <point index="936">
    <X>115.985</X>
    <Y>33.693</Y>
    <Z>2077</Z>
  </point>
  <point index="937">
    <X>60.100</X>
    <Y>33.901</Y>
    <Z>2031</Z>
  </point>
  <point index="938">
    <X>93.792</X>
    <Y>49.901</Y>
    <Z>2056</Z>
  </point>
  <point index="939">
    <X>77.313</X>
    <Y>66.247</Y>
    <Z>2132</Z>
  </point>
  <point index="940">
    <X>94.555</X>
    <Y>29.349</Y>
    <Z>2287</Z>
  </point>
  <point index="941">
    <X>101.341</X>
    <Y>49.126</Y>
    <Z>2054</Z>
  </point>
  <point index="942">
    <X>56.001</X>
    <Y>52.214</Y>
    <Z>2221</Z>
  </point>
  <point index="943">
    <X>19.346</X>
    <Y>31.319</Y>
    <Z>2066</Z>
  </point>
  <point index="944">
    <X>106.464</X>
    <Y>66.861</Y>
    <Z>2053</Z>
  </point>
  <point index="945">
    <X>53.424</X>
    <Y>72.815</Y>
    <Z>2011</Z>
  </point>
  <point index="946">
    <X>74.615</X>
    <Y>36.752</Y>
    <Z>2020</Z>
  </point>
  <point index="947">
    <X>11.752</X>
    <Y>73.256</Y>
    <Z>2079</Z>
  </point>
  <point index="948">
    <X>34.748</X>
    <Y>29.079</Y>
    <Z>2026</Z>
  </point>
  <point index="949">
    <X>64.927</X>
    <Y>70.052</Y>
    <Z>2201</Z>
  </point>
  <point index="950">
    <X>96.831</X>
    <Y>21.832</Y>
    <Z>2182</Z>
  </point>
  <point index="951">
    <X>32.741</X>
    <Y>51.079</Y>
    <Z>2264</Z>
  </point>
  <point index="952">
    <X>119.644</X>
    <Y>54.495</Y>
    <Z>2228</Z>
  </point>
  <point index="953">
    <X>16.672</X>
    <Y>62.200</Y>
    <Z>2190</Z>
  </point>
  <point index="954">
    <X>10.142</X>
    <Y>15.644</Y>
    <Z>2146</Z>
  </point>
  <point index="955">
    <X>52.512</X>
    <Y>62.144</Y>
    <Z>2048</Z>
  </point>
  <point index="956">
    <X>76.101</X>
    <Y>28.552</Y>
    <Z>2082</Z>
  </point>
  <point index="957">
    <X>51.417</X>
    <Y>18.623</Y>
    <Z>2093</Z>
  </point>
  <point index="958">
    <X>118.725</X>
    <Y>65.677</Y>
    <Z>2190</Z>
  </point>
  <point index="959">
    <X>109.764</X>
    <Y>27.290</Y>
    <Z>2127</Z>
  </point>
  <point index="960">
    <X>115.769</X>
    <Y>70.869</Y>
    <Z>2068</Z>
  </point>
  <point index="961">
    <X>20.346</X>
    <Y>53.637</Y>
    <Z>2020</Z>
  </point>
  <point index="962">
    <X>105.810</X>
    <Y>49.794</Y>
    <Z>2116</Z>
  </point>
  <point index="963">
    <X>32.639</X>
    <Y>58.901</Y>
    <Z>2259</Z>
  </point>
  <point index="964">
    <X>38.622</X>
    <Y>20.806</Y>
    <Z>2186</Z>
  </point>
  <point index="965">
    <X>95.684</X>
    <Y>59.345</Y>
    <Z>2235</Z>
  </point>
  <point index="966">
    <X>25.742</X>
    <Y>74.173</Y>
    <Z>2123</Z>
  </point>
  <point index="967">
    <X>111.761</X>
    <Y>9.191</Y>
    <Z>2219</Z>
  </point>
  <point index="968">
    <X>16.905</X>
    <Y>24.316</Y>
    <Z>2179</Z>
  </point>
  <point index="969">
    <X>75.083</X>
    <Y>31.757</Y>
    <Z>2040</Z>
  </point>
  <point index="970">
    <X>56.914</X>
    <Y>50.532</Y>
    <Z>2178</Z>
  </point>
  <point index="971">
    <X>59.077</X>
    <Y>17.885</Y>
    <Z>2079</Z>
  </point>
  <point index="972">
    <X>119.079</X>
    <Y>57.796</Y>
    <Z>2204</Z>
  </point>
  <point index="973">
    <X>91.181</X>
    <Y>14.367</Y>
    <Z>2103</Z>
  </point>
  <point index="974">
    <X>114.882</X>
    <Y>17.201</Y>
    <Z>2031</Z>
  </point>
  <point index="975">
    <X>22.691</X>
    <Y>52.415</Y>
    <Z>2184</Z>
  </point>
  <point index="976">
    <X>65.297</X>
    <Y>67.128</Y>
    <Z>2166</Z>
  </point>
  <point index="977">
    <X>40.904</X>
    <Y>22.150</Y>
    <Z>2280</Z>
  </point>
  <point index="978">
    <X>37.536</X>
    <Y>18.469</Y>
    <Z>2141</Z>
  </point>
  <point index="979">
    <X>121.236</X>
    <Y>22.304</Y>
    <Z>2293</Z>
  </point>
  <point index="980">
    <X>20.115</X>
    <Y>53.366</Y>
    <Z>2031</Z>
  </point>
  <point index="981">
    <X>34.209</X>
    <Y>51.813</Y>
    <Z>2004</Z>
  </point>
  <point index="982">
    <X>57.424</X>
    <Y>54.227</Y>
    <Z>2155</Z>
  </point>
  <point index="983">
    <X>96.180</X>
    <Y>50.249</Y>
    <Z>2212</Z>
  </point>
  <point index="984">
    <X>111.514</X>
    <Y>10.642</Y>
    <Z>2207</Z>
  </point>
  <point index="985">
    <X>66.316</X>
    <Y>57.829</Y>
    <Z>2068</Z>
  </point>
  <point index="986">
    <X>30.669</X>
    <Y>7.658</Y>
    <Z>2168</Z>
  </point>
  <point index="987">
    <X>27.323</X>
    <Y>51.964</Y>
    <Z>2014</Z>
  </point>
  <point index="988">
    <X>47.405</X>
    <Y>27.916</Y>
    <Z>2259</Z>
  </point>
  <point index="989">
    <X>75.965</X>
    <Y>30.455</Y>
    <Z>2076</Z>
  </point>
  <point index="990">
    <X>23.671</X>
    <Y>58.925</Y>
    <Z>2278</Z>
  </point>
  <point index="991">
    <X>28.210</X>
    <Y>74.139</Y>
    <Z>2055</Z>
  </point>
  <point index="992">
    <X>98.367</X>
    <Y>66.369</Y>
    <Z>2111</Z>
  </point>
  <point index="993">
    <X>87.797</X>
    <Y>18.608</Y>
    <Z>2242</Z>
  </point>
  <point index="994">
    <X>89.751</X>
    <Y>59.656</Y>
    <Z>2162</Z>
  </point>
  <point index="995">
    <X>52.079</X>
    <Y>64.708</Y>
    <Z>2066</Z>
  </point>
  <point index="996">
    <X>24.011</X>
    <Y>22.284</Y>
    <Z>2289</Z>
  </point>
  <point index="997">
    <X>36.011</X>
    <Y>32.993</Y>
    <Z>2078</Z>
  </point>
  <point index="998">
    <X>25.396</X>
    <Y>39.388</Y>
    <Z>2156</Z>
  </point>
  <point index="999">
    <X>66.188</X>
    <Y>14.171</Y>
    <Z>2080</Z>
  </point>
  <point index="1000">
    <X>65.185</X>
    <Y>49.658</Y>
    <Z>2176</Z>
  </point>
</points>
