# Supplementary material for: LIFTOSCOPE: development of an automated AI-based module for time-effective and contactless analysis and isolation of cells in microtiter plates
Source: J Biol Eng. 2023 Feb 7;17:10. doi: 10.1186/s13036-023-00329-9 (PMC9903473; doi:10.1186/s13036-023-00329-9)
Supplement: Supplementary file 1 — Additional file 1. [file 13036_2023_329_MOESM1_ESM.zip › Points13.xml]

<points>
  <point index="1">
    <X>115.170</X>
    <Y>67.425</Y>
    <Z>2214</Z>
  </point>
  <point index="2">
    <X>19.331</X>
    <Y>72.866</Y>
    <Z>2116</Z>
  </point>
  <point index="3">
    <X>108.025</X>
    <Y>24.645</Y>
    <Z>2134</Z>
  </point>
  <point index="4">
    <X>96.675</X>
    <Y>48.173</Y>
    <Z>2009</Z>
  </point>
  <point index="5">
    <X>98.144</X>
    <Y>75.639</Y>
    <Z>2068</Z>
  </point>
  <point index="6">
    <X>62.703</X>
    <Y>49.272</Y>
    <Z>2252</Z>
  </point>
  <point index="7">
    <X>14.357</X>
    <Y>35.645</Y>
    <Z>2255</Z>
  </point>
  <point index="8">
    <X>26.893</X>
    <Y>20.175</Y>
    <Z>2179</Z>
  </point>
  <point index="9">
    <X>37.548</X>
    <Y>64.672</Y>
    <Z>2062</Z>
  </point>
  <point index="10">
    <X>10.938</X>
    <Y>60.311</Y>
    <Z>2106</Z>
  </point>
  <point index="11">
    <X>120.061</X>
    <Y>60.180</Y>
    <Z>2160</Z>
  </point>
  <point index="12">
    <X>61.523</X>
    <Y>64.471</Y>
    <Z>2204</Z>
  </point>
  <point index="13">
    <X>18.616</X>
    <Y>48.307</Y>
    <Z>2087</Z>
  </point>
  <point index="14">
    <X>111.984</X>
    <Y>64.171</Y>
    <Z>2078</Z>
  </point>
  <point index="15">
    <X>12.496</X>
    <Y>16.463</Y>
    <Z>2205</Z>
  </point>
  <point index="16">
    <X>74.449</X>
    <Y>24.166</Y>
    <Z>2260</Z>
  </point>
  <point index="17">
    <X>22.835</X>
    <Y>29.660</Y>
    <Z>2257</Z>
  </point>
  <point index="18">
    <X>87.913</X>
    <Y>19.306</Y>
    <Z>2142</Z>
  </point>
  <point index="19">
    <X>72.026</X>
    <Y>12.155</Y>
    <Z>2083</Z>
  </point>
  <point index="20">
    <X>14.986</X>
    <Y>68.844</Y>
    <Z>2178</Z>
  </point>
  <point index="21">
    <X>16.696</X>
    <Y>51.821</Y>
    <Z>2010</Z>
  </point>
  <point index="22">
    <X>66.763</X>
    <Y>29.604</Y>
    <Z>2185</Z>
  </point>
  <point index="23">
    <X>23.585</X>
    <Y>17.011</Y>
    <Z>2287</Z>
  </point>
  <point index="24">
    <X>36.812</X>
    <Y>51.165</Y>
    <Z>2109</Z>
  </point>
  <point index="25">
    <X>63.772</X>
    <Y>60.470</Y>
    <Z>2295</Z>
  </point>
  <point index="26">
    <X>110.017</X>
    <Y>66.449</Y>
    <Z>2053</Z>
  </point>
  <point index="27">
    <X>107.179</X>
    <Y>7.669</Y>
    <Z>2168</Z>
  </point>
  <point index="28">
    <X>39.312</X>
    <Y>64.840</Y>
    <Z>2082</Z>
  </point>
  <point index="29">
    <X>99.765</X>
    <Y>67.676</Y>
    <Z>2133</Z>
  </point>
  <point index="30">
    <X>78.370</X>
    <Y>16.059</Y>
    <Z>2010</Z>
  </point>
  <point index="31">
    <X>108.812</X>
    <Y>55.745</Y>
    <Z>2102</Z>
  </point>
  <point index="32">
    <X>9.574</X>
    <Y>60.819</Y>
    <Z>2019</Z>
  </point>
  <point index="33">
    <X>51.617</X>
    <Y>17.862</Y>
    <Z>2149</Z>
  </point>
  <point index="34">
    <X>58.777</X>
    <Y>38.715</Y>
    <Z>2093</Z>
  </point>
  <point index="35">
    <X>99.686</X>
    <Y>11.221</Y>
    <Z>2130</Z>
  </point>
  <point index="36">
    <X>112.446</X>
    <Y>74.316</Y>
    <Z>2134</Z>
  </point>
  <point index="37">
    <X>60.516</X>
    <Y>59.042</Y>
    <Z>2164</Z>
  </point>
  <point index="38">
    <X>110.561</X>
    <Y>76.097</Y>
    <Z>2032</Z>
  </point>
  <point index="39">
    <X>96.651</X>
    <Y>54.314</Y>
    <Z>2008</Z>
  </point>
  <point index="40">
    <X>38.565</X>
    <Y>63.974</Y>
    <Z>2004</Z>
  </point>
  <point index="41">
    <X>53.999</X>
    <Y>30.214</Y>
    <Z>2298</Z>
  </point>
  <point index="42">
    <X>106.243</X>
    <Y>37.113</Y>
    <Z>2206</Z>
  </point>
  <point index="43">
    <X>74.254</X>
    <Y>27.202</Y>
    <Z>2272</Z>
  </point>
  <point index="44">
    <X>21.106</X>
    <Y>64.925</Y>
    <Z>2187</Z>
  </point>
  <point index="45">
    <X>113.244</X>
    <Y>66.913</Y>
    <Z>2230</Z>
  </point>
  <point index="46">
    <X>53.299</X>
    <Y>59.856</Y>
    <Z>2257</Z>
  </point>
  <point index="47">
    <X>26.198</X>
    <Y>57.328</Y>
    <Z>2207</Z>
  </point>
  <point index="48">
    <X>37.667</X>
    <Y>63.440</Y>
    <Z>2055</Z>
  </point>
  <point index="49">
    <X>114.020</X>
    <Y>68.799</Y>
    <Z>2287</Z>
  </point>
  <point index="50">
    <X>15.236</X>
    <Y>66.161</Y>
    <Z>2148</Z>
  </point>
  <point index="51">
    <X>78.070</X>
    <Y>15.905</Y>
    <Z>2029</Z>
  </point>
  <point index="52">
    <X>23.160</X>
    <Y>28.771</Y>
    <Z>2270</Z>
  </point>
  <point index="53">
    <X>95.404</X>
    <Y>61.029</Y>
    <Z>2128</Z>
  </point>
  <point index="54">
    <X>50.650</X>
    <Y>71.217</Y>
    <Z>2088</Z>
  </point>
  <point index="55">
    <X>26.901</X>
    <Y>32.648</Y>
    <Z>2179</Z>
  </point>
  <point index="56">
    <X>95.886</X>
    <Y>64.485</Y>
    <Z>2069</Z>
  </point>
  <point index="57">
    <X>25.002</X>
    <Y>40.113</Y>
    <Z>2256</Z>
  </point>
  <point index="58">
    <X>21.490</X>
    <Y>24.440</Y>
    <Z>2203</Z>
  </point>
  <point index="59">
    <X>73.341</X>
    <Y>9.464</Y>
    <Z>2242</Z>
  </point>
  <point index="60">
    <X>40.203</X>
    <Y>66.223</Y>
    <Z>2175</Z>
  </point>
  <point index="61">
    <X>59.705</X>
    <Y>67.166</Y>
    <Z>2131</Z>
  </point>
  <point index="62">
    <X>101.674</X>
    <Y>24.611</Y>
    <Z>2210</Z>
  </point>
  <point index="63">
    <X>105.481</X>
    <Y>28.663</Y>
    <Z>2236</Z>
  </point>
  <point index="64">
    <X>52.178</X>
    <Y>13.313</Y>
    <Z>2185</Z>
  </point>
  <point index="65">
    <X>101.589</X>
    <Y>64.247</Y>
    <Z>2207</Z>
  </point>
  <point index="66">
    <X>64.085</X>
    <Y>52.095</Y>
    <Z>2293</Z>
  </point>
  <point index="67">
    <X>49.968</X>
    <Y>28.420</Y>
    <Z>2044</Z>
  </point>
  <point index="68">
    <X>63.670</X>
    <Y>77.250</Y>
    <Z>2291</Z>
  </point>
  <point index="69">
    <X>20.197</X>
    <Y>33.195</Y>
    <Z>2151</Z>
  </point>
  <point index="70">
    <X>48.441</X>
    <Y>26.792</Y>
    <Z>2087</Z>
  </point>
  <point index="71">
    <X>75.511</X>
    <Y>74.667</Y>
    <Z>2192</Z>
  </point>
  <point index="72">
    <X>93.860</X>
    <Y>75.150</Y>
    <Z>2292</Z>
  </point>
  <point index="73">
    <X>76.614</X>
    <Y>23.107</Y>
    <Z>2122</Z>
  </point>
  <point index="74">
    <X>107.747</X>
    <Y>72.860</Y>
    <Z>2145</Z>
  </point>
  <point index="75">
    <X>20.857</X>
    <Y>76.182</Y>
    <Z>2177</Z>
  </point>
  <point index="76">
    <X>36.302</X>
    <Y>14.347</Y>
    <Z>2142</Z>
  </point>
  <point index="77">
    <X>88.485</X>
    <Y>61.786</Y>
    <Z>2082</Z>
  </point>
  <point index="78">
    <X>50.321</X>
    <Y>66.451</Y>
    <Z>2067</Z>
  </point>
  <point index="79">
    <X>54.969</X>
    <Y>73.512</Y>
    <Z>2180</Z>
  </point>
  <point index="80">
    <X>21.451</X>
    <Y>16.774</Y>
    <Z>2201</Z>
  </point>
  <point index="81">
    <X>10.821</X>
    <Y>69.967</Y>
    <Z>2099</Z>
  </point>
  <point index="82">
    <X>100.400</X>
    <Y>7.254</Y>
    <Z>2159</Z>
  </point>
  <point index="83">
    <X>12.305</X>
    <Y>59.925</Y>
    <Z>2193</Z>
  </point>
  <point index="84">
    <X>37.239</X>
    <Y>33.044</Y>
    <Z>2082</Z>
  </point>
  <point index="85">
    <X>34.840</X>
    <Y>11.471</Y>
    <Z>2235</Z>
  </point>
  <point index="86">
    <X>29.281</X>
    <Y>50.435</Y>
    <Z>2083</Z>
  </point>
  <point index="87">
    <X>38.737</X>
    <Y>68.372</Y>
    <Z>2022</Z>
  </point>
  <point index="88">
    <X>29.899</X>
    <Y>77.534</Y>
    <Z>2058</Z>
  </point>
  <point index="89">
    <X>33.515</X>
    <Y>30.065</Y>
    <Z>2263</Z>
  </point>
  <point index="90">
    <X>53.151</X>
    <Y>49.464</Y>
    <Z>2247</Z>
  </point>
  <point index="91">
    <X>95.675</X>
    <Y>48.380</Y>
    <Z>2095</Z>
  </point>
  <point index="92">
    <X>70.095</X>
    <Y>65.082</Y>
    <Z>2050</Z>
  </point>
  <point index="93">
    <X>47.996</X>
    <Y>18.527</Y>
    <Z>2134</Z>
  </point>
  <point index="94">
    <X>81.059</X>
    <Y>63.385</Y>
    <Z>2264</Z>
  </point>
  <point index="95">
    <X>92.209</X>
    <Y>70.309</Y>
    <Z>2187</Z>
  </point>
  <point index="96">
    <X>106.961</X>
    <Y>48.922</Y>
    <Z>2177</Z>
  </point>
  <point index="97">
    <X>68.406</X>
    <Y>48.012</Y>
    <Z>2118</Z>
  </point>
  <point index="98">
    <X>91.744</X>
    <Y>19.529</Y>
    <Z>2157</Z>
  </point>
  <point index="99">
    <X>97.248</X>
    <Y>11.192</Y>
    <Z>2032</Z>
  </point>
  <point index="100">
    <X>58.949</X>
    <Y>61.875</Y>
    <Z>2100</Z>
  </point>
  <point index="101">
    <X>76.546</X>
    <Y>69.465</Y>
    <Z>2126</Z>
  </point>
  <point index="102">
    <X>101.534</X>
    <Y>73.843</Y>
    <Z>2205</Z>
  </point>
  <point index="103">
    <X>89.757</X>
    <Y>16.125</Y>
    <Z>2031</Z>
  </point>
  <point index="104">
    <X>52.162</X>
    <Y>65.663</Y>
    <Z>2184</Z>
  </point>
  <point index="105">
    <X>93.381</X>
    <Y>16.217</Y>
    <Z>2262</Z>
  </point>
  <point index="106">
    <X>39.826</X>
    <Y>22.680</Y>
    <Z>2136</Z>
  </point>
  <point index="107">
    <X>76.183</X>
    <Y>21.336</Y>
    <Z>2149</Z>
  </point>
  <point index="108">
    <X>64.677</X>
    <Y>50.722</Y>
    <Z>2269</Z>
  </point>
  <point index="109">
    <X>22.249</X>
    <Y>27.728</Y>
    <Z>2233</Z>
  </point>
  <point index="110">
    <X>99.060</X>
    <Y>68.905</Y>
    <Z>2105</Z>
  </point>
  <point index="111">
    <X>18.261</X>
    <Y>16.958</Y>
    <Z>2073</Z>
  </point>
  <point index="112">
    <X>110.712</X>
    <Y>35.121</Y>
    <Z>2025</Z>
  </point>
  <point index="113">
    <X>105.125</X>
    <Y>18.348</Y>
    <Z>2251</Z>
  </point>
  <point index="114">
    <X>18.671</X>
    <Y>21.853</Y>
    <Z>2089</Z>
  </point>
  <point index="115">
    <X>34.363</X>
    <Y>21.299</Y>
    <Z>2265</Z>
  </point>
  <point index="116">
    <X>33.672</X>
    <Y>34.797</Y>
    <Z>2282</Z>
  </point>
  <point index="117">
    <X>105.610</X>
    <Y>60.996</Y>
    <Z>2231</Z>
  </point>
  <point index="118">
    <X>101.388</X>
    <Y>39.737</Y>
    <Z>2199</Z>
  </point>
  <point index="119">
    <X>32.195</X>
    <Y>57.129</Y>
    <Z>2103</Z>
  </point>
  <point index="120">
    <X>55.151</X>
    <Y>59.959</Y>
    <Z>2158</Z>
  </point>
  <point index="121">
    <X>109.329</X>
    <Y>7.630</Y>
    <Z>2081</Z>
  </point>
  <point index="122">
    <X>68.194</X>
    <Y>14.493</Y>
    <Z>2127</Z>
  </point>
  <point index="123">
    <X>66.468</X>
    <Y>76.638</Y>
    <Z>2197</Z>
  </point>
  <point index="124">
    <X>95.911</X>
    <Y>52.929</Y>
    <Z>2066</Z>
  </point>
  <point index="125">
    <X>67.979</X>
    <Y>64.145</Y>
    <Z>2136</Z>
  </point>
  <point index="126">
    <X>110.938</X>
    <Y>72.918</Y>
    <Z>2016</Z>
  </point>
  <point index="127">
    <X>75.981</X>
    <Y>23.497</Y>
    <Z>2162</Z>
  </point>
  <point index="128">
    <X>72.841</X>
    <Y>33.080</Y>
    <Z>2182</Z>
  </point>
  <point index="129">
    <X>65.395</X>
    <Y>52.223</Y>
    <Z>2240</Z>
  </point>
  <point index="130">
    <X>8.060</X>
    <Y>62.486</Y>
    <Z>2127</Z>
  </point>
  <point index="131">
    <X>62.581</X>
    <Y>29.028</Y>
    <Z>2247</Z>
  </point>
  <point index="132">
    <X>58.106</X>
    <Y>63.253</Y>
    <Z>2066</Z>
  </point>
  <point index="133">
    <X>72.601</X>
    <Y>22.091</Y>
    <Z>2152</Z>
  </point>
  <point index="134">
    <X>69.649</X>
    <Y>63.748</Y>
    <Z>2068</Z>
  </point>
  <point index="135">
    <X>17.024</X>
    <Y>74.328</Y>
    <Z>2023</Z>
  </point>
  <point index="136">
    <X>71.198</X>
    <Y>10.996</Y>
    <Z>2006</Z>
  </point>
  <point index="137">
    <X>115.700</X>
    <Y>64.789</Y>
    <Z>2180</Z>
  </point>
  <point index="138">
    <X>115.320</X>
    <Y>51.333</Y>
    <Z>2204</Z>
  </point>
  <point index="139">
    <X>19.035</X>
    <Y>54.005</Y>
    <Z>2104</Z>
  </point>
  <point index="140">
    <X>65.338</X>
    <Y>63.627</Y>
    <Z>2242</Z>
  </point>
  <point index="141">
    <X>50.555</X>
    <Y>50.863</Y>
    <Z>2082</Z>
  </point>
  <point index="142">
    <X>58.534</X>
    <Y>64.485</Y>
    <Z>2084</Z>
  </point>
  <point index="143">
    <X>54.739</X>
    <Y>13.330</Y>
    <Z>2208</Z>
  </point>
  <point index="144">
    <X>70.774</X>
    <Y>38.611</Y>
    <Z>2023</Z>
  </point>
  <point index="145">
    <X>35.108</X>
    <Y>34.576</Y>
    <Z>2218</Z>
  </point>
  <point index="146">
    <X>51.724</X>
    <Y>20.149</Y>
    <Z>2156</Z>
  </point>
  <point index="147">
    <X>120.227</X>
    <Y>24.261</Y>
    <Z>2178</Z>
  </point>
  <point index="148">
    <X>72.256</X>
    <Y>35.430</Y>
    <Z>2111</Z>
  </point>
  <point index="149">
    <X>18.748</X>
    <Y>11.595</Y>
    <Z>2092</Z>
  </point>
  <point index="150">
    <X>15.826</X>
    <Y>37.610</Y>
    <Z>2077</Z>
  </point>
  <point index="151">
    <X>51.034</X>
    <Y>62.343</Y>
    <Z>2112</Z>
  </point>
  <point index="152">
    <X>87.777</X>
    <Y>25.277</Y>
    <Z>2156</Z>
  </point>
  <point index="153">
    <X>27.369</X>
    <Y>40.109</Y>
    <Z>2160</Z>
  </point>
  <point index="154">
    <X>107.134</X>
    <Y>64.331</Y>
    <Z>2170</Z>
  </point>
  <point index="155">
    <X>79.466</X>
    <Y>64.136</Y>
    <Z>2098</Z>
  </point>
  <point index="156">
    <X>18.993</X>
    <Y>31.690</Y>
    <Z>2102</Z>
  </point>
  <point index="157">
    <X>27.453</X>
    <Y>23.303</Y>
    <Z>2157</Z>
  </point>
  <point index="158">
    <X>99.935</X>
    <Y>60.686</Y>
    <Z>2140</Z>
  </point>
  <point index="159">
    <X>114.624</X>
    <Y>15.249</Y>
    <Z>2249</Z>
  </point>
  <point index="160">
    <X>115.709</X>
    <Y>29.453</Y>
    <Z>2179</Z>
  </point>
  <point index="161">
    <X>64.112</X>
    <Y>11.404</Y>
    <Z>2291</Z>
  </point>
  <point index="162">
    <X>101.775</X>
    <Y>66.658</Y>
    <Z>2214</Z>
  </point>
  <point index="163">
    <X>59.251</X>
    <Y>64.745</Y>
    <Z>2113</Z>
  </point>
  <point index="164">
    <X>100.297</X>
    <Y>33.502</Y>
    <Z>2155</Z>
  </point>
  <point index="165">
    <X>16.257</X>
    <Y>67.646</Y>
    <Z>2024</Z>
  </point>
  <point index="166">
    <X>69.928</X>
    <Y>70.014</Y>
    <Z>2057</Z>
  </point>
  <point index="167">
    <X>73.761</X>
    <Y>23.908</Y>
    <Z>2293</Z>
  </point>
  <point index="168">
    <X>114.328</X>
    <Y>15.210</Y>
    <Z>2268</Z>
  </point>
  <point index="169">
    <X>66.866</X>
    <Y>61.114</Y>
    <Z>2180</Z>
  </point>
  <point index="170">
    <X>64.739</X>
    <Y>24.043</Y>
    <Z>2266</Z>
  </point>
  <point index="171">
    <X>66.713</X>
    <Y>65.743</Y>
    <Z>2187</Z>
  </point>
  <point index="172">
    <X>17.478</X>
    <Y>18.831</Y>
    <Z>2041</Z>
  </point>
  <point index="173">
    <X>15.971</X>
    <Y>15.168</Y>
    <Z>2059</Z>
  </point>
  <point index="174">
    <X>57.620</X>
    <Y>17.622</Y>
    <Z>2047</Z>
  </point>
  <point index="175">
    <X>10.713</X>
    <Y>22.569</Y>
    <Z>2092</Z>
  </point>
  <point index="176">
    <X>118.565</X>
    <Y>33.129</Y>
    <Z>2004</Z>
  </point>
  <point index="177">
    <X>66.344</X>
    <Y>58.251</Y>
    <Z>2202</Z>
  </point>
  <point index="178">
    <X>63.818</X>
    <Y>22.506</Y>
    <Z>2297</Z>
  </point>
  <point index="179">
    <X>119.977</X>
    <Y>22.614</Y>
    <Z>2152</Z>
  </point>
  <point index="180">
    <X>114.306</X>
    <Y>12.301</Y>
    <Z>2269</Z>
  </point>
  <point index="181">
    <X>64.592</X>
    <Y>62.543</Y>
    <Z>2272</Z>
  </point>
  <point index="182">
    <X>90.431</X>
    <Y>59.137</Y>
    <Z>2074</Z>
  </point>
  <point index="183">
    <X>120.651</X>
    <Y>65.147</Y>
    <Z>2222</Z>
  </point>
  <point index="184">
    <X>36.405</X>
    <Y>17.168</Y>
    <Z>2135</Z>
  </point>
  <point index="185">
    <X>107.149</X>
    <Y>10.282</Y>
    <Z>2169</Z>
  </point>
  <point index="186">
    <X>105.527</X>
    <Y>60.348</Y>
    <Z>2234</Z>
  </point>
  <point index="187">
    <X>91.476</X>
    <Y>58.621</Y>
    <Z>2140</Z>
  </point>
  <point index="188">
    <X>69.780</X>
    <Y>13.692</Y>
    <Z>2063</Z>
  </point>
  <point index="189">
    <X>46.498</X>
    <Y>61.964</Y>
    <Z>2290</Z>
  </point>
  <point index="190">
    <X>29.759</X>
    <Y>58.612</Y>
    <Z>2064</Z>
  </point>
  <point index="191">
    <X>50.889</X>
    <Y>16.197</Y>
    <Z>2103</Z>
  </point>
  <point index="192">
    <X>20.760</X>
    <Y>21.419</Y>
    <Z>2173</Z>
  </point>
  <point index="193">
    <X>80.277</X>
    <Y>22.874</Y>
    <Z>2183</Z>
  </point>
  <point index="194">
    <X>73.939</X>
    <Y>53.999</Y>
    <Z>2292</Z>
  </point>
  <point index="195">
    <X>73.974</X>
    <Y>54.366</Y>
    <Z>2290</Z>
  </point>
  <point index="196">
    <X>51.613</X>
    <Y>14.645</Y>
    <Z>2149</Z>
  </point>
  <point index="197">
    <X>61.474</X>
    <Y>76.017</Y>
    <Z>2202</Z>
  </point>
  <point index="198">
    <X>96.665</X>
    <Y>74.586</Y>
    <Z>2008</Z>
  </point>
  <point index="199">
    <X>75.052</X>
    <Y>15.559</Y>
    <Z>2221</Z>
  </point>
  <point index="200">
    <X>66.187</X>
    <Y>24.345</Y>
    <Z>2208</Z>
  </point>
  <point index="201">
    <X>29.923</X>
    <Y>57.120</Y>
    <Z>2057</Z>
  </point>
  <point index="202">
    <X>59.321</X>
    <Y>71.954</Y>
    <Z>2115</Z>
  </point>
  <point index="203">
    <X>101.020</X>
    <Y>51.172</Y>
    <Z>2184</Z>
  </point>
  <point index="204">
    <X>62.426</X>
    <Y>74.506</Y>
    <Z>2241</Z>
  </point>
  <point index="205">
    <X>53.646</X>
    <Y>61.259</Y>
    <Z>2279</Z>
  </point>
  <point index="206">
    <X>32.949</X>
    <Y>74.649</Y>
    <Z>2195</Z>
  </point>
  <point index="207">
    <X>71.710</X>
    <Y>51.793</Y>
    <Z>2044</Z>
  </point>
  <point index="208">
    <X>60.411</X>
    <Y>73.352</Y>
    <Z>2159</Z>
  </point>
  <point index="209">
    <X>69.893</X>
    <Y>45.568</Y>
    <Z>2058</Z>
  </point>
  <point index="210">
    <X>17.997</X>
    <Y>30.614</Y>
    <Z>2062</Z>
  </point>
  <point index="211">
    <X>27.073</X>
    <Y>14.931</Y>
    <Z>2172</Z>
  </point>
  <point index="212">
    <X>75.076</X>
    <Y>26.415</Y>
    <Z>2220</Z>
  </point>
  <point index="213">
    <X>53.735</X>
    <Y>73.559</Y>
    <Z>2284</Z>
  </point>
  <point index="214">
    <X>67.380</X>
    <Y>77.489</Y>
    <Z>2160</Z>
  </point>
  <point index="215">
    <X>60.329</X>
    <Y>17.752</Y>
    <Z>2156</Z>
  </point>
  <point index="216">
    <X>41.244</X>
    <Y>21.419</Y>
    <Z>2284</Z>
  </point>
  <point index="217">
    <X>120.927</X>
    <Y>24.500</Y>
    <Z>2251</Z>
  </point>
  <point index="218">
    <X>32.652</X>
    <Y>66.950</Y>
    <Z>2159</Z>
  </point>
  <point index="219">
    <X>33.956</X>
    <Y>65.508</Y>
    <Z>2291</Z>
  </point>
  <point index="220">
    <X>92.699</X>
    <Y>62.969</Y>
    <Z>2218</Z>
  </point>
  <point index="221">
    <X>35.125</X>
    <Y>19.117</Y>
    <Z>2217</Z>
  </point>
  <point index="222">
    <X>19.487</X>
    <Y>7.006</Y>
    <Z>2122</Z>
  </point>
  <point index="223">
    <X>20.974</X>
    <Y>73.697</Y>
    <Z>2182</Z>
  </point>
  <point index="224">
    <X>15.814</X>
    <Y>20.021</Y>
    <Z>2078</Z>
  </point>
  <point index="225">
    <X>24.183</X>
    <Y>67.942</Y>
    <Z>2289</Z>
  </point>
  <point index="226">
    <X>78.228</X>
    <Y>68.529</Y>
    <Z>2019</Z>
  </point>
  <point index="227">
    <X>65.741</X>
    <Y>20.441</Y>
    <Z>2226</Z>
  </point>
  <point index="228">
    <X>99.852</X>
    <Y>50.458</Y>
    <Z>2137</Z>
  </point>
  <point index="229">
    <X>32.182</X>
    <Y>29.028</Y>
    <Z>2102</Z>
  </point>
  <point index="230">
    <X>87.788</X>
    <Y>26.846</Y>
    <Z>2155</Z>
  </point>
  <point index="231">
    <X>29.385</X>
    <Y>52.755</Y>
    <Z>2079</Z>
  </point>
  <point index="232">
    <X>116.970</X>
    <Y>66.732</Y>
    <Z>2099</Z>
  </point>
  <point index="233">
    <X>74.237</X>
    <Y>74.165</Y>
    <Z>2273</Z>
  </point>
  <point index="234">
    <X>35.602</X>
    <Y>24.192</Y>
    <Z>2186</Z>
  </point>
  <point index="235">
    <X>29.123</X>
    <Y>55.388</Y>
    <Z>2089</Z>
  </point>
  <point index="236">
    <X>28.862</X>
    <Y>31.602</Y>
    <Z>2100</Z>
  </point>
  <point index="237">
    <X>15.713</X>
    <Y>50.567</Y>
    <Z>2090</Z>
  </point>
  <point index="238">
    <X>114.272</X>
    <Y>31.396</Y>
    <Z>2271</Z>
  </point>
  <point index="239">
    <X>68.977</X>
    <Y>54.895</Y>
    <Z>2095</Z>
  </point>
  <point index="240">
    <X>60.792</X>
    <Y>46.205</Y>
    <Z>2175</Z>
  </point>
  <point index="241">
    <X>61.908</X>
    <Y>39.890</Y>
    <Z>2220</Z>
  </point>
  <point index="242">
    <X>51.164</X>
    <Y>29.292</Y>
    <Z>2120</Z>
  </point>
  <point index="243">
    <X>95.265</X>
    <Y>11.334</Y>
    <Z>2144</Z>
  </point>
  <point index="244">
    <X>114.229</X>
    <Y>28.803</Y>
    <Z>2274</Z>
  </point>
  <point index="245">
    <X>7.779</X>
    <Y>68.361</Y>
    <Z>2156</Z>
  </point>
  <point index="246">
    <X>108.378</X>
    <Y>50.103</Y>
    <Z>2120</Z>
  </point>
  <point index="247">
    <X>49.668</X>
    <Y>70.298</Y>
    <Z>2025</Z>
  </point>
  <point index="248">
    <X>66.224</X>
    <Y>50.060</Y>
    <Z>2206</Z>
  </point>
  <point index="249">
    <X>103.255</X>
    <Y>32.313</Y>
    <Z>2274</Z>
  </point>
  <point index="250">
    <X>60.368</X>
    <Y>66.505</Y>
    <Z>2158</Z>
  </point>
  <point index="251">
    <X>90.076</X>
    <Y>26.448</Y>
    <Z>2051</Z>
  </point>
  <point index="252">
    <X>27.861</X>
    <Y>67.359</Y>
    <Z>2140</Z>
  </point>
  <point index="253">
    <X>10.627</X>
    <Y>17.561</Y>
    <Z>2086</Z>
  </point>
  <point index="254">
    <X>69.968</X>
    <Y>76.589</Y>
    <Z>2055</Z>
  </point>
  <point index="255">
    <X>28.302</X>
    <Y>27.128</Y>
    <Z>2123</Z>
  </point>
  <point index="256">
    <X>102.440</X>
    <Y>45.316</Y>
    <Z>2241</Z>
  </point>
  <point index="257">
    <X>65.289</X>
    <Y>44.792</Y>
    <Z>2244</Z>
  </point>
  <point index="258">
    <X>19.736</X>
    <Y>6.948</Y>
    <Z>2132</Z>
  </point>
  <point index="259">
    <X>98.458</X>
    <Y>76.982</Y>
    <Z>2081</Z>
  </point>
  <point index="260">
    <X>93.845</X>
    <Y>27.396</Y>
    <Z>2291</Z>
  </point>
  <point index="261">
    <X>115.244</X>
    <Y>53.704</Y>
    <Z>2209</Z>
  </point>
  <point index="262">
    <X>49.697</X>
    <Y>31.582</Y>
    <Z>2027</Z>
  </point>
  <point index="263">
    <X>55.683</X>
    <Y>14.557</Y>
    <Z>2094</Z>
  </point>
  <point index="264">
    <X>102.195</X>
    <Y>21.805</Y>
    <Z>2231</Z>
  </point>
  <point index="265">
    <X>112.374</X>
    <Y>69.084</Y>
    <Z>2125</Z>
  </point>
  <point index="266">
    <X>65.398</X>
    <Y>32.879</Y>
    <Z>2240</Z>
  </point>
  <point index="267">
    <X>31.731</X>
    <Y>16.108</Y>
    <Z>2047</Z>
  </point>
  <point index="268">
    <X>99.218</X>
    <Y>63.510</Y>
    <Z>2111</Z>
  </point>
  <point index="269">
    <X>79.698</X>
    <Y>31.001</Y>
    <Z>2122</Z>
  </point>
  <point index="270">
    <X>24.565</X>
    <Y>39.438</Y>
    <Z>2273</Z>
  </point>
  <point index="271">
    <X>60.472</X>
    <Y>8.262</Y>
    <Z>2162</Z>
  </point>
  <point index="272">
    <X>112.690</X>
    <Y>35.934</Y>
    <Z>2163</Z>
  </point>
  <point index="273">
    <X>102.920</X>
    <Y>55.407</Y>
    <Z>2261</Z>
  </point>
  <point index="274">
    <X>59.714</X>
    <Y>32.216</Y>
    <Z>2131</Z>
  </point>
  <point index="275">
    <X>52.106</X>
    <Y>13.786</Y>
    <Z>2180</Z>
  </point>
  <point index="276">
    <X>100.647</X>
    <Y>47.038</Y>
    <Z>2169</Z>
  </point>
  <point index="277">
    <X>70.881</X>
    <Y>11.345</Y>
    <Z>2019</Z>
  </point>
  <point index="278">
    <X>23.231</X>
    <Y>22.209</Y>
    <Z>2273</Z>
  </point>
  <point index="279">
    <X>98.080</X>
    <Y>28.740</Y>
    <Z>2065</Z>
  </point>
  <point index="280">
    <X>75.438</X>
    <Y>33.630</Y>
    <Z>2197</Z>
  </point>
  <point index="281">
    <X>63.370</X>
    <Y>70.107</Y>
    <Z>2279</Z>
  </point>
  <point index="282">
    <X>75.561</X>
    <Y>57.392</Y>
    <Z>2189</Z>
  </point>
  <point index="283">
    <X>105.820</X>
    <Y>76.808</Y>
    <Z>2223</Z>
  </point>
  <point index="284">
    <X>21.711</X>
    <Y>38.345</Y>
    <Z>2212</Z>
  </point>
  <point index="285">
    <X>58.747</X>
    <Y>35.953</Y>
    <Z>2092</Z>
  </point>
  <point index="286">
    <X>26.297</X>
    <Y>9.478</Y>
    <Z>2203</Z>
  </point>
  <point index="287">
    <X>113.622</X>
    <Y>15.487</Y>
    <Z>2276</Z>
  </point>
  <point index="288">
    <X>77.795</X>
    <Y>14.124</Y>
    <Z>2046</Z>
  </point>
  <point index="289">
    <X>100.508</X>
    <Y>29.901</Y>
    <Z>2163</Z>
  </point>
  <point index="290">
    <X>106.504</X>
    <Y>61.987</Y>
    <Z>2195</Z>
  </point>
  <point index="291">
    <X>50.154</X>
    <Y>58.432</Y>
    <Z>2056</Z>
  </point>
  <point index="292">
    <X>14.686</X>
    <Y>76.348</Y>
    <Z>2215</Z>
  </point>
  <point index="293">
    <X>112.053</X>
    <Y>71.228</Y>
    <Z>2086</Z>
  </point>
  <point index="294">
    <X>67.114</X>
    <Y>71.323</Y>
    <Z>2170</Z>
  </point>
  <point index="295">
    <X>93.108</X>
    <Y>32.827</Y>
    <Z>2244</Z>
  </point>
  <point index="296">
    <X>99.960</X>
    <Y>73.212</Y>
    <Z>2141</Z>
  </point>
  <point index="297">
    <X>91.942</X>
    <Y>58.892</Y>
    <Z>2170</Z>
  </point>
  <point index="298">
    <X>11.658</X>
    <Y>64.394</Y>
    <Z>2152</Z>
  </point>
  <point index="299">
    <X>47.129</X>
    <Y>58.706</Y>
    <Z>2224</Z>
  </point>
  <point index="300">
    <X>105.273</X>
    <Y>65.518</Y>
    <Z>2245</Z>
  </point>
  <point index="301">
    <X>56.323</X>
    <Y>60.508</Y>
    <Z>2016</Z>
  </point>
  <point index="302">
    <X>22.140</X>
    <Y>46.705</Y>
    <Z>2229</Z>
  </point>
  <point index="303">
    <X>22.769</X>
    <Y>62.072</Y>
    <Z>2254</Z>
  </point>
  <point index="304">
    <X>96.299</X>
    <Y>36.294</Y>
    <Z>2019</Z>
  </point>
  <point index="305">
    <X>34.594</X>
    <Y>10.349</Y>
    <Z>2251</Z>
  </point>
  <point index="306">
    <X>57.269</X>
    <Y>76.521</Y>
    <Z>2033</Z>
  </point>
  <point index="307">
    <X>92.231</X>
    <Y>57.427</Y>
    <Z>2188</Z>
  </point>
  <point index="308">
    <X>24.482</X>
    <Y>10.598</Y>
    <Z>2277</Z>
  </point>
  <point index="309">
    <X>56.323</X>
    <Y>57.792</Y>
    <Z>2016</Z>
  </point>
  <point index="310">
    <X>38.083</X>
    <Y>66.690</Y>
    <Z>2028</Z>
  </point>
  <point index="311">
    <X>112.149</X>
    <Y>32.976</Y>
    <Z>2098</Z>
  </point>
  <point index="312">
    <X>55.744</X>
    <Y>47.425</Y>
    <Z>2086</Z>
  </point>
  <point index="313">
    <X>109.649</X>
    <Y>58.585</Y>
    <Z>2068</Z>
  </point>
  <point index="314">
    <X>58.370</X>
    <Y>48.943</Y>
    <Z>2077</Z>
  </point>
  <point index="315">
    <X>13.482</X>
    <Y>33.854</Y>
    <Z>2268</Z>
  </point>
  <point index="316">
    <X>22.476</X>
    <Y>72.314</Y>
    <Z>2243</Z>
  </point>
  <point index="317">
    <X>99.739</X>
    <Y>8.694</Y>
    <Z>2132</Z>
  </point>
  <point index="318">
    <X>107.709</X>
    <Y>66.700</Y>
    <Z>2146</Z>
  </point>
  <point index="319">
    <X>27.333</X>
    <Y>8.627</Y>
    <Z>2162</Z>
  </point>
  <point index="320">
    <X>28.403</X>
    <Y>33.853</Y>
    <Z>2119</Z>
  </point>
  <point index="321">
    <X>112.703</X>
    <Y>9.975</Y>
    <Z>2165</Z>
  </point>
  <point index="322">
    <X>108.120</X>
    <Y>9.365</Y>
    <Z>2130</Z>
  </point>
  <point index="323">
    <X>66.489</X>
    <Y>13.278</Y>
    <Z>2196</Z>
  </point>
  <point index="324">
    <X>9.126</X>
    <Y>18.111</Y>
    <Z>2016</Z>
  </point>
  <point index="325">
    <X>105.208</X>
    <Y>16.650</Y>
    <Z>2247</Z>
  </point>
  <point index="326">
    <X>55.409</X>
    <Y>53.391</Y>
    <Z>2127</Z>
  </point>
  <point index="327">
    <X>19.490</X>
    <Y>39.632</Y>
    <Z>2122</Z>
  </point>
  <point index="328">
    <X>118.766</X>
    <Y>29.885</Y>
    <Z>2025</Z>
  </point>
  <point index="329">
    <X>23.249</X>
    <Y>66.947</Y>
    <Z>2274</Z>
  </point>
  <point index="330">
    <X>18.630</X>
    <Y>33.951</Y>
    <Z>2088</Z>
  </point>
  <point index="331">
    <X>38.363</X>
    <Y>69.382</Y>
    <Z>2010</Z>
  </point>
  <point index="332">
    <X>25.655</X>
    <Y>17.104</Y>
    <Z>2229</Z>
  </point>
  <point index="333">
    <X>96.938</X>
    <Y>45.845</Y>
    <Z>2019</Z>
  </point>
  <point index="334">
    <X>95.175</X>
    <Y>23.797</Y>
    <Z>2155</Z>
  </point>
  <point index="335">
    <X>106.099</X>
    <Y>67.404</Y>
    <Z>2211</Z>
  </point>
  <point index="336">
    <X>55.943</X>
    <Y>21.326</Y>
    <Z>2062</Z>
  </point>
  <point index="337">
    <X>95.755</X>
    <Y>70.341</Y>
    <Z>2085</Z>
  </point>
  <point index="338">
    <X>102.460</X>
    <Y>20.526</Y>
    <Z>2242</Z>
  </point>
  <point index="339">
    <X>55.948</X>
    <Y>61.493</Y>
    <Z>2062</Z>
  </point>
  <point index="340">
    <X>111.742</X>
    <Y>68.139</Y>
    <Z>2048</Z>
  </point>
  <point index="341">
    <X>98.864</X>
    <Y>25.540</Y>
    <Z>2097</Z>
  </point>
  <point index="342">
    <X>70.067</X>
    <Y>73.947</Y>
    <Z>2051</Z>
  </point>
  <point index="343">
    <X>106.819</X>
    <Y>13.809</Y>
    <Z>2182</Z>
  </point>
  <point index="344">
    <X>102.100</X>
    <Y>18.861</Y>
    <Z>2227</Z>
  </point>
  <point index="345">
    <X>114.046</X>
    <Y>61.414</Y>
    <Z>2285</Z>
  </point>
  <point index="346">
    <X>65.961</X>
    <Y>47.752</Y>
    <Z>2217</Z>
  </point>
  <point index="347">
    <X>50.213</X>
    <Y>26.597</Y>
    <Z>2060</Z>
  </point>
  <point index="348">
    <X>12.529</X>
    <Y>12.003</Y>
    <Z>2207</Z>
  </point>
  <point index="349">
    <X>65.045</X>
    <Y>71.394</Y>
    <Z>2254</Z>
  </point>
  <point index="350">
    <X>67.069</X>
    <Y>14.317</Y>
    <Z>2172</Z>
  </point>
  <point index="351">
    <X>104.932</X>
    <Y>39.989</Y>
    <Z>2258</Z>
  </point>
  <point index="352">
    <X>68.853</X>
    <Y>19.018</Y>
    <Z>2100</Z>
  </point>
  <point index="353">
    <X>25.964</X>
    <Y>12.117</Y>
    <Z>2217</Z>
  </point>
  <point index="354">
    <X>90.449</X>
    <Y>70.371</Y>
    <Z>2075</Z>
  </point>
  <point index="355">
    <X>30.647</X>
    <Y>62.195</Y>
    <Z>2028</Z>
  </point>
  <point index="356">
    <X>33.001</X>
    <Y>38.285</Y>
    <Z>2201</Z>
  </point>
  <point index="357">
    <X>10.566</X>
    <Y>33.784</Y>
    <Z>2082</Z>
  </point>
  <point index="358">
    <X>97.881</X>
    <Y>53.055</Y>
    <Z>2057</Z>
  </point>
  <point index="359">
    <X>66.930</X>
    <Y>34.143</Y>
    <Z>2178</Z>
  </point>
  <point index="360">
    <X>16.041</X>
    <Y>67.129</Y>
    <Z>2050</Z>
  </point>
  <point index="361">
    <X>59.118</X>
    <Y>47.226</Y>
    <Z>2107</Z>
  </point>
  <point index="362">
    <X>56.979</X>
    <Y>22.262</Y>
    <Z>2021</Z>
  </point>
  <point index="363">
    <X>69.212</X>
    <Y>72.158</Y>
    <Z>2086</Z>
  </point>
  <point index="364">
    <X>16.244</X>
    <Y>13.933</Y>
    <Z>2026</Z>
  </point>
  <point index="365">
    <X>98.369</X>
    <Y>75.217</Y>
    <Z>2077</Z>
  </point>
  <point index="366">
    <X>54.173</X>
    <Y>59.516</Y>
    <Z>2277</Z>
  </point>
  <point index="367">
    <X>109.385</X>
    <Y>57.617</Y>
    <Z>2079</Z>
  </point>
  <point index="368">
    <X>23.603</X>
    <Y>77.805</Y>
    <Z>2288</Z>
  </point>
  <point index="369">
    <X>98.533</X>
    <Y>63.396</Y>
    <Z>2084</Z>
  </point>
  <point index="370">
    <X>106.012</X>
    <Y>45.009</Y>
    <Z>2215</Z>
  </point>
  <point index="371">
    <X>11.043</X>
    <Y>54.098</Y>
    <Z>2113</Z>
  </point>
  <point index="372">
    <X>71.298</X>
    <Y>65.943</Y>
    <Z>2002</Z>
  </point>
  <point index="373">
    <X>66.496</X>
    <Y>71.711</Y>
    <Z>2195</Z>
  </point>
  <point index="374">
    <X>34.624</X>
    <Y>49.874</Y>
    <Z>2249</Z>
  </point>
  <point index="375">
    <X>33.823</X>
    <Y>49.509</Y>
    <Z>2300</Z>
  </point>
  <point index="376">
    <X>23.428</X>
    <Y>57.554</Y>
    <Z>2281</Z>
  </point>
  <point index="377">
    <X>70.759</X>
    <Y>53.670</Y>
    <Z>2024</Z>
  </point>
  <point index="378">
    <X>27.180</X>
    <Y>49.975</Y>
    <Z>2168</Z>
  </point>
  <point index="379">
    <X>19.849</X>
    <Y>60.660</Y>
    <Z>2137</Z>
  </point>
  <point index="380">
    <X>87.944</X>
    <Y>63.974</Y>
    <Z>2139</Z>
  </point>
  <point index="381">
    <X>11.550</X>
    <Y>49.945</Y>
    <Z>2145</Z>
  </point>
  <point index="382">
    <X>107.972</X>
    <Y>70.377</Y>
    <Z>2136</Z>
  </point>
  <point index="383">
    <X>97.966</X>
    <Y>17.310</Y>
    <Z>2061</Z>
  </point>
  <point index="384">
    <X>7.802</X>
    <Y>68.035</Y>
    <Z>2154</Z>
  </point>
  <point index="385">
    <X>61.712</X>
    <Y>17.784</Y>
    <Z>2212</Z>
  </point>
  <point index="386">
    <X>100.041</X>
    <Y>31.914</Y>
    <Z>2144</Z>
  </point>
  <point index="387">
    <X>98.697</X>
    <Y>63.323</Y>
    <Z>2090</Z>
  </point>
  <point index="388">
    <X>25.943</X>
    <Y>56.099</Y>
    <Z>2218</Z>
  </point>
  <point index="389">
    <X>18.928</X>
    <Y>38.744</Y>
    <Z>2100</Z>
  </point>
  <point index="390">
    <X>63.376</X>
    <Y>14.226</Y>
    <Z>2279</Z>
  </point>
  <point index="391">
    <X>113.389</X>
    <Y>49.704</Y>
    <Z>2248</Z>
  </point>
  <point index="392">
    <X>67.155</X>
    <Y>14.582</Y>
    <Z>2169</Z>
  </point>
  <point index="393">
    <X>91.573</X>
    <Y>28.987</Y>
    <Z>2146</Z>
  </point>
  <point index="394">
    <X>81.074</X>
    <Y>65.041</Y>
    <Z>2266</Z>
  </point>
  <point index="395">
    <X>118.860</X>
    <Y>55.441</Y>
    <Z>2035</Z>
  </point>
  <point index="396">
    <X>77.396</X>
    <Y>62.828</Y>
    <Z>2072</Z>
  </point>
  <point index="397">
    <X>46.881</X>
    <Y>23.808</Y>
    <Z>2250</Z>
  </point>
  <point index="398">
    <X>20.179</X>
    <Y>46.729</Y>
    <Z>2150</Z>
  </point>
  <point index="399">
    <X>54.744</X>
    <Y>62.400</Y>
    <Z>2208</Z>
  </point>
  <point index="400">
    <X>62.364</X>
    <Y>64.962</Y>
    <Z>2238</Z>
  </point>
  <point index="401">
    <X>26.998</X>
    <Y>76.995</Y>
    <Z>2175</Z>
  </point>
  <point index="402">
    <X>7.874</X>
    <Y>64.217</Y>
    <Z>2146</Z>
  </point>
  <point index="403">
    <X>35.907</X>
    <Y>19.630</Y>
    <Z>2167</Z>
  </point>
  <point index="404">
    <X>110.939</X>
    <Y>54.296</Y>
    <Z>2016</Z>
  </point>
  <point index="405">
    <X>108.186</X>
    <Y>56.519</Y>
    <Z>2127</Z>
  </point>
  <point index="406">
    <X>100.650</X>
    <Y>67.395</Y>
    <Z>2169</Z>
  </point>
  <point index="407">
    <X>56.001</X>
    <Y>51.489</Y>
    <Z>2055</Z>
  </point>
  <point index="408">
    <X>60.375</X>
    <Y>45.350</Y>
    <Z>2158</Z>
  </point>
  <point index="409">
    <X>54.471</X>
    <Y>16.872</Y>
    <Z>2241</Z>
  </point>
  <point index="410">
    <X>74.562</X>
    <Y>36.262</Y>
    <Z>2253</Z>
  </point>
  <point index="411">
    <X>114.164</X>
    <Y>51.171</Y>
    <Z>2278</Z>
  </point>
  <point index="412">
    <X>54.882</X>
    <Y>72.253</Y>
    <Z>2191</Z>
  </point>
  <point index="413">
    <X>116.173</X>
    <Y>62.785</Y>
    <Z>2150</Z>
  </point>
  <point index="414">
    <X>69.903</X>
    <Y>11.172</Y>
    <Z>2058</Z>
  </point>
  <point index="415">
    <X>96.289</X>
    <Y>12.495</Y>
    <Z>2020</Z>
  </point>
  <point index="416">
    <X>111.816</X>
    <Y>49.877</Y>
    <Z>2057</Z>
  </point>
  <point index="417">
    <X>118.254</X>
    <Y>28.529</Y>
    <Z>2017</Z>
  </point>
  <point index="418">
    <X>99.622</X>
    <Y>68.441</Y>
    <Z>2128</Z>
  </point>
  <point index="419">
    <X>110.585</X>
    <Y>53.489</Y>
    <Z>2031</Z>
  </point>
  <point index="420">
    <X>21.075</X>
    <Y>29.252</Y>
    <Z>2186</Z>
  </point>
  <point index="421">
    <X>115.960</X>
    <Y>72.422</Y>
    <Z>2163</Z>
  </point>
  <point index="422">
    <X>101.127</X>
    <Y>37.027</Y>
    <Z>2188</Z>
  </point>
  <point index="423">
    <X>62.853</X>
    <Y>54.895</Y>
    <Z>2258</Z>
  </point>
  <point index="424">
    <X>10.557</X>
    <Y>20.321</Y>
    <Z>2082</Z>
  </point>
  <point index="425">
    <X>23.625</X>
    <Y>44.712</Y>
    <Z>2289</Z>
  </point>
  <point index="426">
    <X>66.062</X>
    <Y>63.305</Y>
    <Z>2213</Z>
  </point>
  <point index="427">
    <X>71.631</X>
    <Y>30.939</Y>
    <Z>2035</Z>
  </point>
  <point index="428">
    <X>33.189</X>
    <Y>14.327</Y>
    <Z>2224</Z>
  </point>
  <point index="429">
    <X>106.173</X>
    <Y>9.575</Y>
    <Z>2208</Z>
  </point>
  <point index="430">
    <X>53.391</X>
    <Y>14.684</Y>
    <Z>2262</Z>
  </point>
  <point index="431">
    <X>10.204</X>
    <Y>71.563</Y>
    <Z>2059</Z>
  </point>
  <point index="432">
    <X>33.636</X>
    <Y>75.050</Y>
    <Z>2278</Z>
  </point>
  <point index="433">
    <X>8.498</X>
    <Y>30.160</Y>
    <Z>2081</Z>
  </point>
  <point index="434">
    <X>40.669</X>
    <Y>65.937</Y>
    <Z>2224</Z>
  </point>
  <point index="435">
    <X>33.626</X>
    <Y>15.406</Y>
    <Z>2277</Z>
  </point>
  <point index="436">
    <X>60.698</X>
    <Y>33.563</Y>
    <Z>2171</Z>
  </point>
  <point index="437">
    <X>99.947</X>
    <Y>7.674</Y>
    <Z>2141</Z>
  </point>
  <point index="438">
    <X>75.512</X>
    <Y>17.573</Y>
    <Z>2192</Z>
  </point>
  <point index="439">
    <X>17.203</X>
    <Y>53.175</Y>
    <Z>2030</Z>
  </point>
  <point index="440">
    <X>29.652</X>
    <Y>8.789</Y>
    <Z>2068</Z>
  </point>
  <point index="441">
    <X>103.253</X>
    <Y>26.842</Y>
    <Z>2274</Z>
  </point>
  <point index="442">
    <X>24.209</X>
    <Y>21.526</Y>
    <Z>2288</Z>
  </point>
  <point index="443">
    <X>75.038</X>
    <Y>74.920</Y>
    <Z>2222</Z>
  </point>
  <point index="444">
    <X>112.196</X>
    <Y>62.409</Y>
    <Z>2103</Z>
  </point>
  <point index="445">
    <X>33.830</X>
    <Y>34.020</Y>
    <Z>2299</Z>
  </point>
  <point index="446">
    <X>92.318</X>
    <Y>67.095</Y>
    <Z>2194</Z>
  </point>
  <point index="447">
    <X>96.512</X>
    <Y>58.820</Y>
    <Z>2002</Z>
  </point>
  <point index="448">
    <X>26.802</X>
    <Y>64.551</Y>
    <Z>2183</Z>
  </point>
  <point index="449">
    <X>51.232</X>
    <Y>70.745</Y>
    <Z>2125</Z>
  </point>
  <point index="450">
    <X>76.441</X>
    <Y>34.888</Y>
    <Z>2133</Z>
  </point>
  <point index="451">
    <X>91.333</X>
    <Y>30.059</Y>
    <Z>2131</Z>
  </point>
  <point index="452">
    <X>10.341</X>
    <Y>72.372</Y>
    <Z>2068</Z>
  </point>
  <point index="453">
    <X>24.983</X>
    <Y>13.118</Y>
    <Z>2256</Z>
  </point>
  <point index="454">
    <X>66.976</X>
    <Y>59.957</Y>
    <Z>2176</Z>
  </point>
  <point index="455">
    <X>50.012</X>
    <Y>58.107</Y>
    <Z>2047</Z>
  </point>
  <point index="456">
    <X>91.207</X>
    <Y>71.728</Y>
    <Z>2123</Z>
  </point>
  <point index="457">
    <X>105.705</X>
    <Y>17.106</Y>
    <Z>2227</Z>
  </point>
  <point index="458">
    <X>107.163</X>
    <Y>29.667</Y>
    <Z>2169</Z>
  </point>
  <point index="459">
    <X>101.342</X>
    <Y>30.771</Y>
    <Z>2197</Z>
  </point>
  <point index="460">
    <X>104.442</X>
    <Y>77.144</Y>
    <Z>2278</Z>
  </point>
  <point index="461">
    <X>97.468</X>
    <Y>12.192</Y>
    <Z>2041</Z>
  </point>
  <point index="462">
    <X>34.413</X>
    <Y>73.760</Y>
    <Z>2262</Z>
  </point>
  <point index="463">
    <X>100.219</X>
    <Y>25.470</Y>
    <Z>2152</Z>
  </point>
  <point index="464">
    <X>58.753</X>
    <Y>17.742</Y>
    <Z>2093</Z>
  </point>
  <point index="465">
    <X>91.538</X>
    <Y>70.507</Y>
    <Z>2144</Z>
  </point>
  <point index="466">
    <X>29.400</X>
    <Y>27.184</Y>
    <Z>2078</Z>
  </point>
  <point index="467">
    <X>27.902</X>
    <Y>57.618</Y>
    <Z>2139</Z>
  </point>
  <point index="468">
    <X>72.706</X>
    <Y>64.102</Y>
    <Z>2165</Z>
  </point>
  <point index="469">
    <X>107.490</X>
    <Y>21.045</Y>
    <Z>2155</Z>
  </point>
  <point index="470">
    <X>54.605</X>
    <Y>34.872</Y>
    <Z>2224</Z>
  </point>
  <point index="471">
    <X>101.779</X>
    <Y>71.593</Y>
    <Z>2215</Z>
  </point>
  <point index="472">
    <X>108.987</X>
    <Y>61.514</Y>
    <Z>2095</Z>
  </point>
  <point index="473">
    <X>54.800</X>
    <Y>73.441</Y>
    <Z>2201</Z>
  </point>
  <point index="474">
    <X>96.672</X>
    <Y>52.454</Y>
    <Z>2009</Z>
  </point>
  <point index="475">
    <X>108.701</X>
    <Y>24.011</Y>
    <Z>2106</Z>
  </point>
  <point index="476">
    <X>116.439</X>
    <Y>65.826</Y>
    <Z>2133</Z>
  </point>
  <point index="477">
    <X>109.360</X>
    <Y>74.842</Y>
    <Z>2080</Z>
  </point>
  <point index="478">
    <X>100.713</X>
    <Y>39.975</Y>
    <Z>2172</Z>
  </point>
  <point index="479">
    <X>32.913</X>
    <Y>24.470</Y>
    <Z>2190</Z>
  </point>
  <point index="480">
    <X>11.685</X>
    <Y>70.790</Y>
    <Z>2154</Z>
  </point>
  <point index="481">
    <X>13.766</X>
    <Y>10.912</Y>
    <Z>2286</Z>
  </point>
  <point index="482">
    <X>51.361</X>
    <Y>66.118</Y>
    <Z>2133</Z>
  </point>
  <point index="483">
    <X>21.143</X>
    <Y>18.235</Y>
    <Z>2189</Z>
  </point>
  <point index="484">
    <X>69.395</X>
    <Y>15.756</Y>
    <Z>2079</Z>
  </point>
  <point index="485">
    <X>88.278</X>
    <Y>66.509</Y>
    <Z>2104</Z>
  </point>
  <point index="486">
    <X>56.227</X>
    <Y>34.044</Y>
    <Z>2028</Z>
  </point>
  <point index="487">
    <X>99.110</X>
    <Y>62.030</Y>
    <Z>2107</Z>
  </point>
  <point index="488">
    <X>17.059</X>
    <Y>34.515</Y>
    <Z>2024</Z>
  </point>
  <point index="489">
    <X>94.621</X>
    <Y>70.525</Y>
    <Z>2223</Z>
  </point>
  <point index="490">
    <X>112.322</X>
    <Y>24.643</Y>
    <Z>2119</Z>
  </point>
  <point index="491">
    <X>20.388</X>
    <Y>73.576</Y>
    <Z>2158</Z>
  </point>
  <point index="492">
    <X>23.175</X>
    <Y>72.591</Y>
    <Z>2271</Z>
  </point>
  <point index="493">
    <X>21.835</X>
    <Y>64.218</Y>
    <Z>2217</Z>
  </point>
  <point index="494">
    <X>22.623</X>
    <Y>18.760</Y>
    <Z>2249</Z>
  </point>
  <point index="495">
    <X>32.432</X>
    <Y>58.521</Y>
    <Z>2132</Z>
  </point>
  <point index="496">
    <X>64.419</X>
    <Y>19.166</Y>
    <Z>2279</Z>
  </point>
  <point index="497">
    <X>62.266</X>
    <Y>39.475</Y>
    <Z>2234</Z>
  </point>
  <point index="498">
    <X>73.041</X>
    <Y>60.014</Y>
    <Z>2206</Z>
  </point>
  <point index="499">
    <X>90.560</X>
    <Y>19.372</Y>
    <Z>2082</Z>
  </point>
  <point index="500">
    <X>48.427</X>
    <Y>55.397</Y>
    <Z>2089</Z>
  </point>
  <point index="501">
    <X>21.532</X>
    <Y>8.856</Y>
    <Z>2205</Z>
  </point>
  <point index="502">
    <X>29.744</X>
    <Y>27.835</Y>
    <Z>2064</Z>
  </point>
  <point index="503">
    <X>11.610</X>
    <Y>57.142</Y>
    <Z>2149</Z>
  </point>
  <point index="504">
    <X>33.976</X>
    <Y>49.548</Y>
    <Z>2290</Z>
  </point>
  <point index="505">
    <X>65.518</X>
    <Y>34.770</Y>
    <Z>2235</Z>
  </point>
  <point index="506">
    <X>101.108</X>
    <Y>69.276</Y>
    <Z>2187</Z>
  </point>
  <point index="507">
    <X>119.784</X>
    <Y>17.925</Y>
    <Z>2131</Z>
  </point>
  <point index="508">
    <X>24.435</X>
    <Y>26.032</Y>
    <Z>2278</Z>
  </point>
  <point index="509">
    <X>112.505</X>
    <Y>10.237</Y>
    <Z>2141</Z>
  </point>
  <point index="510">
    <X>63.688</X>
    <Y>15.405</Y>
    <Z>2291</Z>
  </point>
  <point index="511">
    <X>103.901</X>
    <Y>60.917</Y>
    <Z>2300</Z>
  </point>
  <point index="512">
    <X>66.617</X>
    <Y>52.933</Y>
    <Z>2190</Z>
  </point>
  <point index="513">
    <X>14.878</X>
    <Y>57.947</Y>
    <Z>2191</Z>
  </point>
  <point index="514">
    <X>98.312</X>
    <Y>46.731</Y>
    <Z>2075</Z>
  </point>
  <point index="515">
    <X>106.553</X>
    <Y>67.215</Y>
    <Z>2193</Z>
  </point>
  <point index="516">
    <X>15.979</X>
    <Y>46.165</Y>
    <Z>2058</Z>
  </point>
  <point index="517">
    <X>69.784</X>
    <Y>50.655</Y>
    <Z>2063</Z>
  </point>
  <point index="518">
    <X>68.232</X>
    <Y>19.054</Y>
    <Z>2125</Z>
  </point>
  <point index="519">
    <X>59.411</X>
    <Y>69.843</Y>
    <Z>2119</Z>
  </point>
  <point index="520">
    <X>102.746</X>
    <Y>60.004</Y>
    <Z>2253</Z>
  </point>
  <point index="521">
    <X>67.194</X>
    <Y>22.749</Y>
    <Z>2167</Z>
  </point>
  <point index="522">
    <X>78.340</X>
    <Y>29.531</Y>
    <Z>2012</Z>
  </point>
  <point index="523">
    <X>71.993</X>
    <Y>50.509</Y>
    <Z>2079</Z>
  </point>
  <point index="524">
    <X>14.663</X>
    <Y>23.985</Y>
    <Z>2217</Z>
  </point>
  <point index="525">
    <X>55.696</X>
    <Y>69.632</Y>
    <Z>2092</Z>
  </point>
  <point index="526">
    <X>74.198</X>
    <Y>23.914</Y>
    <Z>2276</Z>
  </point>
  <point index="527">
    <X>26.262</X>
    <Y>16.534</Y>
    <Z>2205</Z>
  </point>
  <point index="528">
    <X>29.126</X>
    <Y>69.559</Y>
    <Z>2089</Z>
  </point>
  <point index="529">
    <X>118.813</X>
    <Y>58.162</Y>
    <Z>2030</Z>
  </point>
  <point index="530">
    <X>29.851</X>
    <Y>24.655</Y>
    <Z>2060</Z>
  </point>
  <point index="531">
    <X>10.563</X>
    <Y>66.980</Y>
    <Z>2082</Z>
  </point>
  <point index="532">
    <X>100.369</X>
    <Y>15.940</Y>
    <Z>2158</Z>
  </point>
  <point index="533">
    <X>57.355</X>
    <Y>75.738</Y>
    <Z>2036</Z>
  </point>
  <point index="534">
    <X>71.072</X>
    <Y>53.941</Y>
    <Z>2011</Z>
  </point>
  <point index="535">
    <X>94.181</X>
    <Y>62.518</Y>
    <Z>2276</Z>
  </point>
  <point index="536">
    <X>38.336</X>
    <Y>23.679</Y>
    <Z>2012</Z>
  </point>
  <point index="537">
    <X>106.282</X>
    <Y>75.864</Y>
    <Z>2204</Z>
  </point>
  <point index="538">
    <X>107.954</X>
    <Y>66.718</Y>
    <Z>2137</Z>
  </point>
  <point index="539">
    <X>93.369</X>
    <Y>57.579</Y>
    <Z>2261</Z>
  </point>
  <point index="540">
    <X>38.050</X>
    <Y>21.462</Y>
    <Z>2030</Z>
  </point>
  <point index="541">
    <X>20.591</X>
    <Y>63.128</Y>
    <Z>2167</Z>
  </point>
  <point index="542">
    <X>36.714</X>
    <Y>58.589</Y>
    <Z>2115</Z>
  </point>
  <point index="543">
    <X>69.273</X>
    <Y>68.606</Y>
    <Z>2083</Z>
  </point>
  <point index="544">
    <X>70.535</X>
    <Y>51.817</Y>
    <Z>2033</Z>
  </point>
  <point index="545">
    <X>100.464</X>
    <Y>50.943</Y>
    <Z>2162</Z>
  </point>
  <point index="546">
    <X>29.658</X>
    <Y>72.990</Y>
    <Z>2068</Z>
  </point>
  <point index="547">
    <X>20.082</X>
    <Y>24.899</Y>
    <Z>2146</Z>
  </point>
  <point index="548">
    <X>29.528</X>
    <Y>60.261</Y>
    <Z>2073</Z>
  </point>
  <point index="549">
    <X>91.369</X>
    <Y>15.605</Y>
    <Z>2133</Z>
  </point>
  <point index="550">
    <X>70.683</X>
    <Y>10.565</Y>
    <Z>2027</Z>
  </point>
  <point index="551">
    <X>68.435</X>
    <Y>44.884</Y>
    <Z>2117</Z>
  </point>
  <point index="552">
    <X>26.803</X>
    <Y>20.743</Y>
    <Z>2183</Z>
  </point>
  <point index="553">
    <X>64.382</X>
    <Y>34.452</Y>
    <Z>2281</Z>
  </point>
  <point index="554">
    <X>22.469</X>
    <Y>29.184</Y>
    <Z>2242</Z>
  </point>
  <point index="555">
    <X>51.177</X>
    <Y>55.378</Y>
    <Z>2121</Z>
  </point>
  <point index="556">
    <X>111.687</X>
    <Y>65.048</Y>
    <Z>2042</Z>
  </point>
  <point index="557">
    <X>104.042</X>
    <Y>17.662</Y>
    <Z>2294</Z>
  </point>
  <point index="558">
    <X>97.820</X>
    <Y>14.982</Y>
    <Z>2055</Z>
  </point>
  <point index="559">
    <X>90.885</X>
    <Y>22.521</Y>
    <Z>2103</Z>
  </point>
  <point index="560">
    <X>93.287</X>
    <Y>18.606</Y>
    <Z>2256</Z>
  </point>
  <point index="561">
    <X>14.850</X>
    <Y>30.296</Y>
    <Z>2195</Z>
  </point>
  <point index="562">
    <X>32.937</X>
    <Y>47.818</Y>
    <Z>2193</Z>
  </point>
  <point index="563">
    <X>87.586</X>
    <Y>65.178</Y>
    <Z>2176</Z>
  </point>
  <point index="564">
    <X>22.987</X>
    <Y>52.794</Y>
    <Z>2263</Z>
  </point>
  <point index="565">
    <X>20.737</X>
    <Y>59.680</Y>
    <Z>2173</Z>
  </point>
  <point index="566">
    <X>93.692</X>
    <Y>67.312</Y>
    <Z>2282</Z>
  </point>
  <point index="567">
    <X>24.247</X>
    <Y>13.177</Y>
    <Z>2286</Z>
  </point>
  <point index="568">
    <X>107.251</X>
    <Y>26.674</Y>
    <Z>2165</Z>
  </point>
  <point index="569">
    <X>91.654</X>
    <Y>59.299</Y>
    <Z>2152</Z>
  </point>
  <point index="570">
    <X>74.980</X>
    <Y>19.563</Y>
    <Z>2226</Z>
  </point>
  <point index="571">
    <X>75.918</X>
    <Y>14.932</Y>
    <Z>2166</Z>
  </point>
  <point index="572">
    <X>68.323</X>
    <Y>13.618</Y>
    <Z>2122</Z>
  </point>
  <point index="573">
    <X>16.606</X>
    <Y>31.870</Y>
    <Z>2006</Z>
  </point>
  <point index="574">
    <X>88.585</X>
    <Y>21.073</Y>
    <Z>2072</Z>
  </point>
  <point index="575">
    <X>96.651</X>
    <Y>25.007</Y>
    <Z>2008</Z>
  </point>
  <point index="576">
    <X>27.449</X>
    <Y>77.604</Y>
    <Z>2157</Z>
  </point>
  <point index="577">
    <X>29.795</X>
    <Y>67.304</Y>
    <Z>2062</Z>
  </point>
  <point index="578">
    <X>23.434</X>
    <Y>24.448</Y>
    <Z>2281</Z>
  </point>
  <point index="579">
    <X>38.295</X>
    <Y>24.394</Y>
    <Z>2015</Z>
  </point>
  <point index="580">
    <X>62.700</X>
    <Y>48.069</Y>
    <Z>2252</Z>
  </point>
  <point index="581">
    <X>78.613</X>
    <Y>70.339</Y>
    <Z>2009</Z>
  </point>
  <point index="582">
    <X>54.049</X>
    <Y>59.285</Y>
    <Z>2292</Z>
  </point>
  <point index="583">
    <X>67.103</X>
    <Y>76.234</Y>
    <Z>2171</Z>
  </point>
  <point index="584">
    <X>48.623</X>
    <Y>24.986</Y>
    <Z>2068</Z>
  </point>
  <point index="585">
    <X>103.615</X>
    <Y>55.447</Y>
    <Z>2289</Z>
  </point>
  <point index="586">
    <X>111.114</X>
    <Y>33.295</Y>
    <Z>2009</Z>
  </point>
  <point index="587">
    <X>14.168</X>
    <Y>47.664</Y>
    <Z>2277</Z>
  </point>
  <point index="588">
    <X>27.872</X>
    <Y>33.509</Y>
    <Z>2140</Z>
  </point>
  <point index="589">
    <X>19.685</X>
    <Y>8.729</Y>
    <Z>2130</Z>
  </point>
  <point index="590">
    <X>56.541</X>
    <Y>49.795</Y>
    <Z>2003</Z>
  </point>
  <point index="591">
    <X>72.688</X>
    <Y>70.136</Y>
    <Z>2163</Z>
  </point>
  <point index="592">
    <X>59.226</X>
    <Y>72.798</Y>
    <Z>2112</Z>
  </point>
  <point index="593">
    <X>67.318</X>
    <Y>75.890</Y>
    <Z>2162</Z>
  </point>
  <point index="594">
    <X>98.372</X>
    <Y>76.713</Y>
    <Z>2077</Z>
  </point>
  <point index="595">
    <X>65.936</X>
    <Y>72.301</Y>
    <Z>2218</Z>
  </point>
  <point index="596">
    <X>22.071</X>
    <Y>62.931</Y>
    <Z>2226</Z>
  </point>
  <point index="597">
    <X>11.279</X>
    <Y>29.277</Y>
    <Z>2128</Z>
  </point>
  <point index="598">
    <X>49.236</X>
    <Y>57.708</Y>
    <Z>2004</Z>
  </point>
  <point index="599">
    <X>37.906</X>
    <Y>17.142</Y>
    <Z>2039</Z>
  </point>
  <point index="600">
    <X>55.671</X>
    <Y>36.930</Y>
    <Z>2095</Z>
  </point>
  <point index="601">
    <X>119.618</X>
    <Y>54.776</Y>
    <Z>2114</Z>
  </point>
  <point index="602">
    <X>58.940</X>
    <Y>46.160</Y>
    <Z>2100</Z>
  </point>
  <point index="603">
    <X>94.460</X>
    <Y>47.523</Y>
    <Z>2242</Z>
  </point>
  <point index="604">
    <X>55.221</X>
    <Y>65.950</Y>
    <Z>2150</Z>
  </point>
  <point index="605">
    <X>23.072</X>
    <Y>63.711</Y>
    <Z>2267</Z>
  </point>
  <point index="606">
    <X>24.082</X>
    <Y>34.702</Y>
    <Z>2293</Z>
  </point>
  <point index="607">
    <X>32.073</X>
    <Y>37.309</Y>
    <Z>2089</Z>
  </point>
  <point index="608">
    <X>48.553</X>
    <Y>19.072</Y>
    <Z>2075</Z>
  </point>
  <point index="609">
    <X>22.757</X>
    <Y>77.001</Y>
    <Z>2254</Z>
  </point>
  <point index="610">
    <X>9.608</X>
    <Y>66.902</Y>
    <Z>2021</Z>
  </point>
  <point index="611">
    <X>95.865</X>
    <Y>58.804</Y>
    <Z>2072</Z>
  </point>
  <point index="612">
    <X>110.995</X>
    <Y>65.029</Y>
    <Z>2014</Z>
  </point>
  <point index="613">
    <X>114.144</X>
    <Y>13.141</Y>
    <Z>2279</Z>
  </point>
  <point index="614">
    <X>77.025</X>
    <Y>15.715</Y>
    <Z>2096</Z>
  </point>
  <point index="615">
    <X>52.102</X>
    <Y>13.369</Y>
    <Z>2180</Z>
  </point>
  <point index="616">
    <X>21.071</X>
    <Y>62.532</Y>
    <Z>2186</Z>
  </point>
  <point index="617">
    <X>52.890</X>
    <Y>55.401</Y>
    <Z>2230</Z>
  </point>
  <point index="618">
    <X>73.850</X>
    <Y>71.898</Y>
    <Z>2298</Z>
  </point>
  <point index="619">
    <X>108.789</X>
    <Y>49.796</Y>
    <Z>2103</Z>
  </point>
  <point index="620">
    <X>120.320</X>
    <Y>67.739</Y>
    <Z>2187</Z>
  </point>
  <point index="621">
    <X>111.127</X>
    <Y>30.723</Y>
    <Z>2009</Z>
  </point>
  <point index="622">
    <X>65.053</X>
    <Y>14.224</Y>
    <Z>2254</Z>
  </point>
  <point index="623">
    <X>105.770</X>
    <Y>14.478</Y>
    <Z>2225</Z>
  </point>
  <point index="624">
    <X>14.742</X>
    <Y>33.609</Y>
    <Z>2208</Z>
  </point>
  <point index="625">
    <X>91.801</X>
    <Y>71.150</Y>
    <Z>2161</Z>
  </point>
  <point index="626">
    <X>10.790</X>
    <Y>19.927</Y>
    <Z>2097</Z>
  </point>
  <point index="627">
    <X>65.933</X>
    <Y>40.734</Y>
    <Z>2218</Z>
  </point>
  <point index="628">
    <X>33.279</X>
    <Y>30.750</Y>
    <Z>2235</Z>
  </point>
  <point index="629">
    <X>110.944</X>
    <Y>15.195</Y>
    <Z>2016</Z>
  </point>
  <point index="630">
    <X>96.017</X>
    <Y>71.784</Y>
    <Z>2053</Z>
  </point>
  <point index="631">
    <X>35.718</X>
    <Y>25.943</Y>
    <Z>2179</Z>
  </point>
  <point index="632">
    <X>63.965</X>
    <Y>36.962</Y>
    <Z>2297</Z>
  </point>
  <point index="633">
    <X>111.591</X>
    <Y>76.134</Y>
    <Z>2030</Z>
  </point>
  <point index="634">
    <X>17.387</X>
    <Y>38.682</Y>
    <Z>2038</Z>
  </point>
  <point index="635">
    <X>93.849</X>
    <Y>57.599</Y>
    <Z>2292</Z>
  </point>
  <point index="636">
    <X>8.504</X>
    <Y>65.464</Y>
    <Z>2081</Z>
  </point>
  <point index="637">
    <X>9.745</X>
    <Y>14.868</Y>
    <Z>2030</Z>
  </point>
  <point index="638">
    <X>95.953</X>
    <Y>16.031</Y>
    <Z>2061</Z>
  </point>
  <point index="639">
    <X>30.230</X>
    <Y>54.091</Y>
    <Z>2045</Z>
  </point>
  <point index="640">
    <X>76.904</X>
    <Y>14.464</Y>
    <Z>2103</Z>
  </point>
  <point index="641">
    <X>20.020</X>
    <Y>74.358</Y>
    <Z>2144</Z>
  </point>
  <point index="642">
    <X>90.491</X>
    <Y>13.437</Y>
    <Z>2077</Z>
  </point>
  <point index="643">
    <X>29.189</X>
    <Y>38.536</Y>
    <Z>2087</Z>
  </point>
  <point index="644">
    <X>27.462</X>
    <Y>15.982</Y>
    <Z>2156</Z>
  </point>
  <point index="645">
    <X>52.746</X>
    <Y>48.497</Y>
    <Z>2221</Z>
  </point>
  <point index="646">
    <X>35.116</X>
    <Y>70.002</Y>
    <Z>2217</Z>
  </point>
  <point index="647">
    <X>55.024</X>
    <Y>61.386</Y>
    <Z>2174</Z>
  </point>
  <point index="648">
    <X>108.197</X>
    <Y>16.161</Y>
    <Z>2127</Z>
  </point>
  <point index="649">
    <X>98.897</X>
    <Y>13.238</Y>
    <Z>2098</Z>
  </point>
  <point index="650">
    <X>23.175</X>
    <Y>36.838</Y>
    <Z>2271</Z>
  </point>
  <point index="651">
    <X>22.565</X>
    <Y>72.867</Y>
    <Z>2246</Z>
  </point>
  <point index="652">
    <X>40.357</X>
    <Y>56.668</Y>
    <Z>2191</Z>
  </point>
  <point index="653">
    <X>65.080</X>
    <Y>63.499</Y>
    <Z>2252</Z>
  </point>
  <point index="654">
    <X>17.884</X>
    <Y>61.092</Y>
    <Z>2058</Z>
  </point>
  <point index="655">
    <X>77.636</X>
    <Y>13.581</Y>
    <Z>2057</Z>
  </point>
  <point index="656">
    <X>30.548</X>
    <Y>55.733</Y>
    <Z>2032</Z>
  </point>
  <point index="657">
    <X>63.994</X>
    <Y>75.258</Y>
    <Z>2296</Z>
  </point>
  <point index="658">
    <X>22.325</X>
    <Y>36.003</Y>
    <Z>2237</Z>
  </point>
  <point index="659">
    <X>24.423</X>
    <Y>27.900</Y>
    <Z>2279</Z>
  </point>
  <point index="660">
    <X>63.511</X>
    <Y>62.916</Y>
    <Z>2284</Z>
  </point>
  <point index="661">
    <X>50.585</X>
    <Y>63.268</Y>
    <Z>2083</Z>
  </point>
  <point index="662">
    <X>102.898</X>
    <Y>20.903</Y>
    <Z>2260</Z>
  </point>
  <point index="663">
    <X>57.924</X>
    <Y>11.033</Y>
    <Z>2059</Z>
  </point>
  <point index="664">
    <X>38.700</X>
    <Y>28.162</Y>
    <Z>2018</Z>
  </point>
  <point index="665">
    <X>12.591</X>
    <Y>20.304</Y>
    <Z>2211</Z>
  </point>
  <point index="666">
    <X>107.159</X>
    <Y>14.202</Y>
    <Z>2169</Z>
  </point>
  <point index="667">
    <X>98.486</X>
    <Y>73.060</Y>
    <Z>2082</Z>
  </point>
  <point index="668">
    <X>63.688</X>
    <Y>59.982</Y>
    <Z>2291</Z>
  </point>
  <point index="669">
    <X>20.808</X>
    <Y>35.779</Y>
    <Z>2175</Z>
  </point>
  <point index="670">
    <X>57.907</X>
    <Y>59.911</Y>
    <Z>2058</Z>
  </point>
  <point index="671">
    <X>102.722</X>
    <Y>74.135</Y>
    <Z>2253</Z>
  </point>
  <point index="672">
    <X>69.506</X>
    <Y>21.902</Y>
    <Z>2074</Z>
  </point>
  <point index="673">
    <X>7.669</X>
    <Y>17.368</Y>
    <Z>2168</Z>
  </point>
  <point index="674">
    <X>119.072</X>
    <Y>60.190</Y>
    <Z>2057</Z>
  </point>
  <point index="675">
    <X>96.187</X>
    <Y>14.991</Y>
    <Z>2033</Z>
  </point>
  <point index="676">
    <X>64.297</X>
    <Y>16.728</Y>
    <Z>2284</Z>
  </point>
  <point index="677">
    <X>116.459</X>
    <Y>24.211</Y>
    <Z>2132</Z>
  </point>
  <point index="678">
    <X>30.984</X>
    <Y>52.843</Y>
    <Z>2014</Z>
  </point>
  <point index="679">
    <X>14.065</X>
    <Y>65.191</Y>
    <Z>2290</Z>
  </point>
  <point index="680">
    <X>69.731</X>
    <Y>39.172</Y>
    <Z>2065</Z>
  </point>
  <point index="681">
    <X>59.345</X>
    <Y>22.704</Y>
    <Z>2116</Z>
  </point>
  <point index="682">
    <X>68.245</X>
    <Y>61.980</Y>
    <Z>2125</Z>
  </point>
  <point index="683">
    <X>12.928</X>
    <Y>55.446</Y>
    <Z>2233</Z>
  </point>
  <point index="684">
    <X>34.989</X>
    <Y>16.798</Y>
    <Z>2225</Z>
  </point>
  <point index="685">
    <X>101.213</X>
    <Y>75.134</Y>
    <Z>2192</Z>
  </point>
  <point index="686">
    <X>100.138</X>
    <Y>59.197</Y>
    <Z>2148</Z>
  </point>
  <point index="687">
    <X>9.401</X>
    <Y>19.003</Y>
    <Z>2008</Z>
  </point>
  <point index="688">
    <X>14.635</X>
    <Y>50.720</Y>
    <Z>2221</Z>
  </point>
  <point index="689">
    <X>24.028</X>
    <Y>61.316</Y>
    <Z>2295</Z>
  </point>
  <point index="690">
    <X>20.121</X>
    <Y>71.902</Y>
    <Z>2148</Z>
  </point>
  <point index="691">
    <X>74.532</X>
    <Y>65.624</Y>
    <Z>2255</Z>
  </point>
  <point index="692">
    <X>60.577</X>
    <Y>22.749</Y>
    <Z>2166</Z>
  </point>
  <point index="693">
    <X>95.569</X>
    <Y>8.759</Y>
    <Z>2108</Z>
  </point>
  <point index="694">
    <X>104.281</X>
    <Y>49.756</Y>
    <Z>2285</Z>
  </point>
  <point index="695">
    <X>26.987</X>
    <Y>32.352</Y>
    <Z>2176</Z>
  </point>
  <point index="696">
    <X>55.600</X>
    <Y>49.857</Y>
    <Z>2104</Z>
  </point>
  <point index="697">
    <X>35.995</X>
    <Y>12.175</Y>
    <Z>2161</Z>
  </point>
  <point index="698">
    <X>30.528</X>
    <Y>46.615</Y>
    <Z>2033</Z>
  </point>
  <point index="699">
    <X>91.393</X>
    <Y>69.930</Y>
    <Z>2135</Z>
  </point>
  <point index="700">
    <X>101.057</X>
    <Y>61.592</Y>
    <Z>2185</Z>
  </point>
  <point index="701">
    <X>68.742</X>
    <Y>45.975</Y>
    <Z>2105</Z>
  </point>
  <point index="702">
    <X>88.385</X>
    <Y>22.317</Y>
    <Z>2093</Z>
  </point>
  <point index="703">
    <X>97.049</X>
    <Y>67.400</Y>
    <Z>2024</Z>
  </point>
  <point index="704">
    <X>108.814</X>
    <Y>27.833</Y>
    <Z>2102</Z>
  </point>
  <point index="705">
    <X>101.033</X>
    <Y>14.022</Y>
    <Z>2184</Z>
  </point>
  <point index="706">
    <X>38.124</X>
    <Y>62.511</Y>
    <Z>2026</Z>
  </point>
  <point index="707">
    <X>90.212</X>
    <Y>31.210</Y>
    <Z>2060</Z>
  </point>
  <point index="708">
    <X>27.438</X>
    <Y>28.665</Y>
    <Z>2157</Z>
  </point>
  <point index="709">
    <X>63.303</X>
    <Y>17.568</Y>
    <Z>2276</Z>
  </point>
  <point index="710">
    <X>29.117</X>
    <Y>20.362</Y>
    <Z>2090</Z>
  </point>
  <point index="711">
    <X>100.881</X>
    <Y>34.664</Y>
    <Z>2178</Z>
  </point>
  <point index="712">
    <X>111.243</X>
    <Y>51.088</Y>
    <Z>2004</Z>
  </point>
  <point index="713">
    <X>58.899</X>
    <Y>60.898</Y>
    <Z>2098</Z>
  </point>
  <point index="714">
    <X>97.525</X>
    <Y>61.431</Y>
    <Z>2043</Z>
  </point>
  <point index="715">
    <X>98.878</X>
    <Y>44.988</Y>
    <Z>2098</Z>
  </point>
  <point index="716">
    <X>26.227</X>
    <Y>66.796</Y>
    <Z>2206</Z>
  </point>
  <point index="717">
    <X>10.870</X>
    <Y>15.903</Y>
    <Z>2102</Z>
  </point>
  <point index="718">
    <X>10.125</X>
    <Y>66.845</Y>
    <Z>2054</Z>
  </point>
  <point index="719">
    <X>22.983</X>
    <Y>51.388</Y>
    <Z>2263</Z>
  </point>
  <point index="720">
    <X>56.602</X>
    <Y>8.187</Y>
    <Z>2006</Z>
  </point>
  <point index="721">
    <X>23.247</X>
    <Y>63.578</Y>
    <Z>2274</Z>
  </point>
  <point index="722">
    <X>78.301</X>
    <Y>30.407</Y>
    <Z>2014</Z>
  </point>
  <point index="723">
    <X>46.851</X>
    <Y>63.932</Y>
    <Z>2253</Z>
  </point>
  <point index="724">
    <X>112.191</X>
    <Y>61.348</Y>
    <Z>2103</Z>
  </point>
  <point index="725">
    <X>17.098</X>
    <Y>39.514</Y>
    <Z>2026</Z>
  </point>
  <point index="726">
    <X>98.172</X>
    <Y>25.965</Y>
    <Z>2069</Z>
  </point>
  <point index="727">
    <X>19.719</X>
    <Y>50.131</Y>
    <Z>2131</Z>
  </point>
  <point index="728">
    <X>20.549</X>
    <Y>7.645</Y>
    <Z>2165</Z>
  </point>
  <point index="729">
    <X>94.752</X>
    <Y>73.558</Y>
    <Z>2207</Z>
  </point>
  <point index="730">
    <X>116.338</X>
    <Y>34.855</Y>
    <Z>2139</Z>
  </point>
  <point index="731">
    <X>117.756</X>
    <Y>69.474</Y>
    <Z>2049</Z>
  </point>
  <point index="732">
    <X>50.108</X>
    <Y>25.813</Y>
    <Z>2053</Z>
  </point>
  <point index="733">
    <X>14.474</X>
    <Y>18.955</Y>
    <Z>2240</Z>
  </point>
  <point index="734">
    <X>78.470</X>
    <Y>25.327</Y>
    <Z>2003</Z>
  </point>
  <point index="735">
    <X>21.473</X>
    <Y>31.940</Y>
    <Z>2202</Z>
  </point>
  <point index="736">
    <X>39.371</X>
    <Y>20.588</Y>
    <Z>2088</Z>
  </point>
  <point index="737">
    <X>66.553</X>
    <Y>21.430</Y>
    <Z>2193</Z>
  </point>
  <point index="738">
    <X>13.760</X>
    <Y>70.822</Y>
    <Z>2286</Z>
  </point>
  <point index="739">
    <X>117.839</X>
    <Y>67.402</Y>
    <Z>2044</Z>
  </point>
  <point index="740">
    <X>74.723</X>
    <Y>63.498</Y>
    <Z>2242</Z>
  </point>
  <point index="741">
    <X>8.551</X>
    <Y>56.086</Y>
    <Z>2076</Z>
  </point>
  <point index="742">
    <X>10.309</X>
    <Y>33.359</Y>
    <Z>2066</Z>
  </point>
  <point index="743">
    <X>49.969</X>
    <Y>69.457</Y>
    <Z>2044</Z>
  </point>
  <point index="744">
    <X>90.708</X>
    <Y>71.462</Y>
    <Z>2091</Z>
  </point>
  <point index="745">
    <X>73.018</X>
    <Y>28.710</Y>
    <Z>2203</Z>
  </point>
  <point index="746">
    <X>110.994</X>
    <Y>11.522</Y>
    <Z>2014</Z>
  </point>
  <point index="747">
    <X>105.038</X>
    <Y>29.153</Y>
    <Z>2254</Z>
  </point>
  <point index="748">
    <X>98.239</X>
    <Y>77.853</Y>
    <Z>2072</Z>
  </point>
  <point index="749">
    <X>110.196</X>
    <Y>9.619</Y>
    <Z>2046</Z>
  </point>
  <point index="750">
    <X>56.521</X>
    <Y>61.106</Y>
    <Z>2003</Z>
  </point>
  <point index="751">
    <X>34.299</X>
    <Y>15.999</Y>
    <Z>2269</Z>
  </point>
  <point index="752">
    <X>98.642</X>
    <Y>73.049</Y>
    <Z>2088</Z>
  </point>
  <point index="753">
    <X>20.909</X>
    <Y>22.706</Y>
    <Z>2179</Z>
  </point>
  <point index="754">
    <X>24.217</X>
    <Y>56.594</Y>
    <Z>2287</Z>
  </point>
  <point index="755">
    <X>69.634</X>
    <Y>47.046</Y>
    <Z>2069</Z>
  </point>
  <point index="756">
    <X>53.073</X>
    <Y>66.010</Y>
    <Z>2242</Z>
  </point>
  <point index="757">
    <X>23.660</X>
    <Y>49.225</Y>
    <Z>2290</Z>
  </point>
  <point index="758">
    <X>69.623</X>
    <Y>8.268</Y>
    <Z>2069</Z>
  </point>
  <point index="759">
    <X>112.764</X>
    <Y>14.708</Y>
    <Z>2172</Z>
  </point>
  <point index="760">
    <X>96.593</X>
    <Y>58.564</Y>
    <Z>2005</Z>
  </point>
  <point index="761">
    <X>18.534</X>
    <Y>46.420</Y>
    <Z>2084</Z>
  </point>
  <point index="762">
    <X>26.783</X>
    <Y>69.920</Y>
    <Z>2184</Z>
  </point>
  <point index="763">
    <X>71.713</X>
    <Y>71.338</Y>
    <Z>2045</Z>
  </point>
  <point index="764">
    <X>52.502</X>
    <Y>27.074</Y>
    <Z>2206</Z>
  </point>
  <point index="765">
    <X>59.235</X>
    <Y>74.175</Y>
    <Z>2112</Z>
  </point>
  <point index="766">
    <X>32.303</X>
    <Y>25.642</Y>
    <Z>2116</Z>
  </point>
  <point index="767">
    <X>34.567</X>
    <Y>58.241</Y>
    <Z>2252</Z>
  </point>
  <point index="768">
    <X>60.260</X>
    <Y>22.356</Y>
    <Z>2153</Z>
  </point>
  <point index="769">
    <X>50.191</X>
    <Y>54.661</Y>
    <Z>2058</Z>
  </point>
  <point index="770">
    <X>29.570</X>
    <Y>27.281</Y>
    <Z>2071</Z>
  </point>
  <point index="771">
    <X>11.036</X>
    <Y>52.093</Y>
    <Z>2112</Z>
  </point>
  <point index="772">
    <X>49.302</X>
    <Y>32.185</Y>
    <Z>2002</Z>
  </point>
  <point index="773">
    <X>37.001</X>
    <Y>29.429</Y>
    <Z>2097</Z>
  </point>
  <point index="774">
    <X>75.312</X>
    <Y>61.604</Y>
    <Z>2205</Z>
  </point>
  <point index="775">
    <X>65.591</X>
    <Y>12.949</Y>
    <Z>2232</Z>
  </point>
  <point index="776">
    <X>40.456</X>
    <Y>62.750</Y>
    <Z>2201</Z>
  </point>
  <point index="777">
    <X>65.559</X>
    <Y>19.316</Y>
    <Z>2233</Z>
  </point>
  <point index="778">
    <X>55.190</X>
    <Y>30.557</Y>
    <Z>2154</Z>
  </point>
  <point index="779">
    <X>20.437</X>
    <Y>7.441</Y>
    <Z>2160</Z>
  </point>
  <point index="780">
    <X>104.253</X>
    <Y>9.529</Y>
    <Z>2286</Z>
  </point>
  <point index="781">
    <X>15.131</X>
    <Y>68.177</Y>
    <Z>2161</Z>
  </point>
  <point index="782">
    <X>112.949</X>
    <Y>49.495</Y>
    <Z>2195</Z>
  </point>
  <point index="783">
    <X>58.687</X>
    <Y>39.857</Y>
    <Z>2090</Z>
  </point>
  <point index="784">
    <X>86.683</X>
    <Y>20.803</Y>
    <Z>2271</Z>
  </point>
  <point index="785">
    <X>111.247</X>
    <Y>21.863</Y>
    <Z>2004</Z>
  </point>
  <point index="786">
    <X>19.359</X>
    <Y>66.097</Y>
    <Z>2117</Z>
  </point>
  <point index="787">
    <X>88.519</X>
    <Y>68.958</Y>
    <Z>2079</Z>
  </point>
  <point index="788">
    <X>26.991</X>
    <Y>58.389</Y>
    <Z>2175</Z>
  </point>
  <point index="789">
    <X>19.441</X>
    <Y>71.081</Y>
    <Z>2120</Z>
  </point>
  <point index="790">
    <X>73.699</X>
    <Y>71.910</Y>
    <Z>2286</Z>
  </point>
  <point index="791">
    <X>47.935</X>
    <Y>22.775</Y>
    <Z>2140</Z>
  </point>
  <point index="792">
    <X>102.771</X>
    <Y>39.453</Y>
    <Z>2254</Z>
  </point>
  <point index="793">
    <X>9.132</X>
    <Y>16.313</Y>
    <Z>2015</Z>
  </point>
  <point index="794">
    <X>32.863</X>
    <Y>34.957</Y>
    <Z>2184</Z>
  </point>
  <point index="795">
    <X>99.742</X>
    <Y>62.808</Y>
    <Z>2132</Z>
  </point>
  <point index="796">
    <X>36.961</X>
    <Y>51.440</Y>
    <Z>2100</Z>
  </point>
  <point index="797">
    <X>72.396</X>
    <Y>56.903</Y>
    <Z>2128</Z>
  </point>
  <point index="798">
    <X>19.579</X>
    <Y>77.064</Y>
    <Z>2126</Z>
  </point>
  <point index="799">
    <X>95.439</X>
    <Y>37.401</Y>
    <Z>2123</Z>
  </point>
  <point index="800">
    <X>118.030</X>
    <Y>14.878</Y>
    <Z>2031</Z>
  </point>
  <point index="801">
    <X>67.867</X>
    <Y>47.962</Y>
    <Z>2140</Z>
  </point>
  <point index="802">
    <X>49.662</X>
    <Y>71.493</Y>
    <Z>2025</Z>
  </point>
  <point index="803">
    <X>52.433</X>
    <Y>24.534</Y>
    <Z>2201</Z>
  </point>
  <point index="804">
    <X>23.505</X>
    <Y>12.359</Y>
    <Z>2284</Z>
  </point>
  <point index="805">
    <X>19.886</X>
    <Y>30.168</Y>
    <Z>2138</Z>
  </point>
  <point index="806">
    <X>58.439</X>
    <Y>75.820</Y>
    <Z>2080</Z>
  </point>
  <point index="807">
    <X>119.873</X>
    <Y>21.156</Y>
    <Z>2141</Z>
  </point>
  <point index="808">
    <X>65.855</X>
    <Y>9.330</Y>
    <Z>2221</Z>
  </point>
  <point index="809">
    <X>33.776</X>
    <Y>68.411</Y>
    <Z>2295</Z>
  </point>
  <point index="810">
    <X>70.314</X>
    <Y>71.713</Y>
    <Z>2041</Z>
  </point>
  <point index="811">
    <X>107.824</X>
    <Y>58.945</Y>
    <Z>2142</Z>
  </point>
  <point index="812">
    <X>65.426</X>
    <Y>8.696</Y>
    <Z>2238</Z>
  </point>
  <point index="813">
    <X>51.756</X>
    <Y>54.101</Y>
    <Z>2158</Z>
  </point>
  <point index="814">
    <X>18.540</X>
    <Y>14.744</Y>
    <Z>2084</Z>
  </point>
  <point index="815">
    <X>57.638</X>
    <Y>13.638</Y>
    <Z>2048</Z>
  </point>
  <point index="816">
    <X>80.410</X>
    <Y>24.793</Y>
    <Z>2197</Z>
  </point>
  <point index="817">
    <X>74.027</X>
    <Y>22.710</Y>
    <Z>2287</Z>
  </point>
  <point index="818">
    <X>37.708</X>
    <Y>29.730</Y>
    <Z>2052</Z>
  </point>
  <point index="819">
    <X>53.017</X>
    <Y>60.299</Y>
    <Z>2238</Z>
  </point>
  <point index="820">
    <X>21.129</X>
    <Y>33.544</Y>
    <Z>2188</Z>
  </point>
  <point index="821">
    <X>61.781</X>
    <Y>76.872</Y>
    <Z>2215</Z>
  </point>
  <point index="822">
    <X>115.887</X>
    <Y>32.322</Y>
    <Z>2168</Z>
  </point>
  <point index="823">
    <X>51.874</X>
    <Y>53.971</Y>
    <Z>2166</Z>
  </point>
  <point index="824">
    <X>77.154</X>
    <Y>21.812</Y>
    <Z>2087</Z>
  </point>
  <point index="825">
    <X>91.089</X>
    <Y>59.085</Y>
    <Z>2116</Z>
  </point>
  <point index="826">
    <X>18.462</X>
    <Y>23.755</Y>
    <Z>2081</Z>
  </point>
  <point index="827">
    <X>17.383</X>
    <Y>8.540</Y>
    <Z>2037</Z>
  </point>
  <point index="828">
    <X>115.355</X>
    <Y>14.384</Y>
    <Z>2202</Z>
  </point>
  <point index="829">
    <X>71.478</X>
    <Y>13.504</Y>
    <Z>2016</Z>
  </point>
  <point index="830">
    <X>65.543</X>
    <Y>66.218</Y>
    <Z>2234</Z>
  </point>
  <point index="831">
    <X>74.865</X>
    <Y>55.569</Y>
    <Z>2233</Z>
  </point>
  <point index="832">
    <X>57.533</X>
    <Y>31.134</Y>
    <Z>2043</Z>
  </point>
  <point index="833">
    <X>52.303</X>
    <Y>10.868</Y>
    <Z>2193</Z>
  </point>
  <point index="834">
    <X>56.928</X>
    <Y>33.729</Y>
    <Z>2019</Z>
  </point>
  <point index="835">
    <X>21.553</X>
    <Y>44.766</Y>
    <Z>2205</Z>
  </point>
  <point index="836">
    <X>91.980</X>
    <Y>66.863</Y>
    <Z>2172</Z>
  </point>
  <point index="837">
    <X>50.089</X>
    <Y>34.299</Y>
    <Z>2052</Z>
  </point>
  <point index="838">
    <X>69.864</X>
    <Y>16.887</Y>
    <Z>2060</Z>
  </point>
  <point index="839">
    <X>59.808</X>
    <Y>55.944</Y>
    <Z>2135</Z>
  </point>
  <point index="840">
    <X>19.961</X>
    <Y>60.374</Y>
    <Z>2141</Z>
  </point>
  <point index="841">
    <X>74.399</X>
    <Y>49.717</Y>
    <Z>2263</Z>
  </point>
  <point index="842">
    <X>107.920</X>
    <Y>49.367</Y>
    <Z>2138</Z>
  </point>
  <point index="843">
    <X>27.866</X>
    <Y>27.467</Y>
    <Z>2140</Z>
  </point>
  <point index="844">
    <X>102.311</X>
    <Y>66.012</Y>
    <Z>2236</Z>
  </point>
  <point index="845">
    <X>14.723</X>
    <Y>26.104</Y>
    <Z>2210</Z>
  </point>
  <point index="846">
    <X>98.953</X>
    <Y>24.084</Y>
    <Z>2101</Z>
  </point>
  <point index="847">
    <X>99.884</X>
    <Y>7.063</Y>
    <Z>2138</Z>
  </point>
  <point index="848">
    <X>103.244</X>
    <Y>9.376</Y>
    <Z>2274</Z>
  </point>
  <point index="849">
    <X>104.648</X>
    <Y>71.361</Y>
    <Z>2270</Z>
  </point>
  <point index="850">
    <X>110.320</X>
    <Y>12.619</Y>
    <Z>2041</Z>
  </point>
  <point index="851">
    <X>68.854</X>
    <Y>33.333</Y>
    <Z>2100</Z>
  </point>
  <point index="852">
    <X>38.558</X>
    <Y>56.696</Y>
    <Z>2003</Z>
  </point>
  <point index="853">
    <X>37.471</X>
    <Y>57.954</Y>
    <Z>2067</Z>
  </point>
  <point index="854">
    <X>34.532</X>
    <Y>16.095</Y>
    <Z>2255</Z>
  </point>
  <point index="855">
    <X>32.610</X>
    <Y>75.621</Y>
    <Z>2154</Z>
  </point>
  <point index="856">
    <X>100.873</X>
    <Y>18.308</Y>
    <Z>2178</Z>
  </point>
  <point index="857">
    <X>100.057</X>
    <Y>31.728</Y>
    <Z>2145</Z>
  </point>
  <point index="858">
    <X>22.954</X>
    <Y>57.770</Y>
    <Z>2262</Z>
  </point>
  <point index="859">
    <X>62.428</X>
    <Y>64.690</Y>
    <Z>2241</Z>
  </point>
  <point index="860">
    <X>102.018</X>
    <Y>21.229</Y>
    <Z>2224</Z>
  </point>
  <point index="861">
    <X>65.130</X>
    <Y>58.649</Y>
    <Z>2250</Z>
  </point>
  <point index="862">
    <X>57.551</X>
    <Y>26.897</Y>
    <Z>2044</Z>
  </point>
  <point index="863">
    <X>109.257</X>
    <Y>34.893</Y>
    <Z>2084</Z>
  </point>
  <point index="864">
    <X>77.208</X>
    <Y>54.734</Y>
    <Z>2084</Z>
  </point>
  <point index="865">
    <X>100.748</X>
    <Y>29.394</Y>
    <Z>2173</Z>
  </point>
  <point index="866">
    <X>58.521</X>
    <Y>17.382</Y>
    <Z>2083</Z>
  </point>
  <point index="867">
    <X>26.382</X>
    <Y>35.158</Y>
    <Z>2200</Z>
  </point>
  <point index="868">
    <X>52.294</X>
    <Y>60.218</Y>
    <Z>2192</Z>
  </point>
  <point index="869">
    <X>70.729</X>
    <Y>7.712</Y>
    <Z>2025</Z>
  </point>
  <point index="870">
    <X>19.458</X>
    <Y>21.924</Y>
    <Z>2121</Z>
  </point>
  <point index="871">
    <X>79.887</X>
    <Y>57.550</Y>
    <Z>2142</Z>
  </point>
  <point index="872">
    <X>16.739</X>
    <Y>58.378</Y>
    <Z>2011</Z>
  </point>
  <point index="873">
    <X>98.186</X>
    <Y>14.906</Y>
    <Z>2070</Z>
  </point>
  <point index="874">
    <X>71.781</X>
    <Y>62.456</Y>
    <Z>2053</Z>
  </point>
  <point index="875">
    <X>59.259</X>
    <Y>36.044</Y>
    <Z>2113</Z>
  </point>
  <point index="876">
    <X>56.149</X>
    <Y>11.543</Y>
    <Z>2037</Z>
  </point>
  <point index="877">
    <X>104.061</X>
    <Y>38.210</Y>
    <Z>2294</Z>
  </point>
  <point index="878">
    <X>18.130</X>
    <Y>58.654</Y>
    <Z>2067</Z>
  </point>
  <point index="879">
    <X>115.112</X>
    <Y>54.567</Y>
    <Z>2218</Z>
  </point>
  <point index="880">
    <X>28.317</X>
    <Y>34.893</Y>
    <Z>2122</Z>
  </point>
  <point index="881">
    <X>20.458</X>
    <Y>15.181</Y>
    <Z>2161</Z>
  </point>
  <point index="882">
    <X>64.827</X>
    <Y>55.166</Y>
    <Z>2263</Z>
  </point>
  <point index="883">
    <X>24.287</X>
    <Y>19.405</Y>
    <Z>2284</Z>
  </point>
  <point index="884">
    <X>104.582</X>
    <Y>53.242</Y>
    <Z>2273</Z>
  </point>
  <point index="885">
    <X>102.573</X>
    <Y>27.550</Y>
    <Z>2247</Z>
  </point>
  <point index="886">
    <X>87.362</X>
    <Y>22.449</Y>
    <Z>2200</Z>
  </point>
  <point index="887">
    <X>30.133</X>
    <Y>30.297</Y>
    <Z>2049</Z>
  </point>
  <point index="888">
    <X>21.417</X>
    <Y>46.313</Y>
    <Z>2200</Z>
  </point>
  <point index="889">
    <X>111.986</X>
    <Y>59.840</Y>
    <Z>2078</Z>
  </point>
  <point index="890">
    <X>120.161</X>
    <Y>21.176</Y>
    <Z>2171</Z>
  </point>
  <point index="891">
    <X>60.687</X>
    <Y>39.990</Y>
    <Z>2171</Z>
  </point>
  <point index="892">
    <X>14.409</X>
    <Y>27.908</Y>
    <Z>2248</Z>
  </point>
  <point index="893">
    <X>116.403</X>
    <Y>31.690</Y>
    <Z>2135</Z>
  </point>
  <point index="894">
    <X>25.752</X>
    <Y>46.086</Y>
    <Z>2225</Z>
  </point>
  <point index="895">
    <X>111.699</X>
    <Y>55.576</Y>
    <Z>2043</Z>
  </point>
  <point index="896">
    <X>67.621</X>
    <Y>29.553</Y>
    <Z>2150</Z>
  </point>
  <point index="897">
    <X>49.693</X>
    <Y>27.382</Y>
    <Z>2027</Z>
  </point>
  <point index="898">
    <X>77.399</X>
    <Y>29.243</Y>
    <Z>2072</Z>
  </point>
  <point index="899">
    <X>99.389</X>
    <Y>56.846</Y>
    <Z>2118</Z>
  </point>
  <point index="900">
    <X>110.483</X>
    <Y>7.700</Y>
    <Z>2035</Z>
  </point>
  <point index="901">
    <X>105.763</X>
    <Y>7.747</Y>
    <Z>2225</Z>
  </point>
  <point index="902">
    <X>91.910</X>
    <Y>71.847</Y>
    <Z>2168</Z>
  </point>
  <point index="903">
    <X>106.673</X>
    <Y>26.279</Y>
    <Z>2188</Z>
  </point>
  <point index="904">
    <X>69.452</X>
    <Y>75.937</Y>
    <Z>2076</Z>
  </point>
  <point index="905">
    <X>17.142</X>
    <Y>74.748</Y>
    <Z>2028</Z>
  </point>
  <point index="906">
    <X>105.188</X>
    <Y>60.955</Y>
    <Z>2248</Z>
  </point>
  <point index="907">
    <X>31.425</X>
    <Y>49.360</Y>
    <Z>2010</Z>
  </point>
  <point index="908">
    <X>23.765</X>
    <Y>62.171</Y>
    <Z>2295</Z>
  </point>
  <point index="909">
    <X>62.836</X>
    <Y>14.134</Y>
    <Z>2257</Z>
  </point>
  <point index="910">
    <X>67.769</X>
    <Y>67.106</Y>
    <Z>2144</Z>
  </point>
  <point index="911">
    <X>61.974</X>
    <Y>45.311</Y>
    <Z>2222</Z>
  </point>
  <point index="912">
    <X>119.526</X>
    <Y>60.646</Y>
    <Z>2105</Z>
  </point>
  <point index="913">
    <X>52.286</X>
    <Y>65.240</Y>
    <Z>2192</Z>
  </point>
  <point index="914">
    <X>21.747</X>
    <Y>54.116</Y>
    <Z>2213</Z>
  </point>
  <point index="915">
    <X>58.388</X>
    <Y>68.189</Y>
    <Z>2078</Z>
  </point>
  <point index="916">
    <X>114.474</X>
    <Y>66.313</Y>
    <Z>2258</Z>
  </point>
  <point index="917">
    <X>91.437</X>
    <Y>65.722</Y>
    <Z>2138</Z>
  </point>
  <point index="918">
    <X>101.790</X>
    <Y>19.145</Y>
    <Z>2215</Z>
  </point>
  <point index="919">
    <X>77.292</X>
    <Y>27.933</Y>
    <Z>2079</Z>
  </point>
  <point index="920">
    <X>118.495</X>
    <Y>26.056</Y>
    <Z>2002</Z>
  </point>
  <point index="921">
    <X>61.364</X>
    <Y>32.981</Y>
    <Z>2198</Z>
  </point>
  <point index="922">
    <X>34.794</X>
    <Y>24.211</Y>
    <Z>2238</Z>
  </point>
  <point index="923">
    <X>10.652</X>
    <Y>26.147</Y>
    <Z>2088</Z>
  </point>
  <point index="924">
    <X>26.604</X>
    <Y>14.394</Y>
    <Z>2191</Z>
  </point>
  <point index="925">
    <X>19.699</X>
    <Y>49.105</Y>
    <Z>2131</Z>
  </point>
  <point index="926">
    <X>89.186</X>
    <Y>17.773</Y>
    <Z>2009</Z>
  </point>
  <point index="927">
    <X>13.810</X>
    <Y>34.876</Y>
    <Z>2289</Z>
  </point>
  <point index="928">
    <X>107.705</X>
    <Y>34.526</Y>
    <Z>2147</Z>
  </point>
  <point index="929">
    <X>113.739</X>
    <Y>67.008</Y>
    <Z>2290</Z>
  </point>
  <point index="930">
    <X>16.771</X>
    <Y>12.593</Y>
    <Z>2013</Z>
  </point>
  <point index="931">
    <X>112.896</X>
    <Y>75.708</Y>
    <Z>2188</Z>
  </point>
  <point index="932">
    <X>105.448</X>
    <Y>72.835</Y>
    <Z>2238</Z>
  </point>
  <point index="933">
    <X>61.130</X>
    <Y>49.934</Y>
    <Z>2188</Z>
  </point>
  <point index="934">
    <X>51.219</X>
    <Y>68.939</Y>
    <Z>2124</Z>
  </point>
  <point index="935">
    <X>8.395</X>
    <Y>61.084</Y>
    <Z>2092</Z>
  </point>
  <point index="936">
    <X>107.470</X>
    <Y>40.575</Y>
    <Z>2156</Z>
  </point>
  <point index="937">
    <X>62.492</X>
    <Y>16.033</Y>
    <Z>2243</Z>
  </point>
  <point index="938">
    <X>53.030</X>
    <Y>25.260</Y>
    <Z>2239</Z>
  </point>
  <point index="939">
    <X>18.721</X>
    <Y>51.036</Y>
    <Z>2091</Z>
  </point>
  <point index="940">
    <X>26.875</X>
    <Y>13.015</Y>
    <Z>2180</Z>
  </point>
  <point index="941">
    <X>91.632</X>
    <Y>69.026</Y>
    <Z>2150</Z>
  </point>
  <point index="942">
    <X>33.840</X>
    <Y>50.168</Y>
    <Z>2299</Z>
  </point>
  <point index="943">
    <X>109.744</X>
    <Y>19.142</Y>
    <Z>2064</Z>
  </point>
  <point index="944">
    <X>40.963</X>
    <Y>63.806</Y>
    <Z>2254</Z>
  </point>
  <point index="945">
    <X>105.026</X>
    <Y>25.127</Y>
    <Z>2255</Z>
  </point>
  <point index="946">
    <X>26.686</X>
    <Y>14.647</Y>
    <Z>2188</Z>
  </point>
  <point index="947">
    <X>99.847</X>
    <Y>69.675</Y>
    <Z>2137</Z>
  </point>
  <point index="948">
    <X>64.798</X>
    <Y>73.135</Y>
    <Z>2264</Z>
  </point>
  <point index="949">
    <X>94.812</X>
    <Y>36.347</Y>
    <Z>2199</Z>
  </point>
  <point index="950">
    <X>112.376</X>
    <Y>61.101</Y>
    <Z>2125</Z>
  </point>
  <point index="951">
    <X>74.596</X>
    <Y>54.150</Y>
    <Z>2250</Z>
  </point>
  <point index="952">
    <X>14.751</X>
    <Y>61.461</Y>
    <Z>2207</Z>
  </point>
  <point index="953">
    <X>76.413</X>
    <Y>55.974</Y>
    <Z>2135</Z>
  </point>
  <point index="954">
    <X>117.452</X>
    <Y>65.239</Y>
    <Z>2068</Z>
  </point>
  <point index="955">
    <X>95.739</X>
    <Y>59.416</Y>
    <Z>2087</Z>
  </point>
  <point index="956">
    <X>18.689</X>
    <Y>31.016</Y>
    <Z>2090</Z>
  </point>
  <point index="957">
    <X>99.157</X>
    <Y>19.931</Y>
    <Z>2109</Z>
  </point>
  <point index="958">
    <X>95.390</X>
    <Y>56.305</Y>
    <Z>2129</Z>
  </point>
  <point index="959">
    <X>112.307</X>
    <Y>60.873</Y>
    <Z>2117</Z>
  </point>
  <point index="960">
    <X>49.852</X>
    <Y>51.376</Y>
    <Z>2037</Z>
  </point>
  <point index="961">
    <X>18.087</X>
    <Y>67.022</Y>
    <Z>2066</Z>
  </point>
  <point index="962">
    <X>66.646</X>
    <Y>74.405</Y>
    <Z>2189</Z>
  </point>
  <point index="963">
    <X>25.757</X>
    <Y>58.561</Y>
    <Z>2225</Z>
  </point>
  <point index="964">
    <X>94.964</X>
    <Y>67.680</Y>
    <Z>2181</Z>
  </point>
  <point index="965">
    <X>64.681</X>
    <Y>8.031</Y>
    <Z>2269</Z>
  </point>
  <point index="966">
    <X>92.762</X>
    <Y>72.400</Y>
    <Z>2222</Z>
  </point>
  <point index="967">
    <X>21.242</X>
    <Y>68.315</Y>
    <Z>2193</Z>
  </point>
  <point index="968">
    <X>53.819</X>
    <Y>32.735</Y>
    <Z>2290</Z>
  </point>
  <point index="969">
    <X>16.285</X>
    <Y>19.156</Y>
    <Z>2021</Z>
  </point>
  <point index="970">
    <X>35.418</X>
    <Y>36.466</Y>
    <Z>2198</Z>
  </point>
  <point index="971">
    <X>63.963</X>
    <Y>30.793</Y>
    <Z>2297</Z>
  </point>
  <point index="972">
    <X>62.233</X>
    <Y>72.489</Y>
    <Z>2233</Z>
  </point>
  <point index="973">
    <X>54.530</X>
    <Y>35.175</Y>
    <Z>2233</Z>
  </point>
  <point index="974">
    <X>30.102</X>
    <Y>24.981</Y>
    <Z>2050</Z>
  </point>
  <point index="975">
    <X>99.469</X>
    <Y>47.124</Y>
    <Z>2121</Z>
  </point>
  <point index="976">
    <X>31.007</X>
    <Y>73.079</Y>
    <Z>2014</Z>
  </point>
  <point index="977">
    <X>110.702</X>
    <Y>24.530</Y>
    <Z>2026</Z>
  </point>
  <point index="978">
    <X>100.376</X>
    <Y>16.584</Y>
    <Z>2158</Z>
  </point>
  <point index="979">
    <X>73.275</X>
    <Y>67.804</Y>
    <Z>2234</Z>
  </point>
  <point index="980">
    <X>58.992</X>
    <Y>35.614</Y>
    <Z>2102</Z>
  </point>
  <point index="981">
    <X>25.363</X>
    <Y>7.626</Y>
    <Z>2241</Z>
  </point>
  <point index="982">
    <X>79.463</X>
    <Y>58.401</Y>
    <Z>2098</Z>
  </point>
  <point index="983">
    <X>52.244</X>
    <Y>27.208</Y>
    <Z>2189</Z>
  </point>
  <point index="984">
    <X>106.829</X>
    <Y>64.486</Y>
    <Z>2182</Z>
  </point>
  <point index="985">
    <X>34.105</X>
    <Y>70.448</Y>
    <Z>2282</Z>
  </point>
  <point index="986">
    <X>113.507</X>
    <Y>57.642</Y>
    <Z>2262</Z>
  </point>
  <point index="987">
    <X>66.051</X>
    <Y>30.891</Y>
    <Z>2213</Z>
  </point>
  <point index="988">
    <X>47.673</X>
    <Y>61.247</Y>
    <Z>2167</Z>
  </point>
  <point index="989">
    <X>68.982</X>
    <Y>57.674</Y>
    <Z>2095</Z>
  </point>
  <point index="990">
    <X>99.384</X>
    <Y>59.857</Y>
    <Z>2118</Z>
  </point>
  <point index="991">
    <X>52.133</X>
    <Y>56.149</Y>
    <Z>2182</Z>
  </point>
  <point index="992">
    <X>91.976</X>
    <Y>28.889</Y>
    <Z>2172</Z>
  </point>
  <point index="993">
    <X>112.685</X>
    <Y>72.187</Y>
    <Z>2163</Z>
  </point>
  <point index="994">
    <X>61.915</X>
    <Y>48.621</Y>
    <Z>2220</Z>
  </point>
  <point index="995">
    <X>120.814</X>
    <Y>27.325</Y>
    <Z>2239</Z>
  </point>
  <point index="996">
    <X>108.314</X>
    <Y>71.573</Y>
    <Z>2122</Z>
  </point>
  <point index="997">
    <X>23.107</X>
    <Y>23.521</Y>
    <Z>2268</Z>
  </point>
  <point index="998">
    <X>29.265</X>
    <Y>35.879</Y>
    <Z>2084</Z>
  </point>
  <point index="999">
    <X>75.274</X>
    <Y>56.330</Y>
    <Z>2207</Z>
  </point>
  <point index="1000">
    <X>76.408</X>
    <Y>72.787</Y>
    <Z>2135</Z>
  </point>
</points>
