# Supplementary material for: LIFTOSCOPE: development of an automated AI-based module for time-effective and contactless analysis and isolation of cells in microtiter plates
Source: J Biol Eng. 2023 Feb 7;17:10. doi: 10.1186/s13036-023-00329-9 (PMC9903473; doi:10.1186/s13036-023-00329-9)
Supplement: Supplementary file 1 — Additional file 1. [file 13036_2023_329_MOESM1_ESM.zip › Points14.xml]

<points>
  <point index="1">
    <X>19.800</X>
    <Y>73.830</Y>
    <Z>2098</Z>
  </point>
  <point index="2">
    <X>24.686</X>
    <Y>6.835</Y>
    <Z>2261</Z>
  </point>
  <point index="3">
    <X>114.486</X>
    <Y>62.314</Y>
    <Z>2212</Z>
  </point>
  <point index="4">
    <X>114.409</X>
    <Y>32.077</Y>
    <Z>2208</Z>
  </point>
  <point index="5">
    <X>79.995</X>
    <Y>63.086</Y>
    <Z>2185</Z>
  </point>
  <point index="6">
    <X>54.328</X>
    <Y>18.608</Y>
    <Z>2164</Z>
  </point>
  <point index="7">
    <X>97.325</X>
    <Y>61.568</Y>
    <Z>2022</Z>
  </point>
  <point index="8">
    <X>98.121</X>
    <Y>55.911</Y>
    <Z>2016</Z>
  </point>
  <point index="9">
    <X>13.291</X>
    <Y>68.679</Y>
    <Z>2213</Z>
  </point>
  <point index="10">
    <X>72.722</X>
    <Y>62.499</Y>
    <Z>2129</Z>
  </point>
  <point index="11">
    <X>93.284</X>
    <Y>14.718</Y>
    <Z>2213</Z>
  </point>
  <point index="12">
    <X>17.466</X>
    <Y>64.199</Y>
    <Z>2016</Z>
  </point>
  <point index="13">
    <X>51.718</X>
    <Y>23.983</Y>
    <Z>2287</Z>
  </point>
  <point index="14">
    <X>22.526</X>
    <Y>30.409</Y>
    <Z>2232</Z>
  </point>
  <point index="15">
    <X>68.119</X>
    <Y>55.356</Y>
    <Z>2093</Z>
  </point>
  <point index="16">
    <X>70.644</X>
    <Y>56.405</Y>
    <Z>2030</Z>
  </point>
  <point index="17">
    <X>107.582</X>
    <Y>40.789</Y>
    <Z>2119</Z>
  </point>
  <point index="18">
    <X>72.951</X>
    <Y>27.164</Y>
    <Z>2139</Z>
  </point>
  <point index="19">
    <X>33.638</X>
    <Y>37.319</Y>
    <Z>2172</Z>
  </point>
  <point index="20">
    <X>64.914</X>
    <Y>51.158</Y>
    <Z>2250</Z>
  </point>
  <point index="21">
    <X>114.969</X>
    <Y>32.853</Y>
    <Z>2235</Z>
  </point>
  <point index="22">
    <X>104.015</X>
    <Y>9.504</Y>
    <Z>2294</Z>
  </point>
  <point index="23">
    <X>29.145</X>
    <Y>39.636</Y>
    <Z>2042</Z>
  </point>
  <point index="24">
    <X>63.623</X>
    <Y>32.732</Y>
    <Z>2286</Z>
  </point>
  <point index="25">
    <X>87.680</X>
    <Y>18.229</Y>
    <Z>2195</Z>
  </point>
  <point index="26">
    <X>116.330</X>
    <Y>71.634</Y>
    <Z>2299</Z>
  </point>
  <point index="27">
    <X>59.070</X>
    <Y>56.402</Y>
    <Z>2063</Z>
  </point>
  <point index="28">
    <X>27.972</X>
    <Y>55.990</Y>
    <Z>2100</Z>
  </point>
  <point index="29">
    <X>116.734</X>
    <Y>34.598</Y>
    <Z>2217</Z>
  </point>
  <point index="30">
    <X>100.665</X>
    <Y>52.120</Y>
    <Z>2141</Z>
  </point>
  <point index="31">
    <X>91.144</X>
    <Y>35.187</Y>
    <Z>2234</Z>
  </point>
  <point index="32">
    <X>51.292</X>
    <Y>23.914</Y>
    <Z>2266</Z>
  </point>
  <point index="33">
    <X>26.026</X>
    <Y>18.652</Y>
    <Z>2195</Z>
  </point>
  <point index="34">
    <X>15.898</X>
    <Y>48.018</Y>
    <Z>2090</Z>
  </point>
  <point index="35">
    <X>72.778</X>
    <Y>70.877</Y>
    <Z>2131</Z>
  </point>
  <point index="36">
    <X>20.258</X>
    <Y>38.228</Y>
    <Z>2121</Z>
  </point>
  <point index="37">
    <X>49.297</X>
    <Y>32.989</Y>
    <Z>2063</Z>
  </point>
  <point index="38">
    <X>68.434</X>
    <Y>57.774</Y>
    <Z>2077</Z>
  </point>
  <point index="39">
    <X>67.236</X>
    <Y>78.355</Y>
    <Z>2136</Z>
  </point>
  <point index="40">
    <X>56.512</X>
    <Y>57.770</Y>
    <Z>2061</Z>
  </point>
  <point index="41">
    <X>26.037</X>
    <Y>71.449</Y>
    <Z>2195</Z>
  </point>
  <point index="42">
    <X>21.546</X>
    <Y>70.729</Y>
    <Z>2184</Z>
  </point>
  <point index="43">
    <X>105.139</X>
    <Y>38.891</Y>
    <Z>2239</Z>
  </point>
  <point index="44">
    <X>48.770</X>
    <Y>59.306</Y>
    <Z>2106</Z>
  </point>
  <point index="45">
    <X>24.925</X>
    <Y>59.168</Y>
    <Z>2250</Z>
  </point>
  <point index="46">
    <X>73.819</X>
    <Y>32.271</Y>
    <Z>2180</Z>
  </point>
  <point index="47">
    <X>99.268</X>
    <Y>31.808</Y>
    <Z>2072</Z>
  </point>
  <point index="48">
    <X>78.550</X>
    <Y>66.152</Y>
    <Z>2067</Z>
  </point>
  <point index="49">
    <X>73.307</X>
    <Y>51.872</Y>
    <Z>2156</Z>
  </point>
  <point index="50">
    <X>58.728</X>
    <Y>48.129</Y>
    <Z>2046</Z>
  </point>
  <point index="51">
    <X>34.222</X>
    <Y>69.254</Y>
    <Z>2199</Z>
  </point>
  <point index="52">
    <X>15.864</X>
    <Y>62.396</Y>
    <Z>2091</Z>
  </point>
  <point index="53">
    <X>119.578</X>
    <Y>25.886</Y>
    <Z>2151</Z>
  </point>
  <point index="54">
    <X>35.821</X>
    <Y>54.910</Y>
    <Z>2275</Z>
  </point>
  <point index="55">
    <X>23.286</X>
    <Y>68.602</Y>
    <Z>2270</Z>
  </point>
  <point index="56">
    <X>16.461</X>
    <Y>57.811</Y>
    <Z>2063</Z>
  </point>
  <point index="57">
    <X>96.042</X>
    <Y>28.537</Y>
    <Z>2083</Z>
  </point>
  <point index="58">
    <X>61.789</X>
    <Y>26.633</Y>
    <Z>2196</Z>
  </point>
  <point index="59">
    <X>69.176</X>
    <Y>24.336</Y>
    <Z>2041</Z>
  </point>
  <point index="60">
    <X>98.394</X>
    <Y>36.035</Y>
    <Z>2029</Z>
  </point>
  <point index="61">
    <X>115.428</X>
    <Y>13.497</Y>
    <Z>2256</Z>
  </point>
  <point index="62">
    <X>13.723</X>
    <Y>55.898</Y>
    <Z>2193</Z>
  </point>
  <point index="63">
    <X>17.928</X>
    <Y>16.720</Y>
    <Z>2006</Z>
  </point>
  <point index="64">
    <X>18.856</X>
    <Y>12.485</Y>
    <Z>2052</Z>
  </point>
  <point index="65">
    <X>62.510</X>
    <Y>48.314</Y>
    <Z>2232</Z>
  </point>
  <point index="66">
    <X>99.303</X>
    <Y>55.903</Y>
    <Z>2074</Z>
  </point>
  <point index="67">
    <X>62.219</X>
    <Y>55.137</Y>
    <Z>2217</Z>
  </point>
  <point index="68">
    <X>109.396</X>
    <Y>55.373</Y>
    <Z>2030</Z>
  </point>
  <point index="69">
    <X>91.555</X>
    <Y>11.589</Y>
    <Z>2295</Z>
  </point>
  <point index="70">
    <X>57.093</X>
    <Y>69.050</Y>
    <Z>2033</Z>
  </point>
  <point index="71">
    <X>39.083</X>
    <Y>16.221</Y>
    <Z>2111</Z>
  </point>
  <point index="72">
    <X>28.294</X>
    <Y>26.559</Y>
    <Z>2084</Z>
  </point>
  <point index="73">
    <X>111.053</X>
    <Y>8.346</Y>
    <Z>2050</Z>
  </point>
  <point index="74">
    <X>16.813</X>
    <Y>21.483</Y>
    <Z>2047</Z>
  </point>
  <point index="75">
    <X>21.066</X>
    <Y>31.502</Y>
    <Z>2161</Z>
  </point>
  <point index="76">
    <X>29.893</X>
    <Y>20.696</Y>
    <Z>2005</Z>
  </point>
  <point index="77">
    <X>99.377</X>
    <Y>69.748</Y>
    <Z>2078</Z>
  </point>
  <point index="78">
    <X>59.449</X>
    <Y>9.206</Y>
    <Z>2081</Z>
  </point>
  <point index="79">
    <X>75.275</X>
    <Y>33.274</Y>
    <Z>2249</Z>
  </point>
  <point index="80">
    <X>25.082</X>
    <Y>73.926</Y>
    <Z>2242</Z>
  </point>
  <point index="81">
    <X>109.988</X>
    <Y>45.607</Y>
    <Z>2001</Z>
  </point>
  <point index="82">
    <X>58.772</X>
    <Y>69.425</Y>
    <Z>2048</Z>
  </point>
  <point index="83">
    <X>55.916</X>
    <Y>38.665</Y>
    <Z>2089</Z>
  </point>
  <point index="84">
    <X>70.046</X>
    <Y>13.301</Y>
    <Z>2002</Z>
  </point>
  <point index="85">
    <X>63.480</X>
    <Y>71.390</Y>
    <Z>2279</Z>
  </point>
  <point index="86">
    <X>89.446</X>
    <Y>57.029</Y>
    <Z>2051</Z>
  </point>
  <point index="87">
    <X>33.905</X>
    <Y>34.674</Y>
    <Z>2184</Z>
  </point>
  <point index="88">
    <X>37.044</X>
    <Y>27.528</Y>
    <Z>2149</Z>
  </point>
  <point index="89">
    <X>102.038</X>
    <Y>14.758</Y>
    <Z>2208</Z>
  </point>
  <point index="90">
    <X>27.152</X>
    <Y>33.265</Y>
    <Z>2140</Z>
  </point>
  <point index="91">
    <X>74.450</X>
    <Y>63.675</Y>
    <Z>2210</Z>
  </point>
  <point index="92">
    <X>67.781</X>
    <Y>48.649</Y>
    <Z>2109</Z>
  </point>
  <point index="93">
    <X>18.985</X>
    <Y>62.271</Y>
    <Z>2058</Z>
  </point>
  <point index="94">
    <X>14.549</X>
    <Y>38.172</Y>
    <Z>2154</Z>
  </point>
  <point index="95">
    <X>106.615</X>
    <Y>68.214</Y>
    <Z>2167</Z>
  </point>
  <point index="96">
    <X>90.428</X>
    <Y>27.697</Y>
    <Z>2078</Z>
  </point>
  <point index="97">
    <X>71.197</X>
    <Y>33.111</Y>
    <Z>2056</Z>
  </point>
  <point index="98">
    <X>22.723</X>
    <Y>60.149</Y>
    <Z>2242</Z>
  </point>
  <point index="99">
    <X>28.346</X>
    <Y>37.212</Y>
    <Z>2081</Z>
  </point>
  <point index="100">
    <X>65.594</X>
    <Y>60.345</Y>
    <Z>2217</Z>
  </point>
  <point index="101">
    <X>89.676</X>
    <Y>54.920</Y>
    <Z>2032</Z>
  </point>
  <point index="102">
    <X>102.570</X>
    <Y>18.751</Y>
    <Z>2235</Z>
  </point>
  <point index="103">
    <X>71.461</X>
    <Y>52.216</Y>
    <Z>2069</Z>
  </point>
  <point index="104">
    <X>117.827</X>
    <Y>27.318</Y>
    <Z>2008</Z>
  </point>
  <point index="105">
    <X>32.262</X>
    <Y>72.359</Y>
    <Z>2107</Z>
  </point>
  <point index="106">
    <X>53.844</X>
    <Y>10.586</Y>
    <Z>2187</Z>
  </point>
  <point index="107">
    <X>29.948</X>
    <Y>50.174</Y>
    <Z>2003</Z>
  </point>
  <point index="108">
    <X>55.361</X>
    <Y>10.462</Y>
    <Z>2115</Z>
  </point>
  <point index="109">
    <X>112.094</X>
    <Y>16.655</Y>
    <Z>2099</Z>
  </point>
  <point index="110">
    <X>60.262</X>
    <Y>39.139</Y>
    <Z>2121</Z>
  </point>
  <point index="111">
    <X>24.381</X>
    <Y>60.210</Y>
    <Z>2276</Z>
  </point>
  <point index="112">
    <X>77.674</X>
    <Y>55.903</Y>
    <Z>2012</Z>
  </point>
  <point index="113">
    <X>26.381</X>
    <Y>10.303</Y>
    <Z>2178</Z>
  </point>
  <point index="114">
    <X>117.939</X>
    <Y>14.161</Y>
    <Z>2017</Z>
  </point>
  <point index="115">
    <X>93.737</X>
    <Y>73.989</Y>
    <Z>2192</Z>
  </point>
  <point index="116">
    <X>25.824</X>
    <Y>48.781</Y>
    <Z>2205</Z>
  </point>
  <point index="117">
    <X>54.286</X>
    <Y>63.318</Y>
    <Z>2166</Z>
  </point>
  <point index="118">
    <X>106.800</X>
    <Y>16.526</Y>
    <Z>2157</Z>
  </point>
  <point index="119">
    <X>109.213</X>
    <Y>28.150</Y>
    <Z>2039</Z>
  </point>
  <point index="120">
    <X>64.189</X>
    <Y>16.446</Y>
    <Z>2286</Z>
  </point>
  <point index="121">
    <X>115.500</X>
    <Y>72.129</Y>
    <Z>2260</Z>
  </point>
  <point index="122">
    <X>75.788</X>
    <Y>23.942</Y>
    <Z>2273</Z>
  </point>
  <point index="123">
    <X>109.559</X>
    <Y>36.581</Y>
    <Z>2022</Z>
  </point>
  <point index="124">
    <X>67.560</X>
    <Y>57.796</Y>
    <Z>2120</Z>
  </point>
  <point index="125">
    <X>95.144</X>
    <Y>9.696</Y>
    <Z>2125</Z>
  </point>
  <point index="126">
    <X>32.718</X>
    <Y>75.679</Y>
    <Z>2128</Z>
  </point>
  <point index="127">
    <X>72.830</X>
    <Y>65.398</Y>
    <Z>2134</Z>
  </point>
  <point index="128">
    <X>56.565</X>
    <Y>62.675</Y>
    <Z>2058</Z>
  </point>
  <point index="129">
    <X>22.043</X>
    <Y>28.825</Y>
    <Z>2209</Z>
  </point>
  <point index="130">
    <X>67.096</X>
    <Y>27.844</Y>
    <Z>2143</Z>
  </point>
  <point index="131">
    <X>9.928</X>
    <Y>32.054</Y>
    <Z>2012</Z>
  </point>
  <point index="132">
    <X>114.610</X>
    <Y>55.316</Y>
    <Z>2218</Z>
  </point>
  <point index="133">
    <X>75.693</X>
    <Y>36.480</Y>
    <Z>2269</Z>
  </point>
  <point index="134">
    <X>73.034</X>
    <Y>28.593</Y>
    <Z>2143</Z>
  </point>
  <point index="135">
    <X>72.491</X>
    <Y>35.637</Y>
    <Z>2118</Z>
  </point>
  <point index="136">
    <X>108.981</X>
    <Y>57.489</Y>
    <Z>2050</Z>
  </point>
  <point index="137">
    <X>30.760</X>
    <Y>27.411</Y>
    <Z>2036</Z>
  </point>
  <point index="138">
    <X>101.602</X>
    <Y>7.484</Y>
    <Z>2187</Z>
  </point>
  <point index="139">
    <X>30.115</X>
    <Y>17.750</Y>
    <Z>2005</Z>
  </point>
  <point index="140">
    <X>51.167</X>
    <Y>22.072</Y>
    <Z>2239</Z>
  </point>
  <point index="141">
    <X>89.884</X>
    <Y>32.945</Y>
    <Z>2015</Z>
  </point>
  <point index="142">
    <X>22.032</X>
    <Y>72.938</Y>
    <Z>2208</Z>
  </point>
  <point index="143">
    <X>116.614</X>
    <Y>54.879</Y>
    <Z>2243</Z>
  </point>
  <point index="144">
    <X>53.153</X>
    <Y>23.167</Y>
    <Z>2219</Z>
  </point>
  <point index="145">
    <X>14.335</X>
    <Y>35.570</Y>
    <Z>2164</Z>
  </point>
  <point index="146">
    <X>64.492</X>
    <Y>76.105</Y>
    <Z>2271</Z>
  </point>
  <point index="147">
    <X>89.521</X>
    <Y>64.900</Y>
    <Z>2045</Z>
  </point>
  <point index="148">
    <X>35.805</X>
    <Y>62.225</Y>
    <Z>2274</Z>
  </point>
  <point index="149">
    <X>32.348</X>
    <Y>72.048</Y>
    <Z>2111</Z>
  </point>
  <point index="150">
    <X>27.777</X>
    <Y>56.460</Y>
    <Z>2109</Z>
  </point>
  <point index="151">
    <X>29.246</X>
    <Y>16.948</Y>
    <Z>2037</Z>
  </point>
  <point index="152">
    <X>60.395</X>
    <Y>74.582</Y>
    <Z>2128</Z>
  </point>
  <point index="153">
    <X>74.567</X>
    <Y>73.471</Y>
    <Z>2216</Z>
  </point>
  <point index="154">
    <X>66.772</X>
    <Y>17.321</Y>
    <Z>2159</Z>
  </point>
  <point index="155">
    <X>9.321</X>
    <Y>63.244</Y>
    <Z>2061</Z>
  </point>
  <point index="156">
    <X>86.424</X>
    <Y>23.054</Y>
    <Z>2298</Z>
  </point>
  <point index="157">
    <X>63.629</X>
    <Y>71.487</Y>
    <Z>2287</Z>
  </point>
  <point index="158">
    <X>12.739</X>
    <Y>69.230</Y>
    <Z>2239</Z>
  </point>
  <point index="159">
    <X>18.710</X>
    <Y>38.457</Y>
    <Z>2045</Z>
  </point>
  <point index="160">
    <X>64.786</X>
    <Y>29.262</Y>
    <Z>2256</Z>
  </point>
  <point index="161">
    <X>13.030</X>
    <Y>17.738</Y>
    <Z>2225</Z>
  </point>
  <point index="162">
    <X>19.298</X>
    <Y>63.530</Y>
    <Z>2074</Z>
  </point>
  <point index="163">
    <X>69.399</X>
    <Y>28.783</Y>
    <Z>2030</Z>
  </point>
  <point index="164">
    <X>93.003</X>
    <Y>66.568</Y>
    <Z>2227</Z>
  </point>
  <point index="165">
    <X>108.251</X>
    <Y>64.316</Y>
    <Z>2086</Z>
  </point>
  <point index="166">
    <X>30.818</X>
    <Y>34.132</Y>
    <Z>2039</Z>
  </point>
  <point index="167">
    <X>21.157</X>
    <Y>24.501</Y>
    <Z>2165</Z>
  </point>
  <point index="168">
    <X>100.862</X>
    <Y>32.338</Y>
    <Z>2151</Z>
  </point>
  <point index="169">
    <X>103.252</X>
    <Y>78.239</Y>
    <Z>2268</Z>
  </point>
  <point index="170">
    <X>15.005</X>
    <Y>58.317</Y>
    <Z>2132</Z>
  </point>
  <point index="171">
    <X>107.115</X>
    <Y>24.860</Y>
    <Z>2142</Z>
  </point>
  <point index="172">
    <X>59.885</X>
    <Y>47.180</Y>
    <Z>2103</Z>
  </point>
  <point index="173">
    <X>73.292</X>
    <Y>20.525</Y>
    <Z>2155</Z>
  </point>
  <point index="174">
    <X>35.541</X>
    <Y>67.895</Y>
    <Z>2262</Z>
  </point>
  <point index="175">
    <X>73.420</X>
    <Y>69.014</Y>
    <Z>2161</Z>
  </point>
  <point index="176">
    <X>26.927</X>
    <Y>29.124</Y>
    <Z>2151</Z>
  </point>
  <point index="177">
    <X>66.327</X>
    <Y>56.037</Y>
    <Z>2181</Z>
  </point>
  <point index="178">
    <X>28.888</X>
    <Y>71.630</Y>
    <Z>2055</Z>
  </point>
  <point index="179">
    <X>68.251</X>
    <Y>57.393</Y>
    <Z>2086</Z>
  </point>
  <point index="180">
    <X>15.414</X>
    <Y>11.924</Y>
    <Z>2113</Z>
  </point>
  <point index="181">
    <X>115.194</X>
    <Y>30.131</Y>
    <Z>2245</Z>
  </point>
  <point index="182">
    <X>48.689</X>
    <Y>63.079</Y>
    <Z>2113</Z>
  </point>
  <point index="183">
    <X>59.052</X>
    <Y>64.879</Y>
    <Z>2062</Z>
  </point>
  <point index="184">
    <X>108.376</X>
    <Y>38.322</Y>
    <Z>2080</Z>
  </point>
  <point index="185">
    <X>22.058</X>
    <Y>25.504</Y>
    <Z>2209</Z>
  </point>
  <point index="186">
    <X>14.043</X>
    <Y>58.104</Y>
    <Z>2177</Z>
  </point>
  <point index="187">
    <X>65.270</X>
    <Y>64.591</Y>
    <Z>2233</Z>
  </point>
  <point index="188">
    <X>56.502</X>
    <Y>39.294</Y>
    <Z>2061</Z>
  </point>
  <point index="189">
    <X>108.097</X>
    <Y>20.849</Y>
    <Z>2094</Z>
  </point>
  <point index="190">
    <X>62.014</X>
    <Y>70.964</Y>
    <Z>2207</Z>
  </point>
  <point index="191">
    <X>35.072</X>
    <Y>16.332</Y>
    <Z>2240</Z>
  </point>
  <point index="192">
    <X>108.968</X>
    <Y>32.390</Y>
    <Z>2051</Z>
  </point>
  <point index="193">
    <X>99.943</X>
    <Y>50.569</Y>
    <Z>2105</Z>
  </point>
  <point index="194">
    <X>75.334</X>
    <Y>62.964</Y>
    <Z>2252</Z>
  </point>
  <point index="195">
    <X>55.528</X>
    <Y>52.614</Y>
    <Z>2107</Z>
  </point>
  <point index="196">
    <X>79.538</X>
    <Y>21.212</Y>
    <Z>2148</Z>
  </point>
  <point index="197">
    <X>36.423</X>
    <Y>51.303</Y>
    <Z>2285</Z>
  </point>
  <point index="198">
    <X>62.740</X>
    <Y>10.676</Y>
    <Z>2243</Z>
  </point>
  <point index="199">
    <X>87.140</X>
    <Y>18.759</Y>
    <Z>2239</Z>
  </point>
  <point index="200">
    <X>94.290</X>
    <Y>60.337</Y>
    <Z>2166</Z>
  </point>
  <point index="201">
    <X>26.435</X>
    <Y>15.096</Y>
    <Z>2175</Z>
  </point>
  <point index="202">
    <X>89.207</X>
    <Y>15.447</Y>
    <Z>2071</Z>
  </point>
  <point index="203">
    <X>58.067</X>
    <Y>57.049</Y>
    <Z>2013</Z>
  </point>
  <point index="204">
    <X>60.611</X>
    <Y>73.088</Y>
    <Z>2138</Z>
  </point>
  <point index="205">
    <X>64.348</X>
    <Y>24.923</Y>
    <Z>2278</Z>
  </point>
  <point index="206">
    <X>95.756</X>
    <Y>67.013</Y>
    <Z>2096</Z>
  </point>
  <point index="207">
    <X>10.808</X>
    <Y>12.337</Y>
    <Z>2161</Z>
  </point>
  <point index="208">
    <X>55.422</X>
    <Y>54.330</Y>
    <Z>2112</Z>
  </point>
  <point index="209">
    <X>77.339</X>
    <Y>53.703</Y>
    <Z>2085</Z>
  </point>
  <point index="210">
    <X>104.949</X>
    <Y>78.740</Y>
    <Z>2248</Z>
  </point>
  <point index="211">
    <X>10.549</X>
    <Y>53.845</Y>
    <Z>2104</Z>
  </point>
  <point index="212">
    <X>65.019</X>
    <Y>60.438</Y>
    <Z>2245</Z>
  </point>
  <point index="213">
    <X>111.453</X>
    <Y>38.627</Y>
    <Z>2069</Z>
  </point>
  <point index="214">
    <X>9.805</X>
    <Y>58.179</Y>
    <Z>2022</Z>
  </point>
  <point index="215">
    <X>56.672</X>
    <Y>69.621</Y>
    <Z>2053</Z>
  </point>
  <point index="216">
    <X>65.782</X>
    <Y>56.702</Y>
    <Z>2207</Z>
  </point>
  <point index="217">
    <X>78.750</X>
    <Y>56.171</Y>
    <Z>2083</Z>
  </point>
  <point index="218">
    <X>63.976</X>
    <Y>38.666</Y>
    <Z>2296</Z>
  </point>
  <point index="219">
    <X>24.156</X>
    <Y>23.478</Y>
    <Z>2287</Z>
  </point>
  <point index="220">
    <X>13.789</X>
    <Y>72.306</Y>
    <Z>2189</Z>
  </point>
  <point index="221">
    <X>27.533</X>
    <Y>29.842</Y>
    <Z>2121</Z>
  </point>
  <point index="222">
    <X>21.400</X>
    <Y>28.472</Y>
    <Z>2177</Z>
  </point>
  <point index="223">
    <X>94.661</X>
    <Y>58.895</Y>
    <Z>2148</Z>
  </point>
  <point index="224">
    <X>87.835</X>
    <Y>22.936</Y>
    <Z>2183</Z>
  </point>
  <point index="225">
    <X>10.770</X>
    <Y>69.307</Y>
    <Z>2153</Z>
  </point>
  <point index="226">
    <X>68.668</X>
    <Y>17.331</Y>
    <Z>2066</Z>
  </point>
  <point index="227">
    <X>118.360</X>
    <Y>58.900</Y>
    <Z>2051</Z>
  </point>
  <point index="228">
    <X>14.338</X>
    <Y>18.762</Y>
    <Z>2163</Z>
  </point>
  <point index="229">
    <X>18.520</X>
    <Y>45.360</Y>
    <Z>2035</Z>
  </point>
  <point index="230">
    <X>51.662</X>
    <Y>63.658</Y>
    <Z>2290</Z>
  </point>
  <point index="231">
    <X>58.559</X>
    <Y>74.832</Y>
    <Z>2037</Z>
  </point>
  <point index="232">
    <X>34.604</X>
    <Y>16.415</Y>
    <Z>2217</Z>
  </point>
  <point index="233">
    <X>79.626</X>
    <Y>23.966</Y>
    <Z>2155</Z>
  </point>
  <point index="234">
    <X>90.668</X>
    <Y>55.243</Y>
    <Z>2130</Z>
  </point>
  <point index="235">
    <X>21.043</X>
    <Y>15.809</Y>
    <Z>2160</Z>
  </point>
  <point index="236">
    <X>109.120</X>
    <Y>54.604</Y>
    <Z>2043</Z>
  </point>
  <point index="237">
    <X>70.449</X>
    <Y>21.576</Y>
    <Z>2021</Z>
  </point>
  <point index="238">
    <X>28.882</X>
    <Y>65.329</Y>
    <Z>2055</Z>
  </point>
  <point index="239">
    <X>105.704</X>
    <Y>24.984</Y>
    <Z>2211</Z>
  </point>
  <point index="240">
    <X>16.657</X>
    <Y>61.331</Y>
    <Z>2054</Z>
  </point>
  <point index="241">
    <X>39.267</X>
    <Y>24.148</Y>
    <Z>2126</Z>
  </point>
  <point index="242">
    <X>69.433</X>
    <Y>68.902</Y>
    <Z>2028</Z>
  </point>
  <point index="243">
    <X>64.381</X>
    <Y>75.636</Y>
    <Z>2276</Z>
  </point>
  <point index="244">
    <X>96.579</X>
    <Y>28.544</Y>
    <Z>2058</Z>
  </point>
  <point index="245">
    <X>13.865</X>
    <Y>30.978</Y>
    <Z>2186</Z>
  </point>
  <point index="246">
    <X>61.735</X>
    <Y>74.855</Y>
    <Z>2194</Z>
  </point>
  <point index="247">
    <X>78.455</X>
    <Y>55.236</Y>
    <Z>2059</Z>
  </point>
  <point index="248">
    <X>8.263</X>
    <Y>28.752</Y>
    <Z>2148</Z>
  </point>
  <point index="249">
    <X>29.570</X>
    <Y>10.623</Y>
    <Z>2021</Z>
  </point>
  <point index="250">
    <X>65.085</X>
    <Y>34.417</Y>
    <Z>2242</Z>
  </point>
  <point index="251">
    <X>60.276</X>
    <Y>11.659</Y>
    <Z>2122</Z>
  </point>
  <point index="252">
    <X>51.878</X>
    <Y>61.363</Y>
    <Z>2280</Z>
  </point>
  <point index="253">
    <X>112.079</X>
    <Y>10.182</Y>
    <Z>2098</Z>
  </point>
  <point index="254">
    <X>61.107</X>
    <Y>57.570</Y>
    <Z>2163</Z>
  </point>
  <point index="255">
    <X>66.272</X>
    <Y>73.751</Y>
    <Z>2183</Z>
  </point>
  <point index="256">
    <X>26.881</X>
    <Y>20.830</Y>
    <Z>2153</Z>
  </point>
  <point index="257">
    <X>69.942</X>
    <Y>11.120</Y>
    <Z>2003</Z>
  </point>
  <point index="258">
    <X>75.616</X>
    <Y>32.287</Y>
    <Z>2265</Z>
  </point>
  <point index="259">
    <X>93.832</X>
    <Y>74.308</Y>
    <Z>2187</Z>
  </point>
  <point index="260">
    <X>53.924</X>
    <Y>9.723</Y>
    <Z>2183</Z>
  </point>
  <point index="261">
    <X>77.016</X>
    <Y>63.728</Y>
    <Z>2156</Z>
  </point>
  <point index="262">
    <X>50.103</X>
    <Y>33.898</Y>
    <Z>2007</Z>
  </point>
  <point index="263">
    <X>13.785</X>
    <Y>28.869</Y>
    <Z>2190</Z>
  </point>
  <point index="264">
    <X>26.579</X>
    <Y>61.863</Y>
    <Z>2168</Z>
  </point>
  <point index="265">
    <X>66.983</X>
    <Y>27.652</Y>
    <Z>2148</Z>
  </point>
  <point index="266">
    <X>38.276</X>
    <Y>58.354</Y>
    <Z>2045</Z>
  </point>
  <point index="267">
    <X>63.577</X>
    <Y>31.046</Y>
    <Z>2284</Z>
  </point>
  <point index="268">
    <X>103.618</X>
    <Y>35.261</Y>
    <Z>2286</Z>
  </point>
  <point index="269">
    <X>21.611</X>
    <Y>30.306</Y>
    <Z>2187</Z>
  </point>
  <point index="270">
    <X>117.966</X>
    <Y>63.644</Y>
    <Z>2019</Z>
  </point>
  <point index="271">
    <X>39.720</X>
    <Y>66.299</Y>
    <Z>2163</Z>
  </point>
  <point index="272">
    <X>90.453</X>
    <Y>66.606</Y>
    <Z>2084</Z>
  </point>
  <point index="273">
    <X>12.482</X>
    <Y>67.305</Y>
    <Z>2251</Z>
  </point>
  <point index="274">
    <X>22.482</X>
    <Y>54.982</Y>
    <Z>2230</Z>
  </point>
  <point index="275">
    <X>39.693</X>
    <Y>24.557</Y>
    <Z>2160</Z>
  </point>
  <point index="276">
    <X>37.320</X>
    <Y>20.700</Y>
    <Z>2089</Z>
  </point>
  <point index="277">
    <X>18.859</X>
    <Y>72.129</Y>
    <Z>2052</Z>
  </point>
  <point index="278">
    <X>51.212</X>
    <Y>53.583</Y>
    <Z>2249</Z>
  </point>
  <point index="279">
    <X>68.014</X>
    <Y>50.940</Y>
    <Z>2098</Z>
  </point>
  <point index="280">
    <X>23.876</X>
    <Y>65.123</Y>
    <Z>2299</Z>
  </point>
  <point index="281">
    <X>71.101</X>
    <Y>70.821</Y>
    <Z>2052</Z>
  </point>
  <point index="282">
    <X>70.956</X>
    <Y>48.139</Y>
    <Z>2045</Z>
  </point>
  <point index="283">
    <X>93.609</X>
    <Y>23.869</Y>
    <Z>2198</Z>
  </point>
  <point index="284">
    <X>79.948</X>
    <Y>18.248</Y>
    <Z>2181</Z>
  </point>
  <point index="285">
    <X>38.325</X>
    <Y>20.193</Y>
    <Z>2049</Z>
  </point>
  <point index="286">
    <X>75.456</X>
    <Y>11.657</Y>
    <Z>2258</Z>
  </point>
  <point index="287">
    <X>68.559</X>
    <Y>32.262</Y>
    <Z>2071</Z>
  </point>
  <point index="288">
    <X>68.512</X>
    <Y>73.878</Y>
    <Z>2073</Z>
  </point>
  <point index="289">
    <X>96.495</X>
    <Y>63.974</Y>
    <Z>2062</Z>
  </point>
  <point index="290">
    <X>36.970</X>
    <Y>26.210</Y>
    <Z>2166</Z>
  </point>
  <point index="291">
    <X>25.449</X>
    <Y>51.703</Y>
    <Z>2224</Z>
  </point>
  <point index="292">
    <X>113.593</X>
    <Y>66.707</Y>
    <Z>2170</Z>
  </point>
  <point index="293">
    <X>93.547</X>
    <Y>50.341</Y>
    <Z>2201</Z>
  </point>
  <point index="294">
    <X>26.116</X>
    <Y>7.842</Y>
    <Z>2191</Z>
  </point>
  <point index="295">
    <X>29.822</X>
    <Y>61.738</Y>
    <Z>2009</Z>
  </point>
  <point index="296">
    <X>13.900</X>
    <Y>56.084</Y>
    <Z>2184</Z>
  </point>
  <point index="297">
    <X>76.671</X>
    <Y>63.326</Y>
    <Z>2231</Z>
  </point>
  <point index="298">
    <X>110.292</X>
    <Y>17.315</Y>
    <Z>2014</Z>
  </point>
  <point index="299">
    <X>33.310</X>
    <Y>60.516</Y>
    <Z>2156</Z>
  </point>
  <point index="300">
    <X>109.797</X>
    <Y>50.240</Y>
    <Z>2010</Z>
  </point>
  <point index="301">
    <X>54.545</X>
    <Y>19.850</Y>
    <Z>2154</Z>
  </point>
  <point index="302">
    <X>18.725</X>
    <Y>45.879</Y>
    <Z>2046</Z>
  </point>
  <point index="303">
    <X>77.423</X>
    <Y>21.283</Y>
    <Z>2067</Z>
  </point>
  <point index="304">
    <X>52.572</X>
    <Y>12.112</Y>
    <Z>2247</Z>
  </point>
  <point index="305">
    <X>9.879</X>
    <Y>17.235</Y>
    <Z>2016</Z>
  </point>
  <point index="306">
    <X>10.050</X>
    <Y>70.817</Y>
    <Z>2002</Z>
  </point>
  <point index="307">
    <X>56.544</X>
    <Y>58.511</Y>
    <Z>2059</Z>
  </point>
  <point index="308">
    <X>35.031</X>
    <Y>50.423</Y>
    <Z>2238</Z>
  </point>
  <point index="309">
    <X>116.939</X>
    <Y>60.664</Y>
    <Z>2172</Z>
  </point>
  <point index="310">
    <X>75.626</X>
    <Y>34.242</Y>
    <Z>2266</Z>
  </point>
  <point index="311">
    <X>91.521</X>
    <Y>25.322</Y>
    <Z>2297</Z>
  </point>
  <point index="312">
    <X>49.458</X>
    <Y>62.496</Y>
    <Z>2050</Z>
  </point>
  <point index="313">
    <X>7.789</X>
    <Y>63.136</Y>
    <Z>2186</Z>
  </point>
  <point index="314">
    <X>76.472</X>
    <Y>13.866</Y>
    <Z>2274</Z>
  </point>
  <point index="315">
    <X>37.303</X>
    <Y>60.607</Y>
    <Z>2093</Z>
  </point>
  <point index="316">
    <X>52.439</X>
    <Y>65.995</Y>
    <Z>2253</Z>
  </point>
  <point index="317">
    <X>96.801</X>
    <Y>10.215</Y>
    <Z>2047</Z>
  </point>
  <point index="318">
    <X>77.545</X>
    <Y>55.513</Y>
    <Z>2040</Z>
  </point>
  <point index="319">
    <X>63.544</X>
    <Y>25.698</Y>
    <Z>2282</Z>
  </point>
  <point index="320">
    <X>114.533</X>
    <Y>29.901</Y>
    <Z>2214</Z>
  </point>
  <point index="321">
    <X>49.724</X>
    <Y>55.375</Y>
    <Z>2028</Z>
  </point>
  <point index="322">
    <X>20.342</X>
    <Y>37.322</Y>
    <Z>2125</Z>
  </point>
  <point index="323">
    <X>33.439</X>
    <Y>26.752</Y>
    <Z>2162</Z>
  </point>
  <point index="324">
    <X>103.971</X>
    <Y>29.170</Y>
    <Z>2296</Z>
  </point>
  <point index="325">
    <X>39.146</X>
    <Y>56.674</Y>
    <Z>2116</Z>
  </point>
  <point index="326">
    <X>55.585</X>
    <Y>66.351</Y>
    <Z>2105</Z>
  </point>
  <point index="327">
    <X>61.759</X>
    <Y>23.292</Y>
    <Z>2195</Z>
  </point>
  <point index="328">
    <X>15.249</X>
    <Y>75.237</Y>
    <Z>2120</Z>
  </point>
  <point index="329">
    <X>50.761</X>
    <Y>13.980</Y>
    <Z>2151</Z>
  </point>
  <point index="330">
    <X>11.744</X>
    <Y>56.075</Y>
    <Z>2286</Z>
  </point>
  <point index="331">
    <X>35.445</X>
    <Y>61.342</Y>
    <Z>2257</Z>
  </point>
  <point index="332">
    <X>10.311</X>
    <Y>27.313</Y>
    <Z>2053</Z>
  </point>
  <point index="333">
    <X>56.950</X>
    <Y>19.983</Y>
    <Z>2040</Z>
  </point>
  <point index="334">
    <X>37.558</X>
    <Y>19.553</Y>
    <Z>2038</Z>
  </point>
  <point index="335">
    <X>60.916</X>
    <Y>75.058</Y>
    <Z>2153</Z>
  </point>
  <point index="336">
    <X>28.407</X>
    <Y>27.153</Y>
    <Z>2078</Z>
  </point>
  <point index="337">
    <X>57.963</X>
    <Y>53.558</Y>
    <Z>2008</Z>
  </point>
  <point index="338">
    <X>62.214</X>
    <Y>62.902</Y>
    <Z>2217</Z>
  </point>
  <point index="339">
    <X>20.555</X>
    <Y>75.934</Y>
    <Z>2136</Z>
  </point>
  <point index="340">
    <X>20.825</X>
    <Y>19.282</Y>
    <Z>2149</Z>
  </point>
  <point index="341">
    <X>11.727</X>
    <Y>51.609</Y>
    <Z>2287</Z>
  </point>
  <point index="342">
    <X>67.257</X>
    <Y>69.571</Y>
    <Z>2135</Z>
  </point>
  <point index="343">
    <X>16.692</X>
    <Y>23.134</Y>
    <Z>2052</Z>
  </point>
  <point index="344">
    <X>116.915</X>
    <Y>20.029</Y>
    <Z>2178</Z>
  </point>
  <point index="345">
    <X>106.914</X>
    <Y>9.234</Y>
    <Z>2152</Z>
  </point>
  <point index="346">
    <X>17.153</X>
    <Y>34.588</Y>
    <Z>2030</Z>
  </point>
  <point index="347">
    <X>110.276</X>
    <Y>57.064</Y>
    <Z>2013</Z>
  </point>
  <point index="348">
    <X>101.242</X>
    <Y>32.518</Y>
    <Z>2169</Z>
  </point>
  <point index="349">
    <X>73.901</X>
    <Y>19.941</Y>
    <Z>2184</Z>
  </point>
  <point index="350">
    <X>52.037</X>
    <Y>11.789</Y>
    <Z>2272</Z>
  </point>
  <point index="351">
    <X>26.696</X>
    <Y>29.026</Y>
    <Z>2163</Z>
  </point>
  <point index="352">
    <X>21.133</X>
    <Y>7.301</Y>
    <Z>2164</Z>
  </point>
  <point index="353">
    <X>26.231</X>
    <Y>73.609</Y>
    <Z>2185</Z>
  </point>
  <point index="354">
    <X>15.823</X>
    <Y>27.774</Y>
    <Z>2093</Z>
  </point>
  <point index="355">
    <X>96.845</X>
    <Y>57.171</Y>
    <Z>2045</Z>
  </point>
  <point index="356">
    <X>101.642</X>
    <Y>55.483</Y>
    <Z>2189</Z>
  </point>
  <point index="357">
    <X>67.711</X>
    <Y>31.849</Y>
    <Z>2113</Z>
  </point>
  <point index="358">
    <X>66.496</X>
    <Y>21.894</Y>
    <Z>2172</Z>
  </point>
  <point index="359">
    <X>107.976</X>
    <Y>13.167</Y>
    <Z>2100</Z>
  </point>
  <point index="360">
    <X>88.522</X>
    <Y>15.520</Y>
    <Z>2127</Z>
  </point>
  <point index="361">
    <X>23.099</X>
    <Y>34.725</Y>
    <Z>2261</Z>
  </point>
  <point index="362">
    <X>99.169</X>
    <Y>57.264</Y>
    <Z>2067</Z>
  </point>
  <point index="363">
    <X>39.587</X>
    <Y>19.353</Y>
    <Z>2152</Z>
  </point>
  <point index="364">
    <X>54.942</X>
    <Y>63.937</Y>
    <Z>2135</Z>
  </point>
  <point index="365">
    <X>108.541</X>
    <Y>38.745</Y>
    <Z>2072</Z>
  </point>
  <point index="366">
    <X>35.923</X>
    <Y>49.631</Y>
    <Z>2280</Z>
  </point>
  <point index="367">
    <X>17.610</X>
    <Y>46.507</Y>
    <Z>2009</Z>
  </point>
  <point index="368">
    <X>95.704</X>
    <Y>11.313</Y>
    <Z>2099</Z>
  </point>
  <point index="369">
    <X>11.928</X>
    <Y>73.628</Y>
    <Z>2277</Z>
  </point>
  <point index="370">
    <X>51.405</X>
    <Y>62.784</Y>
    <Z>2291</Z>
  </point>
  <point index="371">
    <X>97.288</X>
    <Y>69.528</Y>
    <Z>2024</Z>
  </point>
  <point index="372">
    <X>20.453</X>
    <Y>35.882</Y>
    <Z>2131</Z>
  </point>
  <point index="373">
    <X>67.825</X>
    <Y>66.606</Y>
    <Z>2107</Z>
  </point>
  <point index="374">
    <X>63.966</X>
    <Y>24.056</Y>
    <Z>2297</Z>
  </point>
  <point index="375">
    <X>66.101</X>
    <Y>8.127</Y>
    <Z>2192</Z>
  </point>
  <point index="376">
    <X>103.002</X>
    <Y>53.226</Y>
    <Z>2256</Z>
  </point>
  <point index="377">
    <X>66.940</X>
    <Y>40.223</Y>
    <Z>2151</Z>
  </point>
  <point index="378">
    <X>106.252</X>
    <Y>68.869</Y>
    <Z>2184</Z>
  </point>
  <point index="379">
    <X>71.527</X>
    <Y>22.137</Y>
    <Z>2072</Z>
  </point>
  <point index="380">
    <X>36.666</X>
    <Y>20.102</Y>
    <Z>2232</Z>
  </point>
  <point index="381">
    <X>120.745</X>
    <Y>20.846</Y>
    <Z>2246</Z>
  </point>
  <point index="382">
    <X>48.932</X>
    <Y>53.064</Y>
    <Z>2093</Z>
  </point>
  <point index="383">
    <X>26.802</X>
    <Y>49.943</Y>
    <Z>2157</Z>
  </point>
  <point index="384">
    <X>99.867</X>
    <Y>78.617</Y>
    <Z>2102</Z>
  </point>
  <point index="385">
    <X>21.354</X>
    <Y>60.218</Y>
    <Z>2175</Z>
  </point>
  <point index="386">
    <X>24.738</X>
    <Y>28.514</Y>
    <Z>2259</Z>
  </point>
  <point index="387">
    <X>90.222</X>
    <Y>67.082</Y>
    <Z>2033</Z>
  </point>
  <point index="388">
    <X>100.188</X>
    <Y>74.863</Y>
    <Z>2118</Z>
  </point>
  <point index="389">
    <X>22.635</X>
    <Y>31.902</Y>
    <Z>2238</Z>
  </point>
  <point index="390">
    <X>114.787</X>
    <Y>58.961</Y>
    <Z>2226</Z>
  </point>
  <point index="391">
    <X>47.702</X>
    <Y>24.720</Y>
    <Z>2194</Z>
  </point>
  <point index="392">
    <X>34.421</X>
    <Y>14.071</Y>
    <Z>2209</Z>
  </point>
  <point index="393">
    <X>76.010</X>
    <Y>66.243</Y>
    <Z>2284</Z>
  </point>
  <point index="394">
    <X>52.698</X>
    <Y>34.752</Y>
    <Z>2241</Z>
  </point>
  <point index="395">
    <X>20.855</X>
    <Y>31.778</Y>
    <Z>2150</Z>
  </point>
  <point index="396">
    <X>51.371</X>
    <Y>15.472</Y>
    <Z>2283</Z>
  </point>
  <point index="397">
    <X>38.262</X>
    <Y>58.408</Y>
    <Z>2043</Z>
  </point>
  <point index="398">
    <X>58.927</X>
    <Y>65.046</Y>
    <Z>2056</Z>
  </point>
  <point index="399">
    <X>91.744</X>
    <Y>14.819</Y>
    <Z>2286</Z>
  </point>
  <point index="400">
    <X>33.437</X>
    <Y>10.944</Y>
    <Z>2162</Z>
  </point>
  <point index="401">
    <X>110.976</X>
    <Y>13.127</Y>
    <Z>2046</Z>
  </point>
  <point index="402">
    <X>29.506</X>
    <Y>24.140</Y>
    <Z>2024</Z>
  </point>
  <point index="403">
    <X>76.637</X>
    <Y>28.144</Y>
    <Z>2238</Z>
  </point>
  <point index="404">
    <X>109.245</X>
    <Y>14.563</Y>
    <Z>2037</Z>
  </point>
  <point index="405">
    <X>68.286</X>
    <Y>36.386</Y>
    <Z>2084</Z>
  </point>
  <point index="406">
    <X>106.039</X>
    <Y>33.097</Y>
    <Z>2195</Z>
  </point>
  <point index="407">
    <X>34.261</X>
    <Y>71.708</Y>
    <Z>2201</Z>
  </point>
  <point index="408">
    <X>48.841</X>
    <Y>55.820</Y>
    <Z>2100</Z>
  </point>
  <point index="409">
    <X>70.886</X>
    <Y>34.588</Y>
    <Z>2042</Z>
  </point>
  <point index="410">
    <X>100.090</X>
    <Y>30.478</Y>
    <Z>2113</Z>
  </point>
  <point index="411">
    <X>77.803</X>
    <Y>25.637</Y>
    <Z>2006</Z>
  </point>
  <point index="412">
    <X>115.318</X>
    <Y>32.823</Y>
    <Z>2251</Z>
  </point>
  <point index="413">
    <X>114.157</X>
    <Y>66.186</Y>
    <Z>2196</Z>
  </point>
  <point index="414">
    <X>14.222</X>
    <Y>54.913</Y>
    <Z>2169</Z>
  </point>
  <point index="415">
    <X>24.026</X>
    <Y>76.805</Y>
    <Z>2294</Z>
  </point>
  <point index="416">
    <X>95.122</X>
    <Y>68.218</Y>
    <Z>2126</Z>
  </point>
  <point index="417">
    <X>62.558</X>
    <Y>77.805</Y>
    <Z>2234</Z>
  </point>
  <point index="418">
    <X>70.149</X>
    <Y>34.652</Y>
    <Z>2007</Z>
  </point>
  <point index="419">
    <X>22.957</X>
    <Y>51.528</Y>
    <Z>2254</Z>
  </point>
  <point index="420">
    <X>32.798</X>
    <Y>20.742</Y>
    <Z>2132</Z>
  </point>
  <point index="421">
    <X>98.603</X>
    <Y>8.885</Y>
    <Z>2040</Z>
  </point>
  <point index="422">
    <X>63.684</X>
    <Y>73.233</Y>
    <Z>2289</Z>
  </point>
  <point index="423">
    <X>25.911</X>
    <Y>57.523</Y>
    <Z>2201</Z>
  </point>
  <point index="424">
    <X>23.679</X>
    <Y>48.531</Y>
    <Z>2289</Z>
  </point>
  <point index="425">
    <X>99.654</X>
    <Y>28.681</Y>
    <Z>2091</Z>
  </point>
  <point index="426">
    <X>33.731</X>
    <Y>19.901</Y>
    <Z>2176</Z>
  </point>
  <point index="427">
    <X>16.114</X>
    <Y>11.703</Y>
    <Z>2080</Z>
  </point>
  <point index="428">
    <X>11.822</X>
    <Y>31.068</Y>
    <Z>2282</Z>
  </point>
  <point index="429">
    <X>23.311</X>
    <Y>29.900</Y>
    <Z>2271</Z>
  </point>
  <point index="430">
    <X>28.439</X>
    <Y>55.775</Y>
    <Z>2077</Z>
  </point>
  <point index="431">
    <X>77.850</X>
    <Y>58.498</Y>
    <Z>2010</Z>
  </point>
  <point index="432">
    <X>65.385</X>
    <Y>11.810</Y>
    <Z>2227</Z>
  </point>
  <point index="433">
    <X>102.237</X>
    <Y>7.230</Y>
    <Z>2218</Z>
  </point>
  <point index="434">
    <X>67.107</X>
    <Y>64.563</Y>
    <Z>2142</Z>
  </point>
  <point index="435">
    <X>101.467</X>
    <Y>56.500</Y>
    <Z>2180</Z>
  </point>
  <point index="436">
    <X>73.887</X>
    <Y>50.794</Y>
    <Z>2184</Z>
  </point>
  <point index="437">
    <X>11.734</X>
    <Y>63.984</Y>
    <Z>2286</Z>
  </point>
  <point index="438">
    <X>13.510</X>
    <Y>23.381</Y>
    <Z>2203</Z>
  </point>
  <point index="439">
    <X>32.997</X>
    <Y>61.167</Y>
    <Z>2142</Z>
  </point>
  <point index="440">
    <X>26.581</X>
    <Y>55.825</Y>
    <Z>2168</Z>
  </point>
  <point index="441">
    <X>69.446</X>
    <Y>28.780</Y>
    <Z>2027</Z>
  </point>
  <point index="442">
    <X>76.016</X>
    <Y>19.637</Y>
    <Z>2284</Z>
  </point>
  <point index="443">
    <X>33.520</X>
    <Y>14.563</Y>
    <Z>2166</Z>
  </point>
  <point index="444">
    <X>64.184</X>
    <Y>14.105</Y>
    <Z>2286</Z>
  </point>
  <point index="445">
    <X>12.151</X>
    <Y>50.949</Y>
    <Z>2267</Z>
  </point>
  <point index="446">
    <X>27.231</X>
    <Y>18.543</Y>
    <Z>2136</Z>
  </point>
  <point index="447">
    <X>99.170</X>
    <Y>62.241</Y>
    <Z>2067</Z>
  </point>
  <point index="448">
    <X>114.225</X>
    <Y>75.038</Y>
    <Z>2199</Z>
  </point>
  <point index="449">
    <X>62.744</X>
    <Y>77.716</Y>
    <Z>2243</Z>
  </point>
  <point index="450">
    <X>121.132</X>
    <Y>21.149</Y>
    <Z>2278</Z>
  </point>
  <point index="451">
    <X>65.178</X>
    <Y>45.823</Y>
    <Z>2237</Z>
  </point>
  <point index="452">
    <X>72.407</X>
    <Y>75.606</Y>
    <Z>2114</Z>
  </point>
  <point index="453">
    <X>115.652</X>
    <Y>18.555</Y>
    <Z>2267</Z>
  </point>
  <point index="454">
    <X>57.831</X>
    <Y>28.039</Y>
    <Z>2002</Z>
  </point>
  <point index="455">
    <X>33.766</X>
    <Y>53.092</Y>
    <Z>2178</Z>
  </point>
  <point index="456">
    <X>94.133</X>
    <Y>51.144</Y>
    <Z>2173</Z>
  </point>
  <point index="457">
    <X>59.436</X>
    <Y>55.602</Y>
    <Z>2081</Z>
  </point>
  <point index="458">
    <X>75.254</X>
    <Y>15.573</Y>
    <Z>2248</Z>
  </point>
  <point index="459">
    <X>25.609</X>
    <Y>21.598</Y>
    <Z>2216</Z>
  </point>
  <point index="460">
    <X>112.150</X>
    <Y>25.956</Y>
    <Z>2101</Z>
  </point>
  <point index="461">
    <X>106.402</X>
    <Y>66.012</Y>
    <Z>2177</Z>
  </point>
  <point index="462">
    <X>115.069</X>
    <Y>20.754</Y>
    <Z>2239</Z>
  </point>
  <point index="463">
    <X>20.384</X>
    <Y>62.367</Y>
    <Z>2127</Z>
  </point>
  <point index="464">
    <X>73.600</X>
    <Y>66.987</Y>
    <Z>2170</Z>
  </point>
  <point index="465">
    <X>54.199</X>
    <Y>37.447</Y>
    <Z>2170</Z>
  </point>
  <point index="466">
    <X>6.988</X>
    <Y>65.187</Y>
    <Z>2252</Z>
  </point>
  <point index="467">
    <X>68.985</X>
    <Y>18.176</Y>
    <Z>2050</Z>
  </point>
  <point index="468">
    <X>59.080</X>
    <Y>55.445</Y>
    <Z>2063</Z>
  </point>
  <point index="469">
    <X>8.708</X>
    <Y>62.610</Y>
    <Z>2111</Z>
  </point>
  <point index="470">
    <X>32.457</X>
    <Y>73.543</Y>
    <Z>2116</Z>
  </point>
  <point index="471">
    <X>20.022</X>
    <Y>6.894</Y>
    <Z>2109</Z>
  </point>
  <point index="472">
    <X>103.756</X>
    <Y>15.610</Y>
    <Z>2293</Z>
  </point>
  <point index="473">
    <X>17.031</X>
    <Y>23.554</Y>
    <Z>2036</Z>
  </point>
  <point index="474">
    <X>28.459</X>
    <Y>25.072</Y>
    <Z>2076</Z>
  </point>
  <point index="475">
    <X>33.602</X>
    <Y>67.486</Y>
    <Z>2170</Z>
  </point>
  <point index="476">
    <X>7.636</X>
    <Y>20.680</Y>
    <Z>2199</Z>
  </point>
  <point index="477">
    <X>22.547</X>
    <Y>25.056</Y>
    <Z>2233</Z>
  </point>
  <point index="478">
    <X>12.420</X>
    <Y>13.675</Y>
    <Z>2254</Z>
  </point>
  <point index="479">
    <X>25.226</X>
    <Y>44.847</Y>
    <Z>2235</Z>
  </point>
  <point index="480">
    <X>62.926</X>
    <Y>76.510</Y>
    <Z>2252</Z>
  </point>
  <point index="481">
    <X>106.073</X>
    <Y>62.236</Y>
    <Z>2193</Z>
  </point>
  <point index="482">
    <X>57.174</X>
    <Y>55.422</Y>
    <Z>2029</Z>
  </point>
  <point index="483">
    <X>113.979</X>
    <Y>61.954</Y>
    <Z>2188</Z>
  </point>
  <point index="484">
    <X>73.821</X>
    <Y>55.311</Y>
    <Z>2180</Z>
  </point>
  <point index="485">
    <X>113.466</X>
    <Y>55.325</Y>
    <Z>2164</Z>
  </point>
  <point index="486">
    <X>29.951</X>
    <Y>37.657</Y>
    <Z>2002</Z>
  </point>
  <point index="487">
    <X>56.719</X>
    <Y>22.366</Y>
    <Z>2051</Z>
  </point>
  <point index="488">
    <X>62.531</X>
    <Y>74.341</Y>
    <Z>2233</Z>
  </point>
  <point index="489">
    <X>105.931</X>
    <Y>71.170</Y>
    <Z>2200</Z>
  </point>
  <point index="490">
    <X>38.001</X>
    <Y>55.533</Y>
    <Z>2022</Z>
  </point>
  <point index="491">
    <X>98.147</X>
    <Y>9.314</Y>
    <Z>2017</Z>
  </point>
  <point index="492">
    <X>27.094</X>
    <Y>6.664</Y>
    <Z>2143</Z>
  </point>
  <point index="493">
    <X>25.682</X>
    <Y>53.643</Y>
    <Z>2212</Z>
  </point>
  <point index="494">
    <X>114.133</X>
    <Y>63.773</Y>
    <Z>2195</Z>
  </point>
  <point index="495">
    <X>30.266</X>
    <Y>22.598</Y>
    <Z>2012</Z>
  </point>
  <point index="496">
    <X>13.328</X>
    <Y>24.156</Y>
    <Z>2211</Z>
  </point>
  <point index="497">
    <X>39.437</X>
    <Y>16.470</Y>
    <Z>2140</Z>
  </point>
  <point index="498">
    <X>64.005</X>
    <Y>40.375</Y>
    <Z>2295</Z>
  </point>
  <point index="499">
    <X>113.638</X>
    <Y>52.011</Y>
    <Z>2172</Z>
  </point>
  <point index="500">
    <X>91.345</X>
    <Y>55.975</Y>
    <Z>2278</Z>
  </point>
  <point index="501">
    <X>52.676</X>
    <Y>16.868</Y>
    <Z>2242</Z>
  </point>
  <point index="502">
    <X>36.624</X>
    <Y>12.691</Y>
    <Z>2241</Z>
  </point>
  <point index="503">
    <X>69.551</X>
    <Y>34.110</Y>
    <Z>2022</Z>
  </point>
  <point index="504">
    <X>110.358</X>
    <Y>30.481</Y>
    <Z>2017</Z>
  </point>
  <point index="505">
    <X>15.777</X>
    <Y>26.670</Y>
    <Z>2095</Z>
  </point>
  <point index="506">
    <X>56.219</X>
    <Y>68.157</Y>
    <Z>2075</Z>
  </point>
  <point index="507">
    <X>78.692</X>
    <Y>60.108</Y>
    <Z>2079</Z>
  </point>
  <point index="508">
    <X>24.367</X>
    <Y>66.766</Y>
    <Z>2277</Z>
  </point>
  <point index="509">
    <X>103.778</X>
    <Y>32.177</Y>
    <Z>2294</Z>
  </point>
  <point index="510">
    <X>78.948</X>
    <Y>60.312</Y>
    <Z>2100</Z>
  </point>
  <point index="511">
    <X>99.650</X>
    <Y>13.719</Y>
    <Z>2091</Z>
  </point>
  <point index="512">
    <X>50.328</X>
    <Y>12.920</Y>
    <Z>2056</Z>
  </point>
  <point index="513">
    <X>97.651</X>
    <Y>26.343</Y>
    <Z>2007</Z>
  </point>
  <point index="514">
    <X>96.107</X>
    <Y>65.244</Y>
    <Z>2080</Z>
  </point>
  <point index="515">
    <X>48.913</X>
    <Y>23.456</Y>
    <Z>2095</Z>
  </point>
  <point index="516">
    <X>56.079</X>
    <Y>58.816</Y>
    <Z>2081</Z>
  </point>
  <point index="517">
    <X>27.556</X>
    <Y>15.966</Y>
    <Z>2120</Z>
  </point>
  <point index="518">
    <X>63.714</X>
    <Y>59.955</Y>
    <Z>2291</Z>
  </point>
  <point index="519">
    <X>96.429</X>
    <Y>36.662</Y>
    <Z>2065</Z>
  </point>
  <point index="520">
    <X>31.419</X>
    <Y>54.171</Y>
    <Z>2067</Z>
  </point>
  <point index="521">
    <X>16.361</X>
    <Y>29.071</Y>
    <Z>2068</Z>
  </point>
  <point index="522">
    <X>20.811</X>
    <Y>53.486</Y>
    <Z>2148</Z>
  </point>
  <point index="523">
    <X>108.875</X>
    <Y>76.006</Y>
    <Z>2055</Z>
  </point>
  <point index="524">
    <X>95.635</X>
    <Y>62.001</Y>
    <Z>2102</Z>
  </point>
  <point index="525">
    <X>92.209</X>
    <Y>15.025</Y>
    <Z>2264</Z>
  </point>
  <point index="526">
    <X>55.290</X>
    <Y>55.542</Y>
    <Z>2118</Z>
  </point>
  <point index="527">
    <X>117.699</X>
    <Y>60.632</Y>
    <Z>2007</Z>
  </point>
  <point index="528">
    <X>58.692</X>
    <Y>58.593</Y>
    <Z>2044</Z>
  </point>
  <point index="529">
    <X>101.071</X>
    <Y>8.145</Y>
    <Z>2161</Z>
  </point>
  <point index="530">
    <X>87.927</X>
    <Y>59.582</Y>
    <Z>2175</Z>
  </point>
  <point index="531">
    <X>97.403</X>
    <Y>57.256</Y>
    <Z>2019</Z>
  </point>
  <point index="532">
    <X>96.894</X>
    <Y>59.544</Y>
    <Z>2043</Z>
  </point>
  <point index="533">
    <X>9.053</X>
    <Y>68.856</Y>
    <Z>2083</Z>
  </point>
  <point index="534">
    <X>110.715</X>
    <Y>53.498</Y>
    <Z>2034</Z>
  </point>
  <point index="535">
    <X>75.323</X>
    <Y>16.253</Y>
    <Z>2251</Z>
  </point>
  <point index="536">
    <X>13.423</X>
    <Y>24.094</Y>
    <Z>2207</Z>
  </point>
  <point index="537">
    <X>73.339</X>
    <Y>63.849</Y>
    <Z>2158</Z>
  </point>
  <point index="538">
    <X>11.698</X>
    <Y>73.389</Y>
    <Z>2288</Z>
  </point>
  <point index="539">
    <X>27.885</X>
    <Y>25.657</Y>
    <Z>2104</Z>
  </point>
  <point index="540">
    <X>69.274</X>
    <Y>58.637</Y>
    <Z>2036</Z>
  </point>
  <point index="541">
    <X>58.964</X>
    <Y>54.716</Y>
    <Z>2057</Z>
  </point>
  <point index="542">
    <X>57.280</X>
    <Y>11.758</Y>
    <Z>2024</Z>
  </point>
  <point index="543">
    <X>101.025</X>
    <Y>30.763</Y>
    <Z>2159</Z>
  </point>
  <point index="544">
    <X>115.136</X>
    <Y>68.668</Y>
    <Z>2243</Z>
  </point>
  <point index="545">
    <X>37.397</X>
    <Y>14.036</Y>
    <Z>2073</Z>
  </point>
  <point index="546">
    <X>72.466</X>
    <Y>47.231</Y>
    <Z>2116</Z>
  </point>
  <point index="547">
    <X>58.548</X>
    <Y>73.503</Y>
    <Z>2037</Z>
  </point>
  <point index="548">
    <X>33.147</X>
    <Y>14.292</Y>
    <Z>2149</Z>
  </point>
  <point index="549">
    <X>77.574</X>
    <Y>57.981</Y>
    <Z>2034</Z>
  </point>
  <point index="550">
    <X>57.890</X>
    <Y>67.061</Y>
    <Z>2005</Z>
  </point>
  <point index="551">
    <X>104.279</X>
    <Y>16.512</Y>
    <Z>2281</Z>
  </point>
  <point index="552">
    <X>14.242</X>
    <Y>33.475</Y>
    <Z>2168</Z>
  </point>
  <point index="553">
    <X>29.169</X>
    <Y>61.402</Y>
    <Z>2041</Z>
  </point>
  <point index="554">
    <X>36.355</X>
    <Y>23.221</Y>
    <Z>2299</Z>
  </point>
  <point index="555">
    <X>23.798</X>
    <Y>46.717</Y>
    <Z>2295</Z>
  </point>
  <point index="556">
    <X>25.549</X>
    <Y>40.845</Y>
    <Z>2219</Z>
  </point>
  <point index="557">
    <X>55.456</X>
    <Y>20.235</Y>
    <Z>2111</Z>
  </point>
  <point index="558">
    <X>37.642</X>
    <Y>66.328</Y>
    <Z>2019</Z>
  </point>
  <point index="559">
    <X>38.988</X>
    <Y>19.154</Y>
    <Z>2103</Z>
  </point>
  <point index="560">
    <X>65.470</X>
    <Y>59.918</Y>
    <Z>2223</Z>
  </point>
  <point index="561">
    <X>111.591</X>
    <Y>9.094</Y>
    <Z>2075</Z>
  </point>
  <point index="562">
    <X>76.490</X>
    <Y>33.701</Y>
    <Z>2270</Z>
  </point>
  <point index="563">
    <X>23.160</X>
    <Y>22.771</Y>
    <Z>2264</Z>
  </point>
  <point index="564">
    <X>38.054</X>
    <Y>51.930</Y>
    <Z>2026</Z>
  </point>
  <point index="565">
    <X>78.060</X>
    <Y>55.245</Y>
    <Z>2027</Z>
  </point>
  <point index="566">
    <X>24.360</X>
    <Y>70.759</Y>
    <Z>2277</Z>
  </point>
  <point index="567">
    <X>89.416</X>
    <Y>61.709</Y>
    <Z>2053</Z>
  </point>
  <point index="568">
    <X>100.805</X>
    <Y>18.599</Y>
    <Z>2148</Z>
  </point>
  <point index="569">
    <X>26.248</X>
    <Y>69.424</Y>
    <Z>2185</Z>
  </point>
  <point index="570">
    <X>63.822</X>
    <Y>66.493</Y>
    <Z>2296</Z>
  </point>
  <point index="571">
    <X>101.127</X>
    <Y>69.549</Y>
    <Z>2164</Z>
  </point>
  <point index="572">
    <X>18.575</X>
    <Y>29.160</Y>
    <Z>2038</Z>
  </point>
  <point index="573">
    <X>96.921</X>
    <Y>76.916</Y>
    <Z>2041</Z>
  </point>
  <point index="574">
    <X>105.037</X>
    <Y>6.399</Y>
    <Z>2244</Z>
  </point>
  <point index="575">
    <X>75.379</X>
    <Y>30.854</Y>
    <Z>2254</Z>
  </point>
  <point index="576">
    <X>57.932</X>
    <Y>53.214</Y>
    <Z>2007</Z>
  </point>
  <point index="577">
    <X>68.129</X>
    <Y>64.502</Y>
    <Z>2092</Z>
  </point>
  <point index="578">
    <X>21.195</X>
    <Y>6.643</Y>
    <Z>2167</Z>
  </point>
  <point index="579">
    <X>65.272</X>
    <Y>74.732</Y>
    <Z>2233</Z>
  </point>
  <point index="580">
    <X>97.705</X>
    <Y>36.326</Y>
    <Z>2004</Z>
  </point>
  <point index="581">
    <X>48.800</X>
    <Y>57.738</Y>
    <Z>2104</Z>
  </point>
  <point index="582">
    <X>105.028</X>
    <Y>11.487</Y>
    <Z>2245</Z>
  </point>
  <point index="583">
    <X>78.163</X>
    <Y>28.683</Y>
    <Z>2035</Z>
  </point>
  <point index="584">
    <X>64.740</X>
    <Y>27.492</Y>
    <Z>2259</Z>
  </point>
  <point index="585">
    <X>53.823</X>
    <Y>67.598</Y>
    <Z>2188</Z>
  </point>
  <point index="586">
    <X>32.638</X>
    <Y>47.037</Y>
    <Z>2125</Z>
  </point>
  <point index="587">
    <X>71.784</X>
    <Y>67.169</Y>
    <Z>2084</Z>
  </point>
  <point index="588">
    <X>70.437</X>
    <Y>27.457</Y>
    <Z>2021</Z>
  </point>
  <point index="589">
    <X>54.706</X>
    <Y>25.063</Y>
    <Z>2146</Z>
  </point>
  <point index="590">
    <X>75.000</X>
    <Y>32.256</Y>
    <Z>2236</Z>
  </point>
  <point index="591">
    <X>32.182</X>
    <Y>62.389</Y>
    <Z>2103</Z>
  </point>
  <point index="592">
    <X>103.226</X>
    <Y>13.538</Y>
    <Z>2267</Z>
  </point>
  <point index="593">
    <X>33.795</X>
    <Y>28.631</Y>
    <Z>2179</Z>
  </point>
  <point index="594">
    <X>96.699</X>
    <Y>38.328</Y>
    <Z>2052</Z>
  </point>
  <point index="595">
    <X>111.910</X>
    <Y>70.028</Y>
    <Z>2090</Z>
  </point>
  <point index="596">
    <X>67.719</X>
    <Y>52.451</Y>
    <Z>2112</Z>
  </point>
  <point index="597">
    <X>78.199</X>
    <Y>57.279</Y>
    <Z>2038</Z>
  </point>
  <point index="598">
    <X>56.971</X>
    <Y>35.589</Y>
    <Z>2039</Z>
  </point>
  <point index="599">
    <X>103.581</X>
    <Y>45.855</Y>
    <Z>2284</Z>
  </point>
  <point index="600">
    <X>63.130</X>
    <Y>50.967</Y>
    <Z>2262</Z>
  </point>
  <point index="601">
    <X>78.347</X>
    <Y>15.849</Y>
    <Z>2050</Z>
  </point>
  <point index="602">
    <X>55.708</X>
    <Y>63.890</Y>
    <Z>2099</Z>
  </point>
  <point index="603">
    <X>112.156</X>
    <Y>26.559</Y>
    <Z>2102</Z>
  </point>
  <point index="604">
    <X>115.020</X>
    <Y>32.550</Y>
    <Z>2237</Z>
  </point>
  <point index="605">
    <X>56.607</X>
    <Y>60.619</Y>
    <Z>2056</Z>
  </point>
  <point index="606">
    <X>56.878</X>
    <Y>18.133</Y>
    <Z>2043</Z>
  </point>
  <point index="607">
    <X>120.860</X>
    <Y>26.392</Y>
    <Z>2256</Z>
  </point>
  <point index="608">
    <X>70.465</X>
    <Y>64.856</Y>
    <Z>2022</Z>
  </point>
  <point index="609">
    <X>10.616</X>
    <Y>18.696</Y>
    <Z>2119</Z>
  </point>
  <point index="610">
    <X>24.570</X>
    <Y>27.021</Y>
    <Z>2267</Z>
  </point>
  <point index="611">
    <X>108.355</X>
    <Y>7.768</Y>
    <Z>2081</Z>
  </point>
  <point index="612">
    <X>110.091</X>
    <Y>50.350</Y>
    <Z>2004</Z>
  </point>
  <point index="613">
    <X>112.017</X>
    <Y>60.638</Y>
    <Z>2095</Z>
  </point>
  <point index="614">
    <X>106.112</X>
    <Y>67.734</Y>
    <Z>2191</Z>
  </point>
  <point index="615">
    <X>68.268</X>
    <Y>17.954</Y>
    <Z>2085</Z>
  </point>
  <point index="616">
    <X>89.721</X>
    <Y>21.653</Y>
    <Z>2028</Z>
  </point>
  <point index="617">
    <X>88.847</X>
    <Y>19.688</Y>
    <Z>2100</Z>
  </point>
  <point index="618">
    <X>33.045</X>
    <Y>59.536</Y>
    <Z>2144</Z>
  </point>
  <point index="619">
    <X>115.164</X>
    <Y>67.477</Y>
    <Z>2244</Z>
  </point>
  <point index="620">
    <X>102.942</X>
    <Y>20.639</Y>
    <Z>2253</Z>
  </point>
  <point index="621">
    <X>27.056</X>
    <Y>21.863</Y>
    <Z>2145</Z>
  </point>
  <point index="622">
    <X>26.406</X>
    <Y>72.417</Y>
    <Z>2177</Z>
  </point>
  <point index="623">
    <X>17.094</X>
    <Y>38.603</Y>
    <Z>2033</Z>
  </point>
  <point index="624">
    <X>10.992</X>
    <Y>66.764</Y>
    <Z>2201</Z>
  </point>
  <point index="625">
    <X>110.196</X>
    <Y>38.981</Y>
    <Z>2009</Z>
  </point>
  <point index="626">
    <X>11.529</X>
    <Y>24.132</Y>
    <Z>2296</Z>
  </point>
  <point index="627">
    <X>59.433</X>
    <Y>29.784</Y>
    <Z>2080</Z>
  </point>
  <point index="628">
    <X>34.957</X>
    <Y>53.917</Y>
    <Z>2234</Z>
  </point>
  <point index="629">
    <X>70.017</X>
    <Y>53.910</Y>
    <Z>2001</Z>
  </point>
  <point index="630">
    <X>50.262</X>
    <Y>25.757</Y>
    <Z>2042</Z>
  </point>
  <point index="631">
    <X>92.631</X>
    <Y>55.018</Y>
    <Z>2244</Z>
  </point>
  <point index="632">
    <X>118.091</X>
    <Y>25.187</Y>
    <Z>2029</Z>
  </point>
  <point index="633">
    <X>74.866</X>
    <Y>26.646</Y>
    <Z>2230</Z>
  </point>
  <point index="634">
    <X>40.756</X>
    <Y>19.381</Y>
    <Z>2247</Z>
  </point>
  <point index="635">
    <X>111.424</X>
    <Y>26.096</Y>
    <Z>2067</Z>
  </point>
  <point index="636">
    <X>57.268</X>
    <Y>74.543</Y>
    <Z>2025</Z>
  </point>
  <point index="637">
    <X>99.724</X>
    <Y>46.055</Y>
    <Z>2095</Z>
  </point>
  <point index="638">
    <X>58.002</X>
    <Y>74.786</Y>
    <Z>2010</Z>
  </point>
  <point index="639">
    <X>25.437</X>
    <Y>64.799</Y>
    <Z>2224</Z>
  </point>
  <point index="640">
    <X>72.515</X>
    <Y>28.524</Y>
    <Z>2119</Z>
  </point>
  <point index="641">
    <X>96.917</X>
    <Y>30.449</Y>
    <Z>2042</Z>
  </point>
  <point index="642">
    <X>16.899</X>
    <Y>63.856</Y>
    <Z>2042</Z>
  </point>
  <point index="643">
    <X>73.136</X>
    <Y>12.118</Y>
    <Z>2148</Z>
  </point>
  <point index="644">
    <X>103.672</X>
    <Y>58.299</Y>
    <Z>2289</Z>
  </point>
  <point index="645">
    <X>56.337</X>
    <Y>47.729</Y>
    <Z>2069</Z>
  </point>
  <point index="646">
    <X>59.595</X>
    <Y>62.098</Y>
    <Z>2088</Z>
  </point>
  <point index="647">
    <X>65.566</X>
    <Y>26.521</Y>
    <Z>2218</Z>
  </point>
  <point index="648">
    <X>23.197</X>
    <Y>25.506</Y>
    <Z>2265</Z>
  </point>
  <point index="649">
    <X>90.347</X>
    <Y>23.871</Y>
    <Z>2060</Z>
  </point>
  <point index="650">
    <X>16.562</X>
    <Y>8.737</Y>
    <Z>2058</Z>
  </point>
  <point index="651">
    <X>70.757</X>
    <Y>66.679</Y>
    <Z>2036</Z>
  </point>
  <point index="652">
    <X>104.945</X>
    <Y>76.543</Y>
    <Z>2249</Z>
  </point>
  <point index="653">
    <X>89.676</X>
    <Y>16.254</Y>
    <Z>2032</Z>
  </point>
  <point index="654">
    <X>120.575</X>
    <Y>66.467</Y>
    <Z>2233</Z>
  </point>
  <point index="655">
    <X>66.089</X>
    <Y>33.932</Y>
    <Z>2192</Z>
  </point>
  <point index="656">
    <X>96.812</X>
    <Y>29.035</Y>
    <Z>2047</Z>
  </point>
  <point index="657">
    <X>33.223</X>
    <Y>64.706</Y>
    <Z>2152</Z>
  </point>
  <point index="658">
    <X>96.158</X>
    <Y>73.490</Y>
    <Z>2077</Z>
  </point>
  <point index="659">
    <X>86.911</X>
    <Y>22.287</Y>
    <Z>2258</Z>
  </point>
  <point index="660">
    <X>116.033</X>
    <Y>17.122</Y>
    <Z>2285</Z>
  </point>
  <point index="661">
    <X>92.385</X>
    <Y>68.815</Y>
    <Z>2256</Z>
  </point>
  <point index="662">
    <X>59.705</X>
    <Y>28.211</Y>
    <Z>2094</Z>
  </point>
  <point index="663">
    <X>78.998</X>
    <Y>59.896</Y>
    <Z>2104</Z>
  </point>
  <point index="664">
    <X>21.879</X>
    <Y>67.906</Y>
    <Z>2201</Z>
  </point>
  <point index="665">
    <X>63.300</X>
    <Y>44.429</Y>
    <Z>2270</Z>
  </point>
  <point index="666">
    <X>16.670</X>
    <Y>33.474</Y>
    <Z>2053</Z>
  </point>
  <point index="667">
    <X>64.315</X>
    <Y>65.987</Y>
    <Z>2280</Z>
  </point>
  <point index="668">
    <X>9.386</X>
    <Y>53.136</Y>
    <Z>2056</Z>
  </point>
  <point index="669">
    <X>52.312</X>
    <Y>20.669</Y>
    <Z>2259</Z>
  </point>
  <point index="670">
    <X>57.895</X>
    <Y>28.875</Y>
    <Z>2005</Z>
  </point>
  <point index="671">
    <X>13.671</X>
    <Y>66.260</Y>
    <Z>2195</Z>
  </point>
  <point index="672">
    <X>32.980</X>
    <Y>54.090</Y>
    <Z>2141</Z>
  </point>
  <point index="673">
    <X>102.461</X>
    <Y>46.739</Y>
    <Z>2229</Z>
  </point>
  <point index="674">
    <X>71.809</X>
    <Y>19.821</Y>
    <Z>2085</Z>
  </point>
  <point index="675">
    <X>27.004</X>
    <Y>71.764</Y>
    <Z>2147</Z>
  </point>
  <point index="676">
    <X>96.550</X>
    <Y>18.939</Y>
    <Z>2059</Z>
  </point>
  <point index="677">
    <X>68.156</X>
    <Y>21.123</Y>
    <Z>2091</Z>
  </point>
  <point index="678">
    <X>31.589</X>
    <Y>25.556</Y>
    <Z>2075</Z>
  </point>
  <point index="679">
    <X>19.536</X>
    <Y>48.490</Y>
    <Z>2085</Z>
  </point>
  <point index="680">
    <X>22.305</X>
    <Y>55.907</Y>
    <Z>2222</Z>
  </point>
  <point index="681">
    <X>15.171</X>
    <Y>19.908</Y>
    <Z>2124</Z>
  </point>
  <point index="682">
    <X>20.432</X>
    <Y>46.317</Y>
    <Z>2130</Z>
  </point>
  <point index="683">
    <X>51.795</X>
    <Y>73.054</Y>
    <Z>2284</Z>
  </point>
  <point index="684">
    <X>66.960</X>
    <Y>70.605</Y>
    <Z>2150</Z>
  </point>
  <point index="685">
    <X>33.115</X>
    <Y>71.597</Y>
    <Z>2147</Z>
  </point>
  <point index="686">
    <X>112.045</X>
    <Y>22.527</Y>
    <Z>2097</Z>
  </point>
  <point index="687">
    <X>117.684</X>
    <Y>61.299</Y>
    <Z>2010</Z>
  </point>
  <point index="688">
    <X>36.653</X>
    <Y>35.646</Y>
    <Z>2235</Z>
  </point>
  <point index="689">
    <X>56.787</X>
    <Y>75.880</Y>
    <Z>2048</Z>
  </point>
  <point index="690">
    <X>116.026</X>
    <Y>50.972</Y>
    <Z>2285</Z>
  </point>
  <point index="691">
    <X>57.341</X>
    <Y>52.353</Y>
    <Z>2022</Z>
  </point>
  <point index="692">
    <X>34.517</X>
    <Y>71.302</Y>
    <Z>2213</Z>
  </point>
  <point index="693">
    <X>62.842</X>
    <Y>53.487</Y>
    <Z>2248</Z>
  </point>
  <point index="694">
    <X>19.858</X>
    <Y>54.063</Y>
    <Z>2101</Z>
  </point>
  <point index="695">
    <X>62.822</X>
    <Y>76.358</Y>
    <Z>2247</Z>
  </point>
  <point index="696">
    <X>71.679</X>
    <Y>48.129</Y>
    <Z>2079</Z>
  </point>
  <point index="697">
    <X>97.867</X>
    <Y>66.396</Y>
    <Z>2003</Z>
  </point>
  <point index="698">
    <X>118.951</X>
    <Y>22.062</Y>
    <Z>2100</Z>
  </point>
  <point index="699">
    <X>90.599</X>
    <Y>30.488</Y>
    <Z>2115</Z>
  </point>
  <point index="700">
    <X>59.295</X>
    <Y>24.398</Y>
    <Z>2074</Z>
  </point>
  <point index="701">
    <X>24.788</X>
    <Y>33.272</Y>
    <Z>2256</Z>
  </point>
  <point index="702">
    <X>25.142</X>
    <Y>40.107</Y>
    <Z>2239</Z>
  </point>
  <point index="703">
    <X>101.600</X>
    <Y>57.080</Y>
    <Z>2187</Z>
  </point>
  <point index="704">
    <X>108.929</X>
    <Y>54.721</Y>
    <Z>2053</Z>
  </point>
  <point index="705">
    <X>96.930</X>
    <Y>50.907</Y>
    <Z>2041</Z>
  </point>
  <point index="706">
    <X>69.168</X>
    <Y>60.858</Y>
    <Z>2041</Z>
  </point>
  <point index="707">
    <X>65.371</X>
    <Y>38.608</Y>
    <Z>2228</Z>
  </point>
  <point index="708">
    <X>18.919</X>
    <Y>45.863</Y>
    <Z>2055</Z>
  </point>
  <point index="709">
    <X>13.413</X>
    <Y>72.046</Y>
    <Z>2207</Z>
  </point>
  <point index="710">
    <X>67.877</X>
    <Y>51.247</Y>
    <Z>2104</Z>
  </point>
  <point index="711">
    <X>98.465</X>
    <Y>19.804</Y>
    <Z>2033</Z>
  </point>
  <point index="712">
    <X>75.813</X>
    <Y>74.183</Y>
    <Z>2275</Z>
  </point>
  <point index="713">
    <X>98.581</X>
    <Y>10.964</Y>
    <Z>2038</Z>
  </point>
  <point index="714">
    <X>118.653</X>
    <Y>64.777</Y>
    <Z>2075</Z>
  </point>
  <point index="715">
    <X>64.432</X>
    <Y>66.139</Y>
    <Z>2274</Z>
  </point>
  <point index="716">
    <X>18.002</X>
    <Y>72.163</Y>
    <Z>2010</Z>
  </point>
  <point index="717">
    <X>51.525</X>
    <Y>19.152</Y>
    <Z>2296</Z>
  </point>
  <point index="718">
    <X>117.069</X>
    <Y>64.034</Y>
    <Z>2144</Z>
  </point>
  <point index="719">
    <X>18.248</X>
    <Y>53.259</Y>
    <Z>2022</Z>
  </point>
  <point index="720">
    <X>63.026</X>
    <Y>66.444</Y>
    <Z>2257</Z>
  </point>
  <point index="721">
    <X>22.871</X>
    <Y>62.788</Y>
    <Z>2249</Z>
  </point>
  <point index="722">
    <X>56.517</X>
    <Y>69.831</Y>
    <Z>2061</Z>
  </point>
  <point index="723">
    <X>18.331</X>
    <Y>48.015</Y>
    <Z>2026</Z>
  </point>
  <point index="724">
    <X>58.220</X>
    <Y>37.270</Y>
    <Z>2021</Z>
  </point>
  <point index="725">
    <X>93.730</X>
    <Y>51.658</Y>
    <Z>2192</Z>
  </point>
  <point index="726">
    <X>29.016</X>
    <Y>16.420</Y>
    <Z>2048</Z>
  </point>
  <point index="727">
    <X>71.984</X>
    <Y>25.106</Y>
    <Z>2094</Z>
  </point>
  <point index="728">
    <X>37.971</X>
    <Y>24.492</Y>
    <Z>2020</Z>
  </point>
  <point index="729">
    <X>13.139</X>
    <Y>58.906</Y>
    <Z>2220</Z>
  </point>
  <point index="730">
    <X>114.213</X>
    <Y>34.107</Y>
    <Z>2199</Z>
  </point>
  <point index="731">
    <X>105.229</X>
    <Y>64.327</Y>
    <Z>2235</Z>
  </point>
  <point index="732">
    <X>23.931</X>
    <Y>78.476</Y>
    <Z>2298</Z>
  </point>
  <point index="733">
    <X>68.184</X>
    <Y>62.603</Y>
    <Z>2089</Z>
  </point>
  <point index="734">
    <X>13.373</X>
    <Y>21.228</Y>
    <Z>2209</Z>
  </point>
  <point index="735">
    <X>70.156</X>
    <Y>77.347</Y>
    <Z>2007</Z>
  </point>
  <point index="736">
    <X>19.182</X>
    <Y>49.815</Y>
    <Z>2068</Z>
  </point>
  <point index="737">
    <X>52.856</X>
    <Y>27.718</Y>
    <Z>2233</Z>
  </point>
  <point index="738">
    <X>28.281</X>
    <Y>60.817</Y>
    <Z>2085</Z>
  </point>
  <point index="739">
    <X>22.471</X>
    <Y>67.935</Y>
    <Z>2230</Z>
  </point>
  <point index="740">
    <X>14.978</X>
    <Y>35.758</Y>
    <Z>2133</Z>
  </point>
  <point index="741">
    <X>62.383</X>
    <Y>54.657</Y>
    <Z>2225</Z>
  </point>
  <point index="742">
    <X>101.826</X>
    <Y>52.219</Y>
    <Z>2198</Z>
  </point>
  <point index="743">
    <X>54.746</X>
    <Y>62.591</Y>
    <Z>2144</Z>
  </point>
  <point index="744">
    <X>73.760</X>
    <Y>23.718</Y>
    <Z>2178</Z>
  </point>
  <point index="745">
    <X>102.243</X>
    <Y>74.228</Y>
    <Z>2219</Z>
  </point>
  <point index="746">
    <X>95.668</X>
    <Y>10.836</Y>
    <Z>2101</Z>
  </point>
  <point index="747">
    <X>41.290</X>
    <Y>22.174</Y>
    <Z>2291</Z>
  </point>
  <point index="748">
    <X>105.904</X>
    <Y>8.220</Y>
    <Z>2201</Z>
  </point>
  <point index="749">
    <X>98.585</X>
    <Y>10.471</Y>
    <Z>2039</Z>
  </point>
  <point index="750">
    <X>100.411</X>
    <Y>58.235</Y>
    <Z>2128</Z>
  </point>
  <point index="751">
    <X>110.360</X>
    <Y>21.257</Y>
    <Z>2017</Z>
  </point>
  <point index="752">
    <X>107.679</X>
    <Y>51.252</Y>
    <Z>2114</Z>
  </point>
  <point index="753">
    <X>112.124</X>
    <Y>52.340</Y>
    <Z>2100</Z>
  </point>
  <point index="754">
    <X>119.771</X>
    <Y>16.998</Y>
    <Z>2167</Z>
  </point>
  <point index="755">
    <X>79.998</X>
    <Y>58.148</Y>
    <Z>2185</Z>
  </point>
  <point index="756">
    <X>78.628</X>
    <Y>62.484</Y>
    <Z>2073</Z>
  </point>
  <point index="757">
    <X>9.455</X>
    <Y>26.066</Y>
    <Z>2050</Z>
  </point>
  <point index="758">
    <X>14.210</X>
    <Y>36.791</Y>
    <Z>2170</Z>
  </point>
  <point index="759">
    <X>30.990</X>
    <Y>16.862</Y>
    <Z>2047</Z>
  </point>
  <point index="760">
    <X>93.925</X>
    <Y>63.585</Y>
    <Z>2183</Z>
  </point>
  <point index="761">
    <X>21.825</X>
    <Y>19.951</Y>
    <Z>2198</Z>
  </point>
  <point index="762">
    <X>102.800</X>
    <Y>51.424</Y>
    <Z>2246</Z>
  </point>
  <point index="763">
    <X>99.336</X>
    <Y>13.421</Y>
    <Z>2076</Z>
  </point>
  <point index="764">
    <X>112.797</X>
    <Y>34.677</Y>
    <Z>2132</Z>
  </point>
  <point index="765">
    <X>14.798</X>
    <Y>13.459</Y>
    <Z>2142</Z>
  </point>
  <point index="766">
    <X>90.885</X>
    <Y>70.989</Y>
    <Z>2178</Z>
  </point>
  <point index="767">
    <X>117.701</X>
    <Y>67.214</Y>
    <Z>2007</Z>
  </point>
  <point index="768">
    <X>62.249</X>
    <Y>7.360</Y>
    <Z>2219</Z>
  </point>
  <point index="769">
    <X>60.920</X>
    <Y>19.268</Y>
    <Z>2153</Z>
  </point>
  <point index="770">
    <X>67.586</X>
    <Y>62.408</Y>
    <Z>2119</Z>
  </point>
  <point index="771">
    <X>32.954</X>
    <Y>51.319</Y>
    <Z>2139</Z>
  </point>
  <point index="772">
    <X>68.830</X>
    <Y>62.291</Y>
    <Z>2058</Z>
  </point>
  <point index="773">
    <X>62.231</X>
    <Y>63.339</Y>
    <Z>2218</Z>
  </point>
  <point index="774">
    <X>8.956</X>
    <Y>18.193</Y>
    <Z>2091</Z>
  </point>
  <point index="775">
    <X>99.155</X>
    <Y>35.486</Y>
    <Z>2067</Z>
  </point>
  <point index="776">
    <X>34.000</X>
    <Y>32.791</Y>
    <Z>2189</Z>
  </point>
  <point index="777">
    <X>38.457</X>
    <Y>21.470</Y>
    <Z>2059</Z>
  </point>
  <point index="778">
    <X>25.469</X>
    <Y>26.483</Y>
    <Z>2223</Z>
  </point>
  <point index="779">
    <X>61.473</X>
    <Y>25.978</Y>
    <Z>2181</Z>
  </point>
  <point index="780">
    <X>110.688</X>
    <Y>57.430</Y>
    <Z>2032</Z>
  </point>
  <point index="781">
    <X>99.844</X>
    <Y>7.433</Y>
    <Z>2101</Z>
  </point>
  <point index="782">
    <X>34.899</X>
    <Y>61.735</Y>
    <Z>2231</Z>
  </point>
  <point index="783">
    <X>74.071</X>
    <Y>71.774</Y>
    <Z>2192</Z>
  </point>
  <point index="784">
    <X>30.888</X>
    <Y>21.468</Y>
    <Z>2042</Z>
  </point>
  <point index="785">
    <X>100.522</X>
    <Y>38.866</Y>
    <Z>2134</Z>
  </point>
  <point index="786">
    <X>57.281</X>
    <Y>22.784</Y>
    <Z>2024</Z>
  </point>
  <point index="787">
    <X>71.855</X>
    <Y>26.285</Y>
    <Z>2088</Z>
  </point>
  <point index="788">
    <X>16.853</X>
    <Y>70.610</Y>
    <Z>2045</Z>
  </point>
  <point index="789">
    <X>23.106</X>
    <Y>29.083</Y>
    <Z>2261</Z>
  </point>
  <point index="790">
    <X>104.814</X>
    <Y>19.425</Y>
    <Z>2255</Z>
  </point>
  <point index="791">
    <X>61.149</X>
    <Y>55.145</Y>
    <Z>2165</Z>
  </point>
  <point index="792">
    <X>68.775</X>
    <Y>40.258</Y>
    <Z>2060</Z>
  </point>
  <point index="793">
    <X>94.231</X>
    <Y>25.444</Y>
    <Z>2169</Z>
  </point>
  <point index="794">
    <X>119.078</X>
    <Y>61.851</Y>
    <Z>2110</Z>
  </point>
  <point index="795">
    <X>97.702</X>
    <Y>70.946</Y>
    <Z>2005</Z>
  </point>
  <point index="796">
    <X>25.142</X>
    <Y>14.267</Y>
    <Z>2239</Z>
  </point>
  <point index="797">
    <X>23.071</X>
    <Y>65.640</Y>
    <Z>2259</Z>
  </point>
  <point index="798">
    <X>54.124</X>
    <Y>32.301</Y>
    <Z>2174</Z>
  </point>
  <point index="799">
    <X>9.425</X>
    <Y>23.354</Y>
    <Z>2053</Z>
  </point>
  <point index="800">
    <X>25.022</X>
    <Y>23.919</Y>
    <Z>2245</Z>
  </point>
  <point index="801">
    <X>29.994</X>
    <Y>57.385</Y>
    <Z>2000</Z>
  </point>
  <point index="802">
    <X>99.204</X>
    <Y>14.939</Y>
    <Z>2069</Z>
  </point>
  <point index="803">
    <X>31.669</X>
    <Y>58.740</Y>
    <Z>2079</Z>
  </point>
  <point index="804">
    <X>56.015</X>
    <Y>58.775</Y>
    <Z>2084</Z>
  </point>
  <point index="805">
    <X>33.140</X>
    <Y>32.899</Y>
    <Z>2148</Z>
  </point>
  <point index="806">
    <X>101.020</X>
    <Y>8.063</Y>
    <Z>2158</Z>
  </point>
  <point index="807">
    <X>59.332</X>
    <Y>31.399</Y>
    <Z>2075</Z>
  </point>
  <point index="808">
    <X>73.529</X>
    <Y>22.713</Y>
    <Z>2167</Z>
  </point>
  <point index="809">
    <X>55.262</X>
    <Y>48.707</Y>
    <Z>2120</Z>
  </point>
  <point index="810">
    <X>114.899</X>
    <Y>14.873</Y>
    <Z>2231</Z>
  </point>
  <point index="811">
    <X>58.973</X>
    <Y>7.879</Y>
    <Z>2058</Z>
  </point>
  <point index="812">
    <X>50.759</X>
    <Y>64.169</Y>
    <Z>2150</Z>
  </point>
  <point index="813">
    <X>114.336</X>
    <Y>75.313</Y>
    <Z>2205</Z>
  </point>
  <point index="814">
    <X>34.386</X>
    <Y>36.314</Y>
    <Z>2207</Z>
  </point>
  <point index="815">
    <X>64.308</X>
    <Y>6.807</Y>
    <Z>2280</Z>
  </point>
  <point index="816">
    <X>10.303</X>
    <Y>57.762</Y>
    <Z>2051</Z>
  </point>
  <point index="817">
    <X>93.923</X>
    <Y>28.998</Y>
    <Z>2183</Z>
  </point>
  <point index="818">
    <X>96.386</X>
    <Y>31.340</Y>
    <Z>2067</Z>
  </point>
  <point index="819">
    <X>52.690</X>
    <Y>73.283</Y>
    <Z>2241</Z>
  </point>
  <point index="820">
    <X>18.333</X>
    <Y>67.823</Y>
    <Z>2026</Z>
  </point>
  <point index="821">
    <X>17.664</X>
    <Y>24.710</Y>
    <Z>2006</Z>
  </point>
  <point index="822">
    <X>62.374</X>
    <Y>22.850</Y>
    <Z>2225</Z>
  </point>
  <point index="823">
    <X>117.300</X>
    <Y>70.167</Y>
    <Z>2094</Z>
  </point>
  <point index="824">
    <X>29.540</X>
    <Y>66.489</Y>
    <Z>2023</Z>
  </point>
  <point index="825">
    <X>31.712</X>
    <Y>16.147</Y>
    <Z>2081</Z>
  </point>
  <point index="826">
    <X>66.578</X>
    <Y>69.550</Y>
    <Z>2168</Z>
  </point>
  <point index="827">
    <X>11.785</X>
    <Y>30.595</Y>
    <Z>2284</Z>
  </point>
  <point index="828">
    <X>118.520</X>
    <Y>17.744</Y>
    <Z>2065</Z>
  </point>
  <point index="829">
    <X>19.557</X>
    <Y>39.580</Y>
    <Z>2086</Z>
  </point>
  <point index="830">
    <X>51.762</X>
    <Y>17.037</Y>
    <Z>2285</Z>
  </point>
  <point index="831">
    <X>36.770</X>
    <Y>29.944</Y>
    <Z>2209</Z>
  </point>
  <point index="832">
    <X>15.553</X>
    <Y>27.370</Y>
    <Z>2106</Z>
  </point>
  <point index="833">
    <X>31.778</X>
    <Y>39.165</Y>
    <Z>2084</Z>
  </point>
  <point index="834">
    <X>103.252</X>
    <Y>39.184</Y>
    <Z>2268</Z>
  </point>
  <point index="835">
    <X>62.520</X>
    <Y>51.731</Y>
    <Z>2232</Z>
  </point>
  <point index="836">
    <X>29.412</X>
    <Y>64.196</Y>
    <Z>2029</Z>
  </point>
  <point index="837">
    <X>30.989</X>
    <Y>33.333</Y>
    <Z>2047</Z>
  </point>
  <point index="838">
    <X>55.536</X>
    <Y>10.618</Y>
    <Z>2107</Z>
  </point>
  <point index="839">
    <X>66.166</X>
    <Y>65.222</Y>
    <Z>2189</Z>
  </point>
  <point index="840">
    <X>37.511</X>
    <Y>64.765</Y>
    <Z>2048</Z>
  </point>
  <point index="841">
    <X>56.612</X>
    <Y>12.812</Y>
    <Z>2056</Z>
  </point>
  <point index="842">
    <X>10.105</X>
    <Y>68.943</Y>
    <Z>2008</Z>
  </point>
  <point index="843">
    <X>75.456</X>
    <Y>60.726</Y>
    <Z>2258</Z>
  </point>
  <point index="844">
    <X>116.043</X>
    <Y>55.326</Y>
    <Z>2285</Z>
  </point>
  <point index="845">
    <X>70.932</X>
    <Y>77.680</Y>
    <Z>2044</Z>
  </point>
  <point index="846">
    <X>104.595</X>
    <Y>25.148</Y>
    <Z>2266</Z>
  </point>
  <point index="847">
    <X>35.797</X>
    <Y>50.459</Y>
    <Z>2274</Z>
  </point>
  <point index="848">
    <X>71.463</X>
    <Y>20.302</Y>
    <Z>2069</Z>
  </point>
  <point index="849">
    <X>103.763</X>
    <Y>12.337</Y>
    <Z>2293</Z>
  </point>
  <point index="850">
    <X>113.994</X>
    <Y>64.022</Y>
    <Z>2189</Z>
  </point>
  <point index="851">
    <X>38.964</X>
    <Y>29.203</Y>
    <Z>2101</Z>
  </point>
  <point index="852">
    <X>31.859</X>
    <Y>65.950</Y>
    <Z>2088</Z>
  </point>
  <point index="853">
    <X>119.417</X>
    <Y>64.182</Y>
    <Z>2138</Z>
  </point>
  <point index="854">
    <X>52.777</X>
    <Y>36.773</Y>
    <Z>2237</Z>
  </point>
  <point index="855">
    <X>118.350</X>
    <Y>68.155</Y>
    <Z>2051</Z>
  </point>
  <point index="856">
    <X>64.291</X>
    <Y>7.090</Y>
    <Z>2281</Z>
  </point>
  <point index="857">
    <X>81.079</X>
    <Y>64.233</Y>
    <Z>2274</Z>
  </point>
  <point index="858">
    <X>106.496</X>
    <Y>8.277</Y>
    <Z>2172</Z>
  </point>
  <point index="859">
    <X>65.146</X>
    <Y>54.885</Y>
    <Z>2239</Z>
  </point>
  <point index="860">
    <X>55.119</X>
    <Y>24.282</Y>
    <Z>2127</Z>
  </point>
  <point index="861">
    <X>33.876</X>
    <Y>21.856</Y>
    <Z>2183</Z>
  </point>
  <point index="862">
    <X>99.429</X>
    <Y>31.551</Y>
    <Z>2080</Z>
  </point>
  <point index="863">
    <X>104.871</X>
    <Y>19.571</Y>
    <Z>2252</Z>
  </point>
  <point index="864">
    <X>69.062</X>
    <Y>70.689</Y>
    <Z>2046</Z>
  </point>
  <point index="865">
    <X>110.146</X>
    <Y>53.792</Y>
    <Z>2007</Z>
  </point>
  <point index="866">
    <X>11.614</X>
    <Y>15.385</Y>
    <Z>2292</Z>
  </point>
  <point index="867">
    <X>114.564</X>
    <Y>71.919</Y>
    <Z>2216</Z>
  </point>
  <point index="868">
    <X>61.437</X>
    <Y>8.282</Y>
    <Z>2179</Z>
  </point>
  <point index="869">
    <X>29.522</X>
    <Y>58.391</Y>
    <Z>2024</Z>
  </point>
  <point index="870">
    <X>66.532</X>
    <Y>31.408</Y>
    <Z>2171</Z>
  </point>
  <point index="871">
    <X>29.665</X>
    <Y>39.375</Y>
    <Z>2017</Z>
  </point>
  <point index="872">
    <X>77.331</X>
    <Y>62.957</Y>
    <Z>2087</Z>
  </point>
  <point index="873">
    <X>118.021</X>
    <Y>32.195</Y>
    <Z>2024</Z>
  </point>
  <point index="874">
    <X>66.658</X>
    <Y>45.003</Y>
    <Z>2164</Z>
  </point>
  <point index="875">
    <X>68.658</X>
    <Y>53.326</Y>
    <Z>2066</Z>
  </point>
  <point index="876">
    <X>76.960</X>
    <Y>69.654</Y>
    <Z>2168</Z>
  </point>
  <point index="877">
    <X>14.931</X>
    <Y>30.707</Y>
    <Z>2135</Z>
  </point>
  <point index="878">
    <X>60.366</X>
    <Y>70.779</Y>
    <Z>2126</Z>
  </point>
  <point index="879">
    <X>97.038</X>
    <Y>60.852</Y>
    <Z>2036</Z>
  </point>
  <point index="880">
    <X>28.581</X>
    <Y>65.647</Y>
    <Z>2070</Z>
  </point>
  <point index="881">
    <X>27.542</X>
    <Y>63.505</Y>
    <Z>2121</Z>
  </point>
  <point index="882">
    <X>72.888</X>
    <Y>36.816</Y>
    <Z>2136</Z>
  </point>
  <point index="883">
    <X>37.330</X>
    <Y>25.229</Y>
    <Z>2087</Z>
  </point>
  <point index="884">
    <X>25.397</X>
    <Y>26.360</Y>
    <Z>2226</Z>
  </point>
  <point index="885">
    <X>117.472</X>
    <Y>58.521</Y>
    <Z>2056</Z>
  </point>
  <point index="886">
    <X>23.931</X>
    <Y>44.677</Y>
    <Z>2298</Z>
  </point>
  <point index="887">
    <X>28.054</X>
    <Y>45.263</Y>
    <Z>2096</Z>
  </point>
  <point index="888">
    <X>21.711</X>
    <Y>69.821</Y>
    <Z>2192</Z>
  </point>
  <point index="889">
    <X>104.377</X>
    <Y>37.846</Y>
    <Z>2277</Z>
  </point>
  <point index="890">
    <X>31.262</X>
    <Y>35.616</Y>
    <Z>2060</Z>
  </point>
  <point index="891">
    <X>101.454</X>
    <Y>68.006</Y>
    <Z>2180</Z>
  </point>
  <point index="892">
    <X>117.692</X>
    <Y>27.878</Y>
    <Z>2008</Z>
  </point>
  <point index="893">
    <X>63.959</X>
    <Y>40.000</Y>
    <Z>2297</Z>
  </point>
  <point index="894">
    <X>26.988</X>
    <Y>61.246</Y>
    <Z>2148</Z>
  </point>
  <point index="895">
    <X>107.714</X>
    <Y>49.238</Y>
    <Z>2112</Z>
  </point>
  <point index="896">
    <X>99.531</X>
    <Y>31.409</Y>
    <Z>2085</Z>
  </point>
  <point index="897">
    <X>72.218</X>
    <Y>61.816</Y>
    <Z>2105</Z>
  </point>
  <point index="898">
    <X>100.712</X>
    <Y>54.224</Y>
    <Z>2143</Z>
  </point>
  <point index="899">
    <X>68.637</X>
    <Y>9.165</Y>
    <Z>2067</Z>
  </point>
  <point index="900">
    <X>40.111</X>
    <Y>29.803</Y>
    <Z>2195</Z>
  </point>
  <point index="901">
    <X>64.809</X>
    <Y>75.214</Y>
    <Z>2255</Z>
  </point>
  <point index="902">
    <X>61.058</X>
    <Y>51.120</Y>
    <Z>2160</Z>
  </point>
  <point index="903">
    <X>77.239</X>
    <Y>64.816</Y>
    <Z>2107</Z>
  </point>
  <point index="904">
    <X>104.095</X>
    <Y>70.646</Y>
    <Z>2290</Z>
  </point>
  <point index="905">
    <X>21.310</X>
    <Y>25.698</Y>
    <Z>2173</Z>
  </point>
  <point index="906">
    <X>68.542</X>
    <Y>63.015</Y>
    <Z>2072</Z>
  </point>
  <point index="907">
    <X>62.267</X>
    <Y>70.665</Y>
    <Z>2220</Z>
  </point>
  <point index="908">
    <X>23.958</X>
    <Y>10.074</Y>
    <Z>2297</Z>
  </point>
  <point index="909">
    <X>105.786</X>
    <Y>71.108</Y>
    <Z>2207</Z>
  </point>
  <point index="910">
    <X>105.854</X>
    <Y>65.503</Y>
    <Z>2204</Z>
  </point>
  <point index="911">
    <X>40.895</X>
    <Y>57.920</Y>
    <Z>2259</Z>
  </point>
  <point index="912">
    <X>11.043</X>
    <Y>33.280</Y>
    <Z>2212</Z>
  </point>
  <point index="913">
    <X>32.273</X>
    <Y>69.651</Y>
    <Z>2107</Z>
  </point>
  <point index="914">
    <X>21.732</X>
    <Y>30.940</Y>
    <Z>2193</Z>
  </point>
  <point index="915">
    <X>65.139</X>
    <Y>16.883</Y>
    <Z>2239</Z>
  </point>
  <point index="916">
    <X>9.588</X>
    <Y>53.320</Y>
    <Z>2039</Z>
  </point>
  <point index="917">
    <X>33.502</X>
    <Y>66.848</Y>
    <Z>2165</Z>
  </point>
  <point index="918">
    <X>114.340</X>
    <Y>50.770</Y>
    <Z>2205</Z>
  </point>
  <point index="919">
    <X>64.692</X>
    <Y>33.222</Y>
    <Z>2261</Z>
  </point>
  <point index="920">
    <X>55.415</X>
    <Y>76.652</Y>
    <Z>2113</Z>
  </point>
  <point index="921">
    <X>38.845</X>
    <Y>70.157</Y>
    <Z>2091</Z>
  </point>
  <point index="922">
    <X>61.345</X>
    <Y>9.520</Y>
    <Z>2174</Z>
  </point>
  <point index="923">
    <X>88.903</X>
    <Y>57.271</Y>
    <Z>2095</Z>
  </point>
  <point index="924">
    <X>58.672</X>
    <Y>9.733</Y>
    <Z>2043</Z>
  </point>
  <point index="925">
    <X>50.226</X>
    <Y>70.761</Y>
    <Z>2034</Z>
  </point>
  <point index="926">
    <X>93.444</X>
    <Y>62.681</Y>
    <Z>2206</Z>
  </point>
  <point index="927">
    <X>26.440</X>
    <Y>76.650</Y>
    <Z>2175</Z>
  </point>
  <point index="928">
    <X>73.151</X>
    <Y>71.762</Y>
    <Z>2149</Z>
  </point>
  <point index="929">
    <X>48.422</X>
    <Y>18.120</Y>
    <Z>2135</Z>
  </point>
  <point index="930">
    <X>115.426</X>
    <Y>24.794</Y>
    <Z>2256</Z>
  </point>
  <point index="931">
    <X>36.510</X>
    <Y>27.052</Y>
    <Z>2266</Z>
  </point>
  <point index="932">
    <X>101.726</X>
    <Y>51.168</Y>
    <Z>2193</Z>
  </point>
  <point index="933">
    <X>115.249</X>
    <Y>61.369</Y>
    <Z>2248</Z>
  </point>
  <point index="934">
    <X>101.174</X>
    <Y>35.981</Y>
    <Z>2166</Z>
  </point>
  <point index="935">
    <X>111.214</X>
    <Y>28.445</Y>
    <Z>2057</Z>
  </point>
  <point index="936">
    <X>74.721</X>
    <Y>62.594</Y>
    <Z>2223</Z>
  </point>
  <point index="937">
    <X>71.609</X>
    <Y>18.072</Y>
    <Z>2076</Z>
  </point>
  <point index="938">
    <X>101.902</X>
    <Y>39.447</Y>
    <Z>2202</Z>
  </point>
  <point index="939">
    <X>96.434</X>
    <Y>49.620</Y>
    <Z>2064</Z>
  </point>
  <point index="940">
    <X>13.626</X>
    <Y>66.598</Y>
    <Z>2197</Z>
  </point>
  <point index="941">
    <X>110.363</X>
    <Y>68.625</Y>
    <Z>2017</Z>
  </point>
  <point index="942">
    <X>28.817</X>
    <Y>10.624</Y>
    <Z>2058</Z>
  </point>
  <point index="943">
    <X>91.884</X>
    <Y>34.413</Y>
    <Z>2279</Z>
  </point>
  <point index="944">
    <X>30.854</X>
    <Y>8.022</Y>
    <Z>2040</Z>
  </point>
  <point index="945">
    <X>79.512</X>
    <Y>28.553</Y>
    <Z>2146</Z>
  </point>
  <point index="946">
    <X>40.165</X>
    <Y>67.997</Y>
    <Z>2199</Z>
  </point>
  <point index="947">
    <X>59.899</X>
    <Y>56.794</Y>
    <Z>2103</Z>
  </point>
  <point index="948">
    <X>53.803</X>
    <Y>60.949</Y>
    <Z>2189</Z>
  </point>
  <point index="949">
    <X>76.370</X>
    <Y>52.567</Y>
    <Z>2296</Z>
  </point>
  <point index="950">
    <X>37.748</X>
    <Y>26.609</Y>
    <Z>2001</Z>
  </point>
  <point index="951">
    <X>10.547</X>
    <Y>60.085</Y>
    <Z>2104</Z>
  </point>
  <point index="952">
    <X>9.014</X>
    <Y>66.466</Y>
    <Z>2086</Z>
  </point>
  <point index="953">
    <X>29.273</X>
    <Y>14.993</Y>
    <Z>2036</Z>
  </point>
  <point index="954">
    <X>103.009</X>
    <Y>78.585</Y>
    <Z>2256</Z>
  </point>
  <point index="955">
    <X>25.214</X>
    <Y>24.642</Y>
    <Z>2235</Z>
  </point>
  <point index="956">
    <X>22.354</X>
    <Y>61.717</Y>
    <Z>2224</Z>
  </point>
  <point index="957">
    <X>76.422</X>
    <Y>58.293</Y>
    <Z>2285</Z>
  </point>
  <point index="958">
    <X>14.095</X>
    <Y>28.066</Y>
    <Z>2175</Z>
  </point>
  <point index="959">
    <X>71.818</X>
    <Y>62.255</Y>
    <Z>2086</Z>
  </point>
  <point index="960">
    <X>113.783</X>
    <Y>28.279</Y>
    <Z>2179</Z>
  </point>
  <point index="961">
    <X>115.827</X>
    <Y>64.424</Y>
    <Z>2275</Z>
  </point>
  <point index="962">
    <X>63.904</X>
    <Y>7.515</Y>
    <Z>2300</Z>
  </point>
  <point index="963">
    <X>79.174</X>
    <Y>26.792</Y>
    <Z>2118</Z>
  </point>
  <point index="964">
    <X>27.514</X>
    <Y>10.610</Y>
    <Z>2122</Z>
  </point>
  <point index="965">
    <X>103.607</X>
    <Y>6.600</Y>
    <Z>2286</Z>
  </point>
  <point index="966">
    <X>107.922</X>
    <Y>20.468</Y>
    <Z>2102</Z>
  </point>
  <point index="967">
    <X>88.996</X>
    <Y>32.018</Y>
    <Z>2088</Z>
  </point>
  <point index="968">
    <X>105.978</X>
    <Y>33.691</Y>
    <Z>2198</Z>
  </point>
  <point index="969">
    <X>57.295</X>
    <Y>73.573</Y>
    <Z>2024</Z>
  </point>
  <point index="970">
    <X>25.105</X>
    <Y>53.377</Y>
    <Z>2241</Z>
  </point>
  <point index="971">
    <X>25.764</X>
    <Y>67.959</Y>
    <Z>2208</Z>
  </point>
  <point index="972">
    <X>62.643</X>
    <Y>57.572</Y>
    <Z>2238</Z>
  </point>
  <point index="973">
    <X>54.480</X>
    <Y>69.598</Y>
    <Z>2157</Z>
  </point>
  <point index="974">
    <X>101.287</X>
    <Y>46.375</Y>
    <Z>2172</Z>
  </point>
  <point index="975">
    <X>10.948</X>
    <Y>23.385</Y>
    <Z>2191</Z>
  </point>
  <point index="976">
    <X>13.531</X>
    <Y>19.316</Y>
    <Z>2202</Z>
  </point>
  <point index="977">
    <X>102.427</X>
    <Y>33.539</Y>
    <Z>2228</Z>
  </point>
  <point index="978">
    <X>96.632</X>
    <Y>69.461</Y>
    <Z>2055</Z>
  </point>
  <point index="979">
    <X>17.764</X>
    <Y>62.945</Y>
    <Z>2002</Z>
  </point>
  <point index="980">
    <X>33.315</X>
    <Y>56.250</Y>
    <Z>2156</Z>
  </point>
  <point index="981">
    <X>31.489</X>
    <Y>23.155</Y>
    <Z>2070</Z>
  </point>
  <point index="982">
    <X>104.994</X>
    <Y>52.155</Y>
    <Z>2246</Z>
  </point>
  <point index="983">
    <X>10.148</X>
    <Y>13.977</Y>
    <Z>2017</Z>
  </point>
  <point index="984">
    <X>15.463</X>
    <Y>32.466</Y>
    <Z>2110</Z>
  </point>
  <point index="985">
    <X>88.540</X>
    <Y>27.896</Y>
    <Z>2125</Z>
  </point>
  <point index="986">
    <X>91.621</X>
    <Y>26.284</Y>
    <Z>2292</Z>
  </point>
  <point index="987">
    <X>79.490</X>
    <Y>60.448</Y>
    <Z>2144</Z>
  </point>
  <point index="988">
    <X>31.454</X>
    <Y>71.764</Y>
    <Z>2069</Z>
  </point>
  <point index="989">
    <X>12.148</X>
    <Y>73.028</Y>
    <Z>2267</Z>
  </point>
  <point index="990">
    <X>26.933</X>
    <Y>19.094</Y>
    <Z>2151</Z>
  </point>
  <point index="991">
    <X>94.783</X>
    <Y>47.089</Y>
    <Z>2142</Z>
  </point>
  <point index="992">
    <X>64.896</X>
    <Y>64.254</Y>
    <Z>2251</Z>
  </point>
  <point index="993">
    <X>75.830</X>
    <Y>19.135</Y>
    <Z>2275</Z>
  </point>
  <point index="994">
    <X>61.964</X>
    <Y>51.548</Y>
    <Z>2205</Z>
  </point>
  <point index="995">
    <X>47.804</X>
    <Y>68.433</Y>
    <Z>2185</Z>
  </point>
  <point index="996">
    <X>93.185</X>
    <Y>18.938</Y>
    <Z>2218</Z>
  </point>
  <point index="997">
    <X>102.422</X>
    <Y>15.537</Y>
    <Z>2227</Z>
  </point>
  <point index="998">
    <X>118.423</X>
    <Y>55.533</Y>
    <Z>2057</Z>
  </point>
  <point index="999">
    <X>99.800</X>
    <Y>31.863</Y>
    <Z>2098</Z>
  </point>
  <point index="1000">
    <X>22.247</X>
    <Y>56.800</Y>
    <Z>2219</Z>
  </point>
</points>
