# Supplementary material for: LIFTOSCOPE: development of an automated AI-based module for time-effective and contactless analysis and isolation of cells in microtiter plates
Source: J Biol Eng. 2023 Feb 7;17:10. doi: 10.1186/s13036-023-00329-9 (PMC9903473; doi:10.1186/s13036-023-00329-9)
Supplement: Supplementary file 1 — Additional file 1. [file 13036_2023_329_MOESM1_ESM.zip › Points15.xml]

<points>
  <point index="1">
    <X>76.989</X>
    <Y>56.439</Y>
    <Z>2074</Z>
  </point>
  <point index="2">
    <X>51.807</X>
    <Y>51.328</Y>
    <Z>2107</Z>
  </point>
  <point index="3">
    <X>117.813</X>
    <Y>57.932</Y>
    <Z>2047</Z>
  </point>
  <point index="4">
    <X>24.023</X>
    <Y>16.800</Y>
    <Z>2289</Z>
  </point>
  <point index="5">
    <X>19.953</X>
    <Y>25.280</Y>
    <Z>2068</Z>
  </point>
  <point index="6">
    <X>107.526</X>
    <Y>35.533</Y>
    <Z>2036</Z>
  </point>
  <point index="7">
    <X>107.095</X>
    <Y>69.411</Y>
    <Z>2007</Z>
  </point>
  <point index="8">
    <X>91.248</X>
    <Y>20.360</Y>
    <Z>2089</Z>
  </point>
  <point index="9">
    <X>98.691</X>
    <Y>19.923</Y>
    <Z>2193</Z>
  </point>
  <point index="10">
    <X>116.562</X>
    <Y>51.665</Y>
    <Z>2088</Z>
  </point>
  <point index="11">
    <X>114.460</X>
    <Y>55.529</Y>
    <Z>2158</Z>
  </point>
  <point index="12">
    <X>54.894</X>
    <Y>63.685</Y>
    <Z>2209</Z>
  </point>
  <point index="13">
    <X>52.829</X>
    <Y>69.283</Y>
    <Z>2141</Z>
  </point>
  <point index="14">
    <X>23.574</X>
    <Y>34.427</Y>
    <Z>2270</Z>
  </point>
  <point index="15">
    <X>9.323</X>
    <Y>64.192</Y>
    <Z>2025</Z>
  </point>
  <point index="16">
    <X>91.957</X>
    <Y>72.438</Y>
    <Z>2112</Z>
  </point>
  <point index="17">
    <X>32.595</X>
    <Y>69.935</Y>
    <Z>2220</Z>
  </point>
  <point index="18">
    <X>21.811</X>
    <Y>19.893</Y>
    <Z>2108</Z>
  </point>
  <point index="19">
    <X>97.275</X>
    <Y>18.114</Y>
    <Z>2288</Z>
  </point>
  <point index="20">
    <X>66.221</X>
    <Y>49.081</Y>
    <Z>2087</Z>
  </point>
  <point index="21">
    <X>118.543</X>
    <Y>24.319</Y>
    <Z>2023</Z>
  </point>
  <point index="22">
    <X>118.392</X>
    <Y>61.353</Y>
    <Z>2028</Z>
  </point>
  <point index="23">
    <X>48.093</X>
    <Y>62.760</Y>
    <Z>2067</Z>
  </point>
  <point index="24">
    <X>51.463</X>
    <Y>53.765</Y>
    <Z>2096</Z>
  </point>
  <point index="25">
    <X>65.599</X>
    <Y>13.219</Y>
    <Z>2144</Z>
  </point>
  <point index="26">
    <X>67.778</X>
    <Y>19.104</Y>
    <Z>2061</Z>
  </point>
  <point index="27">
    <X>111.661</X>
    <Y>59.807</Y>
    <Z>2251</Z>
  </point>
  <point index="28">
    <X>106.237</X>
    <Y>17.095</Y>
    <Z>2086</Z>
  </point>
  <point index="29">
    <X>37.092</X>
    <Y>58.810</Y>
    <Z>2071</Z>
  </point>
  <point index="30">
    <X>29.477</X>
    <Y>53.593</Y>
    <Z>2230</Z>
  </point>
  <point index="31">
    <X>100.368</X>
    <Y>71.725</Y>
    <Z>2026</Z>
  </point>
  <point index="32">
    <X>105.126</X>
    <Y>45.315</Y>
    <Z>2188</Z>
  </point>
  <point index="33">
    <X>32.835</X>
    <Y>28.818</Y>
    <Z>2212</Z>
  </point>
  <point index="34">
    <X>15.264</X>
    <Y>50.160</Y>
    <Z>2222</Z>
  </point>
  <point index="35">
    <X>49.665</X>
    <Y>62.156</Y>
    <Z>2036</Z>
  </point>
  <point index="36">
    <X>10.703</X>
    <Y>22.515</Y>
    <Z>2070</Z>
  </point>
  <point index="37">
    <X>58.512</X>
    <Y>20.284</Y>
    <Z>2211</Z>
  </point>
  <point index="38">
    <X>24.540</X>
    <Y>52.086</Y>
    <Z>2241</Z>
  </point>
  <point index="39">
    <X>52.362</X>
    <Y>21.529</Y>
    <Z>2125</Z>
  </point>
  <point index="40">
    <X>70.826</X>
    <Y>8.256</Y>
    <Z>2278</Z>
  </point>
  <point index="41">
    <X>99.685</X>
    <Y>59.061</Y>
    <Z>2094</Z>
  </point>
  <point index="42">
    <X>98.006</X>
    <Y>23.323</Y>
    <Z>2262</Z>
  </point>
  <point index="43">
    <X>36.922</X>
    <Y>55.357</Y>
    <Z>2076</Z>
  </point>
  <point index="44">
    <X>90.376</X>
    <Y>27.180</Y>
    <Z>2060</Z>
  </point>
  <point index="45">
    <X>51.416</X>
    <Y>16.808</Y>
    <Z>2094</Z>
  </point>
  <point index="46">
    <X>16.289</X>
    <Y>60.849</Y>
    <Z>2256</Z>
  </point>
  <point index="47">
    <X>19.698</X>
    <Y>49.742</Y>
    <Z>2093</Z>
  </point>
  <point index="48">
    <X>102.398</X>
    <Y>54.741</Y>
    <Z>2162</Z>
  </point>
  <point index="49">
    <X>65.737</X>
    <Y>77.239</Y>
    <Z>2131</Z>
  </point>
  <point index="50">
    <X>67.008</X>
    <Y>14.628</Y>
    <Z>2015</Z>
  </point>
  <point index="51">
    <X>104.580</X>
    <Y>14.095</Y>
    <Z>2238</Z>
  </point>
  <point index="52">
    <X>98.117</X>
    <Y>21.577</Y>
    <Z>2251</Z>
  </point>
  <point index="53">
    <X>73.539</X>
    <Y>37.851</Y>
    <Z>2188</Z>
  </point>
  <point index="54">
    <X>100.994</X>
    <Y>55.732</Y>
    <Z>2033</Z>
  </point>
  <point index="55">
    <X>22.173</X>
    <Y>15.352</Y>
    <Z>2142</Z>
  </point>
  <point index="56">
    <X>34.145</X>
    <Y>51.653</Y>
    <Z>2168</Z>
  </point>
  <point index="57">
    <X>78.426</X>
    <Y>27.114</Y>
    <Z>2026</Z>
  </point>
  <point index="58">
    <X>16.671</X>
    <Y>39.239</Y>
    <Z>2268</Z>
  </point>
  <point index="59">
    <X>19.327</X>
    <Y>44.858</Y>
    <Z>2130</Z>
  </point>
  <point index="60">
    <X>30.824</X>
    <Y>10.323</Y>
    <Z>2279</Z>
  </point>
  <point index="61">
    <X>18.939</X>
    <Y>61.687</Y>
    <Z>2169</Z>
  </point>
  <point index="62">
    <X>100.778</X>
    <Y>57.745</Y>
    <Z>2014</Z>
  </point>
  <point index="63">
    <X>106.103</X>
    <Y>26.077</Y>
    <Z>2098</Z>
  </point>
  <point index="64">
    <X>59.554</X>
    <Y>72.803</Y>
    <Z>2107</Z>
  </point>
  <point index="65">
    <X>24.827</X>
    <Y>53.866</Y>
    <Z>2215</Z>
  </point>
  <point index="66">
    <X>112.845</X>
    <Y>29.495</Y>
    <Z>2212</Z>
  </point>
  <point index="67">
    <X>24.038</X>
    <Y>74.622</Y>
    <Z>2287</Z>
  </point>
  <point index="68">
    <X>19.952</X>
    <Y>49.893</Y>
    <Z>2068</Z>
  </point>
  <point index="69">
    <X>77.227</X>
    <Y>63.898</Y>
    <Z>2066</Z>
  </point>
  <point index="70">
    <X>60.331</X>
    <Y>40.038</Y>
    <Z>2030</Z>
  </point>
  <point index="71">
    <X>117.658</X>
    <Y>69.622</Y>
    <Z>2052</Z>
  </point>
  <point index="72">
    <X>64.098</X>
    <Y>13.377</Y>
    <Z>2282</Z>
  </point>
  <point index="73">
    <X>88.868</X>
    <Y>18.655</Y>
    <Z>2010</Z>
  </point>
  <point index="74">
    <X>28.156</X>
    <Y>68.430</Y>
    <Z>2098</Z>
  </point>
  <point index="75">
    <X>112.712</X>
    <Y>38.212</Y>
    <Z>2216</Z>
  </point>
  <point index="76">
    <X>15.736</X>
    <Y>59.134</Y>
    <Z>2237</Z>
  </point>
  <point index="77">
    <X>105.284</X>
    <Y>21.152</Y>
    <Z>2173</Z>
  </point>
  <point index="78">
    <X>101.219</X>
    <Y>63.144</Y>
    <Z>2054</Z>
  </point>
  <point index="79">
    <X>27.024</X>
    <Y>36.231</Y>
    <Z>2013</Z>
  </point>
  <point index="80">
    <X>57.388</X>
    <Y>15.469</Y>
    <Z>2292</Z>
  </point>
  <point index="81">
    <X>70.233</X>
    <Y>38.331</Y>
    <Z>2298</Z>
  </point>
  <point index="82">
    <X>80.844</X>
    <Y>23.208</Y>
    <Z>2223</Z>
  </point>
  <point index="83">
    <X>21.060</X>
    <Y>13.174</Y>
    <Z>2039</Z>
  </point>
  <point index="84">
    <X>100.625</X>
    <Y>8.389</Y>
    <Z>2001</Z>
  </point>
  <point index="85">
    <X>31.678</X>
    <Y>31.764</Y>
    <Z>2250</Z>
  </point>
  <point index="86">
    <X>102.691</X>
    <Y>64.342</Y>
    <Z>2189</Z>
  </point>
  <point index="87">
    <X>60.977</X>
    <Y>66.966</Y>
    <Z>2032</Z>
  </point>
  <point index="88">
    <X>115.920</X>
    <Y>70.123</Y>
    <Z>2110</Z>
  </point>
  <point index="89">
    <X>30.636</X>
    <Y>54.939</Y>
    <Z>2285</Z>
  </point>
  <point index="90">
    <X>67.717</X>
    <Y>39.537</Y>
    <Z>2055</Z>
  </point>
  <point index="91">
    <X>18.140</X>
    <Y>15.486</Y>
    <Z>2248</Z>
  </point>
  <point index="92">
    <X>9.802</X>
    <Y>24.348</Y>
    <Z>2041</Z>
  </point>
  <point index="93">
    <X>47.008</X>
    <Y>25.698</Y>
    <Z>2216</Z>
  </point>
  <point index="94">
    <X>10.530</X>
    <Y>22.963</Y>
    <Z>2065</Z>
  </point>
  <point index="95">
    <X>72.245</X>
    <Y>54.928</Y>
    <Z>2231</Z>
  </point>
  <point index="96">
    <X>69.618</X>
    <Y>18.451</Y>
    <Z>2244</Z>
  </point>
  <point index="97">
    <X>30.012</X>
    <Y>20.823</Y>
    <Z>2284</Z>
  </point>
  <point index="98">
    <X>111.445</X>
    <Y>69.027</Y>
    <Z>2258</Z>
  </point>
  <point index="99">
    <X>111.329</X>
    <Y>26.345</Y>
    <Z>2262</Z>
  </point>
  <point index="100">
    <X>6.860</X>
    <Y>63.174</Y>
    <Z>2237</Z>
  </point>
  <point index="101">
    <X>104.502</X>
    <Y>69.196</Y>
    <Z>2245</Z>
  </point>
  <point index="102">
    <X>28.758</X>
    <Y>39.678</Y>
    <Z>2158</Z>
  </point>
  <point index="103">
    <X>14.061</X>
    <Y>28.919</Y>
    <Z>2182</Z>
  </point>
  <point index="104">
    <X>63.906</X>
    <Y>58.848</Y>
    <Z>2299</Z>
  </point>
  <point index="105">
    <X>115.782</X>
    <Y>49.226</Y>
    <Z>2114</Z>
  </point>
  <point index="106">
    <X>75.900</X>
    <Y>15.657</Y>
    <Z>2110</Z>
  </point>
  <point index="107">
    <X>74.640</X>
    <Y>72.530</Y>
    <Z>2152</Z>
  </point>
  <point index="108">
    <X>66.968</X>
    <Y>56.130</Y>
    <Z>2018</Z>
  </point>
  <point index="109">
    <X>68.906</X>
    <Y>25.921</Y>
    <Z>2173</Z>
  </point>
  <point index="110">
    <X>19.455</X>
    <Y>7.929</Y>
    <Z>2117</Z>
  </point>
  <point index="111">
    <X>29.248</X>
    <Y>25.678</Y>
    <Z>2207</Z>
  </point>
  <point index="112">
    <X>51.136</X>
    <Y>12.097</Y>
    <Z>2085</Z>
  </point>
  <point index="113">
    <X>57.538</X>
    <Y>70.653</Y>
    <Z>2297</Z>
  </point>
  <point index="114">
    <X>22.405</X>
    <Y>47.308</Y>
    <Z>2163</Z>
  </point>
  <point index="115">
    <X>59.455</X>
    <Y>49.267</Y>
    <Z>2117</Z>
  </point>
  <point index="116">
    <X>110.599</X>
    <Y>34.574</Y>
    <Z>2286</Z>
  </point>
  <point index="117">
    <X>69.244</X>
    <Y>55.688</Y>
    <Z>2207</Z>
  </point>
  <point index="118">
    <X>20.466</X>
    <Y>57.529</Y>
    <Z>2016</Z>
  </point>
  <point index="119">
    <X>59.428</X>
    <Y>60.506</Y>
    <Z>2120</Z>
  </point>
  <point index="120">
    <X>37.776</X>
    <Y>68.593</Y>
    <Z>2048</Z>
  </point>
  <point index="121">
    <X>112.568</X>
    <Y>34.126</Y>
    <Z>2221</Z>
  </point>
  <point index="122">
    <X>75.806</X>
    <Y>31.048</Y>
    <Z>2113</Z>
  </point>
  <point index="123">
    <X>69.562</X>
    <Y>29.642</Y>
    <Z>2239</Z>
  </point>
  <point index="124">
    <X>13.230</X>
    <Y>17.335</Y>
    <Z>2154</Z>
  </point>
  <point index="125">
    <X>64.809</X>
    <Y>58.072</Y>
    <Z>2217</Z>
  </point>
  <point index="126">
    <X>49.579</X>
    <Y>60.316</Y>
    <Z>2033</Z>
  </point>
  <point index="127">
    <X>57.933</X>
    <Y>24.524</Y>
    <Z>2269</Z>
  </point>
  <point index="128">
    <X>101.135</X>
    <Y>45.678</Y>
    <Z>2046</Z>
  </point>
  <point index="129">
    <X>118.152</X>
    <Y>51.766</Y>
    <Z>2035</Z>
  </point>
  <point index="130">
    <X>56.379</X>
    <Y>55.322</Y>
    <Z>2259</Z>
  </point>
  <point index="131">
    <X>74.621</X>
    <Y>74.656</Y>
    <Z>2153</Z>
  </point>
  <point index="132">
    <X>114.508</X>
    <Y>18.625</Y>
    <Z>2156</Z>
  </point>
  <point index="133">
    <X>100.218</X>
    <Y>37.579</Y>
    <Z>2041</Z>
  </point>
  <point index="134">
    <X>30.002</X>
    <Y>32.708</Y>
    <Z>2283</Z>
  </point>
  <point index="135">
    <X>76.344</X>
    <Y>66.386</Y>
    <Z>2095</Z>
  </point>
  <point index="136">
    <X>19.209</X>
    <Y>21.894</Y>
    <Z>2142</Z>
  </point>
  <point index="137">
    <X>28.569</X>
    <Y>22.205</Y>
    <Z>2140</Z>
  </point>
  <point index="138">
    <X>65.561</X>
    <Y>78.660</Y>
    <Z>2148</Z>
  </point>
  <point index="139">
    <X>118.057</X>
    <Y>33.861</Y>
    <Z>2039</Z>
  </point>
  <point index="140">
    <X>92.607</X>
    <Y>68.897</Y>
    <Z>2134</Z>
  </point>
  <point index="141">
    <X>102.657</X>
    <Y>70.215</Y>
    <Z>2186</Z>
  </point>
  <point index="142">
    <X>53.856</X>
    <Y>48.802</Y>
    <Z>2175</Z>
  </point>
  <point index="143">
    <X>63.106</X>
    <Y>23.361</Y>
    <Z>2227</Z>
  </point>
  <point index="144">
    <X>19.601</X>
    <Y>56.850</Y>
    <Z>2103</Z>
  </point>
  <point index="145">
    <X>57.408</X>
    <Y>64.393</Y>
    <Z>2293</Z>
  </point>
  <point index="146">
    <X>94.511</X>
    <Y>74.330</Y>
    <Z>2197</Z>
  </point>
  <point index="147">
    <X>19.996</X>
    <Y>18.801</Y>
    <Z>2063</Z>
  </point>
  <point index="148">
    <X>21.739</X>
    <Y>78.407</Y>
    <Z>2102</Z>
  </point>
  <point index="149">
    <X>24.706</X>
    <Y>23.449</Y>
    <Z>2226</Z>
  </point>
  <point index="150">
    <X>76.698</X>
    <Y>56.825</Y>
    <Z>2084</Z>
  </point>
  <point index="151">
    <X>58.025</X>
    <Y>22.993</Y>
    <Z>2260</Z>
  </point>
  <point index="152">
    <X>110.820</X>
    <Y>29.299</Y>
    <Z>2279</Z>
  </point>
  <point index="153">
    <X>55.656</X>
    <Y>9.570</Y>
    <Z>2235</Z>
  </point>
  <point index="154">
    <X>24.788</X>
    <Y>48.620</Y>
    <Z>2219</Z>
  </point>
  <point index="155">
    <X>105.903</X>
    <Y>47.997</Y>
    <Z>2116</Z>
  </point>
  <point index="156">
    <X>57.189</X>
    <Y>23.332</Y>
    <Z>2286</Z>
  </point>
  <point index="157">
    <X>34.288</X>
    <Y>25.181</Y>
    <Z>2164</Z>
  </point>
  <point index="158">
    <X>27.677</X>
    <Y>71.338</Y>
    <Z>2051</Z>
  </point>
  <point index="159">
    <X>110.081</X>
    <Y>74.696</Y>
    <Z>2290</Z>
  </point>
  <point index="160">
    <X>69.856</X>
    <Y>26.866</Y>
    <Z>2268</Z>
  </point>
  <point index="161">
    <X>55.898</X>
    <Y>16.344</Y>
    <Z>2243</Z>
  </point>
  <point index="162">
    <X>63.326</X>
    <Y>17.438</Y>
    <Z>2247</Z>
  </point>
  <point index="163">
    <X>14.728</X>
    <Y>11.209</Y>
    <Z>2204</Z>
  </point>
  <point index="164">
    <X>103.400</X>
    <Y>31.352</Y>
    <Z>2254</Z>
  </point>
  <point index="165">
    <X>97.468</X>
    <Y>66.829</Y>
    <Z>2295</Z>
  </point>
  <point index="166">
    <X>103.762</X>
    <Y>34.122</Y>
    <Z>2287</Z>
  </point>
  <point index="167">
    <X>76.503</X>
    <Y>60.135</Y>
    <Z>2090</Z>
  </point>
  <point index="168">
    <X>59.102</X>
    <Y>31.308</Y>
    <Z>2152</Z>
  </point>
  <point index="169">
    <X>47.187</X>
    <Y>66.702</Y>
    <Z>2192</Z>
  </point>
  <point index="170">
    <X>110.508</X>
    <Y>65.708</Y>
    <Z>2289</Z>
  </point>
  <point index="171">
    <X>57.124</X>
    <Y>70.935</Y>
    <Z>2283</Z>
  </point>
  <point index="172">
    <X>47.342</X>
    <Y>28.879</Y>
    <Z>2170</Z>
  </point>
  <point index="173">
    <X>74.510</X>
    <Y>75.553</Y>
    <Z>2156</Z>
  </point>
  <point index="174">
    <X>90.961</X>
    <Y>33.246</Y>
    <Z>2079</Z>
  </point>
  <point index="175">
    <X>39.426</X>
    <Y>19.566</Y>
    <Z>2028</Z>
  </point>
  <point index="176">
    <X>61.999</X>
    <Y>51.503</Y>
    <Z>2126</Z>
  </point>
  <point index="177">
    <X>114.973</X>
    <Y>70.273</Y>
    <Z>2141</Z>
  </point>
  <point index="178">
    <X>106.400</X>
    <Y>77.363</Y>
    <Z>2071</Z>
  </point>
  <point index="179">
    <X>11.540</X>
    <Y>26.057</Y>
    <Z>2098</Z>
  </point>
  <point index="180">
    <X>86.779</X>
    <Y>26.165</Y>
    <Z>2248</Z>
  </point>
  <point index="181">
    <X>30.340</X>
    <Y>45.534</Y>
    <Z>2295</Z>
  </point>
  <point index="182">
    <X>13.253</X>
    <Y>47.976</Y>
    <Z>2155</Z>
  </point>
  <point index="183">
    <X>80.304</X>
    <Y>66.378</Y>
    <Z>2149</Z>
  </point>
  <point index="184">
    <X>95.136</X>
    <Y>64.763</Y>
    <Z>2217</Z>
  </point>
  <point index="185">
    <X>94.574</X>
    <Y>33.466</Y>
    <Z>2199</Z>
  </point>
  <point index="186">
    <X>74.513</X>
    <Y>35.526</Y>
    <Z>2156</Z>
  </point>
  <point index="187">
    <X>50.266</X>
    <Y>17.858</Y>
    <Z>2056</Z>
  </point>
  <point index="188">
    <X>62.954</X>
    <Y>17.175</Y>
    <Z>2213</Z>
  </point>
  <point index="189">
    <X>105.405</X>
    <Y>73.586</Y>
    <Z>2162</Z>
  </point>
  <point index="190">
    <X>12.726</X>
    <Y>74.423</Y>
    <Z>2138</Z>
  </point>
  <point index="191">
    <X>24.747</X>
    <Y>33.962</Y>
    <Z>2222</Z>
  </point>
  <point index="192">
    <X>107.153</X>
    <Y>49.510</Y>
    <Z>2002</Z>
  </point>
  <point index="193">
    <X>20.926</X>
    <Y>7.558</Y>
    <Z>2027</Z>
  </point>
  <point index="194">
    <X>74.870</X>
    <Y>68.830</Y>
    <Z>2144</Z>
  </point>
  <point index="195">
    <X>75.714</X>
    <Y>29.903</Y>
    <Z>2116</Z>
  </point>
  <point index="196">
    <X>62.337</X>
    <Y>44.554</Y>
    <Z>2157</Z>
  </point>
  <point index="197">
    <X>93.463</X>
    <Y>73.691</Y>
    <Z>2162</Z>
  </point>
  <point index="198">
    <X>14.774</X>
    <Y>33.976</Y>
    <Z>2206</Z>
  </point>
  <point index="199">
    <X>68.628</X>
    <Y>23.104</Y>
    <Z>2145</Z>
  </point>
  <point index="200">
    <X>36.084</X>
    <Y>17.577</Y>
    <Z>2104</Z>
  </point>
  <point index="201">
    <X>10.986</X>
    <Y>72.354</Y>
    <Z>2080</Z>
  </point>
  <point index="202">
    <X>114.835</X>
    <Y>28.806</Y>
    <Z>2146</Z>
  </point>
  <point index="203">
    <X>106.879</X>
    <Y>67.643</Y>
    <Z>2027</Z>
  </point>
  <point index="204">
    <X>57.908</X>
    <Y>11.442</Y>
    <Z>2272</Z>
  </point>
  <point index="205">
    <X>114.588</X>
    <Y>62.285</Y>
    <Z>2154</Z>
  </point>
  <point index="206">
    <X>104.210</X>
    <Y>18.049</Y>
    <Z>2272</Z>
  </point>
  <point index="207">
    <X>111.018</X>
    <Y>33.239</Y>
    <Z>2272</Z>
  </point>
  <point index="208">
    <X>105.592</X>
    <Y>6.486</Y>
    <Z>2145</Z>
  </point>
  <point index="209">
    <X>106.868</X>
    <Y>16.251</Y>
    <Z>2028</Z>
  </point>
  <point index="210">
    <X>106.502</X>
    <Y>13.179</Y>
    <Z>2061</Z>
  </point>
  <point index="211">
    <X>8.964</X>
    <Y>59.397</Y>
    <Z>2013</Z>
  </point>
  <point index="212">
    <X>65.347</X>
    <Y>48.157</Y>
    <Z>2167</Z>
  </point>
  <point index="213">
    <X>113.215</X>
    <Y>73.246</Y>
    <Z>2199</Z>
  </point>
  <point index="214">
    <X>40.644</X>
    <Y>62.657</Y>
    <Z>2196</Z>
  </point>
  <point index="215">
    <X>53.992</X>
    <Y>54.421</Y>
    <Z>2180</Z>
  </point>
  <point index="216">
    <X>114.927</X>
    <Y>59.881</Y>
    <Z>2142</Z>
  </point>
  <point index="217">
    <X>23.701</X>
    <Y>63.902</Y>
    <Z>2282</Z>
  </point>
  <point index="218">
    <X>16.025</X>
    <Y>57.227</Y>
    <Z>2247</Z>
  </point>
  <point index="219">
    <X>22.004</X>
    <Y>14.353</Y>
    <Z>2126</Z>
  </point>
  <point index="220">
    <X>35.800</X>
    <Y>62.264</Y>
    <Z>2114</Z>
  </point>
  <point index="221">
    <X>107.914</X>
    <Y>68.881</Y>
    <Z>2074</Z>
  </point>
  <point index="222">
    <X>99.467</X>
    <Y>59.156</Y>
    <Z>2116</Z>
  </point>
  <point index="223">
    <X>90.836</X>
    <Y>33.608</Y>
    <Z>2075</Z>
  </point>
  <point index="224">
    <X>56.696</X>
    <Y>38.948</Y>
    <Z>2269</Z>
  </point>
  <point index="225">
    <X>32.779</X>
    <Y>32.098</Y>
    <Z>2214</Z>
  </point>
  <point index="226">
    <X>55.696</X>
    <Y>11.594</Y>
    <Z>2236</Z>
  </point>
  <point index="227">
    <X>10.609</X>
    <Y>16.319</Y>
    <Z>2067</Z>
  </point>
  <point index="228">
    <X>61.381</X>
    <Y>32.338</Y>
    <Z>2069</Z>
  </point>
  <point index="229">
    <X>64.733</X>
    <Y>70.970</Y>
    <Z>2224</Z>
  </point>
  <point index="230">
    <X>59.270</X>
    <Y>22.364</Y>
    <Z>2136</Z>
  </point>
  <point index="231">
    <X>104.798</X>
    <Y>33.405</Y>
    <Z>2218</Z>
  </point>
  <point index="232">
    <X>74.589</X>
    <Y>63.497</Y>
    <Z>2154</Z>
  </point>
  <point index="233">
    <X>69.143</X>
    <Y>67.993</Y>
    <Z>2197</Z>
  </point>
  <point index="234">
    <X>66.645</X>
    <Y>18.345</Y>
    <Z>2048</Z>
  </point>
  <point index="235">
    <X>24.292</X>
    <Y>37.270</Y>
    <Z>2264</Z>
  </point>
  <point index="236">
    <X>109.222</X>
    <Y>25.591</Y>
    <Z>2205</Z>
  </point>
  <point index="237">
    <X>59.086</X>
    <Y>38.616</Y>
    <Z>2154</Z>
  </point>
  <point index="238">
    <X>99.536</X>
    <Y>63.763</Y>
    <Z>2109</Z>
  </point>
  <point index="239">
    <X>12.910</X>
    <Y>59.737</Y>
    <Z>2144</Z>
  </point>
  <point index="240">
    <X>64.632</X>
    <Y>32.042</Y>
    <Z>2233</Z>
  </point>
  <point index="241">
    <X>51.955</X>
    <Y>59.703</Y>
    <Z>2112</Z>
  </point>
  <point index="242">
    <X>22.696</X>
    <Y>27.511</Y>
    <Z>2190</Z>
  </point>
  <point index="243">
    <X>67.175</X>
    <Y>70.588</Y>
    <Z>2001</Z>
  </point>
  <point index="244">
    <X>52.613</X>
    <Y>20.242</Y>
    <Z>2134</Z>
  </point>
  <point index="245">
    <X>96.648</X>
    <Y>28.969</Y>
    <Z>2268</Z>
  </point>
  <point index="246">
    <X>16.233</X>
    <Y>68.809</Y>
    <Z>2254</Z>
  </point>
  <point index="247">
    <X>72.087</X>
    <Y>33.108</Y>
    <Z>2237</Z>
  </point>
  <point index="248">
    <X>21.566</X>
    <Y>63.886</Y>
    <Z>2086</Z>
  </point>
  <point index="249">
    <X>102.062</X>
    <Y>61.163</Y>
    <Z>2131</Z>
  </point>
  <point index="250">
    <X>66.651</X>
    <Y>49.799</Y>
    <Z>2048</Z>
  </point>
  <point index="251">
    <X>16.551</X>
    <Y>63.091</Y>
    <Z>2264</Z>
  </point>
  <point index="252">
    <X>111.177</X>
    <Y>18.771</Y>
    <Z>2267</Z>
  </point>
  <point index="253">
    <X>37.874</X>
    <Y>67.724</Y>
    <Z>2045</Z>
  </point>
  <point index="254">
    <X>22.417</X>
    <Y>71.400</Y>
    <Z>2164</Z>
  </point>
  <point index="255">
    <X>73.246</X>
    <Y>50.654</Y>
    <Z>2198</Z>
  </point>
  <point index="256">
    <X>23.453</X>
    <Y>65.411</Y>
    <Z>2259</Z>
  </point>
  <point index="257">
    <X>78.418</X>
    <Y>18.311</Y>
    <Z>2027</Z>
  </point>
  <point index="258">
    <X>52.628</X>
    <Y>68.787</Y>
    <Z>2134</Z>
  </point>
  <point index="259">
    <X>103.000</X>
    <Y>34.360</Y>
    <Z>2217</Z>
  </point>
  <point index="260">
    <X>32.750</X>
    <Y>19.401</Y>
    <Z>2215</Z>
  </point>
  <point index="261">
    <X>88.665</X>
    <Y>26.291</Y>
    <Z>2003</Z>
  </point>
  <point index="262">
    <X>103.816</X>
    <Y>72.407</Y>
    <Z>2292</Z>
  </point>
  <point index="263">
    <X>60.277</X>
    <Y>63.326</Y>
    <Z>2035</Z>
  </point>
  <point index="264">
    <X>18.090</X>
    <Y>7.417</Y>
    <Z>2253</Z>
  </point>
  <point index="265">
    <X>39.577</X>
    <Y>65.821</Y>
    <Z>2049</Z>
  </point>
  <point index="266">
    <X>106.592</X>
    <Y>54.822</Y>
    <Z>2053</Z>
  </point>
  <point index="267">
    <X>69.908</X>
    <Y>24.263</Y>
    <Z>2273</Z>
  </point>
  <point index="268">
    <X>55.449</X>
    <Y>28.160</Y>
    <Z>2228</Z>
  </point>
  <point index="269">
    <X>90.772</X>
    <Y>18.818</Y>
    <Z>2073</Z>
  </point>
  <point index="270">
    <X>64.968</X>
    <Y>16.477</Y>
    <Z>2202</Z>
  </point>
  <point index="271">
    <X>28.619</X>
    <Y>75.458</Y>
    <Z>2145</Z>
  </point>
  <point index="272">
    <X>66.690</X>
    <Y>34.893</Y>
    <Z>2044</Z>
  </point>
  <point index="273">
    <X>102.975</X>
    <Y>65.958</Y>
    <Z>2215</Z>
  </point>
  <point index="274">
    <X>105.858</X>
    <Y>47.041</Y>
    <Z>2120</Z>
  </point>
  <point index="275">
    <X>76.018</X>
    <Y>14.835</Y>
    <Z>2106</Z>
  </point>
  <point index="276">
    <X>114.084</X>
    <Y>34.257</Y>
    <Z>2170</Z>
  </point>
  <point index="277">
    <X>49.132</X>
    <Y>20.124</Y>
    <Z>2018</Z>
  </point>
  <point index="278">
    <X>97.357</X>
    <Y>23.556</Y>
    <Z>2291</Z>
  </point>
  <point index="279">
    <X>22.707</X>
    <Y>73.070</Y>
    <Z>2191</Z>
  </point>
  <point index="280">
    <X>13.738</X>
    <Y>73.422</Y>
    <Z>2171</Z>
  </point>
  <point index="281">
    <X>112.116</X>
    <Y>37.421</Y>
    <Z>2236</Z>
  </point>
  <point index="282">
    <X>9.032</X>
    <Y>28.524</Y>
    <Z>2015</Z>
  </point>
  <point index="283">
    <X>74.391</X>
    <Y>74.541</Y>
    <Z>2160</Z>
  </point>
  <point index="284">
    <X>34.140</X>
    <Y>64.871</Y>
    <Z>2169</Z>
  </point>
  <point index="285">
    <X>60.817</X>
    <Y>45.076</Y>
    <Z>2017</Z>
  </point>
  <point index="286">
    <X>91.846</X>
    <Y>12.950</Y>
    <Z>2108</Z>
  </point>
  <point index="287">
    <X>31.489</X>
    <Y>46.976</Y>
    <Z>2256</Z>
  </point>
  <point index="288">
    <X>115.237</X>
    <Y>18.582</Y>
    <Z>2132</Z>
  </point>
  <point index="289">
    <X>102.864</X>
    <Y>71.733</Y>
    <Z>2205</Z>
  </point>
  <point index="290">
    <X>64.813</X>
    <Y>58.115</Y>
    <Z>2216</Z>
  </point>
  <point index="291">
    <X>101.697</X>
    <Y>70.608</Y>
    <Z>2098</Z>
  </point>
  <point index="292">
    <X>118.116</X>
    <Y>58.678</Y>
    <Z>2037</Z>
  </point>
  <point index="293">
    <X>57.911</X>
    <Y>23.584</Y>
    <Z>2271</Z>
  </point>
  <point index="294">
    <X>21.246</X>
    <Y>27.318</Y>
    <Z>2057</Z>
  </point>
  <point index="295">
    <X>94.518</X>
    <Y>35.602</Y>
    <Z>2197</Z>
  </point>
  <point index="296">
    <X>11.821</X>
    <Y>20.045</Y>
    <Z>2108</Z>
  </point>
  <point index="297">
    <X>90.510</X>
    <Y>25.382</Y>
    <Z>2064</Z>
  </point>
  <point index="298">
    <X>30.783</X>
    <Y>56.995</Y>
    <Z>2280</Z>
  </point>
  <point index="299">
    <X>99.612</X>
    <Y>30.668</Y>
    <Z>2102</Z>
  </point>
  <point index="300">
    <X>11.893</X>
    <Y>70.856</Y>
    <Z>2110</Z>
  </point>
  <point index="301">
    <X>55.827</X>
    <Y>66.911</Y>
    <Z>2240</Z>
  </point>
  <point index="302">
    <X>25.040</X>
    <Y>17.359</Y>
    <Z>2195</Z>
  </point>
  <point index="303">
    <X>79.824</X>
    <Y>23.607</Y>
    <Z>2083</Z>
  </point>
  <point index="304">
    <X>60.711</X>
    <Y>75.383</Y>
    <Z>2007</Z>
  </point>
  <point index="305">
    <X>95.153</X>
    <Y>67.649</Y>
    <Z>2218</Z>
  </point>
  <point index="306">
    <X>77.043</X>
    <Y>54.572</Y>
    <Z>2072</Z>
  </point>
  <point index="307">
    <X>71.625</X>
    <Y>24.065</Y>
    <Z>2252</Z>
  </point>
  <point index="308">
    <X>102.143</X>
    <Y>61.211</Y>
    <Z>2139</Z>
  </point>
  <point index="309">
    <X>116.031</X>
    <Y>53.097</Y>
    <Z>2106</Z>
  </point>
  <point index="310">
    <X>103.862</X>
    <Y>62.922</Y>
    <Z>2297</Z>
  </point>
  <point index="311">
    <X>40.493</X>
    <Y>63.130</Y>
    <Z>2175</Z>
  </point>
  <point index="312">
    <X>58.650</X>
    <Y>55.101</Y>
    <Z>2198</Z>
  </point>
  <point index="313">
    <X>96.319</X>
    <Y>54.773</Y>
    <Z>2257</Z>
  </point>
  <point index="314">
    <X>59.794</X>
    <Y>14.315</Y>
    <Z>2083</Z>
  </point>
  <point index="315">
    <X>31.134</X>
    <Y>35.104</Y>
    <Z>2268</Z>
  </point>
  <point index="316">
    <X>40.311</X>
    <Y>56.349</Y>
    <Z>2150</Z>
  </point>
  <point index="317">
    <X>35.906</X>
    <Y>49.580</Y>
    <Z>2110</Z>
  </point>
  <point index="318">
    <X>47.376</X>
    <Y>66.172</Y>
    <Z>2166</Z>
  </point>
  <point index="319">
    <X>25.672</X>
    <Y>69.854</Y>
    <Z>2137</Z>
  </point>
  <point index="320">
    <X>49.771</X>
    <Y>54.159</Y>
    <Z>2040</Z>
  </point>
  <point index="321">
    <X>39.060</X>
    <Y>53.256</Y>
    <Z>2005</Z>
  </point>
  <point index="322">
    <X>97.532</X>
    <Y>38.120</Y>
    <Z>2297</Z>
  </point>
  <point index="323">
    <X>95.769</X>
    <Y>74.064</Y>
    <Z>2239</Z>
  </point>
  <point index="324">
    <X>112.946</X>
    <Y>52.295</Y>
    <Z>2208</Z>
  </point>
  <point index="325">
    <X>75.492</X>
    <Y>65.964</Y>
    <Z>2124</Z>
  </point>
  <point index="326">
    <X>93.121</X>
    <Y>72.553</Y>
    <Z>2151</Z>
  </point>
  <point index="327">
    <X>20.774</X>
    <Y>68.830</Y>
    <Z>2013</Z>
  </point>
  <point index="328">
    <X>78.238</X>
    <Y>29.352</Y>
    <Z>2033</Z>
  </point>
  <point index="329">
    <X>70.114</X>
    <Y>66.624</Y>
    <Z>2294</Z>
  </point>
  <point index="330">
    <X>95.964</X>
    <Y>68.098</Y>
    <Z>2245</Z>
  </point>
  <point index="331">
    <X>27.298</X>
    <Y>6.535</Y>
    <Z>2013</Z>
  </point>
  <point index="332">
    <X>33.076</X>
    <Y>52.558</Y>
    <Z>2204</Z>
  </point>
  <point index="333">
    <X>119.031</X>
    <Y>25.298</Y>
    <Z>2006</Z>
  </point>
  <point index="334">
    <X>108.632</X>
    <Y>72.151</Y>
    <Z>2146</Z>
  </point>
  <point index="335">
    <X>75.123</X>
    <Y>13.237</Y>
    <Z>2136</Z>
  </point>
  <point index="336">
    <X>105.198</X>
    <Y>15.154</Y>
    <Z>2181</Z>
  </point>
  <point index="337">
    <X>32.649</X>
    <Y>58.115</Y>
    <Z>2218</Z>
  </point>
  <point index="338">
    <X>34.446</X>
    <Y>63.537</Y>
    <Z>2158</Z>
  </point>
  <point index="339">
    <X>93.773</X>
    <Y>53.317</Y>
    <Z>2172</Z>
  </point>
  <point index="340">
    <X>35.229</X>
    <Y>59.732</Y>
    <Z>2132</Z>
  </point>
  <point index="341">
    <X>104.190</X>
    <Y>34.494</Y>
    <Z>2273</Z>
  </point>
  <point index="342">
    <X>7.366</X>
    <Y>27.780</Y>
    <Z>2167</Z>
  </point>
  <point index="343">
    <X>65.932</X>
    <Y>51.806</Y>
    <Z>2114</Z>
  </point>
  <point index="344">
    <X>119.082</X>
    <Y>31.234</Y>
    <Z>2005</Z>
  </point>
  <point index="345">
    <X>12.164</X>
    <Y>68.655</Y>
    <Z>2119</Z>
  </point>
  <point index="346">
    <X>26.155</X>
    <Y>61.283</Y>
    <Z>2093</Z>
  </point>
  <point index="347">
    <X>118.198</X>
    <Y>59.210</Y>
    <Z>2034</Z>
  </point>
  <point index="348">
    <X>37.396</X>
    <Y>50.755</Y>
    <Z>2061</Z>
  </point>
  <point index="349">
    <X>61.840</X>
    <Y>11.362</Y>
    <Z>2111</Z>
  </point>
  <point index="350">
    <X>101.401</X>
    <Y>76.936</Y>
    <Z>2071</Z>
  </point>
  <point index="351">
    <X>18.246</X>
    <Y>13.318</Y>
    <Z>2238</Z>
  </point>
  <point index="352">
    <X>48.793</X>
    <Y>61.750</Y>
    <Z>2007</Z>
  </point>
  <point index="353">
    <X>34.763</X>
    <Y>61.784</Y>
    <Z>2148</Z>
  </point>
  <point index="354">
    <X>56.260</X>
    <Y>46.075</Y>
    <Z>2255</Z>
  </point>
  <point index="355">
    <X>65.247</X>
    <Y>29.254</Y>
    <Z>2176</Z>
  </point>
  <point index="356">
    <X>58.356</X>
    <Y>63.629</Y>
    <Z>2227</Z>
  </point>
  <point index="357">
    <X>64.596</X>
    <Y>22.388</Y>
    <Z>2236</Z>
  </point>
  <point index="358">
    <X>18.235</X>
    <Y>73.908</Y>
    <Z>2239</Z>
  </point>
  <point index="359">
    <X>63.440</X>
    <Y>11.830</Y>
    <Z>2258</Z>
  </point>
  <point index="360">
    <X>110.977</X>
    <Y>31.830</Y>
    <Z>2273</Z>
  </point>
  <point index="361">
    <X>72.372</X>
    <Y>71.855</Y>
    <Z>2227</Z>
  </point>
  <point index="362">
    <X>116.566</X>
    <Y>28.074</Y>
    <Z>2088</Z>
  </point>
  <point index="363">
    <X>68.682</X>
    <Y>11.460</Y>
    <Z>2151</Z>
  </point>
  <point index="364">
    <X>24.588</X>
    <Y>76.042</Y>
    <Z>2237</Z>
  </point>
  <point index="365">
    <X>53.205</X>
    <Y>11.550</Y>
    <Z>2153</Z>
  </point>
  <point index="366">
    <X>108.047</X>
    <Y>62.368</Y>
    <Z>2088</Z>
  </point>
  <point index="367">
    <X>74.259</X>
    <Y>52.482</Y>
    <Z>2165</Z>
  </point>
  <point index="368">
    <X>63.848</X>
    <Y>71.516</Y>
    <Z>2295</Z>
  </point>
  <point index="369">
    <X>95.696</X>
    <Y>15.114</Y>
    <Z>2236</Z>
  </point>
  <point index="370">
    <X>51.565</X>
    <Y>22.010</Y>
    <Z>2099</Z>
  </point>
  <point index="371">
    <X>54.312</X>
    <Y>69.152</Y>
    <Z>2190</Z>
  </point>
  <point index="372">
    <X>102.873</X>
    <Y>48.999</Y>
    <Z>2206</Z>
  </point>
  <point index="373">
    <X>11.052</X>
    <Y>28.262</Y>
    <Z>2082</Z>
  </point>
  <point index="374">
    <X>17.948</X>
    <Y>48.274</Y>
    <Z>2268</Z>
  </point>
  <point index="375">
    <X>62.135</X>
    <Y>71.058</Y>
    <Z>2138</Z>
  </point>
  <point index="376">
    <X>21.019</X>
    <Y>62.484</Y>
    <Z>2036</Z>
  </point>
  <point index="377">
    <X>75.735</X>
    <Y>36.069</Y>
    <Z>2116</Z>
  </point>
  <point index="378">
    <X>103.036</X>
    <Y>52.374</Y>
    <Z>2221</Z>
  </point>
  <point index="379">
    <X>68.239</X>
    <Y>15.016</Y>
    <Z>2107</Z>
  </point>
  <point index="380">
    <X>20.216</X>
    <Y>59.809</Y>
    <Z>2041</Z>
  </point>
  <point index="381">
    <X>91.941</X>
    <Y>21.593</Y>
    <Z>2112</Z>
  </point>
  <point index="382">
    <X>51.803</X>
    <Y>15.509</Y>
    <Z>2107</Z>
  </point>
  <point index="383">
    <X>19.637</X>
    <Y>71.731</Y>
    <Z>2099</Z>
  </point>
  <point index="384">
    <X>30.621</X>
    <Y>31.054</Y>
    <Z>2285</Z>
  </point>
  <point index="385">
    <X>13.751</X>
    <Y>68.198</Y>
    <Z>2172</Z>
  </point>
  <point index="386">
    <X>110.214</X>
    <Y>70.718</Y>
    <Z>2299</Z>
  </point>
  <point index="387">
    <X>70.636</X>
    <Y>33.889</Y>
    <Z>2285</Z>
  </point>
  <point index="388">
    <X>20.066</X>
    <Y>15.633</Y>
    <Z>2056</Z>
  </point>
  <point index="389">
    <X>108.894</X>
    <Y>67.769</Y>
    <Z>2172</Z>
  </point>
  <point index="390">
    <X>65.909</X>
    <Y>69.905</Y>
    <Z>2116</Z>
  </point>
  <point index="391">
    <X>56.210</X>
    <Y>32.512</Y>
    <Z>2253</Z>
  </point>
  <point index="392">
    <X>103.865</X>
    <Y>60.458</Y>
    <Z>2297</Z>
  </point>
  <point index="393">
    <X>109.548</X>
    <Y>52.476</Y>
    <Z>2237</Z>
  </point>
  <point index="394">
    <X>39.544</X>
    <Y>16.135</Y>
    <Z>2044</Z>
  </point>
  <point index="395">
    <X>108.603</X>
    <Y>10.339</Y>
    <Z>2143</Z>
  </point>
  <point index="396">
    <X>27.967</X>
    <Y>78.350</Y>
    <Z>2079</Z>
  </point>
  <point index="397">
    <X>37.766</X>
    <Y>29.004</Y>
    <Z>2048</Z>
  </point>
  <point index="398">
    <X>12.037</X>
    <Y>19.191</Y>
    <Z>2115</Z>
  </point>
  <point index="399">
    <X>89.173</X>
    <Y>68.382</Y>
    <Z>2020</Z>
  </point>
  <point index="400">
    <X>117.431</X>
    <Y>62.021</Y>
    <Z>2059</Z>
  </point>
  <point index="401">
    <X>88.441</X>
    <Y>18.426</Y>
    <Z>2019</Z>
  </point>
  <point index="402">
    <X>61.465</X>
    <Y>65.703</Y>
    <Z>2077</Z>
  </point>
  <point index="403">
    <X>108.510</X>
    <Y>78.051</Y>
    <Z>2134</Z>
  </point>
  <point index="404">
    <X>59.754</X>
    <Y>74.509</Y>
    <Z>2087</Z>
  </point>
  <point index="405">
    <X>71.312</X>
    <Y>18.325</Y>
    <Z>2262</Z>
  </point>
  <point index="406">
    <X>17.033</X>
    <Y>62.328</Y>
    <Z>2280</Z>
  </point>
  <point index="407">
    <X>56.170</X>
    <Y>76.920</Y>
    <Z>2252</Z>
  </point>
  <point index="408">
    <X>22.889</X>
    <Y>14.354</Y>
    <Z>2207</Z>
  </point>
  <point index="409">
    <X>101.050</X>
    <Y>17.024</Y>
    <Z>2038</Z>
  </point>
  <point index="410">
    <X>100.997</X>
    <Y>64.463</Y>
    <Z>2034</Z>
  </point>
  <point index="411">
    <X>63.274</X>
    <Y>28.808</Y>
    <Z>2243</Z>
  </point>
  <point index="412">
    <X>60.931</X>
    <Y>34.183</Y>
    <Z>2028</Z>
  </point>
  <point index="413">
    <X>26.716</X>
    <Y>56.510</Y>
    <Z>2042</Z>
  </point>
  <point index="414">
    <X>103.922</X>
    <Y>78.379</Y>
    <Z>2298</Z>
  </point>
  <point index="415">
    <X>55.072</X>
    <Y>65.401</Y>
    <Z>2215</Z>
  </point>
  <point index="416">
    <X>50.828</X>
    <Y>62.041</Y>
    <Z>2075</Z>
  </point>
  <point index="417">
    <X>97.119</X>
    <Y>12.622</Y>
    <Z>2283</Z>
  </point>
  <point index="418">
    <X>56.525</X>
    <Y>50.157</Y>
    <Z>2264</Z>
  </point>
  <point index="419">
    <X>74.199</X>
    <Y>34.949</Y>
    <Z>2167</Z>
  </point>
  <point index="420">
    <X>120.320</X>
    <Y>18.964</Y>
    <Z>2151</Z>
  </point>
  <point index="421">
    <X>106.701</X>
    <Y>46.838</Y>
    <Z>2043</Z>
  </point>
  <point index="422">
    <X>74.024</X>
    <Y>14.396</Y>
    <Z>2172</Z>
  </point>
  <point index="423">
    <X>18.798</X>
    <Y>46.694</Y>
    <Z>2183</Z>
  </point>
  <point index="424">
    <X>16.608</X>
    <Y>66.067</Y>
    <Z>2266</Z>
  </point>
  <point index="425">
    <X>110.816</X>
    <Y>17.727</Y>
    <Z>2279</Z>
  </point>
  <point index="426">
    <X>10.392</X>
    <Y>71.284</Y>
    <Z>2060</Z>
  </point>
  <point index="427">
    <X>95.572</X>
    <Y>61.448</Y>
    <Z>2232</Z>
  </point>
  <point index="428">
    <X>76.388</X>
    <Y>68.934</Y>
    <Z>2094</Z>
  </point>
  <point index="429">
    <X>23.453</X>
    <Y>72.245</Y>
    <Z>2259</Z>
  </point>
  <point index="430">
    <X>74.544</X>
    <Y>27.101</Y>
    <Z>2155</Z>
  </point>
  <point index="431">
    <X>98.410</X>
    <Y>10.460</Y>
    <Z>2222</Z>
  </point>
  <point index="432">
    <X>12.138</X>
    <Y>74.016</Y>
    <Z>2118</Z>
  </point>
  <point index="433">
    <X>53.780</X>
    <Y>36.989</Y>
    <Z>2173</Z>
  </point>
  <point index="434">
    <X>73.205</X>
    <Y>55.509</Y>
    <Z>2200</Z>
  </point>
  <point index="435">
    <X>100.133</X>
    <Y>76.651</Y>
    <Z>2050</Z>
  </point>
  <point index="436">
    <X>60.863</X>
    <Y>31.219</Y>
    <Z>2021</Z>
  </point>
  <point index="437">
    <X>95.816</X>
    <Y>48.174</Y>
    <Z>2240</Z>
  </point>
  <point index="438">
    <X>108.591</X>
    <Y>7.008</Y>
    <Z>2142</Z>
  </point>
  <point index="439">
    <X>91.865</X>
    <Y>33.234</Y>
    <Z>2109</Z>
  </point>
  <point index="440">
    <X>7.419</X>
    <Y>28.892</Y>
    <Z>2160</Z>
  </point>
  <point index="441">
    <X>35.601</X>
    <Y>70.377</Y>
    <Z>2120</Z>
  </point>
  <point index="442">
    <X>17.886</X>
    <Y>9.373</Y>
    <Z>2274</Z>
  </point>
  <point index="443">
    <X>33.354</X>
    <Y>28.340</Y>
    <Z>2195</Z>
  </point>
  <point index="444">
    <X>55.507</X>
    <Y>9.307</Y>
    <Z>2230</Z>
  </point>
  <point index="445">
    <X>10.107</X>
    <Y>26.857</Y>
    <Z>2051</Z>
  </point>
  <point index="446">
    <X>107.126</X>
    <Y>58.719</Y>
    <Z>2004</Z>
  </point>
  <point index="447">
    <X>33.250</X>
    <Y>61.434</Y>
    <Z>2198</Z>
  </point>
  <point index="448">
    <X>111.454</X>
    <Y>64.942</Y>
    <Z>2258</Z>
  </point>
  <point index="449">
    <X>68.416</X>
    <Y>36.764</Y>
    <Z>2124</Z>
  </point>
  <point index="450">
    <X>29.281</X>
    <Y>76.257</Y>
    <Z>2211</Z>
  </point>
  <point index="451">
    <X>68.321</X>
    <Y>62.258</Y>
    <Z>2115</Z>
  </point>
  <point index="452">
    <X>26.756</X>
    <Y>67.297</Y>
    <Z>2038</Z>
  </point>
  <point index="453">
    <X>65.283</X>
    <Y>37.304</Y>
    <Z>2173</Z>
  </point>
  <point index="454">
    <X>51.600</X>
    <Y>57.053</Y>
    <Z>2100</Z>
  </point>
  <point index="455">
    <X>69.607</X>
    <Y>27.582</Y>
    <Z>2243</Z>
  </point>
  <point index="456">
    <X>50.402</X>
    <Y>62.184</Y>
    <Z>2061</Z>
  </point>
  <point index="457">
    <X>69.977</X>
    <Y>71.190</Y>
    <Z>2280</Z>
  </point>
  <point index="458">
    <X>101.478</X>
    <Y>73.966</Y>
    <Z>2078</Z>
  </point>
  <point index="459">
    <X>20.575</X>
    <Y>55.787</Y>
    <Z>2006</Z>
  </point>
  <point index="460">
    <X>95.449</X>
    <Y>54.563</Y>
    <Z>2228</Z>
  </point>
  <point index="461">
    <X>71.326</X>
    <Y>24.719</Y>
    <Z>2262</Z>
  </point>
  <point index="462">
    <X>12.816</X>
    <Y>25.471</Y>
    <Z>2141</Z>
  </point>
  <point index="463">
    <X>28.890</X>
    <Y>45.731</Y>
    <Z>2172</Z>
  </point>
  <point index="464">
    <X>70.548</X>
    <Y>35.414</Y>
    <Z>2288</Z>
  </point>
  <point index="465">
    <X>68.750</X>
    <Y>33.951</Y>
    <Z>2158</Z>
  </point>
  <point index="466">
    <X>87.878</X>
    <Y>62.830</Y>
    <Z>2096</Z>
  </point>
  <point index="467">
    <X>65.988</X>
    <Y>49.421</Y>
    <Z>2108</Z>
  </point>
  <point index="468">
    <X>53.167</X>
    <Y>24.848</Y>
    <Z>2152</Z>
  </point>
  <point index="469">
    <X>33.095</X>
    <Y>33.558</Y>
    <Z>2203</Z>
  </point>
  <point index="470">
    <X>63.515</X>
    <Y>11.347</Y>
    <Z>2265</Z>
  </point>
  <point index="471">
    <X>111.963</X>
    <Y>30.352</Y>
    <Z>2241</Z>
  </point>
  <point index="472">
    <X>28.892</X>
    <Y>58.892</Y>
    <Z>2172</Z>
  </point>
  <point index="473">
    <X>106.592</X>
    <Y>52.424</Y>
    <Z>2053</Z>
  </point>
  <point index="474">
    <X>53.867</X>
    <Y>27.998</Y>
    <Z>2175</Z>
  </point>
  <point index="475">
    <X>57.113</X>
    <Y>23.242</Y>
    <Z>2283</Z>
  </point>
  <point index="476">
    <X>13.994</X>
    <Y>64.202</Y>
    <Z>2180</Z>
  </point>
  <point index="477">
    <X>61.799</X>
    <Y>9.950</Y>
    <Z>2107</Z>
  </point>
  <point index="478">
    <X>32.486</X>
    <Y>21.148</Y>
    <Z>2223</Z>
  </point>
  <point index="479">
    <X>73.148</X>
    <Y>29.929</Y>
    <Z>2201</Z>
  </point>
  <point index="480">
    <X>113.539</X>
    <Y>10.316</Y>
    <Z>2188</Z>
  </point>
  <point index="481">
    <X>64.116</X>
    <Y>38.403</Y>
    <Z>2280</Z>
  </point>
  <point index="482">
    <X>74.095</X>
    <Y>47.787</Y>
    <Z>2170</Z>
  </point>
  <point index="483">
    <X>110.476</X>
    <Y>72.054</Y>
    <Z>2290</Z>
  </point>
  <point index="484">
    <X>103.567</X>
    <Y>65.754</Y>
    <Z>2269</Z>
  </point>
  <point index="485">
    <X>51.898</X>
    <Y>30.252</Y>
    <Z>2110</Z>
  </point>
  <point index="486">
    <X>52.053</X>
    <Y>11.795</Y>
    <Z>2115</Z>
  </point>
  <point index="487">
    <X>37.270</X>
    <Y>61.057</Y>
    <Z>2065</Z>
  </point>
  <point index="488">
    <X>23.155</X>
    <Y>65.796</Y>
    <Z>2232</Z>
  </point>
  <point index="489">
    <X>22.113</X>
    <Y>35.010</Y>
    <Z>2136</Z>
  </point>
  <point index="490">
    <X>63.351</X>
    <Y>18.150</Y>
    <Z>2250</Z>
  </point>
  <point index="491">
    <X>120.395</X>
    <Y>62.596</Y>
    <Z>2162</Z>
  </point>
  <point index="492">
    <X>97.634</X>
    <Y>35.421</Y>
    <Z>2299</Z>
  </point>
  <point index="493">
    <X>26.113</X>
    <Y>37.226</Y>
    <Z>2097</Z>
  </point>
  <point index="494">
    <X>96.587</X>
    <Y>30.313</Y>
    <Z>2266</Z>
  </point>
  <point index="495">
    <X>107.174</X>
    <Y>68.521</Y>
    <Z>2000</Z>
  </point>
  <point index="496">
    <X>24.484</X>
    <Y>72.277</Y>
    <Z>2246</Z>
  </point>
  <point index="497">
    <X>104.413</X>
    <Y>14.879</Y>
    <Z>2253</Z>
  </point>
  <point index="498">
    <X>101.148</X>
    <Y>32.838</Y>
    <Z>2047</Z>
  </point>
  <point index="499">
    <X>38.606</X>
    <Y>23.527</Y>
    <Z>2020</Z>
  </point>
  <point index="500">
    <X>37.318</X>
    <Y>12.589</Y>
    <Z>2063</Z>
  </point>
  <point index="501">
    <X>14.106</X>
    <Y>52.195</Y>
    <Z>2183</Z>
  </point>
  <point index="502">
    <X>108.732</X>
    <Y>36.395</Y>
    <Z>2156</Z>
  </point>
  <point index="503">
    <X>112.689</X>
    <Y>52.938</Y>
    <Z>2217</Z>
  </point>
  <point index="504">
    <X>106.319</X>
    <Y>40.535</Y>
    <Z>2078</Z>
  </point>
  <point index="505">
    <X>49.191</X>
    <Y>54.824</Y>
    <Z>2020</Z>
  </point>
  <point index="506">
    <X>33.992</X>
    <Y>65.957</Y>
    <Z>2173</Z>
  </point>
  <point index="507">
    <X>116.372</X>
    <Y>62.322</Y>
    <Z>2095</Z>
  </point>
  <point index="508">
    <X>59.920</X>
    <Y>50.489</Y>
    <Z>2071</Z>
  </point>
  <point index="509">
    <X>38.174</X>
    <Y>25.080</Y>
    <Z>2035</Z>
  </point>
  <point index="510">
    <X>34.233</X>
    <Y>24.805</Y>
    <Z>2165</Z>
  </point>
  <point index="511">
    <X>61.748</X>
    <Y>72.592</Y>
    <Z>2103</Z>
  </point>
  <point index="512">
    <X>99.765</X>
    <Y>54.412</Y>
    <Z>2086</Z>
  </point>
  <point index="513">
    <X>18.740</X>
    <Y>62.640</Y>
    <Z>2189</Z>
  </point>
  <point index="514">
    <X>18.596</X>
    <Y>49.454</Y>
    <Z>2203</Z>
  </point>
  <point index="515">
    <X>19.969</X>
    <Y>49.217</Y>
    <Z>2066</Z>
  </point>
  <point index="516">
    <X>101.833</X>
    <Y>61.221</Y>
    <Z>2110</Z>
  </point>
  <point index="517">
    <X>33.431</X>
    <Y>13.205</Y>
    <Z>2192</Z>
  </point>
  <point index="518">
    <X>108.909</X>
    <Y>32.191</Y>
    <Z>2173</Z>
  </point>
  <point index="519">
    <X>78.655</X>
    <Y>60.635</Y>
    <Z>2019</Z>
  </point>
  <point index="520">
    <X>29.808</X>
    <Y>13.291</Y>
    <Z>2263</Z>
  </point>
  <point index="521">
    <X>76.260</X>
    <Y>70.178</Y>
    <Z>2098</Z>
  </point>
  <point index="522">
    <X>30.894</X>
    <Y>38.844</Y>
    <Z>2276</Z>
  </point>
  <point index="523">
    <X>15.321</X>
    <Y>75.839</Y>
    <Z>2224</Z>
  </point>
  <point index="524">
    <X>51.040</X>
    <Y>67.627</Y>
    <Z>2082</Z>
  </point>
  <point index="525">
    <X>17.146</X>
    <Y>66.021</Y>
    <Z>2284</Z>
  </point>
  <point index="526">
    <X>51.401</X>
    <Y>32.598</Y>
    <Z>2094</Z>
  </point>
  <point index="527">
    <X>113.371</X>
    <Y>23.597</Y>
    <Z>2194</Z>
  </point>
  <point index="528">
    <X>22.771</X>
    <Y>57.897</Y>
    <Z>2196</Z>
  </point>
  <point index="529">
    <X>33.116</X>
    <Y>47.768</Y>
    <Z>2203</Z>
  </point>
  <point index="530">
    <X>117.481</X>
    <Y>64.792</Y>
    <Z>2058</Z>
  </point>
  <point index="531">
    <X>51.005</X>
    <Y>56.130</Y>
    <Z>2080</Z>
  </point>
  <point index="532">
    <X>72.937</X>
    <Y>11.808</Y>
    <Z>2208</Z>
  </point>
  <point index="533">
    <X>21.418</X>
    <Y>73.686</Y>
    <Z>2072</Z>
  </point>
  <point index="534">
    <X>68.323</X>
    <Y>35.887</Y>
    <Z>2115</Z>
  </point>
  <point index="535">
    <X>48.050</X>
    <Y>29.589</Y>
    <Z>2073</Z>
  </point>
  <point index="536">
    <X>57.996</X>
    <Y>51.712</Y>
    <Z>2263</Z>
  </point>
  <point index="537">
    <X>59.616</X>
    <Y>71.575</Y>
    <Z>2101</Z>
  </point>
  <point index="538">
    <X>113.434</X>
    <Y>65.623</Y>
    <Z>2192</Z>
  </point>
  <point index="539">
    <X>111.258</X>
    <Y>25.516</Y>
    <Z>2264</Z>
  </point>
  <point index="540">
    <X>8.486</X>
    <Y>65.842</Y>
    <Z>2013</Z>
  </point>
  <point index="541">
    <X>68.137</X>
    <Y>54.798</Y>
    <Z>2096</Z>
  </point>
  <point index="542">
    <X>117.934</X>
    <Y>53.824</Y>
    <Z>2043</Z>
  </point>
  <point index="543">
    <X>76.938</X>
    <Y>18.407</Y>
    <Z>2076</Z>
  </point>
  <point index="544">
    <X>102.272</X>
    <Y>77.349</Y>
    <Z>2151</Z>
  </point>
  <point index="545">
    <X>97.609</X>
    <Y>56.243</Y>
    <Z>2300</Z>
  </point>
  <point index="546">
    <X>13.423</X>
    <Y>18.808</Y>
    <Z>2161</Z>
  </point>
  <point index="547">
    <X>18.010</X>
    <Y>24.291</Y>
    <Z>2261</Z>
  </point>
  <point index="548">
    <X>97.824</X>
    <Y>56.834</Y>
    <Z>2280</Z>
  </point>
  <point index="549">
    <X>56.329</X>
    <Y>11.846</Y>
    <Z>2257</Z>
  </point>
  <point index="550">
    <X>26.054</X>
    <Y>22.390</Y>
    <Z>2102</Z>
  </point>
  <point index="551">
    <X>73.727</X>
    <Y>35.574</Y>
    <Z>2182</Z>
  </point>
  <point index="552">
    <X>76.425</X>
    <Y>15.226</Y>
    <Z>2093</Z>
  </point>
  <point index="553">
    <X>53.481</X>
    <Y>59.567</Y>
    <Z>2163</Z>
  </point>
  <point index="554">
    <X>71.901</X>
    <Y>33.211</Y>
    <Z>2243</Z>
  </point>
  <point index="555">
    <X>62.615</X>
    <Y>20.150</Y>
    <Z>2182</Z>
  </point>
  <point index="556">
    <X>53.081</X>
    <Y>14.164</Y>
    <Z>2149</Z>
  </point>
  <point index="557">
    <X>13.162</X>
    <Y>55.232</Y>
    <Z>2152</Z>
  </point>
  <point index="558">
    <X>77.842</X>
    <Y>62.060</Y>
    <Z>2046</Z>
  </point>
  <point index="559">
    <X>58.435</X>
    <Y>59.833</Y>
    <Z>2219</Z>
  </point>
  <point index="560">
    <X>112.283</X>
    <Y>9.524</Y>
    <Z>2230</Z>
  </point>
  <point index="561">
    <X>51.016</X>
    <Y>56.642</Y>
    <Z>2081</Z>
  </point>
  <point index="562">
    <X>110.951</X>
    <Y>54.930</Y>
    <Z>2274</Z>
  </point>
  <point index="563">
    <X>92.180</X>
    <Y>12.131</Y>
    <Z>2119</Z>
  </point>
  <point index="564">
    <X>59.003</X>
    <Y>62.235</Y>
    <Z>2162</Z>
  </point>
  <point index="565">
    <X>65.576</X>
    <Y>31.042</Y>
    <Z>2146</Z>
  </point>
  <point index="566">
    <X>75.942</X>
    <Y>18.851</Y>
    <Z>2109</Z>
  </point>
  <point index="567">
    <X>115.880</X>
    <Y>15.545</Y>
    <Z>2111</Z>
  </point>
  <point index="568">
    <X>13.318</X>
    <Y>70.612</Y>
    <Z>2157</Z>
  </point>
  <point index="569">
    <X>99.981</X>
    <Y>63.513</Y>
    <Z>2065</Z>
  </point>
  <point index="570">
    <X>72.362</X>
    <Y>56.464</Y>
    <Z>2228</Z>
  </point>
  <point index="571">
    <X>28.665</X>
    <Y>19.061</Y>
    <Z>2149</Z>
  </point>
  <point index="572">
    <X>111.712</X>
    <Y>22.382</Y>
    <Z>2249</Z>
  </point>
  <point index="573">
    <X>58.927</X>
    <Y>25.705</Y>
    <Z>2170</Z>
  </point>
  <point index="574">
    <X>20.555</X>
    <Y>13.116</Y>
    <Z>2008</Z>
  </point>
  <point index="575">
    <X>68.949</X>
    <Y>17.864</Y>
    <Z>2178</Z>
  </point>
  <point index="576">
    <X>30.883</X>
    <Y>74.153</Y>
    <Z>2277</Z>
  </point>
  <point index="577">
    <X>119.152</X>
    <Y>67.934</Y>
    <Z>2002</Z>
  </point>
  <point index="578">
    <X>68.528</X>
    <Y>59.782</Y>
    <Z>2135</Z>
  </point>
  <point index="579">
    <X>26.528</X>
    <Y>65.367</Y>
    <Z>2059</Z>
  </point>
  <point index="580">
    <X>34.808</X>
    <Y>59.365</Y>
    <Z>2146</Z>
  </point>
  <point index="581">
    <X>55.592</X>
    <Y>17.781</Y>
    <Z>2233</Z>
  </point>
  <point index="582">
    <X>70.410</X>
    <Y>32.760</Y>
    <Z>2292</Z>
  </point>
  <point index="583">
    <X>87.246</X>
    <Y>27.638</Y>
    <Z>2183</Z>
  </point>
  <point index="584">
    <X>40.529</X>
    <Y>24.622</Y>
    <Z>2180</Z>
  </point>
  <point index="585">
    <X>12.201</X>
    <Y>31.104</Y>
    <Z>2120</Z>
  </point>
  <point index="586">
    <X>99.000</X>
    <Y>14.255</Y>
    <Z>2163</Z>
  </point>
  <point index="587">
    <X>107.073</X>
    <Y>21.564</Y>
    <Z>2009</Z>
  </point>
  <point index="588">
    <X>66.884</X>
    <Y>34.958</Y>
    <Z>2026</Z>
  </point>
  <point index="589">
    <X>55.271</X>
    <Y>62.411</Y>
    <Z>2222</Z>
  </point>
  <point index="590">
    <X>100.354</X>
    <Y>38.126</Y>
    <Z>2028</Z>
  </point>
  <point index="591">
    <X>26.710</X>
    <Y>32.227</Y>
    <Z>2042</Z>
  </point>
  <point index="592">
    <X>49.902</X>
    <Y>67.038</Y>
    <Z>2044</Z>
  </point>
  <point index="593">
    <X>112.240</X>
    <Y>22.479</Y>
    <Z>2232</Z>
  </point>
  <point index="594">
    <X>92.136</X>
    <Y>22.038</Y>
    <Z>2118</Z>
  </point>
  <point index="595">
    <X>105.319</X>
    <Y>13.177</Y>
    <Z>2170</Z>
  </point>
  <point index="596">
    <X>37.258</X>
    <Y>23.079</Y>
    <Z>2065</Z>
  </point>
  <point index="597">
    <X>53.918</X>
    <Y>28.076</Y>
    <Z>2177</Z>
  </point>
  <point index="598">
    <X>113.891</X>
    <Y>62.378</Y>
    <Z>2177</Z>
  </point>
  <point index="599">
    <X>97.995</X>
    <Y>37.759</Y>
    <Z>2263</Z>
  </point>
  <point index="600">
    <X>55.451</X>
    <Y>14.335</Y>
    <Z>2228</Z>
  </point>
  <point index="601">
    <X>27.223</X>
    <Y>46.719</Y>
    <Z>2005</Z>
  </point>
  <point index="602">
    <X>73.968</X>
    <Y>61.457</Y>
    <Z>2174</Z>
  </point>
  <point index="603">
    <X>70.331</X>
    <Y>49.356</Y>
    <Z>2295</Z>
  </point>
  <point index="604">
    <X>47.570</X>
    <Y>62.168</Y>
    <Z>2139</Z>
  </point>
  <point index="605">
    <X>99.966</X>
    <Y>39.113</Y>
    <Z>2066</Z>
  </point>
  <point index="606">
    <X>54.459</X>
    <Y>64.324</Y>
    <Z>2195</Z>
  </point>
  <point index="607">
    <X>40.115</X>
    <Y>58.601</Y>
    <Z>2123</Z>
  </point>
  <point index="608">
    <X>63.331</X>
    <Y>46.372</Y>
    <Z>2248</Z>
  </point>
  <point index="609">
    <X>14.436</X>
    <Y>49.961</Y>
    <Z>2194</Z>
  </point>
  <point index="610">
    <X>28.480</X>
    <Y>29.510</Y>
    <Z>2131</Z>
  </point>
  <point index="611">
    <X>114.948</X>
    <Y>25.477</Y>
    <Z>2142</Z>
  </point>
  <point index="612">
    <X>97.612</X>
    <Y>21.462</Y>
    <Z>2300</Z>
  </point>
  <point index="613">
    <X>54.209</X>
    <Y>32.869</Y>
    <Z>2187</Z>
  </point>
  <point index="614">
    <X>100.324</X>
    <Y>21.388</Y>
    <Z>2031</Z>
  </point>
  <point index="615">
    <X>11.486</X>
    <Y>71.637</Y>
    <Z>2096</Z>
  </point>
  <point index="616">
    <X>91.187</X>
    <Y>60.522</Y>
    <Z>2087</Z>
  </point>
  <point index="617">
    <X>96.578</X>
    <Y>14.433</Y>
    <Z>2265</Z>
  </point>
  <point index="618">
    <X>56.621</X>
    <Y>14.639</Y>
    <Z>2267</Z>
  </point>
  <point index="619">
    <X>114.362</X>
    <Y>13.815</Y>
    <Z>2161</Z>
  </point>
  <point index="620">
    <X>114.421</X>
    <Y>52.903</Y>
    <Z>2159</Z>
  </point>
  <point index="621">
    <X>108.687</X>
    <Y>38.429</Y>
    <Z>2151</Z>
  </point>
  <point index="622">
    <X>62.857</X>
    <Y>7.686</Y>
    <Z>2204</Z>
  </point>
  <point index="623">
    <X>30.727</X>
    <Y>60.996</Y>
    <Z>2282</Z>
  </point>
  <point index="624">
    <X>120.506</X>
    <Y>60.981</Y>
    <Z>2177</Z>
  </point>
  <point index="625">
    <X>54.552</X>
    <Y>58.956</Y>
    <Z>2198</Z>
  </point>
  <point index="626">
    <X>65.217</X>
    <Y>19.555</Y>
    <Z>2179</Z>
  </point>
  <point index="627">
    <X>61.024</X>
    <Y>53.851</Y>
    <Z>2036</Z>
  </point>
  <point index="628">
    <X>67.310</X>
    <Y>15.526</Y>
    <Z>2014</Z>
  </point>
  <point index="629">
    <X>80.644</X>
    <Y>22.572</Y>
    <Z>2196</Z>
  </point>
  <point index="630">
    <X>116.894</X>
    <Y>22.225</Y>
    <Z>2077</Z>
  </point>
  <point index="631">
    <X>33.322</X>
    <Y>70.293</Y>
    <Z>2196</Z>
  </point>
  <point index="632">
    <X>32.124</X>
    <Y>74.334</Y>
    <Z>2235</Z>
  </point>
  <point index="633">
    <X>14.745</X>
    <Y>71.260</Y>
    <Z>2205</Z>
  </point>
  <point index="634">
    <X>31.781</X>
    <Y>14.467</Y>
    <Z>2247</Z>
  </point>
  <point index="635">
    <X>114.874</X>
    <Y>72.077</Y>
    <Z>2144</Z>
  </point>
  <point index="636">
    <X>33.476</X>
    <Y>63.778</Y>
    <Z>2191</Z>
  </point>
  <point index="637">
    <X>14.461</X>
    <Y>9.255</Y>
    <Z>2195</Z>
  </point>
  <point index="638">
    <X>58.844</X>
    <Y>8.494</Y>
    <Z>2178</Z>
  </point>
  <point index="639">
    <X>76.333</X>
    <Y>18.475</Y>
    <Z>2096</Z>
  </point>
  <point index="640">
    <X>25.688</X>
    <Y>20.775</Y>
    <Z>2136</Z>
  </point>
  <point index="641">
    <X>61.787</X>
    <Y>51.400</Y>
    <Z>2106</Z>
  </point>
  <point index="642">
    <X>101.772</X>
    <Y>20.637</Y>
    <Z>2105</Z>
  </point>
  <point index="643">
    <X>103.631</X>
    <Y>52.529</Y>
    <Z>2275</Z>
  </point>
  <point index="644">
    <X>99.751</X>
    <Y>8.736</Y>
    <Z>2088</Z>
  </point>
  <point index="645">
    <X>20.310</X>
    <Y>13.847</Y>
    <Z>2032</Z>
  </point>
  <point index="646">
    <X>14.547</X>
    <Y>74.743</Y>
    <Z>2198</Z>
  </point>
  <point index="647">
    <X>101.136</X>
    <Y>55.952</Y>
    <Z>2046</Z>
  </point>
  <point index="648">
    <X>58.713</X>
    <Y>17.799</Y>
    <Z>2191</Z>
  </point>
  <point index="649">
    <X>55.385</X>
    <Y>19.280</Y>
    <Z>2226</Z>
  </point>
  <point index="650">
    <X>114.786</X>
    <Y>37.214</Y>
    <Z>2147</Z>
  </point>
  <point index="651">
    <X>19.750</X>
    <Y>51.533</Y>
    <Z>2088</Z>
  </point>
  <point index="652">
    <X>59.009</X>
    <Y>34.830</Y>
    <Z>2162</Z>
  </point>
  <point index="653">
    <X>22.223</X>
    <Y>76.443</Y>
    <Z>2146</Z>
  </point>
  <point index="654">
    <X>11.409</X>
    <Y>32.729</Y>
    <Z>2094</Z>
  </point>
  <point index="655">
    <X>102.784</X>
    <Y>55.361</Y>
    <Z>2198</Z>
  </point>
  <point index="656">
    <X>36.703</X>
    <Y>64.878</Y>
    <Z>2084</Z>
  </point>
  <point index="657">
    <X>104.442</X>
    <Y>78.963</Y>
    <Z>2250</Z>
  </point>
  <point index="658">
    <X>49.293</X>
    <Y>59.497</Y>
    <Z>2024</Z>
  </point>
  <point index="659">
    <X>104.801</X>
    <Y>66.298</Y>
    <Z>2217</Z>
  </point>
  <point index="660">
    <X>55.389</X>
    <Y>38.624</Y>
    <Z>2226</Z>
  </point>
  <point index="661">
    <X>74.323</X>
    <Y>33.976</Y>
    <Z>2162</Z>
  </point>
  <point index="662">
    <X>24.979</X>
    <Y>21.508</Y>
    <Z>2201</Z>
  </point>
  <point index="663">
    <X>17.315</X>
    <Y>19.790</Y>
    <Z>2290</Z>
  </point>
  <point index="664">
    <X>105.304</X>
    <Y>56.150</Y>
    <Z>2171</Z>
  </point>
  <point index="665">
    <X>20.976</X>
    <Y>15.540</Y>
    <Z>2032</Z>
  </point>
  <point index="666">
    <X>58.695</X>
    <Y>59.510</Y>
    <Z>2193</Z>
  </point>
  <point index="667">
    <X>99.080</X>
    <Y>67.498</Y>
    <Z>2155</Z>
  </point>
  <point index="668">
    <X>48.476</X>
    <Y>61.722</Y>
    <Z>2014</Z>
  </point>
  <point index="669">
    <X>103.527</X>
    <Y>32.301</Y>
    <Z>2266</Z>
  </point>
  <point index="670">
    <X>97.035</X>
    <Y>31.006</Y>
    <Z>2281</Z>
  </point>
  <point index="671">
    <X>36.740</X>
    <Y>61.470</Y>
    <Z>2082</Z>
  </point>
  <point index="672">
    <X>65.696</X>
    <Y>21.239</Y>
    <Z>2135</Z>
  </point>
  <point index="673">
    <X>19.772</X>
    <Y>16.309</Y>
    <Z>2086</Z>
  </point>
  <point index="674">
    <X>100.537</X>
    <Y>78.544</Y>
    <Z>2009</Z>
  </point>
  <point index="675">
    <X>77.473</X>
    <Y>50.859</Y>
    <Z>2058</Z>
  </point>
  <point index="676">
    <X>66.219</X>
    <Y>74.129</Y>
    <Z>2087</Z>
  </point>
  <point index="677">
    <X>92.608</X>
    <Y>25.231</Y>
    <Z>2134</Z>
  </point>
  <point index="678">
    <X>78.330</X>
    <Y>54.457</Y>
    <Z>2030</Z>
  </point>
  <point index="679">
    <X>97.047</X>
    <Y>64.191</Y>
    <Z>2281</Z>
  </point>
  <point index="680">
    <X>109.894</X>
    <Y>8.111</Y>
    <Z>2272</Z>
  </point>
  <point index="681">
    <X>120.502</X>
    <Y>22.100</Y>
    <Z>2176</Z>
  </point>
  <point index="682">
    <X>26.721</X>
    <Y>73.098</Y>
    <Z>2041</Z>
  </point>
  <point index="683">
    <X>93.973</X>
    <Y>55.282</Y>
    <Z>2179</Z>
  </point>
  <point index="684">
    <X>39.344</X>
    <Y>54.304</Y>
    <Z>2017</Z>
  </point>
  <point index="685">
    <X>32.698</X>
    <Y>35.452</Y>
    <Z>2216</Z>
  </point>
  <point index="686">
    <X>106.401</X>
    <Y>77.633</Y>
    <Z>2071</Z>
  </point>
  <point index="687">
    <X>52.847</X>
    <Y>12.825</Y>
    <Z>2142</Z>
  </point>
  <point index="688">
    <X>70.614</X>
    <Y>51.633</Y>
    <Z>2286</Z>
  </point>
  <point index="689">
    <X>19.860</X>
    <Y>40.253</Y>
    <Z>2077</Z>
  </point>
  <point index="690">
    <X>33.104</X>
    <Y>54.555</Y>
    <Z>2203</Z>
  </point>
  <point index="691">
    <X>68.009</X>
    <Y>52.128</Y>
    <Z>2084</Z>
  </point>
  <point index="692">
    <X>92.517</X>
    <Y>20.279</Y>
    <Z>2131</Z>
  </point>
  <point index="693">
    <X>16.777</X>
    <Y>62.789</Y>
    <Z>2272</Z>
  </point>
  <point index="694">
    <X>21.067</X>
    <Y>39.838</Y>
    <Z>2040</Z>
  </point>
  <point index="695">
    <X>6.865</X>
    <Y>25.734</Y>
    <Z>2236</Z>
  </point>
  <point index="696">
    <X>32.744</X>
    <Y>64.183</Y>
    <Z>2215</Z>
  </point>
  <point index="697">
    <X>63.301</X>
    <Y>67.912</Y>
    <Z>2245</Z>
  </point>
  <point index="698">
    <X>107.298</X>
    <Y>11.226</Y>
    <Z>2013</Z>
  </point>
  <point index="699">
    <X>64.583</X>
    <Y>51.893</Y>
    <Z>2237</Z>
  </point>
  <point index="700">
    <X>95.441</X>
    <Y>57.234</Y>
    <Z>2228</Z>
  </point>
  <point index="701">
    <X>58.028</X>
    <Y>16.821</Y>
    <Z>2260</Z>
  </point>
  <point index="702">
    <X>19.090</X>
    <Y>51.895</Y>
    <Z>2154</Z>
  </point>
  <point index="703">
    <X>61.783</X>
    <Y>46.595</Y>
    <Z>2106</Z>
  </point>
  <point index="704">
    <X>15.426</X>
    <Y>59.427</Y>
    <Z>2227</Z>
  </point>
  <point index="705">
    <X>110.402</X>
    <Y>13.018</Y>
    <Z>2293</Z>
  </point>
  <point index="706">
    <X>114.486</X>
    <Y>32.668</Y>
    <Z>2157</Z>
  </point>
  <point index="707">
    <X>19.371</X>
    <Y>11.319</Y>
    <Z>2126</Z>
  </point>
  <point index="708">
    <X>75.583</X>
    <Y>56.271</Y>
    <Z>2121</Z>
  </point>
  <point index="709">
    <X>18.957</X>
    <Y>63.139</Y>
    <Z>2167</Z>
  </point>
  <point index="710">
    <X>75.903</X>
    <Y>67.110</Y>
    <Z>2110</Z>
  </point>
  <point index="711">
    <X>50.704</X>
    <Y>26.948</Y>
    <Z>2071</Z>
  </point>
  <point index="712">
    <X>111.103</X>
    <Y>9.981</Y>
    <Z>2269</Z>
  </point>
  <point index="713">
    <X>95.584</X>
    <Y>49.812</Y>
    <Z>2232</Z>
  </point>
  <point index="714">
    <X>50.637</X>
    <Y>52.407</Y>
    <Z>2068</Z>
  </point>
  <point index="715">
    <X>55.351</X>
    <Y>51.651</Y>
    <Z>2225</Z>
  </point>
  <point index="716">
    <X>56.647</X>
    <Y>75.728</Y>
    <Z>2268</Z>
  </point>
  <point index="717">
    <X>24.797</X>
    <Y>69.059</Y>
    <Z>2218</Z>
  </point>
  <point index="718">
    <X>14.004</X>
    <Y>30.230</Y>
    <Z>2180</Z>
  </point>
  <point index="719">
    <X>70.668</X>
    <Y>25.881</Y>
    <Z>2284</Z>
  </point>
  <point index="720">
    <X>16.626</X>
    <Y>66.370</Y>
    <Z>2267</Z>
  </point>
  <point index="721">
    <X>93.016</X>
    <Y>15.950</Y>
    <Z>2147</Z>
  </point>
  <point index="722">
    <X>27.412</X>
    <Y>11.738</Y>
    <Z>2024</Z>
  </point>
  <point index="723">
    <X>97.183</X>
    <Y>46.103</Y>
    <Z>2285</Z>
  </point>
  <point index="724">
    <X>80.187</X>
    <Y>27.010</Y>
    <Z>2133</Z>
  </point>
  <point index="725">
    <X>101.439</X>
    <Y>28.906</Y>
    <Z>2074</Z>
  </point>
  <point index="726">
    <X>111.555</X>
    <Y>29.788</Y>
    <Z>2254</Z>
  </point>
  <point index="727">
    <X>37.891</X>
    <Y>31.837</Y>
    <Z>2044</Z>
  </point>
  <point index="728">
    <X>105.161</X>
    <Y>49.270</Y>
    <Z>2184</Z>
  </point>
  <point index="729">
    <X>52.989</X>
    <Y>27.412</Y>
    <Z>2146</Z>
  </point>
  <point index="730">
    <X>56.019</X>
    <Y>25.251</Y>
    <Z>2247</Z>
  </point>
  <point index="731">
    <X>114.670</X>
    <Y>69.637</Y>
    <Z>2151</Z>
  </point>
  <point index="732">
    <X>25.558</X>
    <Y>70.765</Y>
    <Z>2148</Z>
  </point>
  <point index="733">
    <X>104.286</X>
    <Y>48.970</Y>
    <Z>2265</Z>
  </point>
  <point index="734">
    <X>17.377</X>
    <Y>55.538</Y>
    <Z>2292</Z>
  </point>
  <point index="735">
    <X>75.064</X>
    <Y>17.546</Y>
    <Z>2138</Z>
  </point>
  <point index="736">
    <X>52.024</X>
    <Y>58.850</Y>
    <Z>2114</Z>
  </point>
  <point index="737">
    <X>68.698</X>
    <Y>54.152</Y>
    <Z>2152</Z>
  </point>
  <point index="738">
    <X>24.492</X>
    <Y>57.086</Y>
    <Z>2246</Z>
  </point>
  <point index="739">
    <X>63.109</X>
    <Y>53.067</Y>
    <Z>2227</Z>
  </point>
  <point index="740">
    <X>32.865</X>
    <Y>11.347</Y>
    <Z>2211</Z>
  </point>
  <point index="741">
    <X>32.949</X>
    <Y>72.064</Y>
    <Z>2208</Z>
  </point>
  <point index="742">
    <X>64.226</X>
    <Y>76.618</Y>
    <Z>2270</Z>
  </point>
  <point index="743">
    <X>23.141</X>
    <Y>67.880</Y>
    <Z>2230</Z>
  </point>
  <point index="744">
    <X>106.221</X>
    <Y>57.620</Y>
    <Z>2087</Z>
  </point>
  <point index="745">
    <X>79.787</X>
    <Y>19.697</Y>
    <Z>2078</Z>
  </point>
  <point index="746">
    <X>95.941</X>
    <Y>24.485</Y>
    <Z>2244</Z>
  </point>
  <point index="747">
    <X>94.891</X>
    <Y>29.397</Y>
    <Z>2209</Z>
  </point>
  <point index="748">
    <X>14.379</X>
    <Y>71.583</Y>
    <Z>2192</Z>
  </point>
  <point index="749">
    <X>87.394</X>
    <Y>24.641</Y>
    <Z>2163</Z>
  </point>
  <point index="750">
    <X>32.434</X>
    <Y>27.722</Y>
    <Z>2225</Z>
  </point>
  <point index="751">
    <X>31.145</X>
    <Y>51.914</Y>
    <Z>2268</Z>
  </point>
  <point index="752">
    <X>18.223</X>
    <Y>68.006</Y>
    <Z>2240</Z>
  </point>
  <point index="753">
    <X>113.224</X>
    <Y>29.683</Y>
    <Z>2199</Z>
  </point>
  <point index="754">
    <X>67.866</X>
    <Y>67.916</Y>
    <Z>2069</Z>
  </point>
  <point index="755">
    <X>21.650</X>
    <Y>62.063</Y>
    <Z>2094</Z>
  </point>
  <point index="756">
    <X>95.151</X>
    <Y>47.754</Y>
    <Z>2218</Z>
  </point>
  <point index="757">
    <X>79.704</X>
    <Y>19.729</Y>
    <Z>2066</Z>
  </point>
  <point index="758">
    <X>26.785</X>
    <Y>56.889</Y>
    <Z>2035</Z>
  </point>
  <point index="759">
    <X>95.059</X>
    <Y>76.524</Y>
    <Z>2215</Z>
  </point>
  <point index="760">
    <X>101.738</X>
    <Y>33.864</Y>
    <Z>2102</Z>
  </point>
  <point index="761">
    <X>101.012</X>
    <Y>67.259</Y>
    <Z>2035</Z>
  </point>
  <point index="762">
    <X>31.140</X>
    <Y>73.066</Y>
    <Z>2268</Z>
  </point>
  <point index="763">
    <X>60.682</X>
    <Y>9.539</Y>
    <Z>2005</Z>
  </point>
  <point index="764">
    <X>22.773</X>
    <Y>58.148</Y>
    <Z>2197</Z>
  </point>
  <point index="765">
    <X>114.471</X>
    <Y>16.272</Y>
    <Z>2158</Z>
  </point>
  <point index="766">
    <X>51.251</X>
    <Y>55.597</Y>
    <Z>2089</Z>
  </point>
  <point index="767">
    <X>59.322</X>
    <Y>75.890</Y>
    <Z>2131</Z>
  </point>
  <point index="768">
    <X>119.640</X>
    <Y>29.071</Y>
    <Z>2058</Z>
  </point>
  <point index="769">
    <X>18.695</X>
    <Y>77.219</Y>
    <Z>2193</Z>
  </point>
  <point index="770">
    <X>6.751</X>
    <Y>26.458</Y>
    <Z>2252</Z>
  </point>
  <point index="771">
    <X>61.910</X>
    <Y>33.319</Y>
    <Z>2117</Z>
  </point>
  <point index="772">
    <X>60.874</X>
    <Y>31.288</Y>
    <Z>2022</Z>
  </point>
  <point index="773">
    <X>103.835</X>
    <Y>18.947</Y>
    <Z>2294</Z>
  </point>
  <point index="774">
    <X>56.795</X>
    <Y>64.420</Y>
    <Z>2273</Z>
  </point>
  <point index="775">
    <X>105.977</X>
    <Y>10.344</Y>
    <Z>2109</Z>
  </point>
  <point index="776">
    <X>19.306</X>
    <Y>73.563</Y>
    <Z>2132</Z>
  </point>
  <point index="777">
    <X>108.020</X>
    <Y>69.357</Y>
    <Z>2085</Z>
  </point>
  <point index="778">
    <X>18.102</X>
    <Y>30.148</Y>
    <Z>2252</Z>
  </point>
  <point index="779">
    <X>114.912</X>
    <Y>64.411</Y>
    <Z>2143</Z>
  </point>
  <point index="780">
    <X>49.891</X>
    <Y>25.556</Y>
    <Z>2044</Z>
  </point>
  <point index="781">
    <X>108.275</X>
    <Y>11.277</Y>
    <Z>2110</Z>
  </point>
  <point index="782">
    <X>22.403</X>
    <Y>74.113</Y>
    <Z>2163</Z>
  </point>
  <point index="783">
    <X>21.966</X>
    <Y>57.327</Y>
    <Z>2123</Z>
  </point>
  <point index="784">
    <X>108.674</X>
    <Y>77.912</Y>
    <Z>2150</Z>
  </point>
  <point index="785">
    <X>12.371</X>
    <Y>26.101</Y>
    <Z>2126</Z>
  </point>
  <point index="786">
    <X>96.831</X>
    <Y>37.109</Y>
    <Z>2274</Z>
  </point>
  <point index="787">
    <X>56.693</X>
    <Y>51.782</Y>
    <Z>2269</Z>
  </point>
  <point index="788">
    <X>24.284</X>
    <Y>16.637</Y>
    <Z>2265</Z>
  </point>
  <point index="789">
    <X>74.980</X>
    <Y>49.803</Y>
    <Z>2141</Z>
  </point>
  <point index="790">
    <X>9.733</X>
    <Y>20.076</Y>
    <Z>2038</Z>
  </point>
  <point index="791">
    <X>32.927</X>
    <Y>29.643</Y>
    <Z>2209</Z>
  </point>
  <point index="792">
    <X>66.864</X>
    <Y>55.717</Y>
    <Z>2028</Z>
  </point>
  <point index="793">
    <X>110.573</X>
    <Y>73.344</Y>
    <Z>2287</Z>
  </point>
  <point index="794">
    <X>105.028</X>
    <Y>60.164</Y>
    <Z>2197</Z>
  </point>
  <point index="795">
    <X>59.250</X>
    <Y>17.163</Y>
    <Z>2138</Z>
  </point>
  <point index="796">
    <X>10.151</X>
    <Y>68.448</Y>
    <Z>2052</Z>
  </point>
  <point index="797">
    <X>98.535</X>
    <Y>70.590</Y>
    <Z>2209</Z>
  </point>
  <point index="798">
    <X>32.875</X>
    <Y>71.361</Y>
    <Z>2211</Z>
  </point>
  <point index="799">
    <X>30.411</X>
    <Y>60.381</Y>
    <Z>2292</Z>
  </point>
  <point index="800">
    <X>78.086</X>
    <Y>69.023</Y>
    <Z>2038</Z>
  </point>
  <point index="801">
    <X>100.253</X>
    <Y>61.134</Y>
    <Z>2038</Z>
  </point>
  <point index="802">
    <X>77.711</X>
    <Y>66.229</Y>
    <Z>2050</Z>
  </point>
  <point index="803">
    <X>72.585</X>
    <Y>59.819</Y>
    <Z>2220</Z>
  </point>
  <point index="804">
    <X>7.470</X>
    <Y>26.385</Y>
    <Z>2153</Z>
  </point>
  <point index="805">
    <X>91.095</X>
    <Y>33.165</Y>
    <Z>2083</Z>
  </point>
  <point index="806">
    <X>77.128</X>
    <Y>33.198</Y>
    <Z>2069</Z>
  </point>
  <point index="807">
    <X>39.152</X>
    <Y>61.846</Y>
    <Z>2002</Z>
  </point>
  <point index="808">
    <X>60.459</X>
    <Y>59.444</Y>
    <Z>2017</Z>
  </point>
  <point index="809">
    <X>100.122</X>
    <Y>48.871</Y>
    <Z>2051</Z>
  </point>
  <point index="810">
    <X>10.368</X>
    <Y>33.374</Y>
    <Z>2059</Z>
  </point>
  <point index="811">
    <X>13.348</X>
    <Y>22.282</Y>
    <Z>2158</Z>
  </point>
  <point index="812">
    <X>53.204</X>
    <Y>55.233</Y>
    <Z>2153</Z>
  </point>
  <point index="813">
    <X>18.732</X>
    <Y>10.067</Y>
    <Z>2189</Z>
  </point>
  <point index="814">
    <X>47.365</X>
    <Y>20.209</Y>
    <Z>2167</Z>
  </point>
  <point index="815">
    <X>59.977</X>
    <Y>26.738</Y>
    <Z>2065</Z>
  </point>
  <point index="816">
    <X>52.612</X>
    <Y>69.663</Y>
    <Z>2134</Z>
  </point>
  <point index="817">
    <X>109.475</X>
    <Y>15.164</Y>
    <Z>2230</Z>
  </point>
  <point index="818">
    <X>93.685</X>
    <Y>30.591</Y>
    <Z>2169</Z>
  </point>
  <point index="819">
    <X>110.460</X>
    <Y>77.913</Y>
    <Z>2291</Z>
  </point>
  <point index="820">
    <X>12.376</X>
    <Y>15.648</Y>
    <Z>2126</Z>
  </point>
  <point index="821">
    <X>31.875</X>
    <Y>67.315</Y>
    <Z>2244</Z>
  </point>
  <point index="822">
    <X>61.365</X>
    <Y>22.142</Y>
    <Z>2067</Z>
  </point>
  <point index="823">
    <X>51.975</X>
    <Y>53.277</Y>
    <Z>2113</Z>
  </point>
  <point index="824">
    <X>111.776</X>
    <Y>25.965</Y>
    <Z>2247</Z>
  </point>
  <point index="825">
    <X>28.541</X>
    <Y>73.255</Y>
    <Z>2137</Z>
  </point>
  <point index="826">
    <X>121.219</X>
    <Y>62.019</Y>
    <Z>2275</Z>
  </point>
  <point index="827">
    <X>69.328</X>
    <Y>60.493</Y>
    <Z>2215</Z>
  </point>
  <point index="828">
    <X>52.445</X>
    <Y>23.147</Y>
    <Z>2128</Z>
  </point>
  <point index="829">
    <X>88.892</X>
    <Y>19.443</Y>
    <Z>2010</Z>
  </point>
  <point index="830">
    <X>24.312</X>
    <Y>58.666</Y>
    <Z>2262</Z>
  </point>
  <point index="831">
    <X>15.481</X>
    <Y>12.999</Y>
    <Z>2229</Z>
  </point>
  <point index="832">
    <X>99.311</X>
    <Y>14.331</Y>
    <Z>2132</Z>
  </point>
  <point index="833">
    <X>62.787</X>
    <Y>48.856</Y>
    <Z>2198</Z>
  </point>
  <point index="834">
    <X>103.290</X>
    <Y>30.653</Y>
    <Z>2244</Z>
  </point>
  <point index="835">
    <X>107.146</X>
    <Y>38.689</Y>
    <Z>2002</Z>
  </point>
  <point index="836">
    <X>54.974</X>
    <Y>37.810</Y>
    <Z>2212</Z>
  </point>
  <point index="837">
    <X>93.972</X>
    <Y>18.520</Y>
    <Z>2179</Z>
  </point>
  <point index="838">
    <X>15.066</X>
    <Y>22.375</Y>
    <Z>2215</Z>
  </point>
  <point index="839">
    <X>51.060</X>
    <Y>12.136</Y>
    <Z>2082</Z>
  </point>
  <point index="840">
    <X>30.157</X>
    <Y>62.078</Y>
    <Z>2298</Z>
  </point>
  <point index="841">
    <X>22.420</X>
    <Y>28.168</Y>
    <Z>2164</Z>
  </point>
  <point index="842">
    <X>76.296</X>
    <Y>53.563</Y>
    <Z>2097</Z>
  </point>
  <point index="843">
    <X>22.557</X>
    <Y>50.335</Y>
    <Z>2177</Z>
  </point>
  <point index="844">
    <X>23.912</X>
    <Y>66.422</Y>
    <Z>2299</Z>
  </point>
  <point index="845">
    <X>14.020</X>
    <Y>63.933</Y>
    <Z>2180</Z>
  </point>
  <point index="846">
    <X>31.717</X>
    <Y>35.481</Y>
    <Z>2249</Z>
  </point>
  <point index="847">
    <X>62.710</X>
    <Y>27.612</Y>
    <Z>2191</Z>
  </point>
  <point index="848">
    <X>91.219</X>
    <Y>69.452</Y>
    <Z>2088</Z>
  </point>
  <point index="849">
    <X>92.607</X>
    <Y>70.563</Y>
    <Z>2134</Z>
  </point>
  <point index="850">
    <X>108.751</X>
    <Y>51.417</Y>
    <Z>2158</Z>
  </point>
  <point index="851">
    <X>96.818</X>
    <Y>69.592</Y>
    <Z>2273</Z>
  </point>
  <point index="852">
    <X>35.651</X>
    <Y>71.545</Y>
    <Z>2118</Z>
  </point>
  <point index="853">
    <X>34.505</X>
    <Y>35.265</Y>
    <Z>2156</Z>
  </point>
  <point index="854">
    <X>72.412</X>
    <Y>21.442</Y>
    <Z>2226</Z>
  </point>
  <point index="855">
    <X>100.886</X>
    <Y>35.099</Y>
    <Z>2023</Z>
  </point>
  <point index="856">
    <X>24.423</X>
    <Y>74.050</Y>
    <Z>2252</Z>
  </point>
  <point index="857">
    <X>31.723</X>
    <Y>24.885</Y>
    <Z>2249</Z>
  </point>
  <point index="858">
    <X>58.007</X>
    <Y>7.768</Y>
    <Z>2262</Z>
  </point>
  <point index="859">
    <X>108.850</X>
    <Y>28.260</Y>
    <Z>2168</Z>
  </point>
  <point index="860">
    <X>51.131</X>
    <Y>71.480</Y>
    <Z>2085</Z>
  </point>
  <point index="861">
    <X>21.646</X>
    <Y>72.927</Y>
    <Z>2093</Z>
  </point>
  <point index="862">
    <X>70.191</X>
    <Y>8.712</Y>
    <Z>2300</Z>
  </point>
  <point index="863">
    <X>59.382</X>
    <Y>55.121</Y>
    <Z>2125</Z>
  </point>
  <point index="864">
    <X>114.170</X>
    <Y>58.232</Y>
    <Z>2168</Z>
  </point>
  <point index="865">
    <X>105.621</X>
    <Y>45.263</Y>
    <Z>2142</Z>
  </point>
  <point index="866">
    <X>8.752</X>
    <Y>25.574</Y>
    <Z>2006</Z>
  </point>
  <point index="867">
    <X>17.911</X>
    <Y>24.776</Y>
    <Z>2271</Z>
  </point>
  <point index="868">
    <X>100.608</X>
    <Y>21.415</Y>
    <Z>2002</Z>
  </point>
  <point index="869">
    <X>60.300</X>
    <Y>46.669</Y>
    <Z>2033</Z>
  </point>
  <point index="870">
    <X>101.885</X>
    <Y>18.484</Y>
    <Z>2115</Z>
  </point>
  <point index="871">
    <X>107.655</X>
    <Y>54.184</Y>
    <Z>2048</Z>
  </point>
  <point index="872">
    <X>27.541</X>
    <Y>70.850</Y>
    <Z>2037</Z>
  </point>
  <point index="873">
    <X>81.162</X>
    <Y>61.878</Y>
    <Z>2267</Z>
  </point>
  <point index="874">
    <X>76.430</X>
    <Y>57.390</Y>
    <Z>2093</Z>
  </point>
  <point index="875">
    <X>17.207</X>
    <Y>74.682</Y>
    <Z>2286</Z>
  </point>
  <point index="876">
    <X>68.689</X>
    <Y>38.733</Y>
    <Z>2152</Z>
  </point>
  <point index="877">
    <X>49.384</X>
    <Y>55.229</Y>
    <Z>2027</Z>
  </point>
  <point index="878">
    <X>120.826</X>
    <Y>62.033</Y>
    <Z>2221</Z>
  </point>
  <point index="879">
    <X>109.335</X>
    <Y>20.390</Y>
    <Z>2216</Z>
  </point>
  <point index="880">
    <X>34.087</X>
    <Y>54.620</Y>
    <Z>2170</Z>
  </point>
  <point index="881">
    <X>96.220</X>
    <Y>32.244</Y>
    <Z>2253</Z>
  </point>
  <point index="882">
    <X>59.245</X>
    <Y>14.245</Y>
    <Z>2138</Z>
  </point>
  <point index="883">
    <X>15.374</X>
    <Y>21.943</Y>
    <Z>2225</Z>
  </point>
  <point index="884">
    <X>65.866</X>
    <Y>28.162</Y>
    <Z>2120</Z>
  </point>
  <point index="885">
    <X>48.926</X>
    <Y>17.570</Y>
    <Z>2012</Z>
  </point>
  <point index="886">
    <X>77.830</X>
    <Y>13.374</Y>
    <Z>2046</Z>
  </point>
  <point index="887">
    <X>73.916</X>
    <Y>49.382</Y>
    <Z>2176</Z>
  </point>
  <point index="888">
    <X>24.971</X>
    <Y>47.629</Y>
    <Z>2202</Z>
  </point>
  <point index="889">
    <X>70.719</X>
    <Y>77.242</Y>
    <Z>2282</Z>
  </point>
  <point index="890">
    <X>74.046</X>
    <Y>16.856</Y>
    <Z>2172</Z>
  </point>
  <point index="891">
    <X>57.667</X>
    <Y>29.915</Y>
    <Z>2296</Z>
  </point>
  <point index="892">
    <X>37.715</X>
    <Y>58.556</Y>
    <Z>2050</Z>
  </point>
  <point index="893">
    <X>37.731</X>
    <Y>62.284</Y>
    <Z>2049</Z>
  </point>
  <point index="894">
    <X>116.032</X>
    <Y>24.929</Y>
    <Z>2106</Z>
  </point>
  <point index="895">
    <X>51.316</X>
    <Y>57.929</Y>
    <Z>2091</Z>
  </point>
  <point index="896">
    <X>68.272</X>
    <Y>13.404</Y>
    <Z>2110</Z>
  </point>
  <point index="897">
    <X>67.900</X>
    <Y>66.490</Y>
    <Z>2073</Z>
  </point>
  <point index="898">
    <X>11.249</X>
    <Y>16.143</Y>
    <Z>2089</Z>
  </point>
  <point index="899">
    <X>36.229</X>
    <Y>30.789</Y>
    <Z>2099</Z>
  </point>
  <point index="900">
    <X>9.844</X>
    <Y>51.339</Y>
    <Z>2042</Z>
  </point>
  <point index="901">
    <X>108.482</X>
    <Y>68.775</Y>
    <Z>2131</Z>
  </point>
  <point index="902">
    <X>74.586</X>
    <Y>72.085</Y>
    <Z>2154</Z>
  </point>
  <point index="903">
    <X>61.403</X>
    <Y>50.665</Y>
    <Z>2071</Z>
  </point>
  <point index="904">
    <X>74.426</X>
    <Y>63.595</Y>
    <Z>2159</Z>
  </point>
  <point index="905">
    <X>104.003</X>
    <Y>21.277</Y>
    <Z>2291</Z>
  </point>
  <point index="906">
    <X>66.582</X>
    <Y>58.263</Y>
    <Z>2054</Z>
  </point>
  <point index="907">
    <X>96.906</X>
    <Y>67.174</Y>
    <Z>2276</Z>
  </point>
  <point index="908">
    <X>28.332</X>
    <Y>76.350</Y>
    <Z>2116</Z>
  </point>
  <point index="909">
    <X>28.985</X>
    <Y>49.834</Y>
    <Z>2181</Z>
  </point>
  <point index="910">
    <X>75.482</X>
    <Y>32.166</Y>
    <Z>2124</Z>
  </point>
  <point index="911">
    <X>49.329</X>
    <Y>52.707</Y>
    <Z>2025</Z>
  </point>
  <point index="912">
    <X>75.997</X>
    <Y>49.451</Y>
    <Z>2107</Z>
  </point>
  <point index="913">
    <X>115.185</X>
    <Y>32.398</Y>
    <Z>2134</Z>
  </point>
  <point index="914">
    <X>102.385</X>
    <Y>61.915</Y>
    <Z>2161</Z>
  </point>
  <point index="915">
    <X>49.645</X>
    <Y>62.399</Y>
    <Z>2035</Z>
  </point>
  <point index="916">
    <X>110.609</X>
    <Y>23.141</Y>
    <Z>2286</Z>
  </point>
  <point index="917">
    <X>55.319</X>
    <Y>34.914</Y>
    <Z>2224</Z>
  </point>
  <point index="918">
    <X>64.774</X>
    <Y>17.011</Y>
    <Z>2220</Z>
  </point>
  <point index="919">
    <X>106.081</X>
    <Y>54.165</Y>
    <Z>2100</Z>
  </point>
  <point index="920">
    <X>13.460</X>
    <Y>10.755</Y>
    <Z>2162</Z>
  </point>
  <point index="921">
    <X>109.468</X>
    <Y>20.980</Y>
    <Z>2229</Z>
  </point>
  <point index="922">
    <X>52.015</X>
    <Y>16.918</Y>
    <Z>2114</Z>
  </point>
  <point index="923">
    <X>96.632</X>
    <Y>39.454</Y>
    <Z>2267</Z>
  </point>
  <point index="924">
    <X>92.062</X>
    <Y>22.971</Y>
    <Z>2116</Z>
  </point>
  <point index="925">
    <X>58.736</X>
    <Y>68.362</Y>
    <Z>2189</Z>
  </point>
  <point index="926">
    <X>68.182</X>
    <Y>34.555</Y>
    <Z>2101</Z>
  </point>
  <point index="927">
    <X>19.358</X>
    <Y>9.105</Y>
    <Z>2127</Z>
  </point>
  <point index="928">
    <X>20.948</X>
    <Y>70.736</Y>
    <Z>2029</Z>
  </point>
  <point index="929">
    <X>48.514</X>
    <Y>58.519</Y>
    <Z>2009</Z>
  </point>
  <point index="930">
    <X>78.936</X>
    <Y>57.327</Y>
    <Z>2009</Z>
  </point>
  <point index="931">
    <X>20.005</X>
    <Y>62.165</Y>
    <Z>2062</Z>
  </point>
  <point index="932">
    <X>75.533</X>
    <Y>67.723</Y>
    <Z>2122</Z>
  </point>
  <point index="933">
    <X>22.117</X>
    <Y>77.224</Y>
    <Z>2136</Z>
  </point>
  <point index="934">
    <X>53.585</X>
    <Y>30.015</Y>
    <Z>2166</Z>
  </point>
  <point index="935">
    <X>76.888</X>
    <Y>15.040</Y>
    <Z>2077</Z>
  </point>
  <point index="936">
    <X>72.253</X>
    <Y>67.999</Y>
    <Z>2231</Z>
  </point>
  <point index="937">
    <X>73.369</X>
    <Y>13.335</Y>
    <Z>2194</Z>
  </point>
  <point index="938">
    <X>68.354</X>
    <Y>77.539</Y>
    <Z>2118</Z>
  </point>
  <point index="939">
    <X>119.471</X>
    <Y>67.545</Y>
    <Z>2034</Z>
  </point>
  <point index="940">
    <X>30.778</X>
    <Y>37.236</Y>
    <Z>2280</Z>
  </point>
  <point index="941">
    <X>16.578</X>
    <Y>51.005</Y>
    <Z>2265</Z>
  </point>
  <point index="942">
    <X>51.254</X>
    <Y>23.053</Y>
    <Z>2089</Z>
  </point>
  <point index="943">
    <X>76.174</X>
    <Y>18.846</Y>
    <Z>2101</Z>
  </point>
  <point index="944">
    <X>22.578</X>
    <Y>53.178</Y>
    <Z>2179</Z>
  </point>
  <point index="945">
    <X>65.895</X>
    <Y>37.259</Y>
    <Z>2117</Z>
  </point>
  <point index="946">
    <X>54.866</X>
    <Y>27.154</Y>
    <Z>2209</Z>
  </point>
  <point index="947">
    <X>63.122</X>
    <Y>68.904</Y>
    <Z>2229</Z>
  </point>
  <point index="948">
    <X>110.771</X>
    <Y>18.218</Y>
    <Z>2280</Z>
  </point>
  <point index="949">
    <X>14.276</X>
    <Y>27.770</Y>
    <Z>2189</Z>
  </point>
  <point index="950">
    <X>91.369</X>
    <Y>21.821</Y>
    <Z>2093</Z>
  </point>
  <point index="951">
    <X>25.651</X>
    <Y>25.605</Y>
    <Z>2139</Z>
  </point>
  <point index="952">
    <X>115.230</X>
    <Y>64.237</Y>
    <Z>2132</Z>
  </point>
  <point index="953">
    <X>101.025</X>
    <Y>40.812</Y>
    <Z>2036</Z>
  </point>
  <point index="954">
    <X>67.701</X>
    <Y>74.488</Y>
    <Z>2053</Z>
  </point>
  <point index="955">
    <X>12.226</X>
    <Y>59.778</Y>
    <Z>2121</Z>
  </point>
  <point index="956">
    <X>56.727</X>
    <Y>29.829</Y>
    <Z>2270</Z>
  </point>
  <point index="957">
    <X>114.824</X>
    <Y>23.860</Y>
    <Z>2146</Z>
  </point>
  <point index="958">
    <X>53.319</X>
    <Y>59.192</Y>
    <Z>2157</Z>
  </point>
  <point index="959">
    <X>114.548</X>
    <Y>11.943</Y>
    <Z>2155</Z>
  </point>
  <point index="960">
    <X>15.555</X>
    <Y>70.125</Y>
    <Z>2231</Z>
  </point>
  <point index="961">
    <X>96.429</X>
    <Y>26.405</Y>
    <Z>2260</Z>
  </point>
  <point index="962">
    <X>23.312</X>
    <Y>71.140</Y>
    <Z>2246</Z>
  </point>
  <point index="963">
    <X>65.575</X>
    <Y>33.409</Y>
    <Z>2146</Z>
  </point>
  <point index="964">
    <X>54.959</X>
    <Y>70.138</Y>
    <Z>2212</Z>
  </point>
  <point index="965">
    <X>108.518</X>
    <Y>61.915</Y>
    <Z>2135</Z>
  </point>
  <point index="966">
    <X>102.525</X>
    <Y>32.966</Y>
    <Z>2174</Z>
  </point>
  <point index="967">
    <X>93.754</X>
    <Y>48.144</Y>
    <Z>2172</Z>
  </point>
  <point index="968">
    <X>26.859</X>
    <Y>37.699</Y>
    <Z>2029</Z>
  </point>
  <point index="969">
    <X>34.353</X>
    <Y>67.640</Y>
    <Z>2161</Z>
  </point>
  <point index="970">
    <X>95.938</X>
    <Y>38.818</Y>
    <Z>2244</Z>
  </point>
  <point index="971">
    <X>103.948</X>
    <Y>64.365</Y>
    <Z>2296</Z>
  </point>
  <point index="972">
    <X>10.522</X>
    <Y>20.400</Y>
    <Z>2064</Z>
  </point>
  <point index="973">
    <X>26.849</X>
    <Y>23.653</Y>
    <Z>2029</Z>
  </point>
  <point index="974">
    <X>110.721</X>
    <Y>30.014</Y>
    <Z>2282</Z>
  </point>
  <point index="975">
    <X>115.176</X>
    <Y>36.846</Y>
    <Z>2134</Z>
  </point>
  <point index="976">
    <X>94.714</X>
    <Y>22.775</Y>
    <Z>2204</Z>
  </point>
  <point index="977">
    <X>65.153</X>
    <Y>67.678</Y>
    <Z>2185</Z>
  </point>
  <point index="978">
    <X>100.177</X>
    <Y>21.397</Y>
    <Z>2045</Z>
  </point>
  <point index="979">
    <X>13.263</X>
    <Y>26.654</Y>
    <Z>2155</Z>
  </point>
  <point index="980">
    <X>102.836</X>
    <Y>51.459</Y>
    <Z>2202</Z>
  </point>
  <point index="981">
    <X>57.746</X>
    <Y>72.594</Y>
    <Z>2288</Z>
  </point>
  <point index="982">
    <X>31.040</X>
    <Y>54.554</Y>
    <Z>2271</Z>
  </point>
  <point index="983">
    <X>107.812</X>
    <Y>25.152</Y>
    <Z>2064</Z>
  </point>
  <point index="984">
    <X>27.429</X>
    <Y>26.861</Y>
    <Z>2026</Z>
  </point>
  <point index="985">
    <X>16.714</X>
    <Y>8.819</Y>
    <Z>2270</Z>
  </point>
  <point index="986">
    <X>40.476</X>
    <Y>23.545</Y>
    <Z>2173</Z>
  </point>
  <point index="987">
    <X>75.020</X>
    <Y>54.229</Y>
    <Z>2139</Z>
  </point>
  <point index="988">
    <X>110.323</X>
    <Y>48.594</Y>
    <Z>2295</Z>
  </point>
  <point index="989">
    <X>87.074</X>
    <Y>57.566</Y>
    <Z>2207</Z>
  </point>
  <point index="990">
    <X>27.395</X>
    <Y>58.964</Y>
    <Z>2022</Z>
  </point>
  <point index="991">
    <X>96.260</X>
    <Y>22.501</Y>
    <Z>2255</Z>
  </point>
  <point index="992">
    <X>67.505</X>
    <Y>68.109</Y>
    <Z>2033</Z>
  </point>
  <point index="993">
    <X>48.691</X>
    <Y>20.408</Y>
    <Z>2004</Z>
  </point>
  <point index="994">
    <X>77.815</X>
    <Y>65.905</Y>
    <Z>2047</Z>
  </point>
  <point index="995">
    <X>106.703</X>
    <Y>15.137</Y>
    <Z>2043</Z>
  </point>
  <point index="996">
    <X>24.275</X>
    <Y>45.099</Y>
    <Z>2266</Z>
  </point>
  <point index="997">
    <X>107.560</X>
    <Y>50.666</Y>
    <Z>2039</Z>
  </point>
  <point index="998">
    <X>49.621</X>
    <Y>14.450</Y>
    <Z>2035</Z>
  </point>
  <point index="999">
    <X>64.944</X>
    <Y>29.317</Y>
    <Z>2204</Z>
  </point>
  <point index="1000">
    <X>116.240</X>
    <Y>66.679</Y>
    <Z>2099</Z>
  </point>
</points>
