# Supplementary material for: LIFTOSCOPE: development of an automated AI-based module for time-effective and contactless analysis and isolation of cells in microtiter plates
Source: J Biol Eng. 2023 Feb 7;17:10. doi: 10.1186/s13036-023-00329-9 (PMC9903473; doi:10.1186/s13036-023-00329-9)
Supplement: Supplementary file 1 — Additional file 1. [file 13036_2023_329_MOESM1_ESM.zip › Points21.xml]

<points>
  <point index="1">
    <X>61.466</X>
    <Y>25.991</Y>
    <Z>2147</Z>
  </point>
  <point index="2">
    <X>71.277</X>
    <Y>19.635</Y>
    <Z>2141</Z>
  </point>
  <point index="3">
    <X>32.937</X>
    <Y>75.320</Y>
    <Z>2231</Z>
  </point>
  <point index="4">
    <X>71.262</X>
    <Y>23.751</Y>
    <Z>2141</Z>
  </point>
  <point index="5">
    <X>21.995</X>
    <Y>68.514</Y>
    <Z>2180</Z>
  </point>
  <point index="6">
    <X>94.164</X>
    <Y>50.873</Y>
    <Z>2269</Z>
  </point>
  <point index="7">
    <X>24.381</X>
    <Y>69.866</Y>
    <Z>2270</Z>
  </point>
  <point index="8">
    <X>49.042</X>
    <Y>28.008</Y>
    <Z>2104</Z>
  </point>
  <point index="9">
    <X>65.422</X>
    <Y>72.762</Y>
    <Z>2204</Z>
  </point>
  <point index="10">
    <X>25.193</X>
    <Y>9.337</Y>
    <Z>2219</Z>
  </point>
  <point index="11">
    <X>64.745</X>
    <Y>18.053</Y>
    <Z>2247</Z>
  </point>
  <point index="12">
    <X>103.179</X>
    <Y>24.773</Y>
    <Z>2255</Z>
  </point>
  <point index="13">
    <X>9.828</X>
    <Y>55.718</Y>
    <Z>2045</Z>
  </point>
  <point index="14">
    <X>102.570</X>
    <Y>74.721</Y>
    <Z>2216</Z>
  </point>
  <point index="15">
    <X>15.167</X>
    <Y>64.122</Y>
    <Z>2215</Z>
  </point>
  <point index="16">
    <X>57.083</X>
    <Y>11.386</Y>
    <Z>2111</Z>
  </point>
  <point index="17">
    <X>61.003</X>
    <Y>8.671</Y>
    <Z>2118</Z>
  </point>
  <point index="18">
    <X>108.115</X>
    <Y>46.598</Y>
    <Z>2035</Z>
  </point>
  <point index="19">
    <X>58.077</X>
    <Y>11.155</Y>
    <Z>2057</Z>
  </point>
  <point index="20">
    <X>20.224</X>
    <Y>18.484</Y>
    <Z>2069</Z>
  </point>
  <point index="21">
    <X>108.849</X>
    <Y>21.961</Y>
    <Z>2009</Z>
  </point>
  <point index="22">
    <X>23.193</X>
    <Y>32.792</Y>
    <Z>2256</Z>
  </point>
  <point index="23">
    <X>79.597</X>
    <Y>18.271</Y>
    <Z>2166</Z>
  </point>
  <point index="24">
    <X>112.601</X>
    <Y>9.344</Y>
    <Z>2213</Z>
  </point>
  <point index="25">
    <X>56.774</X>
    <Y>68.511</Y>
    <Z>2128</Z>
  </point>
  <point index="26">
    <X>78.053</X>
    <Y>70.217</Y>
    <Z>2051</Z>
  </point>
  <point index="27">
    <X>100.756</X>
    <Y>31.167</Y>
    <Z>2102</Z>
  </point>
  <point index="28">
    <X>37.850</X>
    <Y>66.844</Y>
    <Z>2036</Z>
  </point>
  <point index="29">
    <X>93.809</X>
    <Y>10.661</Y>
    <Z>2289</Z>
  </point>
  <point index="30">
    <X>70.717</X>
    <Y>68.854</Y>
    <Z>2111</Z>
  </point>
  <point index="31">
    <X>102.772</X>
    <Y>57.921</Y>
    <Z>2229</Z>
  </point>
  <point index="32">
    <X>16.464</X>
    <Y>38.474</Y>
    <Z>2145</Z>
  </point>
  <point index="33">
    <X>63.329</X>
    <Y>54.306</Y>
    <Z>2264</Z>
  </point>
  <point index="34">
    <X>54.951</X>
    <Y>13.358</Y>
    <Z>2227</Z>
  </point>
  <point index="35">
    <X>54.025</X>
    <Y>68.396</Y>
    <Z>2277</Z>
  </point>
  <point index="36">
    <X>64.650</X>
    <Y>44.495</Y>
    <Z>2253</Z>
  </point>
  <point index="37">
    <X>31.087</X>
    <Y>59.200</Y>
    <Z>2131</Z>
  </point>
  <point index="38">
    <X>91.642</X>
    <Y>50.247</Y>
    <Z>2114</Z>
  </point>
  <point index="39">
    <X>17.584</X>
    <Y>70.268</Y>
    <Z>2084</Z>
  </point>
  <point index="40">
    <X>95.459</X>
    <Y>18.861</Y>
    <Z>2199</Z>
  </point>
  <point index="41">
    <X>54.006</X>
    <Y>25.641</Y>
    <Z>2278</Z>
  </point>
  <point index="42">
    <X>70.258</X>
    <Y>49.403</Y>
    <Z>2086</Z>
  </point>
  <point index="43">
    <X>18.965</X>
    <Y>17.120</Y>
    <Z>2009</Z>
  </point>
  <point index="44">
    <X>54.135</X>
    <Y>33.409</Y>
    <Z>2271</Z>
  </point>
  <point index="45">
    <X>50.118</X>
    <Y>22.904</Y>
    <Z>2024</Z>
  </point>
  <point index="46">
    <X>52.813</X>
    <Y>32.404</Y>
    <Z>2225</Z>
  </point>
  <point index="47">
    <X>53.186</X>
    <Y>56.589</Y>
    <Z>2261</Z>
  </point>
  <point index="48">
    <X>90.447</X>
    <Y>58.432</Y>
    <Z>2001</Z>
  </point>
  <point index="49">
    <X>67.839</X>
    <Y>60.010</Y>
    <Z>2052</Z>
  </point>
  <point index="50">
    <X>26.011</X>
    <Y>33.560</Y>
    <Z>2167</Z>
  </point>
  <point index="51">
    <X>97.257</X>
    <Y>21.978</Y>
    <Z>2101</Z>
  </point>
  <point index="52">
    <X>92.779</X>
    <Y>54.695</Y>
    <Z>2222</Z>
  </point>
  <point index="53">
    <X>94.792</X>
    <Y>10.824</Y>
    <Z>2235</Z>
  </point>
  <point index="54">
    <X>101.520</X>
    <Y>7.439</Y>
    <Z>2150</Z>
  </point>
  <point index="55">
    <X>104.346</X>
    <Y>60.236</Y>
    <Z>2272</Z>
  </point>
  <point index="56">
    <X>98.284</X>
    <Y>62.836</Y>
    <Z>2046</Z>
  </point>
  <point index="57">
    <X>102.466</X>
    <Y>13.561</Y>
    <Z>2210</Z>
  </point>
  <point index="58">
    <X>57.983</X>
    <Y>47.517</Y>
    <Z>2062</Z>
  </point>
  <point index="59">
    <X>60.104</X>
    <Y>39.256</Y>
    <Z>2061</Z>
  </point>
  <point index="60">
    <X>58.620</X>
    <Y>25.583</Y>
    <Z>2027</Z>
  </point>
  <point index="61">
    <X>98.127</X>
    <Y>72.819</Y>
    <Z>2054</Z>
  </point>
  <point index="62">
    <X>94.257</X>
    <Y>51.909</Y>
    <Z>2264</Z>
  </point>
  <point index="63">
    <X>25.213</X>
    <Y>59.667</Y>
    <Z>2218</Z>
  </point>
  <point index="64">
    <X>12.230</X>
    <Y>33.261</Y>
    <Z>2170</Z>
  </point>
  <point index="65">
    <X>75.304</X>
    <Y>14.800</Y>
    <Z>2195</Z>
  </point>
  <point index="66">
    <X>110.251</X>
    <Y>57.949</Y>
    <Z>2086</Z>
  </point>
  <point index="67">
    <X>52.044</X>
    <Y>22.339</Y>
    <Z>2152</Z>
  </point>
  <point index="68">
    <X>62.102</X>
    <Y>32.122</Y>
    <Z>2187</Z>
  </point>
  <point index="69">
    <X>110.650</X>
    <Y>64.928</Y>
    <Z>2107</Z>
  </point>
  <point index="70">
    <X>9.170</X>
    <Y>70.325</Y>
    <Z>2094</Z>
  </point>
  <point index="71">
    <X>92.746</X>
    <Y>11.664</Y>
    <Z>2219</Z>
  </point>
  <point index="72">
    <X>70.617</X>
    <Y>57.412</Y>
    <Z>2105</Z>
  </point>
  <point index="73">
    <X>68.050</X>
    <Y>58.597</Y>
    <Z>2039</Z>
  </point>
  <point index="74">
    <X>104.619</X>
    <Y>38.260</Y>
    <Z>2255</Z>
  </point>
  <point index="75">
    <X>109.417</X>
    <Y>20.061</Y>
    <Z>2040</Z>
  </point>
  <point index="76">
    <X>47.779</X>
    <Y>20.106</Y>
    <Z>2198</Z>
  </point>
  <point index="77">
    <X>107.283</X>
    <Y>15.618</Y>
    <Z>2087</Z>
  </point>
  <point index="78">
    <X>110.449</X>
    <Y>18.418</Y>
    <Z>2096</Z>
  </point>
  <point index="79">
    <X>98.941</X>
    <Y>16.418</Y>
    <Z>2010</Z>
  </point>
  <point index="80">
    <X>75.415</X>
    <Y>52.515</Y>
    <Z>2185</Z>
  </point>
  <point index="81">
    <X>49.979</X>
    <Y>13.431</Y>
    <Z>2034</Z>
  </point>
  <point index="82">
    <X>100.935</X>
    <Y>6.529</Y>
    <Z>2114</Z>
  </point>
  <point index="83">
    <X>108.322</X>
    <Y>35.853</Y>
    <Z>2022</Z>
  </point>
  <point index="84">
    <X>69.447</X>
    <Y>61.612</Y>
    <Z>2042</Z>
  </point>
  <point index="85">
    <X>53.803</X>
    <Y>51.332</Y>
    <Z>2289</Z>
  </point>
  <point index="86">
    <X>24.733</X>
    <Y>49.700</Y>
    <Z>2248</Z>
  </point>
  <point index="87">
    <X>39.686</X>
    <Y>27.681</Y>
    <Z>2173</Z>
  </point>
  <point index="88">
    <X>52.563</X>
    <Y>14.459</Y>
    <Z>2201</Z>
  </point>
  <point index="89">
    <X>16.405</X>
    <Y>33.122</Y>
    <Z>2148</Z>
  </point>
  <point index="90">
    <X>77.790</X>
    <Y>56.114</Y>
    <Z>2032</Z>
  </point>
  <point index="91">
    <X>12.408</X>
    <Y>54.379</Y>
    <Z>2187</Z>
  </point>
  <point index="92">
    <X>31.792</X>
    <Y>74.226</Y>
    <Z>2169</Z>
  </point>
  <point index="93">
    <X>37.211</X>
    <Y>68.502</Y>
    <Z>2014</Z>
  </point>
  <point index="94">
    <X>53.650</X>
    <Y>63.654</Y>
    <Z>2297</Z>
  </point>
  <point index="95">
    <X>98.733</X>
    <Y>37.410</Y>
    <Z>2021</Z>
  </point>
  <point index="96">
    <X>28.738</X>
    <Y>22.986</Y>
    <Z>2003</Z>
  </point>
  <point index="97">
    <X>101.935</X>
    <Y>60.971</Y>
    <Z>2177</Z>
  </point>
  <point index="98">
    <X>116.008</X>
    <Y>59.351</Y>
    <Z>2128</Z>
  </point>
  <point index="99">
    <X>104.810</X>
    <Y>54.959</Y>
    <Z>2243</Z>
  </point>
  <point index="100">
    <X>39.539</X>
    <Y>61.106</Y>
    <Z>2162</Z>
  </point>
  <point index="101">
    <X>26.259</X>
    <Y>18.400</Y>
    <Z>2152</Z>
  </point>
  <point index="102">
    <X>14.619</X>
    <Y>54.261</Y>
    <Z>2245</Z>
  </point>
  <point index="103">
    <X>100.232</X>
    <Y>24.036</Y>
    <Z>2070</Z>
  </point>
  <point index="104">
    <X>46.901</X>
    <Y>26.895</Y>
    <Z>2263</Z>
  </point>
  <point index="105">
    <X>29.358</X>
    <Y>77.614</Y>
    <Z>2037</Z>
  </point>
  <point index="106">
    <X>37.400</X>
    <Y>71.744</Y>
    <Z>2003</Z>
  </point>
  <point index="107">
    <X>56.841</X>
    <Y>48.628</Y>
    <Z>2124</Z>
  </point>
  <point index="108">
    <X>114.263</X>
    <Y>10.605</Y>
    <Z>2294</Z>
  </point>
  <point index="109">
    <X>55.245</X>
    <Y>47.408</Y>
    <Z>2211</Z>
  </point>
  <point index="110">
    <X>99.860</X>
    <Y>17.190</Y>
    <Z>2046</Z>
  </point>
  <point index="111">
    <X>52.269</X>
    <Y>25.983</Y>
    <Z>2174</Z>
  </point>
  <point index="112">
    <X>61.704</X>
    <Y>39.288</Y>
    <Z>2162</Z>
  </point>
  <point index="113">
    <X>61.443</X>
    <Y>69.643</Y>
    <Z>2146</Z>
  </point>
  <point index="114">
    <X>16.882</X>
    <Y>75.901</Y>
    <Z>2122</Z>
  </point>
  <point index="115">
    <X>40.495</X>
    <Y>27.914</Y>
    <Z>2233</Z>
  </point>
  <point index="116">
    <X>60.235</X>
    <Y>19.101</Y>
    <Z>2070</Z>
  </point>
  <point index="117">
    <X>12.735</X>
    <Y>66.094</Y>
    <Z>2218</Z>
  </point>
  <point index="118">
    <X>103.440</X>
    <Y>14.039</Y>
    <Z>2271</Z>
  </point>
  <point index="119">
    <X>92.971</X>
    <Y>35.957</Y>
    <Z>2240</Z>
  </point>
  <point index="120">
    <X>68.829</X>
    <Y>59.329</Y>
    <Z>2008</Z>
  </point>
  <point index="121">
    <X>72.283</X>
    <Y>23.337</Y>
    <Z>2196</Z>
  </point>
  <point index="122">
    <X>56.306</X>
    <Y>31.723</Y>
    <Z>2153</Z>
  </point>
  <point index="123">
    <X>23.573</X>
    <Y>15.627</Y>
    <Z>2279</Z>
  </point>
  <point index="124">
    <X>8.449</X>
    <Y>17.009</Y>
    <Z>2148</Z>
  </point>
  <point index="125">
    <X>14.917</X>
    <Y>9.457</Y>
    <Z>2229</Z>
  </point>
  <point index="126">
    <X>29.818</X>
    <Y>16.485</Y>
    <Z>2062</Z>
  </point>
  <point index="127">
    <X>79.822</X>
    <Y>21.060</Y>
    <Z>2183</Z>
  </point>
  <point index="128">
    <X>96.929</X>
    <Y>14.317</Y>
    <Z>2119</Z>
  </point>
  <point index="129">
    <X>99.844</X>
    <Y>33.878</Y>
    <Z>2045</Z>
  </point>
  <point index="130">
    <X>27.538</X>
    <Y>70.675</Y>
    <Z>2071</Z>
  </point>
  <point index="131">
    <X>104.927</X>
    <Y>69.452</Y>
    <Z>2235</Z>
  </point>
  <point index="132">
    <X>22.060</X>
    <Y>48.250</Y>
    <Z>2184</Z>
  </point>
  <point index="133">
    <X>53.683</X>
    <Y>29.352</Y>
    <Z>2296</Z>
  </point>
  <point index="134">
    <X>30.739</X>
    <Y>18.649</Y>
    <Z>2112</Z>
  </point>
  <point index="135">
    <X>65.939</X>
    <Y>73.472</Y>
    <Z>2172</Z>
  </point>
  <point index="136">
    <X>86.788</X>
    <Y>62.399</Y>
    <Z>2271</Z>
  </point>
  <point index="137">
    <X>28.242</X>
    <Y>60.057</Y>
    <Z>2027</Z>
  </point>
  <point index="138">
    <X>95.951</X>
    <Y>53.249</Y>
    <Z>2172</Z>
  </point>
  <point index="139">
    <X>73.280</X>
    <Y>57.168</Y>
    <Z>2250</Z>
  </point>
  <point index="140">
    <X>104.262</X>
    <Y>14.390</Y>
    <Z>2277</Z>
  </point>
  <point index="141">
    <X>116.511</X>
    <Y>67.136</Y>
    <Z>2081</Z>
  </point>
  <point index="142">
    <X>32.064</X>
    <Y>29.753</Y>
    <Z>2184</Z>
  </point>
  <point index="143">
    <X>21.149</X>
    <Y>45.634</Y>
    <Z>2127</Z>
  </point>
  <point index="144">
    <X>98.194</X>
    <Y>19.603</Y>
    <Z>2051</Z>
  </point>
  <point index="145">
    <X>52.256</X>
    <Y>62.182</Y>
    <Z>2172</Z>
  </point>
  <point index="146">
    <X>120.597</X>
    <Y>26.527</Y>
    <Z>2240</Z>
  </point>
  <point index="147">
    <X>110.080</X>
    <Y>14.580</Y>
    <Z>2076</Z>
  </point>
  <point index="148">
    <X>16.190</X>
    <Y>30.597</Y>
    <Z>2159</Z>
  </point>
  <point index="149">
    <X>14.373</X>
    <Y>49.922</Y>
    <Z>2258</Z>
  </point>
  <point index="150">
    <X>34.413</X>
    <Y>73.997</Y>
    <Z>2280</Z>
  </point>
  <point index="151">
    <X>55.484</X>
    <Y>72.159</Y>
    <Z>2198</Z>
  </point>
  <point index="152">
    <X>7.192</X>
    <Y>27.149</Y>
    <Z>2241</Z>
  </point>
  <point index="153">
    <X>102.559</X>
    <Y>62.438</Y>
    <Z>2216</Z>
  </point>
  <point index="154">
    <X>53.997</X>
    <Y>33.965</Y>
    <Z>2278</Z>
  </point>
  <point index="155">
    <X>58.022</X>
    <Y>68.785</Y>
    <Z>2060</Z>
  </point>
  <point index="156">
    <X>34.584</X>
    <Y>29.660</Y>
    <Z>2263</Z>
  </point>
  <point index="157">
    <X>103.203</X>
    <Y>72.843</Y>
    <Z>2256</Z>
  </point>
  <point index="158">
    <X>94.680</X>
    <Y>49.676</Y>
    <Z>2241</Z>
  </point>
  <point index="159">
    <X>27.995</X>
    <Y>49.853</Y>
    <Z>2043</Z>
  </point>
  <point index="160">
    <X>88.740</X>
    <Y>67.103</Y>
    <Z>2126</Z>
  </point>
  <point index="161">
    <X>91.421</X>
    <Y>53.476</Y>
    <Z>2093</Z>
  </point>
  <point index="162">
    <X>28.041</X>
    <Y>58.614</Y>
    <Z>2040</Z>
  </point>
  <point index="163">
    <X>113.265</X>
    <Y>9.415</Y>
    <Z>2249</Z>
  </point>
  <point index="164">
    <X>116.530</X>
    <Y>29.737</Y>
    <Z>2079</Z>
  </point>
  <point index="165">
    <X>63.656</X>
    <Y>71.250</Y>
    <Z>2285</Z>
  </point>
  <point index="166">
    <X>65.529</X>
    <Y>39.904</Y>
    <Z>2198</Z>
  </point>
  <point index="167">
    <X>63.855</X>
    <Y>28.526</Y>
    <Z>2297</Z>
  </point>
  <point index="168">
    <X>18.572</X>
    <Y>49.495</Y>
    <Z>2030</Z>
  </point>
  <point index="169">
    <X>14.637</X>
    <Y>35.546</Y>
    <Z>2244</Z>
  </point>
  <point index="170">
    <X>104.646</X>
    <Y>21.776</Y>
    <Z>2253</Z>
  </point>
  <point index="171">
    <X>24.621</X>
    <Y>40.205</Y>
    <Z>2255</Z>
  </point>
  <point index="172">
    <X>61.789</X>
    <Y>57.204</Y>
    <Z>2167</Z>
  </point>
  <point index="173">
    <X>68.733</X>
    <Y>24.956</Y>
    <Z>2003</Z>
  </point>
  <point index="174">
    <X>98.365</X>
    <Y>62.040</Y>
    <Z>2041</Z>
  </point>
  <point index="175">
    <X>20.655</X>
    <Y>10.800</Y>
    <Z>2096</Z>
  </point>
  <point index="176">
    <X>49.695</X>
    <Y>71.912</Y>
    <Z>2055</Z>
  </point>
  <point index="177">
    <X>109.959</X>
    <Y>22.560</Y>
    <Z>2070</Z>
  </point>
  <point index="178">
    <X>21.500</X>
    <Y>28.036</Y>
    <Z>2149</Z>
  </point>
  <point index="179">
    <X>29.060</X>
    <Y>66.737</Y>
    <Z>2021</Z>
  </point>
  <point index="180">
    <X>56.719</X>
    <Y>21.050</Y>
    <Z>2131</Z>
  </point>
  <point index="181">
    <X>38.078</X>
    <Y>13.634</Y>
    <Z>2053</Z>
  </point>
  <point index="182">
    <X>58.608</X>
    <Y>28.493</Y>
    <Z>2028</Z>
  </point>
  <point index="183">
    <X>18.877</X>
    <Y>76.648</Y>
    <Z>2014</Z>
  </point>
  <point index="184">
    <X>119.537</X>
    <Y>29.092</Y>
    <Z>2162</Z>
  </point>
  <point index="185">
    <X>18.644</X>
    <Y>56.242</Y>
    <Z>2026</Z>
  </point>
  <point index="186">
    <X>105.148</X>
    <Y>18.416</Y>
    <Z>2222</Z>
  </point>
  <point index="187">
    <X>26.581</X>
    <Y>59.345</Y>
    <Z>2131</Z>
  </point>
  <point index="188">
    <X>33.138</X>
    <Y>66.598</Y>
    <Z>2242</Z>
  </point>
  <point index="189">
    <X>117.119</X>
    <Y>30.423</Y>
    <Z>2023</Z>
  </point>
  <point index="190">
    <X>55.885</X>
    <Y>34.989</Y>
    <Z>2176</Z>
  </point>
  <point index="191">
    <X>104.430</X>
    <Y>73.235</Y>
    <Z>2267</Z>
  </point>
  <point index="192">
    <X>58.200</X>
    <Y>65.846</Y>
    <Z>2050</Z>
  </point>
  <point index="193">
    <X>55.335</X>
    <Y>73.209</Y>
    <Z>2206</Z>
  </point>
  <point index="194">
    <X>34.262</X>
    <Y>70.746</Y>
    <Z>2294</Z>
  </point>
  <point index="195">
    <X>60.262</X>
    <Y>15.958</Y>
    <Z>2071</Z>
  </point>
  <point index="196">
    <X>106.852</X>
    <Y>62.373</Y>
    <Z>2115</Z>
  </point>
  <point index="197">
    <X>70.622</X>
    <Y>32.908</Y>
    <Z>2106</Z>
  </point>
  <point index="198">
    <X>90.816</X>
    <Y>26.950</Y>
    <Z>2036</Z>
  </point>
  <point index="199">
    <X>20.042</X>
    <Y>46.531</Y>
    <Z>2058</Z>
  </point>
  <point index="200">
    <X>13.326</X>
    <Y>30.676</Y>
    <Z>2274</Z>
  </point>
  <point index="201">
    <X>25.230</X>
    <Y>67.011</Y>
    <Z>2216</Z>
  </point>
  <point index="202">
    <X>69.687</X>
    <Y>77.361</Y>
    <Z>2055</Z>
  </point>
  <point index="203">
    <X>109.984</X>
    <Y>58.954</Y>
    <Z>2071</Z>
  </point>
  <point index="204">
    <X>17.723</X>
    <Y>15.899</Y>
    <Z>2076</Z>
  </point>
  <point index="205">
    <X>107.982</X>
    <Y>26.903</Y>
    <Z>2043</Z>
  </point>
  <point index="206">
    <X>106.353</X>
    <Y>46.474</Y>
    <Z>2146</Z>
  </point>
  <point index="207">
    <X>111.415</X>
    <Y>59.910</Y>
    <Z>2149</Z>
  </point>
  <point index="208">
    <X>73.466</X>
    <Y>18.300</Y>
    <Z>2260</Z>
  </point>
  <point index="209">
    <X>54.841</X>
    <Y>55.947</Y>
    <Z>2233</Z>
  </point>
  <point index="210">
    <X>106.009</X>
    <Y>66.101</Y>
    <Z>2167</Z>
  </point>
  <point index="211">
    <X>15.997</X>
    <Y>52.562</Y>
    <Z>2170</Z>
  </point>
  <point index="212">
    <X>79.833</X>
    <Y>30.236</Y>
    <Z>2184</Z>
  </point>
  <point index="213">
    <X>106.267</X>
    <Y>61.671</Y>
    <Z>2151</Z>
  </point>
  <point index="214">
    <X>22.296</X>
    <Y>53.434</Y>
    <Z>2199</Z>
  </point>
  <point index="215">
    <X>65.131</X>
    <Y>76.501</Y>
    <Z>2223</Z>
  </point>
  <point index="216">
    <X>28.096</X>
    <Y>14.642</Y>
    <Z>2036</Z>
  </point>
  <point index="217">
    <X>32.619</X>
    <Y>33.000</Y>
    <Z>2214</Z>
  </point>
  <point index="218">
    <X>113.558</X>
    <Y>66.532</Y>
    <Z>2265</Z>
  </point>
  <point index="219">
    <X>87.451</X>
    <Y>17.921</Y>
    <Z>2222</Z>
  </point>
  <point index="220">
    <X>15.971</X>
    <Y>33.093</Y>
    <Z>2171</Z>
  </point>
  <point index="221">
    <X>49.812</X>
    <Y>61.197</Y>
    <Z>2047</Z>
  </point>
  <point index="222">
    <X>30.966</X>
    <Y>49.035</Y>
    <Z>2124</Z>
  </point>
  <point index="223">
    <X>12.516</X>
    <Y>58.009</Y>
    <Z>2197</Z>
  </point>
  <point index="224">
    <X>111.739</X>
    <Y>58.060</Y>
    <Z>2166</Z>
  </point>
  <point index="225">
    <X>56.360</X>
    <Y>37.196</Y>
    <Z>2150</Z>
  </point>
  <point index="226">
    <X>30.150</X>
    <Y>9.239</Y>
    <Z>2080</Z>
  </point>
  <point index="227">
    <X>121.022</X>
    <Y>63.809</Y>
    <Z>2272</Z>
  </point>
  <point index="228">
    <X>75.601</X>
    <Y>11.468</Y>
    <Z>2167</Z>
  </point>
  <point index="229">
    <X>33.398</X>
    <Y>72.606</Y>
    <Z>2257</Z>
  </point>
  <point index="230">
    <X>32.529</X>
    <Y>64.752</Y>
    <Z>2209</Z>
  </point>
  <point index="231">
    <X>88.054</X>
    <Y>62.967</Y>
    <Z>2177</Z>
  </point>
  <point index="232">
    <X>93.313</X>
    <Y>27.304</Y>
    <Z>2273</Z>
  </point>
  <point index="233">
    <X>90.089</X>
    <Y>58.900</Y>
    <Z>2026</Z>
  </point>
  <point index="234">
    <X>60.718</X>
    <Y>61.391</Y>
    <Z>2100</Z>
  </point>
  <point index="235">
    <X>36.112</X>
    <Y>73.750</Y>
    <Z>2118</Z>
  </point>
  <point index="236">
    <X>29.830</X>
    <Y>63.804</Y>
    <Z>2063</Z>
  </point>
  <point index="237">
    <X>68.489</X>
    <Y>53.417</Y>
    <Z>2012</Z>
  </point>
  <point index="238">
    <X>67.944</X>
    <Y>51.038</Y>
    <Z>2046</Z>
  </point>
  <point index="239">
    <X>117.239</X>
    <Y>32.820</Y>
    <Z>2011</Z>
  </point>
  <point index="240">
    <X>21.238</X>
    <Y>11.981</Y>
    <Z>2133</Z>
  </point>
  <point index="241">
    <X>36.503</X>
    <Y>61.094</Y>
    <Z>2081</Z>
  </point>
  <point index="242">
    <X>35.507</X>
    <Y>48.998</Y>
    <Z>2176</Z>
  </point>
  <point index="243">
    <X>17.554</X>
    <Y>19.744</Y>
    <Z>2085</Z>
  </point>
  <point index="244">
    <X>31.177</X>
    <Y>76.938</Y>
    <Z>2136</Z>
  </point>
  <point index="245">
    <X>49.869</X>
    <Y>66.598</Y>
    <Z>2042</Z>
  </point>
  <point index="246">
    <X>95.084</X>
    <Y>65.916</Y>
    <Z>2219</Z>
  </point>
  <point index="247">
    <X>121.080</X>
    <Y>62.824</Y>
    <Z>2276</Z>
  </point>
  <point index="248">
    <X>106.725</X>
    <Y>11.825</Y>
    <Z>2122</Z>
  </point>
  <point index="249">
    <X>9.525</X>
    <Y>63.133</Y>
    <Z>2068</Z>
  </point>
  <point index="250">
    <X>113.958</X>
    <Y>75.891</Y>
    <Z>2287</Z>
  </point>
  <point index="251">
    <X>28.759</X>
    <Y>22.379</Y>
    <Z>2005</Z>
  </point>
  <point index="252">
    <X>22.041</X>
    <Y>69.341</Y>
    <Z>2183</Z>
  </point>
  <point index="253">
    <X>19.170</X>
    <Y>71.206</Y>
    <Z>2003</Z>
  </point>
  <point index="254">
    <X>74.474</X>
    <Y>36.343</Y>
    <Z>2274</Z>
  </point>
  <point index="255">
    <X>27.270</X>
    <Y>55.711</Y>
    <Z>2088</Z>
  </point>
  <point index="256">
    <X>95.473</X>
    <Y>52.444</Y>
    <Z>2198</Z>
  </point>
  <point index="257">
    <X>78.563</X>
    <Y>29.639</Y>
    <Z>2089</Z>
  </point>
  <point index="258">
    <X>63.751</X>
    <Y>63.867</Y>
    <Z>2291</Z>
  </point>
  <point index="259">
    <X>100.449</X>
    <Y>8.419</Y>
    <Z>2083</Z>
  </point>
  <point index="260">
    <X>63.435</X>
    <Y>55.220</Y>
    <Z>2271</Z>
  </point>
  <point index="261">
    <X>26.628</X>
    <Y>12.663</Y>
    <Z>2129</Z>
  </point>
  <point index="262">
    <X>99.163</X>
    <Y>68.936</Y>
    <Z>2002</Z>
  </point>
  <point index="263">
    <X>34.926</X>
    <Y>59.154</Y>
    <Z>2231</Z>
  </point>
  <point index="264">
    <X>48.981</X>
    <Y>68.714</Y>
    <Z>2108</Z>
  </point>
  <point index="265">
    <X>35.806</X>
    <Y>73.968</Y>
    <Z>2147</Z>
  </point>
  <point index="266">
    <X>59.703</X>
    <Y>55.322</Y>
    <Z>2036</Z>
  </point>
  <point index="267">
    <X>100.505</X>
    <Y>32.128</Y>
    <Z>2087</Z>
  </point>
  <point index="268">
    <X>71.832</X>
    <Y>8.444</Y>
    <Z>2171</Z>
  </point>
  <point index="269">
    <X>111.153</X>
    <Y>76.010</Y>
    <Z>2135</Z>
  </point>
  <point index="270">
    <X>88.657</X>
    <Y>69.260</Y>
    <Z>2132</Z>
  </point>
  <point index="271">
    <X>9.642</X>
    <Y>20.225</Y>
    <Z>2059</Z>
  </point>
  <point index="272">
    <X>107.053</X>
    <Y>15.852</Y>
    <Z>2102</Z>
  </point>
  <point index="273">
    <X>23.455</X>
    <Y>51.859</Y>
    <Z>2272</Z>
  </point>
  <point index="274">
    <X>101.619</X>
    <Y>49.405</Y>
    <Z>2157</Z>
  </point>
  <point index="275">
    <X>89.657</X>
    <Y>24.981</Y>
    <Z>2058</Z>
  </point>
  <point index="276">
    <X>68.539</X>
    <Y>21.700</Y>
    <Z>2008</Z>
  </point>
  <point index="277">
    <X>15.739</X>
    <Y>26.762</Y>
    <Z>2184</Z>
  </point>
  <point index="278">
    <X>36.817</X>
    <Y>21.590</Y>
    <Z>2051</Z>
  </point>
  <point index="279">
    <X>76.108</X>
    <Y>22.647</Y>
    <Z>2119</Z>
  </point>
  <point index="280">
    <X>46.850</X>
    <Y>21.927</Y>
    <Z>2267</Z>
  </point>
  <point index="281">
    <X>26.942</X>
    <Y>47.579</Y>
    <Z>2109</Z>
  </point>
  <point index="282">
    <X>20.244</X>
    <Y>34.685</Y>
    <Z>2070</Z>
  </point>
  <point index="283">
    <X>113.295</X>
    <Y>27.788</Y>
    <Z>2251</Z>
  </point>
  <point index="284">
    <X>120.039</X>
    <Y>60.673</Y>
    <Z>2199</Z>
  </point>
  <point index="285">
    <X>22.225</X>
    <Y>23.385</Y>
    <Z>2195</Z>
  </point>
  <point index="286">
    <X>48.007</X>
    <Y>25.157</Y>
    <Z>2181</Z>
  </point>
  <point index="287">
    <X>61.607</X>
    <Y>51.815</Y>
    <Z>2156</Z>
  </point>
  <point index="288">
    <X>64.332</X>
    <Y>31.977</Y>
    <Z>2273</Z>
  </point>
  <point index="289">
    <X>25.060</X>
    <Y>74.852</Y>
    <Z>2227</Z>
  </point>
  <point index="290">
    <X>98.541</X>
    <Y>21.208</Y>
    <Z>2032</Z>
  </point>
  <point index="291">
    <X>68.763</X>
    <Y>64.857</Y>
    <Z>2005</Z>
  </point>
  <point index="292">
    <X>68.480</X>
    <Y>60.486</Y>
    <Z>2012</Z>
  </point>
  <point index="293">
    <X>107.609</X>
    <Y>28.263</Y>
    <Z>2067</Z>
  </point>
  <point index="294">
    <X>55.441</X>
    <Y>63.500</Y>
    <Z>2200</Z>
  </point>
  <point index="295">
    <X>80.698</X>
    <Y>57.788</Y>
    <Z>2248</Z>
  </point>
  <point index="296">
    <X>58.831</X>
    <Y>11.296</Y>
    <Z>2016</Z>
  </point>
  <point index="297">
    <X>73.141</X>
    <Y>38.304</Y>
    <Z>2243</Z>
  </point>
  <point index="298">
    <X>75.103</X>
    <Y>71.592</Y>
    <Z>2214</Z>
  </point>
  <point index="299">
    <X>62.310</X>
    <Y>56.249</Y>
    <Z>2200</Z>
  </point>
  <point index="300">
    <X>67.871</X>
    <Y>10.809</Y>
    <Z>2050</Z>
  </point>
  <point index="301">
    <X>98.803</X>
    <Y>21.160</Y>
    <Z>2018</Z>
  </point>
  <point index="302">
    <X>62.591</X>
    <Y>18.860</Y>
    <Z>2218</Z>
  </point>
  <point index="303">
    <X>22.173</X>
    <Y>6.634</Y>
    <Z>2191</Z>
  </point>
  <point index="304">
    <X>57.371</X>
    <Y>26.461</Y>
    <Z>2095</Z>
  </point>
  <point index="305">
    <X>108.659</X>
    <Y>30.212</Y>
    <Z>2001</Z>
  </point>
  <point index="306">
    <X>79.975</X>
    <Y>62.285</Y>
    <Z>2194</Z>
  </point>
  <point index="307">
    <X>51.339</X>
    <Y>20.134</Y>
    <Z>2085</Z>
  </point>
  <point index="308">
    <X>30.389</X>
    <Y>29.049</Y>
    <Z>2093</Z>
  </point>
  <point index="309">
    <X>27.303</X>
    <Y>67.873</Y>
    <Z>2086</Z>
  </point>
  <point index="310">
    <X>112.388</X>
    <Y>23.516</Y>
    <Z>2202</Z>
  </point>
  <point index="311">
    <X>72.194</X>
    <Y>70.484</Y>
    <Z>2191</Z>
  </point>
  <point index="312">
    <X>103.390</X>
    <Y>7.847</Y>
    <Z>2268</Z>
  </point>
  <point index="313">
    <X>78.186</X>
    <Y>56.353</Y>
    <Z>2061</Z>
  </point>
  <point index="314">
    <X>66.097</X>
    <Y>74.561</Y>
    <Z>2162</Z>
  </point>
  <point index="315">
    <X>112.911</X>
    <Y>65.486</Y>
    <Z>2230</Z>
  </point>
  <point index="316">
    <X>13.910</X>
    <Y>17.536</Y>
    <Z>2283</Z>
  </point>
  <point index="317">
    <X>26.554</X>
    <Y>57.290</Y>
    <Z>2133</Z>
  </point>
  <point index="318">
    <X>53.075</X>
    <Y>72.113</Y>
    <Z>2250</Z>
  </point>
  <point index="319">
    <X>30.080</X>
    <Y>25.128</Y>
    <Z>2076</Z>
  </point>
  <point index="320">
    <X>37.910</X>
    <Y>27.308</Y>
    <Z>2041</Z>
  </point>
  <point index="321">
    <X>97.911</X>
    <Y>74.879</Y>
    <Z>2066</Z>
  </point>
  <point index="322">
    <X>52.116</X>
    <Y>54.844</Y>
    <Z>2159</Z>
  </point>
  <point index="323">
    <X>60.500</X>
    <Y>52.662</Y>
    <Z>2086</Z>
  </point>
  <point index="324">
    <X>66.400</X>
    <Y>49.378</Y>
    <Z>2143</Z>
  </point>
  <point index="325">
    <X>57.966</X>
    <Y>27.894</Y>
    <Z>2063</Z>
  </point>
  <point index="326">
    <X>12.012</X>
    <Y>21.025</Y>
    <Z>2149</Z>
  </point>
  <point index="327">
    <X>61.763</X>
    <Y>48.196</Y>
    <Z>2166</Z>
  </point>
  <point index="328">
    <X>72.775</X>
    <Y>60.001</Y>
    <Z>2223</Z>
  </point>
  <point index="329">
    <X>19.793</X>
    <Y>33.706</Y>
    <Z>2042</Z>
  </point>
  <point index="330">
    <X>23.751</X>
    <Y>45.622</Y>
    <Z>2291</Z>
  </point>
  <point index="331">
    <X>22.211</X>
    <Y>71.387</Y>
    <Z>2194</Z>
  </point>
  <point index="332">
    <X>76.238</X>
    <Y>56.867</Y>
    <Z>2106</Z>
  </point>
  <point index="333">
    <X>119.775</X>
    <Y>60.682</Y>
    <Z>2179</Z>
  </point>
  <point index="334">
    <X>21.318</X>
    <Y>7.374</Y>
    <Z>2138</Z>
  </point>
  <point index="335">
    <X>96.925</X>
    <Y>63.430</Y>
    <Z>2120</Z>
  </point>
  <point index="336">
    <X>37.639</X>
    <Y>21.286</Y>
    <Z>2021</Z>
  </point>
  <point index="337">
    <X>71.951</X>
    <Y>12.609</Y>
    <Z>2178</Z>
  </point>
  <point index="338">
    <X>106.786</X>
    <Y>23.363</Y>
    <Z>2119</Z>
  </point>
  <point index="339">
    <X>94.211</X>
    <Y>28.174</Y>
    <Z>2267</Z>
  </point>
  <point index="340">
    <X>96.451</X>
    <Y>76.626</Y>
    <Z>2145</Z>
  </point>
  <point index="341">
    <X>15.419</X>
    <Y>29.208</Y>
    <Z>2201</Z>
  </point>
  <point index="342">
    <X>107.115</X>
    <Y>68.056</Y>
    <Z>2098</Z>
  </point>
  <point index="343">
    <X>75.207</X>
    <Y>26.561</Y>
    <Z>2204</Z>
  </point>
  <point index="344">
    <X>49.576</X>
    <Y>55.574</Y>
    <Z>2064</Z>
  </point>
  <point index="345">
    <X>54.887</X>
    <Y>28.005</Y>
    <Z>2230</Z>
  </point>
  <point index="346">
    <X>117.781</X>
    <Y>19.260</Y>
    <Z>2031</Z>
  </point>
  <point index="347">
    <X>95.321</X>
    <Y>35.074</Y>
    <Z>2207</Z>
  </point>
  <point index="348">
    <X>97.410</X>
    <Y>47.258</Y>
    <Z>2093</Z>
  </point>
  <point index="349">
    <X>21.869</X>
    <Y>45.016</Y>
    <Z>2172</Z>
  </point>
  <point index="350">
    <X>38.991</X>
    <Y>20.737</Y>
    <Z>2121</Z>
  </point>
  <point index="351">
    <X>8.160</X>
    <Y>64.355</Y>
    <Z>2169</Z>
  </point>
  <point index="352">
    <X>72.490</X>
    <Y>63.430</Y>
    <Z>2207</Z>
  </point>
  <point index="353">
    <X>104.187</X>
    <Y>70.820</Y>
    <Z>2282</Z>
  </point>
  <point index="354">
    <X>66.574</X>
    <Y>47.418</Y>
    <Z>2132</Z>
  </point>
  <point index="355">
    <X>61.637</X>
    <Y>36.948</Y>
    <Z>2158</Z>
  </point>
  <point index="356">
    <X>15.272</X>
    <Y>37.853</Y>
    <Z>2209</Z>
  </point>
  <point index="357">
    <X>58.533</X>
    <Y>75.429</Y>
    <Z>2032</Z>
  </point>
  <point index="358">
    <X>107.858</X>
    <Y>32.303</Y>
    <Z>2051</Z>
  </point>
  <point index="359">
    <X>11.639</X>
    <Y>56.749</Y>
    <Z>2114</Z>
  </point>
  <point index="360">
    <X>89.816</X>
    <Y>55.556</Y>
    <Z>2046</Z>
  </point>
  <point index="361">
    <X>12.774</X>
    <Y>68.098</Y>
    <Z>2222</Z>
  </point>
  <point index="362">
    <X>100.723</X>
    <Y>38.864</Y>
    <Z>2100</Z>
  </point>
  <point index="363">
    <X>106.257</X>
    <Y>31.144</Y>
    <Z>2152</Z>
  </point>
  <point index="364">
    <X>8.042</X>
    <Y>23.716</Y>
    <Z>2178</Z>
  </point>
  <point index="365">
    <X>119.816</X>
    <Y>24.239</Y>
    <Z>2182</Z>
  </point>
  <point index="366">
    <X>115.544</X>
    <Y>49.768</Y>
    <Z>2172</Z>
  </point>
  <point index="367">
    <X>68.420</X>
    <Y>61.979</Y>
    <Z>2016</Z>
  </point>
  <point index="368">
    <X>8.149</X>
    <Y>27.712</Y>
    <Z>2170</Z>
  </point>
  <point index="369">
    <X>16.156</X>
    <Y>53.922</Y>
    <Z>2161</Z>
  </point>
  <point index="370">
    <X>10.707</X>
    <Y>53.767</Y>
    <Z>2025</Z>
  </point>
  <point index="371">
    <X>99.805</X>
    <Y>10.615</Y>
    <Z>2043</Z>
  </point>
  <point index="372">
    <X>117.777</X>
    <Y>65.154</Y>
    <Z>2031</Z>
  </point>
  <point index="373">
    <X>49.485</X>
    <Y>20.460</Y>
    <Z>2071</Z>
  </point>
  <point index="374">
    <X>52.291</X>
    <Y>19.577</Y>
    <Z>2176</Z>
  </point>
  <point index="375">
    <X>36.994</X>
    <Y>22.920</Y>
    <Z>2035</Z>
  </point>
  <point index="376">
    <X>100.095</X>
    <Y>40.552</Y>
    <Z>2061</Z>
  </point>
  <point index="377">
    <X>27.913</X>
    <Y>45.345</Y>
    <Z>2048</Z>
  </point>
  <point index="378">
    <X>98.775</X>
    <Y>13.472</Y>
    <Z>2019</Z>
  </point>
  <point index="379">
    <X>65.125</X>
    <Y>18.818</Y>
    <Z>2223</Z>
  </point>
  <point index="380">
    <X>77.441</X>
    <Y>61.147</Y>
    <Z>2006</Z>
  </point>
  <point index="381">
    <X>109.366</X>
    <Y>65.158</Y>
    <Z>2038</Z>
  </point>
  <point index="382">
    <X>59.211</X>
    <Y>59.133</Y>
    <Z>2005</Z>
  </point>
  <point index="383">
    <X>94.365</X>
    <Y>36.500</Y>
    <Z>2259</Z>
  </point>
  <point index="384">
    <X>21.815</X>
    <Y>61.823</Y>
    <Z>2169</Z>
  </point>
  <point index="385">
    <X>30.354</X>
    <Y>62.407</Y>
    <Z>2091</Z>
  </point>
  <point index="386">
    <X>58.630</X>
    <Y>33.775</Y>
    <Z>2027</Z>
  </point>
  <point index="387">
    <X>117.493</X>
    <Y>26.698</Y>
    <Z>2010</Z>
  </point>
  <point index="388">
    <X>104.651</X>
    <Y>69.103</Y>
    <Z>2253</Z>
  </point>
  <point index="389">
    <X>47.462</X>
    <Y>24.521</Y>
    <Z>2221</Z>
  </point>
  <point index="390">
    <X>64.028</X>
    <Y>13.871</Y>
    <Z>2292</Z>
  </point>
  <point index="391">
    <X>67.853</X>
    <Y>29.224</Y>
    <Z>2052</Z>
  </point>
  <point index="392">
    <X>32.963</X>
    <Y>10.333</Y>
    <Z>2233</Z>
  </point>
  <point index="393">
    <X>19.461</X>
    <Y>13.417</Y>
    <Z>2021</Z>
  </point>
  <point index="394">
    <X>51.356</X>
    <Y>29.083</Y>
    <Z>2087</Z>
  </point>
  <point index="395">
    <X>62.768</X>
    <Y>65.847</Y>
    <Z>2229</Z>
  </point>
  <point index="396">
    <X>16.657</X>
    <Y>57.173</Y>
    <Z>2134</Z>
  </point>
  <point index="397">
    <X>35.610</X>
    <Y>72.704</Y>
    <Z>2166</Z>
  </point>
  <point index="398">
    <X>22.515</X>
    <Y>57.614</Y>
    <Z>2213</Z>
  </point>
  <point index="399">
    <X>76.642</X>
    <Y>62.662</Y>
    <Z>2068</Z>
  </point>
  <point index="400">
    <X>79.817</X>
    <Y>61.656</Y>
    <Z>2182</Z>
  </point>
  <point index="401">
    <X>22.631</X>
    <Y>65.148</Y>
    <Z>2220</Z>
  </point>
  <point index="402">
    <X>92.277</X>
    <Y>25.231</Y>
    <Z>2174</Z>
  </point>
  <point index="403">
    <X>76.672</X>
    <Y>20.940</Y>
    <Z>2065</Z>
  </point>
  <point index="404">
    <X>29.830</X>
    <Y>48.225</Y>
    <Z>2063</Z>
  </point>
  <point index="405">
    <X>73.305</X>
    <Y>59.912</Y>
    <Z>2251</Z>
  </point>
  <point index="406">
    <X>93.540</X>
    <Y>52.575</Y>
    <Z>2294</Z>
  </point>
  <point index="407">
    <X>78.995</X>
    <Y>23.523</Y>
    <Z>2121</Z>
  </point>
  <point index="408">
    <X>106.143</X>
    <Y>47.234</Y>
    <Z>2159</Z>
  </point>
  <point index="409">
    <X>62.897</X>
    <Y>70.584</Y>
    <Z>2237</Z>
  </point>
  <point index="410">
    <X>14.909</X>
    <Y>14.438</Y>
    <Z>2229</Z>
  </point>
  <point index="411">
    <X>99.243</X>
    <Y>73.859</Y>
    <Z>2007</Z>
  </point>
  <point index="412">
    <X>103.829</X>
    <Y>53.416</Y>
    <Z>2296</Z>
  </point>
  <point index="413">
    <X>56.896</X>
    <Y>12.386</Y>
    <Z>2121</Z>
  </point>
  <point index="414">
    <X>75.719</X>
    <Y>64.707</Y>
    <Z>2156</Z>
  </point>
  <point index="415">
    <X>70.716</X>
    <Y>54.673</Y>
    <Z>2111</Z>
  </point>
  <point index="416">
    <X>113.805</X>
    <Y>62.466</Y>
    <Z>2279</Z>
  </point>
  <point index="417">
    <X>117.487</X>
    <Y>59.255</Y>
    <Z>2009</Z>
  </point>
  <point index="418">
    <X>70.955</X>
    <Y>56.740</Y>
    <Z>2124</Z>
  </point>
  <point index="419">
    <X>106.086</X>
    <Y>62.041</Y>
    <Z>2163</Z>
  </point>
  <point index="420">
    <X>99.012</X>
    <Y>29.704</Y>
    <Z>2006</Z>
  </point>
  <point index="421">
    <X>64.614</X>
    <Y>49.168</Y>
    <Z>2255</Z>
  </point>
  <point index="422">
    <X>65.835</X>
    <Y>24.176</Y>
    <Z>2178</Z>
  </point>
  <point index="423">
    <X>30.150</X>
    <Y>14.061</Y>
    <Z>2080</Z>
  </point>
  <point index="424">
    <X>8.288</X>
    <Y>62.815</Y>
    <Z>2160</Z>
  </point>
  <point index="425">
    <X>98.558</X>
    <Y>18.949</Y>
    <Z>2031</Z>
  </point>
  <point index="426">
    <X>24.211</X>
    <Y>17.079</Y>
    <Z>2280</Z>
  </point>
  <point index="427">
    <X>56.941</X>
    <Y>31.378</Y>
    <Z>2119</Z>
  </point>
  <point index="428">
    <X>93.701</X>
    <Y>37.751</Y>
    <Z>2295</Z>
  </point>
  <point index="429">
    <X>80.206</X>
    <Y>28.552</Y>
    <Z>2211</Z>
  </point>
  <point index="430">
    <X>100.514</X>
    <Y>24.294</Y>
    <Z>2087</Z>
  </point>
  <point index="431">
    <X>97.858</X>
    <Y>54.499</Y>
    <Z>2069</Z>
  </point>
  <point index="432">
    <X>32.952</X>
    <Y>69.450</Y>
    <Z>2232</Z>
  </point>
  <point index="433">
    <X>116.572</X>
    <Y>68.197</Y>
    <Z>2075</Z>
  </point>
  <point index="434">
    <X>104.910</X>
    <Y>71.864</Y>
    <Z>2237</Z>
  </point>
  <point index="435">
    <X>88.013</X>
    <Y>62.171</Y>
    <Z>2180</Z>
  </point>
  <point index="436">
    <X>118.805</X>
    <Y>22.532</Y>
    <Z>2107</Z>
  </point>
  <point index="437">
    <X>74.613</X>
    <Y>24.948</Y>
    <Z>2261</Z>
  </point>
  <point index="438">
    <X>64.173</X>
    <Y>16.498</Y>
    <Z>2283</Z>
  </point>
  <point index="439">
    <X>35.054</X>
    <Y>72.142</Y>
    <Z>2219</Z>
  </point>
  <point index="440">
    <X>22.734</X>
    <Y>76.627</Y>
    <Z>2227</Z>
  </point>
  <point index="441">
    <X>79.838</X>
    <Y>23.737</Y>
    <Z>2184</Z>
  </point>
  <point index="442">
    <X>71.531</X>
    <Y>62.887</Y>
    <Z>2155</Z>
  </point>
  <point index="443">
    <X>99.694</X>
    <Y>29.689</Y>
    <Z>2036</Z>
  </point>
  <point index="444">
    <X>24.412</X>
    <Y>68.468</Y>
    <Z>2268</Z>
  </point>
  <point index="445">
    <X>64.209</X>
    <Y>51.274</Y>
    <Z>2281</Z>
  </point>
  <point index="446">
    <X>103.526</X>
    <Y>10.268</Y>
    <Z>2276</Z>
  </point>
  <point index="447">
    <X>97.358</X>
    <Y>35.470</Y>
    <Z>2096</Z>
  </point>
  <point index="448">
    <X>54.260</X>
    <Y>22.234</Y>
    <Z>2264</Z>
  </point>
  <point index="449">
    <X>80.631</X>
    <Y>59.876</Y>
    <Z>2243</Z>
  </point>
  <point index="450">
    <X>49.362</X>
    <Y>51.969</Y>
    <Z>2080</Z>
  </point>
  <point index="451">
    <X>53.560</X>
    <Y>57.729</Y>
    <Z>2296</Z>
  </point>
  <point index="452">
    <X>61.390</X>
    <Y>62.548</Y>
    <Z>2142</Z>
  </point>
  <point index="453">
    <X>14.148</X>
    <Y>14.695</Y>
    <Z>2270</Z>
  </point>
  <point index="454">
    <X>30.507</X>
    <Y>46.885</Y>
    <Z>2100</Z>
  </point>
  <point index="455">
    <X>96.609</X>
    <Y>52.017</Y>
    <Z>2137</Z>
  </point>
  <point index="456">
    <X>32.191</X>
    <Y>51.398</Y>
    <Z>2191</Z>
  </point>
  <point index="457">
    <X>65.633</X>
    <Y>10.008</Y>
    <Z>2191</Z>
  </point>
  <point index="458">
    <X>91.209</X>
    <Y>17.733</Y>
    <Z>2073</Z>
  </point>
  <point index="459">
    <X>57.880</X>
    <Y>71.152</Y>
    <Z>2068</Z>
  </point>
  <point index="460">
    <X>91.634</X>
    <Y>51.207</Y>
    <Z>2113</Z>
  </point>
  <point index="461">
    <X>37.654</X>
    <Y>59.985</Y>
    <Z>2022</Z>
  </point>
  <point index="462">
    <X>53.934</X>
    <Y>55.213</Y>
    <Z>2282</Z>
  </point>
  <point index="463">
    <X>20.273</X>
    <Y>12.060</Y>
    <Z>2072</Z>
  </point>
  <point index="464">
    <X>93.174</X>
    <Y>10.423</Y>
    <Z>2260</Z>
  </point>
  <point index="465">
    <X>33.682</X>
    <Y>26.320</Y>
    <Z>2272</Z>
  </point>
  <point index="466">
    <X>101.164</X>
    <Y>10.022</Y>
    <Z>2128</Z>
  </point>
  <point index="467">
    <X>61.096</X>
    <Y>24.647</Y>
    <Z>2124</Z>
  </point>
  <point index="468">
    <X>112.167</X>
    <Y>35.518</Y>
    <Z>2190</Z>
  </point>
  <point index="469">
    <X>59.720</X>
    <Y>26.259</Y>
    <Z>2037</Z>
  </point>
  <point index="470">
    <X>111.208</X>
    <Y>68.006</Y>
    <Z>2138</Z>
  </point>
  <point index="471">
    <X>107.029</X>
    <Y>73.073</Y>
    <Z>2103</Z>
  </point>
  <point index="472">
    <X>47.698</X>
    <Y>26.492</Y>
    <Z>2204</Z>
  </point>
  <point index="473">
    <X>10.669</X>
    <Y>24.849</Y>
    <Z>2022</Z>
  </point>
  <point index="474">
    <X>106.675</X>
    <Y>59.843</Y>
    <Z>2126</Z>
  </point>
  <point index="475">
    <X>98.068</X>
    <Y>50.283</Y>
    <Z>2057</Z>
  </point>
  <point index="476">
    <X>110.329</X>
    <Y>71.947</Y>
    <Z>2090</Z>
  </point>
  <point index="477">
    <X>88.291</X>
    <Y>26.446</Y>
    <Z>2160</Z>
  </point>
  <point index="478">
    <X>57.726</X>
    <Y>72.177</Y>
    <Z>2076</Z>
  </point>
  <point index="479">
    <X>120.575</X>
    <Y>64.167</Y>
    <Z>2239</Z>
  </point>
  <point index="480">
    <X>59.697</X>
    <Y>15.807</Y>
    <Z>2036</Z>
  </point>
  <point index="481">
    <X>87.410</X>
    <Y>56.200</Y>
    <Z>2225</Z>
  </point>
  <point index="482">
    <X>99.086</X>
    <Y>18.618</Y>
    <Z>2002</Z>
  </point>
  <point index="483">
    <X>108.616</X>
    <Y>26.913</Y>
    <Z>2004</Z>
  </point>
  <point index="484">
    <X>68.093</X>
    <Y>45.562</Y>
    <Z>2037</Z>
  </point>
  <point index="485">
    <X>16.404</X>
    <Y>72.258</Y>
    <Z>2148</Z>
  </point>
  <point index="486">
    <X>114.896</X>
    <Y>65.566</Y>
    <Z>2234</Z>
  </point>
  <point index="487">
    <X>113.344</X>
    <Y>75.541</Y>
    <Z>2254</Z>
  </point>
  <point index="488">
    <X>94.161</X>
    <Y>18.407</Y>
    <Z>2270</Z>
  </point>
  <point index="489">
    <X>27.687</X>
    <Y>46.766</Y>
    <Z>2062</Z>
  </point>
  <point index="490">
    <X>26.283</X>
    <Y>40.193</Y>
    <Z>2150</Z>
  </point>
  <point index="491">
    <X>66.031</X>
    <Y>61.396</Y>
    <Z>2166</Z>
  </point>
  <point index="492">
    <X>108.538</X>
    <Y>68.315</Y>
    <Z>2009</Z>
  </point>
  <point index="493">
    <X>53.540</X>
    <Y>54.739</Y>
    <Z>2294</Z>
  </point>
  <point index="494">
    <X>21.857</X>
    <Y>12.900</Y>
    <Z>2172</Z>
  </point>
  <point index="495">
    <X>59.681</X>
    <Y>22.653</Y>
    <Z>2035</Z>
  </point>
  <point index="496">
    <X>111.967</X>
    <Y>8.682</Y>
    <Z>2179</Z>
  </point>
  <point index="497">
    <X>25.168</X>
    <Y>27.046</Y>
    <Z>2220</Z>
  </point>
  <point index="498">
    <X>63.793</X>
    <Y>17.168</Y>
    <Z>2293</Z>
  </point>
  <point index="499">
    <X>78.652</X>
    <Y>60.474</Y>
    <Z>2096</Z>
  </point>
  <point index="500">
    <X>36.507</X>
    <Y>64.870</Y>
    <Z>2081</Z>
  </point>
  <point index="501">
    <X>62.683</X>
    <Y>74.006</Y>
    <Z>2224</Z>
  </point>
  <point index="502">
    <X>63.985</X>
    <Y>20.368</Y>
    <Z>2295</Z>
  </point>
  <point index="503">
    <X>73.803</X>
    <Y>14.767</Y>
    <Z>2278</Z>
  </point>
  <point index="504">
    <X>114.278</X>
    <Y>31.796</Y>
    <Z>2292</Z>
  </point>
  <point index="505">
    <X>14.281</X>
    <Y>66.640</Y>
    <Z>2263</Z>
  </point>
  <point index="506">
    <X>91.354</X>
    <Y>15.357</Y>
    <Z>2087</Z>
  </point>
  <point index="507">
    <X>63.808</X>
    <Y>25.426</Y>
    <Z>2294</Z>
  </point>
  <point index="508">
    <X>114.010</X>
    <Y>12.322</Y>
    <Z>2290</Z>
  </point>
  <point index="509">
    <X>60.224</X>
    <Y>55.062</Y>
    <Z>2069</Z>
  </point>
  <point index="510">
    <X>20.026</X>
    <Y>9.689</Y>
    <Z>2057</Z>
  </point>
  <point index="511">
    <X>13.510</X>
    <Y>11.904</Y>
    <Z>2291</Z>
  </point>
  <point index="512">
    <X>117.758</X>
    <Y>24.764</Y>
    <Z>2030</Z>
  </point>
  <point index="513">
    <X>101.358</X>
    <Y>11.363</Y>
    <Z>2140</Z>
  </point>
  <point index="514">
    <X>95.468</X>
    <Y>16.983</Y>
    <Z>2199</Z>
  </point>
  <point index="515">
    <X>105.019</X>
    <Y>8.319</Y>
    <Z>2230</Z>
  </point>
  <point index="516">
    <X>115.326</X>
    <Y>21.514</Y>
    <Z>2193</Z>
  </point>
  <point index="517">
    <X>29.341</X>
    <Y>52.204</Y>
    <Z>2036</Z>
  </point>
  <point index="518">
    <X>52.868</X>
    <Y>25.640</Y>
    <Z>2230</Z>
  </point>
  <point index="519">
    <X>103.517</X>
    <Y>49.038</Y>
    <Z>2276</Z>
  </point>
  <point index="520">
    <X>92.092</X>
    <Y>30.397</Y>
    <Z>2157</Z>
  </point>
  <point index="521">
    <X>52.478</X>
    <Y>66.338</Y>
    <Z>2193</Z>
  </point>
  <point index="522">
    <X>68.969</X>
    <Y>12.508</Y>
    <Z>2016</Z>
  </point>
  <point index="523">
    <X>66.197</X>
    <Y>52.917</Y>
    <Z>2156</Z>
  </point>
  <point index="524">
    <X>15.027</X>
    <Y>23.438</Y>
    <Z>2223</Z>
  </point>
  <point index="525">
    <X>15.358</X>
    <Y>73.277</Y>
    <Z>2205</Z>
  </point>
  <point index="526">
    <X>112.780</X>
    <Y>65.269</Y>
    <Z>2223</Z>
  </point>
  <point index="527">
    <X>52.710</X>
    <Y>32.433</Y>
    <Z>2215</Z>
  </point>
  <point index="528">
    <X>74.511</X>
    <Y>52.429</Y>
    <Z>2270</Z>
  </point>
  <point index="529">
    <X>9.728</X>
    <Y>29.255</Y>
    <Z>2053</Z>
  </point>
  <point index="530">
    <X>98.405</X>
    <Y>26.426</Y>
    <Z>2039</Z>
  </point>
  <point index="531">
    <X>54.385</X>
    <Y>53.683</Y>
    <Z>2257</Z>
  </point>
  <point index="532">
    <X>86.487</X>
    <Y>60.255</Y>
    <Z>2294</Z>
  </point>
  <point index="533">
    <X>18.461</X>
    <Y>75.673</Y>
    <Z>2036</Z>
  </point>
  <point index="534">
    <X>78.394</X>
    <Y>60.546</Y>
    <Z>2077</Z>
  </point>
  <point index="535">
    <X>96.180</X>
    <Y>69.669</Y>
    <Z>2160</Z>
  </point>
  <point index="536">
    <X>70.533</X>
    <Y>54.513</Y>
    <Z>2101</Z>
  </point>
  <point index="537">
    <X>14.112</X>
    <Y>71.663</Y>
    <Z>2272</Z>
  </point>
  <point index="538">
    <X>75.984</X>
    <Y>35.490</Y>
    <Z>2131</Z>
  </point>
  <point index="539">
    <X>28.371</X>
    <Y>62.915</Y>
    <Z>2019</Z>
  </point>
  <point index="540">
    <X>17.470</X>
    <Y>56.750</Y>
    <Z>2090</Z>
  </point>
  <point index="541">
    <X>61.047</X>
    <Y>47.034</Y>
    <Z>2121</Z>
  </point>
  <point index="542">
    <X>34.712</X>
    <Y>17.035</Y>
    <Z>2251</Z>
  </point>
  <point index="543">
    <X>112.759</X>
    <Y>16.904</Y>
    <Z>2222</Z>
  </point>
  <point index="544">
    <X>76.488</X>
    <Y>61.865</Y>
    <Z>2083</Z>
  </point>
  <point index="545">
    <X>7.212</X>
    <Y>19.358</Y>
    <Z>2240</Z>
  </point>
  <point index="546">
    <X>37.930</X>
    <Y>56.194</Y>
    <Z>2042</Z>
  </point>
  <point index="547">
    <X>117.210</X>
    <Y>61.918</Y>
    <Z>2014</Z>
  </point>
  <point index="548">
    <X>51.157</X>
    <Y>58.896</Y>
    <Z>2068</Z>
  </point>
  <point index="549">
    <X>110.909</X>
    <Y>38.765</Y>
    <Z>2121</Z>
  </point>
  <point index="550">
    <X>109.338</X>
    <Y>31.146</Y>
    <Z>2036</Z>
  </point>
  <point index="551">
    <X>11.377</X>
    <Y>20.166</Y>
    <Z>2089</Z>
  </point>
  <point index="552">
    <X>30.273</X>
    <Y>57.030</Y>
    <Z>2087</Z>
  </point>
  <point index="553">
    <X>104.472</X>
    <Y>63.889</Y>
    <Z>2264</Z>
  </point>
  <point index="554">
    <X>56.093</X>
    <Y>71.180</Y>
    <Z>2165</Z>
  </point>
  <point index="555">
    <X>32.035</X>
    <Y>24.189</Y>
    <Z>2182</Z>
  </point>
  <point index="556">
    <X>96.788</X>
    <Y>60.607</Y>
    <Z>2127</Z>
  </point>
  <point index="557">
    <X>22.913</X>
    <Y>39.215</Y>
    <Z>2238</Z>
  </point>
  <point index="558">
    <X>61.963</X>
    <Y>75.870</Y>
    <Z>2178</Z>
  </point>
  <point index="559">
    <X>77.898</X>
    <Y>24.734</Y>
    <Z>2040</Z>
  </point>
  <point index="560">
    <X>104.039</X>
    <Y>70.034</Y>
    <Z>2291</Z>
  </point>
  <point index="561">
    <X>111.742</X>
    <Y>57.351</Y>
    <Z>2167</Z>
  </point>
  <point index="562">
    <X>102.737</X>
    <Y>37.556</Y>
    <Z>2227</Z>
  </point>
  <point index="563">
    <X>100.417</X>
    <Y>63.739</Y>
    <Z>2081</Z>
  </point>
  <point index="564">
    <X>74.658</X>
    <Y>70.714</Y>
    <Z>2256</Z>
  </point>
  <point index="565">
    <X>21.417</X>
    <Y>68.131</Y>
    <Z>2144</Z>
  </point>
  <point index="566">
    <X>104.615</X>
    <Y>21.606</Y>
    <Z>2255</Z>
  </point>
  <point index="567">
    <X>49.478</X>
    <Y>67.985</Y>
    <Z>2071</Z>
  </point>
  <point index="568">
    <X>112.691</X>
    <Y>55.625</Y>
    <Z>2218</Z>
  </point>
  <point index="569">
    <X>38.354</X>
    <Y>17.939</Y>
    <Z>2074</Z>
  </point>
  <point index="570">
    <X>26.089</X>
    <Y>29.612</Y>
    <Z>2162</Z>
  </point>
  <point index="571">
    <X>63.279</X>
    <Y>13.777</Y>
    <Z>2261</Z>
  </point>
  <point index="572">
    <X>55.759</X>
    <Y>49.988</Y>
    <Z>2183</Z>
  </point>
  <point index="573">
    <X>32.850</X>
    <Y>56.754</Y>
    <Z>2227</Z>
  </point>
  <point index="574">
    <X>78.245</X>
    <Y>33.610</Y>
    <Z>2066</Z>
  </point>
  <point index="575">
    <X>47.458</X>
    <Y>25.767</Y>
    <Z>2221</Z>
  </point>
  <point index="576">
    <X>88.942</X>
    <Y>56.560</Y>
    <Z>2111</Z>
  </point>
  <point index="577">
    <X>60.024</X>
    <Y>24.133</Y>
    <Z>2056</Z>
  </point>
  <point index="578">
    <X>37.824</X>
    <Y>54.582</Y>
    <Z>2034</Z>
  </point>
  <point index="579">
    <X>75.163</X>
    <Y>51.225</Y>
    <Z>2208</Z>
  </point>
  <point index="580">
    <X>56.705</X>
    <Y>10.867</Y>
    <Z>2131</Z>
  </point>
  <point index="581">
    <X>20.671</X>
    <Y>33.112</Y>
    <Z>2097</Z>
  </point>
  <point index="582">
    <X>112.816</X>
    <Y>67.712</Y>
    <Z>2225</Z>
  </point>
  <point index="583">
    <X>21.698</X>
    <Y>44.453</Y>
    <Z>2162</Z>
  </point>
  <point index="584">
    <X>111.999</X>
    <Y>48.567</Y>
    <Z>2181</Z>
  </point>
  <point index="585">
    <X>70.368</X>
    <Y>26.409</Y>
    <Z>2092</Z>
  </point>
  <point index="586">
    <X>61.989</X>
    <Y>20.116</Y>
    <Z>2180</Z>
  </point>
  <point index="587">
    <X>58.729</X>
    <Y>32.157</Y>
    <Z>2022</Z>
  </point>
  <point index="588">
    <X>58.848</X>
    <Y>28.372</Y>
    <Z>2015</Z>
  </point>
  <point index="589">
    <X>9.992</X>
    <Y>68.953</Y>
    <Z>2033</Z>
  </point>
  <point index="590">
    <X>95.523</X>
    <Y>69.210</Y>
    <Z>2196</Z>
  </point>
  <point index="591">
    <X>51.491</X>
    <Y>22.692</Y>
    <Z>2100</Z>
  </point>
  <point index="592">
    <X>55.875</X>
    <Y>22.858</Y>
    <Z>2177</Z>
  </point>
  <point index="593">
    <X>93.702</X>
    <Y>29.416</Y>
    <Z>2295</Z>
  </point>
  <point index="594">
    <X>62.193</X>
    <Y>31.516</Y>
    <Z>2193</Z>
  </point>
  <point index="595">
    <X>26.000</X>
    <Y>38.518</Y>
    <Z>2168</Z>
  </point>
  <point index="596">
    <X>57.608</X>
    <Y>32.725</Y>
    <Z>2082</Z>
  </point>
  <point index="597">
    <X>118.878</X>
    <Y>32.060</Y>
    <Z>2113</Z>
  </point>
  <point index="598">
    <X>65.472</X>
    <Y>34.575</Y>
    <Z>2201</Z>
  </point>
  <point index="599">
    <X>61.914</X>
    <Y>11.636</Y>
    <Z>2175</Z>
  </point>
  <point index="600">
    <X>90.591</X>
    <Y>65.144</Y>
    <Z>2014</Z>
  </point>
  <point index="601">
    <X>74.142</X>
    <Y>36.276</Y>
    <Z>2297</Z>
  </point>
  <point index="602">
    <X>104.931</X>
    <Y>26.235</Y>
    <Z>2235</Z>
  </point>
  <point index="603">
    <X>89.128</X>
    <Y>20.617</Y>
    <Z>2097</Z>
  </point>
  <point index="604">
    <X>25.305</X>
    <Y>40.340</Y>
    <Z>2212</Z>
  </point>
  <point index="605">
    <X>99.562</X>
    <Y>52.946</Y>
    <Z>2027</Z>
  </point>
  <point index="606">
    <X>102.972</X>
    <Y>23.093</Y>
    <Z>2242</Z>
  </point>
  <point index="607">
    <X>68.100</X>
    <Y>10.952</Y>
    <Z>2036</Z>
  </point>
  <point index="608">
    <X>91.544</X>
    <Y>63.489</Y>
    <Z>2105</Z>
  </point>
  <point index="609">
    <X>115.533</X>
    <Y>20.955</Y>
    <Z>2173</Z>
  </point>
  <point index="610">
    <X>52.662</X>
    <Y>14.632</Y>
    <Z>2211</Z>
  </point>
  <point index="611">
    <X>35.869</X>
    <Y>15.267</Y>
    <Z>2142</Z>
  </point>
  <point index="612">
    <X>91.123</X>
    <Y>19.010</Y>
    <Z>2065</Z>
  </point>
  <point index="613">
    <X>76.975</X>
    <Y>51.912</Y>
    <Z>2037</Z>
  </point>
  <point index="614">
    <X>27.978</X>
    <Y>24.803</Y>
    <Z>2044</Z>
  </point>
  <point index="615">
    <X>39.526</X>
    <Y>67.155</Y>
    <Z>2161</Z>
  </point>
  <point index="616">
    <X>17.765</X>
    <Y>21.980</Y>
    <Z>2074</Z>
  </point>
  <point index="617">
    <X>93.094</X>
    <Y>63.479</Y>
    <Z>2252</Z>
  </point>
  <point index="618">
    <X>20.066</X>
    <Y>68.650</Y>
    <Z>2059</Z>
  </point>
  <point index="619">
    <X>33.380</X>
    <Y>27.011</Y>
    <Z>2256</Z>
  </point>
  <point index="620">
    <X>116.782</X>
    <Y>19.387</Y>
    <Z>2055</Z>
  </point>
  <point index="621">
    <X>108.522</X>
    <Y>32.061</Y>
    <Z>2010</Z>
  </point>
  <point index="622">
    <X>56.496</X>
    <Y>65.632</Y>
    <Z>2143</Z>
  </point>
  <point index="623">
    <X>98.979</X>
    <Y>22.448</Y>
    <Z>2008</Z>
  </point>
  <point index="624">
    <X>57.342</X>
    <Y>59.548</Y>
    <Z>2097</Z>
  </point>
  <point index="625">
    <X>112.107</X>
    <Y>49.621</Y>
    <Z>2186</Z>
  </point>
  <point index="626">
    <X>22.300</X>
    <Y>7.908</Y>
    <Z>2199</Z>
  </point>
  <point index="627">
    <X>116.560</X>
    <Y>12.417</Y>
    <Z>2076</Z>
  </point>
  <point index="628">
    <X>31.219</X>
    <Y>53.785</Y>
    <Z>2138</Z>
  </point>
  <point index="629">
    <X>25.280</X>
    <Y>37.774</Y>
    <Z>2213</Z>
  </point>
  <point index="630">
    <X>105.229</X>
    <Y>16.439</Y>
    <Z>2216</Z>
  </point>
  <point index="631">
    <X>110.261</X>
    <Y>18.826</Y>
    <Z>2086</Z>
  </point>
  <point index="632">
    <X>102.733</X>
    <Y>17.298</Y>
    <Z>2227</Z>
  </point>
  <point index="633">
    <X>99.091</X>
    <Y>9.518</Y>
    <Z>2002</Z>
  </point>
  <point index="634">
    <X>61.740</X>
    <Y>17.867</Y>
    <Z>2164</Z>
  </point>
  <point index="635">
    <X>59.769</X>
    <Y>26.080</Y>
    <Z>2040</Z>
  </point>
  <point index="636">
    <X>91.955</X>
    <Y>19.323</Y>
    <Z>2144</Z>
  </point>
  <point index="637">
    <X>98.814</X>
    <Y>19.681</Y>
    <Z>2017</Z>
  </point>
  <point index="638">
    <X>103.058</X>
    <Y>64.745</Y>
    <Z>2247</Z>
  </point>
  <point index="639">
    <X>24.526</X>
    <Y>10.880</Y>
    <Z>2261</Z>
  </point>
  <point index="640">
    <X>38.723</X>
    <Y>66.183</Y>
    <Z>2101</Z>
  </point>
  <point index="641">
    <X>58.361</X>
    <Y>20.425</Y>
    <Z>2042</Z>
  </point>
  <point index="642">
    <X>87.858</X>
    <Y>29.243</Y>
    <Z>2192</Z>
  </point>
  <point index="643">
    <X>55.946</X>
    <Y>68.936</Y>
    <Z>2173</Z>
  </point>
  <point index="644">
    <X>16.021</X>
    <Y>22.212</Y>
    <Z>2169</Z>
  </point>
  <point index="645">
    <X>57.621</X>
    <Y>58.120</Y>
    <Z>2082</Z>
  </point>
  <point index="646">
    <X>104.410</X>
    <Y>66.334</Y>
    <Z>2268</Z>
  </point>
  <point index="647">
    <X>100.729</X>
    <Y>24.361</Y>
    <Z>2101</Z>
  </point>
  <point index="648">
    <X>61.909</X>
    <Y>16.250</Y>
    <Z>2175</Z>
  </point>
  <point index="649">
    <X>70.775</X>
    <Y>14.110</Y>
    <Z>2114</Z>
  </point>
  <point index="650">
    <X>64.914</X>
    <Y>45.514</Y>
    <Z>2236</Z>
  </point>
  <point index="651">
    <X>23.177</X>
    <Y>37.668</Y>
    <Z>2255</Z>
  </point>
  <point index="652">
    <X>26.473</X>
    <Y>36.251</Y>
    <Z>2138</Z>
  </point>
  <point index="653">
    <X>115.691</X>
    <Y>58.897</Y>
    <Z>2158</Z>
  </point>
  <point index="654">
    <X>116.920</X>
    <Y>58.766</Y>
    <Z>2042</Z>
  </point>
  <point index="655">
    <X>14.813</X>
    <Y>9.229</Y>
    <Z>2234</Z>
  </point>
  <point index="656">
    <X>57.020</X>
    <Y>27.089</Y>
    <Z>2114</Z>
  </point>
  <point index="657">
    <X>89.764</X>
    <Y>28.518</Y>
    <Z>2050</Z>
  </point>
  <point index="658">
    <X>20.200</X>
    <Y>62.106</Y>
    <Z>2067</Z>
  </point>
  <point index="659">
    <X>61.375</X>
    <Y>33.470</Y>
    <Z>2141</Z>
  </point>
  <point index="660">
    <X>68.299</X>
    <Y>71.369</Y>
    <Z>2024</Z>
  </point>
  <point index="661">
    <X>95.115</X>
    <Y>63.414</Y>
    <Z>2218</Z>
  </point>
  <point index="662">
    <X>38.243</X>
    <Y>32.496</Y>
    <Z>2066</Z>
  </point>
  <point index="663">
    <X>33.410</X>
    <Y>13.851</Y>
    <Z>2257</Z>
  </point>
  <point index="664">
    <X>76.725</X>
    <Y>15.713</Y>
    <Z>2060</Z>
  </point>
  <point index="665">
    <X>34.086</X>
    <Y>73.450</Y>
    <Z>2294</Z>
  </point>
  <point index="666">
    <X>97.947</X>
    <Y>75.028</Y>
    <Z>2064</Z>
  </point>
  <point index="667">
    <X>72.456</X>
    <Y>70.653</Y>
    <Z>2205</Z>
  </point>
  <point index="668">
    <X>13.719</X>
    <Y>67.024</Y>
    <Z>2294</Z>
  </point>
  <point index="669">
    <X>59.722</X>
    <Y>61.252</Y>
    <Z>2037</Z>
  </point>
  <point index="670">
    <X>66.807</X>
    <Y>25.553</Y>
    <Z>2117</Z>
  </point>
  <point index="671">
    <X>70.119</X>
    <Y>72.633</Y>
    <Z>2078</Z>
  </point>
  <point index="672">
    <X>26.067</X>
    <Y>31.754</Y>
    <Z>2164</Z>
  </point>
  <point index="673">
    <X>47.076</X>
    <Y>19.968</Y>
    <Z>2250</Z>
  </point>
  <point index="674">
    <X>25.552</X>
    <Y>73.711</Y>
    <Z>2196</Z>
  </point>
  <point index="675">
    <X>107.832</X>
    <Y>62.769</Y>
    <Z>2053</Z>
  </point>
  <point index="676">
    <X>33.047</X>
    <Y>62.235</Y>
    <Z>2237</Z>
  </point>
  <point index="677">
    <X>102.257</X>
    <Y>31.396</Y>
    <Z>2197</Z>
  </point>
  <point index="678">
    <X>64.107</X>
    <Y>36.840</Y>
    <Z>2287</Z>
  </point>
  <point index="679">
    <X>51.064</X>
    <Y>54.439</Y>
    <Z>2059</Z>
  </point>
  <point index="680">
    <X>112.180</X>
    <Y>24.532</Y>
    <Z>2190</Z>
  </point>
  <point index="681">
    <X>60.031</X>
    <Y>72.002</Y>
    <Z>2057</Z>
  </point>
  <point index="682">
    <X>19.630</X>
    <Y>16.388</Y>
    <Z>2032</Z>
  </point>
  <point index="683">
    <X>17.985</X>
    <Y>74.224</Y>
    <Z>2062</Z>
  </point>
  <point index="684">
    <X>71.266</X>
    <Y>54.200</Y>
    <Z>2141</Z>
  </point>
  <point index="685">
    <X>22.758</X>
    <Y>21.812</Y>
    <Z>2228</Z>
  </point>
  <point index="686">
    <X>22.457</X>
    <Y>54.338</Y>
    <Z>2209</Z>
  </point>
  <point index="687">
    <X>56.370</X>
    <Y>61.870</Y>
    <Z>2150</Z>
  </point>
  <point index="688">
    <X>88.616</X>
    <Y>66.021</Y>
    <Z>2135</Z>
  </point>
  <point index="689">
    <X>19.499</X>
    <Y>69.675</Y>
    <Z>2023</Z>
  </point>
  <point index="690">
    <X>58.419</X>
    <Y>75.921</Y>
    <Z>2038</Z>
  </point>
  <point index="691">
    <X>33.713</X>
    <Y>36.163</Y>
    <Z>2274</Z>
  </point>
  <point index="692">
    <X>15.806</X>
    <Y>76.157</Y>
    <Z>2180</Z>
  </point>
  <point index="693">
    <X>27.208</X>
    <Y>39.005</Y>
    <Z>2092</Z>
  </point>
  <point index="694">
    <X>32.319</X>
    <Y>67.544</Y>
    <Z>2198</Z>
  </point>
  <point index="695">
    <X>72.031</X>
    <Y>34.189</Y>
    <Z>2182</Z>
  </point>
  <point index="696">
    <X>64.395</X>
    <Y>62.510</Y>
    <Z>2269</Z>
  </point>
  <point index="697">
    <X>9.081</X>
    <Y>65.075</Y>
    <Z>2101</Z>
  </point>
  <point index="698">
    <X>115.312</X>
    <Y>52.824</Y>
    <Z>2194</Z>
  </point>
  <point index="699">
    <X>23.703</X>
    <Y>23.944</Y>
    <Z>2288</Z>
  </point>
  <point index="700">
    <X>107.277</X>
    <Y>46.829</Y>
    <Z>2088</Z>
  </point>
  <point index="701">
    <X>100.799</X>
    <Y>72.257</Y>
    <Z>2105</Z>
  </point>
  <point index="702">
    <X>64.486</X>
    <Y>12.278</Y>
    <Z>2263</Z>
  </point>
  <point index="703">
    <X>28.475</X>
    <Y>14.284</Y>
    <Z>2013</Z>
  </point>
  <point index="704">
    <X>72.072</X>
    <Y>31.562</Y>
    <Z>2185</Z>
  </point>
  <point index="705">
    <X>116.273</X>
    <Y>21.480</Y>
    <Z>2103</Z>
  </point>
  <point index="706">
    <X>33.485</X>
    <Y>10.291</Y>
    <Z>2261</Z>
  </point>
  <point index="707">
    <X>31.390</X>
    <Y>23.024</Y>
    <Z>2147</Z>
  </point>
  <point index="708">
    <X>35.482</X>
    <Y>51.108</Y>
    <Z>2178</Z>
  </point>
  <point index="709">
    <X>10.215</X>
    <Y>71.558</Y>
    <Z>2017</Z>
  </point>
  <point index="710">
    <X>15.133</X>
    <Y>60.218</Y>
    <Z>2217</Z>
  </point>
  <point index="711">
    <X>113.490</X>
    <Y>22.019</Y>
    <Z>2262</Z>
  </point>
  <point index="712">
    <X>21.749</X>
    <Y>51.896</Y>
    <Z>2165</Z>
  </point>
  <point index="713">
    <X>79.948</X>
    <Y>61.368</Y>
    <Z>2192</Z>
  </point>
  <point index="714">
    <X>100.189</X>
    <Y>40.326</Y>
    <Z>2067</Z>
  </point>
  <point index="715">
    <X>18.957</X>
    <Y>72.516</Y>
    <Z>2009</Z>
  </point>
  <point index="716">
    <X>60.635</X>
    <Y>75.004</Y>
    <Z>2095</Z>
  </point>
  <point index="717">
    <X>118.485</X>
    <Y>22.550</Y>
    <Z>2084</Z>
  </point>
  <point index="718">
    <X>114.101</X>
    <Y>63.537</Y>
    <Z>2295</Z>
  </point>
  <point index="719">
    <X>99.489</X>
    <Y>58.833</Y>
    <Z>2023</Z>
  </point>
  <point index="720">
    <X>23.699</X>
    <Y>72.800</Y>
    <Z>2287</Z>
  </point>
  <point index="721">
    <X>98.817</X>
    <Y>54.184</Y>
    <Z>2017</Z>
  </point>
  <point index="722">
    <X>58.103</X>
    <Y>22.808</Y>
    <Z>2056</Z>
  </point>
  <point index="723">
    <X>28.213</X>
    <Y>67.128</Y>
    <Z>2029</Z>
  </point>
  <point index="724">
    <X>108.921</X>
    <Y>74.707</Y>
    <Z>2013</Z>
  </point>
  <point index="725">
    <X>25.808</X>
    <Y>14.490</Y>
    <Z>2180</Z>
  </point>
  <point index="726">
    <X>109.984</X>
    <Y>34.107</Y>
    <Z>2071</Z>
  </point>
  <point index="727">
    <X>113.863</X>
    <Y>37.461</Y>
    <Z>2282</Z>
  </point>
  <point index="728">
    <X>28.024</X>
    <Y>69.492</Y>
    <Z>2041</Z>
  </point>
  <point index="729">
    <X>71.136</X>
    <Y>28.479</Y>
    <Z>2134</Z>
  </point>
  <point index="730">
    <X>70.395</X>
    <Y>58.951</Y>
    <Z>2093</Z>
  </point>
  <point index="731">
    <X>49.564</X>
    <Y>23.812</Y>
    <Z>2065</Z>
  </point>
  <point index="732">
    <X>13.799</X>
    <Y>69.297</Y>
    <Z>2289</Z>
  </point>
  <point index="733">
    <X>95.724</X>
    <Y>18.951</Y>
    <Z>2185</Z>
  </point>
  <point index="734">
    <X>13.267</X>
    <Y>28.024</Y>
    <Z>2268</Z>
  </point>
  <point index="735">
    <X>68.884</X>
    <Y>47.118</Y>
    <Z>2011</Z>
  </point>
  <point index="736">
    <X>29.095</X>
    <Y>67.031</Y>
    <Z>2023</Z>
  </point>
  <point index="737">
    <X>91.226</X>
    <Y>25.996</Y>
    <Z>2075</Z>
  </point>
  <point index="738">
    <X>107.939</X>
    <Y>35.970</Y>
    <Z>2046</Z>
  </point>
  <point index="739">
    <X>72.484</X>
    <Y>48.663</Y>
    <Z>2207</Z>
  </point>
  <point index="740">
    <X>7.297</X>
    <Y>23.643</Y>
    <Z>2233</Z>
  </point>
  <point index="741">
    <X>72.815</X>
    <Y>67.832</Y>
    <Z>2225</Z>
  </point>
  <point index="742">
    <X>29.513</X>
    <Y>35.116</Y>
    <Z>2046</Z>
  </point>
  <point index="743">
    <X>102.512</X>
    <Y>44.259</Y>
    <Z>2213</Z>
  </point>
  <point index="744">
    <X>56.896</X>
    <Y>13.034</Y>
    <Z>2121</Z>
  </point>
  <point index="745">
    <X>28.424</X>
    <Y>76.044</Y>
    <Z>2016</Z>
  </point>
  <point index="746">
    <X>54.222</X>
    <Y>55.481</Y>
    <Z>2266</Z>
  </point>
  <point index="747">
    <X>79.534</X>
    <Y>66.154</Y>
    <Z>2161</Z>
  </point>
  <point index="748">
    <X>10.387</X>
    <Y>18.100</Y>
    <Z>2004</Z>
  </point>
  <point index="749">
    <X>63.063</X>
    <Y>16.642</Y>
    <Z>2247</Z>
  </point>
  <point index="750">
    <X>9.955</X>
    <Y>18.362</Y>
    <Z>2036</Z>
  </point>
  <point index="751">
    <X>75.163</X>
    <Y>24.914</Y>
    <Z>2209</Z>
  </point>
  <point index="752">
    <X>13.015</X>
    <Y>30.164</Y>
    <Z>2244</Z>
  </point>
  <point index="753">
    <X>22.408</X>
    <Y>48.096</Y>
    <Z>2206</Z>
  </point>
  <point index="754">
    <X>108.398</X>
    <Y>36.422</Y>
    <Z>2017</Z>
  </point>
  <point index="755">
    <X>56.813</X>
    <Y>30.047</Y>
    <Z>2126</Z>
  </point>
  <point index="756">
    <X>110.336</X>
    <Y>25.969</Y>
    <Z>2090</Z>
  </point>
  <point index="757">
    <X>57.391</X>
    <Y>74.387</Y>
    <Z>2094</Z>
  </point>
  <point index="758">
    <X>100.805</X>
    <Y>33.682</Y>
    <Z>2106</Z>
  </point>
  <point index="759">
    <X>106.782</X>
    <Y>76.952</Y>
    <Z>2119</Z>
  </point>
  <point index="760">
    <X>77.313</X>
    <Y>19.734</Y>
    <Z>2004</Z>
  </point>
  <point index="761">
    <X>73.430</X>
    <Y>75.095</Y>
    <Z>2258</Z>
  </point>
  <point index="762">
    <X>52.110</X>
    <Y>27.777</Y>
    <Z>2158</Z>
  </point>
  <point index="763">
    <X>19.726</X>
    <Y>69.906</Y>
    <Z>2038</Z>
  </point>
  <point index="764">
    <X>56.239</X>
    <Y>10.937</Y>
    <Z>2157</Z>
  </point>
  <point index="765">
    <X>21.595</X>
    <Y>13.995</Y>
    <Z>2155</Z>
  </point>
  <point index="766">
    <X>91.145</X>
    <Y>16.188</Y>
    <Z>2067</Z>
  </point>
  <point index="767">
    <X>14.850</X>
    <Y>65.105</Y>
    <Z>2232</Z>
  </point>
  <point index="768">
    <X>46.696</X>
    <Y>22.132</Y>
    <Z>2278</Z>
  </point>
  <point index="769">
    <X>64.268</X>
    <Y>65.217</Y>
    <Z>2277</Z>
  </point>
  <point index="770">
    <X>36.269</X>
    <Y>28.763</Y>
    <Z>2104</Z>
  </point>
  <point index="771">
    <X>17.846</X>
    <Y>33.650</Y>
    <Z>2070</Z>
  </point>
  <point index="772">
    <X>112.791</X>
    <Y>51.103</Y>
    <Z>2224</Z>
  </point>
  <point index="773">
    <X>20.908</X>
    <Y>13.624</Y>
    <Z>2112</Z>
  </point>
  <point index="774">
    <X>14.413</X>
    <Y>47.880</Y>
    <Z>2256</Z>
  </point>
  <point index="775">
    <X>95.877</X>
    <Y>74.471</Y>
    <Z>2176</Z>
  </point>
  <point index="776">
    <X>23.506</X>
    <Y>12.541</Y>
    <Z>2275</Z>
  </point>
  <point index="777">
    <X>20.525</X>
    <Y>37.099</Y>
    <Z>2088</Z>
  </point>
  <point index="778">
    <X>73.952</X>
    <Y>55.748</Y>
    <Z>2287</Z>
  </point>
  <point index="779">
    <X>63.202</X>
    <Y>50.807</Y>
    <Z>2256</Z>
  </point>
  <point index="780">
    <X>14.051</X>
    <Y>31.399</Y>
    <Z>2276</Z>
  </point>
  <point index="781">
    <X>31.285</X>
    <Y>55.690</Y>
    <Z>2142</Z>
  </point>
  <point index="782">
    <X>77.572</X>
    <Y>59.609</Y>
    <Z>2016</Z>
  </point>
  <point index="783">
    <X>74.404</X>
    <Y>19.702</Y>
    <Z>2281</Z>
  </point>
  <point index="784">
    <X>67.867</X>
    <Y>70.658</Y>
    <Z>2051</Z>
  </point>
  <point index="785">
    <X>77.427</X>
    <Y>64.276</Y>
    <Z>2005</Z>
  </point>
  <point index="786">
    <X>65.926</X>
    <Y>67.925</Y>
    <Z>2173</Z>
  </point>
  <point index="787">
    <X>114.485</X>
    <Y>74.841</Y>
    <Z>2273</Z>
  </point>
  <point index="788">
    <X>98.320</X>
    <Y>75.304</Y>
    <Z>2044</Z>
  </point>
  <point index="789">
    <X>89.916</X>
    <Y>33.196</Y>
    <Z>2039</Z>
  </point>
  <point index="790">
    <X>54.001</X>
    <Y>66.743</Y>
    <Z>2278</Z>
  </point>
  <point index="791">
    <X>29.963</X>
    <Y>28.458</Y>
    <Z>2070</Z>
  </point>
  <point index="792">
    <X>93.616</X>
    <Y>18.166</Y>
    <Z>2299</Z>
  </point>
  <point index="793">
    <X>37.459</X>
    <Y>34.141</Y>
    <Z>2007</Z>
  </point>
  <point index="794">
    <X>12.734</X>
    <Y>12.247</Y>
    <Z>2218</Z>
  </point>
  <point index="795">
    <X>90.793</X>
    <Y>59.003</Y>
    <Z>2033</Z>
  </point>
  <point index="796">
    <X>75.736</X>
    <Y>24.996</Y>
    <Z>2154</Z>
  </point>
  <point index="797">
    <X>31.501</X>
    <Y>67.182</Y>
    <Z>2153</Z>
  </point>
  <point index="798">
    <X>17.172</X>
    <Y>54.065</Y>
    <Z>2106</Z>
  </point>
  <point index="799">
    <X>93.711</X>
    <Y>26.381</Y>
    <Z>2294</Z>
  </point>
  <point index="800">
    <X>11.889</X>
    <Y>57.711</Y>
    <Z>2138</Z>
  </point>
  <point index="801">
    <X>96.129</X>
    <Y>53.501</Y>
    <Z>2163</Z>
  </point>
  <point index="802">
    <X>118.829</X>
    <Y>21.982</Y>
    <Z>2109</Z>
  </point>
  <point index="803">
    <X>88.938</X>
    <Y>21.310</Y>
    <Z>2112</Z>
  </point>
  <point index="804">
    <X>66.389</X>
    <Y>50.516</Y>
    <Z>2144</Z>
  </point>
  <point index="805">
    <X>62.612</X>
    <Y>60.224</Y>
    <Z>2219</Z>
  </point>
  <point index="806">
    <X>74.664</X>
    <Y>61.396</Y>
    <Z>2256</Z>
  </point>
  <point index="807">
    <X>56.241</X>
    <Y>55.200</Y>
    <Z>2157</Z>
  </point>
  <point index="808">
    <X>31.007</X>
    <Y>17.188</Y>
    <Z>2127</Z>
  </point>
  <point index="809">
    <X>112.257</X>
    <Y>65.660</Y>
    <Z>2195</Z>
  </point>
  <point index="810">
    <X>49.433</X>
    <Y>14.433</Y>
    <Z>2075</Z>
  </point>
  <point index="811">
    <X>33.179</X>
    <Y>36.079</Y>
    <Z>2245</Z>
  </point>
  <point index="812">
    <X>95.753</X>
    <Y>22.123</Y>
    <Z>2183</Z>
  </point>
  <point index="813">
    <X>57.105</X>
    <Y>75.299</Y>
    <Z>2110</Z>
  </point>
  <point index="814">
    <X>24.145</X>
    <Y>58.441</Y>
    <Z>2285</Z>
  </point>
  <point index="815">
    <X>15.780</X>
    <Y>25.458</Y>
    <Z>2182</Z>
  </point>
  <point index="816">
    <X>111.740</X>
    <Y>75.156</Y>
    <Z>2166</Z>
  </point>
  <point index="817">
    <X>77.720</X>
    <Y>67.694</Y>
    <Z>2027</Z>
  </point>
  <point index="818">
    <X>117.497</X>
    <Y>55.369</Y>
    <Z>2010</Z>
  </point>
  <point index="819">
    <X>55.731</X>
    <Y>11.876</Y>
    <Z>2184</Z>
  </point>
  <point index="820">
    <X>32.947</X>
    <Y>65.011</Y>
    <Z>2232</Z>
  </point>
  <point index="821">
    <X>118.830</X>
    <Y>28.936</Y>
    <Z>2109</Z>
  </point>
  <point index="822">
    <X>10.779</X>
    <Y>18.277</Y>
    <Z>2032</Z>
  </point>
  <point index="823">
    <X>22.566</X>
    <Y>47.052</Y>
    <Z>2216</Z>
  </point>
  <point index="824">
    <X>27.797</X>
    <Y>66.260</Y>
    <Z>2055</Z>
  </point>
  <point index="825">
    <X>52.654</X>
    <Y>58.927</Y>
    <Z>2210</Z>
  </point>
  <point index="826">
    <X>53.238</X>
    <Y>62.567</Y>
    <Z>2266</Z>
  </point>
  <point index="827">
    <X>12.776</X>
    <Y>58.560</Y>
    <Z>2222</Z>
  </point>
  <point index="828">
    <X>76.328</X>
    <Y>63.892</Y>
    <Z>2098</Z>
  </point>
  <point index="829">
    <X>33.140</X>
    <Y>55.566</Y>
    <Z>2242</Z>
  </point>
  <point index="830">
    <X>112.032</X>
    <Y>71.538</Y>
    <Z>2182</Z>
  </point>
  <point index="831">
    <X>98.016</X>
    <Y>50.288</Y>
    <Z>2060</Z>
  </point>
  <point index="832">
    <X>54.492</X>
    <Y>26.642</Y>
    <Z>2252</Z>
  </point>
  <point index="833">
    <X>24.998</X>
    <Y>67.835</Y>
    <Z>2231</Z>
  </point>
  <point index="834">
    <X>100.284</X>
    <Y>9.835</Y>
    <Z>2073</Z>
  </point>
  <point index="835">
    <X>66.623</X>
    <Y>34.446</Y>
    <Z>2129</Z>
  </point>
  <point index="836">
    <X>56.118</X>
    <Y>29.835</Y>
    <Z>2163</Z>
  </point>
  <point index="837">
    <X>71.522</X>
    <Y>18.354</Y>
    <Z>2155</Z>
  </point>
  <point index="838">
    <X>37.724</X>
    <Y>67.264</Y>
    <Z>2027</Z>
  </point>
  <point index="839">
    <X>33.446</X>
    <Y>17.002</Y>
    <Z>2259</Z>
  </point>
  <point index="840">
    <X>103.295</X>
    <Y>75.487</Y>
    <Z>2262</Z>
  </point>
  <point index="841">
    <X>110.876</X>
    <Y>55.530</Y>
    <Z>2120</Z>
  </point>
  <point index="842">
    <X>23.226</X>
    <Y>77.981</Y>
    <Z>2258</Z>
  </point>
  <point index="843">
    <X>111.529</X>
    <Y>71.494</Y>
    <Z>2155</Z>
  </point>
  <point index="844">
    <X>48.603</X>
    <Y>55.002</Y>
    <Z>2136</Z>
  </point>
  <point index="845">
    <X>21.381</X>
    <Y>53.504</Y>
    <Z>2142</Z>
  </point>
  <point index="846">
    <X>76.628</X>
    <Y>21.937</Y>
    <Z>2069</Z>
  </point>
  <point index="847">
    <X>22.596</X>
    <Y>10.464</Y>
    <Z>2218</Z>
  </point>
  <point index="848">
    <X>72.676</X>
    <Y>62.429</Y>
    <Z>2217</Z>
  </point>
  <point index="849">
    <X>17.236</X>
    <Y>21.869</Y>
    <Z>2103</Z>
  </point>
  <point index="850">
    <X>31.190</X>
    <Y>16.762</Y>
    <Z>2137</Z>
  </point>
  <point index="851">
    <X>100.502</X>
    <Y>50.077</Y>
    <Z>2086</Z>
  </point>
  <point index="852">
    <X>106.934</X>
    <Y>54.272</Y>
    <Z>2109</Z>
  </point>
  <point index="853">
    <X>121.353</X>
    <Y>24.925</Y>
    <Z>2297</Z>
  </point>
  <point index="854">
    <X>22.434</X>
    <Y>47.805</Y>
    <Z>2208</Z>
  </point>
  <point index="855">
    <X>94.487</X>
    <Y>32.431</Y>
    <Z>2252</Z>
  </point>
  <point index="856">
    <X>70.152</X>
    <Y>17.954</Y>
    <Z>2080</Z>
  </point>
  <point index="857">
    <X>10.523</X>
    <Y>54.037</Y>
    <Z>2008</Z>
  </point>
  <point index="858">
    <X>75.806</X>
    <Y>33.390</Y>
    <Z>2147</Z>
  </point>
  <point index="859">
    <X>56.224</X>
    <Y>12.047</Y>
    <Z>2158</Z>
  </point>
  <point index="860">
    <X>51.423</X>
    <Y>16.992</Y>
    <Z>2093</Z>
  </point>
  <point index="861">
    <X>22.989</X>
    <Y>78.551</Y>
    <Z>2243</Z>
  </point>
  <point index="862">
    <X>22.263</X>
    <Y>32.518</Y>
    <Z>2197</Z>
  </point>
  <point index="863">
    <X>108.814</X>
    <Y>9.183</Y>
    <Z>2008</Z>
  </point>
  <point index="864">
    <X>23.236</X>
    <Y>17.356</Y>
    <Z>2258</Z>
  </point>
  <point index="865">
    <X>107.034</X>
    <Y>74.880</Y>
    <Z>2103</Z>
  </point>
  <point index="866">
    <X>107.950</X>
    <Y>34.605</Y>
    <Z>2045</Z>
  </point>
  <point index="867">
    <X>68.027</X>
    <Y>69.355</Y>
    <Z>2041</Z>
  </point>
  <point index="868">
    <X>74.934</X>
    <Y>65.206</Y>
    <Z>2230</Z>
  </point>
  <point index="869">
    <X>111.251</X>
    <Y>19.834</Y>
    <Z>2140</Z>
  </point>
  <point index="870">
    <X>23.256</X>
    <Y>30.948</Y>
    <Z>2260</Z>
  </point>
  <point index="871">
    <X>92.505</X>
    <Y>22.251</Y>
    <Z>2196</Z>
  </point>
  <point index="872">
    <X>66.419</X>
    <Y>59.650</Y>
    <Z>2142</Z>
  </point>
  <point index="873">
    <X>113.871</X>
    <Y>20.290</Y>
    <Z>2282</Z>
  </point>
  <point index="874">
    <X>113.171</X>
    <Y>47.119</Y>
    <Z>2244</Z>
  </point>
  <point index="875">
    <X>98.548</X>
    <Y>19.650</Y>
    <Z>2031</Z>
  </point>
  <point index="876">
    <X>111.483</X>
    <Y>20.153</Y>
    <Z>2153</Z>
  </point>
  <point index="877">
    <X>62.600</X>
    <Y>46.503</Y>
    <Z>2218</Z>
  </point>
  <point index="878">
    <X>103.451</X>
    <Y>28.371</Y>
    <Z>2272</Z>
  </point>
  <point index="879">
    <X>66.063</X>
    <Y>25.361</Y>
    <Z>2164</Z>
  </point>
  <point index="880">
    <X>60.254</X>
    <Y>61.596</Y>
    <Z>2071</Z>
  </point>
  <point index="881">
    <X>13.703</X>
    <Y>65.974</Y>
    <Z>2294</Z>
  </point>
  <point index="882">
    <X>29.849</X>
    <Y>46.108</Y>
    <Z>2064</Z>
  </point>
  <point index="883">
    <X>48.670</X>
    <Y>24.302</Y>
    <Z>2131</Z>
  </point>
  <point index="884">
    <X>73.923</X>
    <Y>59.104</Y>
    <Z>2285</Z>
  </point>
  <point index="885">
    <X>96.631</X>
    <Y>26.876</Y>
    <Z>2135</Z>
  </point>
  <point index="886">
    <X>17.275</X>
    <Y>64.976</Y>
    <Z>2101</Z>
  </point>
  <point index="887">
    <X>47.111</X>
    <Y>58.523</Y>
    <Z>2247</Z>
  </point>
  <point index="888">
    <X>102.900</X>
    <Y>6.702</Y>
    <Z>2237</Z>
  </point>
  <point index="889">
    <X>14.189</X>
    <Y>30.428</Y>
    <Z>2268</Z>
  </point>
  <point index="890">
    <X>60.525</X>
    <Y>65.274</Y>
    <Z>2088</Z>
  </point>
  <point index="891">
    <X>12.859</X>
    <Y>57.213</Y>
    <Z>2230</Z>
  </point>
  <point index="892">
    <X>99.397</X>
    <Y>7.037</Y>
    <Z>2017</Z>
  </point>
  <point index="893">
    <X>66.225</X>
    <Y>28.958</Y>
    <Z>2154</Z>
  </point>
  <point index="894">
    <X>40.843</X>
    <Y>23.251</Y>
    <Z>2259</Z>
  </point>
  <point index="895">
    <X>115.825</X>
    <Y>66.544</Y>
    <Z>2146</Z>
  </point>
  <point index="896">
    <X>105.394</X>
    <Y>38.944</Y>
    <Z>2206</Z>
  </point>
  <point index="897">
    <X>101.863</X>
    <Y>45.558</Y>
    <Z>2172</Z>
  </point>
  <point index="898">
    <X>100.319</X>
    <Y>15.277</Y>
    <Z>2075</Z>
  </point>
  <point index="899">
    <X>107.512</X>
    <Y>30.181</Y>
    <Z>2073</Z>
  </point>
  <point index="900">
    <X>113.959</X>
    <Y>13.613</Y>
    <Z>2287</Z>
  </point>
  <point index="901">
    <X>98.330</X>
    <Y>20.224</Y>
    <Z>2043</Z>
  </point>
  <point index="902">
    <X>33.335</X>
    <Y>12.512</Y>
    <Z>2253</Z>
  </point>
  <point index="903">
    <X>109.097</X>
    <Y>7.115</Y>
    <Z>2023</Z>
  </point>
  <point index="904">
    <X>15.187</X>
    <Y>17.192</Y>
    <Z>2214</Z>
  </point>
  <point index="905">
    <X>54.688</X>
    <Y>58.502</Y>
    <Z>2241</Z>
  </point>
  <point index="906">
    <X>97.263</X>
    <Y>38.791</Y>
    <Z>2101</Z>
  </point>
  <point index="907">
    <X>54.256</X>
    <Y>16.465</Y>
    <Z>2264</Z>
  </point>
  <point index="908">
    <X>94.850</X>
    <Y>65.805</Y>
    <Z>2232</Z>
  </point>
  <point index="909">
    <X>16.104</X>
    <Y>37.583</Y>
    <Z>2164</Z>
  </point>
  <point index="910">
    <X>51.748</X>
    <Y>11.953</Y>
    <Z>2124</Z>
  </point>
  <point index="911">
    <X>90.003</X>
    <Y>17.683</Y>
    <Z>2033</Z>
  </point>
  <point index="912">
    <X>21.846</X>
    <Y>16.906</Y>
    <Z>2171</Z>
  </point>
  <point index="913">
    <X>61.594</X>
    <Y>64.728</Y>
    <Z>2155</Z>
  </point>
  <point index="914">
    <X>18.866</X>
    <Y>78.179</Y>
    <Z>2014</Z>
  </point>
  <point index="915">
    <X>112.250</X>
    <Y>65.807</Y>
    <Z>2194</Z>
  </point>
  <point index="916">
    <X>117.004</X>
    <Y>26.728</Y>
    <Z>2034</Z>
  </point>
  <point index="917">
    <X>111.958</X>
    <Y>32.134</Y>
    <Z>2178</Z>
  </point>
  <point index="918">
    <X>104.829</X>
    <Y>26.559</Y>
    <Z>2242</Z>
  </point>
  <point index="919">
    <X>65.273</X>
    <Y>61.036</Y>
    <Z>2214</Z>
  </point>
  <point index="920">
    <X>105.954</X>
    <Y>61.920</Y>
    <Z>2171</Z>
  </point>
  <point index="921">
    <X>65.466</X>
    <Y>48.031</Y>
    <Z>2202</Z>
  </point>
  <point index="922">
    <X>39.422</X>
    <Y>58.838</Y>
    <Z>2153</Z>
  </point>
  <point index="923">
    <X>94.465</X>
    <Y>24.277</Y>
    <Z>2253</Z>
  </point>
  <point index="924">
    <X>27.943</X>
    <Y>78.457</Y>
    <Z>2046</Z>
  </point>
  <point index="925">
    <X>69.736</X>
    <Y>58.765</Y>
    <Z>2058</Z>
  </point>
  <point index="926">
    <X>101.138</X>
    <Y>70.264</Y>
    <Z>2126</Z>
  </point>
  <point index="927">
    <X>72.420</X>
    <Y>32.799</Y>
    <Z>2203</Z>
  </point>
  <point index="928">
    <X>102.461</X>
    <Y>65.827</Y>
    <Z>2210</Z>
  </point>
  <point index="929">
    <X>48.788</X>
    <Y>69.237</Y>
    <Z>2123</Z>
  </point>
  <point index="930">
    <X>61.403</X>
    <Y>73.050</Y>
    <Z>2143</Z>
  </point>
  <point index="931">
    <X>32.291</X>
    <Y>47.520</Y>
    <Z>2196</Z>
  </point>
  <point index="932">
    <X>103.674</X>
    <Y>32.312</Y>
    <Z>2286</Z>
  </point>
  <point index="933">
    <X>55.364</X>
    <Y>22.437</Y>
    <Z>2204</Z>
  </point>
  <point index="934">
    <X>72.680</X>
    <Y>46.854</Y>
    <Z>2218</Z>
  </point>
  <point index="935">
    <X>101.894</X>
    <Y>11.880</Y>
    <Z>2174</Z>
  </point>
  <point index="936">
    <X>61.591</X>
    <Y>31.407</Y>
    <Z>2155</Z>
  </point>
  <point index="937">
    <X>31.736</X>
    <Y>56.321</Y>
    <Z>2166</Z>
  </point>
  <point index="938">
    <X>55.120</X>
    <Y>31.569</Y>
    <Z>2218</Z>
  </point>
  <point index="939">
    <X>99.015</X>
    <Y>18.277</Y>
    <Z>2006</Z>
  </point>
  <point index="940">
    <X>69.089</X>
    <Y>11.456</Y>
    <Z>2023</Z>
  </point>
  <point index="941">
    <X>16.053</X>
    <Y>75.872</Y>
    <Z>2167</Z>
  </point>
  <point index="942">
    <X>102.645</X>
    <Y>9.800</Y>
    <Z>2221</Z>
  </point>
  <point index="943">
    <X>62.771</X>
    <Y>11.543</Y>
    <Z>2229</Z>
  </point>
  <point index="944">
    <X>96.029</X>
    <Y>59.311</Y>
    <Z>2168</Z>
  </point>
  <point index="945">
    <X>64.036</X>
    <Y>20.652</Y>
    <Z>2291</Z>
  </point>
  <point index="946">
    <X>106.143</X>
    <Y>31.815</Y>
    <Z>2159</Z>
  </point>
  <point index="947">
    <X>113.102</X>
    <Y>15.640</Y>
    <Z>2240</Z>
  </point>
  <point index="948">
    <X>60.594</X>
    <Y>69.917</Y>
    <Z>2092</Z>
  </point>
  <point index="949">
    <X>87.414</X>
    <Y>55.882</Y>
    <Z>2225</Z>
  </point>
  <point index="950">
    <X>26.102</X>
    <Y>58.350</Y>
    <Z>2162</Z>
  </point>
  <point index="951">
    <X>73.992</X>
    <Y>34.004</Y>
    <Z>2289</Z>
  </point>
  <point index="952">
    <X>67.644</X>
    <Y>73.637</Y>
    <Z>2065</Z>
  </point>
  <point index="953">
    <X>76.365</X>
    <Y>51.888</Y>
    <Z>2094</Z>
  </point>
  <point index="954">
    <X>18.731</X>
    <Y>60.270</Y>
    <Z>2021</Z>
  </point>
  <point index="955">
    <X>27.460</X>
    <Y>35.623</Y>
    <Z>2076</Z>
  </point>
  <point index="956">
    <X>30.716</X>
    <Y>74.059</Y>
    <Z>2111</Z>
  </point>
  <point index="957">
    <X>16.998</X>
    <Y>21.017</Y>
    <Z>2116</Z>
  </point>
  <point index="958">
    <X>50.734</X>
    <Y>72.908</Y>
    <Z>2028</Z>
  </point>
  <point index="959">
    <X>109.331</X>
    <Y>21.692</Y>
    <Z>2036</Z>
  </point>
  <point index="960">
    <X>65.329</X>
    <Y>75.093</Y>
    <Z>2210</Z>
  </point>
  <point index="961">
    <X>33.501</X>
    <Y>11.975</Y>
    <Z>2262</Z>
  </point>
  <point index="962">
    <X>15.297</X>
    <Y>65.279</Y>
    <Z>2208</Z>
  </point>
  <point index="963">
    <X>15.529</X>
    <Y>36.917</Y>
    <Z>2195</Z>
  </point>
  <point index="964">
    <X>34.989</X>
    <Y>71.322</Y>
    <Z>2225</Z>
  </point>
  <point index="965">
    <X>88.691</X>
    <Y>23.519</Y>
    <Z>2130</Z>
  </point>
  <point index="966">
    <X>21.173</X>
    <Y>49.649</Y>
    <Z>2129</Z>
  </point>
  <point index="967">
    <X>38.856</X>
    <Y>30.556</Y>
    <Z>2111</Z>
  </point>
  <point index="968">
    <X>62.386</X>
    <Y>63.123</Y>
    <Z>2205</Z>
  </point>
  <point index="969">
    <X>49.028</X>
    <Y>69.912</Y>
    <Z>2105</Z>
  </point>
  <point index="970">
    <X>52.963</X>
    <Y>12.651</Y>
    <Z>2239</Z>
  </point>
  <point index="971">
    <X>113.257</X>
    <Y>71.375</Y>
    <Z>2249</Z>
  </point>
  <point index="972">
    <X>96.990</X>
    <Y>18.783</Y>
    <Z>2116</Z>
  </point>
  <point index="973">
    <X>59.082</X>
    <Y>52.537</Y>
    <Z>2002</Z>
  </point>
  <point index="974">
    <X>11.224</X>
    <Y>69.327</Y>
    <Z>2074</Z>
  </point>
  <point index="975">
    <X>21.696</X>
    <Y>78.742</Y>
    <Z>2162</Z>
  </point>
  <point index="976">
    <X>71.708</X>
    <Y>8.595</Y>
    <Z>2165</Z>
  </point>
  <point index="977">
    <X>34.562</X>
    <Y>19.720</Y>
    <Z>2266</Z>
  </point>
  <point index="978">
    <X>112.566</X>
    <Y>29.726</Y>
    <Z>2211</Z>
  </point>
  <point index="979">
    <X>35.975</X>
    <Y>14.293</Y>
    <Z>2131</Z>
  </point>
  <point index="980">
    <X>107.589</X>
    <Y>68.339</Y>
    <Z>2068</Z>
  </point>
  <point index="981">
    <X>114.343</X>
    <Y>19.045</Y>
    <Z>2286</Z>
  </point>
  <point index="982">
    <X>37.255</X>
    <Y>32.748</Y>
    <Z>2010</Z>
  </point>
  <point index="983">
    <X>79.620</X>
    <Y>63.559</Y>
    <Z>2168</Z>
  </point>
  <point index="984">
    <X>19.976</X>
    <Y>72.945</Y>
    <Z>2053</Z>
  </point>
  <point index="985">
    <X>99.650</X>
    <Y>11.224</Y>
    <Z>2033</Z>
  </point>
  <point index="986">
    <X>50.804</X>
    <Y>71.522</Y>
    <Z>2034</Z>
  </point>
  <point index="987">
    <X>22.375</X>
    <Y>69.780</Y>
    <Z>2204</Z>
  </point>
  <point index="988">
    <X>68.315</X>
    <Y>34.146</Y>
    <Z>2023</Z>
  </point>
  <point index="989">
    <X>24.848</X>
    <Y>27.171</Y>
    <Z>2240</Z>
  </point>
  <point index="990">
    <X>33.433</X>
    <Y>61.354</Y>
    <Z>2258</Z>
  </point>
  <point index="991">
    <X>21.009</X>
    <Y>62.716</Y>
    <Z>2118</Z>
  </point>
  <point index="992">
    <X>26.982</X>
    <Y>27.741</Y>
    <Z>2106</Z>
  </point>
  <point index="993">
    <X>37.086</X>
    <Y>31.441</Y>
    <Z>2026</Z>
  </point>
  <point index="994">
    <X>57.359</X>
    <Y>58.879</Y>
    <Z>2096</Z>
  </point>
  <point index="995">
    <X>104.457</X>
    <Y>29.426</Y>
    <Z>2265</Z>
  </point>
  <point index="996">
    <X>27.000</X>
    <Y>25.438</Y>
    <Z>2105</Z>
  </point>
  <point index="997">
    <X>18.347</X>
    <Y>34.027</Y>
    <Z>2042</Z>
  </point>
  <point index="998">
    <X>103.700</X>
    <Y>75.663</Y>
    <Z>2287</Z>
  </point>
  <point index="999">
    <X>13.086</X>
    <Y>37.138</Y>
    <Z>2251</Z>
  </point>
  <point index="1000">
    <X>25.185</X>
    <Y>58.118</Y>
    <Z>2219</Z>
  </point>
  <point index="1001">
    <X>63.035</X>
    <Y>28.853</Y>
    <Z>2246</Z>
  </point>
  <point index="1002">
    <X>29.114</X>
    <Y>54.546</Y>
    <Z>2024</Z>
  </point>
  <point index="1003">
    <X>111.993</X>
    <Y>21.266</Y>
    <Z>2180</Z>
  </point>
  <point index="1004">
    <X>70.964</X>
    <Y>16.933</Y>
    <Z>2124</Z>
  </point>
  <point index="1005">
    <X>101.200</X>
    <Y>29.929</Y>
    <Z>2130</Z>
  </point>
  <point index="1006">
    <X>23.815</X>
    <Y>21.585</Y>
    <Z>2295</Z>
  </point>
  <point index="1007">
    <X>109.912</X>
    <Y>73.788</Y>
    <Z>2067</Z>
  </point>
  <point index="1008">
    <X>89.563</X>
    <Y>63.916</Y>
    <Z>2065</Z>
  </point>
  <point index="1009">
    <X>12.850</X>
    <Y>34.926</Y>
    <Z>2229</Z>
  </point>
  <point index="1010">
    <X>79.198</X>
    <Y>55.066</Y>
    <Z>2136</Z>
  </point>
  <point index="1011">
    <X>19.398</X>
    <Y>14.390</Y>
    <Z>2017</Z>
  </point>
  <point index="1012">
    <X>118.333</X>
    <Y>70.041</Y>
    <Z>2072</Z>
  </point>
  <point index="1013">
    <X>9.438</X>
    <Y>62.176</Y>
    <Z>2074</Z>
  </point>
  <point index="1014">
    <X>22.779</X>
    <Y>71.993</Y>
    <Z>2230</Z>
  </point>
  <point index="1015">
    <X>56.376</X>
    <Y>32.229</Y>
    <Z>2149</Z>
  </point>
  <point index="1016">
    <X>87.377</X>
    <Y>56.687</Y>
    <Z>2227</Z>
  </point>
  <point index="1017">
    <X>97.642</X>
    <Y>15.079</Y>
    <Z>2081</Z>
  </point>
  <point index="1018">
    <X>109.448</X>
    <Y>16.535</Y>
    <Z>2042</Z>
  </point>
  <point index="1019">
    <X>70.542</X>
    <Y>32.530</Y>
    <Z>2101</Z>
  </point>
  <point index="1020">
    <X>96.852</X>
    <Y>61.313</Y>
    <Z>2123</Z>
  </point>
  <point index="1021">
    <X>29.090</X>
    <Y>64.086</Y>
    <Z>2023</Z>
  </point>
  <point index="1022">
    <X>31.520</X>
    <Y>60.922</Y>
    <Z>2155</Z>
  </point>
  <point index="1023">
    <X>67.846</X>
    <Y>39.950</Y>
    <Z>2052</Z>
  </point>
  <point index="1024">
    <X>111.674</X>
    <Y>56.476</Y>
    <Z>2163</Z>
  </point>
  <point index="1025">
    <X>74.457</X>
    <Y>64.941</Y>
    <Z>2276</Z>
  </point>
  <point index="1026">
    <X>39.267</X>
    <Y>67.070</Y>
    <Z>2142</Z>
  </point>
  <point index="1027">
    <X>94.068</X>
    <Y>70.045</Y>
    <Z>2275</Z>
  </point>
  <point index="1028">
    <X>89.286</X>
    <Y>60.297</Y>
    <Z>2086</Z>
  </point>
  <point index="1029">
    <X>59.620</X>
    <Y>66.180</Y>
    <Z>2031</Z>
  </point>
  <point index="1030">
    <X>63.384</X>
    <Y>49.550</Y>
    <Z>2268</Z>
  </point>
  <point index="1031">
    <X>106.251</X>
    <Y>48.695</Y>
    <Z>2152</Z>
  </point>
  <point index="1032">
    <X>56.416</X>
    <Y>66.570</Y>
    <Z>2147</Z>
  </point>
  <point index="1033">
    <X>89.112</X>
    <Y>17.483</Y>
    <Z>2099</Z>
  </point>
  <point index="1034">
    <X>10.215</X>
    <Y>64.865</Y>
    <Z>2017</Z>
  </point>
  <point index="1035">
    <X>16.226</X>
    <Y>51.254</Y>
    <Z>2157</Z>
  </point>
  <point index="1036">
    <X>104.867</X>
    <Y>15.766</Y>
    <Z>2239</Z>
  </point>
  <point index="1037">
    <X>90.303</X>
    <Y>65.301</Y>
    <Z>2010</Z>
  </point>
  <point index="1038">
    <X>20.133</X>
    <Y>31.726</Y>
    <Z>2063</Z>
  </point>
  <point index="1039">
    <X>114.981</X>
    <Y>18.425</Y>
    <Z>2226</Z>
  </point>
  <point index="1040">
    <X>34.927</X>
    <Y>56.945</Y>
    <Z>2231</Z>
  </point>
  <point index="1041">
    <X>74.273</X>
    <Y>48.259</Y>
    <Z>2293</Z>
  </point>
  <point index="1042">
    <X>105.634</X>
    <Y>24.819</Y>
    <Z>2191</Z>
  </point>
  <point index="1043">
    <X>35.225</X>
    <Y>11.382</Y>
    <Z>2203</Z>
  </point>
  <point index="1044">
    <X>65.858</X>
    <Y>65.740</Y>
    <Z>2177</Z>
  </point>
  <point index="1045">
    <X>99.505</X>
    <Y>28.890</Y>
    <Z>2024</Z>
  </point>
  <point index="1046">
    <X>24.890</X>
    <Y>40.548</Y>
    <Z>2238</Z>
  </point>
  <point index="1047">
    <X>26.724</X>
    <Y>23.177</Y>
    <Z>2123</Z>
  </point>
  <point index="1048">
    <X>21.784</X>
    <Y>48.132</Y>
    <Z>2167</Z>
  </point>
  <point index="1049">
    <X>101.654</X>
    <Y>55.322</Y>
    <Z>2159</Z>
  </point>
  <point index="1050">
    <X>52.192</X>
    <Y>56.123</Y>
    <Z>2166</Z>
  </point>
  <point index="1051">
    <X>33.004</X>
    <Y>63.775</Y>
    <Z>2235</Z>
  </point>
  <point index="1052">
    <X>62.839</X>
    <Y>72.679</Y>
    <Z>2233</Z>
  </point>
  <point index="1053">
    <X>35.650</X>
    <Y>17.389</Y>
    <Z>2162</Z>
  </point>
  <point index="1054">
    <X>63.601</X>
    <Y>17.789</Y>
    <Z>2281</Z>
  </point>
  <point index="1055">
    <X>114.245</X>
    <Y>28.632</Y>
    <Z>2296</Z>
  </point>
  <point index="1056">
    <X>53.979</X>
    <Y>9.361</Y>
    <Z>2279</Z>
  </point>
  <point index="1057">
    <X>63.736</X>
    <Y>50.060</Y>
    <Z>2290</Z>
  </point>
  <point index="1058">
    <X>57.520</X>
    <Y>35.177</Y>
    <Z>2087</Z>
  </point>
  <point index="1059">
    <X>28.438</X>
    <Y>66.765</Y>
    <Z>2015</Z>
  </point>
  <point index="1060">
    <X>92.337</X>
    <Y>63.249</Y>
    <Z>2180</Z>
  </point>
  <point index="1061">
    <X>54.349</X>
    <Y>74.549</Y>
    <Z>2259</Z>
  </point>
  <point index="1062">
    <X>69.194</X>
    <Y>15.949</Y>
    <Z>2028</Z>
  </point>
  <point index="1063">
    <X>61.936</X>
    <Y>29.566</Y>
    <Z>2177</Z>
  </point>
  <point index="1064">
    <X>81.309</X>
    <Y>62.087</Y>
    <Z>2293</Z>
  </point>
  <point index="1065">
    <X>68.997</X>
    <Y>67.805</Y>
    <Z>2018</Z>
  </point>
  <point index="1066">
    <X>109.179</X>
    <Y>47.321</Y>
    <Z>2027</Z>
  </point>
  <point index="1067">
    <X>20.075</X>
    <Y>31.857</Y>
    <Z>2060</Z>
  </point>
  <point index="1068">
    <X>106.954</X>
    <Y>8.291</Y>
    <Z>2108</Z>
  </point>
  <point index="1069">
    <X>53.600</X>
    <Y>59.628</Y>
    <Z>2300</Z>
  </point>
  <point index="1070">
    <X>101.976</X>
    <Y>63.996</Y>
    <Z>2179</Z>
  </point>
  <point index="1071">
    <X>105.746</X>
    <Y>57.800</Y>
    <Z>2184</Z>
  </point>
  <point index="1072">
    <X>10.429</X>
    <Y>58.098</Y>
    <Z>2001</Z>
  </point>
  <point index="1073">
    <X>20.157</X>
    <Y>11.803</Y>
    <Z>2065</Z>
  </point>
  <point index="1074">
    <X>62.291</X>
    <Y>74.645</Y>
    <Z>2199</Z>
  </point>
  <point index="1075">
    <X>74.368</X>
    <Y>36.636</Y>
    <Z>2284</Z>
  </point>
  <point index="1076">
    <X>58.303</X>
    <Y>67.244</Y>
    <Z>2045</Z>
  </point>
  <point index="1077">
    <X>9.603</X>
    <Y>20.917</Y>
    <Z>2062</Z>
  </point>
  <point index="1078">
    <X>30.314</X>
    <Y>32.121</Y>
    <Z>2089</Z>
  </point>
  <point index="1079">
    <X>27.300</X>
    <Y>30.743</Y>
    <Z>2086</Z>
  </point>
  <point index="1080">
    <X>29.481</X>
    <Y>8.063</Y>
    <Z>2044</Z>
  </point>
  <point index="1081">
    <X>114.978</X>
    <Y>49.516</Y>
    <Z>2226</Z>
  </point>
  <point index="1082">
    <X>54.046</X>
    <Y>24.275</Y>
    <Z>2276</Z>
  </point>
  <point index="1083">
    <X>98.392</X>
    <Y>23.701</Y>
    <Z>2040</Z>
  </point>
  <point index="1084">
    <X>106.246</X>
    <Y>7.530</Y>
    <Z>2153</Z>
  </point>
  <point index="1085">
    <X>26.003</X>
    <Y>18.178</Y>
    <Z>2168</Z>
  </point>
  <point index="1086">
    <X>115.347</X>
    <Y>62.773</Y>
    <Z>2191</Z>
  </point>
  <point index="1087">
    <X>13.538</X>
    <Y>60.491</Y>
    <Z>2294</Z>
  </point>
  <point index="1088">
    <X>13.269</X>
    <Y>59.568</Y>
    <Z>2269</Z>
  </point>
  <point index="1089">
    <X>35.815</X>
    <Y>52.976</Y>
    <Z>2147</Z>
  </point>
  <point index="1090">
    <X>7.374</X>
    <Y>21.815</Y>
    <Z>2228</Z>
  </point>
  <point index="1091">
    <X>30.000</X>
    <Y>8.669</Y>
    <Z>2072</Z>
  </point>
  <point index="1092">
    <X>66.383</X>
    <Y>36.677</Y>
    <Z>2144</Z>
  </point>
  <point index="1093">
    <X>20.956</X>
    <Y>17.005</Y>
    <Z>2115</Z>
  </point>
  <point index="1094">
    <X>30.118</X>
    <Y>65.403</Y>
    <Z>2078</Z>
  </point>
  <point index="1095">
    <X>57.335</X>
    <Y>77.416</Y>
    <Z>2097</Z>
  </point>
  <point index="1096">
    <X>51.222</X>
    <Y>17.624</Y>
    <Z>2074</Z>
  </point>
  <point index="1097">
    <X>108.581</X>
    <Y>58.636</Y>
    <Z>2006</Z>
  </point>
  <point index="1098">
    <X>97.688</X>
    <Y>74.060</Y>
    <Z>2078</Z>
  </point>
  <point index="1099">
    <X>97.984</X>
    <Y>65.742</Y>
    <Z>2062</Z>
  </point>
  <point index="1100">
    <X>72.195</X>
    <Y>62.775</Y>
    <Z>2191</Z>
  </point>
  <point index="1101">
    <X>30.810</X>
    <Y>30.342</Y>
    <Z>2116</Z>
  </point>
  <point index="1102">
    <X>70.642</X>
    <Y>72.348</Y>
    <Z>2107</Z>
  </point>
  <point index="1103">
    <X>15.269</X>
    <Y>63.225</Y>
    <Z>2209</Z>
  </point>
  <point index="1104">
    <X>99.069</X>
    <Y>14.400</Y>
    <Z>2003</Z>
  </point>
  <point index="1105">
    <X>55.488</X>
    <Y>32.355</Y>
    <Z>2198</Z>
  </point>
  <point index="1106">
    <X>25.716</X>
    <Y>9.585</Y>
    <Z>2186</Z>
  </point>
  <point index="1107">
    <X>57.297</X>
    <Y>31.940</Y>
    <Z>2099</Z>
  </point>
  <point index="1108">
    <X>110.815</X>
    <Y>71.697</Y>
    <Z>2116</Z>
  </point>
  <point index="1109">
    <X>96.883</X>
    <Y>72.609</Y>
    <Z>2122</Z>
  </point>
  <point index="1110">
    <X>60.374</X>
    <Y>32.504</Y>
    <Z>2078</Z>
  </point>
  <point index="1111">
    <X>107.525</X>
    <Y>29.370</Y>
    <Z>2072</Z>
  </point>
  <point index="1112">
    <X>73.959</X>
    <Y>71.953</Y>
    <Z>2287</Z>
  </point>
  <point index="1113">
    <X>95.478</X>
    <Y>9.105</Y>
    <Z>2198</Z>
  </point>
  <point index="1114">
    <X>58.756</X>
    <Y>51.188</Y>
    <Z>2020</Z>
  </point>
  <point index="1115">
    <X>17.483</X>
    <Y>10.379</Y>
    <Z>2089</Z>
  </point>
  <point index="1116">
    <X>16.602</X>
    <Y>16.037</Y>
    <Z>2137</Z>
  </point>
  <point index="1117">
    <X>13.734</X>
    <Y>33.983</Y>
    <Z>2293</Z>
  </point>
  <point index="1118">
    <X>30.441</X>
    <Y>68.573</Y>
    <Z>2096</Z>
  </point>
  <point index="1119">
    <X>31.746</X>
    <Y>20.797</Y>
    <Z>2167</Z>
  </point>
  <point index="1120">
    <X>101.451</X>
    <Y>70.597</Y>
    <Z>2146</Z>
  </point>
  <point index="1121">
    <X>23.391</X>
    <Y>29.525</Y>
    <Z>2268</Z>
  </point>
  <point index="1122">
    <X>80.180</X>
    <Y>66.373</Y>
    <Z>2209</Z>
  </point>
  <point index="1123">
    <X>71.931</X>
    <Y>58.872</Y>
    <Z>2177</Z>
  </point>
  <point index="1124">
    <X>19.074</X>
    <Y>10.497</Y>
    <Z>2003</Z>
  </point>
  <point index="1125">
    <X>58.730</X>
    <Y>31.075</Y>
    <Z>2021</Z>
  </point>
  <point index="1126">
    <X>55.350</X>
    <Y>76.761</Y>
    <Z>2205</Z>
  </point>
  <point index="1127">
    <X>65.041</X>
    <Y>67.731</Y>
    <Z>2228</Z>
  </point>
  <point index="1128">
    <X>107.657</X>
    <Y>65.773</Y>
    <Z>2064</Z>
  </point>
  <point index="1129">
    <X>63.084</X>
    <Y>77.347</Y>
    <Z>2249</Z>
  </point>
  <point index="1130">
    <X>34.941</X>
    <Y>26.029</Y>
    <Z>2230</Z>
  </point>
  <point index="1131">
    <X>29.441</X>
    <Y>46.440</Y>
    <Z>2042</Z>
  </point>
  <point index="1132">
    <X>18.790</X>
    <Y>10.467</Y>
    <Z>2018</Z>
  </point>
  <point index="1133">
    <X>13.390</X>
    <Y>73.995</Y>
    <Z>2280</Z>
  </point>
  <point index="1134">
    <X>31.508</X>
    <Y>62.705</Y>
    <Z>2154</Z>
  </point>
  <point index="1135">
    <X>31.499</X>
    <Y>67.665</Y>
    <Z>2153</Z>
  </point>
  <point index="1136">
    <X>66.462</X>
    <Y>61.165</Y>
    <Z>2139</Z>
  </point>
  <point index="1137">
    <X>71.610</X>
    <Y>64.271</Y>
    <Z>2159</Z>
  </point>
  <point index="1138">
    <X>28.747</X>
    <Y>73.224</Y>
    <Z>2004</Z>
  </point>
  <point index="1139">
    <X>93.163</X>
    <Y>67.668</Y>
    <Z>2258</Z>
  </point>
  <point index="1140">
    <X>98.546</X>
    <Y>20.888</Y>
    <Z>2031</Z>
  </point>
  <point index="1141">
    <X>66.860</X>
    <Y>49.525</Y>
    <Z>2114</Z>
  </point>
  <point index="1142">
    <X>35.827</X>
    <Y>58.177</Y>
    <Z>2146</Z>
  </point>
  <point index="1143">
    <X>8.053</X>
    <Y>18.904</Y>
    <Z>2177</Z>
  </point>
  <point index="1144">
    <X>101.758</X>
    <Y>56.686</Y>
    <Z>2165</Z>
  </point>
  <point index="1145">
    <X>107.728</X>
    <Y>25.675</Y>
    <Z>2059</Z>
  </point>
  <point index="1146">
    <X>26.030</X>
    <Y>35.118</Y>
    <Z>2166</Z>
  </point>
  <point index="1147">
    <X>94.193</X>
    <Y>73.102</Y>
    <Z>2268</Z>
  </point>
  <point index="1148">
    <X>102.801</X>
    <Y>63.008</Y>
    <Z>2231</Z>
  </point>
  <point index="1149">
    <X>37.291</X>
    <Y>22.684</Y>
    <Z>2007</Z>
  </point>
  <point index="1150">
    <X>59.345</X>
    <Y>64.637</Y>
    <Z>2014</Z>
  </point>
  <point index="1151">
    <X>31.510</X>
    <Y>48.549</Y>
    <Z>2154</Z>
  </point>
  <point index="1152">
    <X>22.311</X>
    <Y>58.357</Y>
    <Z>2200</Z>
  </point>
  <point index="1153">
    <X>113.791</X>
    <Y>63.602</Y>
    <Z>2278</Z>
  </point>
  <point index="1154">
    <X>60.565</X>
    <Y>10.833</Y>
    <Z>2090</Z>
  </point>
  <point index="1155">
    <X>15.546</X>
    <Y>38.840</Y>
    <Z>2194</Z>
  </point>
  <point index="1156">
    <X>16.260</X>
    <Y>12.746</Y>
    <Z>2156</Z>
  </point>
  <point index="1157">
    <X>70.662</X>
    <Y>12.992</Y>
    <Z>2108</Z>
  </point>
  <point index="1158">
    <X>28.681</X>
    <Y>33.851</Y>
    <Z>2000</Z>
  </point>
  <point index="1159">
    <X>115.105</X>
    <Y>27.470</Y>
    <Z>2214</Z>
  </point>
  <point index="1160">
    <X>59.731</X>
    <Y>18.873</Y>
    <Z>2038</Z>
  </point>
  <point index="1161">
    <X>63.384</X>
    <Y>72.631</Y>
    <Z>2268</Z>
  </point>
  <point index="1162">
    <X>75.804</X>
    <Y>26.385</Y>
    <Z>2148</Z>
  </point>
  <point index="1163">
    <X>62.049</X>
    <Y>58.110</Y>
    <Z>2184</Z>
  </point>
  <point index="1164">
    <X>72.419</X>
    <Y>64.130</Y>
    <Z>2203</Z>
  </point>
  <point index="1165">
    <X>97.829</X>
    <Y>76.277</Y>
    <Z>2070</Z>
  </point>
  <point index="1166">
    <X>60.240</X>
    <Y>78.697</Y>
    <Z>2070</Z>
  </point>
  <point index="1167">
    <X>36.277</X>
    <Y>72.879</Y>
    <Z>2103</Z>
  </point>
  <point index="1168">
    <X>103.606</X>
    <Y>44.841</Y>
    <Z>2281</Z>
  </point>
  <point index="1169">
    <X>109.870</X>
    <Y>66.302</Y>
    <Z>2065</Z>
  </point>
  <point index="1170">
    <X>12.421</X>
    <Y>33.802</Y>
    <Z>2188</Z>
  </point>
  <point index="1171">
    <X>72.257</X>
    <Y>31.434</Y>
    <Z>2195</Z>
  </point>
  <point index="1172">
    <X>50.160</X>
    <Y>54.669</Y>
    <Z>2021</Z>
  </point>
  <point index="1173">
    <X>68.534</X>
    <Y>77.113</Y>
    <Z>2009</Z>
  </point>
  <point index="1174">
    <X>20.159</X>
    <Y>9.309</Y>
    <Z>2065</Z>
  </point>
  <point index="1175">
    <X>117.089</X>
    <Y>24.108</Y>
    <Z>2026</Z>
  </point>
  <point index="1176">
    <X>104.815</X>
    <Y>66.478</Y>
    <Z>2243</Z>
  </point>
  <point index="1177">
    <X>60.915</X>
    <Y>25.210</Y>
    <Z>2112</Z>
  </point>
  <point index="1178">
    <X>9.974</X>
    <Y>63.925</Y>
    <Z>2035</Z>
  </point>
  <point index="1179">
    <X>49.778</X>
    <Y>68.198</Y>
    <Z>2049</Z>
  </point>
  <point index="1180">
    <X>92.032</X>
    <Y>60.201</Y>
    <Z>2151</Z>
  </point>
  <point index="1181">
    <X>58.415</X>
    <Y>21.418</Y>
    <Z>2039</Z>
  </point>
  <point index="1182">
    <X>33.602</X>
    <Y>74.239</Y>
    <Z>2268</Z>
  </point>
  <point index="1183">
    <X>61.431</X>
    <Y>24.736</Y>
    <Z>2145</Z>
  </point>
  <point index="1184">
    <X>27.625</X>
    <Y>10.452</Y>
    <Z>2066</Z>
  </point>
  <point index="1185">
    <X>78.479</X>
    <Y>28.547</Y>
    <Z>2083</Z>
  </point>
  <point index="1186">
    <X>66.000</X>
    <Y>24.006</Y>
    <Z>2168</Z>
  </point>
  <point index="1187">
    <X>16.863</X>
    <Y>55.524</Y>
    <Z>2123</Z>
  </point>
  <point index="1188">
    <X>34.302</X>
    <Y>51.423</Y>
    <Z>2290</Z>
  </point>
  <point index="1189">
    <X>23.380</X>
    <Y>68.774</Y>
    <Z>2267</Z>
  </point>
  <point index="1190">
    <X>105.055</X>
    <Y>27.417</Y>
    <Z>2227</Z>
  </point>
  <point index="1191">
    <X>48.297</X>
    <Y>57.481</Y>
    <Z>2159</Z>
  </point>
  <point index="1192">
    <X>37.648</X>
    <Y>57.609</Y>
    <Z>2021</Z>
  </point>
  <point index="1193">
    <X>58.713</X>
    <Y>59.267</Y>
    <Z>2022</Z>
  </point>
  <point index="1194">
    <X>28.352</X>
    <Y>55.176</Y>
    <Z>2020</Z>
  </point>
  <point index="1195">
    <X>66.478</X>
    <Y>10.934</Y>
    <Z>2138</Z>
  </point>
  <point index="1196">
    <X>36.869</X>
    <Y>71.353</Y>
    <Z>2047</Z>
  </point>
  <point index="1197">
    <X>62.791</X>
    <Y>67.335</Y>
    <Z>2230</Z>
  </point>
  <point index="1198">
    <X>38.091</X>
    <Y>32.574</Y>
    <Z>2054</Z>
  </point>
  <point index="1199">
    <X>96.283</X>
    <Y>12.628</Y>
    <Z>2154</Z>
  </point>
  <point index="1200">
    <X>110.995</X>
    <Y>16.678</Y>
    <Z>2126</Z>
  </point>
  <point index="1201">
    <X>16.074</X>
    <Y>28.982</Y>
    <Z>2166</Z>
  </point>
  <point index="1202">
    <X>69.953</X>
    <Y>58.273</Y>
    <Z>2069</Z>
  </point>
  <point index="1203">
    <X>115.799</X>
    <Y>50.454</Y>
    <Z>2148</Z>
  </point>
  <point index="1204">
    <X>112.894</X>
    <Y>22.163</Y>
    <Z>2229</Z>
  </point>
  <point index="1205">
    <X>98.749</X>
    <Y>50.413</Y>
    <Z>2020</Z>
  </point>
  <point index="1206">
    <X>108.818</X>
    <Y>18.977</Y>
    <Z>2008</Z>
  </point>
  <point index="1207">
    <X>64.010</X>
    <Y>50.013</Y>
    <Z>2293</Z>
  </point>
  <point index="1208">
    <X>93.467</X>
    <Y>18.006</Y>
    <Z>2287</Z>
  </point>
  <point index="1209">
    <X>91.826</X>
    <Y>62.259</Y>
    <Z>2131</Z>
  </point>
  <point index="1210">
    <X>38.721</X>
    <Y>54.366</Y>
    <Z>2101</Z>
  </point>
  <point index="1211">
    <X>119.296</X>
    <Y>53.583</Y>
    <Z>2144</Z>
  </point>
  <point index="1212">
    <X>114.097</X>
    <Y>9.896</Y>
    <Z>2294</Z>
  </point>
  <point index="1213">
    <X>59.634</X>
    <Y>27.981</Y>
    <Z>2032</Z>
  </point>
  <point index="1214">
    <X>56.711</X>
    <Y>58.716</Y>
    <Z>2131</Z>
  </point>
  <point index="1215">
    <X>65.427</X>
    <Y>56.587</Y>
    <Z>2204</Z>
  </point>
  <point index="1216">
    <X>65.449</X>
    <Y>34.611</Y>
    <Z>2203</Z>
  </point>
  <point index="1217">
    <X>30.447</X>
    <Y>22.066</Y>
    <Z>2096</Z>
  </point>
  <point index="1218">
    <X>35.724</X>
    <Y>70.436</Y>
    <Z>2155</Z>
  </point>
  <point index="1219">
    <X>108.280</X>
    <Y>53.200</Y>
    <Z>2025</Z>
  </point>
  <point index="1220">
    <X>62.571</X>
    <Y>77.431</Y>
    <Z>2216</Z>
  </point>
  <point index="1221">
    <X>54.820</X>
    <Y>49.256</Y>
    <Z>2234</Z>
  </point>
  <point index="1222">
    <X>89.590</X>
    <Y>56.704</Y>
    <Z>2063</Z>
  </point>
  <point index="1223">
    <X>53.437</X>
    <Y>31.232</Y>
    <Z>2284</Z>
  </point>
  <point index="1224">
    <X>28.534</X>
    <Y>37.568</Y>
    <Z>2009</Z>
  </point>
  <point index="1225">
    <X>118.196</X>
    <Y>14.553</Y>
    <Z>2062</Z>
  </point>
  <point index="1226">
    <X>57.585</X>
    <Y>47.945</Y>
    <Z>2084</Z>
  </point>
  <point index="1227">
    <X>54.981</X>
    <Y>15.880</Y>
    <Z>2225</Z>
  </point>
  <point index="1228">
    <X>28.554</X>
    <Y>15.157</Y>
    <Z>2008</Z>
  </point>
  <point index="1229">
    <X>113.576</X>
    <Y>59.231</Y>
    <Z>2266</Z>
  </point>
  <point index="1230">
    <X>112.521</X>
    <Y>29.327</Y>
    <Z>2209</Z>
  </point>
  <point index="1231">
    <X>47.870</X>
    <Y>56.420</Y>
    <Z>2191</Z>
  </point>
  <point index="1232">
    <X>104.831</X>
    <Y>66.886</Y>
    <Z>2242</Z>
  </point>
  <point index="1233">
    <X>110.719</X>
    <Y>70.757</Y>
    <Z>2111</Z>
  </point>
  <point index="1234">
    <X>96.278</X>
    <Y>56.204</Y>
    <Z>2155</Z>
  </point>
  <point index="1235">
    <X>100.610</X>
    <Y>22.816</Y>
    <Z>2093</Z>
  </point>
  <point index="1236">
    <X>52.508</X>
    <Y>74.738</Y>
    <Z>2196</Z>
  </point>
  <point index="1237">
    <X>107.494</X>
    <Y>18.620</Y>
    <Z>2074</Z>
  </point>
  <point index="1238">
    <X>71.345</X>
    <Y>51.213</Y>
    <Z>2145</Z>
  </point>
  <point index="1239">
    <X>98.682</X>
    <Y>21.861</Y>
    <Z>2024</Z>
  </point>
  <point index="1240">
    <X>66.332</X>
    <Y>70.171</Y>
    <Z>2147</Z>
  </point>
  <point index="1241">
    <X>48.825</X>
    <Y>62.070</Y>
    <Z>2120</Z>
  </point>
  <point index="1242">
    <X>40.688</X>
    <Y>21.027</Y>
    <Z>2247</Z>
  </point>
  <point index="1243">
    <X>75.546</X>
    <Y>30.860</Y>
    <Z>2172</Z>
  </point>
  <point index="1244">
    <X>52.474</X>
    <Y>17.860</Y>
    <Z>2193</Z>
  </point>
  <point index="1245">
    <X>29.258</X>
    <Y>15.037</Y>
    <Z>2032</Z>
  </point>
  <point index="1246">
    <X>95.251</X>
    <Y>52.262</Y>
    <Z>2210</Z>
  </point>
  <point index="1247">
    <X>34.101</X>
    <Y>61.936</Y>
    <Z>2295</Z>
  </point>
  <point index="1248">
    <X>71.241</X>
    <Y>35.502</Y>
    <Z>2139</Z>
  </point>
  <point index="1249">
    <X>35.927</X>
    <Y>18.501</Y>
    <Z>2136</Z>
  </point>
  <point index="1250">
    <X>87.405</X>
    <Y>64.361</Y>
    <Z>2225</Z>
  </point>
  <point index="1251">
    <X>33.689</X>
    <Y>10.230</Y>
    <Z>2272</Z>
  </point>
  <point index="1252">
    <X>101.734</X>
    <Y>27.516</Y>
    <Z>2164</Z>
  </point>
  <point index="1253">
    <X>101.314</X>
    <Y>74.643</Y>
    <Z>2137</Z>
  </point>
  <point index="1254">
    <X>25.338</X>
    <Y>66.171</Y>
    <Z>2210</Z>
  </point>
  <point index="1255">
    <X>28.669</X>
    <Y>23.564</Y>
    <Z>2000</Z>
  </point>
  <point index="1256">
    <X>66.942</X>
    <Y>11.821</Y>
    <Z>2109</Z>
  </point>
  <point index="1257">
    <X>21.412</X>
    <Y>59.921</Y>
    <Z>2144</Z>
  </point>
  <point index="1258">
    <X>32.512</X>
    <Y>63.037</Y>
    <Z>2208</Z>
  </point>
  <point index="1259">
    <X>60.165</X>
    <Y>23.498</Y>
    <Z>2065</Z>
  </point>
  <point index="1260">
    <X>66.749</X>
    <Y>29.745</Y>
    <Z>2121</Z>
  </point>
  <point index="1261">
    <X>100.992</X>
    <Y>19.117</Y>
    <Z>2117</Z>
  </point>
  <point index="1262">
    <X>77.120</X>
    <Y>33.889</Y>
    <Z>2023</Z>
  </point>
  <point index="1263">
    <X>62.221</X>
    <Y>74.963</Y>
    <Z>2195</Z>
  </point>
  <point index="1264">
    <X>93.721</X>
    <Y>51.791</Y>
    <Z>2293</Z>
  </point>
  <point index="1265">
    <X>59.536</X>
    <Y>21.261</Y>
    <Z>2026</Z>
  </point>
  <point index="1266">
    <X>107.452</X>
    <Y>32.071</Y>
    <Z>2077</Z>
  </point>
  <point index="1267">
    <X>28.755</X>
    <Y>28.428</Y>
    <Z>2004</Z>
  </point>
  <point index="1268">
    <X>35.155</X>
    <Y>23.557</Y>
    <Z>2209</Z>
  </point>
  <point index="1269">
    <X>26.786</X>
    <Y>73.521</Y>
    <Z>2119</Z>
  </point>
  <point index="1270">
    <X>92.884</X>
    <Y>58.305</Y>
    <Z>2232</Z>
  </point>
  <point index="1271">
    <X>63.207</X>
    <Y>16.026</Y>
    <Z>2256</Z>
  </point>
  <point index="1272">
    <X>48.522</X>
    <Y>62.629</Y>
    <Z>2142</Z>
  </point>
  <point index="1273">
    <X>64.523</X>
    <Y>16.997</Y>
    <Z>2261</Z>
  </point>
  <point index="1274">
    <X>50.348</X>
    <Y>12.673</Y>
    <Z>2007</Z>
  </point>
  <point index="1275">
    <X>22.712</X>
    <Y>48.643</Y>
    <Z>2225</Z>
  </point>
  <point index="1276">
    <X>37.870</X>
    <Y>63.769</Y>
    <Z>2038</Z>
  </point>
  <point index="1277">
    <X>10.854</X>
    <Y>67.351</Y>
    <Z>2039</Z>
  </point>
  <point index="1278">
    <X>19.839</X>
    <Y>47.366</Y>
    <Z>2045</Z>
  </point>
  <point index="1279">
    <X>9.476</X>
    <Y>17.137</Y>
    <Z>2072</Z>
  </point>
  <point index="1280">
    <X>72.039</X>
    <Y>73.166</Y>
    <Z>2183</Z>
  </point>
  <point index="1281">
    <X>79.285</X>
    <Y>27.135</Y>
    <Z>2143</Z>
  </point>
  <point index="1282">
    <X>97.051</X>
    <Y>34.885</Y>
    <Z>2113</Z>
  </point>
  <point index="1283">
    <X>8.481</X>
    <Y>25.904</Y>
    <Z>2146</Z>
  </point>
  <point index="1284">
    <X>19.287</X>
    <Y>29.085</Y>
    <Z>2010</Z>
  </point>
  <point index="1285">
    <X>68.984</X>
    <Y>18.827</Y>
    <Z>2017</Z>
  </point>
  <point index="1286">
    <X>112.014</X>
    <Y>30.101</Y>
    <Z>2181</Z>
  </point>
  <point index="1287">
    <X>16.558</X>
    <Y>57.335</Y>
    <Z>2139</Z>
  </point>
  <point index="1288">
    <X>62.389</X>
    <Y>78.220</Y>
    <Z>2205</Z>
  </point>
  <point index="1289">
    <X>72.100</X>
    <Y>29.572</Y>
    <Z>2186</Z>
  </point>
  <point index="1290">
    <X>23.164</X>
    <Y>70.158</Y>
    <Z>2254</Z>
  </point>
  <point index="1291">
    <X>54.626</X>
    <Y>18.117</Y>
    <Z>2244</Z>
  </point>
  <point index="1292">
    <X>100.328</X>
    <Y>73.874</Y>
    <Z>2076</Z>
  </point>
  <point index="1293">
    <X>14.984</X>
    <Y>59.792</Y>
    <Z>2225</Z>
  </point>
  <point index="1294">
    <X>97.701</X>
    <Y>67.369</Y>
    <Z>2077</Z>
  </point>
  <point index="1295">
    <X>114.697</X>
    <Y>14.832</Y>
    <Z>2253</Z>
  </point>
  <point index="1296">
    <X>14.294</X>
    <Y>48.325</Y>
    <Z>2262</Z>
  </point>
  <point index="1297">
    <X>70.484</X>
    <Y>10.667</Y>
    <Z>2098</Z>
  </point>
  <point index="1298">
    <X>73.936</X>
    <Y>52.432</Y>
    <Z>2286</Z>
  </point>
  <point index="1299">
    <X>15.374</X>
    <Y>73.234</Y>
    <Z>2204</Z>
  </point>
  <point index="1300">
    <X>73.572</X>
    <Y>15.966</Y>
    <Z>2266</Z>
  </point>
  <point index="1301">
    <X>109.027</X>
    <Y>64.317</Y>
    <Z>2019</Z>
  </point>
  <point index="1302">
    <X>22.004</X>
    <Y>45.831</Y>
    <Z>2181</Z>
  </point>
  <point index="1303">
    <X>70.623</X>
    <Y>68.830</Y>
    <Z>2106</Z>
  </point>
  <point index="1304">
    <X>13.256</X>
    <Y>60.987</Y>
    <Z>2267</Z>
  </point>
  <point index="1305">
    <X>18.730</X>
    <Y>33.536</Y>
    <Z>2021</Z>
  </point>
  <point index="1306">
    <X>92.631</X>
    <Y>55.352</Y>
    <Z>2208</Z>
  </point>
  <point index="1307">
    <X>76.585</X>
    <Y>67.633</Y>
    <Z>2074</Z>
  </point>
  <point index="1308">
    <X>79.839</X>
    <Y>24.974</Y>
    <Z>2184</Z>
  </point>
  <point index="1309">
    <X>24.140</X>
    <Y>37.825</Y>
    <Z>2285</Z>
  </point>
  <point index="1310">
    <X>57.786</X>
    <Y>62.010</Y>
    <Z>2073</Z>
  </point>
  <point index="1311">
    <X>66.104</X>
    <Y>65.905</Y>
    <Z>2162</Z>
  </point>
  <point index="1312">
    <X>31.409</X>
    <Y>9.340</Y>
    <Z>2149</Z>
  </point>
  <point index="1313">
    <X>117.552</X>
    <Y>61.213</Y>
    <Z>2014</Z>
  </point>
  <point index="1314">
    <X>32.591</X>
    <Y>26.467</Y>
    <Z>2213</Z>
  </point>
  <point index="1315">
    <X>72.156</X>
    <Y>57.953</Y>
    <Z>2189</Z>
  </point>
  <point index="1316">
    <X>18.016</X>
    <Y>9.615</Y>
    <Z>2060</Z>
  </point>
  <point index="1317">
    <X>8.641</X>
    <Y>18.013</Y>
    <Z>2134</Z>
  </point>
  <point index="1318">
    <X>15.688</X>
    <Y>14.180</Y>
    <Z>2187</Z>
  </point>
  <point index="1319">
    <X>60.932</X>
    <Y>60.132</Y>
    <Z>2114</Z>
  </point>
  <point index="1320">
    <X>65.880</X>
    <Y>26.834</Y>
    <Z>2176</Z>
  </point>
  <point index="1321">
    <X>71.077</X>
    <Y>22.436</Y>
    <Z>2130</Z>
  </point>
  <point index="1322">
    <X>22.100</X>
    <Y>57.020</Y>
    <Z>2187</Z>
  </point>
  <point index="1323">
    <X>59.261</X>
    <Y>74.390</Y>
    <Z>2009</Z>
  </point>
  <point index="1324">
    <X>97.231</X>
    <Y>53.733</Y>
    <Z>2103</Z>
  </point>
  <point index="1325">
    <X>107.731</X>
    <Y>17.285</Y>
    <Z>2059</Z>
  </point>
  <point index="1326">
    <X>30.564</X>
    <Y>34.618</Y>
    <Z>2103</Z>
  </point>
  <point index="1327">
    <X>54.337</X>
    <Y>72.386</Y>
    <Z>2260</Z>
  </point>
  <point index="1328">
    <X>88.763</X>
    <Y>30.469</Y>
    <Z>2125</Z>
  </point>
  <point index="1329">
    <X>71.115</X>
    <Y>72.020</Y>
    <Z>2133</Z>
  </point>
  <point index="1330">
    <X>67.436</X>
    <Y>21.849</Y>
    <Z>2078</Z>
  </point>
  <point index="1331">
    <X>60.941</X>
    <Y>64.062</Y>
    <Z>2114</Z>
  </point>
  <point index="1332">
    <X>115.011</X>
    <Y>28.325</Y>
    <Z>2223</Z>
  </point>
  <point index="1333">
    <X>51.824</X>
    <Y>18.076</Y>
    <Z>2131</Z>
  </point>
  <point index="1334">
    <X>17.716</X>
    <Y>57.197</Y>
    <Z>2077</Z>
  </point>
  <point index="1335">
    <X>110.780</X>
    <Y>34.097</Y>
    <Z>2114</Z>
  </point>
  <point index="1336">
    <X>18.579</X>
    <Y>26.528</Y>
    <Z>2030</Z>
  </point>
  <point index="1337">
    <X>115.153</X>
    <Y>29.892</Y>
    <Z>2209</Z>
  </point>
  <point index="1338">
    <X>115.843</X>
    <Y>55.812</Y>
    <Z>2144</Z>
  </point>
  <point index="1339">
    <X>88.804</X>
    <Y>24.799</Y>
    <Z>2122</Z>
  </point>
  <point index="1340">
    <X>29.935</X>
    <Y>66.829</Y>
    <Z>2068</Z>
  </point>
  <point index="1341">
    <X>99.293</X>
    <Y>8.639</Y>
    <Z>2010</Z>
  </point>
  <point index="1342">
    <X>112.204</X>
    <Y>31.120</Y>
    <Z>2192</Z>
  </point>
  <point index="1343">
    <X>79.929</X>
    <Y>29.416</Y>
    <Z>2191</Z>
  </point>
  <point index="1344">
    <X>108.275</X>
    <Y>8.291</Y>
    <Z>2025</Z>
  </point>
  <point index="1345">
    <X>68.720</X>
    <Y>63.766</Y>
    <Z>2002</Z>
  </point>
  <point index="1346">
    <X>73.007</X>
    <Y>72.344</Y>
    <Z>2235</Z>
  </point>
  <point index="1347">
    <X>110.357</X>
    <Y>54.206</Y>
    <Z>2091</Z>
  </point>
  <point index="1348">
    <X>113.412</X>
    <Y>37.279</Y>
    <Z>2257</Z>
  </point>
  <point index="1349">
    <X>102.950</X>
    <Y>16.643</Y>
    <Z>2240</Z>
  </point>
  <point index="1350">
    <X>117.075</X>
    <Y>58.597</Y>
    <Z>2027</Z>
  </point>
  <point index="1351">
    <X>30.058</X>
    <Y>21.219</Y>
    <Z>2075</Z>
  </point>
  <point index="1352">
    <X>117.994</X>
    <Y>33.789</Y>
    <Z>2047</Z>
  </point>
  <point index="1353">
    <X>114.741</X>
    <Y>28.628</Y>
    <Z>2249</Z>
  </point>
  <point index="1354">
    <X>74.009</X>
    <Y>24.312</Y>
    <Z>2290</Z>
  </point>
  <point index="1355">
    <X>26.377</X>
    <Y>36.360</Y>
    <Z>2144</Z>
  </point>
  <point index="1356">
    <X>68.993</X>
    <Y>34.219</Y>
    <Z>2017</Z>
  </point>
  <point index="1357">
    <X>94.640</X>
    <Y>37.012</Y>
    <Z>2244</Z>
  </point>
  <point index="1358">
    <X>19.724</X>
    <Y>21.442</Y>
    <Z>2038</Z>
  </point>
  <point index="1359">
    <X>114.987</X>
    <Y>15.108</Y>
    <Z>2225</Z>
  </point>
  <point index="1360">
    <X>26.879</X>
    <Y>55.492</Y>
    <Z>2113</Z>
  </point>
  <point index="1361">
    <X>94.885</X>
    <Y>10.172</Y>
    <Z>2230</Z>
  </point>
  <point index="1362">
    <X>22.331</X>
    <Y>60.165</Y>
    <Z>2201</Z>
  </point>
  <point index="1363">
    <X>96.408</X>
    <Y>57.244</Y>
    <Z>2148</Z>
  </point>
  <point index="1364">
    <X>87.823</X>
    <Y>61.478</Y>
    <Z>2194</Z>
  </point>
  <point index="1365">
    <X>15.472</X>
    <Y>53.600</Y>
    <Z>2198</Z>
  </point>
  <point index="1366">
    <X>17.488</X>
    <Y>51.925</Y>
    <Z>2089</Z>
  </point>
  <point index="1367">
    <X>41.126</X>
    <Y>23.155</Y>
    <Z>2280</Z>
  </point>
  <point index="1368">
    <X>79.846</X>
    <Y>20.575</Y>
    <Z>2185</Z>
  </point>
  <point index="1369">
    <X>113.572</X>
    <Y>25.706</Y>
    <Z>2266</Z>
  </point>
  <point index="1370">
    <X>11.649</X>
    <Y>29.200</Y>
    <Z>2115</Z>
  </point>
  <point index="1371">
    <X>119.996</X>
    <Y>59.987</Y>
    <Z>2196</Z>
  </point>
  <point index="1372">
    <X>35.121</X>
    <Y>32.434</Y>
    <Z>2212</Z>
  </point>
  <point index="1373">
    <X>36.652</X>
    <Y>53.790</Y>
    <Z>2067</Z>
  </point>
  <point index="1374">
    <X>29.888</X>
    <Y>32.120</Y>
    <Z>2066</Z>
  </point>
  <point index="1375">
    <X>61.381</X>
    <Y>56.782</Y>
    <Z>2142</Z>
  </point>
  <point index="1376">
    <X>52.471</X>
    <Y>62.205</Y>
    <Z>2193</Z>
  </point>
  <point index="1377">
    <X>96.219</X>
    <Y>53.016</Y>
    <Z>2158</Z>
  </point>
  <point index="1378">
    <X>26.848</X>
    <Y>56.482</Y>
    <Z>2115</Z>
  </point>
  <point index="1379">
    <X>19.416</X>
    <Y>66.884</Y>
    <Z>2018</Z>
  </point>
  <point index="1380">
    <X>100.701</X>
    <Y>30.333</Y>
    <Z>2099</Z>
  </point>
  <point index="1381">
    <X>30.939</X>
    <Y>60.495</Y>
    <Z>2123</Z>
  </point>
  <point index="1382">
    <X>93.770</X>
    <Y>22.083</Y>
    <Z>2291</Z>
  </point>
  <point index="1383">
    <X>77.183</X>
    <Y>51.925</Y>
    <Z>2017</Z>
  </point>
  <point index="1384">
    <X>63.874</X>
    <Y>47.170</Y>
    <Z>2298</Z>
  </point>
  <point index="1385">
    <X>58.954</X>
    <Y>57.119</Y>
    <Z>2009</Z>
  </point>
  <point index="1386">
    <X>10.799</X>
    <Y>69.690</Y>
    <Z>2034</Z>
  </point>
  <point index="1387">
    <X>28.540</X>
    <Y>52.806</Y>
    <Z>2008</Z>
  </point>
  <point index="1388">
    <X>13.217</X>
    <Y>28.031</Y>
    <Z>2264</Z>
  </point>
  <point index="1389">
    <X>118.185</X>
    <Y>71.368</Y>
    <Z>2061</Z>
  </point>
  <point index="1390">
    <X>102.025</X>
    <Y>39.612</Y>
    <Z>2182</Z>
  </point>
  <point index="1391">
    <X>33.874</X>
    <Y>10.968</Y>
    <Z>2282</Z>
  </point>
  <point index="1392">
    <X>30.464</X>
    <Y>16.598</Y>
    <Z>2097</Z>
  </point>
  <point index="1393">
    <X>61.895</X>
    <Y>53.543</Y>
    <Z>2174</Z>
  </point>
  <point index="1394">
    <X>86.622</X>
    <Y>62.970</Y>
    <Z>2284</Z>
  </point>
  <point index="1395">
    <X>74.439</X>
    <Y>66.131</Y>
    <Z>2277</Z>
  </point>
  <point index="1396">
    <X>97.001</X>
    <Y>68.264</Y>
    <Z>2115</Z>
  </point>
  <point index="1397">
    <X>114.534</X>
    <Y>54.670</Y>
    <Z>2268</Z>
  </point>
  <point index="1398">
    <X>91.119</X>
    <Y>55.320</Y>
    <Z>2064</Z>
  </point>
  <point index="1399">
    <X>108.053</X>
    <Y>65.307</Y>
    <Z>2039</Z>
  </point>
  <point index="1400">
    <X>116.600</X>
    <Y>57.305</Y>
    <Z>2072</Z>
  </point>
  <point index="1401">
    <X>112.062</X>
    <Y>68.395</Y>
    <Z>2184</Z>
  </point>
  <point index="1402">
    <X>54.221</X>
    <Y>48.194</Y>
    <Z>2266</Z>
  </point>
  <point index="1403">
    <X>70.873</X>
    <Y>67.773</Y>
    <Z>2119</Z>
  </point>
  <point index="1404">
    <X>57.688</X>
    <Y>29.019</Y>
    <Z>2078</Z>
  </point>
  <point index="1405">
    <X>24.196</X>
    <Y>70.961</Y>
    <Z>2281</Z>
  </point>
  <point index="1406">
    <X>23.281</X>
    <Y>54.656</Y>
    <Z>2261</Z>
  </point>
  <point index="1407">
    <X>61.412</X>
    <Y>10.953</Y>
    <Z>2144</Z>
  </point>
  <point index="1408">
    <X>89.719</X>
    <Y>56.292</Y>
    <Z>2054</Z>
  </point>
  <point index="1409">
    <X>48.391</X>
    <Y>30.716</Y>
    <Z>2152</Z>
  </point>
  <point index="1410">
    <X>10.055</X>
    <Y>22.792</Y>
    <Z>2029</Z>
  </point>
  <point index="1411">
    <X>13.037</X>
    <Y>65.312</Y>
    <Z>2246</Z>
  </point>
  <point index="1412">
    <X>71.657</X>
    <Y>11.021</Y>
    <Z>2162</Z>
  </point>
  <point index="1413">
    <X>48.114</X>
    <Y>62.101</Y>
    <Z>2173</Z>
  </point>
  <point index="1414">
    <X>68.328</X>
    <Y>15.826</Y>
    <Z>2022</Z>
  </point>
  <point index="1415">
    <X>22.487</X>
    <Y>17.880</Y>
    <Z>2211</Z>
  </point>
  <point index="1416">
    <X>91.708</X>
    <Y>28.355</Y>
    <Z>2120</Z>
  </point>
  <point index="1417">
    <X>27.437</X>
    <Y>51.324</Y>
    <Z>2078</Z>
  </point>
  <point index="1418">
    <X>26.951</X>
    <Y>26.845</Y>
    <Z>2108</Z>
  </point>
  <point index="1419">
    <X>51.963</X>
    <Y>26.937</Y>
    <Z>2145</Z>
  </point>
  <point index="1420">
    <X>12.730</X>
    <Y>12.876</Y>
    <Z>2217</Z>
  </point>
  <point index="1421">
    <X>9.694</X>
    <Y>61.764</Y>
    <Z>2055</Z>
  </point>
  <point index="1422">
    <X>61.000</X>
    <Y>6.814</Y>
    <Z>2118</Z>
  </point>
  <point index="1423">
    <X>58.625</X>
    <Y>77.846</Y>
    <Z>2027</Z>
  </point>
  <point index="1424">
    <X>7.418</X>
    <Y>27.558</Y>
    <Z>2224</Z>
  </point>
  <point index="1425">
    <X>106.351</X>
    <Y>14.352</Y>
    <Z>2146</Z>
  </point>
  <point index="1426">
    <X>23.741</X>
    <Y>37.669</Y>
    <Z>2290</Z>
  </point>
  <point index="1427">
    <X>115.784</X>
    <Y>13.088</Y>
    <Z>2150</Z>
  </point>
  <point index="1428">
    <X>27.014</X>
    <Y>18.701</Y>
    <Z>2104</Z>
  </point>
  <point index="1429">
    <X>112.939</X>
    <Y>67.893</Y>
    <Z>2232</Z>
  </point>
  <point index="1430">
    <X>66.888</X>
    <Y>6.779</Y>
    <Z>2112</Z>
  </point>
  <point index="1431">
    <X>56.879</X>
    <Y>74.253</Y>
    <Z>2122</Z>
  </point>
  <point index="1432">
    <X>97.227</X>
    <Y>75.592</Y>
    <Z>2103</Z>
  </point>
  <point index="1433">
    <X>16.787</X>
    <Y>17.418</Y>
    <Z>2127</Z>
  </point>
  <point index="1434">
    <X>38.237</X>
    <Y>70.984</Y>
    <Z>2065</Z>
  </point>
  <point index="1435">
    <X>18.650</X>
    <Y>77.732</Y>
    <Z>2026</Z>
  </point>
  <point index="1436">
    <X>22.160</X>
    <Y>20.560</Y>
    <Z>2191</Z>
  </point>
  <point index="1437">
    <X>29.480</X>
    <Y>76.110</Y>
    <Z>2044</Z>
  </point>
  <point index="1438">
    <X>101.573</X>
    <Y>33.459</Y>
    <Z>2154</Z>
  </point>
  <point index="1439">
    <X>32.755</X>
    <Y>19.772</Y>
    <Z>2222</Z>
  </point>
  <point index="1440">
    <X>19.506</X>
    <Y>24.758</Y>
    <Z>2024</Z>
  </point>
  <point index="1441">
    <X>72.533</X>
    <Y>32.491</Y>
    <Z>2210</Z>
  </point>
  <point index="1442">
    <X>52.680</X>
    <Y>67.981</Y>
    <Z>2213</Z>
  </point>
  <point index="1443">
    <X>25.785</X>
    <Y>36.226</Y>
    <Z>2182</Z>
  </point>
  <point index="1444">
    <X>16.127</X>
    <Y>13.396</Y>
    <Z>2163</Z>
  </point>
  <point index="1445">
    <X>70.170</X>
    <Y>54.918</Y>
    <Z>2081</Z>
  </point>
  <point index="1446">
    <X>63.585</X>
    <Y>54.913</Y>
    <Z>2280</Z>
  </point>
  <point index="1447">
    <X>58.063</X>
    <Y>58.427</Y>
    <Z>2058</Z>
  </point>
  <point index="1448">
    <X>77.244</X>
    <Y>25.827</Y>
    <Z>2011</Z>
  </point>
  <point index="1449">
    <X>118.898</X>
    <Y>54.418</Y>
    <Z>2114</Z>
  </point>
  <point index="1450">
    <X>26.456</X>
    <Y>70.827</Y>
    <Z>2139</Z>
  </point>
  <point index="1451">
    <X>28.517</X>
    <Y>56.079</Y>
    <Z>2010</Z>
  </point>
  <point index="1452">
    <X>107.783</X>
    <Y>11.317</Y>
    <Z>2056</Z>
  </point>
  <point index="1453">
    <X>61.222</X>
    <Y>40.371</Y>
    <Z>2132</Z>
  </point>
  <point index="1454">
    <X>53.574</X>
    <Y>15.009</Y>
    <Z>2297</Z>
  </point>
  <point index="1455">
    <X>40.812</X>
    <Y>24.577</Y>
    <Z>2256</Z>
  </point>
  <point index="1456">
    <X>112.591</X>
    <Y>70.033</Y>
    <Z>2213</Z>
  </point>
  <point index="1457">
    <X>17.003</X>
    <Y>54.558</Y>
    <Z>2115</Z>
  </point>
  <point index="1458">
    <X>50.598</X>
    <Y>70.845</Y>
    <Z>2015</Z>
  </point>
  <point index="1459">
    <X>35.617</X>
    <Y>51.376</Y>
    <Z>2165</Z>
  </point>
  <point index="1460">
    <X>38.268</X>
    <Y>15.897</Y>
    <Z>2067</Z>
  </point>
  <point index="1461">
    <X>88.465</X>
    <Y>18.893</Y>
    <Z>2147</Z>
  </point>
  <point index="1462">
    <X>113.441</X>
    <Y>50.326</Y>
    <Z>2259</Z>
  </point>
  <point index="1463">
    <X>18.154</X>
    <Y>21.694</Y>
    <Z>2053</Z>
  </point>
  <point index="1464">
    <X>104.867</X>
    <Y>12.738</Y>
    <Z>2239</Z>
  </point>
  <point index="1465">
    <X>47.455</X>
    <Y>60.208</Y>
    <Z>2222</Z>
  </point>
  <point index="1466">
    <X>109.859</X>
    <Y>30.700</Y>
    <Z>2064</Z>
  </point>
  <point index="1467">
    <X>95.991</X>
    <Y>57.694</Y>
    <Z>2170</Z>
  </point>
  <point index="1468">
    <X>108.001</X>
    <Y>24.682</Y>
    <Z>2042</Z>
  </point>
  <point index="1469">
    <X>77.843</X>
    <Y>27.461</Y>
    <Z>2036</Z>
  </point>
  <point index="1470">
    <X>35.083</X>
    <Y>15.992</Y>
    <Z>2216</Z>
  </point>
  <point index="1471">
    <X>63.147</X>
    <Y>65.647</Y>
    <Z>2253</Z>
  </point>
  <point index="1472">
    <X>95.729</X>
    <Y>62.815</Y>
    <Z>2184</Z>
  </point>
  <point index="1473">
    <X>54.615</X>
    <Y>11.402</Y>
    <Z>2245</Z>
  </point>
  <point index="1474">
    <X>70.113</X>
    <Y>14.517</Y>
    <Z>2078</Z>
  </point>
  <point index="1475">
    <X>10.667</X>
    <Y>59.271</Y>
    <Z>2022</Z>
  </point>
  <point index="1476">
    <X>93.505</X>
    <Y>55.592</Y>
    <Z>2291</Z>
  </point>
  <point index="1477">
    <X>64.475</X>
    <Y>54.631</Y>
    <Z>2264</Z>
  </point>
  <point index="1478">
    <X>28.663</X>
    <Y>9.467</Y>
    <Z>2001</Z>
  </point>
  <point index="1479">
    <X>49.278</X>
    <Y>21.884</Y>
    <Z>2086</Z>
  </point>
  <point index="1480">
    <X>78.625</X>
    <Y>21.729</Y>
    <Z>2094</Z>
  </point>
  <point index="1481">
    <X>58.555</X>
    <Y>60.905</Y>
    <Z>2031</Z>
  </point>
  <point index="1482">
    <X>32.935</X>
    <Y>72.068</Y>
    <Z>2231</Z>
  </point>
  <point index="1483">
    <X>14.870</X>
    <Y>71.026</Y>
    <Z>2231</Z>
  </point>
  <point index="1484">
    <X>25.978</X>
    <Y>78.194</Y>
    <Z>2169</Z>
  </point>
  <point index="1485">
    <X>24.714</X>
    <Y>9.911</Y>
    <Z>2249</Z>
  </point>
  <point index="1486">
    <X>31.148</X>
    <Y>33.275</Y>
    <Z>2134</Z>
  </point>
  <point index="1487">
    <X>57.515</X>
    <Y>20.267</Y>
    <Z>2087</Z>
  </point>
  <point index="1488">
    <X>33.603</X>
    <Y>12.483</Y>
    <Z>2268</Z>
  </point>
  <point index="1489">
    <X>105.373</X>
    <Y>62.268</Y>
    <Z>2207</Z>
  </point>
  <point index="1490">
    <X>20.758</X>
    <Y>59.729</Y>
    <Z>2103</Z>
  </point>
  <point index="1491">
    <X>23.613</X>
    <Y>33.199</Y>
    <Z>2282</Z>
  </point>
  <point index="1492">
    <X>18.476</X>
    <Y>51.133</Y>
    <Z>2035</Z>
  </point>
  <point index="1493">
    <X>79.454</X>
    <Y>53.748</Y>
    <Z>2156</Z>
  </point>
  <point index="1494">
    <X>97.896</X>
    <Y>31.829</Y>
    <Z>2067</Z>
  </point>
  <point index="1495">
    <X>75.253</X>
    <Y>31.291</Y>
    <Z>2200</Z>
  </point>
  <point index="1496">
    <X>66.693</X>
    <Y>39.472</Y>
    <Z>2124</Z>
  </point>
  <point index="1497">
    <X>13.185</X>
    <Y>15.997</Y>
    <Z>2260</Z>
  </point>
  <point index="1498">
    <X>29.138</X>
    <Y>52.644</Y>
    <Z>2025</Z>
  </point>
  <point index="1499">
    <X>68.521</X>
    <Y>31.951</Y>
    <Z>2010</Z>
  </point>
  <point index="1500">
    <X>23.036</X>
    <Y>6.327</Y>
    <Z>2246</Z>
  </point>
  <point index="1501">
    <X>100.715</X>
    <Y>60.008</Y>
    <Z>2100</Z>
  </point>
  <point index="1502">
    <X>17.062</X>
    <Y>13.098</Y>
    <Z>2112</Z>
  </point>
  <point index="1503">
    <X>21.732</X>
    <Y>65.393</Y>
    <Z>2164</Z>
  </point>
  <point index="1504">
    <X>109.864</X>
    <Y>12.834</Y>
    <Z>2065</Z>
  </point>
  <point index="1505">
    <X>60.894</X>
    <Y>32.752</Y>
    <Z>2111</Z>
  </point>
  <point index="1506">
    <X>12.607</X>
    <Y>74.859</Y>
    <Z>2206</Z>
  </point>
  <point index="1507">
    <X>118.428</X>
    <Y>19.263</Y>
    <Z>2079</Z>
  </point>
  <point index="1508">
    <X>88.356</X>
    <Y>21.419</Y>
    <Z>2155</Z>
  </point>
  <point index="1509">
    <X>26.936</X>
    <Y>40.563</Y>
    <Z>2109</Z>
  </point>
  <point index="1510">
    <X>99.952</X>
    <Y>7.611</Y>
    <Z>2052</Z>
  </point>
  <point index="1511">
    <X>21.973</X>
    <Y>9.363</Y>
    <Z>2179</Z>
  </point>
  <point index="1512">
    <X>111.927</X>
    <Y>24.835</Y>
    <Z>2177</Z>
  </point>
  <point index="1513">
    <X>19.459</X>
    <Y>45.730</Y>
    <Z>2021</Z>
  </point>
  <point index="1514">
    <X>34.233</X>
    <Y>73.481</Y>
    <Z>2297</Z>
  </point>
  <point index="1515">
    <X>49.886</X>
    <Y>58.694</Y>
    <Z>2041</Z>
  </point>
  <point index="1516">
    <X>26.993</X>
    <Y>12.998</Y>
    <Z>2106</Z>
  </point>
  <point index="1517">
    <X>99.812</X>
    <Y>13.215</Y>
    <Z>2043</Z>
  </point>
  <point index="1518">
    <X>106.194</X>
    <Y>27.645</Y>
    <Z>2156</Z>
  </point>
  <point index="1519">
    <X>50.708</X>
    <Y>65.381</Y>
    <Z>2025</Z>
  </point>
  <point index="1520">
    <X>114.136</X>
    <Y>57.067</Y>
    <Z>2297</Z>
  </point>
  <point index="1521">
    <X>55.402</X>
    <Y>75.258</Y>
    <Z>2202</Z>
  </point>
  <point index="1522">
    <X>101.468</X>
    <Y>45.611</Y>
    <Z>2147</Z>
  </point>
  <point index="1523">
    <X>62.371</X>
    <Y>35.426</Y>
    <Z>2204</Z>
  </point>
  <point index="1524">
    <X>64.968</X>
    <Y>75.058</Y>
    <Z>2233</Z>
  </point>
  <point index="1525">
    <X>109.954</X>
    <Y>31.040</Y>
    <Z>2069</Z>
  </point>
  <point index="1526">
    <X>35.031</X>
    <Y>34.125</Y>
    <Z>2221</Z>
  </point>
  <point index="1527">
    <X>24.925</X>
    <Y>29.502</Y>
    <Z>2236</Z>
  </point>
  <point index="1528">
    <X>106.344</X>
    <Y>25.299</Y>
    <Z>2146</Z>
  </point>
  <point index="1529">
    <X>106.551</X>
    <Y>75.301</Y>
    <Z>2133</Z>
  </point>
  <point index="1530">
    <X>67.774</X>
    <Y>23.061</Y>
    <Z>2057</Z>
  </point>
  <point index="1531">
    <X>29.941</X>
    <Y>77.297</Y>
    <Z>2069</Z>
  </point>
  <point index="1532">
    <X>47.789</X>
    <Y>67.878</Y>
    <Z>2197</Z>
  </point>
  <point index="1533">
    <X>99.591</X>
    <Y>72.618</Y>
    <Z>2029</Z>
  </point>
  <point index="1534">
    <X>14.038</X>
    <Y>60.472</Y>
    <Z>2276</Z>
  </point>
  <point index="1535">
    <X>26.879</X>
    <Y>26.001</Y>
    <Z>2113</Z>
  </point>
  <point index="1536">
    <X>86.945</X>
    <Y>65.566</Y>
    <Z>2260</Z>
  </point>
  <point index="1537">
    <X>9.335</X>
    <Y>61.352</Y>
    <Z>2082</Z>
  </point>
  <point index="1538">
    <X>18.312</X>
    <Y>66.865</Y>
    <Z>2044</Z>
  </point>
  <point index="1539">
    <X>61.583</X>
    <Y>8.162</Y>
    <Z>2154</Z>
  </point>
  <point index="1540">
    <X>22.876</X>
    <Y>26.745</Y>
    <Z>2236</Z>
  </point>
  <point index="1541">
    <X>71.979</X>
    <Y>55.293</Y>
    <Z>2179</Z>
  </point>
  <point index="1542">
    <X>18.207</X>
    <Y>50.575</Y>
    <Z>2050</Z>
  </point>
  <point index="1543">
    <X>74.638</X>
    <Y>18.309</Y>
    <Z>2258</Z>
  </point>
  <point index="1544">
    <X>99.370</X>
    <Y>59.296</Y>
    <Z>2015</Z>
  </point>
  <point index="1545">
    <X>22.275</X>
    <Y>66.703</Y>
    <Z>2198</Z>
  </point>
  <point index="1546">
    <X>63.648</X>
    <Y>10.635</Y>
    <Z>2284</Z>
  </point>
  <point index="1547">
    <X>64.139</X>
    <Y>60.262</Y>
    <Z>2285</Z>
  </point>
  <point index="1548">
    <X>24.919</X>
    <Y>33.127</Y>
    <Z>2236</Z>
  </point>
  <point index="1549">
    <X>27.377</X>
    <Y>7.008</Y>
    <Z>2082</Z>
  </point>
  <point index="1550">
    <X>101.522</X>
    <Y>57.088</Y>
    <Z>2151</Z>
  </point>
  <point index="1551">
    <X>104.569</X>
    <Y>45.807</Y>
    <Z>2258</Z>
  </point>
  <point index="1552">
    <X>38.520</X>
    <Y>60.850</Y>
    <Z>2086</Z>
  </point>
  <point index="1553">
    <X>27.002</X>
    <Y>66.072</Y>
    <Z>2105</Z>
  </point>
  <point index="1554">
    <X>74.586</X>
    <Y>65.471</Y>
    <Z>2263</Z>
  </point>
  <point index="1555">
    <X>64.461</X>
    <Y>31.516</Y>
    <Z>2265</Z>
  </point>
  <point index="1556">
    <X>107.150</X>
    <Y>16.997</Y>
    <Z>2096</Z>
  </point>
  <point index="1557">
    <X>95.460</X>
    <Y>17.677</Y>
    <Z>2199</Z>
  </point>
  <point index="1558">
    <X>60.665</X>
    <Y>64.088</Y>
    <Z>2097</Z>
  </point>
  <point index="1559">
    <X>23.341</X>
    <Y>6.979</Y>
    <Z>2265</Z>
  </point>
  <point index="1560">
    <X>20.949</X>
    <Y>16.722</Y>
    <Z>2115</Z>
  </point>
  <point index="1561">
    <X>30.102</X>
    <Y>72.483</Y>
    <Z>2078</Z>
  </point>
  <point index="1562">
    <X>58.583</X>
    <Y>70.924</Y>
    <Z>2030</Z>
  </point>
  <point index="1563">
    <X>112.167</X>
    <Y>49.871</Y>
    <Z>2190</Z>
  </point>
  <point index="1564">
    <X>29.736</X>
    <Y>7.725</Y>
    <Z>2058</Z>
  </point>
  <point index="1565">
    <X>22.005</X>
    <Y>72.155</Y>
    <Z>2181</Z>
  </point>
  <point index="1566">
    <X>68.792</X>
    <Y>28.378</Y>
    <Z>2006</Z>
  </point>
  <point index="1567">
    <X>66.033</X>
    <Y>74.056</Y>
    <Z>2166</Z>
  </point>
  <point index="1568">
    <X>76.617</X>
    <Y>28.717</Y>
    <Z>2071</Z>
  </point>
  <point index="1569">
    <X>62.544</X>
    <Y>55.452</Y>
    <Z>2215</Z>
  </point>
  <point index="1570">
    <X>22.869</X>
    <Y>50.621</Y>
    <Z>2235</Z>
  </point>
  <point index="1571">
    <X>9.230</X>
    <Y>17.602</Y>
    <Z>2090</Z>
  </point>
  <point index="1572">
    <X>31.138</X>
    <Y>52.703</Y>
    <Z>2134</Z>
  </point>
  <point index="1573">
    <X>76.822</X>
    <Y>70.440</Y>
    <Z>2051</Z>
  </point>
  <point index="1574">
    <X>69.948</X>
    <Y>73.209</Y>
    <Z>2069</Z>
  </point>
  <point index="1575">
    <X>40.939</X>
    <Y>26.656</Y>
    <Z>2266</Z>
  </point>
  <point index="1576">
    <X>8.656</X>
    <Y>20.876</Y>
    <Z>2132</Z>
  </point>
  <point index="1577">
    <X>32.682</X>
    <Y>69.773</Y>
    <Z>2218</Z>
  </point>
  <point index="1578">
    <X>14.679</X>
    <Y>74.360</Y>
    <Z>2241</Z>
  </point>
  <point index="1579">
    <X>28.033</X>
    <Y>48.039</Y>
    <Z>2040</Z>
  </point>
  <point index="1580">
    <X>63.470</X>
    <Y>34.992</Y>
    <Z>2273</Z>
  </point>
  <point index="1581">
    <X>57.020</X>
    <Y>12.327</Y>
    <Z>2114</Z>
  </point>
  <point index="1582">
    <X>19.145</X>
    <Y>54.259</Y>
    <Z>2001</Z>
  </point>
  <point index="1583">
    <X>73.642</X>
    <Y>26.249</Y>
    <Z>2270</Z>
  </point>
  <point index="1584">
    <X>98.603</X>
    <Y>58.825</Y>
    <Z>2028</Z>
  </point>
  <point index="1585">
    <X>33.988</X>
    <Y>52.606</Y>
    <Z>2289</Z>
  </point>
  <point index="1586">
    <X>89.492</X>
    <Y>52.718</Y>
    <Z>2070</Z>
  </point>
  <point index="1587">
    <X>65.752</X>
    <Y>75.398</Y>
    <Z>2184</Z>
  </point>
  <point index="1588">
    <X>68.677</X>
    <Y>21.430</Y>
    <Z>2000</Z>
  </point>
  <point index="1589">
    <X>89.084</X>
    <Y>59.446</Y>
    <Z>2101</Z>
  </point>
  <point index="1590">
    <X>104.487</X>
    <Y>8.778</Y>
    <Z>2263</Z>
  </point>
  <point index="1591">
    <X>79.371</X>
    <Y>56.567</Y>
    <Z>2149</Z>
  </point>
  <point index="1592">
    <X>106.928</X>
    <Y>27.661</Y>
    <Z>2110</Z>
  </point>
  <point index="1593">
    <X>60.635</X>
    <Y>21.408</Y>
    <Z>2095</Z>
  </point>
  <point index="1594">
    <X>64.723</X>
    <Y>61.006</Y>
    <Z>2248</Z>
  </point>
  <point index="1595">
    <X>116.749</X>
    <Y>12.256</Y>
    <Z>2058</Z>
  </point>
  <point index="1596">
    <X>116.763</X>
    <Y>31.304</Y>
    <Z>2057</Z>
  </point>
  <point index="1597">
    <X>90.289</X>
    <Y>71.887</Y>
    <Z>2011</Z>
  </point>
  <point index="1598">
    <X>109.332</X>
    <Y>14.561</Y>
    <Z>2036</Z>
  </point>
  <point index="1599">
    <X>103.591</X>
    <Y>78.075</Y>
    <Z>2281</Z>
  </point>
  <point index="1600">
    <X>107.333</X>
    <Y>25.008</Y>
    <Z>2084</Z>
  </point>
  <point index="1601">
    <X>99.155</X>
    <Y>63.127</Y>
    <Z>2002</Z>
  </point>
  <point index="1602">
    <X>101.104</X>
    <Y>29.306</Y>
    <Z>2124</Z>
  </point>
  <point index="1603">
    <X>15.641</X>
    <Y>55.353</Y>
    <Z>2189</Z>
  </point>
  <point index="1604">
    <X>36.223</X>
    <Y>12.841</Y>
    <Z>2108</Z>
  </point>
  <point index="1605">
    <X>18.364</X>
    <Y>75.142</Y>
    <Z>2041</Z>
  </point>
  <point index="1606">
    <X>69.025</X>
    <Y>28.121</Y>
    <Z>2019</Z>
  </point>
  <point index="1607">
    <X>47.800</X>
    <Y>25.314</Y>
    <Z>2196</Z>
  </point>
  <point index="1608">
    <X>117.507</X>
    <Y>32.540</Y>
    <Z>2011</Z>
  </point>
  <point index="1609">
    <X>26.547</X>
    <Y>36.222</Y>
    <Z>2134</Z>
  </point>
  <point index="1610">
    <X>115.141</X>
    <Y>68.982</Y>
    <Z>2211</Z>
  </point>
  <point index="1611">
    <X>94.997</X>
    <Y>63.547</Y>
    <Z>2224</Z>
  </point>
  <point index="1612">
    <X>71.818</X>
    <Y>26.065</Y>
    <Z>2171</Z>
  </point>
  <point index="1613">
    <X>32.085</X>
    <Y>47.196</Y>
    <Z>2185</Z>
  </point>
  <point index="1614">
    <X>36.220</X>
    <Y>73.925</Y>
    <Z>2108</Z>
  </point>
  <point index="1615">
    <X>63.885</X>
    <Y>72.035</Y>
    <Z>2299</Z>
  </point>
  <point index="1616">
    <X>102.962</X>
    <Y>45.975</Y>
    <Z>2241</Z>
  </point>
  <point index="1617">
    <X>54.711</X>
    <Y>55.787</Y>
    <Z>2240</Z>
  </point>
  <point index="1618">
    <X>60.458</X>
    <Y>55.094</Y>
    <Z>2084</Z>
  </point>
  <point index="1619">
    <X>54.538</X>
    <Y>59.506</Y>
    <Z>2249</Z>
  </point>
  <point index="1620">
    <X>119.664</X>
    <Y>68.047</Y>
    <Z>2171</Z>
  </point>
  <point index="1621">
    <X>9.788</X>
    <Y>57.729</Y>
    <Z>2048</Z>
  </point>
  <point index="1622">
    <X>100.764</X>
    <Y>16.358</Y>
    <Z>2103</Z>
  </point>
  <point index="1623">
    <X>89.629</X>
    <Y>65.707</Y>
    <Z>2060</Z>
  </point>
  <point index="1624">
    <X>116.944</X>
    <Y>67.651</Y>
    <Z>2039</Z>
  </point>
  <point index="1625">
    <X>30.348</X>
    <Y>63.375</Y>
    <Z>2091</Z>
  </point>
  <point index="1626">
    <X>76.760</X>
    <Y>12.216</Y>
    <Z>2057</Z>
  </point>
  <point index="1627">
    <X>95.020</X>
    <Y>16.532</Y>
    <Z>2223</Z>
  </point>
  <point index="1628">
    <X>109.777</X>
    <Y>75.770</Y>
    <Z>2060</Z>
  </point>
  <point index="1629">
    <X>32.943</X>
    <Y>32.173</Y>
    <Z>2232</Z>
  </point>
  <point index="1630">
    <X>54.167</X>
    <Y>30.062</Y>
    <Z>2269</Z>
  </point>
  <point index="1631">
    <X>8.390</X>
    <Y>17.366</Y>
    <Z>2152</Z>
  </point>
  <point index="1632">
    <X>59.243</X>
    <Y>54.468</Y>
    <Z>2007</Z>
  </point>
  <point index="1633">
    <X>110.259</X>
    <Y>66.855</Y>
    <Z>2086</Z>
  </point>
  <point index="1634">
    <X>64.556</X>
    <Y>37.592</Y>
    <Z>2259</Z>
  </point>
  <point index="1635">
    <X>98.439</X>
    <Y>26.651</Y>
    <Z>2037</Z>
  </point>
  <point index="1636">
    <X>106.378</X>
    <Y>57.627</Y>
    <Z>2144</Z>
  </point>
  <point index="1637">
    <X>113.789</X>
    <Y>32.762</Y>
    <Z>2278</Z>
  </point>
  <point index="1638">
    <X>110.766</X>
    <Y>13.787</Y>
    <Z>2114</Z>
  </point>
  <point index="1639">
    <X>27.678</X>
    <Y>73.988</Y>
    <Z>2063</Z>
  </point>
  <point index="1640">
    <X>63.794</X>
    <Y>49.352</Y>
    <Z>2293</Z>
  </point>
  <point index="1641">
    <X>109.941</X>
    <Y>38.988</Y>
    <Z>2069</Z>
  </point>
  <point index="1642">
    <X>26.056</X>
    <Y>74.926</Y>
    <Z>2165</Z>
  </point>
  <point index="1643">
    <X>73.292</X>
    <Y>38.200</Y>
    <Z>2251</Z>
  </point>
  <point index="1644">
    <X>40.472</X>
    <Y>56.375</Y>
    <Z>2231</Z>
  </point>
  <point index="1645">
    <X>63.325</X>
    <Y>50.028</Y>
    <Z>2264</Z>
  </point>
  <point index="1646">
    <X>24.600</X>
    <Y>26.945</Y>
    <Z>2256</Z>
  </point>
  <point index="1647">
    <X>59.242</X>
    <Y>14.827</Y>
    <Z>2007</Z>
  </point>
  <point index="1648">
    <X>31.885</X>
    <Y>22.413</Y>
    <Z>2174</Z>
  </point>
  <point index="1649">
    <X>21.363</X>
    <Y>69.640</Y>
    <Z>2141</Z>
  </point>
  <point index="1650">
    <X>63.005</X>
    <Y>51.310</Y>
    <Z>2244</Z>
  </point>
  <point index="1651">
    <X>72.913</X>
    <Y>67.165</Y>
    <Z>2230</Z>
  </point>
  <point index="1652">
    <X>57.179</X>
    <Y>64.473</Y>
    <Z>2106</Z>
  </point>
  <point index="1653">
    <X>103.875</X>
    <Y>57.518</Y>
    <Z>2298</Z>
  </point>
  <point index="1654">
    <X>10.486</X>
    <Y>31.796</Y>
    <Z>2004</Z>
  </point>
  <point index="1655">
    <X>62.168</X>
    <Y>31.323</Y>
    <Z>2191</Z>
  </point>
  <point index="1656">
    <X>95.543</X>
    <Y>25.732</Y>
    <Z>2195</Z>
  </point>
  <point index="1657">
    <X>57.193</X>
    <Y>19.770</Y>
    <Z>2105</Z>
  </point>
  <point index="1658">
    <X>69.985</X>
    <Y>51.431</Y>
    <Z>2071</Z>
  </point>
  <point index="1659">
    <X>101.774</X>
    <Y>32.802</Y>
    <Z>2166</Z>
  </point>
  <point index="1660">
    <X>65.201</X>
    <Y>9.911</Y>
    <Z>2218</Z>
  </point>
  <point index="1661">
    <X>110.093</X>
    <Y>21.679</Y>
    <Z>2077</Z>
  </point>
  <point index="1662">
    <X>6.951</X>
    <Y>19.443</Y>
    <Z>2259</Z>
  </point>
  <point index="1663">
    <X>25.526</X>
    <Y>76.916</Y>
    <Z>2198</Z>
  </point>
  <point index="1664">
    <X>74.870</X>
    <Y>14.141</Y>
    <Z>2236</Z>
  </point>
  <point index="1665">
    <X>92.142</X>
    <Y>70.288</Y>
    <Z>2162</Z>
  </point>
  <point index="1666">
    <X>92.970</X>
    <Y>10.765</Y>
    <Z>2240</Z>
  </point>
  <point index="1667">
    <X>11.898</X>
    <Y>16.333</Y>
    <Z>2138</Z>
  </point>
  <point index="1668">
    <X>93.384</X>
    <Y>24.558</Y>
    <Z>2279</Z>
  </point>
  <point index="1669">
    <X>11.810</X>
    <Y>71.673</Y>
    <Z>2130</Z>
  </point>
  <point index="1670">
    <X>29.048</X>
    <Y>21.939</Y>
    <Z>2020</Z>
  </point>
  <point index="1671">
    <X>32.992</X>
    <Y>51.527</Y>
    <Z>2234</Z>
  </point>
  <point index="1672">
    <X>109.488</X>
    <Y>73.534</Y>
    <Z>2044</Z>
  </point>
  <point index="1673">
    <X>113.293</X>
    <Y>13.210</Y>
    <Z>2251</Z>
  </point>
  <point index="1674">
    <X>49.187</X>
    <Y>26.502</Y>
    <Z>2093</Z>
  </point>
  <point index="1675">
    <X>113.201</X>
    <Y>9.360</Y>
    <Z>2246</Z>
  </point>
  <point index="1676">
    <X>99.886</X>
    <Y>27.073</Y>
    <Z>2048</Z>
  </point>
  <point index="1677">
    <X>109.838</X>
    <Y>35.094</Y>
    <Z>2063</Z>
  </point>
  <point index="1678">
    <X>19.119</X>
    <Y>58.351</Y>
    <Z>2000</Z>
  </point>
  <point index="1679">
    <X>61.062</X>
    <Y>48.487</Y>
    <Z>2122</Z>
  </point>
  <point index="1680">
    <X>105.347</X>
    <Y>24.998</Y>
    <Z>2209</Z>
  </point>
  <point index="1681">
    <X>101.650</X>
    <Y>48.097</Y>
    <Z>2159</Z>
  </point>
  <point index="1682">
    <X>14.619</X>
    <Y>57.438</Y>
    <Z>2245</Z>
  </point>
  <point index="1683">
    <X>22.629</X>
    <Y>64.213</Y>
    <Z>2220</Z>
  </point>
  <point index="1684">
    <X>102.390</X>
    <Y>38.422</Y>
    <Z>2205</Z>
  </point>
  <point index="1685">
    <X>116.507</X>
    <Y>35.225</Y>
    <Z>2081</Z>
  </point>
  <point index="1686">
    <X>61.110</X>
    <Y>64.688</Y>
    <Z>2125</Z>
  </point>
  <point index="1687">
    <X>24.231</X>
    <Y>21.685</Y>
    <Z>2279</Z>
  </point>
  <point index="1688">
    <X>21.937</X>
    <Y>52.719</Y>
    <Z>2177</Z>
  </point>
  <point index="1689">
    <X>100.998</X>
    <Y>47.526</Y>
    <Z>2118</Z>
  </point>
  <point index="1690">
    <X>23.217</X>
    <Y>18.029</Y>
    <Z>2257</Z>
  </point>
  <point index="1691">
    <X>10.714</X>
    <Y>57.925</Y>
    <Z>2026</Z>
  </point>
  <point index="1692">
    <X>20.961</X>
    <Y>72.688</Y>
    <Z>2115</Z>
  </point>
  <point index="1693">
    <X>28.417</X>
    <Y>32.942</Y>
    <Z>2016</Z>
  </point>
  <point index="1694">
    <X>97.879</X>
    <Y>77.743</Y>
    <Z>2068</Z>
  </point>
  <point index="1695">
    <X>75.630</X>
    <Y>24.988</Y>
    <Z>2164</Z>
  </point>
  <point index="1696">
    <X>86.599</X>
    <Y>22.530</Y>
    <Z>2285</Z>
  </point>
  <point index="1697">
    <X>63.449</X>
    <Y>70.610</Y>
    <Z>2272</Z>
  </point>
  <point index="1698">
    <X>90.410</X>
    <Y>23.695</Y>
    <Z>2002</Z>
  </point>
  <point index="1699">
    <X>59.403</X>
    <Y>70.786</Y>
    <Z>2017</Z>
  </point>
  <point index="1700">
    <X>114.274</X>
    <Y>57.527</Y>
    <Z>2293</Z>
  </point>
  <point index="1701">
    <X>117.986</X>
    <Y>21.733</Y>
    <Z>2047</Z>
  </point>
  <point index="1702">
    <X>31.549</X>
    <Y>74.654</Y>
    <Z>2156</Z>
  </point>
  <point index="1703">
    <X>61.321</X>
    <Y>17.704</Y>
    <Z>2138</Z>
  </point>
  <point index="1704">
    <X>38.084</X>
    <Y>20.645</Y>
    <Z>2054</Z>
  </point>
  <point index="1705">
    <X>59.685</X>
    <Y>38.219</Y>
    <Z>2035</Z>
  </point>
  <point index="1706">
    <X>114.029</X>
    <Y>49.990</Y>
    <Z>2291</Z>
  </point>
  <point index="1707">
    <X>75.792</X>
    <Y>62.264</Y>
    <Z>2149</Z>
  </point>
  <point index="1708">
    <X>94.489</X>
    <Y>12.669</Y>
    <Z>2252</Z>
  </point>
  <point index="1709">
    <X>14.190</X>
    <Y>61.501</Y>
    <Z>2268</Z>
  </point>
  <point index="1710">
    <X>18.764</X>
    <Y>57.190</Y>
    <Z>2020</Z>
  </point>
  <point index="1711">
    <X>95.234</X>
    <Y>49.310</Y>
    <Z>2211</Z>
  </point>
  <point index="1712">
    <X>99.505</X>
    <Y>39.792</Y>
    <Z>2024</Z>
  </point>
  <point index="1713">
    <X>74.170</X>
    <Y>56.153</Y>
    <Z>2298</Z>
  </point>
  <point index="1714">
    <X>56.616</X>
    <Y>37.143</Y>
    <Z>2136</Z>
  </point>
  <point index="1715">
    <X>112.564</X>
    <Y>50.479</Y>
    <Z>2211</Z>
  </point>
  <point index="1716">
    <X>67.843</X>
    <Y>24.669</Y>
    <Z>2052</Z>
  </point>
  <point index="1717">
    <X>54.909</X>
    <Y>60.663</Y>
    <Z>2229</Z>
  </point>
  <point index="1718">
    <X>64.730</X>
    <Y>69.090</Y>
    <Z>2248</Z>
  </point>
  <point index="1719">
    <X>103.672</X>
    <Y>23.436</Y>
    <Z>2286</Z>
  </point>
  <point index="1720">
    <X>22.188</X>
    <Y>76.828</Y>
    <Z>2192</Z>
  </point>
  <point index="1721">
    <X>58.709</X>
    <Y>54.947</Y>
    <Z>2023</Z>
  </point>
  <point index="1722">
    <X>60.172</X>
    <Y>23.555</Y>
    <Z>2066</Z>
  </point>
  <point index="1723">
    <X>24.257</X>
    <Y>17.106</Y>
    <Z>2278</Z>
  </point>
  <point index="1724">
    <X>13.166</X>
    <Y>64.935</Y>
    <Z>2259</Z>
  </point>
  <point index="1725">
    <X>104.269</X>
    <Y>76.673</Y>
    <Z>2277</Z>
  </point>
  <point index="1726">
    <X>18.712</X>
    <Y>16.379</Y>
    <Z>2022</Z>
  </point>
  <point index="1727">
    <X>116.427</X>
    <Y>23.317</Y>
    <Z>2089</Z>
  </point>
  <point index="1728">
    <X>31.524</X>
    <Y>62.644</Y>
    <Z>2155</Z>
  </point>
  <point index="1729">
    <X>49.714</X>
    <Y>60.649</Y>
    <Z>2054</Z>
  </point>
  <point index="1730">
    <X>20.351</X>
    <Y>53.877</Y>
    <Z>2077</Z>
  </point>
  <point index="1731">
    <X>51.587</X>
    <Y>26.278</Y>
    <Z>2109</Z>
  </point>
  <point index="1732">
    <X>11.110</X>
    <Y>61.871</Y>
    <Z>2064</Z>
  </point>
  <point index="1733">
    <X>109.277</X>
    <Y>11.229</Y>
    <Z>2033</Z>
  </point>
  <point index="1734">
    <X>9.498</X>
    <Y>70.049</Y>
    <Z>2070</Z>
  </point>
  <point index="1735">
    <X>60.863</X>
    <Y>23.553</Y>
    <Z>2109</Z>
  </point>
  <point index="1736">
    <X>55.327</X>
    <Y>48.969</Y>
    <Z>2206</Z>
  </point>
  <point index="1737">
    <X>91.527</X>
    <Y>67.473</Y>
    <Z>2103</Z>
  </point>
  <point index="1738">
    <X>108.856</X>
    <Y>63.710</Y>
    <Z>2010</Z>
  </point>
  <point index="1739">
    <X>14.110</X>
    <Y>28.979</Y>
    <Z>2272</Z>
  </point>
  <point index="1740">
    <X>14.006</X>
    <Y>11.037</Y>
    <Z>2278</Z>
  </point>
  <point index="1741">
    <X>114.365</X>
    <Y>19.460</Y>
    <Z>2284</Z>
  </point>
  <point index="1742">
    <X>79.159</X>
    <Y>70.122</Y>
    <Z>2134</Z>
  </point>
  <point index="1743">
    <X>116.013</X>
    <Y>49.322</Y>
    <Z>2128</Z>
  </point>
  <point index="1744">
    <X>117.702</X>
    <Y>53.141</Y>
    <Z>2025</Z>
  </point>
  <point index="1745">
    <X>71.738</X>
    <Y>31.072</Y>
    <Z>2166</Z>
  </point>
  <point index="1746">
    <X>68.871</X>
    <Y>34.084</Y>
    <Z>2011</Z>
  </point>
  <point index="1747">
    <X>89.073</X>
    <Y>24.882</Y>
    <Z>2102</Z>
  </point>
  <point index="1748">
    <X>23.328</X>
    <Y>30.211</Y>
    <Z>2264</Z>
  </point>
  <point index="1749">
    <X>11.493</X>
    <Y>69.855</Y>
    <Z>2100</Z>
  </point>
  <point index="1750">
    <X>75.644</X>
    <Y>10.771</Y>
    <Z>2163</Z>
  </point>
  <point index="1751">
    <X>110.518</X>
    <Y>26.099</Y>
    <Z>2100</Z>
  </point>
  <point index="1752">
    <X>103.044</X>
    <Y>63.618</Y>
    <Z>2246</Z>
  </point>
  <point index="1753">
    <X>19.564</X>
    <Y>45.182</Y>
    <Z>2028</Z>
  </point>
  <point index="1754">
    <X>78.269</X>
    <Y>30.429</Y>
    <Z>2068</Z>
  </point>
  <point index="1755">
    <X>12.204</X>
    <Y>25.615</Y>
    <Z>2167</Z>
  </point>
  <point index="1756">
    <X>105.405</X>
    <Y>8.862</Y>
    <Z>2205</Z>
  </point>
  <point index="1757">
    <X>60.959</X>
    <Y>45.059</Y>
    <Z>2115</Z>
  </point>
  <point index="1758">
    <X>79.967</X>
    <Y>22.658</Y>
    <Z>2194</Z>
  </point>
  <point index="1759">
    <X>71.528</X>
    <Y>11.982</Y>
    <Z>2155</Z>
  </point>
  <point index="1760">
    <X>10.159</X>
    <Y>72.443</Y>
    <Z>2021</Z>
  </point>
  <point index="1761">
    <X>59.328</X>
    <Y>48.198</Y>
    <Z>2013</Z>
  </point>
  <point index="1762">
    <X>22.929</X>
    <Y>56.596</Y>
    <Z>2239</Z>
  </point>
  <point index="1763">
    <X>95.178</X>
    <Y>70.936</Y>
    <Z>2214</Z>
  </point>
  <point index="1764">
    <X>11.444</X>
    <Y>14.769</Y>
    <Z>2095</Z>
  </point>
  <point index="1765">
    <X>57.357</X>
    <Y>31.242</Y>
    <Z>2096</Z>
  </point>
  <point index="1766">
    <X>120.557</X>
    <Y>56.865</Y>
    <Z>2237</Z>
  </point>
  <point index="1767">
    <X>66.142</X>
    <Y>16.887</Y>
    <Z>2159</Z>
  </point>
  <point index="1768">
    <X>96.477</X>
    <Y>52.916</Y>
    <Z>2144</Z>
  </point>
  <point index="1769">
    <X>20.940</X>
    <Y>51.005</Y>
    <Z>2114</Z>
  </point>
  <point index="1770">
    <X>119.059</X>
    <Y>31.226</Y>
    <Z>2126</Z>
  </point>
  <point index="1771">
    <X>24.369</X>
    <Y>65.927</Y>
    <Z>2270</Z>
  </point>
  <point index="1772">
    <X>66.694</X>
    <Y>20.338</Y>
    <Z>2124</Z>
  </point>
  <point index="1773">
    <X>107.329</X>
    <Y>15.977</Y>
    <Z>2085</Z>
  </point>
  <point index="1774">
    <X>11.775</X>
    <Y>65.230</Y>
    <Z>2127</Z>
  </point>
  <point index="1775">
    <X>21.240</X>
    <Y>57.397</Y>
    <Z>2133</Z>
  </point>
  <point index="1776">
    <X>100.013</X>
    <Y>47.074</Y>
    <Z>2056</Z>
  </point>
  <point index="1777">
    <X>93.715</X>
    <Y>9.484</Y>
    <Z>2294</Z>
  </point>
  <point index="1778">
    <X>32.614</X>
    <Y>65.813</Y>
    <Z>2214</Z>
  </point>
  <point index="1779">
    <X>107.712</X>
    <Y>77.198</Y>
    <Z>2060</Z>
  </point>
  <point index="1780">
    <X>33.261</X>
    <Y>36.598</Y>
    <Z>2249</Z>
  </point>
  <point index="1781">
    <X>117.873</X>
    <Y>17.716</Y>
    <Z>2038</Z>
  </point>
  <point index="1782">
    <X>65.851</X>
    <Y>32.281</Y>
    <Z>2177</Z>
  </point>
  <point index="1783">
    <X>93.525</X>
    <Y>73.342</Y>
    <Z>2293</Z>
  </point>
  <point index="1784">
    <X>69.187</X>
    <Y>18.155</Y>
    <Z>2028</Z>
  </point>
  <point index="1785">
    <X>13.857</X>
    <Y>71.618</Y>
    <Z>2286</Z>
  </point>
  <point index="1786">
    <X>27.724</X>
    <Y>46.719</Y>
    <Z>2060</Z>
  </point>
  <point index="1787">
    <X>18.863</X>
    <Y>31.322</Y>
    <Z>2014</Z>
  </point>
  <point index="1788">
    <X>36.177</X>
    <Y>17.368</Y>
    <Z>2112</Z>
  </point>
  <point index="1789">
    <X>46.878</X>
    <Y>63.022</Y>
    <Z>2265</Z>
  </point>
  <point index="1790">
    <X>97.901</X>
    <Y>59.670</Y>
    <Z>2067</Z>
  </point>
  <point index="1791">
    <X>26.985</X>
    <Y>72.691</Y>
    <Z>2106</Z>
  </point>
  <point index="1792">
    <X>104.492</X>
    <Y>72.824</Y>
    <Z>2263</Z>
  </point>
  <point index="1793">
    <X>92.495</X>
    <Y>34.287</Y>
    <Z>2195</Z>
  </point>
  <point index="1794">
    <X>93.939</X>
    <Y>75.259</Y>
    <Z>2282</Z>
  </point>
  <point index="1795">
    <X>87.621</X>
    <Y>55.914</Y>
    <Z>2209</Z>
  </point>
  <point index="1796">
    <X>113.674</X>
    <Y>49.137</Y>
    <Z>2271</Z>
  </point>
  <point index="1797">
    <X>58.527</X>
    <Y>24.296</Y>
    <Z>2033</Z>
  </point>
  <point index="1798">
    <X>114.157</X>
    <Y>36.048</Y>
    <Z>2298</Z>
  </point>
  <point index="1799">
    <X>40.568</X>
    <Y>28.710</Y>
    <Z>2238</Z>
  </point>
  <point index="1800">
    <X>106.991</X>
    <Y>18.421</Y>
    <Z>2106</Z>
  </point>
  <point index="1801">
    <X>90.949</X>
    <Y>52.844</Y>
    <Z>2048</Z>
  </point>
  <point index="1802">
    <X>106.949</X>
    <Y>33.969</Y>
    <Z>2108</Z>
  </point>
  <point index="1803">
    <X>11.903</X>
    <Y>22.807</Y>
    <Z>2139</Z>
  </point>
  <point index="1804">
    <X>55.440</X>
    <Y>74.615</Y>
    <Z>2200</Z>
  </point>
  <point index="1805">
    <X>21.785</X>
    <Y>79.050</Y>
    <Z>2167</Z>
  </point>
  <point index="1806">
    <X>76.202</X>
    <Y>28.581</Y>
    <Z>2110</Z>
  </point>
  <point index="1807">
    <X>69.749</X>
    <Y>57.801</Y>
    <Z>2058</Z>
  </point>
  <point index="1808">
    <X>57.818</X>
    <Y>26.879</Y>
    <Z>2071</Z>
  </point>
  <point index="1809">
    <X>116.750</X>
    <Y>52.003</Y>
    <Z>2058</Z>
  </point>
  <point index="1810">
    <X>30.658</X>
    <Y>23.950</Y>
    <Z>2108</Z>
  </point>
  <point index="1811">
    <X>93.072</X>
    <Y>12.599</Y>
    <Z>2250</Z>
  </point>
  <point index="1812">
    <X>54.160</X>
    <Y>18.959</Y>
    <Z>2270</Z>
  </point>
  <point index="1813">
    <X>33.057</X>
    <Y>30.326</Y>
    <Z>2238</Z>
  </point>
  <point index="1814">
    <X>29.590</X>
    <Y>76.625</Y>
    <Z>2050</Z>
  </point>
  <point index="1815">
    <X>20.751</X>
    <Y>7.198</Y>
    <Z>2102</Z>
  </point>
  <point index="1816">
    <X>27.587</X>
    <Y>23.031</Y>
    <Z>2068</Z>
  </point>
  <point index="1817">
    <X>119.360</X>
    <Y>55.780</Y>
    <Z>2148</Z>
  </point>
  <point index="1818">
    <X>97.252</X>
    <Y>64.237</Y>
    <Z>2102</Z>
  </point>
  <point index="1819">
    <X>99.989</X>
    <Y>15.946</Y>
    <Z>2054</Z>
  </point>
  <point index="1820">
    <X>13.254</X>
    <Y>33.639</Y>
    <Z>2267</Z>
  </point>
  <point index="1821">
    <X>74.880</X>
    <Y>65.801</Y>
    <Z>2235</Z>
  </point>
  <point index="1822">
    <X>95.437</X>
    <Y>65.642</Y>
    <Z>2200</Z>
  </point>
  <point index="1823">
    <X>18.214</X>
    <Y>17.308</Y>
    <Z>2050</Z>
  </point>
  <point index="1824">
    <X>112.971</X>
    <Y>11.420</Y>
    <Z>2233</Z>
  </point>
  <point index="1825">
    <X>35.025</X>
    <Y>54.064</Y>
    <Z>2222</Z>
  </point>
  <point index="1826">
    <X>109.889</X>
    <Y>58.062</Y>
    <Z>2066</Z>
  </point>
  <point index="1827">
    <X>68.838</X>
    <Y>34.626</Y>
    <Z>2009</Z>
  </point>
  <point index="1828">
    <X>36.796</X>
    <Y>19.826</Y>
    <Z>2054</Z>
  </point>
  <point index="1829">
    <X>20.274</X>
    <Y>7.406</Y>
    <Z>2072</Z>
  </point>
  <point index="1830">
    <X>81.098</X>
    <Y>24.648</Y>
    <Z>2278</Z>
  </point>
  <point index="1831">
    <X>74.342</X>
    <Y>11.364</Y>
    <Z>2286</Z>
  </point>
  <point index="1832">
    <X>39.389</X>
    <Y>17.524</Y>
    <Z>2151</Z>
  </point>
  <point index="1833">
    <X>69.266</X>
    <Y>31.352</Y>
    <Z>2032</Z>
  </point>
  <point index="1834">
    <X>22.697</X>
    <Y>12.029</Y>
    <Z>2224</Z>
  </point>
  <point index="1835">
    <X>102.997</X>
    <Y>28.976</Y>
    <Z>2243</Z>
  </point>
  <point index="1836">
    <X>27.392</X>
    <Y>31.177</Y>
    <Z>2081</Z>
  </point>
  <point index="1837">
    <X>102.035</X>
    <Y>74.255</Y>
    <Z>2183</Z>
  </point>
  <point index="1838">
    <X>116.594</X>
    <Y>68.637</Y>
    <Z>2073</Z>
  </point>
  <point index="1839">
    <X>56.126</X>
    <Y>8.622</Y>
    <Z>2163</Z>
  </point>
  <point index="1840">
    <X>116.151</X>
    <Y>16.260</Y>
    <Z>2115</Z>
  </point>
  <point index="1841">
    <X>57.698</X>
    <Y>69.101</Y>
    <Z>2078</Z>
  </point>
  <point index="1842">
    <X>97.708</X>
    <Y>75.408</Y>
    <Z>2077</Z>
  </point>
  <point index="1843">
    <X>95.784</X>
    <Y>65.631</Y>
    <Z>2181</Z>
  </point>
  <point index="1844">
    <X>55.973</X>
    <Y>25.904</Y>
    <Z>2171</Z>
  </point>
  <point index="1845">
    <X>13.417</X>
    <Y>35.418</Y>
    <Z>2283</Z>
  </point>
  <point index="1846">
    <X>67.327</X>
    <Y>45.454</Y>
    <Z>2085</Z>
  </point>
  <point index="1847">
    <X>87.335</X>
    <Y>59.756</Y>
    <Z>2231</Z>
  </point>
  <point index="1848">
    <X>64.270</X>
    <Y>10.322</Y>
    <Z>2277</Z>
  </point>
  <point index="1849">
    <X>70.351</X>
    <Y>33.229</Y>
    <Z>2091</Z>
  </point>
  <point index="1850">
    <X>102.786</X>
    <Y>36.333</Y>
    <Z>2230</Z>
  </point>
  <point index="1851">
    <X>24.109</X>
    <Y>9.855</Y>
    <Z>2287</Z>
  </point>
  <point index="1852">
    <X>52.593</X>
    <Y>63.770</Y>
    <Z>2204</Z>
  </point>
  <point index="1853">
    <X>105.723</X>
    <Y>7.661</Y>
    <Z>2185</Z>
  </point>
  <point index="1854">
    <X>16.016</X>
    <Y>17.332</Y>
    <Z>2169</Z>
  </point>
  <point index="1855">
    <X>66.426</X>
    <Y>16.449</Y>
    <Z>2141</Z>
  </point>
  <point index="1856">
    <X>23.641</X>
    <Y>52.791</Y>
    <Z>2284</Z>
  </point>
  <point index="1857">
    <X>14.285</X>
    <Y>33.601</Y>
    <Z>2263</Z>
  </point>
  <point index="1858">
    <X>74.642</X>
    <Y>16.931</Y>
    <Z>2258</Z>
  </point>
  <point index="1859">
    <X>89.645</X>
    <Y>20.552</Y>
    <Z>2059</Z>
  </point>
  <point index="1860">
    <X>66.125</X>
    <Y>64.562</Y>
    <Z>2160</Z>
  </point>
  <point index="1861">
    <X>66.677</X>
    <Y>27.490</Y>
    <Z>2125</Z>
  </point>
  <point index="1862">
    <X>93.237</X>
    <Y>10.206</Y>
    <Z>2265</Z>
  </point>
  <point index="1863">
    <X>111.378</X>
    <Y>55.101</Y>
    <Z>2147</Z>
  </point>
  <point index="1864">
    <X>103.667</X>
    <Y>73.370</Y>
    <Z>2285</Z>
  </point>
  <point index="1865">
    <X>57.682</X>
    <Y>73.214</Y>
    <Z>2078</Z>
  </point>
  <point index="1866">
    <X>52.047</X>
    <Y>25.488</Y>
    <Z>2152</Z>
  </point>
  <point index="1867">
    <X>111.503</X>
    <Y>56.539</Y>
    <Z>2154</Z>
  </point>
  <point index="1868">
    <X>29.764</X>
    <Y>21.621</Y>
    <Z>2059</Z>
  </point>
  <point index="1869">
    <X>12.333</X>
    <Y>20.129</Y>
    <Z>2180</Z>
  </point>
  <point index="1870">
    <X>17.624</X>
    <Y>26.579</Y>
    <Z>2082</Z>
  </point>
  <point index="1871">
    <X>58.294</X>
    <Y>19.373</Y>
    <Z>2045</Z>
  </point>
  <point index="1872">
    <X>102.091</X>
    <Y>11.193</Y>
    <Z>2186</Z>
  </point>
  <point index="1873">
    <X>11.442</X>
    <Y>30.719</Y>
    <Z>2095</Z>
  </point>
  <point index="1874">
    <X>98.129</X>
    <Y>26.581</Y>
    <Z>2054</Z>
  </point>
  <point index="1875">
    <X>69.790</X>
    <Y>14.660</Y>
    <Z>2061</Z>
  </point>
  <point index="1876">
    <X>48.688</X>
    <Y>29.182</Y>
    <Z>2130</Z>
  </point>
  <point index="1877">
    <X>23.080</X>
    <Y>59.035</Y>
    <Z>2248</Z>
  </point>
  <point index="1878">
    <X>72.963</X>
    <Y>29.676</Y>
    <Z>2233</Z>
  </point>
  <point index="1879">
    <X>23.310</X>
    <Y>24.422</Y>
    <Z>2263</Z>
  </point>
  <point index="1880">
    <X>48.033</X>
    <Y>61.247</Y>
    <Z>2179</Z>
  </point>
  <point index="1881">
    <X>89.621</X>
    <Y>66.636</Y>
    <Z>2061</Z>
  </point>
  <point index="1882">
    <X>88.874</X>
    <Y>56.915</Y>
    <Z>2116</Z>
  </point>
  <point index="1883">
    <X>116.704</X>
    <Y>34.686</Y>
    <Z>2062</Z>
  </point>
  <point index="1884">
    <X>100.472</X>
    <Y>72.229</Y>
    <Z>2085</Z>
  </point>
  <point index="1885">
    <X>32.591</X>
    <Y>12.053</Y>
    <Z>2213</Z>
  </point>
  <point index="1886">
    <X>61.380</X>
    <Y>31.484</Y>
    <Z>2142</Z>
  </point>
  <point index="1887">
    <X>57.974</X>
    <Y>11.034</Y>
    <Z>2063</Z>
  </point>
  <point index="1888">
    <X>27.134</X>
    <Y>20.458</Y>
    <Z>2097</Z>
  </point>
  <point index="1889">
    <X>55.128</X>
    <Y>21.354</Y>
    <Z>2217</Z>
  </point>
  <point index="1890">
    <X>54.727</X>
    <Y>66.835</Y>
    <Z>2239</Z>
  </point>
  <point index="1891">
    <X>17.252</X>
    <Y>25.202</Y>
    <Z>2102</Z>
  </point>
  <point index="1892">
    <X>17.442</X>
    <Y>65.597</Y>
    <Z>2091</Z>
  </point>
  <point index="1893">
    <X>65.804</X>
    <Y>19.402</Y>
    <Z>2180</Z>
  </point>
  <point index="1894">
    <X>33.640</X>
    <Y>9.385</Y>
    <Z>2270</Z>
  </point>
  <point index="1895">
    <X>68.153</X>
    <Y>13.181</Y>
    <Z>2033</Z>
  </point>
  <point index="1896">
    <X>103.165</X>
    <Y>26.854</Y>
    <Z>2254</Z>
  </point>
  <point index="1897">
    <X>116.062</X>
    <Y>58.340</Y>
    <Z>2123</Z>
  </point>
  <point index="1898">
    <X>26.474</X>
    <Y>77.749</Y>
    <Z>2138</Z>
  </point>
  <point index="1899">
    <X>71.525</X>
    <Y>24.834</Y>
    <Z>2155</Z>
  </point>
  <point index="1900">
    <X>60.251</X>
    <Y>21.850</Y>
    <Z>2071</Z>
  </point>
  <point index="1901">
    <X>96.552</X>
    <Y>76.019</Y>
    <Z>2140</Z>
  </point>
  <point index="1902">
    <X>105.403</X>
    <Y>23.930</Y>
    <Z>2206</Z>
  </point>
  <point index="1903">
    <X>115.540</X>
    <Y>20.450</Y>
    <Z>2173</Z>
  </point>
  <point index="1904">
    <X>74.945</X>
    <Y>25.879</Y>
    <Z>2229</Z>
  </point>
  <point index="1905">
    <X>96.771</X>
    <Y>8.745</Y>
    <Z>2128</Z>
  </point>
  <point index="1906">
    <X>62.401</X>
    <Y>26.137</Y>
    <Z>2206</Z>
  </point>
  <point index="1907">
    <X>56.539</X>
    <Y>16.635</Y>
    <Z>2140</Z>
  </point>
  <point index="1908">
    <X>78.791</X>
    <Y>15.465</Y>
    <Z>2106</Z>
  </point>
  <point index="1909">
    <X>35.902</X>
    <Y>12.269</Y>
    <Z>2138</Z>
  </point>
  <point index="1910">
    <X>90.387</X>
    <Y>33.234</Y>
    <Z>2004</Z>
  </point>
  <point index="1911">
    <X>107.503</X>
    <Y>53.054</Y>
    <Z>2074</Z>
  </point>
  <point index="1912">
    <X>66.946</X>
    <Y>76.443</Y>
    <Z>2109</Z>
  </point>
  <point index="1913">
    <X>109.417</X>
    <Y>46.646</Y>
    <Z>2040</Z>
  </point>
  <point index="1914">
    <X>68.939</X>
    <Y>61.098</Y>
    <Z>2014</Z>
  </point>
  <point index="1915">
    <X>32.476</X>
    <Y>15.108</Y>
    <Z>2206</Z>
  </point>
  <point index="1916">
    <X>21.285</X>
    <Y>8.534</Y>
    <Z>2136</Z>
  </point>
  <point index="1917">
    <X>68.583</X>
    <Y>39.559</Y>
    <Z>2006</Z>
  </point>
  <point index="1918">
    <X>62.747</X>
    <Y>14.218</Y>
    <Z>2228</Z>
  </point>
  <point index="1919">
    <X>78.450</X>
    <Y>65.206</Y>
    <Z>2081</Z>
  </point>
  <point index="1920">
    <X>76.252</X>
    <Y>32.691</Y>
    <Z>2105</Z>
  </point>
  <point index="1921">
    <X>94.681</X>
    <Y>63.126</Y>
    <Z>2241</Z>
  </point>
  <point index="1922">
    <X>87.955</X>
    <Y>25.233</Y>
    <Z>2185</Z>
  </point>
  <point index="1923">
    <X>14.335</X>
    <Y>71.087</Y>
    <Z>2260</Z>
  </point>
  <point index="1924">
    <X>99.040</X>
    <Y>61.638</Y>
    <Z>2005</Z>
  </point>
  <point index="1925">
    <X>22.558</X>
    <Y>17.919</Y>
    <Z>2216</Z>
  </point>
  <point index="1926">
    <X>116.522</X>
    <Y>21.631</Y>
    <Z>2079</Z>
  </point>
  <point index="1927">
    <X>24.240</X>
    <Y>26.585</Y>
    <Z>2279</Z>
  </point>
  <point index="1928">
    <X>60.073</X>
    <Y>18.436</Y>
    <Z>2060</Z>
  </point>
  <point index="1929">
    <X>103.269</X>
    <Y>65.350</Y>
    <Z>2260</Z>
  </point>
  <point index="1930">
    <X>103.998</X>
    <Y>33.919</Y>
    <Z>2294</Z>
  </point>
  <point index="1931">
    <X>53.661</X>
    <Y>58.588</Y>
    <Z>2297</Z>
  </point>
  <point index="1932">
    <X>22.382</X>
    <Y>11.902</Y>
    <Z>2205</Z>
  </point>
  <point index="1933">
    <X>57.926</X>
    <Y>38.466</Y>
    <Z>2065</Z>
  </point>
  <point index="1934">
    <X>14.377</X>
    <Y>29.970</Y>
    <Z>2258</Z>
  </point>
  <point index="1935">
    <X>66.709</X>
    <Y>70.244</Y>
    <Z>2123</Z>
  </point>
  <point index="1936">
    <X>60.991</X>
    <Y>13.223</Y>
    <Z>2117</Z>
  </point>
  <point index="1937">
    <X>48.316</X>
    <Y>25.466</Y>
    <Z>2158</Z>
  </point>
  <point index="1938">
    <X>25.146</X>
    <Y>10.743</Y>
    <Z>2222</Z>
  </point>
  <point index="1939">
    <X>104.719</X>
    <Y>61.766</Y>
    <Z>2249</Z>
  </point>
  <point index="1940">
    <X>93.850</X>
    <Y>51.353</Y>
    <Z>2287</Z>
  </point>
  <point index="1941">
    <X>79.077</X>
    <Y>15.613</Y>
    <Z>2128</Z>
  </point>
  <point index="1942">
    <X>112.199</X>
    <Y>31.798</Y>
    <Z>2191</Z>
  </point>
  <point index="1943">
    <X>58.782</X>
    <Y>73.435</Y>
    <Z>2019</Z>
  </point>
  <point index="1944">
    <X>105.703</X>
    <Y>49.798</Y>
    <Z>2187</Z>
  </point>
  <point index="1945">
    <X>8.101</X>
    <Y>24.027</Y>
    <Z>2174</Z>
  </point>
  <point index="1946">
    <X>99.190</X>
    <Y>78.383</Y>
    <Z>2004</Z>
  </point>
  <point index="1947">
    <X>97.647</X>
    <Y>62.719</Y>
    <Z>2080</Z>
  </point>
  <point index="1948">
    <X>67.039</X>
    <Y>54.195</Y>
    <Z>2103</Z>
  </point>
  <point index="1949">
    <X>114.149</X>
    <Y>70.633</Y>
    <Z>2297</Z>
  </point>
  <point index="1950">
    <X>22.695</X>
    <Y>14.028</Y>
    <Z>2224</Z>
  </point>
  <point index="1951">
    <X>24.995</X>
    <Y>60.921</Y>
    <Z>2231</Z>
  </point>
  <point index="1952">
    <X>77.158</X>
    <Y>54.894</Y>
    <Z>2019</Z>
  </point>
  <point index="1953">
    <X>61.785</X>
    <Y>8.582</Y>
    <Z>2167</Z>
  </point>
  <point index="1954">
    <X>66.052</X>
    <Y>68.595</Y>
    <Z>2165</Z>
  </point>
  <point index="1955">
    <X>109.581</X>
    <Y>69.829</Y>
    <Z>2049</Z>
  </point>
  <point index="1956">
    <X>103.797</X>
    <Y>47.437</Y>
    <Z>2294</Z>
  </point>
  <point index="1957">
    <X>94.601</X>
    <Y>17.756</Y>
    <Z>2246</Z>
  </point>
  <point index="1958">
    <X>100.890</X>
    <Y>6.607</Y>
    <Z>2111</Z>
  </point>
  <point index="1959">
    <X>76.331</X>
    <Y>23.137</Y>
    <Z>2098</Z>
  </point>
  <point index="1960">
    <X>112.997</X>
    <Y>68.556</Y>
    <Z>2235</Z>
  </point>
  <point index="1961">
    <X>24.613</X>
    <Y>28.475</Y>
    <Z>2255</Z>
  </point>
  <point index="1962">
    <X>25.755</X>
    <Y>53.202</Y>
    <Z>2183</Z>
  </point>
  <point index="1963">
    <X>65.825</X>
    <Y>51.454</Y>
    <Z>2179</Z>
  </point>
  <point index="1964">
    <X>118.104</X>
    <Y>61.199</Y>
    <Z>2055</Z>
  </point>
  <point index="1965">
    <X>106.971</X>
    <Y>23.819</Y>
    <Z>2107</Z>
  </point>
  <point index="1966">
    <X>64.140</X>
    <Y>22.315</Y>
    <Z>2285</Z>
  </point>
  <point index="1967">
    <X>40.297</X>
    <Y>26.427</Y>
    <Z>2218</Z>
  </point>
  <point index="1968">
    <X>97.504</X>
    <Y>18.534</Y>
    <Z>2088</Z>
  </point>
  <point index="1969">
    <X>97.154</X>
    <Y>32.481</Y>
    <Z>2107</Z>
  </point>
  <point index="1970">
    <X>34.100</X>
    <Y>71.014</Y>
    <Z>2295</Z>
  </point>
  <point index="1971">
    <X>17.116</X>
    <Y>36.815</Y>
    <Z>2109</Z>
  </point>
  <point index="1972">
    <X>12.904</X>
    <Y>32.729</Y>
    <Z>2234</Z>
  </point>
  <point index="1973">
    <X>93.122</X>
    <Y>22.380</Y>
    <Z>2255</Z>
  </point>
  <point index="1974">
    <X>61.770</X>
    <Y>13.330</Y>
    <Z>2166</Z>
  </point>
  <point index="1975">
    <X>75.616</X>
    <Y>50.471</Y>
    <Z>2166</Z>
  </point>
  <point index="1976">
    <X>109.615</X>
    <Y>65.137</Y>
    <Z>2051</Z>
  </point>
  <point index="1977">
    <X>63.744</X>
    <Y>52.101</Y>
    <Z>2290</Z>
  </point>
  <point index="1978">
    <X>31.754</X>
    <Y>50.936</Y>
    <Z>2167</Z>
  </point>
  <point index="1979">
    <X>100.018</X>
    <Y>7.262</Y>
    <Z>2056</Z>
  </point>
  <point index="1980">
    <X>28.384</X>
    <Y>23.603</Y>
    <Z>2018</Z>
  </point>
  <point index="1981">
    <X>93.508</X>
    <Y>54.135</Y>
    <Z>2291</Z>
  </point>
  <point index="1982">
    <X>22.104</X>
    <Y>35.939</Y>
    <Z>2187</Z>
  </point>
  <point index="1983">
    <X>31.829</X>
    <Y>22.012</Y>
    <Z>2171</Z>
  </point>
  <point index="1984">
    <X>102.698</X>
    <Y>67.336</Y>
    <Z>2224</Z>
  </point>
  <point index="1985">
    <X>33.029</X>
    <Y>75.790</Y>
    <Z>2236</Z>
  </point>
  <point index="1986">
    <X>56.133</X>
    <Y>67.043</Y>
    <Z>2163</Z>
  </point>
  <point index="1987">
    <X>67.985</X>
    <Y>25.057</Y>
    <Z>2043</Z>
  </point>
  <point index="1988">
    <X>19.078</X>
    <Y>23.655</Y>
    <Z>2003</Z>
  </point>
  <point index="1989">
    <X>99.938</X>
    <Y>7.378</Y>
    <Z>2051</Z>
  </point>
  <point index="1990">
    <X>90.954</X>
    <Y>63.980</Y>
    <Z>2049</Z>
  </point>
  <point index="1991">
    <X>59.584</X>
    <Y>7.493</Y>
    <Z>2029</Z>
  </point>
  <point index="1992">
    <X>21.892</X>
    <Y>46.164</Y>
    <Z>2174</Z>
  </point>
  <point index="1993">
    <X>105.203</X>
    <Y>24.322</Y>
    <Z>2218</Z>
  </point>
  <point index="1994">
    <X>114.356</X>
    <Y>53.584</Y>
    <Z>2285</Z>
  </point>
  <point index="1995">
    <X>93.097</X>
    <Y>68.823</Y>
    <Z>2252</Z>
  </point>
  <point index="1996">
    <X>76.921</X>
    <Y>17.378</Y>
    <Z>2042</Z>
  </point>
  <point index="1997">
    <X>60.175</X>
    <Y>73.937</Y>
    <Z>2066</Z>
  </point>
  <point index="1998">
    <X>109.913</X>
    <Y>77.103</Y>
    <Z>2067</Z>
  </point>
  <point index="1999">
    <X>20.629</X>
    <Y>60.347</Y>
    <Z>2094</Z>
  </point>
  <point index="2000">
    <X>48.960</X>
    <Y>32.680</Y>
    <Z>2110</Z>
  </point>
  <point index="2001">
    <X>65.796</X>
    <Y>75.605</Y>
    <Z>2181</Z>
  </point>
  <point index="2002">
    <X>20.920</X>
    <Y>11.231</Y>
    <Z>2113</Z>
  </point>
  <point index="2003">
    <X>115.603</X>
    <Y>63.170</Y>
    <Z>2167</Z>
  </point>
  <point index="2004">
    <X>88.740</X>
    <Y>30.931</Y>
    <Z>2126</Z>
  </point>
  <point index="2005">
    <X>15.539</X>
    <Y>66.165</Y>
    <Z>2195</Z>
  </point>
  <point index="2006">
    <X>105.412</X>
    <Y>75.740</Y>
    <Z>2205</Z>
  </point>
  <point index="2007">
    <X>100.347</X>
    <Y>44.585</Y>
    <Z>2077</Z>
  </point>
  <point index="2008">
    <X>111.439</X>
    <Y>49.133</Y>
    <Z>2150</Z>
  </point>
  <point index="2009">
    <X>36.919</X>
    <Y>66.497</Y>
    <Z>2042</Z>
  </point>
  <point index="2010">
    <X>24.867</X>
    <Y>13.673</Y>
    <Z>2239</Z>
  </point>
  <point index="2011">
    <X>57.325</X>
    <Y>57.231</Y>
    <Z>2098</Z>
  </point>
  <point index="2012">
    <X>96.830</X>
    <Y>24.652</Y>
    <Z>2125</Z>
  </point>
  <point index="2013">
    <X>73.485</X>
    <Y>62.227</Y>
    <Z>2261</Z>
  </point>
  <point index="2014">
    <X>34.528</X>
    <Y>52.788</Y>
    <Z>2269</Z>
  </point>
  <point index="2015">
    <X>62.992</X>
    <Y>75.701</Y>
    <Z>2243</Z>
  </point>
  <point index="2016">
    <X>72.304</X>
    <Y>38.993</Y>
    <Z>2197</Z>
  </point>
  <point index="2017">
    <X>107.273</X>
    <Y>52.339</Y>
    <Z>2088</Z>
  </point>
  <point index="2018">
    <X>73.525</X>
    <Y>13.382</Y>
    <Z>2263</Z>
  </point>
  <point index="2019">
    <X>27.930</X>
    <Y>16.488</Y>
    <Z>2047</Z>
  </point>
  <point index="2020">
    <X>19.355</X>
    <Y>25.324</Y>
    <Z>2014</Z>
  </point>
  <point index="2021">
    <X>34.045</X>
    <Y>64.607</Y>
    <Z>2292</Z>
  </point>
  <point index="2022">
    <X>70.272</X>
    <Y>19.442</Y>
    <Z>2087</Z>
  </point>
  <point index="2023">
    <X>20.201</X>
    <Y>12.953</Y>
    <Z>2068</Z>
  </point>
  <point index="2024">
    <X>115.404</X>
    <Y>59.632</Y>
    <Z>2186</Z>
  </point>
  <point index="2025">
    <X>116.359</X>
    <Y>13.517</Y>
    <Z>2095</Z>
  </point>
  <point index="2026">
    <X>32.101</X>
    <Y>9.317</Y>
    <Z>2186</Z>
  </point>
  <point index="2027">
    <X>10.791</X>
    <Y>64.298</Y>
    <Z>2033</Z>
  </point>
  <point index="2028">
    <X>50.752</X>
    <Y>55.260</Y>
    <Z>2030</Z>
  </point>
  <point index="2029">
    <X>114.672</X>
    <Y>26.191</Y>
    <Z>2255</Z>
  </point>
  <point index="2030">
    <X>71.892</X>
    <Y>21.134</Y>
    <Z>2175</Z>
  </point>
  <point index="2031">
    <X>10.091</X>
    <Y>71.041</Y>
    <Z>2026</Z>
  </point>
  <point index="2032">
    <X>100.952</X>
    <Y>10.976</Y>
    <Z>2115</Z>
  </point>
  <point index="2033">
    <X>17.810</X>
    <Y>70.950</Y>
    <Z>2071</Z>
  </point>
  <point index="2034">
    <X>64.538</X>
    <Y>8.716</Y>
    <Z>2260</Z>
  </point>
  <point index="2035">
    <X>17.599</X>
    <Y>70.773</Y>
    <Z>2083</Z>
  </point>
  <point index="2036">
    <X>18.378</X>
    <Y>72.311</Y>
    <Z>2041</Z>
  </point>
  <point index="2037">
    <X>11.162</X>
    <Y>66.918</Y>
    <Z>2068</Z>
  </point>
  <point index="2038">
    <X>69.826</X>
    <Y>58.358</Y>
    <Z>2063</Z>
  </point>
  <point index="2039">
    <X>59.799</X>
    <Y>13.168</Y>
    <Z>2042</Z>
  </point>
  <point index="2040">
    <X>80.733</X>
    <Y>65.942</Y>
    <Z>2250</Z>
  </point>
  <point index="2041">
    <X>79.836</X>
    <Y>23.333</Y>
    <Z>2184</Z>
  </point>
  <point index="2042">
    <X>120.345</X>
    <Y>56.156</Y>
    <Z>2222</Z>
  </point>
  <point index="2043">
    <X>93.239</X>
    <Y>23.044</Y>
    <Z>2266</Z>
  </point>
  <point index="2044">
    <X>32.366</X>
    <Y>33.530</Y>
    <Z>2200</Z>
  </point>
  <point index="2045">
    <X>62.948</X>
    <Y>32.401</Y>
    <Z>2240</Z>
  </point>
  <point index="2046">
    <X>15.906</X>
    <Y>23.752</Y>
    <Z>2175</Z>
  </point>
  <point index="2047">
    <X>65.696</X>
    <Y>50.735</Y>
    <Z>2187</Z>
  </point>
  <point index="2048">
    <X>121.025</X>
    <Y>64.894</Y>
    <Z>2272</Z>
  </point>
  <point index="2049">
    <X>92.160</X>
    <Y>69.905</Y>
    <Z>2163</Z>
  </point>
  <point index="2050">
    <X>95.013</X>
    <Y>55.250</Y>
    <Z>2223</Z>
  </point>
  <point index="2051">
    <X>24.021</X>
    <Y>34.238</Y>
    <Z>2292</Z>
  </point>
  <point index="2052">
    <X>118.692</X>
    <Y>64.533</Y>
    <Z>2099</Z>
  </point>
  <point index="2053">
    <X>74.415</X>
    <Y>57.157</Y>
    <Z>2280</Z>
  </point>
  <point index="2054">
    <X>11.113</X>
    <Y>56.818</Y>
    <Z>2064</Z>
  </point>
  <point index="2055">
    <X>35.828</X>
    <Y>29.655</Y>
    <Z>2145</Z>
  </point>
  <point index="2056">
    <X>93.340</X>
    <Y>72.869</Y>
    <Z>2275</Z>
  </point>
  <point index="2057">
    <X>107.344</X>
    <Y>35.870</Y>
    <Z>2084</Z>
  </point>
  <point index="2058">
    <X>48.105</X>
    <Y>20.813</Y>
    <Z>2173</Z>
  </point>
  <point index="2059">
    <X>67.265</X>
    <Y>64.896</Y>
    <Z>2089</Z>
  </point>
  <point index="2060">
    <X>57.335</X>
    <Y>53.911</Y>
    <Z>2097</Z>
  </point>
  <point index="2061">
    <X>53.171</X>
    <Y>72.361</Y>
    <Z>2259</Z>
  </point>
  <point index="2062">
    <X>18.474</X>
    <Y>50.812</Y>
    <Z>2035</Z>
  </point>
  <point index="2063">
    <X>24.091</X>
    <Y>72.621</Y>
    <Z>2288</Z>
  </point>
  <point index="2064">
    <X>66.631</X>
    <Y>75.389</Y>
    <Z>2128</Z>
  </point>
  <point index="2065">
    <X>64.147</X>
    <Y>33.460</Y>
    <Z>2284</Z>
  </point>
  <point index="2066">
    <X>11.500</X>
    <Y>16.312</Y>
    <Z>2101</Z>
  </point>
  <point index="2067">
    <X>22.710</X>
    <Y>7.453</Y>
    <Z>2225</Z>
  </point>
  <point index="2068">
    <X>63.627</X>
    <Y>28.312</Y>
    <Z>2283</Z>
  </point>
  <point index="2069">
    <X>90.917</X>
    <Y>62.847</Y>
    <Z>2045</Z>
  </point>
  <point index="2070">
    <X>50.211</X>
    <Y>20.351</Y>
    <Z>2017</Z>
  </point>
  <point index="2071">
    <X>28.517</X>
    <Y>62.577</Y>
    <Z>2010</Z>
  </point>
  <point index="2072">
    <X>77.348</X>
    <Y>58.900</Y>
    <Z>2001</Z>
  </point>
  <point index="2073">
    <X>59.099</X>
    <Y>37.946</Y>
    <Z>2001</Z>
  </point>
  <point index="2074">
    <X>52.620</X>
    <Y>52.030</Y>
    <Z>2207</Z>
  </point>
  <point index="2075">
    <X>52.767</X>
    <Y>66.247</Y>
    <Z>2221</Z>
  </point>
  <point index="2076">
    <X>63.805</X>
    <Y>44.229</Y>
    <Z>2294</Z>
  </point>
  <point index="2077">
    <X>33.804</X>
    <Y>35.974</Y>
    <Z>2279</Z>
  </point>
  <point index="2078">
    <X>66.314</X>
    <Y>58.962</Y>
    <Z>2148</Z>
  </point>
  <point index="2079">
    <X>106.832</X>
    <Y>16.757</Y>
    <Z>2116</Z>
  </point>
  <point index="2080">
    <X>110.759</X>
    <Y>29.677</Y>
    <Z>2113</Z>
  </point>
  <point index="2081">
    <X>68.009</X>
    <Y>19.605</Y>
    <Z>2042</Z>
  </point>
  <point index="2082">
    <X>65.695</X>
    <Y>49.161</Y>
    <Z>2187</Z>
  </point>
  <point index="2083">
    <X>34.912</X>
    <Y>28.256</Y>
    <Z>2232</Z>
  </point>
  <point index="2084">
    <X>58.562</X>
    <Y>68.151</Y>
    <Z>2031</Z>
  </point>
  <point index="2085">
    <X>68.559</X>
    <Y>27.037</Y>
    <Z>2007</Z>
  </point>
  <point index="2086">
    <X>113.993</X>
    <Y>64.607</Y>
    <Z>2289</Z>
  </point>
  <point index="2087">
    <X>21.128</X>
    <Y>33.502</Y>
    <Z>2126</Z>
  </point>
  <point index="2088">
    <X>103.784</X>
    <Y>63.726</Y>
    <Z>2293</Z>
  </point>
  <point index="2089">
    <X>94.341</X>
    <Y>70.911</Y>
    <Z>2260</Z>
  </point>
  <point index="2090">
    <X>71.631</X>
    <Y>59.351</Y>
    <Z>2161</Z>
  </point>
  <point index="2091">
    <X>56.242</X>
    <Y>18.725</Y>
    <Z>2157</Z>
  </point>
  <point index="2092">
    <X>92.838</X>
    <Y>58.342</Y>
    <Z>2228</Z>
  </point>
  <point index="2093">
    <X>8.967</X>
    <Y>66.043</Y>
    <Z>2109</Z>
  </point>
  <point index="2094">
    <X>55.424</X>
    <Y>31.823</Y>
    <Z>2201</Z>
  </point>
  <point index="2095">
    <X>20.650</X>
    <Y>29.972</Y>
    <Z>2096</Z>
  </point>
  <point index="2096">
    <X>58.066</X>
    <Y>25.800</Y>
    <Z>2058</Z>
  </point>
  <point index="2097">
    <X>97.143</X>
    <Y>62.701</Y>
    <Z>2108</Z>
  </point>
  <point index="2098">
    <X>75.242</X>
    <Y>26.306</Y>
    <Z>2201</Z>
  </point>
  <point index="2099">
    <X>78.629</X>
    <Y>61.167</Y>
    <Z>2094</Z>
  </point>
  <point index="2100">
    <X>97.283</X>
    <Y>28.348</Y>
    <Z>2100</Z>
  </point>
  <point index="2101">
    <X>76.921</X>
    <Y>65.503</Y>
    <Z>2042</Z>
  </point>
  <point index="2102">
    <X>62.061</X>
    <Y>54.069</Y>
    <Z>2184</Z>
  </point>
  <point index="2103">
    <X>61.804</X>
    <Y>35.810</Y>
    <Z>2168</Z>
  </point>
  <point index="2104">
    <X>38.386</X>
    <Y>24.680</Y>
    <Z>2076</Z>
  </point>
  <point index="2105">
    <X>69.860</X>
    <Y>29.350</Y>
    <Z>2064</Z>
  </point>
  <point index="2106">
    <X>93.020</X>
    <Y>16.184</Y>
    <Z>2245</Z>
  </point>
  <point index="2107">
    <X>74.700</X>
    <Y>20.278</Y>
    <Z>2252</Z>
  </point>
  <point index="2108">
    <X>107.715</X>
    <Y>57.951</Y>
    <Z>2060</Z>
  </point>
  <point index="2109">
    <X>40.042</X>
    <Y>28.237</Y>
    <Z>2199</Z>
  </point>
  <point index="2110">
    <X>49.257</X>
    <Y>17.429</Y>
    <Z>2088</Z>
  </point>
  <point index="2111">
    <X>111.439</X>
    <Y>32.054</Y>
    <Z>2150</Z>
  </point>
  <point index="2112">
    <X>108.558</X>
    <Y>38.068</Y>
    <Z>2007</Z>
  </point>
  <point index="2113">
    <X>19.893</X>
    <Y>30.262</Y>
    <Z>2048</Z>
  </point>
  <point index="2114">
    <X>10.994</X>
    <Y>28.357</Y>
    <Z>2053</Z>
  </point>
  <point index="2115">
    <X>16.466</X>
    <Y>53.763</Y>
    <Z>2144</Z>
  </point>
  <point index="2116">
    <X>31.761</X>
    <Y>64.567</Y>
    <Z>2168</Z>
  </point>
  <point index="2117">
    <X>19.231</X>
    <Y>64.727</Y>
    <Z>2007</Z>
  </point>
  <point index="2118">
    <X>99.952</X>
    <Y>24.937</Y>
    <Z>2052</Z>
  </point>
  <point index="2119">
    <X>86.708</X>
    <Y>59.382</Y>
    <Z>2277</Z>
  </point>
  <point index="2120">
    <X>66.013</X>
    <Y>78.582</Y>
    <Z>2167</Z>
  </point>
  <point index="2121">
    <X>18.855</X>
    <Y>17.677</Y>
    <Z>2015</Z>
  </point>
  <point index="2122">
    <X>20.925</X>
    <Y>76.276</Y>
    <Z>2113</Z>
  </point>
  <point index="2123">
    <X>102.809</X>
    <Y>24.379</Y>
    <Z>2231</Z>
  </point>
  <point index="2124">
    <X>98.096</X>
    <Y>24.606</Y>
    <Z>2056</Z>
  </point>
  <point index="2125">
    <X>30.070</X>
    <Y>66.653</Y>
    <Z>2076</Z>
  </point>
  <point index="2126">
    <X>92.853</X>
    <Y>19.840</Y>
    <Z>2229</Z>
  </point>
  <point index="2127">
    <X>62.912</X>
    <Y>75.342</Y>
    <Z>2238</Z>
  </point>
  <point index="2128">
    <X>89.464</X>
    <Y>63.628</Y>
    <Z>2072</Z>
  </point>
  <point index="2129">
    <X>32.776</X>
    <Y>14.592</Y>
    <Z>2223</Z>
  </point>
  <point index="2130">
    <X>68.566</X>
    <Y>67.649</Y>
    <Z>2007</Z>
  </point>
  <point index="2131">
    <X>62.731</X>
    <Y>24.149</Y>
    <Z>2227</Z>
  </point>
  <point index="2132">
    <X>51.754</X>
    <Y>66.223</Y>
    <Z>2125</Z>
  </point>
  <point index="2133">
    <X>30.329</X>
    <Y>39.381</Y>
    <Z>2090</Z>
  </point>
  <point index="2134">
    <X>31.438</X>
    <Y>49.640</Y>
    <Z>2150</Z>
  </point>
  <point index="2135">
    <X>107.726</X>
    <Y>29.077</Y>
    <Z>2060</Z>
  </point>
  <point index="2136">
    <X>19.070</X>
    <Y>36.341</Y>
    <Z>2003</Z>
  </point>
  <point index="2137">
    <X>109.652</X>
    <Y>67.648</Y>
    <Z>2053</Z>
  </point>
  <point index="2138">
    <X>19.734</X>
    <Y>46.260</Y>
    <Z>2038</Z>
  </point>
  <point index="2139">
    <X>19.444</X>
    <Y>53.934</Y>
    <Z>2020</Z>
  </point>
  <point index="2140">
    <X>107.996</X>
    <Y>25.151</Y>
    <Z>2043</Z>
  </point>
  <point index="2141">
    <X>16.158</X>
    <Y>15.978</Y>
    <Z>2161</Z>
  </point>
  <point index="2142">
    <X>100.116</X>
    <Y>36.599</Y>
    <Z>2062</Z>
  </point>
  <point index="2143">
    <X>96.620</X>
    <Y>17.523</Y>
    <Z>2136</Z>
  </point>
  <point index="2144">
    <X>97.322</X>
    <Y>28.181</Y>
    <Z>2098</Z>
  </point>
  <point index="2145">
    <X>74.342</X>
    <Y>16.501</Y>
    <Z>2286</Z>
  </point>
  <point index="2146">
    <X>47.743</X>
    <Y>57.549</Y>
    <Z>2200</Z>
  </point>
  <point index="2147">
    <X>12.273</X>
    <Y>10.951</Y>
    <Z>2174</Z>
  </point>
  <point index="2148">
    <X>40.202</X>
    <Y>62.186</Y>
    <Z>2211</Z>
  </point>
  <point index="2149">
    <X>73.188</X>
    <Y>21.560</Y>
    <Z>2245</Z>
  </point>
  <point index="2150">
    <X>20.307</X>
    <Y>71.543</Y>
    <Z>2074</Z>
  </point>
  <point index="2151">
    <X>88.799</X>
    <Y>19.823</Y>
    <Z>2122</Z>
  </point>
  <point index="2152">
    <X>92.054</X>
    <Y>15.122</Y>
    <Z>2153</Z>
  </point>
  <point index="2153">
    <X>93.297</X>
    <Y>59.316</Y>
    <Z>2271</Z>
  </point>
  <point index="2154">
    <X>77.725</X>
    <Y>67.514</Y>
    <Z>2027</Z>
  </point>
  <point index="2155">
    <X>116.717</X>
    <Y>13.804</Y>
    <Z>2061</Z>
  </point>
  <point index="2156">
    <X>35.784</X>
    <Y>61.133</Y>
    <Z>2150</Z>
  </point>
  <point index="2157">
    <X>112.587</X>
    <Y>70.617</Y>
    <Z>2212</Z>
  </point>
  <point index="2158">
    <X>64.270</X>
    <Y>33.564</Y>
    <Z>2277</Z>
  </point>
  <point index="2159">
    <X>115.726</X>
    <Y>13.708</Y>
    <Z>2155</Z>
  </point>
  <point index="2160">
    <X>60.540</X>
    <Y>53.401</Y>
    <Z>2089</Z>
  </point>
  <point index="2161">
    <X>114.158</X>
    <Y>37.828</Y>
    <Z>2298</Z>
  </point>
  <point index="2162">
    <X>98.950</X>
    <Y>22.557</Y>
    <Z>2010</Z>
  </point>
  <point index="2163">
    <X>30.261</X>
    <Y>73.900</Y>
    <Z>2086</Z>
  </point>
  <point index="2164">
    <X>58.909</X>
    <Y>54.858</Y>
    <Z>2012</Z>
  </point>
  <point index="2165">
    <X>24.651</X>
    <Y>55.757</Y>
    <Z>2253</Z>
  </point>
  <point index="2166">
    <X>37.704</X>
    <Y>16.407</Y>
    <Z>2026</Z>
  </point>
  <point index="2167">
    <X>48.520</X>
    <Y>16.300</Y>
    <Z>2143</Z>
  </point>
  <point index="2168">
    <X>57.174</X>
    <Y>46.813</Y>
    <Z>2106</Z>
  </point>
  <point index="2169">
    <X>72.926</X>
    <Y>24.716</Y>
    <Z>2231</Z>
  </point>
  <point index="2170">
    <X>89.369</X>
    <Y>68.099</Y>
    <Z>2080</Z>
  </point>
  <point index="2171">
    <X>106.265</X>
    <Y>60.742</Y>
    <Z>2151</Z>
  </point>
  <point index="2172">
    <X>109.782</X>
    <Y>35.612</Y>
    <Z>2060</Z>
  </point>
  <point index="2173">
    <X>115.362</X>
    <Y>62.629</Y>
    <Z>2190</Z>
  </point>
  <point index="2174">
    <X>67.863</X>
    <Y>20.353</Y>
    <Z>2051</Z>
  </point>
  <point index="2175">
    <X>58.468</X>
    <Y>51.377</Y>
    <Z>2036</Z>
  </point>
  <point index="2176">
    <X>116.178</X>
    <Y>60.293</Y>
    <Z>2112</Z>
  </point>
  <point index="2177">
    <X>57.504</X>
    <Y>52.101</Y>
    <Z>2088</Z>
  </point>
  <point index="2178">
    <X>93.863</X>
    <Y>9.778</Y>
    <Z>2286</Z>
  </point>
  <point index="2179">
    <X>36.189</X>
    <Y>33.651</Y>
    <Z>2111</Z>
  </point>
  <point index="2180">
    <X>99.553</X>
    <Y>33.284</Y>
    <Z>2027</Z>
  </point>
  <point index="2181">
    <X>17.871</X>
    <Y>22.140</Y>
    <Z>2068</Z>
  </point>
  <point index="2182">
    <X>54.448</X>
    <Y>29.783</Y>
    <Z>2254</Z>
  </point>
  <point index="2183">
    <X>36.544</X>
    <Y>60.649</Y>
    <Z>2077</Z>
  </point>
  <point index="2184">
    <X>23.391</X>
    <Y>36.290</Y>
    <Z>2268</Z>
  </point>
  <point index="2185">
    <X>30.868</X>
    <Y>24.183</Y>
    <Z>2119</Z>
  </point>
  <point index="2186">
    <X>68.770</X>
    <Y>61.046</Y>
    <Z>2005</Z>
  </point>
  <point index="2187">
    <X>28.237</X>
    <Y>49.669</Y>
    <Z>2027</Z>
  </point>
  <point index="2188">
    <X>52.809</X>
    <Y>31.376</Y>
    <Z>2225</Z>
  </point>
  <point index="2189">
    <X>111.882</X>
    <Y>38.239</Y>
    <Z>2174</Z>
  </point>
  <point index="2190">
    <X>10.426</X>
    <Y>61.122</Y>
    <Z>2001</Z>
  </point>
  <point index="2191">
    <X>117.657</X>
    <Y>64.793</Y>
    <Z>2022</Z>
  </point>
  <point index="2192">
    <X>16.958</X>
    <Y>21.715</Y>
    <Z>2118</Z>
  </point>
  <point index="2193">
    <X>118.407</X>
    <Y>30.724</Y>
    <Z>2078</Z>
  </point>
  <point index="2194">
    <X>117.329</X>
    <Y>25.302</Y>
    <Z>2003</Z>
  </point>
  <point index="2195">
    <X>99.742</X>
    <Y>27.158</Y>
    <Z>2039</Z>
  </point>
  <point index="2196">
    <X>39.482</X>
    <Y>29.742</Y>
    <Z>2158</Z>
  </point>
  <point index="2197">
    <X>33.466</X>
    <Y>29.642</Y>
    <Z>2260</Z>
  </point>
  <point index="2198">
    <X>54.070</X>
    <Y>31.578</Y>
    <Z>2275</Z>
  </point>
  <point index="2199">
    <X>97.206</X>
    <Y>21.576</Y>
    <Z>2104</Z>
  </point>
  <point index="2200">
    <X>69.840</X>
    <Y>72.568</Y>
    <Z>2063</Z>
  </point>
  <point index="2201">
    <X>21.991</X>
    <Y>11.159</Y>
    <Z>2180</Z>
  </point>
  <point index="2202">
    <X>95.636</X>
    <Y>63.467</Y>
    <Z>2190</Z>
  </point>
  <point index="2203">
    <X>25.482</X>
    <Y>47.575</Y>
    <Z>2201</Z>
  </point>
  <point index="2204">
    <X>106.370</X>
    <Y>57.517</Y>
    <Z>2145</Z>
  </point>
  <point index="2205">
    <X>103.726</X>
    <Y>25.459</Y>
    <Z>2289</Z>
  </point>
  <point index="2206">
    <X>7.635</X>
    <Y>57.255</Y>
    <Z>2208</Z>
  </point>
  <point index="2207">
    <X>110.893</X>
    <Y>38.097</Y>
    <Z>2120</Z>
  </point>
  <point index="2208">
    <X>114.458</X>
    <Y>62.431</Y>
    <Z>2275</Z>
  </point>
  <point index="2209">
    <X>51.236</X>
    <Y>54.883</Y>
    <Z>2075</Z>
  </point>
  <point index="2210">
    <X>66.108</X>
    <Y>37.096</Y>
    <Z>2161</Z>
  </point>
  <point index="2211">
    <X>118.889</X>
    <Y>32.172</Y>
    <Z>2114</Z>
  </point>
  <point index="2212">
    <X>31.058</X>
    <Y>25.458</Y>
    <Z>2129</Z>
  </point>
  <point index="2213">
    <X>98.170</X>
    <Y>47.016</Y>
    <Z>2052</Z>
  </point>
  <point index="2214">
    <X>92.506</X>
    <Y>65.972</Y>
    <Z>2196</Z>
  </point>
  <point index="2215">
    <X>9.585</X>
    <Y>17.761</Y>
    <Z>2063</Z>
  </point>
  <point index="2216">
    <X>103.761</X>
    <Y>39.549</Y>
    <Z>2291</Z>
  </point>
  <point index="2217">
    <X>23.317</X>
    <Y>74.129</Y>
    <Z>2263</Z>
  </point>
  <point index="2218">
    <X>57.441</X>
    <Y>48.831</Y>
    <Z>2091</Z>
  </point>
  <point index="2219">
    <X>24.536</X>
    <Y>74.344</Y>
    <Z>2260</Z>
  </point>
  <point index="2220">
    <X>14.976</X>
    <Y>15.431</Y>
    <Z>2225</Z>
  </point>
  <point index="2221">
    <X>15.759</X>
    <Y>32.823</Y>
    <Z>2183</Z>
  </point>
  <point index="2222">
    <X>90.711</X>
    <Y>57.709</Y>
    <Z>2026</Z>
  </point>
  <point index="2223">
    <X>88.582</X>
    <Y>30.827</Y>
    <Z>2138</Z>
  </point>
  <point index="2224">
    <X>59.505</X>
    <Y>22.690</Y>
    <Z>2024</Z>
  </point>
  <point index="2225">
    <X>37.689</X>
    <Y>29.134</Y>
    <Z>2024</Z>
  </point>
  <point index="2226">
    <X>28.496</X>
    <Y>13.844</Y>
    <Z>2011</Z>
  </point>
  <point index="2227">
    <X>32.027</X>
    <Y>71.221</Y>
    <Z>2182</Z>
  </point>
  <point index="2228">
    <X>102.268</X>
    <Y>62.113</Y>
    <Z>2197</Z>
  </point>
  <point index="2229">
    <X>78.176</X>
    <Y>71.317</Y>
    <Z>2061</Z>
  </point>
  <point index="2230">
    <X>100.317</X>
    <Y>40.581</Y>
    <Z>2075</Z>
  </point>
  <point index="2231">
    <X>60.986</X>
    <Y>75.267</Y>
    <Z>2117</Z>
  </point>
  <point index="2232">
    <X>98.262</X>
    <Y>71.552</Y>
    <Z>2047</Z>
  </point>
  <point index="2233">
    <X>20.092</X>
    <Y>56.723</Y>
    <Z>2061</Z>
  </point>
  <point index="2234">
    <X>21.394</X>
    <Y>36.739</Y>
    <Z>2143</Z>
  </point>
  <point index="2235">
    <X>20.939</X>
    <Y>70.335</Y>
    <Z>2114</Z>
  </point>
  <point index="2236">
    <X>76.147</X>
    <Y>55.498</Y>
    <Z>2115</Z>
  </point>
  <point index="2237">
    <X>30.531</X>
    <Y>64.744</Y>
    <Z>2101</Z>
  </point>
  <point index="2238">
    <X>39.605</X>
    <Y>64.846</Y>
    <Z>2167</Z>
  </point>
  <point index="2239">
    <X>21.415</X>
    <Y>7.447</Y>
    <Z>2144</Z>
  </point>
  <point index="2240">
    <X>19.411</X>
    <Y>59.944</Y>
    <Z>2018</Z>
  </point>
  <point index="2241">
    <X>70.338</X>
    <Y>56.398</Y>
    <Z>2090</Z>
  </point>
  <point index="2242">
    <X>110.117</X>
    <Y>48.242</Y>
    <Z>2078</Z>
  </point>
  <point index="2243">
    <X>114.682</X>
    <Y>67.894</Y>
    <Z>2254</Z>
  </point>
  <point index="2244">
    <X>70.016</X>
    <Y>58.500</Y>
    <Z>2073</Z>
  </point>
  <point index="2245">
    <X>69.048</X>
    <Y>26.472</Y>
    <Z>2020</Z>
  </point>
  <point index="2246">
    <X>38.420</X>
    <Y>29.718</Y>
    <Z>2079</Z>
  </point>
  <point index="2247">
    <X>73.521</X>
    <Y>21.823</Y>
    <Z>2263</Z>
  </point>
  <point index="2248">
    <X>17.116</X>
    <Y>68.457</Y>
    <Z>2109</Z>
  </point>
  <point index="2249">
    <X>99.423</X>
    <Y>54.368</Y>
    <Z>2019</Z>
  </point>
  <point index="2250">
    <X>17.081</X>
    <Y>60.349</Y>
    <Z>2111</Z>
  </point>
  <point index="2251">
    <X>91.904</X>
    <Y>64.876</Y>
    <Z>2139</Z>
  </point>
  <point index="2252">
    <X>75.308</X>
    <Y>71.809</Y>
    <Z>2195</Z>
  </point>
  <point index="2253">
    <X>106.308</X>
    <Y>12.570</Y>
    <Z>2149</Z>
  </point>
  <point index="2254">
    <X>55.499</X>
    <Y>8.637</Y>
    <Z>2197</Z>
  </point>
  <point index="2255">
    <X>10.414</X>
    <Y>70.787</Y>
    <Z>2002</Z>
  </point>
  <point index="2256">
    <X>8.752</X>
    <Y>59.188</Y>
    <Z>2125</Z>
  </point>
  <point index="2257">
    <X>58.163</X>
    <Y>36.174</Y>
    <Z>2052</Z>
  </point>
  <point index="2258">
    <X>73.691</X>
    <Y>33.914</Y>
    <Z>2272</Z>
  </point>
  <point index="2259">
    <X>10.573</X>
    <Y>71.230</Y>
    <Z>2013</Z>
  </point>
  <point index="2260">
    <X>36.328</X>
    <Y>50.839</Y>
    <Z>2098</Z>
  </point>
  <point index="2261">
    <X>115.936</X>
    <Y>71.822</Y>
    <Z>2135</Z>
  </point>
  <point index="2262">
    <X>32.238</X>
    <Y>73.475</Y>
    <Z>2194</Z>
  </point>
  <point index="2263">
    <X>66.308</X>
    <Y>29.008</Y>
    <Z>2149</Z>
  </point>
  <point index="2264">
    <X>51.330</X>
    <Y>32.601</Y>
    <Z>2084</Z>
  </point>
  <point index="2265">
    <X>23.211</X>
    <Y>25.739</Y>
    <Z>2257</Z>
  </point>
  <point index="2266">
    <X>76.988</X>
    <Y>51.087</Y>
    <Z>2035</Z>
  </point>
  <point index="2267">
    <X>115.367</X>
    <Y>29.510</Y>
    <Z>2189</Z>
  </point>
  <point index="2268">
    <X>70.997</X>
    <Y>25.621</Y>
    <Z>2126</Z>
  </point>
  <point index="2269">
    <X>93.033</X>
    <Y>62.510</Y>
    <Z>2246</Z>
  </point>
  <point index="2270">
    <X>22.376</X>
    <Y>17.486</Y>
    <Z>2204</Z>
  </point>
  <point index="2271">
    <X>115.351</X>
    <Y>51.920</Y>
    <Z>2191</Z>
  </point>
  <point index="2272">
    <X>12.970</X>
    <Y>27.354</Y>
    <Z>2240</Z>
  </point>
  <point index="2273">
    <X>55.788</X>
    <Y>57.015</Y>
    <Z>2181</Z>
  </point>
  <point index="2274">
    <X>119.682</X>
    <Y>17.768</Y>
    <Z>2172</Z>
  </point>
  <point index="2275">
    <X>26.026</X>
    <Y>58.178</Y>
    <Z>2166</Z>
  </point>
  <point index="2276">
    <X>60.417</X>
    <Y>8.680</Y>
    <Z>2081</Z>
  </point>
  <point index="2277">
    <X>99.279</X>
    <Y>66.163</Y>
    <Z>2010</Z>
  </point>
  <point index="2278">
    <X>23.192</X>
    <Y>20.206</Y>
    <Z>2255</Z>
  </point>
  <point index="2279">
    <X>112.302</X>
    <Y>72.763</Y>
    <Z>2197</Z>
  </point>
  <point index="2280">
    <X>24.503</X>
    <Y>16.924</Y>
    <Z>2262</Z>
  </point>
  <point index="2281">
    <X>28.223</X>
    <Y>55.669</Y>
    <Z>2028</Z>
  </point>
  <point index="2282">
    <X>57.576</X>
    <Y>38.210</Y>
    <Z>2084</Z>
  </point>
  <point index="2283">
    <X>64.015</X>
    <Y>45.024</Y>
    <Z>2293</Z>
  </point>
  <point index="2284">
    <X>114.891</X>
    <Y>20.651</Y>
    <Z>2234</Z>
  </point>
  <point index="2285">
    <X>113.515</X>
    <Y>52.368</Y>
    <Z>2263</Z>
  </point>
  <point index="2286">
    <X>27.533</X>
    <Y>48.924</Y>
    <Z>2072</Z>
  </point>
  <point index="2287">
    <X>67.789</X>
    <Y>26.310</Y>
    <Z>2056</Z>
  </point>
  <point index="2288">
    <X>103.354</X>
    <Y>27.771</Y>
    <Z>2266</Z>
  </point>
  <point index="2289">
    <X>90.420</X>
    <Y>14.361</Y>
    <Z>2002</Z>
  </point>
  <point index="2290">
    <X>96.628</X>
    <Y>56.137</Y>
    <Z>2136</Z>
  </point>
  <point index="2291">
    <X>72.396</X>
    <Y>22.346</Y>
    <Z>2202</Z>
  </point>
  <point index="2292">
    <X>75.817</X>
    <Y>70.561</Y>
    <Z>2146</Z>
  </point>
  <point index="2293">
    <X>25.861</X>
    <Y>17.052</Y>
    <Z>2177</Z>
  </point>
  <point index="2294">
    <X>55.202</X>
    <Y>55.677</Y>
    <Z>2213</Z>
  </point>
  <point index="2295">
    <X>34.571</X>
    <Y>59.100</Y>
    <Z>2265</Z>
  </point>
  <point index="2296">
    <X>116.332</X>
    <Y>70.192</Y>
    <Z>2098</Z>
  </point>
  <point index="2297">
    <X>60.562</X>
    <Y>35.293</Y>
    <Z>2090</Z>
  </point>
  <point index="2298">
    <X>66.753</X>
    <Y>62.360</Y>
    <Z>2121</Z>
  </point>
  <point index="2299">
    <X>64.965</X>
    <Y>53.218</Y>
    <Z>2233</Z>
  </point>
  <point index="2300">
    <X>76.383</X>
    <Y>22.132</Y>
    <Z>2093</Z>
  </point>
  <point index="2301">
    <X>74.948</X>
    <Y>61.202</Y>
    <Z>2229</Z>
  </point>
  <point index="2302">
    <X>38.629</X>
    <Y>53.567</Y>
    <Z>2094</Z>
  </point>
  <point index="2303">
    <X>63.338</X>
    <Y>33.918</Y>
    <Z>2265</Z>
  </point>
  <point index="2304">
    <X>25.780</X>
    <Y>19.223</Y>
    <Z>2182</Z>
  </point>
  <point index="2305">
    <X>51.734</X>
    <Y>12.940</Y>
    <Z>2123</Z>
  </point>
  <point index="2306">
    <X>114.468</X>
    <Y>17.395</Y>
    <Z>2274</Z>
  </point>
  <point index="2307">
    <X>15.608</X>
    <Y>56.329</Y>
    <Z>2191</Z>
  </point>
  <point index="2308">
    <X>32.168</X>
    <Y>23.255</Y>
    <Z>2190</Z>
  </point>
  <point index="2309">
    <X>67.084</X>
    <Y>29.864</Y>
    <Z>2100</Z>
  </point>
  <point index="2310">
    <X>19.152</X>
    <Y>75.178</Y>
    <Z>2002</Z>
  </point>
  <point index="2311">
    <X>52.644</X>
    <Y>23.055</Y>
    <Z>2209</Z>
  </point>
  <point index="2312">
    <X>111.468</X>
    <Y>55.557</Y>
    <Z>2152</Z>
  </point>
  <point index="2313">
    <X>80.904</X>
    <Y>19.848</Y>
    <Z>2263</Z>
  </point>
  <point index="2314">
    <X>30.386</X>
    <Y>60.707</Y>
    <Z>2093</Z>
  </point>
  <point index="2315">
    <X>12.056</X>
    <Y>51.705</Y>
    <Z>2153</Z>
  </point>
  <point index="2316">
    <X>97.176</X>
    <Y>30.645</Y>
    <Z>2106</Z>
  </point>
  <point index="2317">
    <X>101.837</X>
    <Y>13.899</Y>
    <Z>2170</Z>
  </point>
  <point index="2318">
    <X>114.685</X>
    <Y>29.021</Y>
    <Z>2254</Z>
  </point>
  <point index="2319">
    <X>31.594</X>
    <Y>53.449</Y>
    <Z>2159</Z>
  </point>
  <point index="2320">
    <X>64.123</X>
    <Y>36.277</Y>
    <Z>2286</Z>
  </point>
  <point index="2321">
    <X>108.941</X>
    <Y>76.362</Y>
    <Z>2014</Z>
  </point>
  <point index="2322">
    <X>88.179</X>
    <Y>61.683</Y>
    <Z>2168</Z>
  </point>
  <point index="2323">
    <X>10.451</X>
    <Y>18.979</Y>
    <Z>2001</Z>
  </point>
  <point index="2324">
    <X>64.528</X>
    <Y>13.756</Y>
    <Z>2261</Z>
  </point>
  <point index="2325">
    <X>75.864</X>
    <Y>72.377</Y>
    <Z>2142</Z>
  </point>
  <point index="2326">
    <X>120.838</X>
    <Y>25.823</Y>
    <Z>2258</Z>
  </point>
  <point index="2327">
    <X>95.168</X>
    <Y>24.505</Y>
    <Z>2215</Z>
  </point>
  <point index="2328">
    <X>58.363</X>
    <Y>54.712</Y>
    <Z>2041</Z>
  </point>
  <point index="2329">
    <X>72.380</X>
    <Y>68.542</Y>
    <Z>2201</Z>
  </point>
  <point index="2330">
    <X>117.205</X>
    <Y>26.561</Y>
    <Z>2015</Z>
  </point>
  <point index="2331">
    <X>73.185</X>
    <Y>76.534</Y>
    <Z>2245</Z>
  </point>
  <point index="2332">
    <X>106.633</X>
    <Y>70.023</Y>
    <Z>2128</Z>
  </point>
  <point index="2333">
    <X>107.758</X>
    <Y>39.130</Y>
    <Z>2058</Z>
  </point>
  <point index="2334">
    <X>39.265</X>
    <Y>63.945</Y>
    <Z>2141</Z>
  </point>
  <point index="2335">
    <X>92.127</X>
    <Y>50.826</Y>
    <Z>2160</Z>
  </point>
  <point index="2336">
    <X>9.602</X>
    <Y>15.488</Y>
    <Z>2062</Z>
  </point>
  <point index="2337">
    <X>61.011</X>
    <Y>31.036</Y>
    <Z>2118</Z>
  </point>
  <point index="2338">
    <X>29.257</X>
    <Y>65.752</Y>
    <Z>2032</Z>
  </point>
  <point index="2339">
    <X>119.954</X>
    <Y>22.251</Y>
    <Z>2193</Z>
  </point>
  <point index="2340">
    <X>10.717</X>
    <Y>25.997</Y>
    <Z>2026</Z>
  </point>
  <point index="2341">
    <X>111.281</X>
    <Y>46.262</Y>
    <Z>2142</Z>
  </point>
  <point index="2342">
    <X>29.992</X>
    <Y>8.401</Y>
    <Z>2072</Z>
  </point>
  <point index="2343">
    <X>114.445</X>
    <Y>35.889</Y>
    <Z>2277</Z>
  </point>
  <point index="2344">
    <X>57.184</X>
    <Y>61.979</Y>
    <Z>2105</Z>
  </point>
  <point index="2345">
    <X>18.136</X>
    <Y>32.768</Y>
    <Z>2054</Z>
  </point>
  <point index="2346">
    <X>120.404</X>
    <Y>59.679</Y>
    <Z>2226</Z>
  </point>
  <point index="2347">
    <X>38.468</X>
    <Y>17.166</Y>
    <Z>2082</Z>
  </point>
  <point index="2348">
    <X>14.726</X>
    <Y>25.297</Y>
    <Z>2239</Z>
  </point>
  <point index="2349">
    <X>74.232</X>
    <Y>20.028</Y>
    <Z>2297</Z>
  </point>
  <point index="2350">
    <X>54.127</X>
    <Y>52.402</Y>
    <Z>2271</Z>
  </point>
  <point index="2351">
    <X>59.511</X>
    <Y>56.431</Y>
    <Z>2024</Z>
  </point>
  <point index="2352">
    <X>77.191</X>
    <Y>53.778</Y>
    <Z>2016</Z>
  </point>
  <point index="2353">
    <X>22.356</X>
    <Y>59.948</Y>
    <Z>2203</Z>
  </point>
  <point index="2354">
    <X>112.869</X>
    <Y>16.051</Y>
    <Z>2228</Z>
  </point>
  <point index="2355">
    <X>117.143</X>
    <Y>58.115</Y>
    <Z>2021</Z>
  </point>
  <point index="2356">
    <X>31.711</X>
    <Y>69.745</Y>
    <Z>2165</Z>
  </point>
  <point index="2357">
    <X>72.888</X>
    <Y>67.460</Y>
    <Z>2229</Z>
  </point>
  <point index="2358">
    <X>35.439</X>
    <Y>58.365</Y>
    <Z>2182</Z>
  </point>
  <point index="2359">
    <X>119.729</X>
    <Y>17.295</Y>
    <Z>2176</Z>
  </point>
  <point index="2360">
    <X>28.921</X>
    <Y>69.315</Y>
    <Z>2013</Z>
  </point>
  <point index="2361">
    <X>24.510</X>
    <Y>27.379</Y>
    <Z>2262</Z>
  </point>
  <point index="2362">
    <X>36.529</X>
    <Y>56.689</Y>
    <Z>2079</Z>
  </point>
  <point index="2363">
    <X>25.003</X>
    <Y>56.455</Y>
    <Z>2231</Z>
  </point>
  <point index="2364">
    <X>101.329</X>
    <Y>66.584</Y>
    <Z>2138</Z>
  </point>
  <point index="2365">
    <X>16.543</X>
    <Y>19.869</Y>
    <Z>2140</Z>
  </point>
  <point index="2366">
    <X>17.085</X>
    <Y>73.890</Y>
    <Z>2111</Z>
  </point>
  <point index="2367">
    <X>72.170</X>
    <Y>35.197</Y>
    <Z>2190</Z>
  </point>
  <point index="2368">
    <X>15.186</X>
    <Y>47.830</Y>
    <Z>2214</Z>
  </point>
  <point index="2369">
    <X>74.997</X>
    <Y>49.730</Y>
    <Z>2224</Z>
  </point>
  <point index="2370">
    <X>89.398</X>
    <Y>66.706</Y>
    <Z>2077</Z>
  </point>
  <point index="2371">
    <X>28.217</X>
    <Y>52.053</Y>
    <Z>2029</Z>
  </point>
  <point index="2372">
    <X>21.347</X>
    <Y>28.707</Y>
    <Z>2140</Z>
  </point>
  <point index="2373">
    <X>50.984</X>
    <Y>57.242</Y>
    <Z>2052</Z>
  </point>
  <point index="2374">
    <X>56.663</X>
    <Y>9.024</Y>
    <Z>2134</Z>
  </point>
  <point index="2375">
    <X>120.557</X>
    <Y>59.690</Y>
    <Z>2237</Z>
  </point>
  <point index="2376">
    <X>67.967</X>
    <Y>18.411</Y>
    <Z>2044</Z>
  </point>
  <point index="2377">
    <X>49.327</X>
    <Y>60.279</Y>
    <Z>2083</Z>
  </point>
  <point index="2378">
    <X>72.014</X>
    <Y>16.644</Y>
    <Z>2181</Z>
  </point>
  <point index="2379">
    <X>91.859</X>
    <Y>71.662</Y>
    <Z>2135</Z>
  </point>
  <point index="2380">
    <X>38.396</X>
    <Y>24.579</Y>
    <Z>2077</Z>
  </point>
  <point index="2381">
    <X>22.031</X>
    <Y>8.105</Y>
    <Z>2183</Z>
  </point>
  <point index="2382">
    <X>98.458</X>
    <Y>77.073</Y>
    <Z>2036</Z>
  </point>
  <point index="2383">
    <X>65.230</X>
    <Y>49.202</Y>
    <Z>2216</Z>
  </point>
  <point index="2384">
    <X>20.473</X>
    <Y>36.528</Y>
    <Z>2085</Z>
  </point>
  <point index="2385">
    <X>28.202</X>
    <Y>67.463</Y>
    <Z>2030</Z>
  </point>
  <point index="2386">
    <X>32.188</X>
    <Y>36.511</Y>
    <Z>2191</Z>
  </point>
  <point index="2387">
    <X>118.481</X>
    <Y>56.382</Y>
    <Z>2083</Z>
  </point>
  <point index="2388">
    <X>100.736</X>
    <Y>58.915</Y>
    <Z>2101</Z>
  </point>
  <point index="2389">
    <X>115.443</X>
    <Y>15.777</Y>
    <Z>2182</Z>
  </point>
  <point index="2390">
    <X>107.034</X>
    <Y>54.347</Y>
    <Z>2103</Z>
  </point>
  <point index="2391">
    <X>111.733</X>
    <Y>19.343</Y>
    <Z>2166</Z>
  </point>
  <point index="2392">
    <X>16.738</X>
    <Y>58.154</Y>
    <Z>2130</Z>
  </point>
  <point index="2393">
    <X>95.495</X>
    <Y>22.027</Y>
    <Z>2197</Z>
  </point>
  <point index="2394">
    <X>77.476</X>
    <Y>19.397</Y>
    <Z>2009</Z>
  </point>
  <point index="2395">
    <X>64.774</X>
    <Y>10.912</Y>
    <Z>2245</Z>
  </point>
  <point index="2396">
    <X>36.250</X>
    <Y>29.699</Y>
    <Z>2105</Z>
  </point>
  <point index="2397">
    <X>9.343</X>
    <Y>69.920</Y>
    <Z>2081</Z>
  </point>
  <point index="2398">
    <X>38.170</X>
    <Y>62.946</Y>
    <Z>2060</Z>
  </point>
  <point index="2399">
    <X>56.835</X>
    <Y>37.910</Y>
    <Z>2124</Z>
  </point>
  <point index="2400">
    <X>96.281</X>
    <Y>46.037</Y>
    <Z>2154</Z>
  </point>
  <point index="2401">
    <X>100.738</X>
    <Y>14.701</Y>
    <Z>2101</Z>
  </point>
  <point index="2402">
    <X>59.949</X>
    <Y>57.223</Y>
    <Z>2052</Z>
  </point>
  <point index="2403">
    <X>106.234</X>
    <Y>35.165</Y>
    <Z>2153</Z>
  </point>
  <point index="2404">
    <X>109.281</X>
    <Y>62.920</Y>
    <Z>2033</Z>
  </point>
  <point index="2405">
    <X>51.200</X>
    <Y>57.618</Y>
    <Z>2072</Z>
  </point>
  <point index="2406">
    <X>95.390</X>
    <Y>24.978</Y>
    <Z>2203</Z>
  </point>
  <point index="2407">
    <X>111.848</X>
    <Y>39.201</Y>
    <Z>2172</Z>
  </point>
  <point index="2408">
    <X>94.450</X>
    <Y>52.427</Y>
    <Z>2254</Z>
  </point>
  <point index="2409">
    <X>55.133</X>
    <Y>53.083</Y>
    <Z>2217</Z>
  </point>
  <point index="2410">
    <X>74.890</X>
    <Y>22.940</Y>
    <Z>2234</Z>
  </point>
  <point index="2411">
    <X>22.605</X>
    <Y>8.681</Y>
    <Z>2219</Z>
  </point>
  <point index="2412">
    <X>20.208</X>
    <Y>37.908</Y>
    <Z>2068</Z>
  </point>
  <point index="2413">
    <X>91.494</X>
    <Y>33.998</Y>
    <Z>2100</Z>
  </point>
  <point index="2414">
    <X>118.799</X>
    <Y>64.441</Y>
    <Z>2107</Z>
  </point>
  <point index="2415">
    <X>96.038</X>
    <Y>32.097</Y>
    <Z>2168</Z>
  </point>
  <point index="2416">
    <X>113.792</X>
    <Y>47.898</Y>
    <Z>2278</Z>
  </point>
  <point index="2417">
    <X>31.333</X>
    <Y>49.859</Y>
    <Z>2144</Z>
  </point>
  <point index="2418">
    <X>74.131</X>
    <Y>23.578</Y>
    <Z>2296</Z>
  </point>
  <point index="2419">
    <X>94.009</X>
    <Y>48.978</Y>
    <Z>2278</Z>
  </point>
  <point index="2420">
    <X>49.522</X>
    <Y>69.196</Y>
    <Z>2068</Z>
  </point>
  <point index="2421">
    <X>37.597</X>
    <Y>63.488</Y>
    <Z>2018</Z>
  </point>
  <point index="2422">
    <X>73.658</X>
    <Y>47.449</Y>
    <Z>2271</Z>
  </point>
  <point index="2423">
    <X>98.616</X>
    <Y>24.552</Y>
    <Z>2028</Z>
  </point>
  <point index="2424">
    <X>33.203</X>
    <Y>28.936</Y>
    <Z>2246</Z>
  </point>
  <point index="2425">
    <X>111.001</X>
    <Y>56.499</Y>
    <Z>2126</Z>
  </point>
  <point index="2426">
    <X>19.745</X>
    <Y>23.730</Y>
    <Z>2039</Z>
  </point>
  <point index="2427">
    <X>37.220</X>
    <Y>16.680</Y>
    <Z>2013</Z>
  </point>
  <point index="2428">
    <X>102.574</X>
    <Y>8.242</Y>
    <Z>2217</Z>
  </point>
  <point index="2429">
    <X>61.704</X>
    <Y>50.854</Y>
    <Z>2162</Z>
  </point>
  <point index="2430">
    <X>94.813</X>
    <Y>70.516</Y>
    <Z>2234</Z>
  </point>
  <point index="2431">
    <X>101.035</X>
    <Y>12.103</Y>
    <Z>2120</Z>
  </point>
  <point index="2432">
    <X>23.765</X>
    <Y>26.433</Y>
    <Z>2292</Z>
  </point>
  <point index="2433">
    <X>38.179</X>
    <Y>55.318</Y>
    <Z>2061</Z>
  </point>
  <point index="2434">
    <X>70.523</X>
    <Y>47.921</Y>
    <Z>2100</Z>
  </point>
  <point index="2435">
    <X>119.119</X>
    <Y>21.577</Y>
    <Z>2131</Z>
  </point>
  <point index="2436">
    <X>62.202</X>
    <Y>78.391</Y>
    <Z>2193</Z>
  </point>
  <point index="2437">
    <X>38.882</X>
    <Y>67.156</Y>
    <Z>2113</Z>
  </point>
  <point index="2438">
    <X>101.210</X>
    <Y>52.095</Y>
    <Z>2131</Z>
  </point>
  <point index="2439">
    <X>70.516</X>
    <Y>38.478</Y>
    <Z>2100</Z>
  </point>
  <point index="2440">
    <X>27.542</X>
    <Y>52.630</Y>
    <Z>2071</Z>
  </point>
  <point index="2441">
    <X>23.867</X>
    <Y>32.404</Y>
    <Z>2298</Z>
  </point>
  <point index="2442">
    <X>58.294</X>
    <Y>59.412</Y>
    <Z>2045</Z>
  </point>
  <point index="2443">
    <X>33.957</X>
    <Y>59.205</Y>
    <Z>2287</Z>
  </point>
  <point index="2444">
    <X>100.640</X>
    <Y>57.859</Y>
    <Z>2095</Z>
  </point>
  <point index="2445">
    <X>40.071</X>
    <Y>22.504</Y>
    <Z>2201</Z>
  </point>
  <point index="2446">
    <X>75.250</X>
    <Y>58.314</Y>
    <Z>2200</Z>
  </point>
  <point index="2447">
    <X>58.838</X>
    <Y>12.045</Y>
    <Z>2016</Z>
  </point>
  <point index="2448">
    <X>107.427</X>
    <Y>20.730</Y>
    <Z>2078</Z>
  </point>
  <point index="2449">
    <X>110.564</X>
    <Y>38.494</Y>
    <Z>2103</Z>
  </point>
  <point index="2450">
    <X>60.164</X>
    <Y>51.606</Y>
    <Z>2065</Z>
  </point>
  <point index="2451">
    <X>96.374</X>
    <Y>66.952</Y>
    <Z>2149</Z>
  </point>
  <point index="2452">
    <X>90.590</X>
    <Y>54.582</Y>
    <Z>2014</Z>
  </point>
  <point index="2453">
    <X>33.175</X>
    <Y>48.363</Y>
    <Z>2244</Z>
  </point>
  <point index="2454">
    <X>36.987</X>
    <Y>56.205</Y>
    <Z>2035</Z>
  </point>
  <point index="2455">
    <X>96.644</X>
    <Y>19.831</Y>
    <Z>2135</Z>
  </point>
  <point index="2456">
    <X>96.867</X>
    <Y>53.546</Y>
    <Z>2123</Z>
  </point>
  <point index="2457">
    <X>51.629</X>
    <Y>73.526</Y>
    <Z>2113</Z>
  </point>
  <point index="2458">
    <X>33.345</X>
    <Y>15.181</Y>
    <Z>2254</Z>
  </point>
  <point index="2459">
    <X>36.272</X>
    <Y>59.500</Y>
    <Z>2103</Z>
  </point>
  <point index="2460">
    <X>61.969</X>
    <Y>70.491</Y>
    <Z>2179</Z>
  </point>
  <point index="2461">
    <X>109.782</X>
    <Y>37.802</Y>
    <Z>2060</Z>
  </point>
  <point index="2462">
    <X>34.527</X>
    <Y>52.430</Y>
    <Z>2269</Z>
  </point>
  <point index="2463">
    <X>72.468</X>
    <Y>34.981</Y>
    <Z>2206</Z>
  </point>
  <point index="2464">
    <X>90.413</X>
    <Y>28.434</Y>
    <Z>2002</Z>
  </point>
  <point index="2465">
    <X>20.417</X>
    <Y>76.726</Y>
    <Z>2081</Z>
  </point>
  <point index="2466">
    <X>101.245</X>
    <Y>38.942</Y>
    <Z>2133</Z>
  </point>
  <point index="2467">
    <X>67.183</X>
    <Y>7.911</Y>
    <Z>2094</Z>
  </point>
  <point index="2468">
    <X>23.133</X>
    <Y>38.307</Y>
    <Z>2252</Z>
  </point>
  <point index="2469">
    <X>69.941</X>
    <Y>50.595</Y>
    <Z>2069</Z>
  </point>
  <point index="2470">
    <X>52.437</X>
    <Y>56.009</Y>
    <Z>2189</Z>
  </point>
  <point index="2471">
    <X>14.092</X>
    <Y>24.408</Y>
    <Z>2273</Z>
  </point>
  <point index="2472">
    <X>78.541</X>
    <Y>60.685</Y>
    <Z>2088</Z>
  </point>
  <point index="2473">
    <X>29.760</X>
    <Y>34.652</Y>
    <Z>2059</Z>
  </point>
  <point index="2474">
    <X>108.048</X>
    <Y>16.937</Y>
    <Z>2039</Z>
  </point>
  <point index="2475">
    <X>86.896</X>
    <Y>59.070</Y>
    <Z>2263</Z>
  </point>
  <point index="2476">
    <X>63.805</X>
    <Y>62.040</Y>
    <Z>2294</Z>
  </point>
  <point index="2477">
    <X>102.014</X>
    <Y>18.777</Y>
    <Z>2181</Z>
  </point>
  <point index="2478">
    <X>55.130</X>
    <Y>19.674</Y>
    <Z>2217</Z>
  </point>
  <point index="2479">
    <X>65.443</X>
    <Y>44.824</Y>
    <Z>2203</Z>
  </point>
  <point index="2480">
    <X>76.326</X>
    <Y>66.832</Y>
    <Z>2098</Z>
  </point>
  <point index="2481">
    <X>66.500</X>
    <Y>16.259</Y>
    <Z>2137</Z>
  </point>
  <point index="2482">
    <X>16.827</X>
    <Y>24.632</Y>
    <Z>2125</Z>
  </point>
  <point index="2483">
    <X>102.861</X>
    <Y>54.338</Y>
    <Z>2235</Z>
  </point>
  <point index="2484">
    <X>27.171</X>
    <Y>44.917</Y>
    <Z>2094</Z>
  </point>
  <point index="2485">
    <X>34.204</X>
    <Y>71.522</Y>
    <Z>2300</Z>
  </point>
  <point index="2486">
    <X>67.520</X>
    <Y>61.326</Y>
    <Z>2073</Z>
  </point>
  <point index="2487">
    <X>95.901</X>
    <Y>50.683</Y>
    <Z>2175</Z>
  </point>
  <point index="2488">
    <X>118.092</X>
    <Y>62.128</Y>
    <Z>2054</Z>
  </point>
  <point index="2489">
    <X>23.459</X>
    <Y>9.670</Y>
    <Z>2272</Z>
  </point>
  <point index="2490">
    <X>71.033</X>
    <Y>70.794</Y>
    <Z>2128</Z>
  </point>
  <point index="2491">
    <X>23.487</X>
    <Y>45.880</Y>
    <Z>2274</Z>
  </point>
  <point index="2492">
    <X>101.365</X>
    <Y>58.612</Y>
    <Z>2141</Z>
  </point>
  <point index="2493">
    <X>18.199</X>
    <Y>66.576</Y>
    <Z>2050</Z>
  </point>
  <point index="2494">
    <X>21.687</X>
    <Y>54.424</Y>
    <Z>2161</Z>
  </point>
  <point index="2495">
    <X>10.517</X>
    <Y>57.684</Y>
    <Z>2007</Z>
  </point>
  <point index="2496">
    <X>92.395</X>
    <Y>24.432</Y>
    <Z>2186</Z>
  </point>
  <point index="2497">
    <X>23.064</X>
    <Y>17.470</Y>
    <Z>2247</Z>
  </point>
  <point index="2498">
    <X>117.794</X>
    <Y>15.855</Y>
    <Z>2032</Z>
  </point>
  <point index="2499">
    <X>56.769</X>
    <Y>20.889</Y>
    <Z>2128</Z>
  </point>
  <point index="2500">
    <X>24.031</X>
    <Y>40.495</Y>
    <Z>2292</Z>
  </point>
  <point index="2501">
    <X>23.249</X>
    <Y>52.736</Y>
    <Z>2259</Z>
  </point>
  <point index="2502">
    <X>59.843</X>
    <Y>23.792</Y>
    <Z>2045</Z>
  </point>
  <point index="2503">
    <X>18.840</X>
    <Y>36.198</Y>
    <Z>2016</Z>
  </point>
  <point index="2504">
    <X>36.550</X>
    <Y>16.997</Y>
    <Z>2077</Z>
  </point>
  <point index="2505">
    <X>23.742</X>
    <Y>34.634</Y>
    <Z>2290</Z>
  </point>
  <point index="2506">
    <X>55.463</X>
    <Y>29.564</Y>
    <Z>2199</Z>
  </point>
  <point index="2507">
    <X>57.275</X>
    <Y>28.985</Y>
    <Z>2101</Z>
  </point>
  <point index="2508">
    <X>50.651</X>
    <Y>70.341</Y>
    <Z>2020</Z>
  </point>
  <point index="2509">
    <X>69.207</X>
    <Y>70.244</Y>
    <Z>2029</Z>
  </point>
  <point index="2510">
    <X>106.622</X>
    <Y>27.601</Y>
    <Z>2129</Z>
  </point>
  <point index="2511">
    <X>51.537</X>
    <Y>62.773</Y>
    <Z>2104</Z>
  </point>
  <point index="2512">
    <X>65.733</X>
    <Y>23.161</Y>
    <Z>2185</Z>
  </point>
  <point index="2513">
    <X>102.620</X>
    <Y>46.436</Y>
    <Z>2220</Z>
  </point>
  <point index="2514">
    <X>115.108</X>
    <Y>62.326</Y>
    <Z>2214</Z>
  </point>
  <point index="2515">
    <X>105.663</X>
    <Y>18.802</Y>
    <Z>2189</Z>
  </point>
  <point index="2516">
    <X>16.739</X>
    <Y>26.564</Y>
    <Z>2130</Z>
  </point>
  <point index="2517">
    <X>104.240</X>
    <Y>20.532</Y>
    <Z>2279</Z>
  </point>
  <point index="2518">
    <X>13.939</X>
    <Y>54.254</Y>
    <Z>2282</Z>
  </point>
  <point index="2519">
    <X>62.439</X>
    <Y>38.850</Y>
    <Z>2208</Z>
  </point>
  <point index="2520">
    <X>110.391</X>
    <Y>33.050</Y>
    <Z>2093</Z>
  </point>
  <point index="2521">
    <X>104.569</X>
    <Y>63.208</Y>
    <Z>2258</Z>
  </point>
  <point index="2522">
    <X>95.564</X>
    <Y>67.207</Y>
    <Z>2193</Z>
  </point>
  <point index="2523">
    <X>24.339</X>
    <Y>40.143</Y>
    <Z>2272</Z>
  </point>
  <point index="2524">
    <X>53.767</X>
    <Y>27.260</Y>
    <Z>2291</Z>
  </point>
  <point index="2525">
    <X>34.914</X>
    <Y>18.841</Y>
    <Z>2232</Z>
  </point>
  <point index="2526">
    <X>114.939</X>
    <Y>70.005</Y>
    <Z>2230</Z>
  </point>
  <point index="2527">
    <X>27.094</X>
    <Y>10.378</Y>
    <Z>2099</Z>
  </point>
  <point index="2528">
    <X>92.452</X>
    <Y>74.345</Y>
    <Z>2191</Z>
  </point>
  <point index="2529">
    <X>11.305</X>
    <Y>55.447</Y>
    <Z>2082</Z>
  </point>
  <point index="2530">
    <X>110.404</X>
    <Y>77.283</Y>
    <Z>2094</Z>
  </point>
  <point index="2531">
    <X>103.453</X>
    <Y>57.189</Y>
    <Z>2272</Z>
  </point>
  <point index="2532">
    <X>78.194</X>
    <Y>18.373</Y>
    <Z>2062</Z>
  </point>
  <point index="2533">
    <X>28.327</X>
    <Y>56.635</Y>
    <Z>2022</Z>
  </point>
  <point index="2534">
    <X>116.595</X>
    <Y>14.326</Y>
    <Z>2073</Z>
  </point>
  <point index="2535">
    <X>90.804</X>
    <Y>26.010</Y>
    <Z>2035</Z>
  </point>
  <point index="2536">
    <X>111.507</X>
    <Y>11.431</Y>
    <Z>2154</Z>
  </point>
  <point index="2537">
    <X>10.590</X>
    <Y>23.038</Y>
    <Z>2014</Z>
  </point>
  <point index="2538">
    <X>113.158</X>
    <Y>25.000</Y>
    <Z>2243</Z>
  </point>
  <point index="2539">
    <X>69.655</X>
    <Y>17.179</Y>
    <Z>2053</Z>
  </point>
  <point index="2540">
    <X>92.602</X>
    <Y>16.907</Y>
    <Z>2205</Z>
  </point>
  <point index="2541">
    <X>110.963</X>
    <Y>12.683</Y>
    <Z>2124</Z>
  </point>
  <point index="2542">
    <X>112.418</X>
    <Y>33.388</Y>
    <Z>2203</Z>
  </point>
  <point index="2543">
    <X>72.381</X>
    <Y>26.771</Y>
    <Z>2201</Z>
  </point>
  <point index="2544">
    <X>16.076</X>
    <Y>67.701</Y>
    <Z>2166</Z>
  </point>
  <point index="2545">
    <X>109.057</X>
    <Y>51.697</Y>
    <Z>2021</Z>
  </point>
  <point index="2546">
    <X>100.243</X>
    <Y>49.475</Y>
    <Z>2070</Z>
  </point>
  <point index="2547">
    <X>19.094</X>
    <Y>31.960</Y>
    <Z>2002</Z>
  </point>
  <point index="2548">
    <X>37.442</X>
    <Y>55.790</Y>
    <Z>2006</Z>
  </point>
  <point index="2549">
    <X>103.672</X>
    <Y>15.688</Y>
    <Z>2286</Z>
  </point>
  <point index="2550">
    <X>102.520</X>
    <Y>15.869</Y>
    <Z>2213</Z>
  </point>
  <point index="2551">
    <X>69.841</X>
    <Y>72.500</Y>
    <Z>2063</Z>
  </point>
  <point index="2552">
    <X>38.847</X>
    <Y>64.491</Y>
    <Z>2110</Z>
  </point>
  <point index="2553">
    <X>98.064</X>
    <Y>54.770</Y>
    <Z>2058</Z>
  </point>
  <point index="2554">
    <X>102.985</X>
    <Y>39.689</Y>
    <Z>2243</Z>
  </point>
  <point index="2555">
    <X>48.432</X>
    <Y>29.817</Y>
    <Z>2149</Z>
  </point>
  <point index="2556">
    <X>109.304</X>
    <Y>57.957</Y>
    <Z>2034</Z>
  </point>
  <point index="2557">
    <X>98.313</X>
    <Y>18.512</Y>
    <Z>2044</Z>
  </point>
  <point index="2558">
    <X>19.374</X>
    <Y>67.779</Y>
    <Z>2016</Z>
  </point>
  <point index="2559">
    <X>25.525</X>
    <Y>9.716</Y>
    <Z>2198</Z>
  </point>
  <point index="2560">
    <X>78.842</X>
    <Y>63.061</Y>
    <Z>2110</Z>
  </point>
  <point index="2561">
    <X>22.440</X>
    <Y>47.905</Y>
    <Z>2208</Z>
  </point>
  <point index="2562">
    <X>61.066</X>
    <Y>78.679</Y>
    <Z>2122</Z>
  </point>
  <point index="2563">
    <X>49.883</X>
    <Y>14.905</Y>
    <Z>2041</Z>
  </point>
  <point index="2564">
    <X>94.185</X>
    <Y>51.502</Y>
    <Z>2268</Z>
  </point>
  <point index="2565">
    <X>38.537</X>
    <Y>32.503</Y>
    <Z>2087</Z>
  </point>
  <point index="2566">
    <X>98.906</X>
    <Y>70.431</Y>
    <Z>2012</Z>
  </point>
  <point index="2567">
    <X>70.754</X>
    <Y>52.087</Y>
    <Z>2113</Z>
  </point>
  <point index="2568">
    <X>78.327</X>
    <Y>33.435</Y>
    <Z>2072</Z>
  </point>
  <point index="2569">
    <X>54.364</X>
    <Y>61.650</Y>
    <Z>2259</Z>
  </point>
  <point index="2570">
    <X>111.024</X>
    <Y>11.156</Y>
    <Z>2128</Z>
  </point>
  <point index="2571">
    <X>28.512</X>
    <Y>19.865</Y>
    <Z>2010</Z>
  </point>
  <point index="2572">
    <X>111.282</X>
    <Y>14.122</Y>
    <Z>2142</Z>
  </point>
  <point index="2573">
    <X>34.779</X>
    <Y>21.092</Y>
    <Z>2245</Z>
  </point>
  <point index="2574">
    <X>66.115</X>
    <Y>40.916</Y>
    <Z>2161</Z>
  </point>
  <point index="2575">
    <X>30.649</X>
    <Y>61.055</Y>
    <Z>2107</Z>
  </point>
  <point index="2576">
    <X>23.527</X>
    <Y>76.706</Y>
    <Z>2277</Z>
  </point>
  <point index="2577">
    <X>70.139</X>
    <Y>21.120</Y>
    <Z>2080</Z>
  </point>
  <point index="2578">
    <X>78.084</X>
    <Y>31.390</Y>
    <Z>2054</Z>
  </point>
  <point index="2579">
    <X>72.502</X>
    <Y>35.612</Y>
    <Z>2208</Z>
  </point>
  <point index="2580">
    <X>110.261</X>
    <Y>18.704</Y>
    <Z>2086</Z>
  </point>
  <point index="2581">
    <X>13.062</X>
    <Y>31.266</Y>
    <Z>2249</Z>
  </point>
  <point index="2582">
    <X>27.550</X>
    <Y>29.237</Y>
    <Z>2071</Z>
  </point>
  <point index="2583">
    <X>100.494</X>
    <Y>69.233</Y>
    <Z>2086</Z>
  </point>
  <point index="2584">
    <X>28.209</X>
    <Y>22.249</Y>
    <Z>2029</Z>
  </point>
  <point index="2585">
    <X>49.087</X>
    <Y>56.556</Y>
    <Z>2101</Z>
  </point>
  <point index="2586">
    <X>64.432</X>
    <Y>7.261</Y>
    <Z>2267</Z>
  </point>
  <point index="2587">
    <X>24.849</X>
    <Y>58.195</Y>
    <Z>2240</Z>
  </point>
  <point index="2588">
    <X>109.464</X>
    <Y>21.664</Y>
    <Z>2043</Z>
  </point>
  <point index="2589">
    <X>66.404</X>
    <Y>78.292</Y>
    <Z>2143</Z>
  </point>
  <point index="2590">
    <X>24.682</X>
    <Y>40.575</Y>
    <Z>2251</Z>
  </point>
  <point index="2591">
    <X>55.714</X>
    <Y>66.403</Y>
    <Z>2185</Z>
  </point>
  <point index="2592">
    <X>92.476</X>
    <Y>55.860</Y>
    <Z>2193</Z>
  </point>
  <point index="2593">
    <X>59.376</X>
    <Y>73.702</Y>
    <Z>2016</Z>
  </point>
  <point index="2594">
    <X>15.595</X>
    <Y>50.046</Y>
    <Z>2192</Z>
  </point>
  <point index="2595">
    <X>29.358</X>
    <Y>22.163</Y>
    <Z>2037</Z>
  </point>
  <point index="2596">
    <X>90.637</X>
    <Y>25.691</Y>
    <Z>2019</Z>
  </point>
  <point index="2597">
    <X>65.234</X>
    <Y>57.413</Y>
    <Z>2216</Z>
  </point>
  <point index="2598">
    <X>99.271</X>
    <Y>69.726</Y>
    <Z>2009</Z>
  </point>
  <point index="2599">
    <X>92.139</X>
    <Y>58.184</Y>
    <Z>2161</Z>
  </point>
  <point index="2600">
    <X>59.685</X>
    <Y>52.249</Y>
    <Z>2035</Z>
  </point>
  <point index="2601">
    <X>103.044</X>
    <Y>61.402</Y>
    <Z>2246</Z>
  </point>
  <point index="2602">
    <X>65.470</X>
    <Y>77.024</Y>
    <Z>2201</Z>
  </point>
  <point index="2603">
    <X>65.634</X>
    <Y>53.908</Y>
    <Z>2191</Z>
  </point>
  <point index="2604">
    <X>79.268</X>
    <Y>68.921</Y>
    <Z>2142</Z>
  </point>
  <point index="2605">
    <X>34.449</X>
    <Y>26.834</Y>
    <Z>2276</Z>
  </point>
  <point index="2606">
    <X>18.552</X>
    <Y>19.599</Y>
    <Z>2031</Z>
  </point>
  <point index="2607">
    <X>34.846</X>
    <Y>20.495</Y>
    <Z>2239</Z>
  </point>
  <point index="2608">
    <X>79.744</X>
    <Y>60.225</Y>
    <Z>2177</Z>
  </point>
  <point index="2609">
    <X>101.252</X>
    <Y>16.877</Y>
    <Z>2134</Z>
  </point>
  <point index="2610">
    <X>18.558</X>
    <Y>9.926</Y>
    <Z>2031</Z>
  </point>
  <point index="2611">
    <X>15.824</X>
    <Y>10.803</Y>
    <Z>2179</Z>
  </point>
  <point index="2612">
    <X>70.415</X>
    <Y>51.135</Y>
    <Z>2095</Z>
  </point>
  <point index="2613">
    <X>68.924</X>
    <Y>74.197</Y>
    <Z>2014</Z>
  </point>
  <point index="2614">
    <X>32.431</X>
    <Y>9.917</Y>
    <Z>2204</Z>
  </point>
  <point index="2615">
    <X>67.233</X>
    <Y>39.395</Y>
    <Z>2091</Z>
  </point>
  <point index="2616">
    <X>39.411</X>
    <Y>65.457</Y>
    <Z>2152</Z>
  </point>
  <point index="2617">
    <X>109.883</X>
    <Y>8.157</Y>
    <Z>2066</Z>
  </point>
  <point index="2618">
    <X>52.406</X>
    <Y>61.846</Y>
    <Z>2187</Z>
  </point>
  <point index="2619">
    <X>24.618</X>
    <Y>70.078</Y>
    <Z>2255</Z>
  </point>
  <point index="2620">
    <X>53.476</X>
    <Y>11.645</Y>
    <Z>2288</Z>
  </point>
  <point index="2621">
    <X>14.018</X>
    <Y>23.780</Y>
    <Z>2277</Z>
  </point>
  <point index="2622">
    <X>21.794</X>
    <Y>49.080</Y>
    <Z>2168</Z>
  </point>
  <point index="2623">
    <X>29.977</X>
    <Y>45.643</Y>
    <Z>2071</Z>
  </point>
  <point index="2624">
    <X>112.123</X>
    <Y>70.100</Y>
    <Z>2187</Z>
  </point>
  <point index="2625">
    <X>26.155</X>
    <Y>45.337</Y>
    <Z>2158</Z>
  </point>
  <point index="2626">
    <X>22.420</X>
    <Y>70.263</Y>
    <Z>2207</Z>
  </point>
  <point index="2627">
    <X>114.984</X>
    <Y>66.460</Y>
    <Z>2225</Z>
  </point>
  <point index="2628">
    <X>58.364</X>
    <Y>53.019</Y>
    <Z>2041</Z>
  </point>
  <point index="2629">
    <X>102.696</X>
    <Y>31.219</Y>
    <Z>2224</Z>
  </point>
  <point index="2630">
    <X>28.552</X>
    <Y>25.284</Y>
    <Z>2008</Z>
  </point>
  <point index="2631">
    <X>61.160</X>
    <Y>60.712</Y>
    <Z>2128</Z>
  </point>
  <point index="2632">
    <X>63.045</X>
    <Y>70.939</Y>
    <Z>2246</Z>
  </point>
  <point index="2633">
    <X>78.996</X>
    <Y>61.876</Y>
    <Z>2121</Z>
  </point>
  <point index="2634">
    <X>32.260</X>
    <Y>63.243</Y>
    <Z>2195</Z>
  </point>
  <point index="2635">
    <X>89.056</X>
    <Y>62.840</Y>
    <Z>2103</Z>
  </point>
  <point index="2636">
    <X>67.575</X>
    <Y>8.299</Y>
    <Z>2069</Z>
  </point>
  <point index="2637">
    <X>71.530</X>
    <Y>16.195</Y>
    <Z>2155</Z>
  </point>
  <point index="2638">
    <X>66.015</X>
    <Y>33.204</Y>
    <Z>2167</Z>
  </point>
  <point index="2639">
    <X>80.784</X>
    <Y>26.809</Y>
    <Z>2254</Z>
  </point>
  <point index="2640">
    <X>59.245</X>
    <Y>33.086</Y>
    <Z>2007</Z>
  </point>
  <point index="2641">
    <X>26.373</X>
    <Y>67.287</Y>
    <Z>2145</Z>
  </point>
  <point index="2642">
    <X>75.112</X>
    <Y>63.810</Y>
    <Z>2213</Z>
  </point>
  <point index="2643">
    <X>103.676</X>
    <Y>31.141</Y>
    <Z>2286</Z>
  </point>
  <point index="2644">
    <X>61.042</X>
    <Y>24.146</Y>
    <Z>2120</Z>
  </point>
  <point index="2645">
    <X>109.761</X>
    <Y>51.435</Y>
    <Z>2059</Z>
  </point>
  <point index="2646">
    <X>108.243</X>
    <Y>74.991</Y>
    <Z>2027</Z>
  </point>
  <point index="2647">
    <X>89.828</X>
    <Y>26.035</Y>
    <Z>2045</Z>
  </point>
  <point index="2648">
    <X>113.028</X>
    <Y>64.788</Y>
    <Z>2236</Z>
  </point>
  <point index="2649">
    <X>55.824</X>
    <Y>69.079</Y>
    <Z>2179</Z>
  </point>
  <point index="2650">
    <X>69.873</X>
    <Y>70.414</Y>
    <Z>2065</Z>
  </point>
  <point index="2651">
    <X>101.200</X>
    <Y>60.155</Y>
    <Z>2130</Z>
  </point>
  <point index="2652">
    <X>21.062</X>
    <Y>65.628</Y>
    <Z>2122</Z>
  </point>
  <point index="2653">
    <X>63.344</X>
    <Y>32.460</Y>
    <Z>2265</Z>
  </point>
  <point index="2654">
    <X>12.932</X>
    <Y>35.431</Y>
    <Z>2236</Z>
  </point>
  <point index="2655">
    <X>23.471</X>
    <Y>53.161</Y>
    <Z>2273</Z>
  </point>
  <point index="2656">
    <X>30.536</X>
    <Y>77.538</Y>
    <Z>2101</Z>
  </point>
  <point index="2657">
    <X>96.379</X>
    <Y>17.112</Y>
    <Z>2149</Z>
  </point>
  <point index="2658">
    <X>49.952</X>
    <Y>33.325</Y>
    <Z>2036</Z>
  </point>
  <point index="2659">
    <X>40.539</X>
    <Y>19.580</Y>
    <Z>2236</Z>
  </point>
  <point index="2660">
    <X>24.073</X>
    <Y>47.439</Y>
    <Z>2289</Z>
  </point>
  <point index="2661">
    <X>60.601</X>
    <Y>69.451</Y>
    <Z>2093</Z>
  </point>
  <point index="2662">
    <X>38.889</X>
    <Y>15.918</Y>
    <Z>2114</Z>
  </point>
  <point index="2663">
    <X>56.448</X>
    <Y>74.288</Y>
    <Z>2145</Z>
  </point>
  <point index="2664">
    <X>7.548</X>
    <Y>66.182</Y>
    <Z>2215</Z>
  </point>
  <point index="2665">
    <X>88.565</X>
    <Y>31.847</Y>
    <Z>2139</Z>
  </point>
  <point index="2666">
    <X>31.946</X>
    <Y>48.999</Y>
    <Z>2178</Z>
  </point>
  <point index="2667">
    <X>12.885</X>
    <Y>28.066</Y>
    <Z>2232</Z>
  </point>
  <point index="2668">
    <X>94.139</X>
    <Y>22.398</Y>
    <Z>2271</Z>
  </point>
  <point index="2669">
    <X>112.145</X>
    <Y>15.718</Y>
    <Z>2188</Z>
  </point>
  <point index="2670">
    <X>101.382</X>
    <Y>65.977</Y>
    <Z>2142</Z>
  </point>
  <point index="2671">
    <X>68.676</X>
    <Y>13.370</Y>
    <Z>2000</Z>
  </point>
  <point index="2672">
    <X>73.685</X>
    <Y>73.441</Y>
    <Z>2272</Z>
  </point>
  <point index="2673">
    <X>56.606</X>
    <Y>47.435</Y>
    <Z>2137</Z>
  </point>
  <point index="2674">
    <X>91.987</X>
    <Y>61.353</Y>
    <Z>2147</Z>
  </point>
  <point index="2675">
    <X>66.955</X>
    <Y>52.758</Y>
    <Z>2108</Z>
  </point>
  <point index="2676">
    <X>35.314</X>
    <Y>62.144</Y>
    <Z>2194</Z>
  </point>
  <point index="2677">
    <X>17.443</X>
    <Y>74.248</Y>
    <Z>2091</Z>
  </point>
  <point index="2678">
    <X>68.036</X>
    <Y>27.309</Y>
    <Z>2040</Z>
  </point>
  <point index="2679">
    <X>59.599</X>
    <Y>53.508</Y>
    <Z>2030</Z>
  </point>
  <point index="2680">
    <X>75.506</X>
    <Y>10.800</Y>
    <Z>2176</Z>
  </point>
  <point index="2681">
    <X>53.824</X>
    <Y>48.301</Y>
    <Z>2288</Z>
  </point>
  <point index="2682">
    <X>113.218</X>
    <Y>13.810</Y>
    <Z>2247</Z>
  </point>
  <point index="2683">
    <X>52.150</X>
    <Y>32.454</Y>
    <Z>2162</Z>
  </point>
  <point index="2684">
    <X>66.252</X>
    <Y>50.900</Y>
    <Z>2152</Z>
  </point>
  <point index="2685">
    <X>106.916</X>
    <Y>14.116</Y>
    <Z>2110</Z>
  </point>
  <point index="2686">
    <X>52.431</X>
    <Y>16.562</Y>
    <Z>2189</Z>
  </point>
  <point index="2687">
    <X>74.908</X>
    <Y>30.763</Y>
    <Z>2233</Z>
  </point>
  <point index="2688">
    <X>58.410</X>
    <Y>70.459</Y>
    <Z>2039</Z>
  </point>
  <point index="2689">
    <X>93.280</X>
    <Y>29.879</Y>
    <Z>2269</Z>
  </point>
  <point index="2690">
    <X>118.933</X>
    <Y>21.610</Y>
    <Z>2117</Z>
  </point>
  <point index="2691">
    <X>114.854</X>
    <Y>25.228</Y>
    <Z>2238</Z>
  </point>
  <point index="2692">
    <X>24.380</X>
    <Y>17.078</Y>
    <Z>2270</Z>
  </point>
  <point index="2693">
    <X>53.421</X>
    <Y>56.164</Y>
    <Z>2283</Z>
  </point>
  <point index="2694">
    <X>54.160</X>
    <Y>66.519</Y>
    <Z>2270</Z>
  </point>
  <point index="2695">
    <X>63.226</X>
    <Y>35.250</Y>
    <Z>2258</Z>
  </point>
  <point index="2696">
    <X>69.532</X>
    <Y>37.615</Y>
    <Z>2047</Z>
  </point>
  <point index="2697">
    <X>19.476</X>
    <Y>65.197</Y>
    <Z>2022</Z>
  </point>
  <point index="2698">
    <X>86.933</X>
    <Y>59.034</Y>
    <Z>2260</Z>
  </point>
  <point index="2699">
    <X>97.393</X>
    <Y>49.044</Y>
    <Z>2094</Z>
  </point>
  <point index="2700">
    <X>55.987</X>
    <Y>53.814</Y>
    <Z>2170</Z>
  </point>
  <point index="2701">
    <X>114.611</X>
    <Y>50.796</Y>
    <Z>2261</Z>
  </point>
  <point index="2702">
    <X>59.807</X>
    <Y>62.411</Y>
    <Z>2043</Z>
  </point>
  <point index="2703">
    <X>73.609</X>
    <Y>62.919</Y>
    <Z>2268</Z>
  </point>
  <point index="2704">
    <X>101.182</X>
    <Y>28.852</Y>
    <Z>2129</Z>
  </point>
  <point index="2705">
    <X>108.721</X>
    <Y>62.790</Y>
    <Z>2003</Z>
  </point>
  <point index="2706">
    <X>28.938</X>
    <Y>34.965</Y>
    <Z>2014</Z>
  </point>
  <point index="2707">
    <X>10.860</X>
    <Y>17.681</Y>
    <Z>2040</Z>
  </point>
  <point index="2708">
    <X>89.811</X>
    <Y>54.338</Y>
    <Z>2047</Z>
  </point>
  <point index="2709">
    <X>54.634</X>
    <Y>9.743</Y>
    <Z>2244</Z>
  </point>
  <point index="2710">
    <X>87.097</X>
    <Y>60.782</Y>
    <Z>2248</Z>
  </point>
  <point index="2711">
    <X>74.058</X>
    <Y>66.096</Y>
    <Z>2292</Z>
  </point>
  <point index="2712">
    <X>60.795</X>
    <Y>54.128</Y>
    <Z>2105</Z>
  </point>
  <point index="2713">
    <X>23.216</X>
    <Y>20.925</Y>
    <Z>2257</Z>
  </point>
  <point index="2714">
    <X>99.707</X>
    <Y>65.485</Y>
    <Z>2036</Z>
  </point>
  <point index="2715">
    <X>27.720</X>
    <Y>11.933</Y>
    <Z>2060</Z>
  </point>
  <point index="2716">
    <X>55.378</X>
    <Y>32.993</Y>
    <Z>2204</Z>
  </point>
  <point index="2717">
    <X>23.070</X>
    <Y>69.608</Y>
    <Z>2248</Z>
  </point>
  <point index="2718">
    <X>62.549</X>
    <Y>70.698</Y>
    <Z>2215</Z>
  </point>
  <point index="2719">
    <X>14.036</X>
    <Y>62.084</Y>
    <Z>2276</Z>
  </point>
  <point index="2720">
    <X>60.965</X>
    <Y>31.147</Y>
    <Z>2116</Z>
  </point>
  <point index="2721">
    <X>108.088</X>
    <Y>63.017</Y>
    <Z>2037</Z>
  </point>
  <point index="2722">
    <X>18.834</X>
    <Y>26.546</Y>
    <Z>2016</Z>
  </point>
  <point index="2723">
    <X>58.524</X>
    <Y>25.657</Y>
    <Z>2033</Z>
  </point>
  <point index="2724">
    <X>7.972</X>
    <Y>24.455</Y>
    <Z>2183</Z>
  </point>
  <point index="2725">
    <X>60.561</X>
    <Y>60.507</Y>
    <Z>2090</Z>
  </point>
  <point index="2726">
    <X>62.490</X>
    <Y>70.947</Y>
    <Z>2211</Z>
  </point>
  <point index="2727">
    <X>71.282</X>
    <Y>50.586</Y>
    <Z>2142</Z>
  </point>
  <point index="2728">
    <X>89.227</X>
    <Y>20.983</Y>
    <Z>2090</Z>
  </point>
  <point index="2729">
    <X>105.619</X>
    <Y>17.056</Y>
    <Z>2192</Z>
  </point>
  <point index="2730">
    <X>72.327</X>
    <Y>65.701</Y>
    <Z>2198</Z>
  </point>
  <point index="2731">
    <X>101.495</X>
    <Y>15.814</Y>
    <Z>2149</Z>
  </point>
  <point index="2732">
    <X>102.449</X>
    <Y>53.820</Y>
    <Z>2209</Z>
  </point>
  <point index="2733">
    <X>61.166</X>
    <Y>47.000</Y>
    <Z>2128</Z>
  </point>
  <point index="2734">
    <X>38.067</X>
    <Y>17.864</Y>
    <Z>2053</Z>
  </point>
  <point index="2735">
    <X>100.087</X>
    <Y>35.404</Y>
    <Z>2060</Z>
  </point>
  <point index="2736">
    <X>53.498</X>
    <Y>32.221</Y>
    <Z>2290</Z>
  </point>
  <point index="2737">
    <X>10.226</X>
    <Y>32.545</Y>
    <Z>2016</Z>
  </point>
  <point index="2738">
    <X>90.335</X>
    <Y>62.093</Y>
    <Z>2008</Z>
  </point>
  <point index="2739">
    <X>48.291</X>
    <Y>19.026</Y>
    <Z>2160</Z>
  </point>
  <point index="2740">
    <X>30.586</X>
    <Y>48.206</Y>
    <Z>2104</Z>
  </point>
  <point index="2741">
    <X>97.706</X>
    <Y>70.953</Y>
    <Z>2077</Z>
  </point>
  <point index="2742">
    <X>93.751</X>
    <Y>51.413</Y>
    <Z>2292</Z>
  </point>
  <point index="2743">
    <X>108.982</X>
    <Y>47.819</Y>
    <Z>2017</Z>
  </point>
  <point index="2744">
    <X>57.958</X>
    <Y>75.899</Y>
    <Z>2063</Z>
  </point>
  <point index="2745">
    <X>12.172</X>
    <Y>61.890</Y>
    <Z>2164</Z>
  </point>
  <point index="2746">
    <X>24.390</X>
    <Y>60.476</Y>
    <Z>2269</Z>
  </point>
  <point index="2747">
    <X>60.475</X>
    <Y>20.948</Y>
    <Z>2085</Z>
  </point>
  <point index="2748">
    <X>74.622</X>
    <Y>55.255</Y>
    <Z>2260</Z>
  </point>
  <point index="2749">
    <X>63.654</X>
    <Y>55.569</Y>
    <Z>2285</Z>
  </point>
  <point index="2750">
    <X>104.227</X>
    <Y>32.328</Y>
    <Z>2279</Z>
  </point>
  <point index="2751">
    <X>93.965</X>
    <Y>53.337</Y>
    <Z>2280</Z>
  </point>
  <point index="2752">
    <X>97.693</X>
    <Y>64.603</Y>
    <Z>2078</Z>
  </point>
  <point index="2753">
    <X>113.541</X>
    <Y>34.626</Y>
    <Z>2264</Z>
  </point>
  <point index="2754">
    <X>55.021</X>
    <Y>73.363</Y>
    <Z>2223</Z>
  </point>
  <point index="2755">
    <X>28.459</X>
    <Y>38.976</Y>
    <Z>2014</Z>
  </point>
  <point index="2756">
    <X>59.961</X>
    <Y>77.412</Y>
    <Z>2052</Z>
  </point>
  <point index="2757">
    <X>25.567</X>
    <Y>7.542</Y>
    <Z>2195</Z>
  </point>
  <point index="2758">
    <X>109.380</X>
    <Y>22.195</Y>
    <Z>2038</Z>
  </point>
  <point index="2759">
    <X>61.315</X>
    <Y>61.326</Y>
    <Z>2138</Z>
  </point>
  <point index="2760">
    <X>111.087</X>
    <Y>75.787</Y>
    <Z>2131</Z>
  </point>
  <point index="2761">
    <X>11.283</X>
    <Y>58.206</Y>
    <Z>2080</Z>
  </point>
  <point index="2762">
    <X>6.830</X>
    <Y>62.452</Y>
    <Z>2268</Z>
  </point>
  <point index="2763">
    <X>54.453</X>
    <Y>36.219</Y>
    <Z>2254</Z>
  </point>
  <point index="2764">
    <X>9.433</X>
    <Y>33.531</Y>
    <Z>2075</Z>
  </point>
  <point index="2765">
    <X>92.370</X>
    <Y>26.051</Y>
    <Z>2183</Z>
  </point>
  <point index="2766">
    <X>108.313</X>
    <Y>16.552</Y>
    <Z>2023</Z>
  </point>
  <point index="2767">
    <X>73.882</X>
    <Y>55.486</Y>
    <Z>2283</Z>
  </point>
  <point index="2768">
    <X>70.683</X>
    <Y>51.020</Y>
    <Z>2109</Z>
  </point>
  <point index="2769">
    <X>13.930</X>
    <Y>69.331</Y>
    <Z>2282</Z>
  </point>
  <point index="2770">
    <X>103.782</X>
    <Y>67.714</Y>
    <Z>2293</Z>
  </point>
  <point index="2771">
    <X>32.893</X>
    <Y>61.349</Y>
    <Z>2229</Z>
  </point>
  <point index="2772">
    <X>70.286</X>
    <Y>72.824</Y>
    <Z>2088</Z>
  </point>
  <point index="2773">
    <X>35.937</X>
    <Y>18.753</Y>
    <Z>2135</Z>
  </point>
  <point index="2774">
    <X>114.185</X>
    <Y>74.386</Y>
    <Z>2299</Z>
  </point>
  <point index="2775">
    <X>110.274</X>
    <Y>22.891</Y>
    <Z>2087</Z>
  </point>
  <point index="2776">
    <X>118.325</X>
    <Y>15.632</Y>
    <Z>2072</Z>
  </point>
  <point index="2777">
    <X>80.122</X>
    <Y>23.129</Y>
    <Z>2205</Z>
  </point>
  <point index="2778">
    <X>92.967</X>
    <Y>50.959</Y>
    <Z>2240</Z>
  </point>
  <point index="2779">
    <X>67.155</X>
    <Y>76.523</Y>
    <Z>2095</Z>
  </point>
  <point index="2780">
    <X>23.303</X>
    <Y>6.514</Y>
    <Z>2262</Z>
  </point>
  <point index="2781">
    <X>64.242</X>
    <Y>36.537</Y>
    <Z>2278</Z>
  </point>
  <point index="2782">
    <X>55.945</X>
    <Y>16.528</Y>
    <Z>2173</Z>
  </point>
  <point index="2783">
    <X>21.171</X>
    <Y>38.785</Y>
    <Z>2129</Z>
  </point>
  <point index="2784">
    <X>16.271</X>
    <Y>30.149</Y>
    <Z>2155</Z>
  </point>
  <point index="2785">
    <X>107.019</X>
    <Y>29.645</Y>
    <Z>2104</Z>
  </point>
  <point index="2786">
    <X>50.883</X>
    <Y>51.144</Y>
    <Z>2042</Z>
  </point>
  <point index="2787">
    <X>26.630</X>
    <Y>23.055</Y>
    <Z>2128</Z>
  </point>
  <point index="2788">
    <X>98.784</X>
    <Y>10.471</Y>
    <Z>2019</Z>
  </point>
  <point index="2789">
    <X>73.920</X>
    <Y>50.657</Y>
    <Z>2285</Z>
  </point>
  <point index="2790">
    <X>52.645</X>
    <Y>26.422</Y>
    <Z>2209</Z>
  </point>
  <point index="2791">
    <X>70.612</X>
    <Y>47.303</Y>
    <Z>2105</Z>
  </point>
  <point index="2792">
    <X>40.973</X>
    <Y>62.892</Y>
    <Z>2268</Z>
  </point>
  <point index="2793">
    <X>75.665</X>
    <Y>30.327</Y>
    <Z>2161</Z>
  </point>
  <point index="2794">
    <X>93.229</X>
    <Y>62.279</Y>
    <Z>2265</Z>
  </point>
  <point index="2795">
    <X>37.898</X>
    <Y>51.496</Y>
    <Z>2040</Z>
  </point>
  <point index="2796">
    <X>72.552</X>
    <Y>67.939</Y>
    <Z>2211</Z>
  </point>
  <point index="2797">
    <X>59.874</X>
    <Y>68.806</Y>
    <Z>2047</Z>
  </point>
  <point index="2798">
    <X>13.218</X>
    <Y>22.361</Y>
    <Z>2264</Z>
  </point>
  <point index="2799">
    <X>60.261</X>
    <Y>39.357</Y>
    <Z>2071</Z>
  </point>
  <point index="2800">
    <X>24.527</X>
    <Y>62.788</Y>
    <Z>2261</Z>
  </point>
  <point index="2801">
    <X>90.420</X>
    <Y>30.012</Y>
    <Z>2002</Z>
  </point>
  <point index="2802">
    <X>117.949</X>
    <Y>30.284</Y>
    <Z>2044</Z>
  </point>
  <point index="2803">
    <X>95.485</X>
    <Y>50.361</Y>
    <Z>2198</Z>
  </point>
  <point index="2804">
    <X>68.591</X>
    <Y>63.001</Y>
    <Z>2005</Z>
  </point>
  <point index="2805">
    <X>107.515</X>
    <Y>14.073</Y>
    <Z>2073</Z>
  </point>
  <point index="2806">
    <X>114.898</X>
    <Y>15.693</Y>
    <Z>2234</Z>
  </point>
  <point index="2807">
    <X>30.788</X>
    <Y>24.440</Y>
    <Z>2115</Z>
  </point>
  <point index="2808">
    <X>60.089</X>
    <Y>14.806</Y>
    <Z>2061</Z>
  </point>
  <point index="2809">
    <X>27.258</X>
    <Y>48.971</Y>
    <Z>2089</Z>
  </point>
  <point index="2810">
    <X>30.627</X>
    <Y>33.785</Y>
    <Z>2106</Z>
  </point>
  <point index="2811">
    <X>96.737</X>
    <Y>9.549</Y>
    <Z>2130</Z>
  </point>
  <point index="2812">
    <X>88.894</X>
    <Y>15.903</Y>
    <Z>2115</Z>
  </point>
  <point index="2813">
    <X>31.257</X>
    <Y>65.847</Y>
    <Z>2140</Z>
  </point>
  <point index="2814">
    <X>20.608</X>
    <Y>27.424</Y>
    <Z>2093</Z>
  </point>
  <point index="2815">
    <X>111.670</X>
    <Y>65.740</Y>
    <Z>2163</Z>
  </point>
  <point index="2816">
    <X>40.062</X>
    <Y>24.661</Y>
    <Z>2201</Z>
  </point>
  <point index="2817">
    <X>104.480</X>
    <Y>63.479</Y>
    <Z>2264</Z>
  </point>
  <point index="2818">
    <X>60.975</X>
    <Y>50.131</Y>
    <Z>2116</Z>
  </point>
  <point index="2819">
    <X>89.460</X>
    <Y>63.599</Y>
    <Z>2073</Z>
  </point>
  <point index="2820">
    <X>57.206</X>
    <Y>11.045</Y>
    <Z>2104</Z>
  </point>
  <point index="2821">
    <X>107.426</X>
    <Y>10.941</Y>
    <Z>2078</Z>
  </point>
  <point index="2822">
    <X>30.764</X>
    <Y>53.820</Y>
    <Z>2113</Z>
  </point>
  <point index="2823">
    <X>77.706</X>
    <Y>29.040</Y>
    <Z>2026</Z>
  </point>
  <point index="2824">
    <X>105.459</X>
    <Y>14.355</Y>
    <Z>2202</Z>
  </point>
  <point index="2825">
    <X>113.629</X>
    <Y>72.934</Y>
    <Z>2269</Z>
  </point>
  <point index="2826">
    <X>115.423</X>
    <Y>60.131</Y>
    <Z>2184</Z>
  </point>
  <point index="2827">
    <X>27.204</X>
    <Y>74.768</Y>
    <Z>2092</Z>
  </point>
  <point index="2828">
    <X>63.430</X>
    <Y>54.405</Y>
    <Z>2270</Z>
  </point>
  <point index="2829">
    <X>11.610</X>
    <Y>34.069</Y>
    <Z>2111</Z>
  </point>
  <point index="2830">
    <X>10.639</X>
    <Y>62.311</Y>
    <Z>2019</Z>
  </point>
  <point index="2831">
    <X>52.025</X>
    <Y>34.208</Y>
    <Z>2150</Z>
  </point>
  <point index="2832">
    <X>59.289</X>
    <Y>21.867</Y>
    <Z>2010</Z>
  </point>
  <point index="2833">
    <X>71.412</X>
    <Y>75.325</Y>
    <Z>2149</Z>
  </point>
  <point index="2834">
    <X>117.261</X>
    <Y>69.058</Y>
    <Z>2009</Z>
  </point>
  <point index="2835">
    <X>107.758</X>
    <Y>75.241</Y>
    <Z>2058</Z>
  </point>
  <point index="2836">
    <X>68.668</X>
    <Y>44.934</Y>
    <Z>2000</Z>
  </point>
  <point index="2837">
    <X>24.536</X>
    <Y>52.905</Y>
    <Z>2260</Z>
  </point>
  <point index="2838">
    <X>110.326</X>
    <Y>70.551</Y>
    <Z>2090</Z>
  </point>
  <point index="2839">
    <X>30.523</X>
    <Y>10.050</Y>
    <Z>2100</Z>
  </point>
  <point index="2840">
    <X>17.833</X>
    <Y>26.575</Y>
    <Z>2070</Z>
  </point>
  <point index="2841">
    <X>31.081</X>
    <Y>48.323</Y>
    <Z>2131</Z>
  </point>
  <point index="2842">
    <X>93.130</X>
    <Y>62.419</Y>
    <Z>2255</Z>
  </point>
  <point index="2843">
    <X>87.709</X>
    <Y>18.208</Y>
    <Z>2203</Z>
  </point>
  <point index="2844">
    <X>61.335</X>
    <Y>72.402</Y>
    <Z>2139</Z>
  </point>
  <point index="2845">
    <X>21.202</X>
    <Y>29.882</Y>
    <Z>2130</Z>
  </point>
  <point index="2846">
    <X>12.331</X>
    <Y>51.851</Y>
    <Z>2179</Z>
  </point>
  <point index="2847">
    <X>80.020</X>
    <Y>22.964</Y>
    <Z>2198</Z>
  </point>
  <point index="2848">
    <X>73.156</X>
    <Y>57.694</Y>
    <Z>2243</Z>
  </point>
  <point index="2849">
    <X>96.317</X>
    <Y>50.534</Y>
    <Z>2153</Z>
  </point>
  <point index="2850">
    <X>111.132</X>
    <Y>54.349</Y>
    <Z>2133</Z>
  </point>
  <point index="2851">
    <X>18.090</X>
    <Y>70.442</Y>
    <Z>2056</Z>
  </point>
  <point index="2852">
    <X>101.468</X>
    <Y>60.837</Y>
    <Z>2147</Z>
  </point>
  <point index="2853">
    <X>56.705</X>
    <Y>17.880</Y>
    <Z>2131</Z>
  </point>
  <point index="2854">
    <X>100.486</X>
    <Y>69.915</Y>
    <Z>2085</Z>
  </point>
  <point index="2855">
    <X>27.977</X>
    <Y>39.142</Y>
    <Z>2044</Z>
  </point>
  <point index="2856">
    <X>102.764</X>
    <Y>67.495</Y>
    <Z>2229</Z>
  </point>
  <point index="2857">
    <X>94.407</X>
    <Y>47.214</Y>
    <Z>2256</Z>
  </point>
  <point index="2858">
    <X>97.942</X>
    <Y>12.911</Y>
    <Z>2064</Z>
  </point>
  <point index="2859">
    <X>23.833</X>
    <Y>56.558</Y>
    <Z>2296</Z>
  </point>
  <point index="2860">
    <X>12.589</X>
    <Y>58.990</Y>
    <Z>2204</Z>
  </point>
  <point index="2861">
    <X>10.538</X>
    <Y>71.233</Y>
    <Z>2009</Z>
  </point>
  <point index="2862">
    <X>110.125</X>
    <Y>65.028</Y>
    <Z>2079</Z>
  </point>
  <point index="2863">
    <X>31.139</X>
    <Y>9.494</Y>
    <Z>2134</Z>
  </point>
  <point index="2864">
    <X>55.407</X>
    <Y>63.484</Y>
    <Z>2202</Z>
  </point>
  <point index="2865">
    <X>14.484</X>
    <Y>65.094</Y>
    <Z>2252</Z>
  </point>
  <point index="2866">
    <X>94.891</X>
    <Y>67.916</Y>
    <Z>2230</Z>
  </point>
  <point index="2867">
    <X>55.783</X>
    <Y>20.541</Y>
    <Z>2182</Z>
  </point>
  <point index="2868">
    <X>70.317</X>
    <Y>77.448</Y>
    <Z>2089</Z>
  </point>
  <point index="2869">
    <X>60.747</X>
    <Y>75.485</Y>
    <Z>2102</Z>
  </point>
  <point index="2870">
    <X>78.822</X>
    <Y>32.433</Y>
    <Z>2109</Z>
  </point>
  <point index="2871">
    <X>99.149</X>
    <Y>52.284</Y>
    <Z>2001</Z>
  </point>
  <point index="2872">
    <X>62.873</X>
    <Y>46.884</Y>
    <Z>2235</Z>
  </point>
  <point index="2873">
    <X>33.286</X>
    <Y>13.516</Y>
    <Z>2250</Z>
  </point>
  <point index="2874">
    <X>97.094</X>
    <Y>63.250</Y>
    <Z>2110</Z>
  </point>
  <point index="2875">
    <X>79.991</X>
    <Y>67.365</Y>
    <Z>2195</Z>
  </point>
  <point index="2876">
    <X>69.126</X>
    <Y>33.282</Y>
    <Z>2025</Z>
  </point>
  <point index="2877">
    <X>11.248</X>
    <Y>23.452</Y>
    <Z>2077</Z>
  </point>
  <point index="2878">
    <X>55.064</X>
    <Y>30.986</Y>
    <Z>2221</Z>
  </point>
  <point index="2879">
    <X>57.073</X>
    <Y>71.690</Y>
    <Z>2111</Z>
  </point>
  <point index="2880">
    <X>61.053</X>
    <Y>72.733</Y>
    <Z>2121</Z>
  </point>
  <point index="2881">
    <X>109.560</X>
    <Y>54.600</Y>
    <Z>2048</Z>
  </point>
  <point index="2882">
    <X>17.736</X>
    <Y>58.814</Y>
    <Z>2075</Z>
  </point>
  <point index="2883">
    <X>88.136</X>
    <Y>17.373</Y>
    <Z>2171</Z>
  </point>
  <point index="2884">
    <X>67.160</X>
    <Y>59.499</Y>
    <Z>2095</Z>
  </point>
  <point index="2885">
    <X>31.996</X>
    <Y>72.360</Y>
    <Z>2180</Z>
  </point>
  <point index="2886">
    <X>116.189</X>
    <Y>58.164</Y>
    <Z>2111</Z>
  </point>
  <point index="2887">
    <X>13.441</X>
    <Y>37.041</Y>
    <Z>2285</Z>
  </point>
  <point index="2888">
    <X>95.478</X>
    <Y>35.215</Y>
    <Z>2198</Z>
  </point>
  <point index="2889">
    <X>96.546</X>
    <Y>70.215</Y>
    <Z>2140</Z>
  </point>
  <point index="2890">
    <X>49.497</X>
    <Y>30.076</Y>
    <Z>2070</Z>
  </point>
  <point index="2891">
    <X>16.756</X>
    <Y>36.374</Y>
    <Z>2129</Z>
  </point>
  <point index="2892">
    <X>58.827</X>
    <Y>60.722</Y>
    <Z>2016</Z>
  </point>
  <point index="2893">
    <X>115.868</X>
    <Y>13.318</Y>
    <Z>2142</Z>
  </point>
  <point index="2894">
    <X>61.375</X>
    <Y>40.825</Y>
    <Z>2141</Z>
  </point>
  <point index="2895">
    <X>27.263</X>
    <Y>50.868</Y>
    <Z>2089</Z>
  </point>
  <point index="2896">
    <X>31.820</X>
    <Y>37.599</Y>
    <Z>2171</Z>
  </point>
  <point index="2897">
    <X>102.498</X>
    <Y>75.797</Y>
    <Z>2212</Z>
  </point>
  <point index="2898">
    <X>103.579</X>
    <Y>78.589</Y>
    <Z>2280</Z>
  </point>
  <point index="2899">
    <X>27.715</X>
    <Y>38.415</Y>
    <Z>2060</Z>
  </point>
  <point index="2900">
    <X>112.595</X>
    <Y>22.636</Y>
    <Z>2213</Z>
  </point>
  <point index="2901">
    <X>31.568</X>
    <Y>73.289</Y>
    <Z>2157</Z>
  </point>
  <point index="2902">
    <X>24.563</X>
    <Y>65.954</Y>
    <Z>2258</Z>
  </point>
  <point index="2903">
    <X>11.990</X>
    <Y>72.063</Y>
    <Z>2147</Z>
  </point>
  <point index="2904">
    <X>38.718</X>
    <Y>61.317</Y>
    <Z>2101</Z>
  </point>
  <point index="2905">
    <X>66.955</X>
    <Y>53.384</Y>
    <Z>2108</Z>
  </point>
  <point index="2906">
    <X>58.868</X>
    <Y>35.985</Y>
    <Z>2014</Z>
  </point>
  <point index="2907">
    <X>95.084</X>
    <Y>14.206</Y>
    <Z>2219</Z>
  </point>
  <point index="2908">
    <X>49.347</X>
    <Y>53.772</Y>
    <Z>2081</Z>
  </point>
  <point index="2909">
    <X>30.001</X>
    <Y>48.072</Y>
    <Z>2072</Z>
  </point>
  <point index="2910">
    <X>49.026</X>
    <Y>16.846</Y>
    <Z>2105</Z>
  </point>
  <point index="2911">
    <X>21.442</X>
    <Y>32.570</Y>
    <Z>2146</Z>
  </point>
  <point index="2912">
    <X>106.836</X>
    <Y>31.951</Y>
    <Z>2116</Z>
  </point>
  <point index="2913">
    <X>113.294</X>
    <Y>52.524</Y>
    <Z>2251</Z>
  </point>
  <point index="2914">
    <X>95.213</X>
    <Y>21.451</Y>
    <Z>2212</Z>
  </point>
  <point index="2915">
    <X>111.468</X>
    <Y>35.657</Y>
    <Z>2152</Z>
  </point>
  <point index="2916">
    <X>67.506</X>
    <Y>56.017</Y>
    <Z>2073</Z>
  </point>
  <point index="2917">
    <X>69.575</X>
    <Y>67.946</Y>
    <Z>2049</Z>
  </point>
  <point index="2918">
    <X>58.202</X>
    <Y>24.265</Y>
    <Z>2050</Z>
  </point>
  <point index="2919">
    <X>19.715</X>
    <Y>32.162</Y>
    <Z>2037</Z>
  </point>
  <point index="2920">
    <X>64.795</X>
    <Y>17.344</Y>
    <Z>2244</Z>
  </point>
  <point index="2921">
    <X>63.008</X>
    <Y>57.958</Y>
    <Z>2244</Z>
  </point>
  <point index="2922">
    <X>15.822</X>
    <Y>20.041</Y>
    <Z>2179</Z>
  </point>
  <point index="2923">
    <X>57.809</X>
    <Y>52.274</Y>
    <Z>2071</Z>
  </point>
  <point index="2924">
    <X>59.080</X>
    <Y>51.243</Y>
    <Z>2002</Z>
  </point>
  <point index="2925">
    <X>100.158</X>
    <Y>14.095</Y>
    <Z>2065</Z>
  </point>
  <point index="2926">
    <X>27.460</X>
    <Y>74.514</Y>
    <Z>2076</Z>
  </point>
  <point index="2927">
    <X>63.419</X>
    <Y>75.064</Y>
    <Z>2270</Z>
  </point>
  <point index="2928">
    <X>66.229</X>
    <Y>33.154</Y>
    <Z>2154</Z>
  </point>
  <point index="2929">
    <X>69.701</X>
    <Y>37.806</Y>
    <Z>2056</Z>
  </point>
  <point index="2930">
    <X>92.562</X>
    <Y>30.639</Y>
    <Z>2201</Z>
  </point>
  <point index="2931">
    <X>9.516</X>
    <Y>71.336</Y>
    <Z>2069</Z>
  </point>
  <point index="2932">
    <X>29.623</X>
    <Y>68.395</Y>
    <Z>2052</Z>
  </point>
  <point index="2933">
    <X>92.354</X>
    <Y>49.353</Y>
    <Z>2182</Z>
  </point>
  <point index="2934">
    <X>106.997</X>
    <Y>40.785</Y>
    <Z>2105</Z>
  </point>
  <point index="2935">
    <X>19.017</X>
    <Y>27.376</Y>
    <Z>2006</Z>
  </point>
  <point index="2936">
    <X>73.624</X>
    <Y>33.739</Y>
    <Z>2269</Z>
  </point>
  <point index="2937">
    <X>55.286</X>
    <Y>57.385</Y>
    <Z>2208</Z>
  </point>
  <point index="2938">
    <X>50.759</X>
    <Y>26.521</Y>
    <Z>2030</Z>
  </point>
  <point index="2939">
    <X>51.146</X>
    <Y>51.656</Y>
    <Z>2067</Z>
  </point>
  <point index="2940">
    <X>77.428</X>
    <Y>55.388</Y>
    <Z>2005</Z>
  </point>
  <point index="2941">
    <X>26.974</X>
    <Y>66.391</Y>
    <Z>2107</Z>
  </point>
  <point index="2942">
    <X>21.525</X>
    <Y>33.405</Y>
    <Z>2151</Z>
  </point>
  <point index="2943">
    <X>78.579</X>
    <Y>68.863</Y>
    <Z>2091</Z>
  </point>
  <point index="2944">
    <X>65.954</X>
    <Y>64.856</Y>
    <Z>2171</Z>
  </point>
  <point index="2945">
    <X>74.351</X>
    <Y>47.691</Y>
    <Z>2286</Z>
  </point>
  <point index="2946">
    <X>16.796</X>
    <Y>12.104</Y>
    <Z>2126</Z>
  </point>
  <point index="2947">
    <X>67.956</X>
    <Y>31.557</Y>
    <Z>2045</Z>
  </point>
  <point index="2948">
    <X>50.746</X>
    <Y>21.379</Y>
    <Z>2029</Z>
  </point>
  <point index="2949">
    <X>29.851</X>
    <Y>34.461</Y>
    <Z>2064</Z>
  </point>
  <point index="2950">
    <X>71.968</X>
    <Y>48.646</Y>
    <Z>2179</Z>
  </point>
  <point index="2951">
    <X>24.822</X>
    <Y>11.276</Y>
    <Z>2242</Z>
  </point>
  <point index="2952">
    <X>54.812</X>
    <Y>51.279</Y>
    <Z>2234</Z>
  </point>
  <point index="2953">
    <X>115.003</X>
    <Y>65.925</Y>
    <Z>2224</Z>
  </point>
  <point index="2954">
    <X>17.424</X>
    <Y>56.282</Y>
    <Z>2092</Z>
  </point>
  <point index="2955">
    <X>113.590</X>
    <Y>62.613</Y>
    <Z>2267</Z>
  </point>
  <point index="2956">
    <X>20.066</X>
    <Y>70.655</Y>
    <Z>2059</Z>
  </point>
  <point index="2957">
    <X>64.000</X>
    <Y>11.091</Y>
    <Z>2294</Z>
  </point>
  <point index="2958">
    <X>26.476</X>
    <Y>59.034</Y>
    <Z>2138</Z>
  </point>
  <point index="2959">
    <X>94.454</X>
    <Y>48.367</Y>
    <Z>2254</Z>
  </point>
  <point index="2960">
    <X>23.135</X>
    <Y>32.569</Y>
    <Z>2252</Z>
  </point>
  <point index="2961">
    <X>68.270</X>
    <Y>21.778</Y>
    <Z>2025</Z>
  </point>
  <point index="2962">
    <X>105.658</X>
    <Y>31.643</Y>
    <Z>2190</Z>
  </point>
  <point index="2963">
    <X>62.616</X>
    <Y>7.240</Y>
    <Z>2219</Z>
  </point>
  <point index="2964">
    <X>9.708</X>
    <Y>59.084</Y>
    <Z>2054</Z>
  </point>
  <point index="2965">
    <X>69.967</X>
    <Y>39.813</Y>
    <Z>2070</Z>
  </point>
  <point index="2966">
    <X>115.650</X>
    <Y>68.591</Y>
    <Z>2162</Z>
  </point>
  <point index="2967">
    <X>28.977</X>
    <Y>46.625</Y>
    <Z>2016</Z>
  </point>
  <point index="2968">
    <X>76.975</X>
    <Y>19.281</Y>
    <Z>2037</Z>
  </point>
  <point index="2969">
    <X>56.706</X>
    <Y>71.718</Y>
    <Z>2131</Z>
  </point>
  <point index="2970">
    <X>49.417</X>
    <Y>31.604</Y>
    <Z>2076</Z>
  </point>
  <point index="2971">
    <X>32.761</X>
    <Y>10.327</Y>
    <Z>2222</Z>
  </point>
  <point index="2972">
    <X>97.681</X>
    <Y>12.085</Y>
    <Z>2078</Z>
  </point>
  <point index="2973">
    <X>74.604</X>
    <Y>68.552</Y>
    <Z>2262</Z>
  </point>
  <point index="2974">
    <X>106.903</X>
    <Y>53.588</Y>
    <Z>2111</Z>
  </point>
  <point index="2975">
    <X>48.923</X>
    <Y>28.162</Y>
    <Z>2113</Z>
  </point>
  <point index="2976">
    <X>55.007</X>
    <Y>55.074</Y>
    <Z>2224</Z>
  </point>
  <point index="2977">
    <X>32.014</X>
    <Y>55.964</Y>
    <Z>2181</Z>
  </point>
  <point index="2978">
    <X>34.219</X>
    <Y>37.334</Y>
    <Z>2298</Z>
  </point>
  <point index="2979">
    <X>28.623</X>
    <Y>64.067</Y>
    <Z>2003</Z>
  </point>
  <point index="2980">
    <X>56.166</X>
    <Y>75.483</Y>
    <Z>2161</Z>
  </point>
  <point index="2981">
    <X>100.286</X>
    <Y>50.086</Y>
    <Z>2073</Z>
  </point>
  <point index="2982">
    <X>19.347</X>
    <Y>12.357</Y>
    <Z>2014</Z>
  </point>
  <point index="2983">
    <X>23.397</X>
    <Y>61.130</Y>
    <Z>2268</Z>
  </point>
  <point index="2984">
    <X>77.018</X>
    <Y>34.174</Y>
    <Z>2032</Z>
  </point>
  <point index="2985">
    <X>101.385</X>
    <Y>19.789</Y>
    <Z>2142</Z>
  </point>
  <point index="2986">
    <X>29.238</X>
    <Y>72.448</Y>
    <Z>2031</Z>
  </point>
  <point index="2987">
    <X>54.372</X>
    <Y>20.617</Y>
    <Z>2258</Z>
  </point>
  <point index="2988">
    <X>105.098</X>
    <Y>65.427</Y>
    <Z>2225</Z>
  </point>
  <point index="2989">
    <X>56.506</X>
    <Y>64.882</Y>
    <Z>2142</Z>
  </point>
  <point index="2990">
    <X>24.567</X>
    <Y>73.419</Y>
    <Z>2258</Z>
  </point>
  <point index="2991">
    <X>60.998</X>
    <Y>40.671</Y>
    <Z>2118</Z>
  </point>
  <point index="2992">
    <X>65.366</X>
    <Y>19.873</Y>
    <Z>2208</Z>
  </point>
  <point index="2993">
    <X>110.038</X>
    <Y>38.346</Y>
    <Z>2074</Z>
  </point>
  <point index="2994">
    <X>18.003</X>
    <Y>64.783</Y>
    <Z>2061</Z>
  </point>
  <point index="2995">
    <X>114.003</X>
    <Y>28.556</Y>
    <Z>2289</Z>
  </point>
  <point index="2996">
    <X>54.498</X>
    <Y>47.466</Y>
    <Z>2251</Z>
  </point>
  <point index="2997">
    <X>89.694</X>
    <Y>29.174</Y>
    <Z>2055</Z>
  </point>
  <point index="2998">
    <X>51.795</X>
    <Y>52.398</Y>
    <Z>2129</Z>
  </point>
  <point index="2999">
    <X>50.012</X>
    <Y>24.400</Y>
    <Z>2032</Z>
  </point>
  <point index="3000">
    <X>79.492</X>
    <Y>63.703</Y>
    <Z>2158</Z>
  </point>
  <point index="3001">
    <X>53.514</X>
    <Y>9.815</Y>
    <Z>2292</Z>
  </point>
  <point index="3002">
    <X>65.557</X>
    <Y>19.946</Y>
    <Z>2196</Z>
  </point>
  <point index="3003">
    <X>91.464</X>
    <Y>52.157</Y>
    <Z>2097</Z>
  </point>
  <point index="3004">
    <X>54.021</X>
    <Y>56.003</Y>
    <Z>2277</Z>
  </point>
  <point index="3005">
    <X>90.526</X>
    <Y>53.659</Y>
    <Z>2008</Z>
  </point>
  <point index="3006">
    <X>55.530</X>
    <Y>13.377</Y>
    <Z>2195</Z>
  </point>
  <point index="3007">
    <X>15.519</X>
    <Y>69.404</Y>
    <Z>2196</Z>
  </point>
  <point index="3008">
    <X>103.147</X>
    <Y>27.637</Y>
    <Z>2253</Z>
  </point>
  <point index="3009">
    <X>94.128</X>
    <Y>9.833</Y>
    <Z>2271</Z>
  </point>
  <point index="3010">
    <X>75.124</X>
    <Y>21.523</Y>
    <Z>2212</Z>
  </point>
  <point index="3011">
    <X>64.329</X>
    <Y>71.792</Y>
    <Z>2273</Z>
  </point>
  <point index="3012">
    <X>97.260</X>
    <Y>49.887</Y>
    <Z>2101</Z>
  </point>
  <point index="3013">
    <X>108.548</X>
    <Y>17.127</Y>
    <Z>2008</Z>
  </point>
  <point index="3014">
    <X>116.311</X>
    <Y>55.148</Y>
    <Z>2100</Z>
  </point>
  <point index="3015">
    <X>49.134</X>
    <Y>23.727</Y>
    <Z>2097</Z>
  </point>
  <point index="3016">
    <X>72.466</X>
    <Y>28.854</Y>
    <Z>2206</Z>
  </point>
  <point index="3017">
    <X>99.530</X>
    <Y>64.542</Y>
    <Z>2025</Z>
  </point>
  <point index="3018">
    <X>66.320</X>
    <Y>62.186</Y>
    <Z>2148</Z>
  </point>
  <point index="3019">
    <X>50.861</X>
    <Y>72.688</Y>
    <Z>2040</Z>
  </point>
  <point index="3020">
    <X>13.795</X>
    <Y>17.720</Y>
    <Z>2289</Z>
  </point>
  <point index="3021">
    <X>11.844</X>
    <Y>60.447</Y>
    <Z>2133</Z>
  </point>
  <point index="3022">
    <X>30.615</X>
    <Y>47.670</Y>
    <Z>2105</Z>
  </point>
  <point index="3023">
    <X>98.258</X>
    <Y>54.726</Y>
    <Z>2047</Z>
  </point>
  <point index="3024">
    <X>52.991</X>
    <Y>13.500</Y>
    <Z>2242</Z>
  </point>
  <point index="3025">
    <X>51.604</X>
    <Y>57.800</Y>
    <Z>2110</Z>
  </point>
  <point index="3026">
    <X>15.013</X>
    <Y>10.742</Y>
    <Z>2223</Z>
  </point>
  <point index="3027">
    <X>22.451</X>
    <Y>52.730</Y>
    <Z>2209</Z>
  </point>
  <point index="3028">
    <X>49.658</X>
    <Y>70.560</Y>
    <Z>2058</Z>
  </point>
  <point index="3029">
    <X>59.133</X>
    <Y>32.269</Y>
    <Z>2000</Z>
  </point>
  <point index="3030">
    <X>25.129</X>
    <Y>76.864</Y>
    <Z>2223</Z>
  </point>
  <point index="3031">
    <X>121.260</X>
    <Y>24.345</Y>
    <Z>2290</Z>
  </point>
  <point index="3032">
    <X>95.262</X>
    <Y>32.069</Y>
    <Z>2210</Z>
  </point>
  <point index="3033">
    <X>75.827</X>
    <Y>12.772</Y>
    <Z>2145</Z>
  </point>
  <point index="3034">
    <X>58.538</X>
    <Y>52.977</Y>
    <Z>2032</Z>
  </point>
  <point index="3035">
    <X>87.433</X>
    <Y>22.779</Y>
    <Z>2223</Z>
  </point>
  <point index="3036">
    <X>48.739</X>
    <Y>66.993</Y>
    <Z>2126</Z>
  </point>
  <point index="3037">
    <X>112.623</X>
    <Y>37.228</Y>
    <Z>2214</Z>
  </point>
  <point index="3038">
    <X>12.607</X>
    <Y>29.664</Y>
    <Z>2206</Z>
  </point>
  <point index="3039">
    <X>60.880</X>
    <Y>46.930</Y>
    <Z>2110</Z>
  </point>
  <point index="3040">
    <X>58.185</X>
    <Y>34.247</Y>
    <Z>2051</Z>
  </point>
  <point index="3041">
    <X>100.767</X>
    <Y>44.945</Y>
    <Z>2103</Z>
  </point>
  <point index="3042">
    <X>87.519</X>
    <Y>24.917</Y>
    <Z>2217</Z>
  </point>
  <point index="3043">
    <X>88.558</X>
    <Y>59.750</Y>
    <Z>2140</Z>
  </point>
  <point index="3044">
    <X>97.205</X>
    <Y>19.979</Y>
    <Z>2104</Z>
  </point>
  <point index="3045">
    <X>63.905</X>
    <Y>53.792</Y>
    <Z>2300</Z>
  </point>
  <point index="3046">
    <X>71.145</X>
    <Y>76.152</Y>
    <Z>2134</Z>
  </point>
  <point index="3047">
    <X>52.908</X>
    <Y>32.326</Y>
    <Z>2234</Z>
  </point>
  <point index="3048">
    <X>103.031</X>
    <Y>57.270</Y>
    <Z>2245</Z>
  </point>
  <point index="3049">
    <X>34.278</X>
    <Y>57.268</Y>
    <Z>2293</Z>
  </point>
  <point index="3050">
    <X>17.126</X>
    <Y>51.726</Y>
    <Z>2109</Z>
  </point>
  <point index="3051">
    <X>92.889</X>
    <Y>50.730</Y>
    <Z>2232</Z>
  </point>
  <point index="3052">
    <X>58.318</X>
    <Y>64.447</Y>
    <Z>2044</Z>
  </point>
  <point index="3053">
    <X>79.006</X>
    <Y>23.618</Y>
    <Z>2122</Z>
  </point>
  <point index="3054">
    <X>7.391</X>
    <Y>25.698</Y>
    <Z>2226</Z>
  </point>
  <point index="3055">
    <X>51.647</X>
    <Y>56.922</Y>
    <Z>2114</Z>
  </point>
  <point index="3056">
    <X>118.226</X>
    <Y>69.852</Y>
    <Z>2064</Z>
  </point>
  <point index="3057">
    <X>18.637</X>
    <Y>17.276</Y>
    <Z>2027</Z>
  </point>
  <point index="3058">
    <X>69.238</X>
    <Y>14.591</Y>
    <Z>2031</Z>
  </point>
  <point index="3059">
    <X>110.606</X>
    <Y>71.013</Y>
    <Z>2105</Z>
  </point>
  <point index="3060">
    <X>23.129</X>
    <Y>6.294</Y>
    <Z>2252</Z>
  </point>
  <point index="3061">
    <X>110.794</X>
    <Y>19.096</Y>
    <Z>2115</Z>
  </point>
  <point index="3062">
    <X>65.851</X>
    <Y>10.116</Y>
    <Z>2177</Z>
  </point>
  <point index="3063">
    <X>26.579</X>
    <Y>61.947</Y>
    <Z>2132</Z>
  </point>
  <point index="3064">
    <X>100.009</X>
    <Y>53.392</Y>
    <Z>2055</Z>
  </point>
  <point index="3065">
    <X>103.323</X>
    <Y>23.396</Y>
    <Z>2264</Z>
  </point>
  <point index="3066">
    <X>102.895</X>
    <Y>53.452</Y>
    <Z>2237</Z>
  </point>
  <point index="3067">
    <X>65.246</X>
    <Y>53.945</Y>
    <Z>2215</Z>
  </point>
  <point index="3068">
    <X>58.356</X>
    <Y>60.743</Y>
    <Z>2042</Z>
  </point>
  <point index="3069">
    <X>74.558</X>
    <Y>68.908</Y>
    <Z>2266</Z>
  </point>
  <point index="3070">
    <X>20.010</X>
    <Y>62.252</Y>
    <Z>2056</Z>
  </point>
  <point index="3071">
    <X>115.830</X>
    <Y>64.077</Y>
    <Z>2145</Z>
  </point>
  <point index="3072">
    <X>121.110</X>
    <Y>22.960</Y>
    <Z>2279</Z>
  </point>
  <point index="3073">
    <X>35.309</X>
    <Y>20.595</Y>
    <Z>2195</Z>
  </point>
  <point index="3074">
    <X>48.121</X>
    <Y>54.150</Y>
    <Z>2172</Z>
  </point>
  <point index="3075">
    <X>65.084</X>
    <Y>15.852</Y>
    <Z>2226</Z>
  </point>
  <point index="3076">
    <X>71.359</X>
    <Y>19.546</Y>
    <Z>2146</Z>
  </point>
  <point index="3077">
    <X>72.219</X>
    <Y>70.262</Y>
    <Z>2193</Z>
  </point>
  <point index="3078">
    <X>32.642</X>
    <Y>63.063</Y>
    <Z>2215</Z>
  </point>
  <point index="3079">
    <X>98.440</X>
    <Y>69.852</Y>
    <Z>2037</Z>
  </point>
  <point index="3080">
    <X>74.432</X>
    <Y>37.013</Y>
    <Z>2278</Z>
  </point>
  <point index="3081">
    <X>26.144</X>
    <Y>49.362</Y>
    <Z>2159</Z>
  </point>
  <point index="3082">
    <X>25.025</X>
    <Y>70.101</Y>
    <Z>2229</Z>
  </point>
  <point index="3083">
    <X>76.784</X>
    <Y>67.876</Y>
    <Z>2055</Z>
  </point>
  <point index="3084">
    <X>96.943</X>
    <Y>77.572</Y>
    <Z>2119</Z>
  </point>
  <point index="3085">
    <X>66.471</X>
    <Y>65.520</Y>
    <Z>2138</Z>
  </point>
  <point index="3086">
    <X>20.734</X>
    <Y>40.910</Y>
    <Z>2101</Z>
  </point>
  <point index="3087">
    <X>72.715</X>
    <Y>25.569</Y>
    <Z>2219</Z>
  </point>
  <point index="3088">
    <X>105.756</X>
    <Y>16.924</Y>
    <Z>2183</Z>
  </point>
  <point index="3089">
    <X>114.529</X>
    <Y>61.551</Y>
    <Z>2269</Z>
  </point>
  <point index="3090">
    <X>15.206</X>
    <Y>66.517</Y>
    <Z>2213</Z>
  </point>
  <point index="3091">
    <X>33.841</X>
    <Y>36.953</Y>
    <Z>2281</Z>
  </point>
  <point index="3092">
    <X>114.655</X>
    <Y>66.578</Y>
    <Z>2257</Z>
  </point>
  <point index="3093">
    <X>96.690</X>
    <Y>17.162</Y>
    <Z>2132</Z>
  </point>
  <point index="3094">
    <X>108.966</X>
    <Y>32.007</Y>
    <Z>2016</Z>
  </point>
  <point index="3095">
    <X>59.878</X>
    <Y>24.649</Y>
    <Z>2047</Z>
  </point>
  <point index="3096">
    <X>89.968</X>
    <Y>32.313</Y>
    <Z>2035</Z>
  </point>
  <point index="3097">
    <X>90.381</X>
    <Y>30.002</Y>
    <Z>2004</Z>
  </point>
  <point index="3098">
    <X>116.977</X>
    <Y>27.162</Y>
    <Z>2036</Z>
  </point>
  <point index="3099">
    <X>10.257</X>
    <Y>16.450</Y>
    <Z>2014</Z>
  </point>
  <point index="3100">
    <X>17.175</X>
    <Y>61.374</Y>
    <Z>2106</Z>
  </point>
  <point index="3101">
    <X>73.031</X>
    <Y>33.781</Y>
    <Z>2237</Z>
  </point>
  <point index="3102">
    <X>21.182</X>
    <Y>18.917</Y>
    <Z>2129</Z>
  </point>
  <point index="3103">
    <X>61.309</X>
    <Y>45.714</Y>
    <Z>2137</Z>
  </point>
  <point index="3104">
    <X>57.209</X>
    <Y>31.924</Y>
    <Z>2104</Z>
  </point>
  <point index="3105">
    <X>111.584</X>
    <Y>47.252</Y>
    <Z>2158</Z>
  </point>
  <point index="3106">
    <X>10.242</X>
    <Y>51.205</Y>
    <Z>2015</Z>
  </point>
  <point index="3107">
    <X>97.814</X>
    <Y>76.257</Y>
    <Z>2071</Z>
  </point>
  <point index="3108">
    <X>76.867</X>
    <Y>67.253</Y>
    <Z>2047</Z>
  </point>
  <point index="3109">
    <X>80.661</X>
    <Y>65.656</Y>
    <Z>2245</Z>
  </point>
  <point index="3110">
    <X>31.042</X>
    <Y>77.181</Y>
    <Z>2129</Z>
  </point>
  <point index="3111">
    <X>99.687</X>
    <Y>67.504</Y>
    <Z>2035</Z>
  </point>
  <point index="3112">
    <X>27.051</X>
    <Y>63.497</Y>
    <Z>2102</Z>
  </point>
  <point index="3113">
    <X>102.604</X>
    <Y>19.893</Y>
    <Z>2219</Z>
  </point>
  <point index="3114">
    <X>15.181</X>
    <Y>20.539</Y>
    <Z>2214</Z>
  </point>
  <point index="3115">
    <X>25.900</X>
    <Y>30.301</Y>
    <Z>2174</Z>
  </point>
  <point index="3116">
    <X>10.040</X>
    <Y>27.506</Y>
    <Z>2030</Z>
  </point>
  <point index="3117">
    <X>115.493</X>
    <Y>64.963</Y>
    <Z>2177</Z>
  </point>
  <point index="3118">
    <X>58.939</X>
    <Y>23.963</Y>
    <Z>2010</Z>
  </point>
  <point index="3119">
    <X>23.002</X>
    <Y>49.331</Y>
    <Z>2244</Z>
  </point>
  <point index="3120">
    <X>55.607</X>
    <Y>10.956</Y>
    <Z>2191</Z>
  </point>
  <point index="3121">
    <X>101.588</X>
    <Y>61.034</Y>
    <Z>2155</Z>
  </point>
  <point index="3122">
    <X>70.244</X>
    <Y>64.759</Y>
    <Z>2085</Z>
  </point>
  <point index="3123">
    <X>101.186</X>
    <Y>46.136</Y>
    <Z>2129</Z>
  </point>
  <point index="3124">
    <X>109.612</X>
    <Y>27.492</Y>
    <Z>2051</Z>
  </point>
  <point index="3125">
    <X>91.347</X>
    <Y>71.451</Y>
    <Z>2086</Z>
  </point>
  <point index="3126">
    <X>113.770</X>
    <Y>24.876</Y>
    <Z>2277</Z>
  </point>
  <point index="3127">
    <X>36.672</X>
    <Y>15.320</Y>
    <Z>2065</Z>
  </point>
  <point index="3128">
    <X>93.997</X>
    <Y>64.743</Y>
    <Z>2278</Z>
  </point>
  <point index="3129">
    <X>50.335</X>
    <Y>64.403</Y>
    <Z>2008</Z>
  </point>
  <point index="3130">
    <X>99.429</X>
    <Y>70.318</Y>
    <Z>2019</Z>
  </point>
  <point index="3131">
    <X>20.641</X>
    <Y>58.277</Y>
    <Z>2095</Z>
  </point>
  <point index="3132">
    <X>101.811</X>
    <Y>11.671</Y>
    <Z>2169</Z>
  </point>
  <point index="3133">
    <X>117.495</X>
    <Y>25.014</Y>
    <Z>2010</Z>
  </point>
  <point index="3134">
    <X>26.465</X>
    <Y>8.141</Y>
    <Z>2139</Z>
  </point>
  <point index="3135">
    <X>106.367</X>
    <Y>28.426</Y>
    <Z>2145</Z>
  </point>
  <point index="3136">
    <X>54.783</X>
    <Y>25.206</Y>
    <Z>2236</Z>
  </point>
  <point index="3137">
    <X>24.792</X>
    <Y>49.642</Y>
    <Z>2244</Z>
  </point>
  <point index="3138">
    <X>22.153</X>
    <Y>73.951</Y>
    <Z>2190</Z>
  </point>
  <point index="3139">
    <X>62.698</X>
    <Y>11.651</Y>
    <Z>2224</Z>
  </point>
  <point index="3140">
    <X>94.982</X>
    <Y>34.592</Y>
    <Z>2225</Z>
  </point>
  <point index="3141">
    <X>103.246</X>
    <Y>54.494</Y>
    <Z>2259</Z>
  </point>
  <point index="3142">
    <X>17.752</X>
    <Y>15.142</Y>
    <Z>2075</Z>
  </point>
  <point index="3143">
    <X>61.779</X>
    <Y>9.091</Y>
    <Z>2167</Z>
  </point>
  <point index="3144">
    <X>36.530</X>
    <Y>61.486</Y>
    <Z>2079</Z>
  </point>
  <point index="3145">
    <X>49.402</X>
    <Y>52.500</Y>
    <Z>2077</Z>
  </point>
  <point index="3146">
    <X>63.287</X>
    <Y>57.090</Y>
    <Z>2261</Z>
  </point>
  <point index="3147">
    <X>59.975</X>
    <Y>16.862</Y>
    <Z>2053</Z>
  </point>
  <point index="3148">
    <X>79.285</X>
    <Y>31.545</Y>
    <Z>2143</Z>
  </point>
  <point index="3149">
    <X>65.355</X>
    <Y>29.442</Y>
    <Z>2209</Z>
  </point>
  <point index="3150">
    <X>28.163</X>
    <Y>70.677</Y>
    <Z>2032</Z>
  </point>
  <point index="3151">
    <X>79.981</X>
    <Y>66.764</Y>
    <Z>2195</Z>
  </point>
  <point index="3152">
    <X>33.600</X>
    <Y>32.030</Y>
    <Z>2267</Z>
  </point>
  <point index="3153">
    <X>76.732</X>
    <Y>25.620</Y>
    <Z>2060</Z>
  </point>
  <point index="3154">
    <X>22.889</X>
    <Y>45.394</Y>
    <Z>2236</Z>
  </point>
  <point index="3155">
    <X>109.530</X>
    <Y>74.757</Y>
    <Z>2046</Z>
  </point>
  <point index="3156">
    <X>69.522</X>
    <Y>59.052</Y>
    <Z>2046</Z>
  </point>
  <point index="3157">
    <X>20.552</X>
    <Y>52.368</Y>
    <Z>2090</Z>
  </point>
  <point index="3158">
    <X>102.171</X>
    <Y>25.334</Y>
    <Z>2191</Z>
  </point>
  <point index="3159">
    <X>60.547</X>
    <Y>10.922</Y>
    <Z>2089</Z>
  </point>
  <point index="3160">
    <X>118.032</X>
    <Y>65.930</Y>
    <Z>2050</Z>
  </point>
  <point index="3161">
    <X>103.951</X>
    <Y>66.341</Y>
    <Z>2297</Z>
  </point>
  <point index="3162">
    <X>107.668</X>
    <Y>48.537</Y>
    <Z>2063</Z>
  </point>
  <point index="3163">
    <X>98.063</X>
    <Y>19.310</Y>
    <Z>2058</Z>
  </point>
  <point index="3164">
    <X>29.297</X>
    <Y>49.556</Y>
    <Z>2034</Z>
  </point>
  <point index="3165">
    <X>55.754</X>
    <Y>76.588</Y>
    <Z>2183</Z>
  </point>
  <point index="3166">
    <X>91.104</X>
    <Y>59.174</Y>
    <Z>2063</Z>
  </point>
  <point index="3167">
    <X>21.596</X>
    <Y>29.574</Y>
    <Z>2155</Z>
  </point>
  <point index="3168">
    <X>106.885</X>
    <Y>64.394</Y>
    <Z>2112</Z>
  </point>
  <point index="3169">
    <X>22.080</X>
    <Y>78.277</Y>
    <Z>2186</Z>
  </point>
  <point index="3170">
    <X>104.840</X>
    <Y>62.735</Y>
    <Z>2241</Z>
  </point>
  <point index="3171">
    <X>29.691</X>
    <Y>12.608</Y>
    <Z>2055</Z>
  </point>
  <point index="3172">
    <X>48.735</X>
    <Y>53.132</Y>
    <Z>2127</Z>
  </point>
  <point index="3173">
    <X>62.594</X>
    <Y>76.105</Y>
    <Z>2218</Z>
  </point>
  <point index="3174">
    <X>65.046</X>
    <Y>17.339</Y>
    <Z>2228</Z>
  </point>
  <point index="3175">
    <X>13.825</X>
    <Y>57.768</Y>
    <Z>2288</Z>
  </point>
  <point index="3176">
    <X>118.680</X>
    <Y>56.607</Y>
    <Z>2098</Z>
  </point>
  <point index="3177">
    <X>24.488</X>
    <Y>73.927</Y>
    <Z>2263</Z>
  </point>
  <point index="3178">
    <X>17.591</X>
    <Y>27.240</Y>
    <Z>2083</Z>
  </point>
  <point index="3179">
    <X>53.713</X>
    <Y>15.847</Y>
    <Z>2294</Z>
  </point>
  <point index="3180">
    <X>114.822</X>
    <Y>55.067</Y>
    <Z>2241</Z>
  </point>
  <point index="3181">
    <X>63.971</X>
    <Y>7.353</Y>
    <Z>2296</Z>
  </point>
  <point index="3182">
    <X>76.833</X>
    <Y>66.155</Y>
    <Z>2050</Z>
  </point>
  <point index="3183">
    <X>63.157</X>
    <Y>51.662</Y>
    <Z>2253</Z>
  </point>
  <point index="3184">
    <X>58.616</X>
    <Y>47.045</Y>
    <Z>2028</Z>
  </point>
  <point index="3185">
    <X>90.490</X>
    <Y>23.681</Y>
    <Z>2005</Z>
  </point>
  <point index="3186">
    <X>73.486</X>
    <Y>9.144</Y>
    <Z>2261</Z>
  </point>
  <point index="3187">
    <X>46.703</X>
    <Y>23.638</Y>
    <Z>2278</Z>
  </point>
  <point index="3188">
    <X>105.103</X>
    <Y>16.504</Y>
    <Z>2224</Z>
  </point>
  <point index="3189">
    <X>98.423</X>
    <Y>55.717</Y>
    <Z>2038</Z>
  </point>
  <point index="3190">
    <X>69.801</X>
    <Y>63.999</Y>
    <Z>2061</Z>
  </point>
  <point index="3191">
    <X>62.051</X>
    <Y>7.386</Y>
    <Z>2184</Z>
  </point>
  <point index="3192">
    <X>62.379</X>
    <Y>11.839</Y>
    <Z>2204</Z>
  </point>
  <point index="3193">
    <X>30.893</X>
    <Y>17.880</Y>
    <Z>2120</Z>
  </point>
  <point index="3194">
    <X>55.001</X>
    <Y>33.743</Y>
    <Z>2224</Z>
  </point>
  <point index="3195">
    <X>51.341</X>
    <Y>70.800</Y>
    <Z>2085</Z>
  </point>
  <point index="3196">
    <X>109.367</X>
    <Y>34.339</Y>
    <Z>2038</Z>
  </point>
  <point index="3197">
    <X>74.551</X>
    <Y>61.927</Y>
    <Z>2267</Z>
  </point>
  <point index="3198">
    <X>19.882</X>
    <Y>73.168</Y>
    <Z>2048</Z>
  </point>
  <point index="3199">
    <X>106.033</X>
    <Y>67.916</Y>
    <Z>2166</Z>
  </point>
  <point index="3200">
    <X>64.003</X>
    <Y>68.988</Y>
    <Z>2294</Z>
  </point>
  <point index="3201">
    <X>57.643</X>
    <Y>19.312</Y>
    <Z>2081</Z>
  </point>
  <point index="3202">
    <X>60.554</X>
    <Y>7.834</Y>
    <Z>2090</Z>
  </point>
  <point index="3203">
    <X>23.742</X>
    <Y>71.021</Y>
    <Z>2290</Z>
  </point>
  <point index="3204">
    <X>37.903</X>
    <Y>16.702</Y>
    <Z>2040</Z>
  </point>
  <point index="3205">
    <X>51.964</X>
    <Y>17.781</Y>
    <Z>2145</Z>
  </point>
  <point index="3206">
    <X>105.466</X>
    <Y>20.650</Y>
    <Z>2202</Z>
  </point>
  <point index="3207">
    <X>9.060</X>
    <Y>27.952</Y>
    <Z>2102</Z>
  </point>
  <point index="3208">
    <X>36.577</X>
    <Y>61.998</Y>
    <Z>2074</Z>
  </point>
  <point index="3209">
    <X>97.403</X>
    <Y>21.619</Y>
    <Z>2094</Z>
  </point>
  <point index="3210">
    <X>66.098</X>
    <Y>13.395</Y>
    <Z>2162</Z>
  </point>
  <point index="3211">
    <X>25.281</X>
    <Y>28.706</Y>
    <Z>2213</Z>
  </point>
  <point index="3212">
    <X>50.052</X>
    <Y>24.658</Y>
    <Z>2029</Z>
  </point>
  <point index="3213">
    <X>101.099</X>
    <Y>8.163</Y>
    <Z>2124</Z>
  </point>
  <point index="3214">
    <X>56.545</X>
    <Y>11.827</Y>
    <Z>2140</Z>
  </point>
  <point index="3215">
    <X>104.914</X>
    <Y>27.938</Y>
    <Z>2236</Z>
  </point>
  <point index="3216">
    <X>25.552</X>
    <Y>19.429</Y>
    <Z>2196</Z>
  </point>
  <point index="3217">
    <X>58.719</X>
    <Y>72.116</Y>
    <Z>2022</Z>
  </point>
  <point index="3218">
    <X>58.622</X>
    <Y>53.380</Y>
    <Z>2027</Z>
  </point>
  <point index="3219">
    <X>34.144</X>
    <Y>37.767</Y>
    <Z>2297</Z>
  </point>
  <point index="3220">
    <X>73.823</X>
    <Y>36.863</Y>
    <Z>2280</Z>
  </point>
  <point index="3221">
    <X>101.126</X>
    <Y>20.793</Y>
    <Z>2126</Z>
  </point>
  <point index="3222">
    <X>25.626</X>
    <Y>51.337</Y>
    <Z>2192</Z>
  </point>
  <point index="3223">
    <X>97.198</X>
    <Y>20.162</Y>
    <Z>2105</Z>
  </point>
  <point index="3224">
    <X>74.191</X>
    <Y>16.855</Y>
    <Z>2300</Z>
  </point>
  <point index="3225">
    <X>51.898</X>
    <Y>62.017</Y>
    <Z>2138</Z>
  </point>
  <point index="3226">
    <X>78.970</X>
    <Y>52.892</Y>
    <Z>2120</Z>
  </point>
  <point index="3227">
    <X>21.342</X>
    <Y>69.131</Y>
    <Z>2139</Z>
  </point>
  <point index="3228">
    <X>28.951</X>
    <Y>48.000</Y>
    <Z>2015</Z>
  </point>
  <point index="3229">
    <X>111.941</X>
    <Y>63.532</Y>
    <Z>2177</Z>
  </point>
  <point index="3230">
    <X>98.530</X>
    <Y>65.472</Y>
    <Z>2032</Z>
  </point>
  <point index="3231">
    <X>54.006</X>
    <Y>73.119</Y>
    <Z>2278</Z>
  </point>
  <point index="3232">
    <X>26.640</X>
    <Y>60.811</Y>
    <Z>2128</Z>
  </point>
  <point index="3233">
    <X>34.487</X>
    <Y>54.216</Y>
    <Z>2273</Z>
  </point>
  <point index="3234">
    <X>56.600</X>
    <Y>49.635</Y>
    <Z>2137</Z>
  </point>
  <point index="3235">
    <X>29.210</X>
    <Y>72.758</Y>
    <Z>2029</Z>
  </point>
  <point index="3236">
    <X>119.848</X>
    <Y>54.718</Y>
    <Z>2185</Z>
  </point>
  <point index="3237">
    <X>34.768</X>
    <Y>71.811</Y>
    <Z>2246</Z>
  </point>
  <point index="3238">
    <X>107.470</X>
    <Y>71.796</Y>
    <Z>2076</Z>
  </point>
  <point index="3239">
    <X>100.415</X>
    <Y>14.245</Y>
    <Z>2081</Z>
  </point>
  <point index="3240">
    <X>101.299</X>
    <Y>24.019</Y>
    <Z>2137</Z>
  </point>
  <point index="3241">
    <X>29.481</X>
    <Y>68.939</Y>
    <Z>2044</Z>
  </point>
  <point index="3242">
    <X>36.483</X>
    <Y>68.954</Y>
    <Z>2083</Z>
  </point>
  <point index="3243">
    <X>23.602</X>
    <Y>57.752</Y>
    <Z>2281</Z>
  </point>
  <point index="3244">
    <X>79.428</X>
    <Y>55.490</Y>
    <Z>2154</Z>
  </point>
  <point index="3245">
    <X>101.184</X>
    <Y>69.688</Y>
    <Z>2129</Z>
  </point>
  <point index="3246">
    <X>117.885</X>
    <Y>23.552</Y>
    <Z>2039</Z>
  </point>
  <point index="3247">
    <X>27.477</X>
    <Y>69.672</Y>
    <Z>2075</Z>
  </point>
  <point index="3248">
    <X>110.905</X>
    <Y>36.174</Y>
    <Z>2121</Z>
  </point>
  <point index="3249">
    <X>71.704</X>
    <Y>38.465</Y>
    <Z>2165</Z>
  </point>
  <point index="3250">
    <X>15.932</X>
    <Y>33.313</Y>
    <Z>2173</Z>
  </point>
  <point index="3251">
    <X>52.012</X>
    <Y>35.081</Y>
    <Z>2149</Z>
  </point>
  <point index="3252">
    <X>31.324</X>
    <Y>57.954</Y>
    <Z>2144</Z>
  </point>
  <point index="3253">
    <X>17.068</X>
    <Y>73.675</Y>
    <Z>2112</Z>
  </point>
  <point index="3254">
    <X>18.895</X>
    <Y>9.679</Y>
    <Z>2013</Z>
  </point>
  <point index="3255">
    <X>77.930</X>
    <Y>14.342</Y>
    <Z>2042</Z>
  </point>
  <point index="3256">
    <X>114.259</X>
    <Y>34.286</Y>
    <Z>2294</Z>
  </point>
  <point index="3257">
    <X>114.987</X>
    <Y>48.899</Y>
    <Z>2225</Z>
  </point>
  <point index="3258">
    <X>94.813</X>
    <Y>54.308</Y>
    <Z>2234</Z>
  </point>
  <point index="3259">
    <X>29.729</X>
    <Y>39.812</Y>
    <Z>2057</Z>
  </point>
  <point index="3260">
    <X>18.277</X>
    <Y>61.344</Y>
    <Z>2046</Z>
  </point>
  <point index="3261">
    <X>113.091</X>
    <Y>16.758</Y>
    <Z>2240</Z>
  </point>
  <point index="3262">
    <X>35.029</X>
    <Y>17.074</Y>
    <Z>2221</Z>
  </point>
  <point index="3263">
    <X>105.841</X>
    <Y>38.178</Y>
    <Z>2178</Z>
  </point>
  <point index="3264">
    <X>15.059</X>
    <Y>46.737</Y>
    <Z>2221</Z>
  </point>
  <point index="3265">
    <X>61.775</X>
    <Y>30.574</Y>
    <Z>2166</Z>
  </point>
  <point index="3266">
    <X>38.564</X>
    <Y>16.750</Y>
    <Z>2089</Z>
  </point>
  <point index="3267">
    <X>53.392</X>
    <Y>25.403</Y>
    <Z>2280</Z>
  </point>
  <point index="3268">
    <X>96.704</X>
    <Y>30.686</Y>
    <Z>2132</Z>
  </point>
  <point index="3269">
    <X>119.353</X>
    <Y>20.172</Y>
    <Z>2148</Z>
  </point>
  <point index="3270">
    <X>53.781</X>
    <Y>21.584</Y>
    <Z>2290</Z>
  </point>
  <point index="3271">
    <X>63.074</X>
    <Y>61.975</Y>
    <Z>2248</Z>
  </point>
  <point index="3272">
    <X>119.765</X>
    <Y>19.769</Y>
    <Z>2179</Z>
  </point>
  <point index="3273">
    <X>107.198</X>
    <Y>76.691</Y>
    <Z>2093</Z>
  </point>
  <point index="3274">
    <X>104.224</X>
    <Y>12.744</Y>
    <Z>2280</Z>
  </point>
  <point index="3275">
    <X>68.461</X>
    <Y>28.586</Y>
    <Z>2013</Z>
  </point>
  <point index="3276">
    <X>79.185</X>
    <Y>68.787</Y>
    <Z>2136</Z>
  </point>
  <point index="3277">
    <X>63.630</X>
    <Y>32.559</Y>
    <Z>2283</Z>
  </point>
  <point index="3278">
    <X>99.482</X>
    <Y>73.728</Y>
    <Z>2022</Z>
  </point>
  <point index="3279">
    <X>66.002</X>
    <Y>39.128</Y>
    <Z>2168</Z>
  </point>
  <point index="3280">
    <X>88.590</X>
    <Y>32.046</Y>
    <Z>2137</Z>
  </point>
  <point index="3281">
    <X>57.612</X>
    <Y>33.911</Y>
    <Z>2082</Z>
  </point>
  <point index="3282">
    <X>59.167</X>
    <Y>48.948</Y>
    <Z>2003</Z>
  </point>
  <point index="3283">
    <X>104.263</X>
    <Y>55.646</Y>
    <Z>2277</Z>
  </point>
  <point index="3284">
    <X>72.324</X>
    <Y>46.801</Y>
    <Z>2198</Z>
  </point>
  <point index="3285">
    <X>59.274</X>
    <Y>28.329</Y>
    <Z>2009</Z>
  </point>
  <point index="3286">
    <X>103.547</X>
    <Y>69.638</Y>
    <Z>2278</Z>
  </point>
  <point index="3287">
    <X>118.598</X>
    <Y>24.767</Y>
    <Z>2092</Z>
  </point>
  <point index="3288">
    <X>54.310</X>
    <Y>56.849</Y>
    <Z>2262</Z>
  </point>
  <point index="3289">
    <X>63.381</X>
    <Y>35.286</Y>
    <Z>2267</Z>
  </point>
  <point index="3290">
    <X>30.520</X>
    <Y>59.231</Y>
    <Z>2100</Z>
  </point>
  <point index="3291">
    <X>29.479</X>
    <Y>12.717</Y>
    <Z>2044</Z>
  </point>
  <point index="3292">
    <X>70.726</X>
    <Y>62.487</Y>
    <Z>2111</Z>
  </point>
  <point index="3293">
    <X>61.321</X>
    <Y>39.840</Y>
    <Z>2138</Z>
  </point>
  <point index="3294">
    <X>76.271</X>
    <Y>62.914</Y>
    <Z>2103</Z>
  </point>
  <point index="3295">
    <X>99.144</X>
    <Y>34.031</Y>
    <Z>2001</Z>
  </point>
  <point index="3296">
    <X>35.985</X>
    <Y>52.625</Y>
    <Z>2130</Z>
  </point>
  <point index="3297">
    <X>60.189</X>
    <Y>64.240</Y>
    <Z>2067</Z>
  </point>
  <point index="3298">
    <X>51.581</X>
    <Y>60.720</Y>
    <Z>2108</Z>
  </point>
  <point index="3299">
    <X>109.630</X>
    <Y>65.328</Y>
    <Z>2052</Z>
  </point>
  <point index="3300">
    <X>64.981</X>
    <Y>16.457</Y>
    <Z>2232</Z>
  </point>
  <point index="3301">
    <X>62.390</X>
    <Y>74.414</Y>
    <Z>2205</Z>
  </point>
  <point index="3302">
    <X>15.829</X>
    <Y>8.954</Y>
    <Z>2179</Z>
  </point>
  <point index="3303">
    <X>110.606</X>
    <Y>14.662</Y>
    <Z>2105</Z>
  </point>
  <point index="3304">
    <X>21.052</X>
    <Y>60.285</Y>
    <Z>2121</Z>
  </point>
  <point index="3305">
    <X>26.130</X>
    <Y>54.567</Y>
    <Z>2160</Z>
  </point>
  <point index="3306">
    <X>89.471</X>
    <Y>16.726</Y>
    <Z>2072</Z>
  </point>
  <point index="3307">
    <X>94.112</X>
    <Y>20.594</Y>
    <Z>2272</Z>
  </point>
  <point index="3308">
    <X>100.211</X>
    <Y>11.091</Y>
    <Z>2068</Z>
  </point>
  <point index="3309">
    <X>62.847</X>
    <Y>36.833</Y>
    <Z>2234</Z>
  </point>
  <point index="3310">
    <X>30.828</X>
    <Y>29.209</Y>
    <Z>2117</Z>
  </point>
  <point index="3311">
    <X>21.095</X>
    <Y>75.918</Y>
    <Z>2124</Z>
  </point>
  <point index="3312">
    <X>108.222</X>
    <Y>18.037</Y>
    <Z>2028</Z>
  </point>
  <point index="3313">
    <X>106.632</X>
    <Y>22.211</Y>
    <Z>2128</Z>
  </point>
  <point index="3314">
    <X>105.919</X>
    <Y>69.253</Y>
    <Z>2173</Z>
  </point>
  <point index="3315">
    <X>73.621</X>
    <Y>24.492</Y>
    <Z>2269</Z>
  </point>
  <point index="3316">
    <X>11.946</X>
    <Y>34.050</Y>
    <Z>2143</Z>
  </point>
  <point index="3317">
    <X>98.000</X>
    <Y>75.961</Y>
    <Z>2061</Z>
  </point>
  <point index="3318">
    <X>102.815</X>
    <Y>15.762</Y>
    <Z>2232</Z>
  </point>
  <point index="3319">
    <X>35.042</X>
    <Y>14.862</Y>
    <Z>2220</Z>
  </point>
  <point index="3320">
    <X>118.072</X>
    <Y>15.641</Y>
    <Z>2053</Z>
  </point>
  <point index="3321">
    <X>39.690</X>
    <Y>21.926</Y>
    <Z>2173</Z>
  </point>
  <point index="3322">
    <X>58.913</X>
    <Y>16.842</Y>
    <Z>2012</Z>
  </point>
  <point index="3323">
    <X>30.375</X>
    <Y>65.181</Y>
    <Z>2092</Z>
  </point>
  <point index="3324">
    <X>102.135</X>
    <Y>29.647</Y>
    <Z>2189</Z>
  </point>
  <point index="3325">
    <X>92.626</X>
    <Y>72.076</Y>
    <Z>2207</Z>
  </point>
  <point index="3326">
    <X>99.150</X>
    <Y>35.649</Y>
    <Z>2002</Z>
  </point>
  <point index="3327">
    <X>113.441</X>
    <Y>16.827</Y>
    <Z>2259</Z>
  </point>
  <point index="3328">
    <X>57.508</X>
    <Y>70.713</Y>
    <Z>2088</Z>
  </point>
  <point index="3329">
    <X>106.021</X>
    <Y>15.350</Y>
    <Z>2167</Z>
  </point>
  <point index="3330">
    <X>113.341</X>
    <Y>65.194</Y>
    <Z>2253</Z>
  </point>
  <point index="3331">
    <X>117.042</X>
    <Y>18.494</Y>
    <Z>2030</Z>
  </point>
  <point index="3332">
    <X>94.981</X>
    <Y>18.355</Y>
    <Z>2225</Z>
  </point>
  <point index="3333">
    <X>113.552</X>
    <Y>27.062</Y>
    <Z>2265</Z>
  </point>
  <point index="3334">
    <X>71.505</X>
    <Y>69.867</Y>
    <Z>2154</Z>
  </point>
  <point index="3335">
    <X>67.628</X>
    <Y>61.394</Y>
    <Z>2066</Z>
  </point>
  <point index="3336">
    <X>73.348</X>
    <Y>69.885</Y>
    <Z>2254</Z>
  </point>
  <point index="3337">
    <X>61.214</X>
    <Y>44.980</Y>
    <Z>2131</Z>
  </point>
  <point index="3338">
    <X>49.503</X>
    <Y>60.004</Y>
    <Z>2070</Z>
  </point>
  <point index="3339">
    <X>107.533</X>
    <Y>77.745</Y>
    <Z>2072</Z>
  </point>
  <point index="3340">
    <X>66.442</X>
    <Y>56.479</Y>
    <Z>2140</Z>
  </point>
  <point index="3341">
    <X>63.278</X>
    <Y>33.652</Y>
    <Z>2261</Z>
  </point>
  <point index="3342">
    <X>16.335</X>
    <Y>17.475</Y>
    <Z>2152</Z>
  </point>
  <point index="3343">
    <X>61.720</X>
    <Y>20.281</Y>
    <Z>2163</Z>
  </point>
  <point index="3344">
    <X>18.870</X>
    <Y>71.283</Y>
    <Z>2014</Z>
  </point>
  <point index="3345">
    <X>102.163</X>
    <Y>40.564</Y>
    <Z>2191</Z>
  </point>
  <point index="3346">
    <X>70.085</X>
    <Y>39.556</Y>
    <Z>2077</Z>
  </point>
  <point index="3347">
    <X>77.824</X>
    <Y>54.391</Y>
    <Z>2034</Z>
  </point>
  <point index="3348">
    <X>100.795</X>
    <Y>56.159</Y>
    <Z>2105</Z>
  </point>
  <point index="3349">
    <X>109.113</X>
    <Y>32.139</Y>
    <Z>2024</Z>
  </point>
  <point index="3350">
    <X>62.002</X>
    <Y>35.786</Y>
    <Z>2181</Z>
  </point>
  <point index="3351">
    <X>66.031</X>
    <Y>69.364</Y>
    <Z>2166</Z>
  </point>
  <point index="3352">
    <X>118.783</X>
    <Y>66.778</Y>
    <Z>2106</Z>
  </point>
  <point index="3353">
    <X>18.867</X>
    <Y>55.420</Y>
    <Z>2014</Z>
  </point>
  <point index="3354">
    <X>49.842</X>
    <Y>52.494</Y>
    <Z>2044</Z>
  </point>
  <point index="3355">
    <X>19.547</X>
    <Y>11.238</Y>
    <Z>2026</Z>
  </point>
  <point index="3356">
    <X>94.303</X>
    <Y>62.029</Y>
    <Z>2262</Z>
  </point>
  <point index="3357">
    <X>68.664</X>
    <Y>51.916</Y>
    <Z>2001</Z>
  </point>
  <point index="3358">
    <X>10.440</X>
    <Y>32.921</Y>
    <Z>2000</Z>
  </point>
  <point index="3359">
    <X>69.072</X>
    <Y>75.711</Y>
    <Z>2022</Z>
  </point>
  <point index="3360">
    <X>59.651</X>
    <Y>75.991</Y>
    <Z>2033</Z>
  </point>
  <point index="3361">
    <X>62.309</X>
    <Y>23.072</Y>
    <Z>2200</Z>
  </point>
  <point index="3362">
    <X>10.506</X>
    <Y>29.945</Y>
    <Z>2006</Z>
  </point>
  <point index="3363">
    <X>107.169</X>
    <Y>17.538</Y>
    <Z>2095</Z>
  </point>
  <point index="3364">
    <X>88.595</X>
    <Y>69.990</Y>
    <Z>2137</Z>
  </point>
  <point index="3365">
    <X>64.842</X>
    <Y>19.622</Y>
    <Z>2241</Z>
  </point>
  <point index="3366">
    <X>77.399</X>
    <Y>62.806</Y>
    <Z>2003</Z>
  </point>
  <point index="3367">
    <X>95.512</X>
    <Y>65.510</Y>
    <Z>2196</Z>
  </point>
  <point index="3368">
    <X>74.382</X>
    <Y>24.231</Y>
    <Z>2283</Z>
  </point>
  <point index="3369">
    <X>62.326</X>
    <Y>17.662</Y>
    <Z>2201</Z>
  </point>
  <point index="3370">
    <X>51.707</X>
    <Y>18.318</Y>
    <Z>2120</Z>
  </point>
  <point index="3371">
    <X>8.261</X>
    <Y>56.342</Y>
    <Z>2162</Z>
  </point>
  <point index="3372">
    <X>113.672</X>
    <Y>54.351</Y>
    <Z>2271</Z>
  </point>
  <point index="3373">
    <X>35.899</X>
    <Y>21.492</Y>
    <Z>2139</Z>
  </point>
  <point index="3374">
    <X>50.617</X>
    <Y>53.431</Y>
    <Z>2017</Z>
  </point>
  <point index="3375">
    <X>110.428</X>
    <Y>66.919</Y>
    <Z>2095</Z>
  </point>
  <point index="3376">
    <X>36.841</X>
    <Y>68.019</Y>
    <Z>2049</Z>
  </point>
  <point index="3377">
    <X>107.126</X>
    <Y>75.999</Y>
    <Z>2097</Z>
  </point>
  <point index="3378">
    <X>26.302</X>
    <Y>23.437</Y>
    <Z>2149</Z>
  </point>
  <point index="3379">
    <X>108.872</X>
    <Y>9.781</Y>
    <Z>2011</Z>
  </point>
  <point index="3380">
    <X>112.102</X>
    <Y>27.678</Y>
    <Z>2186</Z>
  </point>
  <point index="3381">
    <X>47.380</X>
    <Y>57.815</Y>
    <Z>2227</Z>
  </point>
  <point index="3382">
    <X>73.620</X>
    <Y>25.411</Y>
    <Z>2269</Z>
  </point>
  <point index="3383">
    <X>100.500</X>
    <Y>45.564</Y>
    <Z>2086</Z>
  </point>
  <point index="3384">
    <X>118.419</X>
    <Y>14.713</Y>
    <Z>2079</Z>
  </point>
  <point index="3385">
    <X>21.605</X>
    <Y>65.147</Y>
    <Z>2156</Z>
  </point>
  <point index="3386">
    <X>76.580</X>
    <Y>71.946</Y>
    <Z>2074</Z>
  </point>
  <point index="3387">
    <X>31.611</X>
    <Y>51.325</Y>
    <Z>2159</Z>
  </point>
  <point index="3388">
    <X>60.994</X>
    <Y>32.914</Y>
    <Z>2117</Z>
  </point>
  <point index="3389">
    <X>32.795</X>
    <Y>25.106</Y>
    <Z>2224</Z>
  </point>
  <point index="3390">
    <X>29.883</X>
    <Y>16.387</Y>
    <Z>2066</Z>
  </point>
  <point index="3391">
    <X>27.152</X>
    <Y>46.762</Y>
    <Z>2096</Z>
  </point>
  <point index="3392">
    <X>30.150</X>
    <Y>48.572</Y>
    <Z>2080</Z>
  </point>
  <point index="3393">
    <X>101.388</X>
    <Y>21.608</Y>
    <Z>2142</Z>
  </point>
  <point index="3394">
    <X>108.950</X>
    <Y>25.701</Y>
    <Z>2015</Z>
  </point>
  <point index="3395">
    <X>25.691</X>
    <Y>22.460</Y>
    <Z>2187</Z>
  </point>
  <point index="3396">
    <X>36.724</X>
    <Y>27.187</Y>
    <Z>2060</Z>
  </point>
  <point index="3397">
    <X>72.774</X>
    <Y>76.423</Y>
    <Z>2223</Z>
  </point>
  <point index="3398">
    <X>75.237</X>
    <Y>60.200</Y>
    <Z>2201</Z>
  </point>
  <point index="3399">
    <X>14.531</X>
    <Y>21.388</Y>
    <Z>2249</Z>
  </point>
  <point index="3400">
    <X>49.728</X>
    <Y>59.130</Y>
    <Z>2053</Z>
  </point>
  <point index="3401">
    <X>35.620</X>
    <Y>30.896</Y>
    <Z>2165</Z>
  </point>
  <point index="3402">
    <X>38.135</X>
    <Y>70.019</Y>
    <Z>2058</Z>
  </point>
  <point index="3403">
    <X>53.120</X>
    <Y>58.733</Y>
    <Z>2254</Z>
  </point>
  <point index="3404">
    <X>70.386</X>
    <Y>27.117</Y>
    <Z>2093</Z>
  </point>
  <point index="3405">
    <X>63.563</X>
    <Y>48.558</Y>
    <Z>2279</Z>
  </point>
  <point index="3406">
    <X>66.060</X>
    <Y>33.368</Y>
    <Z>2164</Z>
  </point>
  <point index="3407">
    <X>76.172</X>
    <Y>65.392</Y>
    <Z>2113</Z>
  </point>
  <point index="3408">
    <X>99.465</X>
    <Y>71.843</Y>
    <Z>2021</Z>
  </point>
  <point index="3409">
    <X>22.796</X>
    <Y>11.126</Y>
    <Z>2231</Z>
  </point>
  <point index="3410">
    <X>27.436</X>
    <Y>11.339</Y>
    <Z>2078</Z>
  </point>
  <point index="3411">
    <X>25.353</X>
    <Y>70.058</Y>
    <Z>2209</Z>
  </point>
  <point index="3412">
    <X>96.763</X>
    <Y>48.479</Y>
    <Z>2128</Z>
  </point>
  <point index="3413">
    <X>112.496</X>
    <Y>67.996</Y>
    <Z>2208</Z>
  </point>
  <point index="3414">
    <X>102.238</X>
    <Y>11.798</Y>
    <Z>2196</Z>
  </point>
  <point index="3415">
    <X>62.648</X>
    <Y>19.639</Y>
    <Z>2221</Z>
  </point>
  <point index="3416">
    <X>71.077</X>
    <Y>10.692</Y>
    <Z>2130</Z>
  </point>
  <point index="3417">
    <X>95.047</X>
    <Y>49.815</Y>
    <Z>2222</Z>
  </point>
  <point index="3418">
    <X>106.161</X>
    <Y>62.882</Y>
    <Z>2158</Z>
  </point>
  <point index="3419">
    <X>73.585</X>
    <Y>59.724</Y>
    <Z>2267</Z>
  </point>
  <point index="3420">
    <X>110.815</X>
    <Y>39.733</Y>
    <Z>2116</Z>
  </point>
  <point index="3421">
    <X>62.544</X>
    <Y>60.714</Y>
    <Z>2215</Z>
  </point>
  <point index="3422">
    <X>60.116</X>
    <Y>29.592</Y>
    <Z>2062</Z>
  </point>
  <point index="3423">
    <X>13.600</X>
    <Y>70.293</Y>
    <Z>2300</Z>
  </point>
  <point index="3424">
    <X>31.450</X>
    <Y>36.878</Y>
    <Z>2151</Z>
  </point>
  <point index="3425">
    <X>20.388</X>
    <Y>52.079</Y>
    <Z>2079</Z>
  </point>
  <point index="3426">
    <X>57.007</X>
    <Y>30.680</Y>
    <Z>2115</Z>
  </point>
  <point index="3427">
    <X>99.725</X>
    <Y>17.475</Y>
    <Z>2038</Z>
  </point>
  <point index="3428">
    <X>18.277</X>
    <Y>18.516</Y>
    <Z>2046</Z>
  </point>
  <point index="3429">
    <X>21.070</X>
    <Y>37.972</Y>
    <Z>2122</Z>
  </point>
  <point index="3430">
    <X>14.688</X>
    <Y>16.300</Y>
    <Z>2241</Z>
  </point>
  <point index="3431">
    <X>23.234</X>
    <Y>74.181</Y>
    <Z>2258</Z>
  </point>
  <point index="3432">
    <X>13.073</X>
    <Y>16.543</Y>
    <Z>2250</Z>
  </point>
  <point index="3433">
    <X>110.128</X>
    <Y>26.746</Y>
    <Z>2079</Z>
  </point>
  <point index="3434">
    <X>63.704</X>
    <Y>71.511</Y>
    <Z>2288</Z>
  </point>
  <point index="3435">
    <X>118.172</X>
    <Y>16.488</Y>
    <Z>2060</Z>
  </point>
  <point index="3436">
    <X>38.202</X>
    <Y>17.984</Y>
    <Z>2063</Z>
  </point>
  <point index="3437">
    <X>14.686</X>
    <Y>65.358</Y>
    <Z>2241</Z>
  </point>
  <point index="3438">
    <X>72.852</X>
    <Y>53.286</Y>
    <Z>2227</Z>
  </point>
  <point index="3439">
    <X>46.789</X>
    <Y>59.953</Y>
    <Z>2271</Z>
  </point>
  <point index="3440">
    <X>58.675</X>
    <Y>38.293</Y>
    <Z>2024</Z>
  </point>
  <point index="3441">
    <X>106.504</X>
    <Y>6.996</Y>
    <Z>2136</Z>
  </point>
  <point index="3442">
    <X>33.434</X>
    <Y>61.788</Y>
    <Z>2258</Z>
  </point>
  <point index="3443">
    <X>107.598</X>
    <Y>14.712</Y>
    <Z>2068</Z>
  </point>
  <point index="3444">
    <X>73.235</X>
    <Y>24.841</Y>
    <Z>2248</Z>
  </point>
  <point index="3445">
    <X>8.352</X>
    <Y>28.552</Y>
    <Z>2155</Z>
  </point>
  <point index="3446">
    <X>106.802</X>
    <Y>75.298</Y>
    <Z>2118</Z>
  </point>
  <point index="3447">
    <X>64.037</X>
    <Y>72.392</Y>
    <Z>2291</Z>
  </point>
  <point index="3448">
    <X>100.344</X>
    <Y>51.759</Y>
    <Z>2077</Z>
  </point>
  <point index="3449">
    <X>114.040</X>
    <Y>25.943</Y>
    <Z>2291</Z>
  </point>
  <point index="3450">
    <X>118.740</X>
    <Y>59.352</Y>
    <Z>2102</Z>
  </point>
  <point index="3451">
    <X>98.463</X>
    <Y>28.380</Y>
    <Z>2036</Z>
  </point>
  <point index="3452">
    <X>73.807</X>
    <Y>36.484</Y>
    <Z>2279</Z>
  </point>
  <point index="3453">
    <X>98.747</X>
    <Y>57.530</Y>
    <Z>2021</Z>
  </point>
  <point index="3454">
    <X>103.362</X>
    <Y>59.048</Y>
    <Z>2266</Z>
  </point>
  <point index="3455">
    <X>15.677</X>
    <Y>62.564</Y>
    <Z>2187</Z>
  </point>
  <point index="3456">
    <X>63.366</X>
    <Y>14.922</Y>
    <Z>2266</Z>
  </point>
  <point index="3457">
    <X>105.167</X>
    <Y>60.443</Y>
    <Z>2220</Z>
  </point>
  <point index="3458">
    <X>12.628</X>
    <Y>65.047</Y>
    <Z>2208</Z>
  </point>
  <point index="3459">
    <X>94.778</X>
    <Y>18.239</Y>
    <Z>2236</Z>
  </point>
  <point index="3460">
    <X>86.632</X>
    <Y>59.531</Y>
    <Z>2283</Z>
  </point>
  <point index="3461">
    <X>114.758</X>
    <Y>10.829</Y>
    <Z>2247</Z>
  </point>
  <point index="3462">
    <X>18.264</X>
    <Y>66.066</Y>
    <Z>2047</Z>
  </point>
  <point index="3463">
    <X>71.617</X>
    <Y>39.109</Y>
    <Z>2160</Z>
  </point>
  <point index="3464">
    <X>73.726</X>
    <Y>64.387</Y>
    <Z>2274</Z>
  </point>
  <point index="3465">
    <X>92.114</X>
    <Y>32.366</Y>
    <Z>2159</Z>
  </point>
  <point index="3466">
    <X>34.021</X>
    <Y>11.936</Y>
    <Z>2290</Z>
  </point>
  <point index="3467">
    <X>110.328</X>
    <Y>59.195</Y>
    <Z>2090</Z>
  </point>
  <point index="3468">
    <X>108.711</X>
    <Y>8.757</Y>
    <Z>2002</Z>
  </point>
  <point index="3469">
    <X>64.578</X>
    <Y>78.637</Y>
    <Z>2257</Z>
  </point>
  <point index="3470">
    <X>110.973</X>
    <Y>68.714</Y>
    <Z>2125</Z>
  </point>
  <point index="3471">
    <X>109.051</X>
    <Y>13.742</Y>
    <Z>2021</Z>
  </point>
  <point index="3472">
    <X>15.796</X>
    <Y>13.081</Y>
    <Z>2181</Z>
  </point>
  <point index="3473">
    <X>60.920</X>
    <Y>28.805</Y>
    <Z>2113</Z>
  </point>
  <point index="3474">
    <X>18.334</X>
    <Y>64.786</Y>
    <Z>2043</Z>
  </point>
  <point index="3475">
    <X>94.338</X>
    <Y>56.631</Y>
    <Z>2260</Z>
  </point>
  <point index="3476">
    <X>38.712</X>
    <Y>64.467</Y>
    <Z>2100</Z>
  </point>
  <point index="3477">
    <X>71.262</X>
    <Y>30.854</Y>
    <Z>2141</Z>
  </point>
  <point index="3478">
    <X>89.674</X>
    <Y>62.696</Y>
    <Z>2057</Z>
  </point>
  <point index="3479">
    <X>104.496</X>
    <Y>71.723</Y>
    <Z>2263</Z>
  </point>
  <point index="3480">
    <X>48.956</X>
    <Y>21.568</Y>
    <Z>2110</Z>
  </point>
  <point index="3481">
    <X>18.756</X>
    <Y>32.240</Y>
    <Z>2020</Z>
  </point>
  <point index="3482">
    <X>21.696</X>
    <Y>40.515</Y>
    <Z>2161</Z>
  </point>
  <point index="3483">
    <X>53.685</X>
    <Y>26.216</Y>
    <Z>2295</Z>
  </point>
  <point index="3484">
    <X>36.447</X>
    <Y>51.525</Y>
    <Z>2087</Z>
  </point>
  <point index="3485">
    <X>106.641</X>
    <Y>77.937</Y>
    <Z>2128</Z>
  </point>
  <point index="3486">
    <X>75.501</X>
    <Y>64.514</Y>
    <Z>2176</Z>
  </point>
  <point index="3487">
    <X>15.275</X>
    <Y>76.309</Y>
    <Z>2209</Z>
  </point>
  <point index="3488">
    <X>79.324</X>
    <Y>59.442</Y>
    <Z>2146</Z>
  </point>
  <point index="3489">
    <X>40.370</X>
    <Y>65.400</Y>
    <Z>2224</Z>
  </point>
  <point index="3490">
    <X>71.865</X>
    <Y>65.422</Y>
    <Z>2173</Z>
  </point>
  <point index="3491">
    <X>112.262</X>
    <Y>34.856</Y>
    <Z>2195</Z>
  </point>
  <point index="3492">
    <X>53.717</X>
    <Y>18.714</Y>
    <Z>2294</Z>
  </point>
  <point index="3493">
    <X>75.194</X>
    <Y>14.607</Y>
    <Z>2206</Z>
  </point>
  <point index="3494">
    <X>28.534</X>
    <Y>29.072</Y>
    <Z>2009</Z>
  </point>
  <point index="3495">
    <X>114.825</X>
    <Y>57.028</Y>
    <Z>2241</Z>
  </point>
  <point index="3496">
    <X>79.185</X>
    <Y>19.405</Y>
    <Z>2136</Z>
  </point>
  <point index="3497">
    <X>92.413</X>
    <Y>57.401</Y>
    <Z>2187</Z>
  </point>
  <point index="3498">
    <X>23.569</X>
    <Y>36.056</Y>
    <Z>2279</Z>
  </point>
  <point index="3499">
    <X>114.569</X>
    <Y>19.283</Y>
    <Z>2265</Z>
  </point>
  <point index="3500">
    <X>91.674</X>
    <Y>49.858</Y>
    <Z>2117</Z>
  </point>
  <point index="3501">
    <X>54.239</X>
    <Y>51.994</Y>
    <Z>2265</Z>
  </point>
  <point index="3502">
    <X>18.796</X>
    <Y>71.857</Y>
    <Z>2018</Z>
  </point>
  <point index="3503">
    <X>108.813</X>
    <Y>15.673</Y>
    <Z>2008</Z>
  </point>
  <point index="3504">
    <X>51.910</X>
    <Y>71.929</Y>
    <Z>2139</Z>
  </point>
  <point index="3505">
    <X>68.739</X>
    <Y>58.786</Y>
    <Z>2004</Z>
  </point>
  <point index="3506">
    <X>57.747</X>
    <Y>58.162</Y>
    <Z>2075</Z>
  </point>
  <point index="3507">
    <X>38.405</X>
    <Y>59.885</Y>
    <Z>2078</Z>
  </point>
  <point index="3508">
    <X>33.805</X>
    <Y>36.512</Y>
    <Z>2279</Z>
  </point>
  <point index="3509">
    <X>24.841</X>
    <Y>29.444</Y>
    <Z>2241</Z>
  </point>
  <point index="3510">
    <X>106.737</X>
    <Y>19.895</Y>
    <Z>2122</Z>
  </point>
  <point index="3511">
    <X>62.859</X>
    <Y>71.964</Y>
    <Z>2235</Z>
  </point>
  <point index="3512">
    <X>35.552</X>
    <Y>50.325</Y>
    <Z>2172</Z>
  </point>
  <point index="3513">
    <X>34.917</X>
    <Y>30.539</Y>
    <Z>2232</Z>
  </point>
  <point index="3514">
    <X>22.433</X>
    <Y>21.935</Y>
    <Z>2208</Z>
  </point>
  <point index="3515">
    <X>94.262</X>
    <Y>35.714</Y>
    <Z>2264</Z>
  </point>
  <point index="3516">
    <X>10.602</X>
    <Y>64.129</Y>
    <Z>2015</Z>
  </point>
  <point index="3517">
    <X>64.539</X>
    <Y>15.634</Y>
    <Z>2260</Z>
  </point>
  <point index="3518">
    <X>18.189</X>
    <Y>57.249</Y>
    <Z>2051</Z>
  </point>
  <point index="3519">
    <X>113.055</X>
    <Y>23.247</Y>
    <Z>2238</Z>
  </point>
  <point index="3520">
    <X>90.068</X>
    <Y>58.654</Y>
    <Z>2028</Z>
  </point>
  <point index="3521">
    <X>72.430</X>
    <Y>50.326</Y>
    <Z>2204</Z>
  </point>
  <point index="3522">
    <X>26.506</X>
    <Y>10.554</Y>
    <Z>2136</Z>
  </point>
  <point index="3523">
    <X>25.507</X>
    <Y>19.698</Y>
    <Z>2199</Z>
  </point>
  <point index="3524">
    <X>13.469</X>
    <Y>73.177</Y>
    <Z>2287</Z>
  </point>
  <point index="3525">
    <X>28.555</X>
    <Y>48.751</Y>
    <Z>2007</Z>
  </point>
  <point index="3526">
    <X>52.786</X>
    <Y>36.710</Y>
    <Z>2223</Z>
  </point>
  <point index="3527">
    <X>53.733</X>
    <Y>53.055</Y>
    <Z>2293</Z>
  </point>
  <point index="3528">
    <X>109.719</X>
    <Y>21.068</Y>
    <Z>2057</Z>
  </point>
  <point index="3529">
    <X>56.956</X>
    <Y>9.945</Y>
    <Z>2118</Z>
  </point>
  <point index="3530">
    <X>104.814</X>
    <Y>56.223</Y>
    <Z>2243</Z>
  </point>
  <point index="3531">
    <X>72.333</X>
    <Y>13.345</Y>
    <Z>2199</Z>
  </point>
  <point index="3532">
    <X>74.091</X>
    <Y>74.005</Y>
    <Z>2294</Z>
  </point>
  <point index="3533">
    <X>52.373</X>
    <Y>33.776</Y>
    <Z>2183</Z>
  </point>
  <point index="3534">
    <X>20.971</X>
    <Y>37.897</Y>
    <Z>2116</Z>
  </point>
  <point index="3535">
    <X>15.933</X>
    <Y>11.727</Y>
    <Z>2173</Z>
  </point>
  <point index="3536">
    <X>12.551</X>
    <Y>28.294</Y>
    <Z>2200</Z>
  </point>
  <point index="3537">
    <X>66.621</X>
    <Y>27.137</Y>
    <Z>2129</Z>
  </point>
  <point index="3538">
    <X>20.741</X>
    <Y>57.959</Y>
    <Z>2101</Z>
  </point>
  <point index="3539">
    <X>79.817</X>
    <Y>56.344</Y>
    <Z>2182</Z>
  </point>
  <point index="3540">
    <X>13.677</X>
    <Y>14.780</Y>
    <Z>2296</Z>
  </point>
  <point index="3541">
    <X>65.357</X>
    <Y>16.371</Y>
    <Z>2208</Z>
  </point>
  <point index="3542">
    <X>58.141</X>
    <Y>8.581</Y>
    <Z>2053</Z>
  </point>
  <point index="3543">
    <X>72.152</X>
    <Y>76.071</Y>
    <Z>2189</Z>
  </point>
  <point index="3544">
    <X>64.492</X>
    <Y>40.838</Y>
    <Z>2263</Z>
  </point>
  <point index="3545">
    <X>67.430</X>
    <Y>38.583</Y>
    <Z>2078</Z>
  </point>
  <point index="3546">
    <X>19.271</X>
    <Y>49.176</Y>
    <Z>2009</Z>
  </point>
  <point index="3547">
    <X>99.232</X>
    <Y>38.649</Y>
    <Z>2007</Z>
  </point>
  <point index="3548">
    <X>38.541</X>
    <Y>53.664</Y>
    <Z>2088</Z>
  </point>
  <point index="3549">
    <X>67.546</X>
    <Y>48.952</Y>
    <Z>2071</Z>
  </point>
  <point index="3550">
    <X>100.756</X>
    <Y>49.306</Y>
    <Z>2102</Z>
  </point>
  <point index="3551">
    <X>11.082</X>
    <Y>25.498</Y>
    <Z>2061</Z>
  </point>
  <point index="3552">
    <X>118.974</X>
    <Y>65.523</Y>
    <Z>2120</Z>
  </point>
  <point index="3553">
    <X>16.456</X>
    <Y>25.534</Y>
    <Z>2145</Z>
  </point>
  <point index="3554">
    <X>10.768</X>
    <Y>31.933</Y>
    <Z>2031</Z>
  </point>
  <point index="3555">
    <X>59.856</X>
    <Y>55.239</Y>
    <Z>2046</Z>
  </point>
  <point index="3556">
    <X>66.368</X>
    <Y>78.938</Y>
    <Z>2145</Z>
  </point>
  <point index="3557">
    <X>37.992</X>
    <Y>71.640</Y>
    <Z>2047</Z>
  </point>
  <point index="3558">
    <X>10.568</X>
    <Y>27.898</Y>
    <Z>2012</Z>
  </point>
  <point index="3559">
    <X>64.795</X>
    <Y>26.181</Y>
    <Z>2244</Z>
  </point>
  <point index="3560">
    <X>96.757</X>
    <Y>51.279</Y>
    <Z>2129</Z>
  </point>
  <point index="3561">
    <X>114.415</X>
    <Y>37.655</Y>
    <Z>2279</Z>
  </point>
  <point index="3562">
    <X>24.041</X>
    <Y>62.008</Y>
    <Z>2291</Z>
  </point>
  <point index="3563">
    <X>105.004</X>
    <Y>72.283</Y>
    <Z>2231</Z>
  </point>
  <point index="3564">
    <X>17.058</X>
    <Y>53.841</Y>
    <Z>2112</Z>
  </point>
  <point index="3565">
    <X>73.539</X>
    <Y>76.090</Y>
    <Z>2264</Z>
  </point>
  <point index="3566">
    <X>110.349</X>
    <Y>68.196</Y>
    <Z>2091</Z>
  </point>
  <point index="3567">
    <X>33.109</X>
    <Y>22.995</Y>
    <Z>2241</Z>
  </point>
  <point index="3568">
    <X>109.120</X>
    <Y>50.678</Y>
    <Z>2024</Z>
  </point>
  <point index="3569">
    <X>12.597</X>
    <Y>23.238</Y>
    <Z>2205</Z>
  </point>
  <point index="3570">
    <X>16.212</X>
    <Y>25.124</Y>
    <Z>2158</Z>
  </point>
  <point index="3571">
    <X>93.776</X>
    <Y>34.850</Y>
    <Z>2290</Z>
  </point>
  <point index="3572">
    <X>116.433</X>
    <Y>11.783</Y>
    <Z>2088</Z>
  </point>
  <point index="3573">
    <X>53.856</X>
    <Y>56.415</Y>
    <Z>2286</Z>
  </point>
  <point index="3574">
    <X>48.610</X>
    <Y>63.404</Y>
    <Z>2136</Z>
  </point>
  <point index="3575">
    <X>76.009</X>
    <Y>12.859</Y>
    <Z>2128</Z>
  </point>
  <point index="3576">
    <X>92.544</X>
    <Y>57.173</Y>
    <Z>2200</Z>
  </point>
  <point index="3577">
    <X>96.557</X>
    <Y>22.763</Y>
    <Z>2139</Z>
  </point>
  <point index="3578">
    <X>70.985</X>
    <Y>14.901</Y>
    <Z>2125</Z>
  </point>
  <point index="3579">
    <X>106.071</X>
    <Y>68.512</Y>
    <Z>2164</Z>
  </point>
  <point index="3580">
    <X>41.206</X>
    <Y>24.359</Y>
    <Z>2286</Z>
  </point>
  <point index="3581">
    <X>107.777</X>
    <Y>39.098</Y>
    <Z>2056</Z>
  </point>
  <point index="3582">
    <X>14.625</X>
    <Y>17.255</Y>
    <Z>2244</Z>
  </point>
  <point index="3583">
    <X>65.719</X>
    <Y>64.250</Y>
    <Z>2186</Z>
  </point>
  <point index="3584">
    <X>102.442</X>
    <Y>6.394</Y>
    <Z>2208</Z>
  </point>
  <point index="3585">
    <X>62.625</X>
    <Y>26.315</Y>
    <Z>2220</Z>
  </point>
  <point index="3586">
    <X>116.630</X>
    <Y>17.424</Y>
    <Z>2069</Z>
  </point>
  <point index="3587">
    <X>104.994</X>
    <Y>30.116</Y>
    <Z>2231</Z>
  </point>
  <point index="3588">
    <X>74.178</X>
    <Y>26.254</Y>
    <Z>2299</Z>
  </point>
  <point index="3589">
    <X>66.575</X>
    <Y>67.788</Y>
    <Z>2132</Z>
  </point>
  <point index="3590">
    <X>49.838</X>
    <Y>66.931</Y>
    <Z>2045</Z>
  </point>
  <point index="3591">
    <X>95.706</X>
    <Y>47.221</Y>
    <Z>2186</Z>
  </point>
  <point index="3592">
    <X>97.524</X>
    <Y>15.867</Y>
    <Z>2087</Z>
  </point>
  <point index="3593">
    <X>57.480</X>
    <Y>57.234</Y>
    <Z>2089</Z>
  </point>
  <point index="3594">
    <X>39.060</X>
    <Y>17.936</Y>
    <Z>2126</Z>
  </point>
  <point index="3595">
    <X>104.947</X>
    <Y>23.339</Y>
    <Z>2234</Z>
  </point>
  <point index="3596">
    <X>54.704</X>
    <Y>14.319</Y>
    <Z>2240</Z>
  </point>
  <point index="3597">
    <X>111.635</X>
    <Y>54.441</Y>
    <Z>2161</Z>
  </point>
  <point index="3598">
    <X>99.571</X>
    <Y>26.434</Y>
    <Z>2028</Z>
  </point>
  <point index="3599">
    <X>116.444</X>
    <Y>55.362</Y>
    <Z>2087</Z>
  </point>
  <point index="3600">
    <X>69.797</X>
    <Y>8.785</Y>
    <Z>2061</Z>
  </point>
  <point index="3601">
    <X>99.562</X>
    <Y>16.752</Y>
    <Z>2027</Z>
  </point>
  <point index="3602">
    <X>97.598</X>
    <Y>69.517</Y>
    <Z>2083</Z>
  </point>
  <point index="3603">
    <X>74.749</X>
    <Y>60.086</Y>
    <Z>2248</Z>
  </point>
  <point index="3604">
    <X>24.187</X>
    <Y>16.740</Y>
    <Z>2282</Z>
  </point>
  <point index="3605">
    <X>67.918</X>
    <Y>8.089</Y>
    <Z>2047</Z>
  </point>
  <point index="3606">
    <X>95.217</X>
    <Y>37.828</Y>
    <Z>2212</Z>
  </point>
  <point index="3607">
    <X>21.099</X>
    <Y>40.817</Y>
    <Z>2124</Z>
  </point>
  <point index="3608">
    <X>115.797</X>
    <Y>16.858</Y>
    <Z>2148</Z>
  </point>
  <point index="3609">
    <X>22.999</X>
    <Y>33.239</Y>
    <Z>2243</Z>
  </point>
  <point index="3610">
    <X>66.509</X>
    <Y>45.295</Y>
    <Z>2136</Z>
  </point>
  <point index="3611">
    <X>112.701</X>
    <Y>51.598</Y>
    <Z>2219</Z>
  </point>
  <point index="3612">
    <X>71.486</X>
    <Y>27.458</Y>
    <Z>2153</Z>
  </point>
  <point index="3613">
    <X>53.058</X>
    <Y>56.055</Y>
    <Z>2248</Z>
  </point>
  <point index="3614">
    <X>12.921</X>
    <Y>67.816</Y>
    <Z>2235</Z>
  </point>
  <point index="3615">
    <X>56.698</X>
    <Y>14.442</Y>
    <Z>2132</Z>
  </point>
  <point index="3616">
    <X>96.561</X>
    <Y>52.214</Y>
    <Z>2139</Z>
  </point>
  <point index="3617">
    <X>90.456</X>
    <Y>34.730</Y>
    <Z>2002</Z>
  </point>
  <point index="3618">
    <X>107.460</X>
    <Y>7.055</Y>
    <Z>2076</Z>
  </point>
  <point index="3619">
    <X>17.692</X>
    <Y>71.358</Y>
    <Z>2078</Z>
  </point>
  <point index="3620">
    <X>76.805</X>
    <Y>59.080</Y>
    <Z>2053</Z>
  </point>
  <point index="3621">
    <X>19.257</X>
    <Y>37.371</Y>
    <Z>2008</Z>
  </point>
  <point index="3622">
    <X>105.960</X>
    <Y>77.424</Y>
    <Z>2171</Z>
  </point>
  <point index="3623">
    <X>107.008</X>
    <Y>77.187</Y>
    <Z>2105</Z>
  </point>
  <point index="3624">
    <X>105.806</X>
    <Y>78.021</Y>
    <Z>2180</Z>
  </point>
  <point index="3625">
    <X>100.993</X>
    <Y>58.012</Y>
    <Z>2117</Z>
  </point>
  <point index="3626">
    <X>101.054</X>
    <Y>55.370</Y>
    <Z>2121</Z>
  </point>
  <point index="3627">
    <X>9.701</X>
    <Y>33.040</Y>
    <Z>2055</Z>
  </point>
  <point index="3628">
    <X>63.686</X>
    <Y>40.867</Y>
    <Z>2287</Z>
  </point>
  <point index="3629">
    <X>56.919</X>
    <Y>54.111</Y>
    <Z>2120</Z>
  </point>
  <point index="3630">
    <X>32.153</X>
    <Y>62.018</Y>
    <Z>2189</Z>
  </point>
  <point index="3631">
    <X>93.592</X>
    <Y>65.440</Y>
    <Z>2299</Z>
  </point>
  <point index="3632">
    <X>49.512</X>
    <Y>53.766</Y>
    <Z>2069</Z>
  </point>
  <point index="3633">
    <X>29.073</X>
    <Y>20.160</Y>
    <Z>2022</Z>
  </point>
  <point index="3634">
    <X>90.832</X>
    <Y>59.156</Y>
    <Z>2037</Z>
  </point>
  <point index="3635">
    <X>32.893</X>
    <Y>21.589</Y>
    <Z>2229</Z>
  </point>
  <point index="3636">
    <X>64.478</X>
    <Y>39.340</Y>
    <Z>2264</Z>
  </point>
  <point index="3637">
    <X>20.907</X>
    <Y>56.946</Y>
    <Z>2112</Z>
  </point>
  <point index="3638">
    <X>104.634</X>
    <Y>40.401</Y>
    <Z>2254</Z>
  </point>
  <point index="3639">
    <X>72.784</X>
    <Y>55.289</Y>
    <Z>2223</Z>
  </point>
  <point index="3640">
    <X>112.522</X>
    <Y>47.002</Y>
    <Z>2209</Z>
  </point>
  <point index="3641">
    <X>101.213</X>
    <Y>61.173</Y>
    <Z>2131</Z>
  </point>
  <point index="3642">
    <X>14.518</X>
    <Y>67.437</Y>
    <Z>2250</Z>
  </point>
  <point index="3643">
    <X>109.984</X>
    <Y>7.327</Y>
    <Z>2071</Z>
  </point>
  <point index="3644">
    <X>37.932</X>
    <Y>27.490</Y>
    <Z>2042</Z>
  </point>
  <point index="3645">
    <X>96.185</X>
    <Y>71.417</Y>
    <Z>2160</Z>
  </point>
  <point index="3646">
    <X>68.099</X>
    <Y>76.354</Y>
    <Z>2036</Z>
  </point>
  <point index="3647">
    <X>33.707</X>
    <Y>48.037</Y>
    <Z>2273</Z>
  </point>
  <point index="3648">
    <X>65.408</X>
    <Y>64.784</Y>
    <Z>2205</Z>
  </point>
  <point index="3649">
    <X>9.605</X>
    <Y>62.006</Y>
    <Z>2062</Z>
  </point>
  <point index="3650">
    <X>38.665</X>
    <Y>31.810</Y>
    <Z>2097</Z>
  </point>
  <point index="3651">
    <X>32.218</X>
    <Y>12.938</Y>
    <Z>2192</Z>
  </point>
  <point index="3652">
    <X>110.504</X>
    <Y>55.655</Y>
    <Z>2099</Z>
  </point>
  <point index="3653">
    <X>66.399</X>
    <Y>48.527</Y>
    <Z>2143</Z>
  </point>
  <point index="3654">
    <X>106.457</X>
    <Y>63.536</Y>
    <Z>2139</Z>
  </point>
  <point index="3655">
    <X>99.466</X>
    <Y>74.479</Y>
    <Z>2021</Z>
  </point>
  <point index="3656">
    <X>20.840</X>
    <Y>19.601</Y>
    <Z>2108</Z>
  </point>
  <point index="3657">
    <X>74.746</X>
    <Y>24.347</Y>
    <Z>2248</Z>
  </point>
  <point index="3658">
    <X>18.756</X>
    <Y>7.561</Y>
    <Z>2020</Z>
  </point>
  <point index="3659">
    <X>95.853</X>
    <Y>20.934</Y>
    <Z>2178</Z>
  </point>
  <point index="3660">
    <X>52.001</X>
    <Y>35.192</Y>
    <Z>2148</Z>
  </point>
  <point index="3661">
    <X>114.059</X>
    <Y>57.598</Y>
    <Z>2292</Z>
  </point>
  <point index="3662">
    <X>115.264</X>
    <Y>68.698</Y>
    <Z>2199</Z>
  </point>
  <point index="3663">
    <X>59.722</X>
    <Y>39.494</Y>
    <Z>2037</Z>
  </point>
  <point index="3664">
    <X>93.561</X>
    <Y>10.291</Y>
    <Z>2296</Z>
  </point>
  <point index="3665">
    <X>109.677</X>
    <Y>18.611</Y>
    <Z>2054</Z>
  </point>
  <point index="3666">
    <X>26.346</X>
    <Y>16.137</Y>
    <Z>2146</Z>
  </point>
  <point index="3667">
    <X>79.545</X>
    <Y>57.117</Y>
    <Z>2162</Z>
  </point>
  <point index="3668">
    <X>106.832</X>
    <Y>49.410</Y>
    <Z>2116</Z>
  </point>
  <point index="3669">
    <X>31.993</X>
    <Y>21.597</Y>
    <Z>2180</Z>
  </point>
  <point index="3670">
    <X>66.235</X>
    <Y>58.971</Y>
    <Z>2153</Z>
  </point>
  <point index="3671">
    <X>28.407</X>
    <Y>70.199</Y>
    <Z>2017</Z>
  </point>
  <point index="3672">
    <X>93.965</X>
    <Y>49.669</Y>
    <Z>2280</Z>
  </point>
  <point index="3673">
    <X>94.420</X>
    <Y>66.973</Y>
    <Z>2256</Z>
  </point>
  <point index="3674">
    <X>66.443</X>
    <Y>62.638</Y>
    <Z>2140</Z>
  </point>
  <point index="3675">
    <X>63.931</X>
    <Y>21.062</Y>
    <Z>2298</Z>
  </point>
  <point index="3676">
    <X>12.984</X>
    <Y>74.645</Y>
    <Z>2241</Z>
  </point>
  <point index="3677">
    <X>8.427</X>
    <Y>67.587</Y>
    <Z>2149</Z>
  </point>
  <point index="3678">
    <X>35.931</X>
    <Y>66.183</Y>
    <Z>2136</Z>
  </point>
  <point index="3679">
    <X>55.668</X>
    <Y>14.537</Y>
    <Z>2188</Z>
  </point>
  <point index="3680">
    <X>101.621</X>
    <Y>68.894</Y>
    <Z>2157</Z>
  </point>
  <point index="3681">
    <X>19.805</X>
    <Y>24.989</Y>
    <Z>2043</Z>
  </point>
  <point index="3682">
    <X>47.435</X>
    <Y>59.666</Y>
    <Z>2223</Z>
  </point>
  <point index="3683">
    <X>63.766</X>
    <Y>69.079</Y>
    <Z>2292</Z>
  </point>
  <point index="3684">
    <X>27.727</X>
    <Y>76.396</Y>
    <Z>2059</Z>
  </point>
  <point index="3685">
    <X>88.579</X>
    <Y>60.172</Y>
    <Z>2138</Z>
  </point>
  <point index="3686">
    <X>61.533</X>
    <Y>52.695</Y>
    <Z>2151</Z>
  </point>
  <point index="3687">
    <X>69.224</X>
    <Y>67.877</Y>
    <Z>2030</Z>
  </point>
  <point index="3688">
    <X>17.111</X>
    <Y>22.347</Y>
    <Z>2109</Z>
  </point>
  <point index="3689">
    <X>24.709</X>
    <Y>16.551</Y>
    <Z>2249</Z>
  </point>
  <point index="3690">
    <X>47.996</X>
    <Y>54.678</Y>
    <Z>2181</Z>
  </point>
  <point index="3691">
    <X>40.324</X>
    <Y>18.367</Y>
    <Z>2220</Z>
  </point>
  <point index="3692">
    <X>87.186</X>
    <Y>27.386</Y>
    <Z>2242</Z>
  </point>
  <point index="3693">
    <X>98.319</X>
    <Y>61.159</Y>
    <Z>2044</Z>
  </point>
  <point index="3694">
    <X>32.075</X>
    <Y>63.358</Y>
    <Z>2185</Z>
  </point>
  <point index="3695">
    <X>33.616</X>
    <Y>61.073</Y>
    <Z>2268</Z>
  </point>
  <point index="3696">
    <X>66.656</X>
    <Y>26.553</Y>
    <Z>2127</Z>
  </point>
  <point index="3697">
    <X>35.797</X>
    <Y>15.457</Y>
    <Z>2148</Z>
  </point>
  <point index="3698">
    <X>111.245</X>
    <Y>51.384</Y>
    <Z>2140</Z>
  </point>
  <point index="3699">
    <X>96.942</X>
    <Y>56.810</Y>
    <Z>2119</Z>
  </point>
  <point index="3700">
    <X>97.194</X>
    <Y>15.427</Y>
    <Z>2105</Z>
  </point>
  <point index="3701">
    <X>54.714</X>
    <Y>29.929</Y>
    <Z>2240</Z>
  </point>
  <point index="3702">
    <X>79.347</X>
    <Y>26.726</Y>
    <Z>2148</Z>
  </point>
  <point index="3703">
    <X>70.985</X>
    <Y>48.573</Y>
    <Z>2125</Z>
  </point>
  <point index="3704">
    <X>117.808</X>
    <Y>33.836</Y>
    <Z>2033</Z>
  </point>
  <point index="3705">
    <X>78.208</X>
    <Y>14.994</Y>
    <Z>2063</Z>
  </point>
  <point index="3706">
    <X>55.603</X>
    <Y>38.903</Y>
    <Z>2191</Z>
  </point>
  <point index="3707">
    <X>76.586</X>
    <Y>57.214</Y>
    <Z>2073</Z>
  </point>
  <point index="3708">
    <X>101.979</X>
    <Y>50.203</Y>
    <Z>2179</Z>
  </point>
  <point index="3709">
    <X>80.721</X>
    <Y>19.311</Y>
    <Z>2250</Z>
  </point>
  <point index="3710">
    <X>62.948</X>
    <Y>26.175</Y>
    <Z>2240</Z>
  </point>
  <point index="3711">
    <X>38.448</X>
    <Y>56.156</Y>
    <Z>2081</Z>
  </point>
  <point index="3712">
    <X>36.945</X>
    <Y>54.420</Y>
    <Z>2039</Z>
  </point>
  <point index="3713">
    <X>111.955</X>
    <Y>46.215</Y>
    <Z>2178</Z>
  </point>
  <point index="3714">
    <X>96.180</X>
    <Y>48.451</Y>
    <Z>2160</Z>
  </point>
  <point index="3715">
    <X>20.788</X>
    <Y>57.262</Y>
    <Z>2104</Z>
  </point>
  <point index="3716">
    <X>9.377</X>
    <Y>58.662</Y>
    <Z>2079</Z>
  </point>
  <point index="3717">
    <X>56.480</X>
    <Y>11.668</Y>
    <Z>2144</Z>
  </point>
  <point index="3718">
    <X>60.648</X>
    <Y>25.122</Y>
    <Z>2096</Z>
  </point>
  <point index="3719">
    <X>62.357</X>
    <Y>33.436</Y>
    <Z>2203</Z>
  </point>
  <point index="3720">
    <X>26.289</X>
    <Y>54.474</Y>
    <Z>2150</Z>
  </point>
  <point index="3721">
    <X>98.323</X>
    <Y>62.142</Y>
    <Z>2044</Z>
  </point>
  <point index="3722">
    <X>100.493</X>
    <Y>51.055</Y>
    <Z>2086</Z>
  </point>
  <point index="3723">
    <X>10.818</X>
    <Y>22.595</Y>
    <Z>2036</Z>
  </point>
  <point index="3724">
    <X>60.604</X>
    <Y>52.110</Y>
    <Z>2093</Z>
  </point>
  <point index="3725">
    <X>118.448</X>
    <Y>19.003</Y>
    <Z>2081</Z>
  </point>
  <point index="3726">
    <X>107.979</X>
    <Y>60.200</Y>
    <Z>2044</Z>
  </point>
  <point index="3727">
    <X>116.629</X>
    <Y>57.281</Y>
    <Z>2069</Z>
  </point>
  <point index="3728">
    <X>113.401</X>
    <Y>24.092</Y>
    <Z>2257</Z>
  </point>
  <point index="3729">
    <X>71.369</X>
    <Y>27.455</Y>
    <Z>2146</Z>
  </point>
  <point index="3730">
    <X>94.548</X>
    <Y>61.934</Y>
    <Z>2249</Z>
  </point>
  <point index="3731">
    <X>23.135</X>
    <Y>62.288</Y>
    <Z>2252</Z>
  </point>
  <point index="3732">
    <X>14.797</X>
    <Y>27.708</Y>
    <Z>2235</Z>
  </point>
  <point index="3733">
    <X>75.008</X>
    <Y>28.923</Y>
    <Z>2223</Z>
  </point>
  <point index="3734">
    <X>32.178</X>
    <Y>59.550</Y>
    <Z>2190</Z>
  </point>
  <point index="3735">
    <X>39.015</X>
    <Y>18.581</Y>
    <Z>2123</Z>
  </point>
  <point index="3736">
    <X>16.372</X>
    <Y>31.444</Y>
    <Z>2150</Z>
  </point>
  <point index="3737">
    <X>103.698</X>
    <Y>52.172</Y>
    <Z>2287</Z>
  </point>
  <point index="3738">
    <X>13.916</X>
    <Y>65.052</Y>
    <Z>2283</Z>
  </point>
  <point index="3739">
    <X>98.248</X>
    <Y>12.810</Y>
    <Z>2048</Z>
  </point>
  <point index="3740">
    <X>34.021</X>
    <Y>72.824</Y>
    <Z>2290</Z>
  </point>
  <point index="3741">
    <X>74.100</X>
    <Y>64.861</Y>
    <Z>2295</Z>
  </point>
  <point index="3742">
    <X>50.260</X>
    <Y>25.041</Y>
    <Z>2013</Z>
  </point>
  <point index="3743">
    <X>109.871</X>
    <Y>18.973</Y>
    <Z>2065</Z>
  </point>
  <point index="3744">
    <X>76.302</X>
    <Y>53.290</Y>
    <Z>2100</Z>
  </point>
  <point index="3745">
    <X>116.850</X>
    <Y>16.870</Y>
    <Z>2048</Z>
  </point>
  <point index="3746">
    <X>16.850</X>
    <Y>63.252</Y>
    <Z>2124</Z>
  </point>
  <point index="3747">
    <X>51.378</X>
    <Y>50.055</Y>
    <Z>2089</Z>
  </point>
  <point index="3748">
    <X>55.846</X>
    <Y>76.925</Y>
    <Z>2178</Z>
  </point>
  <point index="3749">
    <X>38.217</X>
    <Y>58.654</Y>
    <Z>2064</Z>
  </point>
  <point index="3750">
    <X>92.554</X>
    <Y>59.346</Y>
    <Z>2201</Z>
  </point>
  <point index="3751">
    <X>62.414</X>
    <Y>19.609</Y>
    <Z>2207</Z>
  </point>
  <point index="3752">
    <X>57.496</X>
    <Y>71.021</Y>
    <Z>2088</Z>
  </point>
  <point index="3753">
    <X>59.106</X>
    <Y>56.317</Y>
    <Z>2001</Z>
  </point>
  <point index="3754">
    <X>66.986</X>
    <Y>67.630</Y>
    <Z>2106</Z>
  </point>
  <point index="3755">
    <X>27.915</X>
    <Y>52.575</Y>
    <Z>2048</Z>
  </point>
  <point index="3756">
    <X>21.712</X>
    <Y>47.380</Y>
    <Z>2163</Z>
  </point>
  <point index="3757">
    <X>66.822</X>
    <Y>30.168</Y>
    <Z>2116</Z>
  </point>
  <point index="3758">
    <X>90.604</X>
    <Y>69.980</Y>
    <Z>2016</Z>
  </point>
  <point index="3759">
    <X>100.575</X>
    <Y>14.099</Y>
    <Z>2091</Z>
  </point>
  <point index="3760">
    <X>102.470</X>
    <Y>68.730</Y>
    <Z>2210</Z>
  </point>
  <point index="3761">
    <X>10.174</X>
    <Y>25.858</Y>
    <Z>2020</Z>
  </point>
  <point index="3762">
    <X>114.667</X>
    <Y>31.882</Y>
    <Z>2256</Z>
  </point>
  <point index="3763">
    <X>108.038</X>
    <Y>9.655</Y>
    <Z>2040</Z>
  </point>
  <point index="3764">
    <X>27.288</X>
    <Y>61.711</Y>
    <Z>2087</Z>
  </point>
  <point index="3765">
    <X>24.745</X>
    <Y>22.271</Y>
    <Z>2247</Z>
  </point>
  <point index="3766">
    <X>90.632</X>
    <Y>16.201</Y>
    <Z>2018</Z>
  </point>
  <point index="3767">
    <X>112.933</X>
    <Y>9.488</Y>
    <Z>2231</Z>
  </point>
  <point index="3768">
    <X>18.016</X>
    <Y>62.590</Y>
    <Z>2060</Z>
  </point>
  <point index="3769">
    <X>10.503</X>
    <Y>54.802</Y>
    <Z>2006</Z>
  </point>
  <point index="3770">
    <X>63.598</X>
    <Y>21.292</Y>
    <Z>2281</Z>
  </point>
  <point index="3771">
    <X>16.503</X>
    <Y>26.764</Y>
    <Z>2142</Z>
  </point>
  <point index="3772">
    <X>15.792</X>
    <Y>17.286</Y>
    <Z>2181</Z>
  </point>
  <point index="3773">
    <X>109.235</X>
    <Y>68.146</Y>
    <Z>2030</Z>
  </point>
  <point index="3774">
    <X>52.685</X>
    <Y>28.195</Y>
    <Z>2213</Z>
  </point>
  <point index="3775">
    <X>59.962</X>
    <Y>40.648</Y>
    <Z>2053</Z>
  </point>
  <point index="3776">
    <X>26.999</X>
    <Y>58.573</Y>
    <Z>2105</Z>
  </point>
  <point index="3777">
    <X>63.702</X>
    <Y>51.525</Y>
    <Z>2288</Z>
  </point>
  <point index="3778">
    <X>65.289</X>
    <Y>29.464</Y>
    <Z>2213</Z>
  </point>
  <point index="3779">
    <X>33.131</X>
    <Y>32.386</Y>
    <Z>2242</Z>
  </point>
  <point index="3780">
    <X>27.414</X>
    <Y>12.710</Y>
    <Z>2079</Z>
  </point>
  <point index="3781">
    <X>37.833</X>
    <Y>69.189</Y>
    <Z>2035</Z>
  </point>
  <point index="3782">
    <X>102.927</X>
    <Y>37.987</Y>
    <Z>2239</Z>
  </point>
  <point index="3783">
    <X>25.218</X>
    <Y>44.809</Y>
    <Z>2217</Z>
  </point>
  <point index="3784">
    <X>35.494</X>
    <Y>14.787</Y>
    <Z>2177</Z>
  </point>
  <point index="3785">
    <X>100.369</X>
    <Y>14.238</Y>
    <Z>2078</Z>
  </point>
  <point index="3786">
    <X>66.174</X>
    <Y>56.035</Y>
    <Z>2157</Z>
  </point>
  <point index="3787">
    <X>76.038</X>
    <Y>64.383</Y>
    <Z>2125</Z>
  </point>
  <point index="3788">
    <X>13.691</X>
    <Y>22.072</Y>
    <Z>2295</Z>
  </point>
  <point index="3789">
    <X>105.902</X>
    <Y>35.416</Y>
    <Z>2174</Z>
  </point>
  <point index="3790">
    <X>34.482</X>
    <Y>54.244</Y>
    <Z>2273</Z>
  </point>
  <point index="3791">
    <X>97.965</X>
    <Y>60.012</Y>
    <Z>2063</Z>
  </point>
  <point index="3792">
    <X>14.715</X>
    <Y>62.706</Y>
    <Z>2239</Z>
  </point>
  <point index="3793">
    <X>107.713</X>
    <Y>38.530</Y>
    <Z>2060</Z>
  </point>
  <point index="3794">
    <X>70.192</X>
    <Y>49.432</Y>
    <Z>2082</Z>
  </point>
  <point index="3795">
    <X>105.709</X>
    <Y>62.905</Y>
    <Z>2186</Z>
  </point>
  <point index="3796">
    <X>38.670</X>
    <Y>57.890</Y>
    <Z>2097</Z>
  </point>
  <point index="3797">
    <X>16.064</X>
    <Y>17.446</Y>
    <Z>2166</Z>
  </point>
  <point index="3798">
    <X>56.330</X>
    <Y>34.650</Y>
    <Z>2152</Z>
  </point>
  <point index="3799">
    <X>29.411</X>
    <Y>24.798</Y>
    <Z>2040</Z>
  </point>
  <point index="3800">
    <X>89.324</X>
    <Y>26.894</Y>
    <Z>2083</Z>
  </point>
  <point index="3801">
    <X>23.857</X>
    <Y>9.790</Y>
    <Z>2297</Z>
  </point>
  <point index="3802">
    <X>120.297</X>
    <Y>22.630</Y>
    <Z>2218</Z>
  </point>
  <point index="3803">
    <X>57.500</X>
    <Y>19.157</Y>
    <Z>2088</Z>
  </point>
  <point index="3804">
    <X>25.967</X>
    <Y>18.757</Y>
    <Z>2170</Z>
  </point>
  <point index="3805">
    <X>92.138</X>
    <Y>22.506</Y>
    <Z>2161</Z>
  </point>
  <point index="3806">
    <X>32.882</X>
    <Y>36.678</Y>
    <Z>2229</Z>
  </point>
  <point index="3807">
    <X>66.316</X>
    <Y>76.186</Y>
    <Z>2148</Z>
  </point>
  <point index="3808">
    <X>57.513</X>
    <Y>25.422</Y>
    <Z>2088</Z>
  </point>
  <point index="3809">
    <X>24.158</X>
    <Y>68.643</Y>
    <Z>2284</Z>
  </point>
  <point index="3810">
    <X>96.053</X>
    <Y>11.896</Y>
    <Z>2167</Z>
  </point>
  <point index="3811">
    <X>18.783</X>
    <Y>24.432</Y>
    <Z>2019</Z>
  </point>
  <point index="3812">
    <X>59.619</X>
    <Y>9.149</Y>
    <Z>2031</Z>
  </point>
  <point index="3813">
    <X>58.074</X>
    <Y>54.375</Y>
    <Z>2057</Z>
  </point>
  <point index="3814">
    <X>74.139</X>
    <Y>21.903</Y>
    <Z>2297</Z>
  </point>
  <point index="3815">
    <X>98.965</X>
    <Y>35.970</Y>
    <Z>2009</Z>
  </point>
  <point index="3816">
    <X>90.239</X>
    <Y>33.674</Y>
    <Z>2015</Z>
  </point>
  <point index="3817">
    <X>74.227</X>
    <Y>34.118</Y>
    <Z>2297</Z>
  </point>
  <point index="3818">
    <X>47.725</X>
    <Y>56.469</Y>
    <Z>2202</Z>
  </point>
  <point index="3819">
    <X>79.867</X>
    <Y>56.483</Y>
    <Z>2186</Z>
  </point>
  <point index="3820">
    <X>74.912</X>
    <Y>29.058</Y>
    <Z>2232</Z>
  </point>
  <point index="3821">
    <X>61.426</X>
    <Y>19.001</Y>
    <Z>2145</Z>
  </point>
  <point index="3822">
    <X>59.905</X>
    <Y>77.911</Y>
    <Z>2049</Z>
  </point>
  <point index="3823">
    <X>114.348</X>
    <Y>63.218</Y>
    <Z>2286</Z>
  </point>
  <point index="3824">
    <X>15.954</X>
    <Y>12.652</Y>
    <Z>2172</Z>
  </point>
  <point index="3825">
    <X>66.733</X>
    <Y>49.947</Y>
    <Z>2122</Z>
  </point>
  <point index="3826">
    <X>37.904</X>
    <Y>23.207</Y>
    <Z>2040</Z>
  </point>
  <point index="3827">
    <X>113.499</X>
    <Y>16.167</Y>
    <Z>2262</Z>
  </point>
  <point index="3828">
    <X>34.228</X>
    <Y>27.652</Y>
    <Z>2297</Z>
  </point>
  <point index="3829">
    <X>17.863</X>
    <Y>66.518</Y>
    <Z>2069</Z>
  </point>
  <point index="3830">
    <X>16.055</X>
    <Y>13.670</Y>
    <Z>2167</Z>
  </point>
  <point index="3831">
    <X>75.840</X>
    <Y>17.888</Y>
    <Z>2144</Z>
  </point>
  <point index="3832">
    <X>53.182</X>
    <Y>11.405</Y>
    <Z>2260</Z>
  </point>
  <point index="3833">
    <X>92.745</X>
    <Y>18.293</Y>
    <Z>2219</Z>
  </point>
  <point index="3834">
    <X>27.235</X>
    <Y>36.678</Y>
    <Z>2090</Z>
  </point>
  <point index="3835">
    <X>58.262</X>
    <Y>63.538</Y>
    <Z>2047</Z>
  </point>
  <point index="3836">
    <X>89.114</X>
    <Y>58.814</Y>
    <Z>2099</Z>
  </point>
  <point index="3837">
    <X>63.430</X>
    <Y>37.678</Y>
    <Z>2270</Z>
  </point>
  <point index="3838">
    <X>51.739</X>
    <Y>22.236</Y>
    <Z>2123</Z>
  </point>
  <point index="3839">
    <X>30.926</X>
    <Y>24.941</Y>
    <Z>2122</Z>
  </point>
  <point index="3840">
    <X>55.243</X>
    <Y>19.238</Y>
    <Z>2211</Z>
  </point>
  <point index="3841">
    <X>91.346</X>
    <Y>59.512</Y>
    <Z>2086</Z>
  </point>
  <point index="3842">
    <X>115.375</X>
    <Y>63.498</Y>
    <Z>2188</Z>
  </point>
  <point index="3843">
    <X>61.125</X>
    <Y>66.353</Y>
    <Z>2126</Z>
  </point>
  <point index="3844">
    <X>105.019</X>
    <Y>79.071</Y>
    <Z>2230</Z>
  </point>
  <point index="3845">
    <X>91.314</X>
    <Y>20.236</Y>
    <Z>2083</Z>
  </point>
  <point index="3846">
    <X>24.674</X>
    <Y>10.032</Y>
    <Z>2251</Z>
  </point>
  <point index="3847">
    <X>103.316</X>
    <Y>21.964</Y>
    <Z>2263</Z>
  </point>
  <point index="3848">
    <X>65.363</X>
    <Y>6.450</Y>
    <Z>2208</Z>
  </point>
  <point index="3849">
    <X>99.854</X>
    <Y>22.443</Y>
    <Z>2046</Z>
  </point>
  <point index="3850">
    <X>91.851</X>
    <Y>32.121</Y>
    <Z>2134</Z>
  </point>
  <point index="3851">
    <X>58.162</X>
    <Y>9.397</Y>
    <Z>2052</Z>
  </point>
  <point index="3852">
    <X>90.126</X>
    <Y>53.923</Y>
    <Z>2023</Z>
  </point>
  <point index="3853">
    <X>16.341</X>
    <Y>22.055</Y>
    <Z>2151</Z>
  </point>
  <point index="3854">
    <X>13.355</X>
    <Y>15.607</Y>
    <Z>2277</Z>
  </point>
  <point index="3855">
    <X>114.272</X>
    <Y>22.741</Y>
    <Z>2293</Z>
  </point>
  <point index="3856">
    <X>31.525</X>
    <Y>60.374</Y>
    <Z>2155</Z>
  </point>
  <point index="3857">
    <X>32.029</X>
    <Y>16.886</Y>
    <Z>2182</Z>
  </point>
  <point index="3858">
    <X>39.028</X>
    <Y>25.550</Y>
    <Z>2124</Z>
  </point>
  <point index="3859">
    <X>24.896</X>
    <Y>60.477</Y>
    <Z>2237</Z>
  </point>
  <point index="3860">
    <X>118.748</X>
    <Y>67.947</Y>
    <Z>2103</Z>
  </point>
  <point index="3861">
    <X>115.973</X>
    <Y>30.585</Y>
    <Z>2132</Z>
  </point>
  <point index="3862">
    <X>69.084</X>
    <Y>34.535</Y>
    <Z>2022</Z>
  </point>
  <point index="3863">
    <X>68.523</X>
    <Y>26.140</Y>
    <Z>2009</Z>
  </point>
  <point index="3864">
    <X>114.546</X>
    <Y>62.285</Y>
    <Z>2267</Z>
  </point>
  <point index="3865">
    <X>63.619</X>
    <Y>71.592</Y>
    <Z>2282</Z>
  </point>
  <point index="3866">
    <X>14.913</X>
    <Y>71.157</Y>
    <Z>2229</Z>
  </point>
  <point index="3867">
    <X>19.360</X>
    <Y>56.028</Y>
    <Z>2015</Z>
  </point>
  <point index="3868">
    <X>64.990</X>
    <Y>54.095</Y>
    <Z>2232</Z>
  </point>
  <point index="3869">
    <X>63.817</X>
    <Y>19.226</Y>
    <Z>2295</Z>
  </point>
  <point index="3870">
    <X>51.505</X>
    <Y>27.160</Y>
    <Z>2101</Z>
  </point>
  <point index="3871">
    <X>34.174</X>
    <Y>29.904</Y>
    <Z>2299</Z>
  </point>
  <point index="3872">
    <X>11.363</X>
    <Y>12.248</Y>
    <Z>2088</Z>
  </point>
  <point index="3873">
    <X>31.349</X>
    <Y>69.964</Y>
    <Z>2145</Z>
  </point>
  <point index="3874">
    <X>96.318</X>
    <Y>56.045</Y>
    <Z>2152</Z>
  </point>
  <point index="3875">
    <X>78.885</X>
    <Y>15.558</Y>
    <Z>2113</Z>
  </point>
  <point index="3876">
    <X>18.158</X>
    <Y>55.519</Y>
    <Z>2053</Z>
  </point>
  <point index="3877">
    <X>24.477</X>
    <Y>49.290</Y>
    <Z>2264</Z>
  </point>
  <point index="3878">
    <X>55.167</X>
    <Y>24.434</Y>
    <Z>2215</Z>
  </point>
  <point index="3879">
    <X>40.073</X>
    <Y>28.519</Y>
    <Z>2202</Z>
  </point>
  <point index="3880">
    <X>65.149</X>
    <Y>7.673</Y>
    <Z>2222</Z>
  </point>
  <point index="3881">
    <X>73.416</X>
    <Y>19.169</Y>
    <Z>2257</Z>
  </point>
  <point index="3882">
    <X>115.532</X>
    <Y>18.224</Y>
    <Z>2173</Z>
  </point>
  <point index="3883">
    <X>24.732</X>
    <Y>27.976</Y>
    <Z>2248</Z>
  </point>
  <point index="3884">
    <X>30.147</X>
    <Y>56.683</Y>
    <Z>2080</Z>
  </point>
  <point index="3885">
    <X>96.280</X>
    <Y>34.486</Y>
    <Z>2155</Z>
  </point>
  <point index="3886">
    <X>102.502</X>
    <Y>36.033</Y>
    <Z>2212</Z>
  </point>
  <point index="3887">
    <X>61.733</X>
    <Y>66.081</Y>
    <Z>2164</Z>
  </point>
  <point index="3888">
    <X>70.236</X>
    <Y>73.147</Y>
    <Z>2085</Z>
  </point>
  <point index="3889">
    <X>13.454</X>
    <Y>33.810</Y>
    <Z>2286</Z>
  </point>
  <point index="3890">
    <X>28.692</X>
    <Y>51.547</Y>
    <Z>2001</Z>
  </point>
  <point index="3891">
    <X>24.104</X>
    <Y>75.689</Y>
    <Z>2287</Z>
  </point>
  <point index="3892">
    <X>22.165</X>
    <Y>62.891</Y>
    <Z>2191</Z>
  </point>
  <point index="3893">
    <X>63.381</X>
    <Y>33.207</Y>
    <Z>2267</Z>
  </point>
  <point index="3894">
    <X>37.247</X>
    <Y>70.673</Y>
    <Z>2011</Z>
  </point>
  <point index="3895">
    <X>54.408</X>
    <Y>21.047</Y>
    <Z>2256</Z>
  </point>
  <point index="3896">
    <X>60.535</X>
    <Y>9.085</Y>
    <Z>2089</Z>
  </point>
  <point index="3897">
    <X>94.426</X>
    <Y>37.720</Y>
    <Z>2255</Z>
  </point>
  <point index="3898">
    <X>96.099</X>
    <Y>51.878</Y>
    <Z>2164</Z>
  </point>
  <point index="3899">
    <X>58.578</X>
    <Y>8.270</Y>
    <Z>2030</Z>
  </point>
  <point index="3900">
    <X>63.255</X>
    <Y>56.973</Y>
    <Z>2259</Z>
  </point>
  <point index="3901">
    <X>97.572</X>
    <Y>7.839</Y>
    <Z>2084</Z>
  </point>
  <point index="3902">
    <X>63.819</X>
    <Y>7.943</Y>
    <Z>2295</Z>
  </point>
  <point index="3903">
    <X>27.916</X>
    <Y>73.827</Y>
    <Z>2048</Z>
  </point>
  <point index="3904">
    <X>63.971</X>
    <Y>77.452</Y>
    <Z>2296</Z>
  </point>
  <point index="3905">
    <X>100.860</X>
    <Y>37.424</Y>
    <Z>2109</Z>
  </point>
  <point index="3906">
    <X>23.213</X>
    <Y>15.837</Y>
    <Z>2257</Z>
  </point>
  <point index="3907">
    <X>76.515</X>
    <Y>54.691</Y>
    <Z>2080</Z>
  </point>
  <point index="3908">
    <X>32.716</X>
    <Y>59.535</Y>
    <Z>2219</Z>
  </point>
  <point index="3909">
    <X>53.845</X>
    <Y>56.473</Y>
    <Z>2287</Z>
  </point>
  <point index="3910">
    <X>106.002</X>
    <Y>18.329</Y>
    <Z>2168</Z>
  </point>
  <point index="3911">
    <X>119.857</X>
    <Y>60.985</Y>
    <Z>2185</Z>
  </point>
  <point index="3912">
    <X>90.817</X>
    <Y>13.171</Y>
    <Z>2036</Z>
  </point>
  <point index="3913">
    <X>98.064</X>
    <Y>67.295</Y>
    <Z>2058</Z>
  </point>
  <point index="3914">
    <X>62.380</X>
    <Y>50.100</Y>
    <Z>2204</Z>
  </point>
  <point index="3915">
    <X>30.325</X>
    <Y>55.295</Y>
    <Z>2090</Z>
  </point>
  <point index="3916">
    <X>13.967</X>
    <Y>30.649</Y>
    <Z>2280</Z>
  </point>
  <point index="3917">
    <X>12.044</X>
    <Y>27.699</Y>
    <Z>2152</Z>
  </point>
  <point index="3918">
    <X>100.884</X>
    <Y>72.702</Y>
    <Z>2111</Z>
  </point>
  <point index="3919">
    <X>11.034</X>
    <Y>58.550</Y>
    <Z>2056</Z>
  </point>
  <point index="3920">
    <X>92.223</X>
    <Y>19.507</Y>
    <Z>2169</Z>
  </point>
  <point index="3921">
    <X>109.897</X>
    <Y>70.680</Y>
    <Z>2066</Z>
  </point>
  <point index="3922">
    <X>14.721</X>
    <Y>67.119</Y>
    <Z>2239</Z>
  </point>
  <point index="3923">
    <X>40.448</X>
    <Y>57.108</Y>
    <Z>2229</Z>
  </point>
  <point index="3924">
    <X>92.619</X>
    <Y>11.512</Y>
    <Z>2207</Z>
  </point>
  <point index="3925">
    <X>116.232</X>
    <Y>25.895</Y>
    <Z>2107</Z>
  </point>
  <point index="3926">
    <X>92.926</X>
    <Y>33.141</Y>
    <Z>2236</Z>
  </point>
  <point index="3927">
    <X>108.892</X>
    <Y>35.545</Y>
    <Z>2012</Z>
  </point>
  <point index="3928">
    <X>28.433</X>
    <Y>12.089</Y>
    <Z>2015</Z>
  </point>
  <point index="3929">
    <X>61.322</X>
    <Y>59.385</Y>
    <Z>2138</Z>
  </point>
  <point index="3930">
    <X>106.188</X>
    <Y>69.984</Y>
    <Z>2156</Z>
  </point>
  <point index="3931">
    <X>104.249</X>
    <Y>47.677</Y>
    <Z>2278</Z>
  </point>
  <point index="3932">
    <X>39.578</X>
    <Y>26.831</Y>
    <Z>2165</Z>
  </point>
  <point index="3933">
    <X>26.209</X>
    <Y>9.180</Y>
    <Z>2155</Z>
  </point>
  <point index="3934">
    <X>106.819</X>
    <Y>70.611</Y>
    <Z>2117</Z>
  </point>
  <point index="3935">
    <X>21.184</X>
    <Y>15.758</Y>
    <Z>2129</Z>
  </point>
  <point index="3936">
    <X>53.909</X>
    <Y>27.000</Y>
    <Z>2283</Z>
  </point>
  <point index="3937">
    <X>32.420</X>
    <Y>69.017</Y>
    <Z>2203</Z>
  </point>
  <point index="3938">
    <X>50.635</X>
    <Y>27.685</Y>
    <Z>2018</Z>
  </point>
  <point index="3939">
    <X>13.710</X>
    <Y>15.330</Y>
    <Z>2294</Z>
  </point>
  <point index="3940">
    <X>72.625</X>
    <Y>71.717</Y>
    <Z>2215</Z>
  </point>
  <point index="3941">
    <X>37.980</X>
    <Y>33.119</Y>
    <Z>2046</Z>
  </point>
  <point index="3942">
    <X>27.189</X>
    <Y>32.443</Y>
    <Z>2093</Z>
  </point>
  <point index="3943">
    <X>20.552</X>
    <Y>49.444</Y>
    <Z>2090</Z>
  </point>
  <point index="3944">
    <X>37.370</X>
    <Y>70.674</Y>
    <Z>2001</Z>
  </point>
  <point index="3945">
    <X>111.463</X>
    <Y>59.916</Y>
    <Z>2151</Z>
  </point>
  <point index="3946">
    <X>107.502</X>
    <Y>77.488</Y>
    <Z>2074</Z>
  </point>
  <point index="3947">
    <X>112.165</X>
    <Y>71.582</Y>
    <Z>2190</Z>
  </point>
  <point index="3948">
    <X>34.712</X>
    <Y>36.562</Y>
    <Z>2251</Z>
  </point>
  <point index="3949">
    <X>21.528</X>
    <Y>47.312</Y>
    <Z>2151</Z>
  </point>
  <point index="3950">
    <X>92.777</X>
    <Y>16.549</Y>
    <Z>2222</Z>
  </point>
  <point index="3951">
    <X>107.362</X>
    <Y>56.857</Y>
    <Z>2082</Z>
  </point>
  <point index="3952">
    <X>61.721</X>
    <Y>56.300</Y>
    <Z>2163</Z>
  </point>
  <point index="3953">
    <X>68.850</X>
    <Y>10.312</Y>
    <Z>2010</Z>
  </point>
  <point index="3954">
    <X>74.291</X>
    <Y>69.936</Y>
    <Z>2291</Z>
  </point>
  <point index="3955">
    <X>24.066</X>
    <Y>27.142</Y>
    <Z>2290</Z>
  </point>
  <point index="3956">
    <X>114.855</X>
    <Y>64.181</Y>
    <Z>2238</Z>
  </point>
  <point index="3957">
    <X>95.347</X>
    <Y>55.930</Y>
    <Z>2205</Z>
  </point>
  <point index="3958">
    <X>109.322</X>
    <Y>58.082</Y>
    <Z>2035</Z>
  </point>
  <point index="3959">
    <X>55.101</X>
    <Y>56.714</Y>
    <Z>2219</Z>
  </point>
  <point index="3960">
    <X>28.451</X>
    <Y>31.599</Y>
    <Z>2014</Z>
  </point>
  <point index="3961">
    <X>31.244</X>
    <Y>53.300</Y>
    <Z>2140</Z>
  </point>
  <point index="3962">
    <X>31.799</X>
    <Y>69.393</Y>
    <Z>2170</Z>
  </point>
  <point index="3963">
    <X>65.996</X>
    <Y>53.313</Y>
    <Z>2168</Z>
  </point>
  <point index="3964">
    <X>49.928</X>
    <Y>31.901</Y>
    <Z>2038</Z>
  </point>
  <point index="3965">
    <X>73.210</X>
    <Y>13.964</Y>
    <Z>2246</Z>
  </point>
  <point index="3966">
    <X>57.650</X>
    <Y>64.344</Y>
    <Z>2080</Z>
  </point>
  <point index="3967">
    <X>62.244</X>
    <Y>40.837</Y>
    <Z>2196</Z>
  </point>
  <point index="3968">
    <X>48.593</X>
    <Y>54.940</Y>
    <Z>2137</Z>
  </point>
  <point index="3969">
    <X>95.580</X>
    <Y>61.906</Y>
    <Z>2193</Z>
  </point>
  <point index="3970">
    <X>14.889</X>
    <Y>55.760</Y>
    <Z>2230</Z>
  </point>
  <point index="3971">
    <X>88.144</X>
    <Y>63.755</Y>
    <Z>2170</Z>
  </point>
  <point index="3972">
    <X>107.557</X>
    <Y>55.089</Y>
    <Z>2070</Z>
  </point>
  <point index="3973">
    <X>90.499</X>
    <Y>31.213</Y>
    <Z>2006</Z>
  </point>
  <point index="3974">
    <X>15.774</X>
    <Y>47.333</Y>
    <Z>2182</Z>
  </point>
  <point index="3975">
    <X>87.883</X>
    <Y>28.709</Y>
    <Z>2190</Z>
  </point>
  <point index="3976">
    <X>58.131</X>
    <Y>10.707</Y>
    <Z>2054</Z>
  </point>
  <point index="3977">
    <X>27.457</X>
    <Y>22.149</Y>
    <Z>2076</Z>
  </point>
  <point index="3978">
    <X>104.100</X>
    <Y>33.078</Y>
    <Z>2287</Z>
  </point>
  <point index="3979">
    <X>40.574</X>
    <Y>66.396</Y>
    <Z>2239</Z>
  </point>
  <point index="3980">
    <X>25.294</X>
    <Y>70.923</Y>
    <Z>2212</Z>
  </point>
  <point index="3981">
    <X>31.086</X>
    <Y>48.678</Y>
    <Z>2131</Z>
  </point>
  <point index="3982">
    <X>37.853</X>
    <Y>27.219</Y>
    <Z>2037</Z>
  </point>
  <point index="3983">
    <X>52.219</X>
    <Y>35.618</Y>
    <Z>2169</Z>
  </point>
  <point index="3984">
    <X>29.331</X>
    <Y>70.899</Y>
    <Z>2036</Z>
  </point>
  <point index="3985">
    <X>100.616</X>
    <Y>49.995</Y>
    <Z>2094</Z>
  </point>
  <point index="3986">
    <X>29.995</X>
    <Y>71.083</Y>
    <Z>2072</Z>
  </point>
  <point index="3987">
    <X>112.035</X>
    <Y>38.683</Y>
    <Z>2183</Z>
  </point>
  <point index="3988">
    <X>78.471</X>
    <Y>25.880</Y>
    <Z>2083</Z>
  </point>
  <point index="3989">
    <X>6.739</X>
    <Y>23.367</Y>
    <Z>2275</Z>
  </point>
  <point index="3990">
    <X>105.996</X>
    <Y>65.225</Y>
    <Z>2168</Z>
  </point>
  <point index="3991">
    <X>54.070</X>
    <Y>12.863</Y>
    <Z>2275</Z>
  </point>
  <point index="3992">
    <X>51.801</X>
    <Y>29.835</Y>
    <Z>2129</Z>
  </point>
  <point index="3993">
    <X>102.716</X>
    <Y>68.938</Y>
    <Z>2226</Z>
  </point>
  <point index="3994">
    <X>79.098</X>
    <Y>69.985</Y>
    <Z>2129</Z>
  </point>
  <point index="3995">
    <X>101.135</X>
    <Y>67.881</Y>
    <Z>2126</Z>
  </point>
  <point index="3996">
    <X>94.655</X>
    <Y>68.799</Y>
    <Z>2243</Z>
  </point>
  <point index="3997">
    <X>105.646</X>
    <Y>15.468</Y>
    <Z>2190</Z>
  </point>
  <point index="3998">
    <X>68.801</X>
    <Y>18.152</Y>
    <Z>2007</Z>
  </point>
  <point index="3999">
    <X>112.706</X>
    <Y>72.868</Y>
    <Z>2219</Z>
  </point>
  <point index="4000">
    <X>105.857</X>
    <Y>50.256</Y>
    <Z>2177</Z>
  </point>
  <point index="4001">
    <X>47.587</X>
    <Y>58.443</Y>
    <Z>2212</Z>
  </point>
  <point index="4002">
    <X>93.692</X>
    <Y>10.930</Y>
    <Z>2295</Z>
  </point>
  <point index="4003">
    <X>70.538</X>
    <Y>56.629</Y>
    <Z>2101</Z>
  </point>
  <point index="4004">
    <X>11.596</X>
    <Y>67.179</Y>
    <Z>2110</Z>
  </point>
  <point index="4005">
    <X>52.503</X>
    <Y>30.890</Y>
    <Z>2196</Z>
  </point>
  <point index="4006">
    <X>107.148</X>
    <Y>78.225</Y>
    <Z>2096</Z>
  </point>
  <point index="4007">
    <X>106.723</X>
    <Y>6.528</Y>
    <Z>2123</Z>
  </point>
  <point index="4008">
    <X>76.493</X>
    <Y>69.616</Y>
    <Z>2082</Z>
  </point>
  <point index="4009">
    <X>96.830</X>
    <Y>70.326</Y>
    <Z>2125</Z>
  </point>
  <point index="4010">
    <X>103.985</X>
    <Y>10.720</Y>
    <Z>2295</Z>
  </point>
  <point index="4011">
    <X>108.631</X>
    <Y>55.463</Y>
    <Z>2003</Z>
  </point>
  <point index="4012">
    <X>66.573</X>
    <Y>54.223</Y>
    <Z>2132</Z>
  </point>
  <point index="4013">
    <X>11.994</X>
    <Y>30.514</Y>
    <Z>2147</Z>
  </point>
  <point index="4014">
    <X>70.515</X>
    <Y>75.480</Y>
    <Z>2100</Z>
  </point>
  <point index="4015">
    <X>30.390</X>
    <Y>7.690</Y>
    <Z>2093</Z>
  </point>
  <point index="4016">
    <X>29.177</X>
    <Y>34.197</Y>
    <Z>2027</Z>
  </point>
  <point index="4017">
    <X>8.742</X>
    <Y>22.119</Y>
    <Z>2126</Z>
  </point>
  <point index="4018">
    <X>106.186</X>
    <Y>46.101</Y>
    <Z>2156</Z>
  </point>
  <point index="4019">
    <X>78.358</X>
    <Y>53.690</Y>
    <Z>2074</Z>
  </point>
  <point index="4020">
    <X>22.348</X>
    <Y>32.671</Y>
    <Z>2202</Z>
  </point>
  <point index="4021">
    <X>114.208</X>
    <Y>70.618</Y>
    <Z>2299</Z>
  </point>
  <point index="4022">
    <X>49.653</X>
    <Y>28.695</Y>
    <Z>2058</Z>
  </point>
  <point index="4023">
    <X>103.840</X>
    <Y>9.064</Y>
    <Z>2296</Z>
  </point>
  <point index="4024">
    <X>38.748</X>
    <Y>31.562</Y>
    <Z>2103</Z>
  </point>
  <point index="4025">
    <X>69.841</X>
    <Y>70.281</Y>
    <Z>2063</Z>
  </point>
  <point index="4026">
    <X>38.889</X>
    <Y>18.088</Y>
    <Z>2114</Z>
  </point>
  <point index="4027">
    <X>79.575</X>
    <Y>24.065</Y>
    <Z>2164</Z>
  </point>
  <point index="4028">
    <X>19.933</X>
    <Y>47.161</Y>
    <Z>2051</Z>
  </point>
  <point index="4029">
    <X>17.008</X>
    <Y>26.999</Y>
    <Z>2115</Z>
  </point>
  <point index="4030">
    <X>31.473</X>
    <Y>32.799</Y>
    <Z>2152</Z>
  </point>
  <point index="4031">
    <X>18.843</X>
    <Y>30.837</Y>
    <Z>2015</Z>
  </point>
  <point index="4032">
    <X>52.422</X>
    <Y>59.417</Y>
    <Z>2188</Z>
  </point>
  <point index="4033">
    <X>58.787</X>
    <Y>64.490</Y>
    <Z>2018</Z>
  </point>
  <point index="4034">
    <X>61.224</X>
    <Y>26.464</Y>
    <Z>2132</Z>
  </point>
  <point index="4035">
    <X>106.107</X>
    <Y>77.908</Y>
    <Z>2161</Z>
  </point>
  <point index="4036">
    <X>118.573</X>
    <Y>23.881</Y>
    <Z>2090</Z>
  </point>
  <point index="4037">
    <X>28.870</X>
    <Y>8.941</Y>
    <Z>2011</Z>
  </point>
  <point index="4038">
    <X>102.888</X>
    <Y>57.101</Y>
    <Z>2236</Z>
  </point>
  <point index="4039">
    <X>107.952</X>
    <Y>74.747</Y>
    <Z>2045</Z>
  </point>
  <point index="4040">
    <X>26.655</X>
    <Y>12.620</Y>
    <Z>2127</Z>
  </point>
  <point index="4041">
    <X>13.812</X>
    <Y>27.767</Y>
    <Z>2289</Z>
  </point>
  <point index="4042">
    <X>65.742</X>
    <Y>60.221</Y>
    <Z>2184</Z>
  </point>
  <point index="4043">
    <X>25.182</X>
    <Y>58.310</Y>
    <Z>2219</Z>
  </point>
  <point index="4044">
    <X>103.830</X>
    <Y>74.083</Y>
    <Z>2296</Z>
  </point>
  <point index="4045">
    <X>57.173</X>
    <Y>10.041</Y>
    <Z>2106</Z>
  </point>
  <point index="4046">
    <X>12.543</X>
    <Y>73.364</Y>
    <Z>2200</Z>
  </point>
  <point index="4047">
    <X>58.927</X>
    <Y>55.825</Y>
    <Z>2011</Z>
  </point>
  <point index="4048">
    <X>106.966</X>
    <Y>58.002</Y>
    <Z>2107</Z>
  </point>
  <point index="4049">
    <X>90.045</X>
    <Y>56.494</Y>
    <Z>2029</Z>
  </point>
  <point index="4050">
    <X>37.125</X>
    <Y>54.828</Y>
    <Z>2022</Z>
  </point>
  <point index="4051">
    <X>50.330</X>
    <Y>57.892</Y>
    <Z>2008</Z>
  </point>
  <point index="4052">
    <X>8.581</X>
    <Y>21.139</Y>
    <Z>2138</Z>
  </point>
  <point index="4053">
    <X>57.898</X>
    <Y>56.067</Y>
    <Z>2067</Z>
  </point>
  <point index="4054">
    <X>108.138</X>
    <Y>54.577</Y>
    <Z>2034</Z>
  </point>
  <point index="4055">
    <X>18.397</X>
    <Y>13.641</Y>
    <Z>2040</Z>
  </point>
  <point index="4056">
    <X>36.944</X>
    <Y>19.850</Y>
    <Z>2039</Z>
  </point>
  <point index="4057">
    <X>19.271</X>
    <Y>26.377</Y>
    <Z>2009</Z>
  </point>
  <point index="4058">
    <X>70.590</X>
    <Y>49.963</Y>
    <Z>2104</Z>
  </point>
  <point index="4059">
    <X>98.440</X>
    <Y>13.636</Y>
    <Z>2037</Z>
  </point>
  <point index="4060">
    <X>34.482</X>
    <Y>28.080</Y>
    <Z>2273</Z>
  </point>
  <point index="4061">
    <X>110.575</X>
    <Y>74.596</Y>
    <Z>2103</Z>
  </point>
  <point index="4062">
    <X>33.101</X>
    <Y>54.127</Y>
    <Z>2240</Z>
  </point>
  <point index="4063">
    <X>73.578</X>
    <Y>18.740</Y>
    <Z>2266</Z>
  </point>
  <point index="4064">
    <X>32.911</X>
    <Y>24.402</Y>
    <Z>2230</Z>
  </point>
  <point index="4065">
    <X>102.430</X>
    <Y>53.818</Y>
    <Z>2208</Z>
  </point>
  <point index="4066">
    <X>14.960</X>
    <Y>11.502</Y>
    <Z>2226</Z>
  </point>
  <point index="4067">
    <X>97.887</X>
    <Y>62.441</Y>
    <Z>2067</Z>
  </point>
  <point index="4068">
    <X>22.536</X>
    <Y>17.879</Y>
    <Z>2214</Z>
  </point>
  <point index="4069">
    <X>62.188</X>
    <Y>59.113</Y>
    <Z>2192</Z>
  </point>
  <point index="4070">
    <X>66.123</X>
    <Y>45.895</Y>
    <Z>2160</Z>
  </point>
  <point index="4071">
    <X>69.279</X>
    <Y>46.064</Y>
    <Z>2033</Z>
  </point>
  <point index="4072">
    <X>14.831</X>
    <Y>25.215</Y>
    <Z>2233</Z>
  </point>
  <point index="4073">
    <X>113.368</X>
    <Y>36.110</Y>
    <Z>2255</Z>
  </point>
  <point index="4074">
    <X>47.753</X>
    <Y>25.062</Y>
    <Z>2200</Z>
  </point>
  <point index="4075">
    <X>10.095</X>
    <Y>32.818</Y>
    <Z>2026</Z>
  </point>
  <point index="4076">
    <X>34.672</X>
    <Y>30.245</Y>
    <Z>2255</Z>
  </point>
  <point index="4077">
    <X>14.701</X>
    <Y>12.354</Y>
    <Z>2240</Z>
  </point>
  <point index="4078">
    <X>56.661</X>
    <Y>59.870</Y>
    <Z>2134</Z>
  </point>
  <point index="4079">
    <X>53.160</X>
    <Y>58.128</Y>
    <Z>2258</Z>
  </point>
  <point index="4080">
    <X>12.527</X>
    <Y>60.283</Y>
    <Z>2198</Z>
  </point>
  <point index="4081">
    <X>101.179</X>
    <Y>69.285</Y>
    <Z>2129</Z>
  </point>
  <point index="4082">
    <X>15.649</X>
    <Y>32.900</Y>
    <Z>2189</Z>
  </point>
  <point index="4083">
    <X>14.883</X>
    <Y>25.691</Y>
    <Z>2230</Z>
  </point>
  <point index="4084">
    <X>20.813</X>
    <Y>53.360</Y>
    <Z>2106</Z>
  </point>
  <point index="4085">
    <X>62.469</X>
    <Y>68.226</Y>
    <Z>2210</Z>
  </point>
  <point index="4086">
    <X>31.892</X>
    <Y>37.137</Y>
    <Z>2175</Z>
  </point>
  <point index="4087">
    <X>95.333</X>
    <Y>18.053</Y>
    <Z>2206</Z>
  </point>
  <point index="4088">
    <X>30.585</X>
    <Y>57.212</Y>
    <Z>2104</Z>
  </point>
  <point index="4089">
    <X>32.499</X>
    <Y>60.693</Y>
    <Z>2208</Z>
  </point>
  <point index="4090">
    <X>88.311</X>
    <Y>30.908</Y>
    <Z>2158</Z>
  </point>
  <point index="4091">
    <X>63.532</X>
    <Y>76.503</Y>
    <Z>2277</Z>
  </point>
  <point index="4092">
    <X>71.394</X>
    <Y>34.221</Y>
    <Z>2148</Z>
  </point>
  <point index="4093">
    <X>62.155</X>
    <Y>75.656</Y>
    <Z>2190</Z>
  </point>
  <point index="4094">
    <X>72.912</X>
    <Y>71.155</Y>
    <Z>2230</Z>
  </point>
  <point index="4095">
    <X>30.686</X>
    <Y>68.834</Y>
    <Z>2109</Z>
  </point>
  <point index="4096">
    <X>56.017</X>
    <Y>75.530</Y>
    <Z>2169</Z>
  </point>
  <point index="4097">
    <X>95.978</X>
    <Y>38.479</Y>
    <Z>2171</Z>
  </point>
  <point index="4098">
    <X>87.635</X>
    <Y>65.679</Y>
    <Z>2208</Z>
  </point>
  <point index="4099">
    <X>81.155</X>
    <Y>59.346</Y>
    <Z>2282</Z>
  </point>
  <point index="4100">
    <X>22.310</X>
    <Y>35.474</Y>
    <Z>2200</Z>
  </point>
  <point index="4101">
    <X>26.469</X>
    <Y>62.669</Y>
    <Z>2139</Z>
  </point>
  <point index="4102">
    <X>63.620</X>
    <Y>6.227</Y>
    <Z>2282</Z>
  </point>
  <point index="4103">
    <X>73.387</X>
    <Y>58.236</Y>
    <Z>2256</Z>
  </point>
  <point index="4104">
    <X>68.215</X>
    <Y>31.691</Y>
    <Z>2029</Z>
  </point>
  <point index="4105">
    <X>6.613</X>
    <Y>62.053</Y>
    <Z>2284</Z>
  </point>
  <point index="4106">
    <X>88.285</X>
    <Y>28.299</Y>
    <Z>2160</Z>
  </point>
  <point index="4107">
    <X>55.062</X>
    <Y>71.153</Y>
    <Z>2221</Z>
  </point>
  <point index="4108">
    <X>24.975</X>
    <Y>73.607</Y>
    <Z>2232</Z>
  </point>
  <point index="4109">
    <X>97.528</X>
    <Y>49.107</Y>
    <Z>2087</Z>
  </point>
  <point index="4110">
    <X>113.823</X>
    <Y>54.353</Y>
    <Z>2280</Z>
  </point>
  <point index="4111">
    <X>14.263</X>
    <Y>55.740</Y>
    <Z>2264</Z>
  </point>
  <point index="4112">
    <X>22.797</X>
    <Y>19.908</Y>
    <Z>2231</Z>
  </point>
  <point index="4113">
    <X>30.629</X>
    <Y>16.461</Y>
    <Z>2106</Z>
  </point>
  <point index="4114">
    <X>71.179</X>
    <Y>66.872</Y>
    <Z>2136</Z>
  </point>
  <point index="4115">
    <X>30.560</X>
    <Y>55.019</Y>
    <Z>2102</Z>
  </point>
  <point index="4116">
    <X>117.870</X>
    <Y>25.990</Y>
    <Z>2038</Z>
  </point>
  <point index="4117">
    <X>58.696</X>
    <Y>75.995</Y>
    <Z>2023</Z>
  </point>
  <point index="4118">
    <X>69.448</X>
    <Y>36.563</Y>
    <Z>2042</Z>
  </point>
  <point index="4119">
    <X>37.232</X>
    <Y>22.789</Y>
    <Z>2012</Z>
  </point>
  <point index="4120">
    <X>71.598</X>
    <Y>35.622</Y>
    <Z>2159</Z>
  </point>
  <point index="4121">
    <X>74.666</X>
    <Y>72.487</Y>
    <Z>2256</Z>
  </point>
  <point index="4122">
    <X>16.094</X>
    <Y>47.910</Y>
    <Z>2165</Z>
  </point>
  <point index="4123">
    <X>62.948</X>
    <Y>36.969</Y>
    <Z>2240</Z>
  </point>
  <point index="4124">
    <X>35.550</X>
    <Y>56.789</Y>
    <Z>2172</Z>
  </point>
  <point index="4125">
    <X>71.722</X>
    <Y>52.162</Y>
    <Z>2166</Z>
  </point>
  <point index="4126">
    <X>27.045</X>
    <Y>35.723</Y>
    <Z>2102</Z>
  </point>
  <point index="4127">
    <X>34.905</X>
    <Y>34.780</Y>
    <Z>2233</Z>
  </point>
  <point index="4128">
    <X>92.508</X>
    <Y>73.010</Y>
    <Z>2196</Z>
  </point>
  <point index="4129">
    <X>28.811</X>
    <Y>32.749</Y>
    <Z>2007</Z>
  </point>
  <point index="4130">
    <X>118.793</X>
    <Y>56.020</Y>
    <Z>2106</Z>
  </point>
  <point index="4131">
    <X>69.351</X>
    <Y>62.209</Y>
    <Z>2037</Z>
  </point>
  <point index="4132">
    <X>54.328</X>
    <Y>34.307</Y>
    <Z>2261</Z>
  </point>
  <point index="4133">
    <X>52.305</X>
    <Y>63.263</Y>
    <Z>2177</Z>
  </point>
  <point index="4134">
    <X>60.780</X>
    <Y>59.398</Y>
    <Z>2104</Z>
  </point>
  <point index="4135">
    <X>118.402</X>
    <Y>61.372</Y>
    <Z>2077</Z>
  </point>
  <point index="4136">
    <X>38.369</X>
    <Y>16.836</Y>
    <Z>2075</Z>
  </point>
  <point index="4137">
    <X>118.392</X>
    <Y>23.732</Y>
    <Z>2077</Z>
  </point>
  <point index="4138">
    <X>112.413</X>
    <Y>20.187</Y>
    <Z>2203</Z>
  </point>
  <point index="4139">
    <X>63.887</X>
    <Y>40.361</Y>
    <Z>2299</Z>
  </point>
  <point index="4140">
    <X>74.362</X>
    <Y>10.056</Y>
    <Z>2285</Z>
  </point>
  <point index="4141">
    <X>101.398</X>
    <Y>68.627</Y>
    <Z>2143</Z>
  </point>
  <point index="4142">
    <X>72.610</X>
    <Y>71.692</Y>
    <Z>2214</Z>
  </point>
  <point index="4143">
    <X>21.283</X>
    <Y>14.090</Y>
    <Z>2136</Z>
  </point>
  <point index="4144">
    <X>70.707</X>
    <Y>54.312</Y>
    <Z>2110</Z>
  </point>
  <point index="4145">
    <X>108.946</X>
    <Y>26.488</Y>
    <Z>2015</Z>
  </point>
  <point index="4146">
    <X>118.994</X>
    <Y>65.281</Y>
    <Z>2121</Z>
  </point>
  <point index="4147">
    <X>65.681</X>
    <Y>14.247</Y>
    <Z>2188</Z>
  </point>
  <point index="4148">
    <X>40.146</X>
    <Y>56.612</Y>
    <Z>2207</Z>
  </point>
  <point index="4149">
    <X>21.260</X>
    <Y>67.531</Y>
    <Z>2134</Z>
  </point>
  <point index="4150">
    <X>107.523</X>
    <Y>31.465</Y>
    <Z>2072</Z>
  </point>
  <point index="4151">
    <X>90.812</X>
    <Y>23.603</Y>
    <Z>2035</Z>
  </point>
  <point index="4152">
    <X>49.531</X>
    <Y>65.650</Y>
    <Z>2068</Z>
  </point>
  <point index="4153">
    <X>22.137</X>
    <Y>40.938</Y>
    <Z>2189</Z>
  </point>
  <point index="4154">
    <X>74.782</X>
    <Y>68.741</Y>
    <Z>2245</Z>
  </point>
  <point index="4155">
    <X>37.690</X>
    <Y>31.013</Y>
    <Z>2025</Z>
  </point>
  <point index="4156">
    <X>56.487</X>
    <Y>31.987</Y>
    <Z>2143</Z>
  </point>
  <point index="4157">
    <X>31.648</X>
    <Y>58.627</Y>
    <Z>2161</Z>
  </point>
  <point index="4158">
    <X>62.650</X>
    <Y>61.317</Y>
    <Z>2221</Z>
  </point>
  <point index="4159">
    <X>28.510</X>
    <Y>32.678</Y>
    <Z>2010</Z>
  </point>
  <point index="4160">
    <X>112.307</X>
    <Y>36.427</Y>
    <Z>2197</Z>
  </point>
  <point index="4161">
    <X>24.820</X>
    <Y>25.728</Y>
    <Z>2242</Z>
  </point>
  <point index="4162">
    <X>25.763</X>
    <Y>75.267</Y>
    <Z>2183</Z>
  </point>
  <point index="4163">
    <X>52.908</X>
    <Y>28.551</Y>
    <Z>2234</Z>
  </point>
  <point index="4164">
    <X>77.576</X>
    <Y>16.746</Y>
    <Z>2016</Z>
  </point>
  <point index="4165">
    <X>104.684</X>
    <Y>33.263</Y>
    <Z>2251</Z>
  </point>
  <point index="4166">
    <X>109.901</X>
    <Y>54.417</Y>
    <Z>2067</Z>
  </point>
  <point index="4167">
    <X>111.849</X>
    <Y>52.327</Y>
    <Z>2172</Z>
  </point>
  <point index="4168">
    <X>37.898</X>
    <Y>14.647</Y>
    <Z>2040</Z>
  </point>
  <point index="4169">
    <X>38.106</X>
    <Y>61.935</Y>
    <Z>2055</Z>
  </point>
  <point index="4170">
    <X>25.758</X>
    <Y>71.518</Y>
    <Z>2183</Z>
  </point>
  <point index="4171">
    <X>75.623</X>
    <Y>26.699</Y>
    <Z>2165</Z>
  </point>
  <point index="4172">
    <X>104.083</X>
    <Y>36.799</Y>
    <Z>2289</Z>
  </point>
  <point index="4173">
    <X>30.619</X>
    <Y>20.488</Y>
    <Z>2106</Z>
  </point>
  <point index="4174">
    <X>15.277</X>
    <Y>52.003</Y>
    <Z>2209</Z>
  </point>
  <point index="4175">
    <X>91.525</X>
    <Y>16.592</Y>
    <Z>2103</Z>
  </point>
  <point index="4176">
    <X>34.205</X>
    <Y>16.438</Y>
    <Z>2299</Z>
  </point>
  <point index="4177">
    <X>116.286</X>
    <Y>58.150</Y>
    <Z>2102</Z>
  </point>
  <point index="4178">
    <X>24.435</X>
    <Y>32.395</Y>
    <Z>2266</Z>
  </point>
  <point index="4179">
    <X>53.766</X>
    <Y>53.759</Y>
    <Z>2291</Z>
  </point>
  <point index="4180">
    <X>87.372</X>
    <Y>27.352</Y>
    <Z>2228</Z>
  </point>
  <point index="4181">
    <X>108.760</X>
    <Y>55.705</Y>
    <Z>2005</Z>
  </point>
  <point index="4182">
    <X>20.922</X>
    <Y>52.396</Y>
    <Z>2113</Z>
  </point>
  <point index="4183">
    <X>59.865</X>
    <Y>49.508</Y>
    <Z>2046</Z>
  </point>
  <point index="4184">
    <X>23.195</X>
    <Y>30.647</Y>
    <Z>2256</Z>
  </point>
  <point index="4185">
    <X>89.629</X>
    <Y>66.182</Y>
    <Z>2060</Z>
  </point>
  <point index="4186">
    <X>50.969</X>
    <Y>15.408</Y>
    <Z>2050</Z>
  </point>
  <point index="4187">
    <X>117.369</X>
    <Y>23.525</Y>
    <Z>2001</Z>
  </point>
  <point index="4188">
    <X>9.060</X>
    <Y>26.463</Y>
    <Z>2102</Z>
  </point>
  <point index="4189">
    <X>105.968</X>
    <Y>61.625</Y>
    <Z>2170</Z>
  </point>
  <point index="4190">
    <X>20.594</X>
    <Y>40.615</Y>
    <Z>2092</Z>
  </point>
  <point index="4191">
    <X>104.615</X>
    <Y>69.717</Y>
    <Z>2255</Z>
  </point>
  <point index="4192">
    <X>37.636</X>
    <Y>56.282</Y>
    <Z>2021</Z>
  </point>
  <point index="4193">
    <X>94.607</X>
    <Y>33.554</Y>
    <Z>2245</Z>
  </point>
  <point index="4194">
    <X>32.160</X>
    <Y>68.593</Y>
    <Z>2189</Z>
  </point>
  <point index="4195">
    <X>33.454</X>
    <Y>67.454</Y>
    <Z>2260</Z>
  </point>
  <point index="4196">
    <X>60.473</X>
    <Y>65.732</Y>
    <Z>2085</Z>
  </point>
  <point index="4197">
    <X>109.315</X>
    <Y>59.762</Y>
    <Z>2035</Z>
  </point>
  <point index="4198">
    <X>80.485</X>
    <Y>58.048</Y>
    <Z>2232</Z>
  </point>
  <point index="4199">
    <X>75.593</X>
    <Y>50.031</Y>
    <Z>2168</Z>
  </point>
  <point index="4200">
    <X>28.102</X>
    <Y>29.608</Y>
    <Z>2036</Z>
  </point>
  <point index="4201">
    <X>101.868</X>
    <Y>70.928</Y>
    <Z>2172</Z>
  </point>
  <point index="4202">
    <X>53.314</X>
    <Y>58.499</Y>
    <Z>2273</Z>
  </point>
  <point index="4203">
    <X>19.911</X>
    <Y>73.329</Y>
    <Z>2049</Z>
  </point>
  <point index="4204">
    <X>52.852</X>
    <Y>17.925</Y>
    <Z>2229</Z>
  </point>
  <point index="4205">
    <X>16.098</X>
    <Y>56.759</Y>
    <Z>2164</Z>
  </point>
  <point index="4206">
    <X>99.321</X>
    <Y>61.914</Y>
    <Z>2012</Z>
  </point>
  <point index="4207">
    <X>40.538</X>
    <Y>18.781</Y>
    <Z>2236</Z>
  </point>
  <point index="4208">
    <X>99.858</X>
    <Y>55.433</Y>
    <Z>2046</Z>
  </point>
  <point index="4209">
    <X>64.010</X>
    <Y>54.613</Y>
    <Z>2293</Z>
  </point>
  <point index="4210">
    <X>24.756</X>
    <Y>56.745</Y>
    <Z>2246</Z>
  </point>
  <point index="4211">
    <X>30.374</X>
    <Y>70.151</Y>
    <Z>2092</Z>
  </point>
  <point index="4212">
    <X>102.747</X>
    <Y>46.422</Y>
    <Z>2228</Z>
  </point>
  <point index="4213">
    <X>96.933</X>
    <Y>56.850</Y>
    <Z>2119</Z>
  </point>
  <point index="4214">
    <X>56.797</X>
    <Y>28.112</Y>
    <Z>2126</Z>
  </point>
  <point index="4215">
    <X>34.520</X>
    <Y>58.340</Y>
    <Z>2270</Z>
  </point>
  <point index="4216">
    <X>113.706</X>
    <Y>19.320</Y>
    <Z>2273</Z>
  </point>
  <point index="4217">
    <X>92.805</X>
    <Y>71.352</Y>
    <Z>2224</Z>
  </point>
  <point index="4218">
    <X>61.437</X>
    <Y>44.973</Y>
    <Z>2145</Z>
  </point>
  <point index="4219">
    <X>71.542</X>
    <Y>51.867</Y>
    <Z>2156</Z>
  </point>
  <point index="4220">
    <X>48.307</X>
    <Y>54.412</Y>
    <Z>2158</Z>
  </point>
  <point index="4221">
    <X>113.498</X>
    <Y>52.217</Y>
    <Z>2262</Z>
  </point>
  <point index="4222">
    <X>27.890</X>
    <Y>57.477</Y>
    <Z>2049</Z>
  </point>
  <point index="4223">
    <X>95.111</X>
    <Y>52.817</Y>
    <Z>2218</Z>
  </point>
  <point index="4224">
    <X>103.752</X>
    <Y>73.657</Y>
    <Z>2291</Z>
  </point>
  <point index="4225">
    <X>24.030</X>
    <Y>20.351</Y>
    <Z>2292</Z>
  </point>
  <point index="4226">
    <X>64.971</X>
    <Y>23.206</Y>
    <Z>2233</Z>
  </point>
  <point index="4227">
    <X>20.800</X>
    <Y>20.832</Y>
    <Z>2105</Z>
  </point>
  <point index="4228">
    <X>105.422</X>
    <Y>64.112</Y>
    <Z>2204</Z>
  </point>
  <point index="4229">
    <X>65.924</X>
    <Y>54.771</Y>
    <Z>2173</Z>
  </point>
  <point index="4230">
    <X>27.446</X>
    <Y>17.388</Y>
    <Z>2077</Z>
  </point>
  <point index="4231">
    <X>38.626</X>
    <Y>66.892</Y>
    <Z>2094</Z>
  </point>
  <point index="4232">
    <X>30.673</X>
    <Y>49.416</Y>
    <Z>2109</Z>
  </point>
  <point index="4233">
    <X>62.918</X>
    <Y>12.296</Y>
    <Z>2238</Z>
  </point>
  <point index="4234">
    <X>17.442</X>
    <Y>18.780</Y>
    <Z>2091</Z>
  </point>
  <point index="4235">
    <X>36.669</X>
    <Y>20.090</Y>
    <Z>2066</Z>
  </point>
  <point index="4236">
    <X>114.675</X>
    <Y>68.154</Y>
    <Z>2255</Z>
  </point>
  <point index="4237">
    <X>60.092</X>
    <Y>72.425</Y>
    <Z>2061</Z>
  </point>
  <point index="4238">
    <X>73.715</X>
    <Y>12.529</Y>
    <Z>2274</Z>
  </point>
  <point index="4239">
    <X>64.015</X>
    <Y>63.352</Y>
    <Z>2293</Z>
  </point>
  <point index="4240">
    <X>106.066</X>
    <Y>52.716</Y>
    <Z>2164</Z>
  </point>
  <point index="4241">
    <X>31.868</X>
    <Y>70.952</Y>
    <Z>2173</Z>
  </point>
  <point index="4242">
    <X>20.260</X>
    <Y>76.134</Y>
    <Z>2071</Z>
  </point>
  <point index="4243">
    <X>60.968</X>
    <Y>69.339</Y>
    <Z>2116</Z>
  </point>
  <point index="4244">
    <X>61.899</X>
    <Y>50.893</Y>
    <Z>2174</Z>
  </point>
  <point index="4245">
    <X>29.007</X>
    <Y>58.435</Y>
    <Z>2018</Z>
  </point>
  <point index="4246">
    <X>65.416</X>
    <Y>48.934</Y>
    <Z>2205</Z>
  </point>
  <point index="4247">
    <X>35.016</X>
    <Y>58.112</Y>
    <Z>2222</Z>
  </point>
  <point index="4248">
    <X>16.307</X>
    <Y>59.380</Y>
    <Z>2153</Z>
  </point>
  <point index="4249">
    <X>26.849</X>
    <Y>15.348</Y>
    <Z>2115</Z>
  </point>
  <point index="4250">
    <X>59.840</X>
    <Y>14.548</Y>
    <Z>2045</Z>
  </point>
  <point index="4251">
    <X>48.001</X>
    <Y>28.248</Y>
    <Z>2181</Z>
  </point>
  <point index="4252">
    <X>111.750</X>
    <Y>25.325</Y>
    <Z>2167</Z>
  </point>
  <point index="4253">
    <X>106.531</X>
    <Y>30.255</Y>
    <Z>2135</Z>
  </point>
  <point index="4254">
    <X>116.409</X>
    <Y>63.062</Y>
    <Z>2090</Z>
  </point>
  <point index="4255">
    <X>57.255</X>
    <Y>71.485</Y>
    <Z>2102</Z>
  </point>
  <point index="4256">
    <X>101.700</X>
    <Y>69.543</Y>
    <Z>2162</Z>
  </point>
  <point index="4257">
    <X>98.809</X>
    <Y>76.067</Y>
    <Z>2017</Z>
  </point>
  <point index="4258">
    <X>56.670</X>
    <Y>57.591</Y>
    <Z>2133</Z>
  </point>
  <point index="4259">
    <X>35.266</X>
    <Y>52.951</Y>
    <Z>2199</Z>
  </point>
  <point index="4260">
    <X>26.538</X>
    <Y>10.767</Y>
    <Z>2134</Z>
  </point>
  <point index="4261">
    <X>18.210</X>
    <Y>64.762</Y>
    <Z>2050</Z>
  </point>
  <point index="4262">
    <X>69.094</X>
    <Y>25.210</Y>
    <Z>2023</Z>
  </point>
  <point index="4263">
    <X>75.401</X>
    <Y>33.082</Y>
    <Z>2186</Z>
  </point>
  <point index="4264">
    <X>36.086</X>
    <Y>54.708</Y>
    <Z>2121</Z>
  </point>
  <point index="4265">
    <X>73.158</X>
    <Y>32.514</Y>
    <Z>2243</Z>
  </point>
  <point index="4266">
    <X>90.995</X>
    <Y>72.473</Y>
    <Z>2053</Z>
  </point>
  <point index="4267">
    <X>33.222</X>
    <Y>73.290</Y>
    <Z>2247</Z>
  </point>
  <point index="4268">
    <X>59.155</X>
    <Y>72.668</Y>
    <Z>2002</Z>
  </point>
  <point index="4269">
    <X>50.845</X>
    <Y>28.801</Y>
    <Z>2038</Z>
  </point>
  <point index="4270">
    <X>103.025</X>
    <Y>60.939</Y>
    <Z>2245</Z>
  </point>
  <point index="4271">
    <X>75.973</X>
    <Y>24.518</Y>
    <Z>2132</Z>
  </point>
  <point index="4272">
    <X>94.900</X>
    <Y>31.514</Y>
    <Z>2229</Z>
  </point>
  <point index="4273">
    <X>104.189</X>
    <Y>6.315</Y>
    <Z>2282</Z>
  </point>
  <point index="4274">
    <X>90.191</X>
    <Y>70.094</Y>
    <Z>2018</Z>
  </point>
  <point index="4275">
    <X>104.859</X>
    <Y>31.393</Y>
    <Z>2240</Z>
  </point>
  <point index="4276">
    <X>11.171</X>
    <Y>32.428</Y>
    <Z>2069</Z>
  </point>
  <point index="4277">
    <X>12.203</X>
    <Y>11.602</Y>
    <Z>2167</Z>
  </point>
  <point index="4278">
    <X>37.691</X>
    <Y>60.457</Y>
    <Z>2025</Z>
  </point>
  <point index="4279">
    <X>22.414</X>
    <Y>12.408</Y>
    <Z>2207</Z>
  </point>
  <point index="4280">
    <X>102.198</X>
    <Y>10.320</Y>
    <Z>2193</Z>
  </point>
  <point index="4281">
    <X>102.707</X>
    <Y>76.795</Y>
    <Z>2225</Z>
  </point>
  <point index="4282">
    <X>61.100</X>
    <Y>19.246</Y>
    <Z>2124</Z>
  </point>
  <point index="4283">
    <X>76.310</X>
    <Y>60.673</Y>
    <Z>2100</Z>
  </point>
  <point index="4284">
    <X>116.193</X>
    <Y>25.040</Y>
    <Z>2111</Z>
  </point>
  <point index="4285">
    <X>25.723</X>
    <Y>29.764</Y>
    <Z>2185</Z>
  </point>
  <point index="4286">
    <X>59.610</X>
    <Y>32.810</Y>
    <Z>2030</Z>
  </point>
  <point index="4287">
    <X>64.211</X>
    <Y>28.991</Y>
    <Z>2280</Z>
  </point>
  <point index="4288">
    <X>10.533</X>
    <Y>25.754</Y>
    <Z>2009</Z>
  </point>
  <point index="4289">
    <X>107.066</X>
    <Y>63.754</Y>
    <Z>2101</Z>
  </point>
  <point index="4290">
    <X>31.214</X>
    <Y>74.298</Y>
    <Z>2138</Z>
  </point>
  <point index="4291">
    <X>90.341</X>
    <Y>22.058</Y>
    <Z>2007</Z>
  </point>
  <point index="4292">
    <X>24.591</X>
    <Y>45.796</Y>
    <Z>2257</Z>
  </point>
  <point index="4293">
    <X>72.711</X>
    <Y>30.180</Y>
    <Z>2219</Z>
  </point>
  <point index="4294">
    <X>97.274</X>
    <Y>28.897</Y>
    <Z>2101</Z>
  </point>
  <point index="4295">
    <X>62.611</X>
    <Y>54.793</Y>
    <Z>2219</Z>
  </point>
  <point index="4296">
    <X>101.377</X>
    <Y>24.790</Y>
    <Z>2141</Z>
  </point>
  <point index="4297">
    <X>73.961</X>
    <Y>35.831</Y>
    <Z>2287</Z>
  </point>
  <point index="4298">
    <X>17.088</X>
    <Y>37.788</Y>
    <Z>2111</Z>
  </point>
  <point index="4299">
    <X>107.271</X>
    <Y>10.185</Y>
    <Z>2088</Z>
  </point>
  <point index="4300">
    <X>19.193</X>
    <Y>49.639</Y>
    <Z>2004</Z>
  </point>
  <point index="4301">
    <X>23.767</X>
    <Y>53.277</Y>
    <Z>2292</Z>
  </point>
  <point index="4302">
    <X>50.369</X>
    <Y>34.530</Y>
    <Z>2005</Z>
  </point>
  <point index="4303">
    <X>47.957</X>
    <Y>64.969</Y>
    <Z>2184</Z>
  </point>
  <point index="4304">
    <X>57.645</X>
    <Y>55.907</Y>
    <Z>2080</Z>
  </point>
  <point index="4305">
    <X>49.480</X>
    <Y>62.008</Y>
    <Z>2071</Z>
  </point>
  <point index="4306">
    <X>22.552</X>
    <Y>75.891</Y>
    <Z>2215</Z>
  </point>
  <point index="4307">
    <X>10.317</X>
    <Y>58.642</Y>
    <Z>2009</Z>
  </point>
  <point index="4308">
    <X>74.467</X>
    <Y>32.409</Y>
    <Z>2275</Z>
  </point>
  <point index="4309">
    <X>99.384</X>
    <Y>78.107</Y>
    <Z>2016</Z>
  </point>
  <point index="4310">
    <X>66.696</X>
    <Y>20.659</Y>
    <Z>2124</Z>
  </point>
  <point index="4311">
    <X>31.622</X>
    <Y>60.540</Y>
    <Z>2160</Z>
  </point>
  <point index="4312">
    <X>36.806</X>
    <Y>64.929</Y>
    <Z>2053</Z>
  </point>
  <point index="4313">
    <X>102.013</X>
    <Y>19.220</Y>
    <Z>2181</Z>
  </point>
  <point index="4314">
    <X>23.759</X>
    <Y>34.459</Y>
    <Z>2291</Z>
  </point>
  <point index="4315">
    <X>31.064</X>
    <Y>77.108</Y>
    <Z>2130</Z>
  </point>
  <point index="4316">
    <X>28.753</X>
    <Y>45.865</Y>
    <Z>2004</Z>
  </point>
  <point index="4317">
    <X>99.011</X>
    <Y>20.129</Y>
    <Z>2006</Z>
  </point>
  <point index="4318">
    <X>8.828</X>
    <Y>65.256</Y>
    <Z>2120</Z>
  </point>
  <point index="4319">
    <X>28.626</X>
    <Y>29.003</Y>
    <Z>2003</Z>
  </point>
  <point index="4320">
    <X>88.150</X>
    <Y>54.099</Y>
    <Z>2170</Z>
  </point>
  <point index="4321">
    <X>89.056</X>
    <Y>26.385</Y>
    <Z>2103</Z>
  </point>
  <point index="4322">
    <X>55.580</X>
    <Y>54.397</Y>
    <Z>2193</Z>
  </point>
  <point index="4323">
    <X>57.527</X>
    <Y>69.805</Y>
    <Z>2087</Z>
  </point>
  <point index="4324">
    <X>33.010</X>
    <Y>71.431</Y>
    <Z>2235</Z>
  </point>
  <point index="4325">
    <X>69.790</X>
    <Y>18.250</Y>
    <Z>2061</Z>
  </point>
  <point index="4326">
    <X>22.024</X>
    <Y>68.416</Y>
    <Z>2182</Z>
  </point>
  <point index="4327">
    <X>66.652</X>
    <Y>29.888</Y>
    <Z>2127</Z>
  </point>
  <point index="4328">
    <X>12.274</X>
    <Y>11.444</Y>
    <Z>2174</Z>
  </point>
  <point index="4329">
    <X>97.219</X>
    <Y>18.076</Y>
    <Z>2104</Z>
  </point>
  <point index="4330">
    <X>91.165</X>
    <Y>64.688</Y>
    <Z>2069</Z>
  </point>
  <point index="4331">
    <X>79.775</X>
    <Y>64.402</Y>
    <Z>2179</Z>
  </point>
  <point index="4332">
    <X>110.900</X>
    <Y>60.868</Y>
    <Z>2121</Z>
  </point>
  <point index="4333">
    <X>16.075</X>
    <Y>51.180</Y>
    <Z>2166</Z>
  </point>
  <point index="4334">
    <X>65.525</X>
    <Y>45.293</Y>
    <Z>2198</Z>
  </point>
  <point index="4335">
    <X>54.048</X>
    <Y>10.299</Y>
    <Z>2276</Z>
  </point>
  <point index="4336">
    <X>22.522</X>
    <Y>19.563</Y>
    <Z>2213</Z>
  </point>
  <point index="4337">
    <X>72.930</X>
    <Y>21.251</Y>
    <Z>2231</Z>
  </point>
  <point index="4338">
    <X>30.069</X>
    <Y>68.604</Y>
    <Z>2076</Z>
  </point>
  <point index="4339">
    <X>61.194</X>
    <Y>28.909</Y>
    <Z>2130</Z>
  </point>
  <point index="4340">
    <X>13.903</X>
    <Y>73.557</Y>
    <Z>2284</Z>
  </point>
  <point index="4341">
    <X>34.908</X>
    <Y>15.363</Y>
    <Z>2233</Z>
  </point>
  <point index="4342">
    <X>59.254</X>
    <Y>40.567</Y>
    <Z>2008</Z>
  </point>
  <point index="4343">
    <X>34.024</X>
    <Y>33.422</Y>
    <Z>2291</Z>
  </point>
  <point index="4344">
    <X>106.865</X>
    <Y>65.446</Y>
    <Z>2114</Z>
  </point>
  <point index="4345">
    <X>55.636</X>
    <Y>50.283</Y>
    <Z>2189</Z>
  </point>
  <point index="4346">
    <X>112.782</X>
    <Y>76.721</Y>
    <Z>2223</Z>
  </point>
  <point index="4347">
    <X>15.531</X>
    <Y>71.415</Y>
    <Z>2195</Z>
  </point>
  <point index="4348">
    <X>68.063</X>
    <Y>58.596</Y>
    <Z>2038</Z>
  </point>
  <point index="4349">
    <X>16.363</X>
    <Y>29.218</Y>
    <Z>2150</Z>
  </point>
  <point index="4350">
    <X>73.023</X>
    <Y>20.933</Y>
    <Z>2236</Z>
  </point>
  <point index="4351">
    <X>51.476</X>
    <Y>27.666</Y>
    <Z>2098</Z>
  </point>
  <point index="4352">
    <X>104.054</X>
    <Y>29.358</Y>
    <Z>2290</Z>
  </point>
  <point index="4353">
    <X>20.696</X>
    <Y>36.497</Y>
    <Z>2099</Z>
  </point>
  <point index="4354">
    <X>74.968</X>
    <Y>70.839</Y>
    <Z>2227</Z>
  </point>
  <point index="4355">
    <X>59.162</X>
    <Y>61.712</Y>
    <Z>2002</Z>
  </point>
  <point index="4356">
    <X>105.880</X>
    <Y>77.160</Y>
    <Z>2176</Z>
  </point>
  <point index="4357">
    <X>107.428</X>
    <Y>17.224</Y>
    <Z>2078</Z>
  </point>
  <point index="4358">
    <X>60.212</X>
    <Y>61.121</Y>
    <Z>2068</Z>
  </point>
  <point index="4359">
    <X>22.111</X>
    <Y>67.553</Y>
    <Z>2188</Z>
  </point>
  <point index="4360">
    <X>27.646</X>
    <Y>65.478</Y>
    <Z>2065</Z>
  </point>
  <point index="4361">
    <X>101.937</X>
    <Y>15.723</Y>
    <Z>2177</Z>
  </point>
  <point index="4362">
    <X>91.058</X>
    <Y>72.326</Y>
    <Z>2059</Z>
  </point>
  <point index="4363">
    <X>96.084</X>
    <Y>30.432</Y>
    <Z>2165</Z>
  </point>
  <point index="4364">
    <X>107.555</X>
    <Y>57.192</Y>
    <Z>2070</Z>
  </point>
  <point index="4365">
    <X>92.601</X>
    <Y>68.751</Y>
    <Z>2205</Z>
  </point>
  <point index="4366">
    <X>10.308</X>
    <Y>62.361</Y>
    <Z>2010</Z>
  </point>
  <point index="4367">
    <X>104.101</X>
    <Y>62.793</Y>
    <Z>2287</Z>
  </point>
  <point index="4368">
    <X>101.089</X>
    <Y>54.211</Y>
    <Z>2123</Z>
  </point>
  <point index="4369">
    <X>67.274</X>
    <Y>65.546</Y>
    <Z>2088</Z>
  </point>
  <point index="4370">
    <X>22.636</X>
    <Y>52.657</Y>
    <Z>2221</Z>
  </point>
  <point index="4371">
    <X>97.307</X>
    <Y>62.917</Y>
    <Z>2099</Z>
  </point>
  <point index="4372">
    <X>30.375</X>
    <Y>23.012</Y>
    <Z>2092</Z>
  </point>
  <point index="4373">
    <X>69.347</X>
    <Y>27.587</Y>
    <Z>2037</Z>
  </point>
  <point index="4374">
    <X>73.721</X>
    <Y>26.446</Y>
    <Z>2274</Z>
  </point>
  <point index="4375">
    <X>51.434</X>
    <Y>25.637</Y>
    <Z>2094</Z>
  </point>
  <point index="4376">
    <X>27.994</X>
    <Y>23.191</Y>
    <Z>2043</Z>
  </point>
  <point index="4377">
    <X>61.488</X>
    <Y>32.344</Y>
    <Z>2148</Z>
  </point>
  <point index="4378">
    <X>47.822</X>
    <Y>65.286</Y>
    <Z>2194</Z>
  </point>
  <point index="4379">
    <X>113.539</X>
    <Y>12.403</Y>
    <Z>2264</Z>
  </point>
  <point index="4380">
    <X>26.101</X>
    <Y>55.035</Y>
    <Z>2162</Z>
  </point>
  <point index="4381">
    <X>22.271</X>
    <Y>49.201</Y>
    <Z>2198</Z>
  </point>
  <point index="4382">
    <X>13.383</X>
    <Y>59.995</Y>
    <Z>2279</Z>
  </point>
  <point index="4383">
    <X>101.943</X>
    <Y>77.036</Y>
    <Z>2177</Z>
  </point>
  <point index="4384">
    <X>116.614</X>
    <Y>17.821</Y>
    <Z>2071</Z>
  </point>
  <point index="4385">
    <X>79.517</X>
    <Y>18.149</Y>
    <Z>2160</Z>
  </point>
  <point index="4386">
    <X>91.860</X>
    <Y>73.881</Y>
    <Z>2135</Z>
  </point>
  <point index="4387">
    <X>69.965</X>
    <Y>70.687</Y>
    <Z>2070</Z>
  </point>
  <point index="4388">
    <X>92.172</X>
    <Y>55.855</Y>
    <Z>2164</Z>
  </point>
  <point index="4389">
    <X>20.856</X>
    <Y>13.639</Y>
    <Z>2109</Z>
  </point>
  <point index="4390">
    <X>75.441</X>
    <Y>53.401</Y>
    <Z>2182</Z>
  </point>
  <point index="4391">
    <X>75.488</X>
    <Y>28.006</Y>
    <Z>2178</Z>
  </point>
  <point index="4392">
    <X>116.702</X>
    <Y>28.550</Y>
    <Z>2062</Z>
  </point>
  <point index="4393">
    <X>68.035</X>
    <Y>62.781</Y>
    <Z>2040</Z>
  </point>
  <point index="4394">
    <X>62.079</X>
    <Y>44.384</Y>
    <Z>2186</Z>
  </point>
  <point index="4395">
    <X>98.024</X>
    <Y>66.250</Y>
    <Z>2060</Z>
  </point>
  <point index="4396">
    <X>31.624</X>
    <Y>61.304</Y>
    <Z>2160</Z>
  </point>
  <point index="4397">
    <X>38.362</X>
    <Y>17.116</Y>
    <Z>2074</Z>
  </point>
  <point index="4398">
    <X>103.803</X>
    <Y>34.017</Y>
    <Z>2294</Z>
  </point>
  <point index="4399">
    <X>100.861</X>
    <Y>38.043</Y>
    <Z>2109</Z>
  </point>
  <point index="4400">
    <X>23.185</X>
    <Y>46.578</Y>
    <Z>2255</Z>
  </point>
  <point index="4401">
    <X>23.617</X>
    <Y>72.005</Y>
    <Z>2282</Z>
  </point>
  <point index="4402">
    <X>60.927</X>
    <Y>72.609</Y>
    <Z>2113</Z>
  </point>
  <point index="4403">
    <X>97.760</X>
    <Y>20.491</Y>
    <Z>2074</Z>
  </point>
  <point index="4404">
    <X>59.686</X>
    <Y>60.799</Y>
    <Z>2035</Z>
  </point>
  <point index="4405">
    <X>99.020</X>
    <Y>73.204</Y>
    <Z>2006</Z>
  </point>
  <point index="4406">
    <X>66.306</X>
    <Y>13.763</Y>
    <Z>2149</Z>
  </point>
  <point index="4407">
    <X>16.977</X>
    <Y>15.047</Y>
    <Z>2117</Z>
  </point>
  <point index="4408">
    <X>7.801</X>
    <Y>67.133</Y>
    <Z>2196</Z>
  </point>
  <point index="4409">
    <X>120.071</X>
    <Y>22.792</Y>
    <Z>2201</Z>
  </point>
  <point index="4410">
    <X>90.934</X>
    <Y>21.978</Y>
    <Z>2047</Z>
  </point>
  <point index="4411">
    <X>10.038</X>
    <Y>54.028</Y>
    <Z>2030</Z>
  </point>
  <point index="4412">
    <X>39.731</X>
    <Y>25.689</Y>
    <Z>2176</Z>
  </point>
  <point index="4413">
    <X>25.374</X>
    <Y>39.706</Y>
    <Z>2207</Z>
  </point>
  <point index="4414">
    <X>52.702</X>
    <Y>70.361</Y>
    <Z>2215</Z>
  </point>
  <point index="4415">
    <X>50.614</X>
    <Y>16.658</Y>
    <Z>2016</Z>
  </point>
  <point index="4416">
    <X>114.274</X>
    <Y>34.253</Y>
    <Z>2293</Z>
  </point>
  <point index="4417">
    <X>108.273</X>
    <Y>65.743</Y>
    <Z>2025</Z>
  </point>
  <point index="4418">
    <X>99.375</X>
    <Y>53.752</Y>
    <Z>2016</Z>
  </point>
  <point index="4419">
    <X>77.222</X>
    <Y>71.541</Y>
    <Z>2013</Z>
  </point>
  <point index="4420">
    <X>19.147</X>
    <Y>63.722</Y>
    <Z>2001</Z>
  </point>
  <point index="4421">
    <X>106.122</X>
    <Y>16.096</Y>
    <Z>2160</Z>
  </point>
  <point index="4422">
    <X>22.174</X>
    <Y>72.998</Y>
    <Z>2192</Z>
  </point>
  <point index="4423">
    <X>114.324</X>
    <Y>63.935</Y>
    <Z>2288</Z>
  </point>
  <point index="4424">
    <X>100.462</X>
    <Y>12.026</Y>
    <Z>2084</Z>
  </point>
  <point index="4425">
    <X>91.227</X>
    <Y>35.181</Y>
    <Z>2075</Z>
  </point>
  <point index="4426">
    <X>98.994</X>
    <Y>61.197</Y>
    <Z>2007</Z>
  </point>
  <point index="4427">
    <X>22.483</X>
    <Y>50.771</Y>
    <Z>2211</Z>
  </point>
  <point index="4428">
    <X>110.584</X>
    <Y>73.310</Y>
    <Z>2104</Z>
  </point>
  <point index="4429">
    <X>36.119</X>
    <Y>28.920</Y>
    <Z>2118</Z>
  </point>
  <point index="4430">
    <X>21.090</X>
    <Y>65.300</Y>
    <Z>2123</Z>
  </point>
  <point index="4431">
    <X>107.523</X>
    <Y>29.055</Y>
    <Z>2072</Z>
  </point>
  <point index="4432">
    <X>29.255</X>
    <Y>26.270</Y>
    <Z>2032</Z>
  </point>
  <point index="4433">
    <X>59.515</X>
    <Y>23.502</Y>
    <Z>2024</Z>
  </point>
  <point index="4434">
    <X>89.787</X>
    <Y>31.441</Y>
    <Z>2049</Z>
  </point>
  <point index="4435">
    <X>14.958</X>
    <Y>24.221</Y>
    <Z>2226</Z>
  </point>
  <point index="4436">
    <X>71.658</X>
    <Y>22.860</Y>
    <Z>2162</Z>
  </point>
  <point index="4437">
    <X>47.998</X>
    <Y>63.837</Y>
    <Z>2181</Z>
  </point>
  <point index="4438">
    <X>17.277</X>
    <Y>23.853</Y>
    <Z>2100</Z>
  </point>
  <point index="4439">
    <X>87.716</X>
    <Y>57.396</Y>
    <Z>2202</Z>
  </point>
  <point index="4440">
    <X>34.915</X>
    <Y>12.656</Y>
    <Z>2232</Z>
  </point>
  <point index="4441">
    <X>112.606</X>
    <Y>48.191</Y>
    <Z>2214</Z>
  </point>
  <point index="4442">
    <X>22.308</X>
    <Y>63.045</Y>
    <Z>2200</Z>
  </point>
  <point index="4443">
    <X>91.038</X>
    <Y>25.254</Y>
    <Z>2057</Z>
  </point>
  <point index="4444">
    <X>33.147</X>
    <Y>52.735</Y>
    <Z>2243</Z>
  </point>
  <point index="4445">
    <X>109.987</X>
    <Y>25.880</Y>
    <Z>2071</Z>
  </point>
  <point index="4446">
    <X>6.971</X>
    <Y>20.535</Y>
    <Z>2258</Z>
  </point>
  <point index="4447">
    <X>112.480</X>
    <Y>32.857</Y>
    <Z>2207</Z>
  </point>
  <point index="4448">
    <X>22.523</X>
    <Y>27.652</Y>
    <Z>2213</Z>
  </point>
  <point index="4449">
    <X>103.944</X>
    <Y>10.086</Y>
    <Z>2297</Z>
  </point>
  <point index="4450">
    <X>22.916</X>
    <Y>39.913</Y>
    <Z>2238</Z>
  </point>
  <point index="4451">
    <X>53.640</X>
    <Y>11.665</Y>
    <Z>2298</Z>
  </point>
  <point index="4452">
    <X>34.843</X>
    <Y>29.634</Y>
    <Z>2239</Z>
  </point>
  <point index="4453">
    <X>17.694</X>
    <Y>21.935</Y>
    <Z>2078</Z>
  </point>
  <point index="4454">
    <X>78.578</X>
    <Y>32.388</Y>
    <Z>2090</Z>
  </point>
  <point index="4455">
    <X>70.391</X>
    <Y>13.203</Y>
    <Z>2093</Z>
  </point>
  <point index="4456">
    <X>34.171</X>
    <Y>29.038</Y>
    <Z>2298</Z>
  </point>
  <point index="4457">
    <X>73.359</X>
    <Y>35.748</Y>
    <Z>2254</Z>
  </point>
  <point index="4458">
    <X>29.142</X>
    <Y>62.333</Y>
    <Z>2025</Z>
  </point>
  <point index="4459">
    <X>106.422</X>
    <Y>57.925</Y>
    <Z>2142</Z>
  </point>
  <point index="4460">
    <X>68.784</X>
    <Y>7.377</Y>
    <Z>2006</Z>
  </point>
  <point index="4461">
    <X>64.061</X>
    <Y>55.939</Y>
    <Z>2290</Z>
  </point>
  <point index="4462">
    <X>72.243</X>
    <Y>53.722</Y>
    <Z>2194</Z>
  </point>
  <point index="4463">
    <X>97.883</X>
    <Y>22.464</Y>
    <Z>2067</Z>
  </point>
  <point index="4464">
    <X>12.806</X>
    <Y>36.845</Y>
    <Z>2225</Z>
  </point>
  <point index="4465">
    <X>98.907</X>
    <Y>74.145</Y>
    <Z>2012</Z>
  </point>
  <point index="4466">
    <X>37.545</X>
    <Y>30.521</Y>
    <Z>2014</Z>
  </point>
  <point index="4467">
    <X>103.378</X>
    <Y>53.619</Y>
    <Z>2267</Z>
  </point>
  <point index="4468">
    <X>37.220</X>
    <Y>23.226</Y>
    <Z>2013</Z>
  </point>
  <point index="4469">
    <X>54.639</X>
    <Y>75.817</Y>
    <Z>2244</Z>
  </point>
  <point index="4470">
    <X>19.453</X>
    <Y>72.991</Y>
    <Z>2021</Z>
  </point>
  <point index="4471">
    <X>108.703</X>
    <Y>29.497</Y>
    <Z>2002</Z>
  </point>
  <point index="4472">
    <X>59.154</X>
    <Y>23.753</Y>
    <Z>2002</Z>
  </point>
  <point index="4473">
    <X>14.522</X>
    <Y>20.712</Y>
    <Z>2250</Z>
  </point>
  <point index="4474">
    <X>17.505</X>
    <Y>15.482</Y>
    <Z>2088</Z>
  </point>
  <point index="4475">
    <X>117.117</X>
    <Y>12.333</Y>
    <Z>2023</Z>
  </point>
  <point index="4476">
    <X>32.952</X>
    <Y>69.405</Y>
    <Z>2232</Z>
  </point>
  <point index="4477">
    <X>95.437</X>
    <Y>48.924</Y>
    <Z>2200</Z>
  </point>
  <point index="4478">
    <X>50.449</X>
    <Y>13.322</Y>
    <Z>2001</Z>
  </point>
  <point index="4479">
    <X>62.869</X>
    <Y>18.055</Y>
    <Z>2235</Z>
  </point>
  <point index="4480">
    <X>99.441</X>
    <Y>28.050</Y>
    <Z>2020</Z>
  </point>
  <point index="4481">
    <X>114.007</X>
    <Y>64.740</Y>
    <Z>2290</Z>
  </point>
  <point index="4482">
    <X>97.269</X>
    <Y>55.668</Y>
    <Z>2101</Z>
  </point>
  <point index="4483">
    <X>60.962</X>
    <Y>64.731</Y>
    <Z>2115</Z>
  </point>
  <point index="4484">
    <X>109.141</X>
    <Y>36.343</Y>
    <Z>2025</Z>
  </point>
  <point index="4485">
    <X>30.422</X>
    <Y>59.583</Y>
    <Z>2095</Z>
  </point>
  <point index="4486">
    <X>22.858</X>
    <Y>68.803</Y>
    <Z>2235</Z>
  </point>
  <point index="4487">
    <X>63.004</X>
    <Y>66.407</Y>
    <Z>2244</Z>
  </point>
  <point index="4488">
    <X>39.361</X>
    <Y>67.477</Y>
    <Z>2149</Z>
  </point>
  <point index="4489">
    <X>110.033</X>
    <Y>19.999</Y>
    <Z>2074</Z>
  </point>
  <point index="4490">
    <X>98.709</X>
    <Y>29.959</Y>
    <Z>2023</Z>
  </point>
  <point index="4491">
    <X>59.362</X>
    <Y>11.311</Y>
    <Z>2015</Z>
  </point>
  <point index="4492">
    <X>52.648</X>
    <Y>16.620</Y>
    <Z>2210</Z>
  </point>
  <point index="4493">
    <X>87.868</X>
    <Y>19.990</Y>
    <Z>2191</Z>
  </point>
  <point index="4494">
    <X>107.024</X>
    <Y>10.440</Y>
    <Z>2104</Z>
  </point>
  <point index="4495">
    <X>70.546</X>
    <Y>23.442</Y>
    <Z>2102</Z>
  </point>
  <point index="4496">
    <X>7.246</X>
    <Y>21.276</Y>
    <Z>2237</Z>
  </point>
  <point index="4497">
    <X>29.593</X>
    <Y>45.625</Y>
    <Z>2050</Z>
  </point>
  <point index="4498">
    <X>80.667</X>
    <Y>27.750</Y>
    <Z>2246</Z>
  </point>
  <point index="4499">
    <X>88.031</X>
    <Y>62.572</Y>
    <Z>2179</Z>
  </point>
  <point index="4500">
    <X>58.967</X>
    <Y>11.902</Y>
    <Z>2009</Z>
  </point>
  <point index="4501">
    <X>103.518</X>
    <Y>24.937</Y>
    <Z>2276</Z>
  </point>
  <point index="4502">
    <X>115.309</X>
    <Y>31.817</Y>
    <Z>2195</Z>
  </point>
  <point index="4503">
    <X>105.116</X>
    <Y>78.086</Y>
    <Z>2224</Z>
  </point>
  <point index="4504">
    <X>110.316</X>
    <Y>33.312</Y>
    <Z>2089</Z>
  </point>
  <point index="4505">
    <X>28.480</X>
    <Y>52.685</Y>
    <Z>2012</Z>
  </point>
  <point index="4506">
    <X>100.856</X>
    <Y>63.652</Y>
    <Z>2109</Z>
  </point>
  <point index="4507">
    <X>111.243</X>
    <Y>21.083</Y>
    <Z>2140</Z>
  </point>
  <point index="4508">
    <X>70.261</X>
    <Y>47.089</Y>
    <Z>2086</Z>
  </point>
  <point index="4509">
    <X>97.424</X>
    <Y>74.245</Y>
    <Z>2092</Z>
  </point>
  <point index="4510">
    <X>99.737</X>
    <Y>40.606</Y>
    <Z>2038</Z>
  </point>
  <point index="4511">
    <X>72.500</X>
    <Y>23.474</Y>
    <Z>2208</Z>
  </point>
  <point index="4512">
    <X>89.723</X>
    <Y>64.647</Y>
    <Z>2053</Z>
  </point>
  <point index="4513">
    <X>51.378</X>
    <Y>53.666</Y>
    <Z>2089</Z>
  </point>
  <point index="4514">
    <X>95.888</X>
    <Y>50.399</Y>
    <Z>2176</Z>
  </point>
  <point index="4515">
    <X>71.856</X>
    <Y>15.633</Y>
    <Z>2173</Z>
  </point>
  <point index="4516">
    <X>103.414</X>
    <Y>77.444</Y>
    <Z>2269</Z>
  </point>
  <point index="4517">
    <X>100.568</X>
    <Y>7.968</Y>
    <Z>2091</Z>
  </point>
  <point index="4518">
    <X>32.087</X>
    <Y>28.894</Y>
    <Z>2185</Z>
  </point>
  <point index="4519">
    <X>29.907</X>
    <Y>77.565</Y>
    <Z>2067</Z>
  </point>
  <point index="4520">
    <X>59.979</X>
    <Y>12.282</Y>
    <Z>2054</Z>
  </point>
  <point index="4521">
    <X>22.349</X>
    <Y>45.496</Y>
    <Z>2203</Z>
  </point>
  <point index="4522">
    <X>32.690</X>
    <Y>53.940</Y>
    <Z>2218</Z>
  </point>
  <point index="4523">
    <X>110.669</X>
    <Y>24.539</Y>
    <Z>2108</Z>
  </point>
  <point index="4524">
    <X>100.498</X>
    <Y>48.733</Y>
    <Z>2086</Z>
  </point>
  <point index="4525">
    <X>64.457</X>
    <Y>17.499</Y>
    <Z>2265</Z>
  </point>
  <point index="4526">
    <X>16.828</X>
    <Y>26.064</Y>
    <Z>2125</Z>
  </point>
  <point index="4527">
    <X>63.487</X>
    <Y>8.995</Y>
    <Z>2274</Z>
  </point>
  <point index="4528">
    <X>12.456</X>
    <Y>62.827</Y>
    <Z>2191</Z>
  </point>
  <point index="4529">
    <X>28.154</X>
    <Y>63.615</Y>
    <Z>2033</Z>
  </point>
  <point index="4530">
    <X>102.122</X>
    <Y>39.671</Y>
    <Z>2188</Z>
  </point>
  <point index="4531">
    <X>53.108</X>
    <Y>66.483</Y>
    <Z>2253</Z>
  </point>
  <point index="4532">
    <X>101.926</X>
    <Y>52.199</Y>
    <Z>2176</Z>
  </point>
  <point index="4533">
    <X>102.627</X>
    <Y>19.947</Y>
    <Z>2220</Z>
  </point>
  <point index="4534">
    <X>17.180</X>
    <Y>70.946</Y>
    <Z>2106</Z>
  </point>
  <point index="4535">
    <X>36.874</X>
    <Y>67.655</Y>
    <Z>2046</Z>
  </point>
  <point index="4536">
    <X>105.671</X>
    <Y>12.626</Y>
    <Z>2189</Z>
  </point>
  <point index="4537">
    <X>35.973</X>
    <Y>22.204</Y>
    <Z>2132</Z>
  </point>
  <point index="4538">
    <X>26.410</X>
    <Y>18.074</Y>
    <Z>2142</Z>
  </point>
  <point index="4539">
    <X>75.374</X>
    <Y>14.228</Y>
    <Z>2188</Z>
  </point>
  <point index="4540">
    <X>91.223</X>
    <Y>16.709</Y>
    <Z>2074</Z>
  </point>
  <point index="4541">
    <X>97.122</X>
    <Y>59.786</Y>
    <Z>2109</Z>
  </point>
  <point index="4542">
    <X>24.031</X>
    <Y>6.890</Y>
    <Z>2292</Z>
  </point>
  <point index="4543">
    <X>109.391</X>
    <Y>38.777</Y>
    <Z>2039</Z>
  </point>
  <point index="4544">
    <X>22.050</X>
    <Y>44.788</Y>
    <Z>2184</Z>
  </point>
  <point index="4545">
    <X>9.528</X>
    <Y>57.903</Y>
    <Z>2068</Z>
  </point>
  <point index="4546">
    <X>56.684</X>
    <Y>69.800</Y>
    <Z>2133</Z>
  </point>
  <point index="4547">
    <X>104.436</X>
    <Y>25.355</Y>
    <Z>2266</Z>
  </point>
  <point index="4548">
    <X>76.784</X>
    <Y>72.789</Y>
    <Z>2055</Z>
  </point>
  <point index="4549">
    <X>72.757</X>
    <Y>54.631</Y>
    <Z>2222</Z>
  </point>
  <point index="4550">
    <X>108.483</X>
    <Y>13.555</Y>
    <Z>2012</Z>
  </point>
  <point index="4551">
    <X>102.335</X>
    <Y>12.323</Y>
    <Z>2202</Z>
  </point>
  <point index="4552">
    <X>52.005</X>
    <Y>26.402</Y>
    <Z>2149</Z>
  </point>
  <point index="4553">
    <X>62.266</X>
    <Y>14.093</Y>
    <Z>2197</Z>
  </point>
  <point index="4554">
    <X>109.898</X>
    <Y>53.707</Y>
    <Z>2066</Z>
  </point>
  <point index="4555">
    <X>73.670</X>
    <Y>64.725</Y>
    <Z>2271</Z>
  </point>
  <point index="4556">
    <X>19.999</X>
    <Y>71.070</Y>
    <Z>2055</Z>
  </point>
  <point index="4557">
    <X>27.916</X>
    <Y>57.040</Y>
    <Z>2048</Z>
  </point>
  <point index="4558">
    <X>73.434</X>
    <Y>10.497</Y>
    <Z>2258</Z>
  </point>
  <point index="4559">
    <X>11.163</X>
    <Y>27.478</Y>
    <Z>2069</Z>
  </point>
  <point index="4560">
    <X>52.837</X>
    <Y>58.441</Y>
    <Z>2227</Z>
  </point>
  <point index="4561">
    <X>105.813</X>
    <Y>52.567</Y>
    <Z>2180</Z>
  </point>
  <point index="4562">
    <X>109.761</X>
    <Y>67.364</Y>
    <Z>2059</Z>
  </point>
  <point index="4563">
    <X>72.104</X>
    <Y>56.498</Y>
    <Z>2186</Z>
  </point>
  <point index="4564">
    <X>98.845</X>
    <Y>19.672</Y>
    <Z>2015</Z>
  </point>
  <point index="4565">
    <X>46.663</X>
    <Y>23.146</Y>
    <Z>2280</Z>
  </point>
  <point index="4566">
    <X>73.471</X>
    <Y>64.180</Y>
    <Z>2260</Z>
  </point>
  <point index="4567">
    <X>33.089</X>
    <Y>26.069</Y>
    <Z>2240</Z>
  </point>
  <point index="4568">
    <X>70.657</X>
    <Y>63.256</Y>
    <Z>2108</Z>
  </point>
  <point index="4569">
    <X>62.182</X>
    <Y>44.888</Y>
    <Z>2192</Z>
  </point>
  <point index="4570">
    <X>60.342</X>
    <Y>46.973</Y>
    <Z>2076</Z>
  </point>
  <point index="4571">
    <X>106.439</X>
    <Y>78.418</Y>
    <Z>2140</Z>
  </point>
  <point index="4572">
    <X>57.789</X>
    <Y>19.335</Y>
    <Z>2073</Z>
  </point>
  <point index="4573">
    <X>90.205</X>
    <Y>66.987</Y>
    <Z>2017</Z>
  </point>
  <point index="4574">
    <X>103.696</X>
    <Y>54.445</Y>
    <Z>2287</Z>
  </point>
  <point index="4575">
    <X>62.347</X>
    <Y>69.886</Y>
    <Z>2202</Z>
  </point>
  <point index="4576">
    <X>96.946</X>
    <Y>68.431</Y>
    <Z>2118</Z>
  </point>
  <point index="4577">
    <X>110.988</X>
    <Y>21.565</Y>
    <Z>2126</Z>
  </point>
  <point index="4578">
    <X>62.333</X>
    <Y>70.822</Y>
    <Z>2202</Z>
  </point>
  <point index="4579">
    <X>61.696</X>
    <Y>37.252</Y>
    <Z>2161</Z>
  </point>
  <point index="4580">
    <X>51.343</X>
    <Y>12.477</Y>
    <Z>2086</Z>
  </point>
  <point index="4581">
    <X>97.451</X>
    <Y>75.325</Y>
    <Z>2091</Z>
  </point>
  <point index="4582">
    <X>26.343</X>
    <Y>64.816</Y>
    <Z>2146</Z>
  </point>
  <point index="4583">
    <X>91.742</X>
    <Y>15.630</Y>
    <Z>2124</Z>
  </point>
  <point index="4584">
    <X>70.355</X>
    <Y>77.744</Y>
    <Z>2091</Z>
  </point>
  <point index="4585">
    <X>13.821</X>
    <Y>66.367</Y>
    <Z>2288</Z>
  </point>
  <point index="4586">
    <X>21.910</X>
    <Y>35.983</Y>
    <Z>2175</Z>
  </point>
  <point index="4587">
    <X>64.993</X>
    <Y>62.066</Y>
    <Z>2231</Z>
  </point>
  <point index="4588">
    <X>71.133</X>
    <Y>50.785</Y>
    <Z>2134</Z>
  </point>
  <point index="4589">
    <X>99.576</X>
    <Y>16.180</Y>
    <Z>2028</Z>
  </point>
  <point index="4590">
    <X>106.940</X>
    <Y>6.538</Y>
    <Z>2109</Z>
  </point>
  <point index="4591">
    <X>29.860</X>
    <Y>70.248</Y>
    <Z>2064</Z>
  </point>
  <point index="4592">
    <X>10.894</X>
    <Y>65.207</Y>
    <Z>2043</Z>
  </point>
  <point index="4593">
    <X>16.065</X>
    <Y>26.544</Y>
    <Z>2166</Z>
  </point>
  <point index="4594">
    <X>109.965</X>
    <Y>56.968</Y>
    <Z>2070</Z>
  </point>
  <point index="4595">
    <X>103.847</X>
    <Y>37.836</Y>
    <Z>2297</Z>
  </point>
  <point index="4596">
    <X>25.875</X>
    <Y>63.504</Y>
    <Z>2176</Z>
  </point>
  <point index="4597">
    <X>63.763</X>
    <Y>66.798</Y>
    <Z>2291</Z>
  </point>
  <point index="4598">
    <X>18.731</X>
    <Y>60.675</Y>
    <Z>2021</Z>
  </point>
  <point index="4599">
    <X>65.948</X>
    <Y>33.661</Y>
    <Z>2171</Z>
  </point>
  <point index="4600">
    <X>91.062</X>
    <Y>59.694</Y>
    <Z>2059</Z>
  </point>
  <point index="4601">
    <X>102.673</X>
    <Y>36.443</Y>
    <Z>2223</Z>
  </point>
  <point index="4602">
    <X>54.527</X>
    <Y>57.628</Y>
    <Z>2250</Z>
  </point>
  <point index="4603">
    <X>116.818</X>
    <Y>50.032</Y>
    <Z>2051</Z>
  </point>
  <point index="4604">
    <X>116.218</X>
    <Y>35.076</Y>
    <Z>2108</Z>
  </point>
  <point index="4605">
    <X>65.135</X>
    <Y>26.311</Y>
    <Z>2222</Z>
  </point>
  <point index="4606">
    <X>109.856</X>
    <Y>39.217</Y>
    <Z>2064</Z>
  </point>
  <point index="4607">
    <X>71.692</X>
    <Y>10.718</Y>
    <Z>2164</Z>
  </point>
  <point index="4608">
    <X>19.783</X>
    <Y>32.214</Y>
    <Z>2041</Z>
  </point>
  <point index="4609">
    <X>12.825</X>
    <Y>54.893</Y>
    <Z>2226</Z>
  </point>
  <point index="4610">
    <X>99.777</X>
    <Y>29.540</Y>
    <Z>2041</Z>
  </point>
  <point index="4611">
    <X>101.372</X>
    <Y>24.307</Y>
    <Z>2141</Z>
  </point>
  <point index="4612">
    <X>23.214</X>
    <Y>29.129</Y>
    <Z>2257</Z>
  </point>
  <point index="4613">
    <X>105.512</X>
    <Y>41.118</Y>
    <Z>2199</Z>
  </point>
  <point index="4614">
    <X>55.909</X>
    <Y>32.406</Y>
    <Z>2175</Z>
  </point>
  <point index="4615">
    <X>95.422</X>
    <Y>55.217</Y>
    <Z>2201</Z>
  </point>
  <point index="4616">
    <X>13.047</X>
    <Y>70.635</Y>
    <Z>2247</Z>
  </point>
  <point index="4617">
    <X>99.600</X>
    <Y>64.670</Y>
    <Z>2030</Z>
  </point>
  <point index="4618">
    <X>67.992</X>
    <Y>27.246</Y>
    <Z>2043</Z>
  </point>
  <point index="4619">
    <X>72.758</X>
    <Y>56.068</Y>
    <Z>2222</Z>
  </point>
  <point index="4620">
    <X>9.887</X>
    <Y>26.587</Y>
    <Z>2041</Z>
  </point>
  <point index="4621">
    <X>88.046</X>
    <Y>63.687</Y>
    <Z>2178</Z>
  </point>
  <point index="4622">
    <X>102.642</X>
    <Y>48.705</Y>
    <Z>2221</Z>
  </point>
  <point index="4623">
    <X>50.274</X>
    <Y>63.648</Y>
    <Z>2012</Z>
  </point>
  <point index="4624">
    <X>58.542</X>
    <Y>61.325</Y>
    <Z>2032</Z>
  </point>
  <point index="4625">
    <X>14.602</X>
    <Y>21.408</Y>
    <Z>2246</Z>
  </point>
  <point index="4626">
    <X>29.468</X>
    <Y>55.419</Y>
    <Z>2043</Z>
  </point>
  <point index="4627">
    <X>108.505</X>
    <Y>32.102</Y>
    <Z>2011</Z>
  </point>
  <point index="4628">
    <X>103.923</X>
    <Y>31.487</Y>
    <Z>2299</Z>
  </point>
  <point index="4629">
    <X>96.763</X>
    <Y>59.366</Y>
    <Z>2128</Z>
  </point>
  <point index="4630">
    <X>70.329</X>
    <Y>67.552</Y>
    <Z>2090</Z>
  </point>
  <point index="4631">
    <X>60.965</X>
    <Y>66.305</Y>
    <Z>2116</Z>
  </point>
  <point index="4632">
    <X>98.811</X>
    <Y>36.770</Y>
    <Z>2017</Z>
  </point>
  <point index="4633">
    <X>55.057</X>
    <Y>70.524</Y>
    <Z>2221</Z>
  </point>
  <point index="4634">
    <X>116.763</X>
    <Y>60.705</Y>
    <Z>2057</Z>
  </point>
  <point index="4635">
    <X>66.364</X>
    <Y>70.438</Y>
    <Z>2145</Z>
  </point>
  <point index="4636">
    <X>113.395</X>
    <Y>21.093</Y>
    <Z>2256</Z>
  </point>
  <point index="4637">
    <X>93.006</X>
    <Y>56.251</Y>
    <Z>2243</Z>
  </point>
  <point index="4638">
    <X>28.063</X>
    <Y>53.947</Y>
    <Z>2038</Z>
  </point>
  <point index="4639">
    <X>89.168</X>
    <Y>16.279</Y>
    <Z>2094</Z>
  </point>
  <point index="4640">
    <X>66.325</X>
    <Y>21.516</Y>
    <Z>2148</Z>
  </point>
  <point index="4641">
    <X>68.164</X>
    <Y>34.842</Y>
    <Z>2032</Z>
  </point>
  <point index="4642">
    <X>21.217</X>
    <Y>38.565</Y>
    <Z>2131</Z>
  </point>
  <point index="4643">
    <X>47.300</X>
    <Y>60.283</Y>
    <Z>2233</Z>
  </point>
  <point index="4644">
    <X>53.562</X>
    <Y>37.790</Y>
    <Z>2296</Z>
  </point>
  <point index="4645">
    <X>71.807</X>
    <Y>27.299</Y>
    <Z>2170</Z>
  </point>
  <point index="4646">
    <X>74.910</X>
    <Y>69.837</Y>
    <Z>2233</Z>
  </point>
  <point index="4647">
    <X>63.533</X>
    <Y>33.841</Y>
    <Z>2277</Z>
  </point>
  <point index="4648">
    <X>12.762</X>
    <Y>50.040</Y>
    <Z>2220</Z>
  </point>
  <point index="4649">
    <X>98.815</X>
    <Y>71.355</Y>
    <Z>2017</Z>
  </point>
  <point index="4650">
    <X>103.943</X>
    <Y>77.174</Y>
    <Z>2297</Z>
  </point>
  <point index="4651">
    <X>63.675</X>
    <Y>77.609</Y>
    <Z>2286</Z>
  </point>
  <point index="4652">
    <X>93.038</X>
    <Y>30.780</Y>
    <Z>2247</Z>
  </point>
  <point index="4653">
    <X>119.663</X>
    <Y>59.339</Y>
    <Z>2171</Z>
  </point>
  <point index="4654">
    <X>34.670</X>
    <Y>20.854</Y>
    <Z>2255</Z>
  </point>
  <point index="4655">
    <X>56.042</X>
    <Y>59.188</Y>
    <Z>2167</Z>
  </point>
[truncated: 460,587 more chars]
