# Supplementary material for: LIFTOSCOPE: development of an automated AI-based module for time-effective and contactless analysis and isolation of cells in microtiter plates
Source: J Biol Eng. 2023 Feb 7;17:10. doi: 10.1186/s13036-023-00329-9 (PMC9903473; doi:10.1186/s13036-023-00329-9)
Supplement: Supplementary file 1 — Additional file 1. [file 13036_2023_329_MOESM1_ESM.zip › Points22.xml]

<points>
  <point index="1">
    <X>90.544</X>
    <Y>17.865</Y>
    <Z>2110</Z>
  </point>
  <point index="2">
    <X>67.864</X>
    <Y>17.292</Y>
    <Z>2110</Z>
  </point>
  <point index="3">
    <X>88.602</X>
    <Y>20.789</Y>
    <Z>2199</Z>
  </point>
  <point index="4">
    <X>96.648</X>
    <Y>57.875</Y>
    <Z>2181</Z>
  </point>
  <point index="5">
    <X>89.385</X>
    <Y>63.567</Y>
    <Z>2163</Z>
  </point>
  <point index="6">
    <X>22.556</X>
    <Y>58.916</Y>
    <Z>2184</Z>
  </point>
  <point index="7">
    <X>9.788</X>
    <Y>26.054</Y>
    <Z>2145</Z>
  </point>
  <point index="8">
    <X>34.286</X>
    <Y>72.626</Y>
    <Z>2027</Z>
  </point>
  <point index="9">
    <X>54.463</X>
    <Y>73.417</Y>
    <Z>2074</Z>
  </point>
  <point index="10">
    <X>23.840</X>
    <Y>50.283</Y>
    <Z>2295</Z>
  </point>
  <point index="11">
    <X>103.916</X>
    <Y>67.861</Y>
    <Z>2299</Z>
  </point>
  <point index="12">
    <X>8.352</X>
    <Y>22.019</Y>
    <Z>2211</Z>
  </point>
  <point index="13">
    <X>24.564</X>
    <Y>45.769</Y>
    <Z>2243</Z>
  </point>
  <point index="14">
    <X>92.752</X>
    <Y>66.850</Y>
    <Z>2009</Z>
  </point>
  <point index="15">
    <X>61.554</X>
    <Y>47.791</Y>
    <Z>2097</Z>
  </point>
  <point index="16">
    <X>116.577</X>
    <Y>70.513</Y>
    <Z>2079</Z>
  </point>
  <point index="17">
    <X>18.428</X>
    <Y>57.607</Y>
    <Z>2268</Z>
  </point>
  <point index="18">
    <X>32.439</X>
    <Y>30.770</Y>
    <Z>2118</Z>
  </point>
  <point index="19">
    <X>15.925</X>
    <Y>76.324</Y>
    <Z>2145</Z>
  </point>
  <point index="20">
    <X>66.455</X>
    <Y>16.097</Y>
    <Z>2079</Z>
  </point>
  <point index="21">
    <X>63.766</X>
    <Y>36.682</Y>
    <Z>2288</Z>
  </point>
  <point index="22">
    <X>71.109</X>
    <Y>50.278</Y>
    <Z>2183</Z>
  </point>
  <point index="23">
    <X>36.218</X>
    <Y>30.885</Y>
    <Z>2063</Z>
  </point>
  <point index="24">
    <X>33.522</X>
    <Y>67.109</Y>
    <Z>2065</Z>
  </point>
  <point index="25">
    <X>77.383</X>
    <Y>69.376</Y>
    <Z>2116</Z>
  </point>
  <point index="26">
    <X>16.802</X>
    <Y>16.111</Y>
    <Z>2188</Z>
  </point>
  <point index="27">
    <X>62.899</X>
    <Y>15.789</Y>
    <Z>2214</Z>
  </point>
  <point index="28">
    <X>21.459</X>
    <Y>73.189</Y>
    <Z>2089</Z>
  </point>
  <point index="29">
    <X>97.864</X>
    <Y>12.153</Y>
    <Z>2240</Z>
  </point>
  <point index="30">
    <X>31.459</X>
    <Y>75.241</Y>
    <Z>2166</Z>
  </point>
  <point index="31">
    <X>96.414</X>
    <Y>11.742</Y>
    <Z>2169</Z>
  </point>
  <point index="32">
    <X>7.674</X>
    <Y>59.498</Y>
    <Z>2242</Z>
  </point>
  <point index="33">
    <X>25.933</X>
    <Y>60.084</Y>
    <Z>2124</Z>
  </point>
  <point index="34">
    <X>94.176</X>
    <Y>33.146</Y>
    <Z>2060</Z>
  </point>
  <point index="35">
    <X>108.067</X>
    <Y>68.091</Y>
    <Z>2156</Z>
  </point>
  <point index="36">
    <X>109.836</X>
    <Y>71.685</Y>
    <Z>2245</Z>
  </point>
  <point index="37">
    <X>27.514</X>
    <Y>67.263</Y>
    <Z>2031</Z>
  </point>
  <point index="38">
    <X>30.257</X>
    <Y>46.730</Y>
    <Z>2224</Z>
  </point>
  <point index="39">
    <X>7.757</X>
    <Y>66.971</Y>
    <Z>2238</Z>
  </point>
  <point index="40">
    <X>119.721</X>
    <Y>31.109</Y>
    <Z>2223</Z>
  </point>
  <point index="41">
    <X>62.671</X>
    <Y>48.914</Y>
    <Z>2194</Z>
  </point>
  <point index="42">
    <X>98.915</X>
    <Y>27.705</Y>
    <Z>2291</Z>
  </point>
  <point index="43">
    <X>37.284</X>
    <Y>66.885</Y>
    <Z>2112</Z>
  </point>
  <point index="44">
    <X>63.555</X>
    <Y>62.990</Y>
    <Z>2270</Z>
  </point>
  <point index="45">
    <X>91.491</X>
    <Y>26.782</Y>
    <Z>2067</Z>
  </point>
  <point index="46">
    <X>54.782</X>
    <Y>64.375</Y>
    <Z>2089</Z>
  </point>
  <point index="47">
    <X>74.148</X>
    <Y>69.765</Y>
    <Z>2034</Z>
  </point>
  <point index="48">
    <X>70.547</X>
    <Y>24.986</Y>
    <Z>2210</Z>
  </point>
  <point index="49">
    <X>98.065</X>
    <Y>25.595</Y>
    <Z>2250</Z>
  </point>
  <point index="50">
    <X>72.743</X>
    <Y>29.820</Y>
    <Z>2103</Z>
  </point>
  <point index="51">
    <X>10.153</X>
    <Y>58.643</Y>
    <Z>2128</Z>
  </point>
  <point index="52">
    <X>95.215</X>
    <Y>16.457</Y>
    <Z>2111</Z>
  </point>
  <point index="53">
    <X>98.396</X>
    <Y>31.250</Y>
    <Z>2266</Z>
  </point>
  <point index="54">
    <X>109.496</X>
    <Y>54.876</Y>
    <Z>2262</Z>
  </point>
  <point index="55">
    <X>28.131</X>
    <Y>34.603</Y>
    <Z>2170</Z>
  </point>
  <point index="56">
    <X>76.819</X>
    <Y>50.244</Y>
    <Z>2090</Z>
  </point>
  <point index="57">
    <X>55.181</X>
    <Y>52.593</Y>
    <Z>2109</Z>
  </point>
  <point index="58">
    <X>114.272</X>
    <Y>22.634</Y>
    <Z>2028</Z>
  </point>
  <point index="59">
    <X>109.649</X>
    <Y>25.924</Y>
    <Z>2254</Z>
  </point>
  <point index="60">
    <X>49.582</X>
    <Y>71.198</Y>
    <Z>2154</Z>
  </point>
  <point index="61">
    <X>76.717</X>
    <Y>12.378</Y>
    <Z>2086</Z>
  </point>
  <point index="62">
    <X>28.972</X>
    <Y>35.405</Y>
    <Z>2287</Z>
  </point>
  <point index="63">
    <X>71.112</X>
    <Y>73.435</Y>
    <Z>2183</Z>
  </point>
  <point index="64">
    <X>56.217</X>
    <Y>17.197</Y>
    <Z>2160</Z>
  </point>
  <point index="65">
    <X>74.849</X>
    <Y>57.241</Y>
    <Z>2000</Z>
  </point>
  <point index="66">
    <X>110.418</X>
    <Y>61.396</Y>
    <Z>2217</Z>
  </point>
  <point index="67">
    <X>95.191</X>
    <Y>37.624</Y>
    <Z>2109</Z>
  </point>
  <point index="68">
    <X>68.720</X>
    <Y>26.841</Y>
    <Z>2300</Z>
  </point>
  <point index="69">
    <X>27.056</X>
    <Y>38.555</Y>
    <Z>2027</Z>
  </point>
  <point index="70">
    <X>32.576</X>
    <Y>65.802</Y>
    <Z>2111</Z>
  </point>
  <point index="71">
    <X>117.939</X>
    <Y>23.251</Y>
    <Z>2142</Z>
  </point>
  <point index="72">
    <X>20.645</X>
    <Y>67.697</Y>
    <Z>2019</Z>
  </point>
  <point index="73">
    <X>98.196</X>
    <Y>63.397</Y>
    <Z>2256</Z>
  </point>
  <point index="74">
    <X>23.804</X>
    <Y>39.772</Y>
    <Z>2292</Z>
  </point>
  <point index="75">
    <X>66.349</X>
    <Y>78.819</Y>
    <Z>2088</Z>
  </point>
  <point index="76">
    <X>98.468</X>
    <Y>29.343</Y>
    <Z>2270</Z>
  </point>
  <point index="77">
    <X>20.071</X>
    <Y>20.477</Y>
    <Z>2080</Z>
  </point>
  <point index="78">
    <X>46.754</X>
    <Y>61.287</Y>
    <Z>2284</Z>
  </point>
  <point index="79">
    <X>57.437</X>
    <Y>72.006</Y>
    <Z>2219</Z>
  </point>
  <point index="80">
    <X>21.316</X>
    <Y>35.964</Y>
    <Z>2077</Z>
  </point>
  <point index="81">
    <X>37.646</X>
    <Y>57.366</Y>
    <Z>2128</Z>
  </point>
  <point index="82">
    <X>118.895</X>
    <Y>31.054</Y>
    <Z>2185</Z>
  </point>
  <point index="83">
    <X>77.417</X>
    <Y>19.550</Y>
    <Z>2118</Z>
  </point>
  <point index="84">
    <X>26.944</X>
    <Y>63.893</Y>
    <Z>2037</Z>
  </point>
  <point index="85">
    <X>108.969</X>
    <Y>46.221</Y>
    <Z>2287</Z>
  </point>
  <point index="86">
    <X>52.293</X>
    <Y>49.521</Y>
    <Z>2030</Z>
  </point>
  <point index="87">
    <X>59.109</X>
    <Y>12.632</Y>
    <Z>2296</Z>
  </point>
  <point index="88">
    <X>24.725</X>
    <Y>68.157</Y>
    <Z>2229</Z>
  </point>
  <point index="89">
    <X>26.814</X>
    <Y>12.982</Y>
    <Z>2048</Z>
  </point>
  <point index="90">
    <X>66.750</X>
    <Y>25.800</Y>
    <Z>2054</Z>
  </point>
  <point index="91">
    <X>28.431</X>
    <Y>17.003</Y>
    <Z>2237</Z>
  </point>
  <point index="92">
    <X>58.007</X>
    <Y>26.257</Y>
    <Z>2247</Z>
  </point>
  <point index="93">
    <X>53.918</X>
    <Y>64.014</Y>
    <Z>2047</Z>
  </point>
  <point index="94">
    <X>53.386</X>
    <Y>24.961</Y>
    <Z>2021</Z>
  </point>
  <point index="95">
    <X>62.566</X>
    <Y>26.832</Y>
    <Z>2185</Z>
  </point>
  <point index="96">
    <X>94.066</X>
    <Y>31.926</Y>
    <Z>2054</Z>
  </point>
  <point index="97">
    <X>103.715</X>
    <Y>27.969</Y>
    <Z>2284</Z>
  </point>
  <point index="98">
    <X>18.261</X>
    <Y>19.348</Y>
    <Z>2259</Z>
  </point>
  <point index="99">
    <X>70.078</X>
    <Y>17.357</Y>
    <Z>2233</Z>
  </point>
  <point index="100">
    <X>46.922</X>
    <Y>23.762</Y>
    <Z>2276</Z>
  </point>
  <point index="101">
    <X>76.981</X>
    <Y>17.737</Y>
    <Z>2098</Z>
  </point>
  <point index="102">
    <X>95.368</X>
    <Y>21.262</Y>
    <Z>2118</Z>
  </point>
  <point index="103">
    <X>17.268</X>
    <Y>68.117</Y>
    <Z>2211</Z>
  </point>
  <point index="104">
    <X>23.734</X>
    <Y>48.463</Y>
    <Z>2286</Z>
  </point>
  <point index="105">
    <X>64.407</X>
    <Y>10.607</Y>
    <Z>2256</Z>
  </point>
  <point index="106">
    <X>94.475</X>
    <Y>19.360</Y>
    <Z>2074</Z>
  </point>
  <point index="107">
    <X>71.223</X>
    <Y>55.430</Y>
    <Z>2177</Z>
  </point>
  <point index="108">
    <X>62.232</X>
    <Y>60.600</Y>
    <Z>2156</Z>
  </point>
  <point index="109">
    <X>111.116</X>
    <Y>51.479</Y>
    <Z>2182</Z>
  </point>
  <point index="110">
    <X>28.653</X>
    <Y>15.252</Y>
    <Z>2287</Z>
  </point>
  <point index="111">
    <X>39.300</X>
    <Y>67.938</Y>
    <Z>2204</Z>
  </point>
  <point index="112">
    <X>53.717</X>
    <Y>21.371</Y>
    <Z>2037</Z>
  </point>
  <point index="113">
    <X>118.550</X>
    <Y>28.458</Y>
    <Z>2169</Z>
  </point>
  <point index="114">
    <X>30.575</X>
    <Y>60.058</Y>
    <Z>2209</Z>
  </point>
  <point index="115">
    <X>115.446</X>
    <Y>16.543</Y>
    <Z>2027</Z>
  </point>
  <point index="116">
    <X>20.102</X>
    <Y>32.610</Y>
    <Z>2073</Z>
  </point>
  <point index="117">
    <X>70.729</X>
    <Y>32.967</Y>
    <Z>2201</Z>
  </point>
  <point index="118">
    <X>111.083</X>
    <Y>35.259</Y>
    <Z>2184</Z>
  </point>
  <point index="119">
    <X>91.174</X>
    <Y>35.567</Y>
    <Z>2081</Z>
  </point>
  <point index="120">
    <X>14.740</X>
    <Y>9.381</Y>
    <Z>2087</Z>
  </point>
  <point index="121">
    <X>99.277</X>
    <Y>33.093</Y>
    <Z>2258</Z>
  </point>
  <point index="122">
    <X>104.374</X>
    <Y>32.330</Y>
    <Z>2259</Z>
  </point>
  <point index="123">
    <X>74.110</X>
    <Y>51.940</Y>
    <Z>2036</Z>
  </point>
  <point index="124">
    <X>30.434</X>
    <Y>11.795</Y>
    <Z>2216</Z>
  </point>
  <point index="125">
    <X>97.261</X>
    <Y>54.897</Y>
    <Z>2211</Z>
  </point>
  <point index="126">
    <X>112.513</X>
    <Y>32.364</Y>
    <Z>2114</Z>
  </point>
  <point index="127">
    <X>68.184</X>
    <Y>22.152</Y>
    <Z>2182</Z>
  </point>
  <point index="128">
    <X>52.666</X>
    <Y>64.232</Y>
    <Z>2013</Z>
  </point>
  <point index="129">
    <X>95.552</X>
    <Y>10.825</Y>
    <Z>2127</Z>
  </point>
  <point index="130">
    <X>23.890</X>
    <Y>45.034</Y>
    <Z>2299</Z>
  </point>
  <point index="131">
    <X>9.707</X>
    <Y>54.079</Y>
    <Z>2149</Z>
  </point>
  <point index="132">
    <X>102.389</X>
    <Y>74.339</Y>
    <Z>2170</Z>
  </point>
  <point index="133">
    <X>16.314</X>
    <Y>64.700</Y>
    <Z>2164</Z>
  </point>
  <point index="134">
    <X>65.279</X>
    <Y>55.984</Y>
    <Z>2181</Z>
  </point>
  <point index="135">
    <X>66.949</X>
    <Y>22.560</Y>
    <Z>2037</Z>
  </point>
  <point index="136">
    <X>56.388</X>
    <Y>75.072</Y>
    <Z>2168</Z>
  </point>
  <point index="137">
    <X>119.179</X>
    <Y>32.088</Y>
    <Z>2198</Z>
  </point>
  <point index="138">
    <X>37.374</X>
    <Y>19.106</Y>
    <Z>2116</Z>
  </point>
  <point index="139">
    <X>73.339</X>
    <Y>21.265</Y>
    <Z>2074</Z>
  </point>
  <point index="140">
    <X>113.575</X>
    <Y>28.372</Y>
    <Z>2062</Z>
  </point>
  <point index="141">
    <X>8.094</X>
    <Y>64.279</Y>
    <Z>2222</Z>
  </point>
  <point index="142">
    <X>111.600</X>
    <Y>31.709</Y>
    <Z>2159</Z>
  </point>
  <point index="143">
    <X>58.168</X>
    <Y>29.810</Y>
    <Z>2255</Z>
  </point>
  <point index="144">
    <X>74.972</X>
    <Y>59.486</Y>
    <Z>2006</Z>
  </point>
  <point index="145">
    <X>103.040</X>
    <Y>14.333</Y>
    <Z>2226</Z>
  </point>
  <point index="146">
    <X>114.724</X>
    <Y>64.325</Y>
    <Z>2006</Z>
  </point>
  <point index="147">
    <X>115.862</X>
    <Y>74.062</Y>
    <Z>2046</Z>
  </point>
  <point index="148">
    <X>107.056</X>
    <Y>33.967</Y>
    <Z>2027</Z>
  </point>
  <point index="149">
    <X>116.714</X>
    <Y>11.840</Y>
    <Z>2085</Z>
  </point>
  <point index="150">
    <X>62.224</X>
    <Y>8.561</Y>
    <Z>2155</Z>
  </point>
  <point index="151">
    <X>33.167</X>
    <Y>49.813</Y>
    <Z>2082</Z>
  </point>
  <point index="152">
    <X>93.860</X>
    <Y>65.159</Y>
    <Z>2044</Z>
  </point>
  <point index="153">
    <X>48.020</X>
    <Y>66.152</Y>
    <Z>2226</Z>
  </point>
  <point index="154">
    <X>101.557</X>
    <Y>65.656</Y>
    <Z>2098</Z>
  </point>
  <point index="155">
    <X>77.166</X>
    <Y>67.127</Y>
    <Z>2106</Z>
  </point>
  <point index="156">
    <X>70.793</X>
    <Y>73.885</Y>
    <Z>2198</Z>
  </point>
  <point index="157">
    <X>90.999</X>
    <Y>16.014</Y>
    <Z>2089</Z>
  </point>
  <point index="158">
    <X>57.590</X>
    <Y>49.793</Y>
    <Z>2227</Z>
  </point>
  <point index="159">
    <X>34.371</X>
    <Y>14.167</Y>
    <Z>2023</Z>
  </point>
  <point index="160">
    <X>54.216</X>
    <Y>38.190</Y>
    <Z>2062</Z>
  </point>
  <point index="161">
    <X>118.141</X>
    <Y>63.859</Y>
    <Z>2151</Z>
  </point>
  <point index="162">
    <X>103.967</X>
    <Y>70.798</Y>
    <Z>2294</Z>
  </point>
  <point index="163">
    <X>105.006</X>
    <Y>8.758</Y>
    <Z>2205</Z>
  </point>
  <point index="164">
    <X>29.032</X>
    <Y>62.195</Y>
    <Z>2284</Z>
  </point>
  <point index="165">
    <X>100.084</X>
    <Y>14.356</Y>
    <Z>2077</Z>
  </point>
  <point index="166">
    <X>33.470</X>
    <Y>70.749</Y>
    <Z>2067</Z>
  </point>
  <point index="167">
    <X>92.749</X>
    <Y>68.233</Y>
    <Z>2009</Z>
  </point>
  <point index="168">
    <X>53.236</X>
    <Y>73.256</Y>
    <Z>2014</Z>
  </point>
  <point index="169">
    <X>115.945</X>
    <Y>20.954</Y>
    <Z>2050</Z>
  </point>
  <point index="170">
    <X>118.775</X>
    <Y>62.071</Y>
    <Z>2180</Z>
  </point>
  <point index="171">
    <X>101.074</X>
    <Y>9.933</Y>
    <Z>2056</Z>
  </point>
  <point index="172">
    <X>57.716</X>
    <Y>8.988</Y>
    <Z>2233</Z>
  </point>
  <point index="173">
    <X>111.046</X>
    <Y>22.270</Y>
    <Z>2186</Z>
  </point>
  <point index="174">
    <X>20.752</X>
    <Y>25.510</Y>
    <Z>2028</Z>
  </point>
  <point index="175">
    <X>75.275</X>
    <Y>16.267</Y>
    <Z>2020</Z>
  </point>
  <point index="176">
    <X>33.204</X>
    <Y>36.640</Y>
    <Z>2080</Z>
  </point>
  <point index="177">
    <X>20.687</X>
    <Y>59.126</Y>
    <Z>2023</Z>
  </point>
  <point index="178">
    <X>66.817</X>
    <Y>73.750</Y>
    <Z>2048</Z>
  </point>
  <point index="179">
    <X>52.360</X>
    <Y>67.593</Y>
    <Z>2027</Z>
  </point>
  <point index="180">
    <X>64.171</X>
    <Y>23.090</Y>
    <Z>2277</Z>
  </point>
  <point index="181">
    <X>89.085</X>
    <Y>19.307</Y>
    <Z>2177</Z>
  </point>
  <point index="182">
    <X>110.731</X>
    <Y>67.499</Y>
    <Z>2201</Z>
  </point>
  <point index="183">
    <X>89.693</X>
    <Y>33.330</Y>
    <Z>2149</Z>
  </point>
  <point index="184">
    <X>27.111</X>
    <Y>67.511</Y>
    <Z>2023</Z>
  </point>
  <point index="185">
    <X>91.178</X>
    <Y>58.046</Y>
    <Z>2081</Z>
  </point>
  <point index="186">
    <X>92.422</X>
    <Y>24.779</Y>
    <Z>2024</Z>
  </point>
  <point index="187">
    <X>114.785</X>
    <Y>69.339</Y>
    <Z>2003</Z>
  </point>
  <point index="188">
    <X>107.216</X>
    <Y>76.010</Y>
    <Z>2014</Z>
  </point>
  <point index="189">
    <X>65.753</X>
    <Y>46.666</Y>
    <Z>2140</Z>
  </point>
  <point index="190">
    <X>51.656</X>
    <Y>33.863</Y>
    <Z>2059</Z>
  </point>
  <point index="191">
    <X>112.770</X>
    <Y>61.440</Y>
    <Z>2102</Z>
  </point>
  <point index="192">
    <X>71.621</X>
    <Y>22.237</Y>
    <Z>2158</Z>
  </point>
  <point index="193">
    <X>69.173</X>
    <Y>63.435</Y>
    <Z>2277</Z>
  </point>
  <point index="194">
    <X>108.239</X>
    <Y>34.102</Y>
    <Z>2194</Z>
  </point>
  <point index="195">
    <X>11.620</X>
    <Y>26.949</Y>
    <Z>2061</Z>
  </point>
  <point index="196">
    <X>29.779</X>
    <Y>14.029</Y>
    <Z>2248</Z>
  </point>
  <point index="197">
    <X>14.164</X>
    <Y>15.419</Y>
    <Z>2059</Z>
  </point>
  <point index="198">
    <X>102.402</X>
    <Y>29.840</Y>
    <Z>2171</Z>
  </point>
  <point index="199">
    <X>20.210</X>
    <Y>55.415</Y>
    <Z>2049</Z>
  </point>
  <point index="200">
    <X>110.012</X>
    <Y>72.383</Y>
    <Z>2236</Z>
  </point>
  <point index="201">
    <X>66.514</X>
    <Y>6.514</Y>
    <Z>2074</Z>
  </point>
  <point index="202">
    <X>30.180</X>
    <Y>38.664</Y>
    <Z>2228</Z>
  </point>
  <point index="203">
    <X>11.244</X>
    <Y>73.673</Y>
    <Z>2078</Z>
  </point>
  <point index="204">
    <X>18.441</X>
    <Y>59.207</Y>
    <Z>2268</Z>
  </point>
  <point index="205">
    <X>94.271</X>
    <Y>31.637</Y>
    <Z>2064</Z>
  </point>
  <point index="206">
    <X>80.173</X>
    <Y>29.403</Y>
    <Z>2244</Z>
  </point>
  <point index="207">
    <X>33.543</X>
    <Y>51.484</Y>
    <Z>2064</Z>
  </point>
  <point index="208">
    <X>64.232</X>
    <Y>6.260</Y>
    <Z>2271</Z>
  </point>
  <point index="209">
    <X>109.511</X>
    <Y>66.890</Y>
    <Z>2261</Z>
  </point>
  <point index="210">
    <X>89.645</X>
    <Y>26.025</Y>
    <Z>2151</Z>
  </point>
  <point index="211">
    <X>70.897</X>
    <Y>66.234</Y>
    <Z>2193</Z>
  </point>
  <point index="212">
    <X>41.147</X>
    <Y>60.487</Y>
    <Z>2288</Z>
  </point>
  <point index="213">
    <X>100.287</X>
    <Y>67.678</Y>
    <Z>2031</Z>
  </point>
  <point index="214">
    <X>105.796</X>
    <Y>61.631</Y>
    <Z>2136</Z>
  </point>
  <point index="215">
    <X>113.674</X>
    <Y>32.906</Y>
    <Z>2057</Z>
  </point>
  <point index="216">
    <X>59.703</X>
    <Y>24.743</Y>
    <Z>2162</Z>
  </point>
  <point index="217">
    <X>89.982</X>
    <Y>31.217</Y>
    <Z>2136</Z>
  </point>
  <point index="218">
    <X>91.948</X>
    <Y>53.984</Y>
    <Z>2046</Z>
  </point>
  <point index="219">
    <X>97.849</X>
    <Y>12.687</Y>
    <Z>2239</Z>
  </point>
  <point index="220">
    <X>24.612</X>
    <Y>58.451</Y>
    <Z>2238</Z>
  </point>
  <point index="221">
    <X>77.506</X>
    <Y>28.980</Y>
    <Z>2122</Z>
  </point>
  <point index="222">
    <X>51.927</X>
    <Y>24.887</Y>
    <Z>2047</Z>
  </point>
  <point index="223">
    <X>17.919</X>
    <Y>60.971</Y>
    <Z>2243</Z>
  </point>
  <point index="224">
    <X>64.591</X>
    <Y>40.186</Y>
    <Z>2240</Z>
  </point>
  <point index="225">
    <X>104.737</X>
    <Y>32.748</Y>
    <Z>2228</Z>
  </point>
  <point index="226">
    <X>105.625</X>
    <Y>67.444</Y>
    <Z>2151</Z>
  </point>
  <point index="227">
    <X>24.358</X>
    <Y>34.714</Y>
    <Z>2260</Z>
  </point>
  <point index="228">
    <X>36.176</X>
    <Y>71.108</Y>
    <Z>2061</Z>
  </point>
  <point index="229">
    <X>110.129</X>
    <Y>69.607</Y>
    <Z>2231</Z>
  </point>
  <point index="230">
    <X>107.350</X>
    <Y>14.904</Y>
    <Z>2002</Z>
  </point>
  <point index="231">
    <X>38.337</X>
    <Y>52.112</Y>
    <Z>2160</Z>
  </point>
  <point index="232">
    <X>27.005</X>
    <Y>26.222</Y>
    <Z>2032</Z>
  </point>
  <point index="233">
    <X>67.080</X>
    <Y>44.703</Y>
    <Z>2025</Z>
  </point>
  <point index="234">
    <X>91.222</X>
    <Y>71.095</Y>
    <Z>2079</Z>
  </point>
  <point index="235">
    <X>105.428</X>
    <Y>26.189</Y>
    <Z>2168</Z>
  </point>
  <point index="236">
    <X>99.527</X>
    <Y>32.446</Y>
    <Z>2202</Z>
  </point>
  <point index="237">
    <X>73.562</X>
    <Y>54.797</Y>
    <Z>2063</Z>
  </point>
  <point index="238">
    <X>97.913</X>
    <Y>52.523</Y>
    <Z>2242</Z>
  </point>
  <point index="239">
    <X>65.643</X>
    <Y>58.014</Y>
    <Z>2149</Z>
  </point>
  <point index="240">
    <X>101.067</X>
    <Y>8.854</Y>
    <Z>2055</Z>
  </point>
  <point index="241">
    <X>35.234</X>
    <Y>59.014</Y>
    <Z>2018</Z>
  </point>
  <point index="242">
    <X>25.199</X>
    <Y>71.576</Y>
    <Z>2188</Z>
  </point>
  <point index="243">
    <X>49.630</X>
    <Y>61.514</Y>
    <Z>2152</Z>
  </point>
  <point index="244">
    <X>72.120</X>
    <Y>33.037</Y>
    <Z>2133</Z>
  </point>
  <point index="245">
    <X>14.800</X>
    <Y>62.789</Y>
    <Z>2090</Z>
  </point>
  <point index="246">
    <X>110.605</X>
    <Y>37.854</Y>
    <Z>2207</Z>
  </point>
  <point index="247">
    <X>64.462</X>
    <Y>72.748</Y>
    <Z>2251</Z>
  </point>
  <point index="248">
    <X>28.131</X>
    <Y>11.932</Y>
    <Z>2170</Z>
  </point>
  <point index="249">
    <X>74.661</X>
    <Y>16.180</Y>
    <Z>2009</Z>
  </point>
  <point index="250">
    <X>30.825</X>
    <Y>15.237</Y>
    <Z>2197</Z>
  </point>
  <point index="251">
    <X>102.370</X>
    <Y>56.784</Y>
    <Z>2168</Z>
  </point>
  <point index="252">
    <X>64.288</X>
    <Y>10.638</Y>
    <Z>2267</Z>
  </point>
  <point index="253">
    <X>10.847</X>
    <Y>29.702</Y>
    <Z>2096</Z>
  </point>
  <point index="254">
    <X>48.524</X>
    <Y>31.999</Y>
    <Z>2203</Z>
  </point>
  <point index="255">
    <X>103.938</X>
    <Y>12.371</Y>
    <Z>2297</Z>
  </point>
  <point index="256">
    <X>112.186</X>
    <Y>29.918</Y>
    <Z>2130</Z>
  </point>
  <point index="257">
    <X>114.526</X>
    <Y>61.526</Y>
    <Z>2016</Z>
  </point>
  <point index="258">
    <X>90.190</X>
    <Y>56.713</Y>
    <Z>2126</Z>
  </point>
  <point index="259">
    <X>57.539</X>
    <Y>23.449</Y>
    <Z>2224</Z>
  </point>
  <point index="260">
    <X>71.701</X>
    <Y>35.941</Y>
    <Z>2154</Z>
  </point>
  <point index="261">
    <X>93.207</X>
    <Y>10.124</Y>
    <Z>2012</Z>
  </point>
  <point index="262">
    <X>37.031</X>
    <Y>63.093</Y>
    <Z>2100</Z>
  </point>
  <point index="263">
    <X>119.287</X>
    <Y>20.462</Y>
    <Z>2203</Z>
  </point>
  <point index="264">
    <X>55.975</X>
    <Y>19.581</Y>
    <Z>2148</Z>
  </point>
  <point index="265">
    <X>109.335</X>
    <Y>61.056</Y>
    <Z>2269</Z>
  </point>
  <point index="266">
    <X>101.235</X>
    <Y>20.173</Y>
    <Z>2070</Z>
  </point>
  <point index="267">
    <X>22.239</X>
    <Y>7.822</Y>
    <Z>2157</Z>
  </point>
  <point index="268">
    <X>37.146</X>
    <Y>12.360</Y>
    <Z>2105</Z>
  </point>
  <point index="269">
    <X>76.365</X>
    <Y>58.836</Y>
    <Z>2069</Z>
  </point>
  <point index="270">
    <X>17.310</X>
    <Y>33.043</Y>
    <Z>2213</Z>
  </point>
  <point index="271">
    <X>14.971</X>
    <Y>30.966</Y>
    <Z>2099</Z>
  </point>
  <point index="272">
    <X>103.042</X>
    <Y>57.194</Y>
    <Z>2226</Z>
  </point>
  <point index="273">
    <X>28.632</X>
    <Y>67.800</Y>
    <Z>2283</Z>
  </point>
  <point index="274">
    <X>89.792</X>
    <Y>57.793</Y>
    <Z>2145</Z>
  </point>
  <point index="275">
    <X>58.494</X>
    <Y>54.418</Y>
    <Z>2271</Z>
  </point>
  <point index="276">
    <X>14.502</X>
    <Y>32.794</Y>
    <Z>2076</Z>
  </point>
  <point index="277">
    <X>72.669</X>
    <Y>60.257</Y>
    <Z>2107</Z>
  </point>
  <point index="278">
    <X>77.922</X>
    <Y>53.513</Y>
    <Z>2141</Z>
  </point>
  <point index="279">
    <X>119.435</X>
    <Y>58.072</Y>
    <Z>2210</Z>
  </point>
  <point index="280">
    <X>17.636</X>
    <Y>56.969</Y>
    <Z>2229</Z>
  </point>
  <point index="281">
    <X>114.068</X>
    <Y>30.324</Y>
    <Z>2038</Z>
  </point>
  <point index="282">
    <X>25.046</X>
    <Y>53.719</Y>
    <Z>2201</Z>
  </point>
  <point index="283">
    <X>58.370</X>
    <Y>36.751</Y>
    <Z>2265</Z>
  </point>
  <point index="284">
    <X>57.257</X>
    <Y>54.903</Y>
    <Z>2210</Z>
  </point>
  <point index="285">
    <X>57.285</X>
    <Y>9.583</Y>
    <Z>2212</Z>
  </point>
  <point index="286">
    <X>108.590</X>
    <Y>57.016</Y>
    <Z>2273</Z>
  </point>
  <point index="287">
    <X>28.313</X>
    <Y>49.381</Y>
    <Z>2211</Z>
  </point>
  <point index="288">
    <X>65.750</X>
    <Y>10.078</Y>
    <Z>2140</Z>
  </point>
  <point index="289">
    <X>12.474</X>
    <Y>23.377</Y>
    <Z>2022</Z>
  </point>
  <point index="290">
    <X>115.087</X>
    <Y>26.562</Y>
    <Z>2011</Z>
  </point>
  <point index="291">
    <X>101.904</X>
    <Y>20.315</Y>
    <Z>2128</Z>
  </point>
  <point index="292">
    <X>80.069</X>
    <Y>19.826</Y>
    <Z>2239</Z>
  </point>
  <point index="293">
    <X>109.721</X>
    <Y>47.170</Y>
    <Z>2251</Z>
  </point>
  <point index="294">
    <X>66.677</X>
    <Y>10.854</Y>
    <Z>2060</Z>
  </point>
  <point index="295">
    <X>100.807</X>
    <Y>20.162</Y>
    <Z>2033</Z>
  </point>
  <point index="296">
    <X>120.497</X>
    <Y>25.894</Y>
    <Z>2259</Z>
  </point>
  <point index="297">
    <X>90.399</X>
    <Y>50.726</Y>
    <Z>2117</Z>
  </point>
  <point index="298">
    <X>27.485</X>
    <Y>59.967</Y>
    <Z>2025</Z>
  </point>
  <point index="299">
    <X>27.465</X>
    <Y>54.432</Y>
    <Z>2020</Z>
  </point>
  <point index="300">
    <X>18.433</X>
    <Y>61.358</Y>
    <Z>2268</Z>
  </point>
  <point index="301">
    <X>31.044</X>
    <Y>69.043</Y>
    <Z>2186</Z>
  </point>
  <point index="302">
    <X>9.918</X>
    <Y>29.261</Y>
    <Z>2139</Z>
  </point>
  <point index="303">
    <X>51.038</X>
    <Y>16.171</Y>
    <Z>2088</Z>
  </point>
  <point index="304">
    <X>55.946</X>
    <Y>11.736</Y>
    <Z>2146</Z>
  </point>
  <point index="305">
    <X>109.086</X>
    <Y>67.693</Y>
    <Z>2282</Z>
  </point>
  <point index="306">
    <X>34.054</X>
    <Y>74.487</Y>
    <Z>2039</Z>
  </point>
  <point index="307">
    <X>30.494</X>
    <Y>69.125</Y>
    <Z>2213</Z>
  </point>
  <point index="308">
    <X>60.113</X>
    <Y>58.164</Y>
    <Z>2070</Z>
  </point>
  <point index="309">
    <X>76.512</X>
    <Y>20.762</Y>
    <Z>2076</Z>
  </point>
  <point index="310">
    <X>70.160</X>
    <Y>53.450</Y>
    <Z>2229</Z>
  </point>
  <point index="311">
    <X>75.841</X>
    <Y>56.109</Y>
    <Z>2045</Z>
  </point>
  <point index="312">
    <X>15.106</X>
    <Y>73.384</Y>
    <Z>2105</Z>
  </point>
  <point index="313">
    <X>25.852</X>
    <Y>13.203</Y>
    <Z>2131</Z>
  </point>
  <point index="314">
    <X>117.254</X>
    <Y>28.237</Y>
    <Z>2110</Z>
  </point>
  <point index="315">
    <X>21.668</X>
    <Y>18.384</Y>
    <Z>2107</Z>
  </point>
  <point index="316">
    <X>110.311</X>
    <Y>24.356</Y>
    <Z>2222</Z>
  </point>
  <point index="317">
    <X>27.287</X>
    <Y>58.626</Y>
    <Z>2008</Z>
  </point>
  <point index="318">
    <X>115.959</X>
    <Y>62.091</Y>
    <Z>2051</Z>
  </point>
  <point index="319">
    <X>102.175</X>
    <Y>8.223</Y>
    <Z>2151</Z>
  </point>
  <point index="320">
    <X>67.670</X>
    <Y>39.366</Y>
    <Z>2067</Z>
  </point>
  <point index="321">
    <X>65.493</X>
    <Y>73.514</Y>
    <Z>2162</Z>
  </point>
  <point index="322">
    <X>92.344</X>
    <Y>59.984</Y>
    <Z>2028</Z>
  </point>
  <point index="323">
    <X>53.107</X>
    <Y>56.435</Y>
    <Z>2008</Z>
  </point>
  <point index="324">
    <X>115.479</X>
    <Y>14.852</Y>
    <Z>2029</Z>
  </point>
  <point index="325">
    <X>36.621</X>
    <Y>61.829</Y>
    <Z>2081</Z>
  </point>
  <point index="326">
    <X>37.248</X>
    <Y>13.079</Y>
    <Z>2110</Z>
  </point>
  <point index="327">
    <X>66.068</X>
    <Y>29.724</Y>
    <Z>2113</Z>
  </point>
  <point index="328">
    <X>75.884</X>
    <Y>14.434</Y>
    <Z>2047</Z>
  </point>
  <point index="329">
    <X>11.752</X>
    <Y>27.229</Y>
    <Z>2055</Z>
  </point>
  <point index="330">
    <X>76.054</X>
    <Y>56.761</Y>
    <Z>2055</Z>
  </point>
  <point index="331">
    <X>111.983</X>
    <Y>62.082</Y>
    <Z>2140</Z>
  </point>
  <point index="332">
    <X>53.537</X>
    <Y>36.844</Y>
    <Z>2029</Z>
  </point>
  <point index="333">
    <X>58.335</X>
    <Y>39.139</Y>
    <Z>2263</Z>
  </point>
  <point index="334">
    <X>112.945</X>
    <Y>29.514</Y>
    <Z>2093</Z>
  </point>
  <point index="335">
    <X>20.272</X>
    <Y>58.480</Y>
    <Z>2035</Z>
  </point>
  <point index="336">
    <X>98.951</X>
    <Y>51.898</Y>
    <Z>2293</Z>
  </point>
  <point index="337">
    <X>73.780</X>
    <Y>20.136</Y>
    <Z>2052</Z>
  </point>
  <point index="338">
    <X>9.494</X>
    <Y>52.130</Y>
    <Z>2158</Z>
  </point>
  <point index="339">
    <X>47.599</X>
    <Y>26.445</Y>
    <Z>2245</Z>
  </point>
  <point index="340">
    <X>72.293</X>
    <Y>54.018</Y>
    <Z>2125</Z>
  </point>
  <point index="341">
    <X>47.618</X>
    <Y>19.032</Y>
    <Z>2244</Z>
  </point>
  <point index="342">
    <X>13.127</X>
    <Y>65.107</Y>
    <Z>2009</Z>
  </point>
  <point index="343">
    <X>34.381</X>
    <Y>75.413</Y>
    <Z>2023</Z>
  </point>
  <point index="344">
    <X>31.435</X>
    <Y>66.711</Y>
    <Z>2167</Z>
  </point>
  <point index="345">
    <X>91.470</X>
    <Y>53.524</Y>
    <Z>2068</Z>
  </point>
  <point index="346">
    <X>114.806</X>
    <Y>67.212</Y>
    <Z>2002</Z>
  </point>
  <point index="347">
    <X>95.053</X>
    <Y>66.281</Y>
    <Z>2103</Z>
  </point>
  <point index="348">
    <X>100.511</X>
    <Y>32.679</Y>
    <Z>2007</Z>
  </point>
  <point index="349">
    <X>33.326</X>
    <Y>65.083</Y>
    <Z>2074</Z>
  </point>
  <point index="350">
    <X>54.298</X>
    <Y>73.900</Y>
    <Z>2066</Z>
  </point>
  <point index="351">
    <X>113.677</X>
    <Y>20.578</Y>
    <Z>2057</Z>
  </point>
  <point index="352">
    <X>70.542</X>
    <Y>77.076</Y>
    <Z>2210</Z>
  </point>
  <point index="353">
    <X>55.618</X>
    <Y>51.272</Y>
    <Z>2130</Z>
  </point>
  <point index="354">
    <X>36.814</X>
    <Y>54.014</Y>
    <Z>2090</Z>
  </point>
  <point index="355">
    <X>39.162</X>
    <Y>63.397</Y>
    <Z>2198</Z>
  </point>
  <point index="356">
    <X>108.565</X>
    <Y>53.616</Y>
    <Z>2268</Z>
  </point>
  <point index="357">
    <X>91.947</X>
    <Y>56.550</Y>
    <Z>2046</Z>
  </point>
  <point index="358">
    <X>21.701</X>
    <Y>35.069</Y>
    <Z>2110</Z>
  </point>
  <point index="359">
    <X>110.296</X>
    <Y>22.056</Y>
    <Z>2222</Z>
  </point>
  <point index="360">
    <X>106.868</X>
    <Y>31.902</Y>
    <Z>2044</Z>
  </point>
  <point index="361">
    <X>56.129</X>
    <Y>69.975</Y>
    <Z>2155</Z>
  </point>
  <point index="362">
    <X>31.798</X>
    <Y>73.202</Y>
    <Z>2149</Z>
  </point>
  <point index="363">
    <X>30.283</X>
    <Y>74.150</Y>
    <Z>2223</Z>
  </point>
  <point index="364">
    <X>92.516</X>
    <Y>20.028</Y>
    <Z>2020</Z>
  </point>
  <point index="365">
    <X>29.607</X>
    <Y>68.415</Y>
    <Z>2256</Z>
  </point>
  <point index="366">
    <X>65.947</X>
    <Y>13.865</Y>
    <Z>2123</Z>
  </point>
  <point index="367">
    <X>113.743</X>
    <Y>31.467</Y>
    <Z>2054</Z>
  </point>
  <point index="368">
    <X>69.162</X>
    <Y>45.747</Y>
    <Z>2278</Z>
  </point>
  <point index="369">
    <X>77.761</X>
    <Y>29.386</Y>
    <Z>2133</Z>
  </point>
  <point index="370">
    <X>22.862</X>
    <Y>9.848</Y>
    <Z>2210</Z>
  </point>
  <point index="371">
    <X>112.029</X>
    <Y>25.975</Y>
    <Z>2138</Z>
  </point>
  <point index="372">
    <X>116.156</X>
    <Y>13.168</Y>
    <Z>2060</Z>
  </point>
  <point index="373">
    <X>88.854</X>
    <Y>68.235</Y>
    <Z>2188</Z>
  </point>
  <point index="374">
    <X>102.437</X>
    <Y>28.741</Y>
    <Z>2174</Z>
  </point>
  <point index="375">
    <X>63.218</X>
    <Y>40.392</Y>
    <Z>2241</Z>
  </point>
  <point index="376">
    <X>36.242</X>
    <Y>49.950</Y>
    <Z>2064</Z>
  </point>
  <point index="377">
    <X>94.016</X>
    <Y>55.632</Y>
    <Z>2052</Z>
  </point>
  <point index="378">
    <X>93.675</X>
    <Y>69.367</Y>
    <Z>2035</Z>
  </point>
  <point index="379">
    <X>107.642</X>
    <Y>14.624</Y>
    <Z>2060</Z>
  </point>
  <point index="380">
    <X>65.165</X>
    <Y>44.358</Y>
    <Z>2191</Z>
  </point>
  <point index="381">
    <X>19.979</X>
    <Y>31.125</Y>
    <Z>2100</Z>
  </point>
  <point index="382">
    <X>95.701</X>
    <Y>71.441</Y>
    <Z>2134</Z>
  </point>
  <point index="383">
    <X>23.943</X>
    <Y>7.885</Y>
    <Z>2296</Z>
  </point>
  <point index="384">
    <X>49.968</X>
    <Y>15.425</Y>
    <Z>2137</Z>
  </point>
  <point index="385">
    <X>66.019</X>
    <Y>24.226</Y>
    <Z>2117</Z>
  </point>
  <point index="386">
    <X>96.090</X>
    <Y>35.661</Y>
    <Z>2153</Z>
  </point>
  <point index="387">
    <X>56.869</X>
    <Y>72.851</Y>
    <Z>2191</Z>
  </point>
  <point index="388">
    <X>111.128</X>
    <Y>32.722</Y>
    <Z>2182</Z>
  </point>
  <point index="389">
    <X>98.066</X>
    <Y>48.421</Y>
    <Z>2250</Z>
  </point>
  <point index="390">
    <X>74.411</X>
    <Y>65.355</Y>
    <Z>2021</Z>
  </point>
  <point index="391">
    <X>26.246</X>
    <Y>11.864</Y>
    <Z>2097</Z>
  </point>
  <point index="392">
    <X>35.683</X>
    <Y>59.021</Y>
    <Z>2038</Z>
  </point>
  <point index="393">
    <X>51.273</X>
    <Y>54.920</Y>
    <Z>2077</Z>
  </point>
  <point index="394">
    <X>96.712</X>
    <Y>61.506</Y>
    <Z>2184</Z>
  </point>
  <point index="395">
    <X>95.368</X>
    <Y>64.010</Y>
    <Z>2118</Z>
  </point>
  <point index="396">
    <X>25.066</X>
    <Y>28.377</Y>
    <Z>2199</Z>
  </point>
  <point index="397">
    <X>29.030</X>
    <Y>10.017</Y>
    <Z>2284</Z>
  </point>
  <point index="398">
    <X>35.269</X>
    <Y>32.894</Y>
    <Z>2019</Z>
  </point>
  <point index="399">
    <X>36.780</X>
    <Y>34.150</Y>
    <Z>2088</Z>
  </point>
  <point index="400">
    <X>31.411</X>
    <Y>50.495</Y>
    <Z>2168</Z>
  </point>
  <point index="401">
    <X>29.561</X>
    <Y>23.457</Y>
    <Z>2258</Z>
  </point>
  <point index="402">
    <X>112.700</X>
    <Y>15.477</Y>
    <Z>2105</Z>
  </point>
  <point index="403">
    <X>13.083</X>
    <Y>19.169</Y>
    <Z>2006</Z>
  </point>
  <point index="404">
    <X>12.964</X>
    <Y>54.736</Y>
    <Z>2001</Z>
  </point>
  <point index="405">
    <X>25.651</X>
    <Y>15.719</Y>
    <Z>2149</Z>
  </point>
  <point index="406">
    <X>12.559</X>
    <Y>29.921</Y>
    <Z>2018</Z>
  </point>
  <point index="407">
    <X>49.226</X>
    <Y>69.358</Y>
    <Z>2171</Z>
  </point>
  <point index="408">
    <X>59.260</X>
    <Y>50.180</Y>
    <Z>2262</Z>
  </point>
  <point index="409">
    <X>71.391</X>
    <Y>54.529</Y>
    <Z>2169</Z>
  </point>
  <point index="410">
    <X>57.153</X>
    <Y>37.538</Y>
    <Z>2205</Z>
  </point>
  <point index="411">
    <X>13.798</X>
    <Y>28.152</Y>
    <Z>2041</Z>
  </point>
  <point index="412">
    <X>118.689</X>
    <Y>24.049</Y>
    <Z>2176</Z>
  </point>
  <point index="413">
    <X>96.689</X>
    <Y>60.723</Y>
    <Z>2183</Z>
  </point>
  <point index="414">
    <X>106.642</X>
    <Y>13.494</Y>
    <Z>2063</Z>
  </point>
  <point index="415">
    <X>30.794</X>
    <Y>27.341</Y>
    <Z>2198</Z>
  </point>
  <point index="416">
    <X>30.756</X>
    <Y>55.113</Y>
    <Z>2200</Z>
  </point>
  <point index="417">
    <X>107.821</X>
    <Y>19.611</Y>
    <Z>2100</Z>
  </point>
  <point index="418">
    <X>109.943</X>
    <Y>31.356</Y>
    <Z>2240</Z>
  </point>
  <point index="419">
    <X>88.910</X>
    <Y>26.499</Y>
    <Z>2185</Z>
  </point>
  <point index="420">
    <X>95.668</X>
    <Y>11.845</Y>
    <Z>2133</Z>
  </point>
  <point index="421">
    <X>38.781</X>
    <Y>69.666</Y>
    <Z>2180</Z>
  </point>
  <point index="422">
    <X>14.340</X>
    <Y>68.046</Y>
    <Z>2068</Z>
  </point>
  <point index="423">
    <X>108.362</X>
    <Y>69.260</Y>
    <Z>2222</Z>
  </point>
  <point index="424">
    <X>114.836</X>
    <Y>49.604</Y>
    <Z>2001</Z>
  </point>
  <point index="425">
    <X>16.805</X>
    <Y>12.337</Y>
    <Z>2188</Z>
  </point>
  <point index="426">
    <X>33.087</X>
    <Y>20.059</Y>
    <Z>2086</Z>
  </point>
  <point index="427">
    <X>94.822</X>
    <Y>48.554</Y>
    <Z>2091</Z>
  </point>
  <point index="428">
    <X>76.870</X>
    <Y>26.469</Y>
    <Z>2093</Z>
  </point>
  <point index="429">
    <X>104.499</X>
    <Y>30.850</Y>
    <Z>2248</Z>
  </point>
  <point index="430">
    <X>11.663</X>
    <Y>69.543</Y>
    <Z>2059</Z>
  </point>
  <point index="431">
    <X>52.472</X>
    <Y>16.147</Y>
    <Z>2022</Z>
  </point>
  <point index="432">
    <X>7.693</X>
    <Y>25.989</Y>
    <Z>2241</Z>
  </point>
  <point index="433">
    <X>32.088</X>
    <Y>68.120</Y>
    <Z>2135</Z>
  </point>
  <point index="434">
    <X>120.464</X>
    <Y>56.733</Y>
    <Z>2257</Z>
  </point>
  <point index="435">
    <X>28.252</X>
    <Y>55.910</Y>
    <Z>2197</Z>
  </point>
  <point index="436">
    <X>20.930</X>
    <Y>62.540</Y>
    <Z>2043</Z>
  </point>
  <point index="437">
    <X>99.622</X>
    <Y>15.078</Y>
    <Z>2181</Z>
  </point>
  <point index="438">
    <X>40.331</X>
    <Y>21.007</Y>
    <Z>2251</Z>
  </point>
  <point index="439">
    <X>35.283</X>
    <Y>74.623</Y>
    <Z>2020</Z>
  </point>
  <point index="440">
    <X>110.666</X>
    <Y>65.225</Y>
    <Z>2204</Z>
  </point>
  <point index="441">
    <X>16.183</X>
    <Y>70.075</Y>
    <Z>2158</Z>
  </point>
  <point index="442">
    <X>63.272</X>
    <Y>70.722</Y>
    <Z>2246</Z>
  </point>
  <point index="443">
    <X>118.848</X>
    <Y>24.454</Y>
    <Z>2183</Z>
  </point>
  <point index="444">
    <X>26.419</X>
    <Y>20.243</Y>
    <Z>2083</Z>
  </point>
  <point index="445">
    <X>18.860</X>
    <Y>54.078</Y>
    <Z>2289</Z>
  </point>
  <point index="446">
    <X>120.074</X>
    <Y>28.922</Y>
    <Z>2239</Z>
  </point>
  <point index="447">
    <X>94.325</X>
    <Y>49.441</Y>
    <Z>2067</Z>
  </point>
  <point index="448">
    <X>61.504</X>
    <Y>12.899</Y>
    <Z>2093</Z>
  </point>
  <point index="449">
    <X>102.149</X>
    <Y>59.206</Y>
    <Z>2149</Z>
  </point>
  <point index="450">
    <X>75.865</X>
    <Y>73.850</Y>
    <Z>2047</Z>
  </point>
  <point index="451">
    <X>99.489</X>
    <Y>23.341</Y>
    <Z>2210</Z>
  </point>
  <point index="452">
    <X>37.589</X>
    <Y>18.111</Y>
    <Z>2126</Z>
  </point>
  <point index="453">
    <X>106.522</X>
    <Y>33.430</Y>
    <Z>2074</Z>
  </point>
  <point index="454">
    <X>69.685</X>
    <Y>63.191</Y>
    <Z>2252</Z>
  </point>
  <point index="455">
    <X>77.433</X>
    <Y>29.292</Y>
    <Z>2118</Z>
  </point>
  <point index="456">
    <X>52.909</X>
    <Y>64.837</Y>
    <Z>2002</Z>
  </point>
  <point index="457">
    <X>7.537</X>
    <Y>57.965</Y>
    <Z>2248</Z>
  </point>
  <point index="458">
    <X>118.509</X>
    <Y>60.708</Y>
    <Z>2168</Z>
  </point>
  <point index="459">
    <X>30.790</X>
    <Y>13.821</Y>
    <Z>2198</Z>
  </point>
  <point index="460">
    <X>29.368</X>
    <Y>11.172</Y>
    <Z>2268</Z>
  </point>
  <point index="461">
    <X>58.129</X>
    <Y>59.614</Y>
    <Z>2253</Z>
  </point>
  <point index="462">
    <X>98.656</X>
    <Y>75.384</Y>
    <Z>2279</Z>
  </point>
  <point index="463">
    <X>27.600</X>
    <Y>7.704</Y>
    <Z>2051</Z>
  </point>
  <point index="464">
    <X>99.956</X>
    <Y>66.173</Y>
    <Z>2106</Z>
  </point>
  <point index="465">
    <X>56.634</X>
    <Y>13.827</Y>
    <Z>2180</Z>
  </point>
  <point index="466">
    <X>63.375</X>
    <Y>48.071</Y>
    <Z>2255</Z>
  </point>
  <point index="467">
    <X>70.214</X>
    <Y>46.923</Y>
    <Z>2226</Z>
  </point>
  <point index="468">
    <X>64.932</X>
    <Y>66.731</Y>
    <Z>2211</Z>
  </point>
  <point index="469">
    <X>117.952</X>
    <Y>58.809</Y>
    <Z>2142</Z>
  </point>
  <point index="470">
    <X>16.551</X>
    <Y>48.975</Y>
    <Z>2176</Z>
  </point>
  <point index="471">
    <X>93.839</X>
    <Y>17.527</Y>
    <Z>2043</Z>
  </point>
  <point index="472">
    <X>14.536</X>
    <Y>64.454</Y>
    <Z>2077</Z>
  </point>
  <point index="473">
    <X>11.291</X>
    <Y>24.596</Y>
    <Z>2076</Z>
  </point>
  <point index="474">
    <X>73.710</X>
    <Y>60.854</Y>
    <Z>2056</Z>
  </point>
  <point index="475">
    <X>94.495</X>
    <Y>28.053</Y>
    <Z>2075</Z>
  </point>
  <point index="476">
    <X>58.336</X>
    <Y>57.746</Y>
    <Z>2263</Z>
  </point>
  <point index="477">
    <X>61.955</X>
    <Y>63.329</Y>
    <Z>2132</Z>
  </point>
  <point index="478">
    <X>19.218</X>
    <Y>36.001</Y>
    <Z>2271</Z>
  </point>
  <point index="479">
    <X>109.300</X>
    <Y>11.937</Y>
    <Z>2271</Z>
  </point>
  <point index="480">
    <X>112.730</X>
    <Y>16.937</Y>
    <Z>2104</Z>
  </point>
  <point index="481">
    <X>47.071</X>
    <Y>21.750</Y>
    <Z>2269</Z>
  </point>
  <point index="482">
    <X>60.060</X>
    <Y>15.299</Y>
    <Z>2082</Z>
  </point>
  <point index="483">
    <X>55.702</X>
    <Y>8.832</Y>
    <Z>2134</Z>
  </point>
  <point index="484">
    <X>63.254</X>
    <Y>7.084</Y>
    <Z>2244</Z>
  </point>
  <point index="485">
    <X>23.106</X>
    <Y>78.602</Y>
    <Z>2231</Z>
  </point>
  <point index="486">
    <X>120.938</X>
    <Y>65.255</Y>
    <Z>2279</Z>
  </point>
  <point index="487">
    <X>16.638</X>
    <Y>66.534</Y>
    <Z>2180</Z>
  </point>
  <point index="488">
    <X>62.025</X>
    <Y>55.538</Y>
    <Z>2138</Z>
  </point>
  <point index="489">
    <X>63.516</X>
    <Y>61.223</Y>
    <Z>2267</Z>
  </point>
  <point index="490">
    <X>37.723</X>
    <Y>24.955</Y>
    <Z>2132</Z>
  </point>
  <point index="491">
    <X>98.506</X>
    <Y>52.399</Y>
    <Z>2271</Z>
  </point>
  <point index="492">
    <X>16.084</X>
    <Y>33.453</Y>
    <Z>2153</Z>
  </point>
  <point index="493">
    <X>24.857</X>
    <Y>38.782</Y>
    <Z>2217</Z>
  </point>
  <point index="494">
    <X>53.067</X>
    <Y>11.255</Y>
    <Z>2006</Z>
  </point>
  <point index="495">
    <X>108.081</X>
    <Y>58.076</Y>
    <Z>2159</Z>
  </point>
  <point index="496">
    <X>112.540</X>
    <Y>12.483</Y>
    <Z>2113</Z>
  </point>
  <point index="497">
    <X>21.323</X>
    <Y>76.786</Y>
    <Z>2077</Z>
  </point>
  <point index="498">
    <X>113.385</X>
    <Y>65.035</Y>
    <Z>2072</Z>
  </point>
  <point index="499">
    <X>32.603</X>
    <Y>31.684</Y>
    <Z>2110</Z>
  </point>
  <point index="500">
    <X>112.649</X>
    <Y>62.619</Y>
    <Z>2107</Z>
  </point>
  <point index="501">
    <X>65.284</X>
    <Y>35.558</Y>
    <Z>2180</Z>
  </point>
  <point index="502">
    <X>39.101</X>
    <Y>20.602</Y>
    <Z>2195</Z>
  </point>
  <point index="503">
    <X>33.546</X>
    <Y>65.646</Y>
    <Z>2064</Z>
  </point>
  <point index="504">
    <X>70.596</X>
    <Y>32.354</Y>
    <Z>2208</Z>
  </point>
  <point index="505">
    <X>102.794</X>
    <Y>41.100</Y>
    <Z>2204</Z>
  </point>
  <point index="506">
    <X>66.228</X>
    <Y>16.337</Y>
    <Z>2099</Z>
  </point>
  <point index="507">
    <X>34.450</X>
    <Y>58.295</Y>
    <Z>2019</Z>
  </point>
  <point index="508">
    <X>80.143</X>
    <Y>61.137</Y>
    <Z>2242</Z>
  </point>
  <point index="509">
    <X>49.524</X>
    <Y>63.558</Y>
    <Z>2157</Z>
  </point>
  <point index="510">
    <X>12.070</X>
    <Y>49.730</Y>
    <Z>2040</Z>
  </point>
  <point index="511">
    <X>90.319</X>
    <Y>50.725</Y>
    <Z>2121</Z>
  </point>
  <point index="512">
    <X>98.847</X>
    <Y>15.047</Y>
    <Z>2288</Z>
  </point>
  <point index="513">
    <X>29.462</X>
    <Y>70.502</Y>
    <Z>2263</Z>
  </point>
  <point index="514">
    <X>26.303</X>
    <Y>19.987</Y>
    <Z>2092</Z>
  </point>
  <point index="515">
    <X>68.827</X>
    <Y>31.573</Y>
    <Z>2294</Z>
  </point>
  <point index="516">
    <X>98.643</X>
    <Y>13.467</Y>
    <Z>2278</Z>
  </point>
  <point index="517">
    <X>61.236</X>
    <Y>75.021</Y>
    <Z>2070</Z>
  </point>
  <point index="518">
    <X>61.730</X>
    <Y>27.776</Y>
    <Z>2113</Z>
  </point>
  <point index="519">
    <X>11.286</X>
    <Y>23.411</Y>
    <Z>2076</Z>
  </point>
  <point index="520">
    <X>52.474</X>
    <Y>57.348</Y>
    <Z>2022</Z>
  </point>
  <point index="521">
    <X>98.243</X>
    <Y>14.791</Y>
    <Z>2259</Z>
  </point>
  <point index="522">
    <X>63.785</X>
    <Y>13.060</Y>
    <Z>2290</Z>
  </point>
  <point index="523">
    <X>88.319</X>
    <Y>16.941</Y>
    <Z>2212</Z>
  </point>
  <point index="524">
    <X>67.645</X>
    <Y>72.625</Y>
    <Z>2061</Z>
  </point>
  <point index="525">
    <X>56.208</X>
    <Y>23.946</Y>
    <Z>2159</Z>
  </point>
  <point index="526">
    <X>107.424</X>
    <Y>29.847</Y>
    <Z>2011</Z>
  </point>
  <point index="527">
    <X>11.275</X>
    <Y>60.609</Y>
    <Z>2077</Z>
  </point>
  <point index="528">
    <X>32.872</X>
    <Y>14.514</Y>
    <Z>2097</Z>
  </point>
  <point index="529">
    <X>94.904</X>
    <Y>48.256</Y>
    <Z>2095</Z>
  </point>
  <point index="530">
    <X>96.246</X>
    <Y>48.905</Y>
    <Z>2161</Z>
  </point>
  <point index="531">
    <X>57.327</X>
    <Y>11.727</Y>
    <Z>2214</Z>
  </point>
  <point index="532">
    <X>73.467</X>
    <Y>75.499</Y>
    <Z>2068</Z>
  </point>
  <point index="533">
    <X>26.959</X>
    <Y>21.890</Y>
    <Z>2036</Z>
  </point>
  <point index="534">
    <X>100.786</X>
    <Y>53.410</Y>
    <Z>2031</Z>
  </point>
  <point index="535">
    <X>67.383</X>
    <Y>74.905</Y>
    <Z>2002</Z>
  </point>
  <point index="536">
    <X>14.409</X>
    <Y>31.089</Y>
    <Z>2071</Z>
  </point>
  <point index="537">
    <X>19.509</X>
    <Y>46.184</Y>
    <Z>2206</Z>
  </point>
  <point index="538">
    <X>110.214</X>
    <Y>72.306</Y>
    <Z>2226</Z>
  </point>
  <point index="539">
    <X>21.576</X>
    <Y>56.954</Y>
    <Z>2099</Z>
  </point>
  <point index="540">
    <X>59.245</X>
    <Y>16.584</Y>
    <Z>2265</Z>
  </point>
  <point index="541">
    <X>88.995</X>
    <Y>59.921</Y>
    <Z>2181</Z>
  </point>
  <point index="542">
    <X>114.321</X>
    <Y>52.520</Y>
    <Z>2026</Z>
  </point>
  <point index="543">
    <X>72.185</X>
    <Y>18.329</Y>
    <Z>2130</Z>
  </point>
  <point index="544">
    <X>34.669</X>
    <Y>10.535</Y>
    <Z>2009</Z>
  </point>
  <point index="545">
    <X>28.618</X>
    <Y>49.031</Y>
    <Z>2279</Z>
  </point>
  <point index="546">
    <X>110.349</X>
    <Y>19.772</Y>
    <Z>2220</Z>
  </point>
  <point index="547">
    <X>78.421</X>
    <Y>55.198</Y>
    <Z>2164</Z>
  </point>
  <point index="548">
    <X>109.409</X>
    <Y>30.951</Y>
    <Z>2266</Z>
  </point>
  <point index="549">
    <X>53.394</X>
    <Y>16.700</Y>
    <Z>2022</Z>
  </point>
  <point index="550">
    <X>52.931</X>
    <Y>36.048</Y>
    <Z>2001</Z>
  </point>
  <point index="551">
    <X>77.126</X>
    <Y>28.787</Y>
    <Z>2104</Z>
  </point>
  <point index="552">
    <X>20.929</X>
    <Y>22.360</Y>
    <Z>2043</Z>
  </point>
  <point index="553">
    <X>75.606</X>
    <Y>15.467</Y>
    <Z>2035</Z>
  </point>
  <point index="554">
    <X>64.189</X>
    <Y>39.821</Y>
    <Z>2275</Z>
  </point>
  <point index="555">
    <X>95.790</X>
    <Y>64.793</Y>
    <Z>2139</Z>
  </point>
  <point index="556">
    <X>35.226</X>
    <Y>50.798</Y>
    <Z>2017</Z>
  </point>
  <point index="557">
    <X>10.050</X>
    <Y>25.596</Y>
    <Z>2133</Z>
  </point>
  <point index="558">
    <X>21.765</X>
    <Y>18.834</Y>
    <Z>2116</Z>
  </point>
  <point index="559">
    <X>115.919</X>
    <Y>59.272</Y>
    <Z>2049</Z>
  </point>
  <point index="560">
    <X>70.027</X>
    <Y>11.564</Y>
    <Z>2236</Z>
  </point>
  <point index="561">
    <X>37.541</X>
    <Y>54.075</Y>
    <Z>2123</Z>
  </point>
  <point index="562">
    <X>110.326</X>
    <Y>52.269</Y>
    <Z>2221</Z>
  </point>
  <point index="563">
    <X>76.448</X>
    <Y>16.372</Y>
    <Z>2073</Z>
  </point>
  <point index="564">
    <X>59.924</X>
    <Y>37.188</Y>
    <Z>2113</Z>
  </point>
  <point index="565">
    <X>56.110</X>
    <Y>23.858</Y>
    <Z>2154</Z>
  </point>
  <point index="566">
    <X>103.554</X>
    <Y>73.595</Y>
    <Z>2270</Z>
  </point>
  <point index="567">
    <X>23.466</X>
    <Y>60.436</Y>
    <Z>2263</Z>
  </point>
  <point index="568">
    <X>115.203</X>
    <Y>20.874</Y>
    <Z>2016</Z>
  </point>
  <point index="569">
    <X>112.675</X>
    <Y>28.167</Y>
    <Z>2106</Z>
  </point>
  <point index="570">
    <X>39.590</X>
    <Y>25.942</Y>
    <Z>2217</Z>
  </point>
  <point index="571">
    <X>78.327</X>
    <Y>66.842</Y>
    <Z>2159</Z>
  </point>
  <point index="572">
    <X>32.028</X>
    <Y>68.054</Y>
    <Z>2138</Z>
  </point>
  <point index="573">
    <X>28.554</X>
    <Y>71.946</Y>
    <Z>2265</Z>
  </point>
  <point index="574">
    <X>55.607</X>
    <Y>26.631</Y>
    <Z>2130</Z>
  </point>
  <point index="575">
    <X>67.821</X>
    <Y>70.752</Y>
    <Z>2100</Z>
  </point>
  <point index="576">
    <X>40.236</X>
    <Y>57.563</Y>
    <Z>2247</Z>
  </point>
  <point index="577">
    <X>72.905</X>
    <Y>11.256</Y>
    <Z>2095</Z>
  </point>
  <point index="578">
    <X>64.153</X>
    <Y>13.553</Y>
    <Z>2278</Z>
  </point>
  <point index="579">
    <X>93.081</X>
    <Y>50.335</Y>
    <Z>2006</Z>
  </point>
  <point index="580">
    <X>72.667</X>
    <Y>55.221</Y>
    <Z>2107</Z>
  </point>
  <point index="581">
    <X>29.847</X>
    <Y>23.585</Y>
    <Z>2244</Z>
  </point>
  <point index="582">
    <X>95.304</X>
    <Y>56.837</Y>
    <Z>2115</Z>
  </point>
  <point index="583">
    <X>24.197</X>
    <Y>64.962</Y>
    <Z>2274</Z>
  </point>
  <point index="584">
    <X>59.904</X>
    <Y>46.215</Y>
    <Z>2117</Z>
  </point>
  <point index="585">
    <X>116.545</X>
    <Y>20.074</Y>
    <Z>2078</Z>
  </point>
  <point index="586">
    <X>99.734</X>
    <Y>71.655</Y>
    <Z>2156</Z>
  </point>
  <point index="587">
    <X>117.142</X>
    <Y>24.676</Y>
    <Z>2105</Z>
  </point>
  <point index="588">
    <X>17.097</X>
    <Y>14.596</Y>
    <Z>2203</Z>
  </point>
  <point index="589">
    <X>17.492</X>
    <Y>27.267</Y>
    <Z>2222</Z>
  </point>
  <point index="590">
    <X>22.673</X>
    <Y>9.947</Y>
    <Z>2194</Z>
  </point>
  <point index="591">
    <X>17.365</X>
    <Y>39.922</Y>
    <Z>2216</Z>
  </point>
  <point index="592">
    <X>67.417</X>
    <Y>75.295</Y>
    <Z>2010</Z>
  </point>
  <point index="593">
    <X>100.449</X>
    <Y>55.451</Y>
    <Z>2002</Z>
  </point>
  <point index="594">
    <X>61.198</X>
    <Y>57.607</Y>
    <Z>2067</Z>
  </point>
  <point index="595">
    <X>101.963</X>
    <Y>20.538</Y>
    <Z>2133</Z>
  </point>
  <point index="596">
    <X>80.115</X>
    <Y>29.646</Y>
    <Z>2241</Z>
  </point>
  <point index="597">
    <X>102.885</X>
    <Y>33.429</Y>
    <Z>2212</Z>
  </point>
  <point index="598">
    <X>34.772</X>
    <Y>53.591</Y>
    <Z>2004</Z>
  </point>
  <point index="599">
    <X>106.137</X>
    <Y>16.733</Y>
    <Z>2107</Z>
  </point>
  <point index="600">
    <X>65.364</X>
    <Y>15.562</Y>
    <Z>2174</Z>
  </point>
  <point index="601">
    <X>66.536</X>
    <Y>55.653</Y>
    <Z>2072</Z>
  </point>
  <point index="602">
    <X>56.076</X>
    <Y>65.171</Y>
    <Z>2153</Z>
  </point>
  <point index="603">
    <X>106.858</X>
    <Y>26.384</Y>
    <Z>2045</Z>
  </point>
  <point index="604">
    <X>52.043</X>
    <Y>18.316</Y>
    <Z>2042</Z>
  </point>
  <point index="605">
    <X>53.513</X>
    <Y>21.965</Y>
    <Z>2027</Z>
  </point>
  <point index="606">
    <X>52.785</X>
    <Y>55.242</Y>
    <Z>2008</Z>
  </point>
  <point index="607">
    <X>118.938</X>
    <Y>60.540</Y>
    <Z>2187</Z>
  </point>
  <point index="608">
    <X>95.322</X>
    <Y>55.669</Y>
    <Z>2116</Z>
  </point>
  <point index="609">
    <X>19.049</X>
    <Y>73.120</Y>
    <Z>2298</Z>
  </point>
  <point index="610">
    <X>21.728</X>
    <Y>54.927</Y>
    <Z>2112</Z>
  </point>
  <point index="611">
    <X>34.336</X>
    <Y>24.561</Y>
    <Z>2025</Z>
  </point>
  <point index="612">
    <X>98.640</X>
    <Y>36.756</Y>
    <Z>2278</Z>
  </point>
  <point index="613">
    <X>38.388</X>
    <Y>17.862</Y>
    <Z>2162</Z>
  </point>
  <point index="614">
    <X>19.749</X>
    <Y>51.695</Y>
    <Z>2152</Z>
  </point>
  <point index="615">
    <X>59.194</X>
    <Y>34.763</Y>
    <Z>2277</Z>
  </point>
  <point index="616">
    <X>28.321</X>
    <Y>74.011</Y>
    <Z>2213</Z>
  </point>
  <point index="617">
    <X>30.636</X>
    <Y>14.968</Y>
    <Z>2206</Z>
  </point>
  <point index="618">
    <X>91.731</X>
    <Y>19.781</Y>
    <Z>2056</Z>
  </point>
  <point index="619">
    <X>24.735</X>
    <Y>30.316</Y>
    <Z>2228</Z>
  </point>
  <point index="620">
    <X>95.304</X>
    <Y>28.707</Y>
    <Z>2115</Z>
  </point>
  <point index="621">
    <X>94.562</X>
    <Y>59.469</Y>
    <Z>2079</Z>
  </point>
  <point index="622">
    <X>120.790</X>
    <Y>25.915</Y>
    <Z>2272</Z>
  </point>
  <point index="623">
    <X>74.068</X>
    <Y>10.619</Y>
    <Z>2038</Z>
  </point>
  <point index="624">
    <X>54.758</X>
    <Y>31.299</Y>
    <Z>2088</Z>
  </point>
  <point index="625">
    <X>106.120</X>
    <Y>16.093</Y>
    <Z>2108</Z>
  </point>
  <point index="626">
    <X>55.894</X>
    <Y>35.801</Y>
    <Z>2144</Z>
  </point>
  <point index="627">
    <X>37.319</X>
    <Y>16.465</Y>
    <Z>2113</Z>
  </point>
  <point index="628">
    <X>17.706</X>
    <Y>39.442</Y>
    <Z>2232</Z>
  </point>
  <point index="629">
    <X>28.865</X>
    <Y>10.102</Y>
    <Z>2292</Z>
  </point>
  <point index="630">
    <X>37.499</X>
    <Y>27.259</Y>
    <Z>2121</Z>
  </point>
  <point index="631">
    <X>65.335</X>
    <Y>68.844</Y>
    <Z>2176</Z>
  </point>
  <point index="632">
    <X>75.834</X>
    <Y>22.873</Y>
    <Z>2045</Z>
  </point>
  <point index="633">
    <X>26.128</X>
    <Y>15.054</Y>
    <Z>2108</Z>
  </point>
  <point index="634">
    <X>16.515</X>
    <Y>10.859</Y>
    <Z>2174</Z>
  </point>
  <point index="635">
    <X>60.831</X>
    <Y>49.884</Y>
    <Z>2035</Z>
  </point>
  <point index="636">
    <X>78.362</X>
    <Y>70.144</Y>
    <Z>2161</Z>
  </point>
  <point index="637">
    <X>11.407</X>
    <Y>68.181</Y>
    <Z>2071</Z>
  </point>
  <point index="638">
    <X>62.291</X>
    <Y>78.362</Y>
    <Z>2161</Z>
  </point>
  <point index="639">
    <X>103.706</X>
    <Y>57.137</Y>
    <Z>2283</Z>
  </point>
  <point index="640">
    <X>104.223</X>
    <Y>14.060</Y>
    <Z>2272</Z>
  </point>
  <point index="641">
    <X>15.984</X>
    <Y>20.547</Y>
    <Z>2148</Z>
  </point>
  <point index="642">
    <X>66.720</X>
    <Y>13.463</Y>
    <Z>2056</Z>
  </point>
  <point index="643">
    <X>91.443</X>
    <Y>13.840</Y>
    <Z>2069</Z>
  </point>
  <point index="644">
    <X>37.854</X>
    <Y>30.109</Y>
    <Z>2138</Z>
  </point>
  <point index="645">
    <X>56.196</X>
    <Y>67.871</Y>
    <Z>2159</Z>
  </point>
  <point index="646">
    <X>57.802</X>
    <Y>68.106</Y>
    <Z>2237</Z>
  </point>
  <point index="647">
    <X>38.374</X>
    <Y>22.561</Y>
    <Z>2161</Z>
  </point>
  <point index="648">
    <X>113.309</X>
    <Y>27.329</Y>
    <Z>2075</Z>
  </point>
  <point index="649">
    <X>74.058</X>
    <Y>60.002</Y>
    <Z>2039</Z>
  </point>
  <point index="650">
    <X>99.983</X>
    <Y>38.231</Y>
    <Z>2099</Z>
  </point>
  <point index="651">
    <X>16.130</X>
    <Y>58.030</Y>
    <Z>2155</Z>
  </point>
  <point index="652">
    <X>102.364</X>
    <Y>59.552</Y>
    <Z>2167</Z>
  </point>
  <point index="653">
    <X>48.989</X>
    <Y>22.319</Y>
    <Z>2181</Z>
  </point>
  <point index="654">
    <X>32.783</X>
    <Y>12.045</Y>
    <Z>2101</Z>
  </point>
  <point index="655">
    <X>49.588</X>
    <Y>14.426</Y>
    <Z>2154</Z>
  </point>
  <point index="656">
    <X>9.299</X>
    <Y>54.479</Y>
    <Z>2167</Z>
  </point>
  <point index="657">
    <X>17.857</X>
    <Y>54.054</Y>
    <Z>2240</Z>
  </point>
  <point index="658">
    <X>77.786</X>
    <Y>21.337</Y>
    <Z>2135</Z>
  </point>
  <point index="659">
    <X>120.683</X>
    <Y>23.767</Y>
    <Z>2267</Z>
  </point>
  <point index="660">
    <X>17.270</X>
    <Y>36.276</Y>
    <Z>2211</Z>
  </point>
  <point index="661">
    <X>49.709</X>
    <Y>69.956</Y>
    <Z>2148</Z>
  </point>
  <point index="662">
    <X>106.144</X>
    <Y>40.200</Y>
    <Z>2106</Z>
  </point>
  <point index="663">
    <X>15.016</X>
    <Y>9.431</Y>
    <Z>2101</Z>
  </point>
  <point index="664">
    <X>94.183</X>
    <Y>53.664</Y>
    <Z>2060</Z>
  </point>
  <point index="665">
    <X>113.518</X>
    <Y>54.358</Y>
    <Z>2065</Z>
  </point>
  <point index="666">
    <X>22.892</X>
    <Y>36.135</Y>
    <Z>2213</Z>
  </point>
  <point index="667">
    <X>32.152</X>
    <Y>27.453</Y>
    <Z>2132</Z>
  </point>
  <point index="668">
    <X>58.523</X>
    <Y>73.087</Y>
    <Z>2272</Z>
  </point>
  <point index="669">
    <X>112.575</X>
    <Y>22.161</Y>
    <Z>2111</Z>
  </point>
  <point index="670">
    <X>115.920</X>
    <Y>21.061</Y>
    <Z>2049</Z>
  </point>
  <point index="671">
    <X>108.239</X>
    <Y>53.408</Y>
    <Z>2194</Z>
  </point>
  <point index="672">
    <X>74.387</X>
    <Y>30.786</Y>
    <Z>2023</Z>
  </point>
  <point index="673">
    <X>71.894</X>
    <Y>17.096</Y>
    <Z>2144</Z>
  </point>
  <point index="674">
    <X>102.943</X>
    <Y>37.200</Y>
    <Z>2217</Z>
  </point>
  <point index="675">
    <X>38.695</X>
    <Y>57.867</Y>
    <Z>2176</Z>
  </point>
  <point index="676">
    <X>103.649</X>
    <Y>56.853</Y>
    <Z>2278</Z>
  </point>
  <point index="677">
    <X>29.598</X>
    <Y>27.651</Y>
    <Z>2257</Z>
  </point>
  <point index="678">
    <X>19.871</X>
    <Y>51.828</Y>
    <Z>2125</Z>
  </point>
  <point index="679">
    <X>13.631</X>
    <Y>73.856</Y>
    <Z>2033</Z>
  </point>
  <point index="680">
    <X>16.062</X>
    <Y>51.201</Y>
    <Z>2152</Z>
  </point>
  <point index="681">
    <X>57.688</X>
    <Y>59.501</Y>
    <Z>2231</Z>
  </point>
  <point index="682">
    <X>52.694</X>
    <Y>23.002</Y>
    <Z>2012</Z>
  </point>
  <point index="683">
    <X>95.561</X>
    <Y>29.244</Y>
    <Z>2128</Z>
  </point>
  <point index="684">
    <X>32.594</X>
    <Y>35.735</Y>
    <Z>2110</Z>
  </point>
  <point index="685">
    <X>14.140</X>
    <Y>49.176</Y>
    <Z>2058</Z>
  </point>
  <point index="686">
    <X>30.233</X>
    <Y>16.301</Y>
    <Z>2226</Z>
  </point>
  <point index="687">
    <X>76.355</X>
    <Y>65.614</Y>
    <Z>2069</Z>
  </point>
  <point index="688">
    <X>53.850</X>
    <Y>15.320</Y>
    <Z>2044</Z>
  </point>
  <point index="689">
    <X>56.156</X>
    <Y>68.185</Y>
    <Z>2157</Z>
  </point>
  <point index="690">
    <X>64.599</X>
    <Y>31.748</Y>
    <Z>2240</Z>
  </point>
  <point index="691">
    <X>108.739</X>
    <Y>26.589</Y>
    <Z>2299</Z>
  </point>
  <point index="692">
    <X>95.821</X>
    <Y>21.586</Y>
    <Z>2140</Z>
  </point>
  <point index="693">
    <X>109.837</X>
    <Y>70.662</Y>
    <Z>2245</Z>
  </point>
  <point index="694">
    <X>17.719</X>
    <Y>28.125</Y>
    <Z>2233</Z>
  </point>
  <point index="695">
    <X>10.629</X>
    <Y>57.097</Y>
    <Z>2106</Z>
  </point>
  <point index="696">
    <X>105.242</X>
    <Y>68.726</Y>
    <Z>2184</Z>
  </point>
  <point index="697">
    <X>15.550</X>
    <Y>69.723</Y>
    <Z>2127</Z>
  </point>
  <point index="698">
    <X>73.588</X>
    <Y>21.016</Y>
    <Z>2062</Z>
  </point>
  <point index="699">
    <X>89.435</X>
    <Y>33.069</Y>
    <Z>2161</Z>
  </point>
  <point index="700">
    <X>79.478</X>
    <Y>16.706</Y>
    <Z>2212</Z>
  </point>
  <point index="701">
    <X>106.864</X>
    <Y>36.768</Y>
    <Z>2044</Z>
  </point>
  <point index="702">
    <X>93.606</X>
    <Y>26.572</Y>
    <Z>2032</Z>
  </point>
  <point index="703">
    <X>69.110</X>
    <Y>21.297</Y>
    <Z>2280</Z>
  </point>
  <point index="704">
    <X>71.180</X>
    <Y>64.743</Y>
    <Z>2179</Z>
  </point>
  <point index="705">
    <X>108.642</X>
    <Y>73.336</Y>
    <Z>2285</Z>
  </point>
  <point index="706">
    <X>20.619</X>
    <Y>22.537</Y>
    <Z>2017</Z>
  </point>
  <point index="707">
    <X>74.177</X>
    <Y>35.299</Y>
    <Z>2033</Z>
  </point>
  <point index="708">
    <X>117.089</X>
    <Y>50.532</Y>
    <Z>2103</Z>
  </point>
  <point index="709">
    <X>68.610</X>
    <Y>78.374</Y>
    <Z>2278</Z>
  </point>
  <point index="710">
    <X>26.785</X>
    <Y>36.846</Y>
    <Z>2051</Z>
  </point>
  <point index="711">
    <X>102.369</X>
    <Y>48.229</Y>
    <Z>2168</Z>
  </point>
  <point index="712">
    <X>38.977</X>
    <Y>55.006</Y>
    <Z>2189</Z>
  </point>
  <point index="713">
    <X>109.801</X>
    <Y>50.155</Y>
    <Z>2247</Z>
  </point>
  <point index="714">
    <X>63.405</X>
    <Y>35.246</Y>
    <Z>2257</Z>
  </point>
  <point index="715">
    <X>58.544</X>
    <Y>53.495</Y>
    <Z>2273</Z>
  </point>
  <point index="716">
    <X>64.460</X>
    <Y>34.352</Y>
    <Z>2252</Z>
  </point>
  <point index="717">
    <X>91.560</X>
    <Y>72.227</Y>
    <Z>2064</Z>
  </point>
  <point index="718">
    <X>105.305</X>
    <Y>22.821</Y>
    <Z>2179</Z>
  </point>
  <point index="719">
    <X>70.958</X>
    <Y>55.459</Y>
    <Z>2190</Z>
  </point>
  <point index="720">
    <X>56.769</X>
    <Y>8.583</Y>
    <Z>2187</Z>
  </point>
  <point index="721">
    <X>8.417</X>
    <Y>23.468</Y>
    <Z>2208</Z>
  </point>
  <point index="722">
    <X>36.408</X>
    <Y>70.294</Y>
    <Z>2071</Z>
  </point>
  <point index="723">
    <X>90.606</X>
    <Y>24.281</Y>
    <Z>2107</Z>
  </point>
  <point index="724">
    <X>60.392</X>
    <Y>62.591</Y>
    <Z>2008</Z>
  </point>
  <point index="725">
    <X>95.694</X>
    <Y>68.524</Y>
    <Z>2134</Z>
  </point>
  <point index="726">
    <X>30.266</X>
    <Y>13.503</Y>
    <Z>2224</Z>
  </point>
  <point index="727">
    <X>32.987</X>
    <Y>13.414</Y>
    <Z>2091</Z>
  </point>
  <point index="728">
    <X>13.222</X>
    <Y>64.776</Y>
    <Z>2013</Z>
  </point>
  <point index="729">
    <X>108.289</X>
    <Y>58.700</Y>
    <Z>2206</Z>
  </point>
  <point index="730">
    <X>54.237</X>
    <Y>70.696</Y>
    <Z>2063</Z>
  </point>
  <point index="731">
    <X>16.008</X>
    <Y>74.689</Y>
    <Z>2149</Z>
  </point>
  <point index="732">
    <X>16.537</X>
    <Y>20.141</Y>
    <Z>2175</Z>
  </point>
  <point index="733">
    <X>67.199</X>
    <Y>46.836</Y>
    <Z>2015</Z>
  </point>
  <point index="734">
    <X>35.427</X>
    <Y>49.343</Y>
    <Z>2027</Z>
  </point>
  <point index="735">
    <X>63.225</X>
    <Y>29.712</Y>
    <Z>2242</Z>
  </point>
  <point index="736">
    <X>67.848</X>
    <Y>61.982</Y>
    <Z>2107</Z>
  </point>
  <point index="737">
    <X>75.852</X>
    <Y>65.210</Y>
    <Z>2046</Z>
  </point>
  <point index="738">
    <X>78.790</X>
    <Y>20.712</Y>
    <Z>2180</Z>
  </point>
  <point index="739">
    <X>114.046</X>
    <Y>30.872</Y>
    <Z>2039</Z>
  </point>
  <point index="740">
    <X>12.685</X>
    <Y>74.407</Y>
    <Z>2012</Z>
  </point>
  <point index="741">
    <X>26.255</X>
    <Y>19.998</Y>
    <Z>2097</Z>
  </point>
  <point index="742">
    <X>108.744</X>
    <Y>77.652</Y>
    <Z>2298</Z>
  </point>
  <point index="743">
    <X>74.695</X>
    <Y>68.781</Y>
    <Z>2007</Z>
  </point>
  <point index="744">
    <X>94.749</X>
    <Y>60.970</Y>
    <Z>2088</Z>
  </point>
  <point index="745">
    <X>76.354</X>
    <Y>29.033</Y>
    <Z>2069</Z>
  </point>
  <point index="746">
    <X>67.137</X>
    <Y>55.628</Y>
    <Z>2020</Z>
  </point>
  <point index="747">
    <X>116.382</X>
    <Y>66.717</Y>
    <Z>2070</Z>
  </point>
  <point index="748">
    <X>67.531</X>
    <Y>23.367</Y>
    <Z>2035</Z>
  </point>
  <point index="749">
    <X>78.770</X>
    <Y>67.132</Y>
    <Z>2180</Z>
  </point>
  <point index="750">
    <X>71.070</X>
    <Y>77.440</Y>
    <Z>2185</Z>
  </point>
  <point index="751">
    <X>95.648</X>
    <Y>12.029</Y>
    <Z>2132</Z>
  </point>
  <point index="752">
    <X>74.730</X>
    <Y>19.918</Y>
    <Z>2006</Z>
  </point>
  <point index="753">
    <X>61.960</X>
    <Y>37.245</Y>
    <Z>2132</Z>
  </point>
  <point index="754">
    <X>29.070</X>
    <Y>77.058</Y>
    <Z>2282</Z>
  </point>
  <point index="755">
    <X>33.664</X>
    <Y>29.921</Y>
    <Z>2058</Z>
  </point>
  <point index="756">
    <X>98.435</X>
    <Y>9.422</Y>
    <Z>2268</Z>
  </point>
  <point index="757">
    <X>24.117</X>
    <Y>41.190</Y>
    <Z>2281</Z>
  </point>
  <point index="758">
    <X>88.624</X>
    <Y>54.159</Y>
    <Z>2198</Z>
  </point>
  <point index="759">
    <X>61.102</X>
    <Y>70.537</Y>
    <Z>2058</Z>
  </point>
  <point index="760">
    <X>36.706</X>
    <Y>62.567</Y>
    <Z>2085</Z>
  </point>
  <point index="761">
    <X>73.735</X>
    <Y>25.423</Y>
    <Z>2054</Z>
  </point>
  <point index="762">
    <X>111.711</X>
    <Y>34.875</Y>
    <Z>2153</Z>
  </point>
  <point index="763">
    <X>74.215</X>
    <Y>28.833</Y>
    <Z>2031</Z>
  </point>
  <point index="764">
    <X>21.220</X>
    <Y>54.891</Y>
    <Z>2069</Z>
  </point>
  <point index="765">
    <X>64.063</X>
    <Y>58.670</Y>
    <Z>2286</Z>
  </point>
  <point index="766">
    <X>30.108</X>
    <Y>45.929</Y>
    <Z>2232</Z>
  </point>
  <point index="767">
    <X>110.662</X>
    <Y>35.131</Y>
    <Z>2205</Z>
  </point>
  <point index="768">
    <X>67.521</X>
    <Y>7.799</Y>
    <Z>2033</Z>
  </point>
  <point index="769">
    <X>76.796</X>
    <Y>66.360</Y>
    <Z>2089</Z>
  </point>
  <point index="770">
    <X>120.191</X>
    <Y>65.660</Y>
    <Z>2245</Z>
  </point>
  <point index="771">
    <X>112.865</X>
    <Y>67.425</Y>
    <Z>2097</Z>
  </point>
  <point index="772">
    <X>36.965</X>
    <Y>34.588</Y>
    <Z>2097</Z>
  </point>
  <point index="773">
    <X>33.111</X>
    <Y>21.308</Y>
    <Z>2085</Z>
  </point>
  <point index="774">
    <X>90.492</X>
    <Y>23.363</Y>
    <Z>2113</Z>
  </point>
  <point index="775">
    <X>54.445</X>
    <Y>17.105</Y>
    <Z>2073</Z>
  </point>
  <point index="776">
    <X>8.562</X>
    <Y>68.602</Y>
    <Z>2201</Z>
  </point>
  <point index="777">
    <X>25.354</X>
    <Y>48.937</Y>
    <Z>2174</Z>
  </point>
  <point index="778">
    <X>63.410</X>
    <Y>16.579</Y>
    <Z>2258</Z>
  </point>
  <point index="779">
    <X>8.881</X>
    <Y>52.855</Y>
    <Z>2186</Z>
  </point>
  <point index="780">
    <X>49.713</X>
    <Y>16.639</Y>
    <Z>2148</Z>
  </point>
  <point index="781">
    <X>35.583</X>
    <Y>27.071</Y>
    <Z>2034</Z>
  </point>
  <point index="782">
    <X>107.201</X>
    <Y>20.621</Y>
    <Z>2015</Z>
  </point>
  <point index="783">
    <X>109.022</X>
    <Y>53.146</Y>
    <Z>2285</Z>
  </point>
  <point index="784">
    <X>24.924</X>
    <Y>71.773</Y>
    <Z>2212</Z>
  </point>
  <point index="785">
    <X>32.784</X>
    <Y>18.242</Y>
    <Z>2101</Z>
  </point>
  <point index="786">
    <X>26.775</X>
    <Y>17.714</Y>
    <Z>2052</Z>
  </point>
  <point index="787">
    <X>68.051</X>
    <Y>56.685</Y>
    <Z>2152</Z>
  </point>
  <point index="788">
    <X>108.644</X>
    <Y>60.684</Y>
    <Z>2285</Z>
  </point>
  <point index="789">
    <X>80.041</X>
    <Y>55.059</Y>
    <Z>2238</Z>
  </point>
  <point index="790">
    <X>113.588</X>
    <Y>58.206</Y>
    <Z>2062</Z>
  </point>
  <point index="791">
    <X>70.697</X>
    <Y>72.324</Y>
    <Z>2203</Z>
  </point>
  <point index="792">
    <X>102.027</X>
    <Y>11.594</Y>
    <Z>2138</Z>
  </point>
  <point index="793">
    <X>29.459</X>
    <Y>45.579</Y>
    <Z>2263</Z>
  </point>
  <point index="794">
    <X>19.972</X>
    <Y>65.866</Y>
    <Z>2102</Z>
  </point>
  <point index="795">
    <X>102.369</X>
    <Y>78.756</Y>
    <Z>2168</Z>
  </point>
  <point index="796">
    <X>111.615</X>
    <Y>14.396</Y>
    <Z>2158</Z>
  </point>
  <point index="797">
    <X>72.636</X>
    <Y>55.132</Y>
    <Z>2108</Z>
  </point>
  <point index="798">
    <X>22.913</X>
    <Y>74.314</Y>
    <Z>2215</Z>
  </point>
  <point index="799">
    <X>60.083</X>
    <Y>50.939</Y>
    <Z>2077</Z>
  </point>
  <point index="800">
    <X>70.837</X>
    <Y>74.408</Y>
    <Z>2196</Z>
  </point>
  <point index="801">
    <X>104.747</X>
    <Y>26.607</Y>
    <Z>2227</Z>
  </point>
  <point index="802">
    <X>57.700</X>
    <Y>27.139</Y>
    <Z>2232</Z>
  </point>
  <point index="803">
    <X>60.947</X>
    <Y>17.381</Y>
    <Z>2045</Z>
  </point>
  <point index="804">
    <X>102.250</X>
    <Y>10.028</Y>
    <Z>2158</Z>
  </point>
  <point index="805">
    <X>98.768</X>
    <Y>70.909</Y>
    <Z>2284</Z>
  </point>
  <point index="806">
    <X>103.203</X>
    <Y>44.550</Y>
    <Z>2240</Z>
  </point>
  <point index="807">
    <X>113.347</X>
    <Y>51.516</Y>
    <Z>2073</Z>
  </point>
  <point index="808">
    <X>107.914</X>
    <Y>56.949</Y>
    <Z>2121</Z>
  </point>
  <point index="809">
    <X>99.666</X>
    <Y>28.579</Y>
    <Z>2171</Z>
  </point>
  <point index="810">
    <X>119.239</X>
    <Y>63.296</Y>
    <Z>2201</Z>
  </point>
  <point index="811">
    <X>67.079</X>
    <Y>18.390</Y>
    <Z>2025</Z>
  </point>
  <point index="812">
    <X>35.062</X>
    <Y>70.512</Y>
    <Z>2010</Z>
  </point>
  <point index="813">
    <X>94.843</X>
    <Y>56.716</Y>
    <Z>2092</Z>
  </point>
  <point index="814">
    <X>103.764</X>
    <Y>12.208</Y>
    <Z>2288</Z>
  </point>
  <point index="815">
    <X>73.400</X>
    <Y>75.480</Y>
    <Z>2071</Z>
  </point>
  <point index="816">
    <X>12.746</X>
    <Y>58.257</Y>
    <Z>2009</Z>
  </point>
  <point index="817">
    <X>48.302</X>
    <Y>23.378</Y>
    <Z>2213</Z>
  </point>
  <point index="818">
    <X>13.858</X>
    <Y>27.533</Y>
    <Z>2044</Z>
  </point>
  <point index="819">
    <X>119.309</X>
    <Y>21.171</Y>
    <Z>2204</Z>
  </point>
  <point index="820">
    <X>20.436</X>
    <Y>33.424</Y>
    <Z>2001</Z>
  </point>
  <point index="821">
    <X>35.150</X>
    <Y>62.580</Y>
    <Z>2014</Z>
  </point>
  <point index="822">
    <X>70.698</X>
    <Y>53.555</Y>
    <Z>2203</Z>
  </point>
  <point index="823">
    <X>104.370</X>
    <Y>73.676</Y>
    <Z>2259</Z>
  </point>
  <point index="824">
    <X>68.790</X>
    <Y>37.329</Y>
    <Z>2296</Z>
  </point>
  <point index="825">
    <X>51.900</X>
    <Y>12.731</Y>
    <Z>2048</Z>
  </point>
  <point index="826">
    <X>94.040</X>
    <Y>35.522</Y>
    <Z>2053</Z>
  </point>
  <point index="827">
    <X>106.332</X>
    <Y>77.829</Y>
    <Z>2090</Z>
  </point>
  <point index="828">
    <X>17.059</X>
    <Y>49.650</Y>
    <Z>2201</Z>
  </point>
  <point index="829">
    <X>97.852</X>
    <Y>17.859</Y>
    <Z>2239</Z>
  </point>
  <point index="830">
    <X>22.872</X>
    <Y>78.687</Y>
    <Z>2211</Z>
  </point>
  <point index="831">
    <X>94.714</X>
    <Y>57.468</Y>
    <Z>2086</Z>
  </point>
  <point index="832">
    <X>55.461</X>
    <Y>16.104</Y>
    <Z>2123</Z>
  </point>
  <point index="833">
    <X>25.350</X>
    <Y>9.888</Y>
    <Z>2175</Z>
  </point>
  <point index="834">
    <X>89.308</X>
    <Y>31.466</Y>
    <Z>2167</Z>
  </point>
  <point index="835">
    <X>26.697</X>
    <Y>64.214</Y>
    <Z>2058</Z>
  </point>
  <point index="836">
    <X>109.962</X>
    <Y>56.444</Y>
    <Z>2239</Z>
  </point>
  <point index="837">
    <X>71.656</X>
    <Y>52.301</Y>
    <Z>2156</Z>
  </point>
  <point index="838">
    <X>101.382</X>
    <Y>71.658</Y>
    <Z>2083</Z>
  </point>
  <point index="839">
    <X>21.408</X>
    <Y>48.238</Y>
    <Z>2085</Z>
  </point>
  <point index="840">
    <X>15.686</X>
    <Y>26.143</Y>
    <Z>2134</Z>
  </point>
  <point index="841">
    <X>47.276</X>
    <Y>60.497</Y>
    <Z>2260</Z>
  </point>
  <point index="842">
    <X>100.447</X>
    <Y>48.075</Y>
    <Z>2002</Z>
  </point>
  <point index="843">
    <X>98.400</X>
    <Y>40.247</Y>
    <Z>2266</Z>
  </point>
  <point index="844">
    <X>17.808</X>
    <Y>29.158</Y>
    <Z>2237</Z>
  </point>
  <point index="845">
    <X>69.032</X>
    <Y>26.411</Y>
    <Z>2284</Z>
  </point>
  <point index="846">
    <X>105.972</X>
    <Y>65.017</Y>
    <Z>2121</Z>
  </point>
  <point index="847">
    <X>54.675</X>
    <Y>22.650</Y>
    <Z>2084</Z>
  </point>
  <point index="848">
    <X>53.204</X>
    <Y>12.134</Y>
    <Z>2012</Z>
  </point>
  <point index="849">
    <X>64.550</X>
    <Y>15.087</Y>
    <Z>2244</Z>
  </point>
  <point index="850">
    <X>107.685</X>
    <Y>7.517</Y>
    <Z>2070</Z>
  </point>
  <point index="851">
    <X>65.109</X>
    <Y>65.053</Y>
    <Z>2196</Z>
  </point>
  <point index="852">
    <X>18.436</X>
    <Y>56.473</Y>
    <Z>2268</Z>
  </point>
  <point index="853">
    <X>36.446</X>
    <Y>27.754</Y>
    <Z>2073</Z>
  </point>
  <point index="854">
    <X>99.771</X>
    <Y>37.066</Y>
    <Z>2147</Z>
  </point>
  <point index="855">
    <X>54.946</X>
    <Y>73.899</Y>
    <Z>2097</Z>
  </point>
  <point index="856">
    <X>60.044</X>
    <Y>64.770</Y>
    <Z>2086</Z>
  </point>
  <point index="857">
    <X>16.044</X>
    <Y>27.768</Y>
    <Z>2151</Z>
  </point>
  <point index="858">
    <X>26.342</X>
    <Y>69.212</Y>
    <Z>2089</Z>
  </point>
  <point index="859">
    <X>8.865</X>
    <Y>54.116</Y>
    <Z>2187</Z>
  </point>
  <point index="860">
    <X>106.590</X>
    <Y>44.659</Y>
    <Z>2068</Z>
  </point>
  <point index="861">
    <X>25.449</X>
    <Y>19.443</Y>
    <Z>2166</Z>
  </point>
  <point index="862">
    <X>58.608</X>
    <Y>53.482</Y>
    <Z>2276</Z>
  </point>
  <point index="863">
    <X>11.669</X>
    <Y>70.264</Y>
    <Z>2059</Z>
  </point>
  <point index="864">
    <X>22.229</X>
    <Y>57.364</Y>
    <Z>2156</Z>
  </point>
  <point index="865">
    <X>106.263</X>
    <Y>17.190</Y>
    <Z>2096</Z>
  </point>
  <point index="866">
    <X>58.363</X>
    <Y>29.774</Y>
    <Z>2264</Z>
  </point>
  <point index="867">
    <X>59.961</X>
    <Y>12.473</Y>
    <Z>2105</Z>
  </point>
  <point index="868">
    <X>71.627</X>
    <Y>12.081</Y>
    <Z>2157</Z>
  </point>
  <point index="869">
    <X>95.514</X>
    <Y>22.015</Y>
    <Z>2125</Z>
  </point>
  <point index="870">
    <X>73.404</X>
    <Y>51.464</Y>
    <Z>2071</Z>
  </point>
  <point index="871">
    <X>18.532</X>
    <Y>50.464</Y>
    <Z>2273</Z>
  </point>
  <point index="872">
    <X>68.039</X>
    <Y>30.599</Y>
    <Z>2149</Z>
  </point>
  <point index="873">
    <X>16.691</X>
    <Y>37.047</Y>
    <Z>2183</Z>
  </point>
  <point index="874">
    <X>36.227</X>
    <Y>25.595</Y>
    <Z>2063</Z>
  </point>
  <point index="875">
    <X>64.459</X>
    <Y>56.845</Y>
    <Z>2252</Z>
  </point>
  <point index="876">
    <X>34.941</X>
    <Y>67.374</Y>
    <Z>2004</Z>
  </point>
  <point index="877">
    <X>53.661</X>
    <Y>13.274</Y>
    <Z>2035</Z>
  </point>
  <point index="878">
    <X>108.663</X>
    <Y>34.163</Y>
    <Z>2290</Z>
  </point>
  <point index="879">
    <X>18.363</X>
    <Y>45.296</Y>
    <Z>2264</Z>
  </point>
  <point index="880">
    <X>30.325</X>
    <Y>11.122</Y>
    <Z>2221</Z>
  </point>
  <point index="881">
    <X>72.846</X>
    <Y>75.527</Y>
    <Z>2098</Z>
  </point>
  <point index="882">
    <X>25.861</X>
    <Y>22.640</Y>
    <Z>2131</Z>
  </point>
  <point index="883">
    <X>91.779</X>
    <Y>19.856</Y>
    <Z>2054</Z>
  </point>
  <point index="884">
    <X>74.333</X>
    <Y>11.348</Y>
    <Z>2025</Z>
  </point>
  <point index="885">
    <X>59.683</X>
    <Y>50.868</Y>
    <Z>2167</Z>
  </point>
  <point index="886">
    <X>113.074</X>
    <Y>67.989</Y>
    <Z>2087</Z>
  </point>
  <point index="887">
    <X>66.840</X>
    <Y>9.828</Y>
    <Z>2046</Z>
  </point>
  <point index="888">
    <X>38.077</X>
    <Y>22.013</Y>
    <Z>2148</Z>
  </point>
  <point index="889">
    <X>66.771</X>
    <Y>77.249</Y>
    <Z>2052</Z>
  </point>
  <point index="890">
    <X>18.838</X>
    <Y>29.951</Y>
    <Z>2288</Z>
  </point>
  <point index="891">
    <X>59.200</X>
    <Y>49.298</Y>
    <Z>2275</Z>
  </point>
  <point index="892">
    <X>67.826</X>
    <Y>53.073</Y>
    <Z>2102</Z>
  </point>
  <point index="893">
    <X>98.386</X>
    <Y>14.113</Y>
    <Z>2266</Z>
  </point>
  <point index="894">
    <X>78.276</X>
    <Y>29.679</Y>
    <Z>2157</Z>
  </point>
  <point index="895">
    <X>78.261</X>
    <Y>18.695</Y>
    <Z>2156</Z>
  </point>
  <point index="896">
    <X>24.720</X>
    <Y>35.525</Y>
    <Z>2229</Z>
  </point>
  <point index="897">
    <X>58.348</X>
    <Y>38.091</Y>
    <Z>2264</Z>
  </point>
  <point index="898">
    <X>29.534</X>
    <Y>70.086</Y>
    <Z>2260</Z>
  </point>
  <point index="899">
    <X>115.974</X>
    <Y>52.287</Y>
    <Z>2052</Z>
  </point>
  <point index="900">
    <X>36.339</X>
    <Y>17.698</Y>
    <Z>2068</Z>
  </point>
  <point index="901">
    <X>103.346</X>
    <Y>39.839</Y>
    <Z>2252</Z>
  </point>
  <point index="902">
    <X>11.886</X>
    <Y>65.994</Y>
    <Z>2049</Z>
  </point>
  <point index="903">
    <X>114.665</X>
    <Y>27.357</Y>
    <Z>2009</Z>
  </point>
  <point index="904">
    <X>94.815</X>
    <Y>10.029</Y>
    <Z>2091</Z>
  </point>
  <point index="905">
    <X>74.496</X>
    <Y>29.267</Y>
    <Z>2017</Z>
  </point>
  <point index="906">
    <X>95.486</X>
    <Y>70.813</Y>
    <Z>2124</Z>
  </point>
  <point index="907">
    <X>56.484</X>
    <Y>35.010</Y>
    <Z>2173</Z>
  </point>
  <point index="908">
    <X>63.412</X>
    <Y>37.925</Y>
    <Z>2258</Z>
  </point>
  <point index="909">
    <X>52.537</X>
    <Y>35.200</Y>
    <Z>2019</Z>
  </point>
  <point index="910">
    <X>98.642</X>
    <Y>9.848</Y>
    <Z>2278</Z>
  </point>
  <point index="911">
    <X>104.039</X>
    <Y>47.786</Y>
    <Z>2288</Z>
  </point>
  <point index="912">
    <X>12.449</X>
    <Y>21.679</Y>
    <Z>2023</Z>
  </point>
  <point index="913">
    <X>38.957</X>
    <Y>58.837</Y>
    <Z>2188</Z>
  </point>
  <point index="914">
    <X>17.659</X>
    <Y>19.613</Y>
    <Z>2230</Z>
  </point>
  <point index="915">
    <X>62.583</X>
    <Y>15.808</Y>
    <Z>2186</Z>
  </point>
  <point index="916">
    <X>79.609</X>
    <Y>29.699</Y>
    <Z>2218</Z>
  </point>
  <point index="917">
    <X>78.922</X>
    <Y>25.220</Y>
    <Z>2187</Z>
  </point>
  <point index="918">
    <X>11.030</X>
    <Y>27.918</Y>
    <Z>2088</Z>
  </point>
  <point index="919">
    <X>21.054</X>
    <Y>20.629</Y>
    <Z>2054</Z>
  </point>
  <point index="920">
    <X>94.698</X>
    <Y>19.188</Y>
    <Z>2085</Z>
  </point>
  <point index="921">
    <X>59.818</X>
    <Y>51.784</Y>
    <Z>2137</Z>
  </point>
  <point index="922">
    <X>36.782</X>
    <Y>50.615</Y>
    <Z>2089</Z>
  </point>
  <point index="923">
    <X>70.172</X>
    <Y>75.236</Y>
    <Z>2229</Z>
  </point>
  <point index="924">
    <X>32.905</X>
    <Y>14.895</Y>
    <Z>2095</Z>
  </point>
  <point index="925">
    <X>101.091</X>
    <Y>21.517</Y>
    <Z>2057</Z>
  </point>
  <point index="926">
    <X>95.569</X>
    <Y>73.070</Y>
    <Z>2128</Z>
  </point>
  <point index="927">
    <X>58.794</X>
    <Y>18.313</Y>
    <Z>2286</Z>
  </point>
  <point index="928">
    <X>7.494</X>
    <Y>28.781</Y>
    <Z>2250</Z>
  </point>
  <point index="929">
    <X>104.938</X>
    <Y>48.419</Y>
    <Z>2210</Z>
  </point>
  <point index="930">
    <X>60.355</X>
    <Y>21.742</Y>
    <Z>2016</Z>
  </point>
  <point index="931">
    <X>21.740</X>
    <Y>66.346</Y>
    <Z>2113</Z>
  </point>
  <point index="932">
    <X>79.304</X>
    <Y>26.137</Y>
    <Z>2204</Z>
  </point>
  <point index="933">
    <X>19.408</X>
    <Y>32.910</Y>
    <Z>2229</Z>
  </point>
  <point index="934">
    <X>77.525</X>
    <Y>68.058</Y>
    <Z>2123</Z>
  </point>
  <point index="935">
    <X>67.057</X>
    <Y>34.150</Y>
    <Z>2027</Z>
  </point>
  <point index="936">
    <X>119.210</X>
    <Y>68.058</Y>
    <Z>2200</Z>
  </point>
  <point index="937">
    <X>58.628</X>
    <Y>75.767</Y>
    <Z>2277</Z>
  </point>
  <point index="938">
    <X>93.368</X>
    <Y>68.977</Y>
    <Z>2020</Z>
  </point>
  <point index="939">
    <X>52.882</X>
    <Y>67.245</Y>
    <Z>2003</Z>
  </point>
  <point index="940">
    <X>110.612</X>
    <Y>13.426</Y>
    <Z>2207</Z>
  </point>
  <point index="941">
    <X>33.233</X>
    <Y>61.590</Y>
    <Z>2079</Z>
  </point>
  <point index="942">
    <X>20.333</X>
    <Y>71.174</Y>
    <Z>2021</Z>
  </point>
  <point index="943">
    <X>25.577</X>
    <Y>60.225</Y>
    <Z>2155</Z>
  </point>
  <point index="944">
    <X>62.381</X>
    <Y>27.571</Y>
    <Z>2169</Z>
  </point>
  <point index="945">
    <X>115.025</X>
    <Y>49.714</Y>
    <Z>2008</Z>
  </point>
  <point index="946">
    <X>26.750</X>
    <Y>17.555</Y>
    <Z>2054</Z>
  </point>
  <point index="947">
    <X>76.649</X>
    <Y>12.565</Y>
    <Z>2082</Z>
  </point>
  <point index="948">
    <X>90.459</X>
    <Y>25.267</Y>
    <Z>2114</Z>
  </point>
  <point index="949">
    <X>69.747</X>
    <Y>73.292</Y>
    <Z>2249</Z>
  </point>
  <point index="950">
    <X>79.763</X>
    <Y>22.392</Y>
    <Z>2225</Z>
  </point>
  <point index="951">
    <X>101.017</X>
    <Y>53.954</Y>
    <Z>2051</Z>
  </point>
  <point index="952">
    <X>26.387</X>
    <Y>31.392</Y>
    <Z>2085</Z>
  </point>
  <point index="953">
    <X>96.977</X>
    <Y>67.772</Y>
    <Z>2197</Z>
  </point>
  <point index="954">
    <X>50.137</X>
    <Y>59.939</Y>
    <Z>2129</Z>
  </point>
  <point index="955">
    <X>32.372</X>
    <Y>22.174</Y>
    <Z>2121</Z>
  </point>
  <point index="956">
    <X>106.489</X>
    <Y>34.384</Y>
    <Z>2076</Z>
  </point>
  <point index="957">
    <X>12.612</X>
    <Y>53.698</Y>
    <Z>2016</Z>
  </point>
  <point index="958">
    <X>31.450</X>
    <Y>19.526</Y>
    <Z>2166</Z>
  </point>
  <point index="959">
    <X>109.590</X>
    <Y>17.849</Y>
    <Z>2257</Z>
  </point>
  <point index="960">
    <X>68.305</X>
    <Y>47.050</Y>
    <Z>2209</Z>
  </point>
  <point index="961">
    <X>20.900</X>
    <Y>50.202</Y>
    <Z>2041</Z>
  </point>
  <point index="962">
    <X>14.487</X>
    <Y>28.898</Y>
    <Z>2075</Z>
  </point>
  <point index="963">
    <X>113.955</X>
    <Y>12.638</Y>
    <Z>2044</Z>
  </point>
  <point index="964">
    <X>67.573</X>
    <Y>36.365</Y>
    <Z>2045</Z>
  </point>
  <point index="965">
    <X>38.727</X>
    <Y>30.493</Y>
    <Z>2178</Z>
  </point>
  <point index="966">
    <X>99.365</X>
    <Y>73.490</Y>
    <Z>2238</Z>
  </point>
  <point index="967">
    <X>49.196</X>
    <Y>28.896</Y>
    <Z>2172</Z>
  </point>
  <point index="968">
    <X>24.911</X>
    <Y>22.742</Y>
    <Z>2213</Z>
  </point>
  <point index="969">
    <X>29.291</X>
    <Y>21.618</Y>
    <Z>2272</Z>
  </point>
  <point index="970">
    <X>56.662</X>
    <Y>22.170</Y>
    <Z>2181</Z>
  </point>
  <point index="971">
    <X>30.386</X>
    <Y>9.911</Y>
    <Z>2218</Z>
  </point>
  <point index="972">
    <X>38.331</X>
    <Y>31.934</Y>
    <Z>2159</Z>
  </point>
  <point index="973">
    <X>11.346</X>
    <Y>50.236</Y>
    <Z>2074</Z>
  </point>
  <point index="974">
    <X>69.194</X>
    <Y>14.045</Y>
    <Z>2276</Z>
  </point>
  <point index="975">
    <X>57.101</X>
    <Y>39.306</Y>
    <Z>2203</Z>
  </point>
  <point index="976">
    <X>24.306</X>
    <Y>33.092</Y>
    <Z>2265</Z>
  </point>
  <point index="977">
    <X>101.241</X>
    <Y>27.030</Y>
    <Z>2070</Z>
  </point>
  <point index="978">
    <X>14.209</X>
    <Y>22.813</Y>
    <Z>2061</Z>
  </point>
  <point index="979">
    <X>78.552</X>
    <Y>23.504</Y>
    <Z>2170</Z>
  </point>
  <point index="980">
    <X>13.776</X>
    <Y>73.689</Y>
    <Z>2040</Z>
  </point>
  <point index="981">
    <X>97.306</X>
    <Y>51.118</Y>
    <Z>2213</Z>
  </point>
  <point index="982">
    <X>67.055</X>
    <Y>20.139</Y>
    <Z>2028</Z>
  </point>
  <point index="983">
    <X>93.743</X>
    <Y>71.501</Y>
    <Z>2039</Z>
  </point>
  <point index="984">
    <X>72.142</X>
    <Y>75.107</Y>
    <Z>2132</Z>
  </point>
  <point index="985">
    <X>30.630</X>
    <Y>76.961</Y>
    <Z>2206</Z>
  </point>
  <point index="986">
    <X>39.865</X>
    <Y>67.731</Y>
    <Z>2230</Z>
  </point>
  <point index="987">
    <X>11.099</X>
    <Y>21.810</Y>
    <Z>2085</Z>
  </point>
  <point index="988">
    <X>39.197</X>
    <Y>70.016</Y>
    <Z>2199</Z>
  </point>
  <point index="989">
    <X>117.442</X>
    <Y>50.767</Y>
    <Z>2119</Z>
  </point>
  <point index="990">
    <X>17.959</X>
    <Y>35.655</Y>
    <Z>2245</Z>
  </point>
  <point index="991">
    <X>52.326</X>
    <Y>35.622</Y>
    <Z>2029</Z>
  </point>
  <point index="992">
    <X>55.546</X>
    <Y>37.868</Y>
    <Z>2127</Z>
  </point>
  <point index="993">
    <X>33.586</X>
    <Y>47.297</Y>
    <Z>2062</Z>
  </point>
  <point index="994">
    <X>11.105</X>
    <Y>30.961</Y>
    <Z>2085</Z>
  </point>
  <point index="995">
    <X>90.540</X>
    <Y>13.957</Y>
    <Z>2110</Z>
  </point>
  <point index="996">
    <X>22.372</X>
    <Y>26.726</Y>
    <Z>2168</Z>
  </point>
  <point index="997">
    <X>19.254</X>
    <Y>71.990</Y>
    <Z>2263</Z>
  </point>
  <point index="998">
    <X>47.066</X>
    <Y>21.011</Y>
    <Z>2269</Z>
  </point>
  <point index="999">
    <X>104.288</X>
    <Y>73.472</Y>
    <Z>2267</Z>
  </point>
  <point index="1000">
    <X>114.568</X>
    <Y>70.167</Y>
    <Z>2014</Z>
  </point>
  <point index="1001">
    <X>22.610</X>
    <Y>8.887</Y>
    <Z>2189</Z>
  </point>
  <point index="1002">
    <X>52.852</X>
    <Y>50.458</Y>
    <Z>2005</Z>
  </point>
  <point index="1003">
    <X>112.330</X>
    <Y>65.786</Y>
    <Z>2123</Z>
  </point>
  <point index="1004">
    <X>47.385</X>
    <Y>22.076</Y>
    <Z>2255</Z>
  </point>
  <point index="1005">
    <X>7.270</X>
    <Y>64.073</Y>
    <Z>2260</Z>
  </point>
  <point index="1006">
    <X>98.402</X>
    <Y>35.930</Y>
    <Z>2266</Z>
  </point>
  <point index="1007">
    <X>66.563</X>
    <Y>51.619</Y>
    <Z>2070</Z>
  </point>
  <point index="1008">
    <X>96.701</X>
    <Y>50.376</Y>
    <Z>2183</Z>
  </point>
  <point index="1009">
    <X>11.291</X>
    <Y>16.626</Y>
    <Z>2076</Z>
  </point>
  <point index="1010">
    <X>110.362</X>
    <Y>69.228</Y>
    <Z>2219</Z>
  </point>
  <point index="1011">
    <X>14.438</X>
    <Y>17.265</Y>
    <Z>2073</Z>
  </point>
  <point index="1012">
    <X>63.963</X>
    <Y>64.598</Y>
    <Z>2295</Z>
  </point>
  <point index="1013">
    <X>95.107</X>
    <Y>9.509</Y>
    <Z>2105</Z>
  </point>
  <point index="1014">
    <X>30.504</X>
    <Y>34.630</Y>
    <Z>2212</Z>
  </point>
  <point index="1015">
    <X>48.838</X>
    <Y>28.097</Y>
    <Z>2188</Z>
  </point>
  <point index="1016">
    <X>118.131</X>
    <Y>62.873</Y>
    <Z>2150</Z>
  </point>
  <point index="1017">
    <X>117.421</X>
    <Y>18.842</Y>
    <Z>2118</Z>
  </point>
  <point index="1018">
    <X>113.229</X>
    <Y>13.964</Y>
    <Z>2079</Z>
  </point>
  <point index="1019">
    <X>32.738</X>
    <Y>52.230</Y>
    <Z>2103</Z>
  </point>
  <point index="1020">
    <X>88.707</X>
    <Y>26.244</Y>
    <Z>2194</Z>
  </point>
  <point index="1021">
    <X>33.093</X>
    <Y>53.683</Y>
    <Z>2086</Z>
  </point>
  <point index="1022">
    <X>67.511</X>
    <Y>63.052</Y>
    <Z>2031</Z>
  </point>
  <point index="1023">
    <X>27.141</X>
    <Y>16.841</Y>
    <Z>2020</Z>
  </point>
  <point index="1024">
    <X>21.046</X>
    <Y>47.347</Y>
    <Z>2054</Z>
  </point>
  <point index="1025">
    <X>34.847</X>
    <Y>30.521</Y>
    <Z>2000</Z>
  </point>
  <point index="1026">
    <X>53.937</X>
    <Y>25.350</Y>
    <Z>2048</Z>
  </point>
  <point index="1027">
    <X>107.552</X>
    <Y>23.516</Y>
    <Z>2040</Z>
  </point>
  <point index="1028">
    <X>77.299</X>
    <Y>71.013</Y>
    <Z>2112</Z>
  </point>
  <point index="1029">
    <X>110.512</X>
    <Y>76.128</Y>
    <Z>2212</Z>
  </point>
  <point index="1030">
    <X>61.899</X>
    <Y>73.958</Y>
    <Z>2127</Z>
  </point>
  <point index="1031">
    <X>99.268</X>
    <Y>28.452</Y>
    <Z>2260</Z>
  </point>
  <point index="1032">
    <X>70.394</X>
    <Y>52.677</Y>
    <Z>2218</Z>
  </point>
  <point index="1033">
    <X>73.449</X>
    <Y>54.639</Y>
    <Z>2068</Z>
  </point>
  <point index="1034">
    <X>109.060</X>
    <Y>76.848</Y>
    <Z>2283</Z>
  </point>
  <point index="1035">
    <X>23.895</X>
    <Y>45.569</Y>
    <Z>2300</Z>
  </point>
  <point index="1036">
    <X>71.260</X>
    <Y>18.902</Y>
    <Z>2175</Z>
  </point>
  <point index="1037">
    <X>30.354</X>
    <Y>26.474</Y>
    <Z>2220</Z>
  </point>
  <point index="1038">
    <X>65.301</X>
    <Y>41.074</Y>
    <Z>2179</Z>
  </point>
  <point index="1039">
    <X>13.204</X>
    <Y>55.398</Y>
    <Z>2012</Z>
  </point>
  <point index="1040">
    <X>75.972</X>
    <Y>33.100</Y>
    <Z>2051</Z>
  </point>
  <point index="1041">
    <X>24.598</X>
    <Y>58.193</Y>
    <Z>2240</Z>
  </point>
  <point index="1042">
    <X>38.769</X>
    <Y>55.657</Y>
    <Z>2180</Z>
  </point>
  <point index="1043">
    <X>103.351</X>
    <Y>69.122</Y>
    <Z>2253</Z>
  </point>
  <point index="1044">
    <X>74.450</X>
    <Y>68.799</Y>
    <Z>2019</Z>
  </point>
  <point index="1045">
    <X>26.590</X>
    <Y>65.517</Y>
    <Z>2068</Z>
  </point>
  <point index="1046">
    <X>54.740</X>
    <Y>26.894</Y>
    <Z>2087</Z>
  </point>
  <point index="1047">
    <X>13.152</X>
    <Y>48.769</Y>
    <Z>2010</Z>
  </point>
  <point index="1048">
    <X>91.467</X>
    <Y>56.335</Y>
    <Z>2068</Z>
  </point>
  <point index="1049">
    <X>63.050</X>
    <Y>6.469</Y>
    <Z>2227</Z>
  </point>
  <point index="1050">
    <X>106.495</X>
    <Y>39.304</Y>
    <Z>2076</Z>
  </point>
  <point index="1051">
    <X>30.525</X>
    <Y>50.795</Y>
    <Z>2211</Z>
  </point>
  <point index="1052">
    <X>116.368</X>
    <Y>26.414</Y>
    <Z>2070</Z>
  </point>
  <point index="1053">
    <X>73.349</X>
    <Y>51.218</Y>
    <Z>2073</Z>
  </point>
  <point index="1054">
    <X>25.292</X>
    <Y>21.331</Y>
    <Z>2180</Z>
  </point>
  <point index="1055">
    <X>40.111</X>
    <Y>26.779</Y>
    <Z>2241</Z>
  </point>
  <point index="1056">
    <X>78.179</X>
    <Y>70.895</Y>
    <Z>2153</Z>
  </point>
  <point index="1057">
    <X>68.954</X>
    <Y>54.985</Y>
    <Z>2288</Z>
  </point>
  <point index="1058">
    <X>16.691</X>
    <Y>52.241</Y>
    <Z>2183</Z>
  </point>
  <point index="1059">
    <X>88.820</X>
    <Y>65.893</Y>
    <Z>2189</Z>
  </point>
  <point index="1060">
    <X>8.194</X>
    <Y>64.584</Y>
    <Z>2218</Z>
  </point>
  <point index="1061">
    <X>71.203</X>
    <Y>65.879</Y>
    <Z>2178</Z>
  </point>
  <point index="1062">
    <X>12.522</X>
    <Y>19.346</Y>
    <Z>2020</Z>
  </point>
  <point index="1063">
    <X>63.971</X>
    <Y>16.859</Y>
    <Z>2294</Z>
  </point>
  <point index="1064">
    <X>48.679</X>
    <Y>23.173</Y>
    <Z>2196</Z>
  </point>
  <point index="1065">
    <X>20.017</X>
    <Y>24.140</Y>
    <Z>2092</Z>
  </point>
  <point index="1066">
    <X>116.586</X>
    <Y>35.036</Y>
    <Z>2080</Z>
  </point>
  <point index="1067">
    <X>53.592</X>
    <Y>12.624</Y>
    <Z>2031</Z>
  </point>
  <point index="1068">
    <X>24.301</X>
    <Y>71.839</Y>
    <Z>2265</Z>
  </point>
  <point index="1069">
    <X>53.519</X>
    <Y>21.251</Y>
    <Z>2028</Z>
  </point>
  <point index="1070">
    <X>88.156</X>
    <Y>59.412</Y>
    <Z>2220</Z>
  </point>
  <point index="1071">
    <X>53.899</X>
    <Y>25.506</Y>
    <Z>2046</Z>
  </point>
  <point index="1072">
    <X>91.464</X>
    <Y>59.590</Y>
    <Z>2068</Z>
  </point>
  <point index="1073">
    <X>50.104</X>
    <Y>16.675</Y>
    <Z>2130</Z>
  </point>
  <point index="1074">
    <X>92.169</X>
    <Y>48.891</Y>
    <Z>2036</Z>
  </point>
  <point index="1075">
    <X>118.765</X>
    <Y>69.467</Y>
    <Z>2179</Z>
  </point>
  <point index="1076">
    <X>77.837</X>
    <Y>27.623</Y>
    <Z>2137</Z>
  </point>
  <point index="1077">
    <X>96.713</X>
    <Y>51.399</Y>
    <Z>2184</Z>
  </point>
  <point index="1078">
    <X>100.878</X>
    <Y>75.287</Y>
    <Z>2039</Z>
  </point>
  <point index="1079">
    <X>117.061</X>
    <Y>63.569</Y>
    <Z>2101</Z>
  </point>
  <point index="1080">
    <X>97.261</X>
    <Y>28.147</Y>
    <Z>2211</Z>
  </point>
  <point index="1081">
    <X>105.385</X>
    <Y>25.184</Y>
    <Z>2172</Z>
  </point>
  <point index="1082">
    <X>112.726</X>
    <Y>15.048</Y>
    <Z>2104</Z>
  </point>
  <point index="1083">
    <X>99.964</X>
    <Y>50.884</Y>
    <Z>2104</Z>
  </point>
  <point index="1084">
    <X>73.221</X>
    <Y>58.115</Y>
    <Z>2080</Z>
  </point>
  <point index="1085">
    <X>36.939</X>
    <Y>50.115</Y>
    <Z>2096</Z>
  </point>
  <point index="1086">
    <X>32.434</X>
    <Y>18.994</Y>
    <Z>2118</Z>
  </point>
  <point index="1087">
    <X>9.751</X>
    <Y>61.631</Y>
    <Z>2147</Z>
  </point>
  <point index="1088">
    <X>54.868</X>
    <Y>32.360</Y>
    <Z>2094</Z>
  </point>
  <point index="1089">
    <X>20.960</X>
    <Y>34.840</Y>
    <Z>2046</Z>
  </point>
  <point index="1090">
    <X>16.531</X>
    <Y>49.670</Y>
    <Z>2175</Z>
  </point>
  <point index="1091">
    <X>97.948</X>
    <Y>73.536</Y>
    <Z>2244</Z>
  </point>
  <point index="1092">
    <X>55.282</X>
    <Y>35.194</Y>
    <Z>2114</Z>
  </point>
  <point index="1093">
    <X>36.600</X>
    <Y>63.604</Y>
    <Z>2080</Z>
  </point>
  <point index="1094">
    <X>108.462</X>
    <Y>47.443</Y>
    <Z>2244</Z>
  </point>
  <point index="1095">
    <X>87.977</X>
    <Y>26.011</Y>
    <Z>2228</Z>
  </point>
  <point index="1096">
    <X>33.197</X>
    <Y>72.018</Y>
    <Z>2081</Z>
  </point>
  <point index="1097">
    <X>59.140</X>
    <Y>51.708</Y>
    <Z>2289</Z>
  </point>
  <point index="1098">
    <X>16.573</X>
    <Y>9.399</Y>
    <Z>2177</Z>
  </point>
  <point index="1099">
    <X>64.334</X>
    <Y>76.301</Y>
    <Z>2263</Z>
  </point>
  <point index="1100">
    <X>11.301</X>
    <Y>33.426</Y>
    <Z>2076</Z>
  </point>
  <point index="1101">
    <X>61.873</X>
    <Y>49.220</Y>
    <Z>2125</Z>
  </point>
  <point index="1102">
    <X>14.221</X>
    <Y>52.337</Y>
    <Z>2062</Z>
  </point>
  <point index="1103">
    <X>78.760</X>
    <Y>29.733</Y>
    <Z>2179</Z>
  </point>
  <point index="1104">
    <X>31.888</X>
    <Y>64.492</Y>
    <Z>2145</Z>
  </point>
  <point index="1105">
    <X>74.163</X>
    <Y>53.909</Y>
    <Z>2033</Z>
  </point>
  <point index="1106">
    <X>103.855</X>
    <Y>67.944</Y>
    <Z>2296</Z>
  </point>
  <point index="1107">
    <X>33.809</X>
    <Y>16.039</Y>
    <Z>2051</Z>
  </point>
  <point index="1108">
    <X>9.951</X>
    <Y>71.482</Y>
    <Z>2137</Z>
  </point>
  <point index="1109">
    <X>75.010</X>
    <Y>71.867</Y>
    <Z>2007</Z>
  </point>
  <point index="1110">
    <X>70.001</X>
    <Y>24.498</Y>
    <Z>2237</Z>
  </point>
  <point index="1111">
    <X>76.226</X>
    <Y>13.135</Y>
    <Z>2063</Z>
  </point>
  <point index="1112">
    <X>112.791</X>
    <Y>73.448</Y>
    <Z>2101</Z>
  </point>
  <point index="1113">
    <X>118.635</X>
    <Y>68.200</Y>
    <Z>2173</Z>
  </point>
  <point index="1114">
    <X>53.920</X>
    <Y>60.978</Y>
    <Z>2047</Z>
  </point>
  <point index="1115">
    <X>72.819</X>
    <Y>26.094</Y>
    <Z>2099</Z>
  </point>
  <point index="1116">
    <X>62.800</X>
    <Y>32.569</Y>
    <Z>2205</Z>
  </point>
  <point index="1117">
    <X>100.777</X>
    <Y>21.533</Y>
    <Z>2030</Z>
  </point>
  <point index="1118">
    <X>34.017</X>
    <Y>56.788</Y>
    <Z>2041</Z>
  </point>
  <point index="1119">
    <X>107.502</X>
    <Y>26.944</Y>
    <Z>2029</Z>
  </point>
  <point index="1120">
    <X>120.520</X>
    <Y>61.813</Y>
    <Z>2260</Z>
  </point>
  <point index="1121">
    <X>28.399</X>
    <Y>67.518</Y>
    <Z>2230</Z>
  </point>
  <point index="1122">
    <X>37.359</X>
    <Y>22.020</Y>
    <Z>2115</Z>
  </point>
  <point index="1123">
    <X>13.689</X>
    <Y>18.217</Y>
    <Z>2036</Z>
  </point>
  <point index="1124">
    <X>65.658</X>
    <Y>15.050</Y>
    <Z>2148</Z>
  </point>
  <point index="1125">
    <X>63.394</X>
    <Y>23.562</Y>
    <Z>2256</Z>
  </point>
  <point index="1126">
    <X>65.021</X>
    <Y>71.866</Y>
    <Z>2203</Z>
  </point>
  <point index="1127">
    <X>17.414</X>
    <Y>17.597</Y>
    <Z>2218</Z>
  </point>
  <point index="1128">
    <X>90.829</X>
    <Y>31.332</Y>
    <Z>2097</Z>
  </point>
  <point index="1129">
    <X>24.810</X>
    <Y>17.115</Y>
    <Z>2221</Z>
  </point>
  <point index="1130">
    <X>38.813</X>
    <Y>54.292</Y>
    <Z>2182</Z>
  </point>
  <point index="1131">
    <X>59.899</X>
    <Y>56.910</Y>
    <Z>2118</Z>
  </point>
  <point index="1132">
    <X>29.414</X>
    <Y>38.736</Y>
    <Z>2266</Z>
  </point>
  <point index="1133">
    <X>69.629</X>
    <Y>62.835</Y>
    <Z>2255</Z>
  </point>
  <point index="1134">
    <X>99.287</X>
    <Y>69.293</Y>
    <Z>2256</Z>
  </point>
  <point index="1135">
    <X>103.714</X>
    <Y>38.435</Y>
    <Z>2284</Z>
  </point>
  <point index="1136">
    <X>23.294</X>
    <Y>71.621</Y>
    <Z>2248</Z>
  </point>
  <point index="1137">
    <X>94.340</X>
    <Y>71.985</Y>
    <Z>2068</Z>
  </point>
  <point index="1138">
    <X>32.172</X>
    <Y>10.874</Y>
    <Z>2131</Z>
  </point>
  <point index="1139">
    <X>32.614</X>
    <Y>35.224</Y>
    <Z>2109</Z>
  </point>
  <point index="1140">
    <X>105.404</X>
    <Y>74.185</Y>
    <Z>2170</Z>
  </point>
  <point index="1141">
    <X>65.892</X>
    <Y>64.127</Y>
    <Z>2128</Z>
  </point>
  <point index="1142">
    <X>67.035</X>
    <Y>46.189</Y>
    <Z>2029</Z>
  </point>
  <point index="1143">
    <X>99.746</X>
    <Y>21.395</Y>
    <Z>2153</Z>
  </point>
  <point index="1144">
    <X>25.291</X>
    <Y>23.963</Y>
    <Z>2180</Z>
  </point>
  <point index="1145">
    <X>63.629</X>
    <Y>31.224</Y>
    <Z>2277</Z>
  </point>
  <point index="1146">
    <X>104.732</X>
    <Y>8.134</Y>
    <Z>2228</Z>
  </point>
  <point index="1147">
    <X>91.212</X>
    <Y>52.350</Y>
    <Z>2080</Z>
  </point>
  <point index="1148">
    <X>76.118</X>
    <Y>18.768</Y>
    <Z>2058</Z>
  </point>
  <point index="1149">
    <X>104.862</X>
    <Y>34.429</Y>
    <Z>2217</Z>
  </point>
  <point index="1150">
    <X>60.624</X>
    <Y>13.219</Y>
    <Z>2017</Z>
  </point>
  <point index="1151">
    <X>88.276</X>
    <Y>27.127</Y>
    <Z>2214</Z>
  </point>
  <point index="1152">
    <X>97.983</X>
    <Y>49.502</Y>
    <Z>2246</Z>
  </point>
  <point index="1153">
    <X>108.618</X>
    <Y>64.608</Y>
    <Z>2279</Z>
  </point>
  <point index="1154">
    <X>106.127</X>
    <Y>46.674</Y>
    <Z>2108</Z>
  </point>
  <point index="1155">
    <X>117.109</X>
    <Y>55.738</Y>
    <Z>2104</Z>
  </point>
  <point index="1156">
    <X>69.115</X>
    <Y>48.815</Y>
    <Z>2280</Z>
  </point>
  <point index="1157">
    <X>105.866</X>
    <Y>31.447</Y>
    <Z>2130</Z>
  </point>
  <point index="1158">
    <X>56.323</X>
    <Y>39.168</Y>
    <Z>2165</Z>
  </point>
  <point index="1159">
    <X>75.687</X>
    <Y>55.745</Y>
    <Z>2038</Z>
  </point>
  <point index="1160">
    <X>99.963</X>
    <Y>71.839</Y>
    <Z>2104</Z>
  </point>
  <point index="1161">
    <X>108.873</X>
    <Y>50.900</Y>
    <Z>2292</Z>
  </point>
  <point index="1162">
    <X>96.685</X>
    <Y>25.072</Y>
    <Z>2182</Z>
  </point>
  <point index="1163">
    <X>110.692</X>
    <Y>57.454</Y>
    <Z>2203</Z>
  </point>
  <point index="1164">
    <X>14.865</X>
    <Y>67.713</Y>
    <Z>2094</Z>
  </point>
  <point index="1165">
    <X>118.649</X>
    <Y>64.018</Y>
    <Z>2174</Z>
  </point>
  <point index="1166">
    <X>26.620</X>
    <Y>63.069</Y>
    <Z>2065</Z>
  </point>
  <point index="1167">
    <X>92.051</X>
    <Y>22.449</Y>
    <Z>2041</Z>
  </point>
  <point index="1168">
    <X>21.916</X>
    <Y>15.803</Y>
    <Z>2129</Z>
  </point>
  <point index="1169">
    <X>48.923</X>
    <Y>29.309</Y>
    <Z>2184</Z>
  </point>
  <point index="1170">
    <X>115.415</X>
    <Y>57.664</Y>
    <Z>2026</Z>
  </point>
  <point index="1171">
    <X>65.417</X>
    <Y>24.780</Y>
    <Z>2169</Z>
  </point>
  <point index="1172">
    <X>58.795</X>
    <Y>57.974</Y>
    <Z>2286</Z>
  </point>
  <point index="1173">
    <X>92.794</X>
    <Y>72.318</Y>
    <Z>2007</Z>
  </point>
  <point index="1174">
    <X>23.483</X>
    <Y>40.041</Y>
    <Z>2264</Z>
  </point>
  <point index="1175">
    <X>31.897</X>
    <Y>47.628</Y>
    <Z>2144</Z>
  </point>
  <point index="1176">
    <X>120.895</X>
    <Y>22.826</Y>
    <Z>2277</Z>
  </point>
  <point index="1177">
    <X>110.672</X>
    <Y>76.282</Y>
    <Z>2204</Z>
  </point>
  <point index="1178">
    <X>34.274</X>
    <Y>22.557</Y>
    <Z>2028</Z>
  </point>
  <point index="1179">
    <X>62.489</X>
    <Y>59.214</Y>
    <Z>2178</Z>
  </point>
  <point index="1180">
    <X>75.124</X>
    <Y>19.048</Y>
    <Z>2013</Z>
  </point>
  <point index="1181">
    <X>116.651</X>
    <Y>22.416</Y>
    <Z>2083</Z>
  </point>
  <point index="1182">
    <X>109.289</X>
    <Y>50.625</Y>
    <Z>2272</Z>
  </point>
  <point index="1183">
    <X>118.989</X>
    <Y>66.034</Y>
    <Z>2190</Z>
  </point>
  <point index="1184">
    <X>55.203</X>
    <Y>76.118</Y>
    <Z>2110</Z>
  </point>
  <point index="1185">
    <X>12.843</X>
    <Y>69.643</Y>
    <Z>2005</Z>
  </point>
  <point index="1186">
    <X>90.201</X>
    <Y>55.359</Y>
    <Z>2126</Z>
  </point>
  <point index="1187">
    <X>47.929</X>
    <Y>18.858</Y>
    <Z>2230</Z>
  </point>
  <point index="1188">
    <X>112.611</X>
    <Y>13.784</Y>
    <Z>2109</Z>
  </point>
  <point index="1189">
    <X>54.034</X>
    <Y>48.702</Y>
    <Z>2053</Z>
  </point>
  <point index="1190">
    <X>33.822</X>
    <Y>58.577</Y>
    <Z>2050</Z>
  </point>
  <point index="1191">
    <X>15.236</X>
    <Y>57.897</Y>
    <Z>2112</Z>
  </point>
  <point index="1192">
    <X>19.035</X>
    <Y>39.114</Y>
    <Z>2297</Z>
  </point>
  <point index="1193">
    <X>10.860</X>
    <Y>60.596</Y>
    <Z>2096</Z>
  </point>
  <point index="1194">
    <X>60.265</X>
    <Y>20.056</Y>
    <Z>2036</Z>
  </point>
  <point index="1195">
    <X>97.050</X>
    <Y>38.153</Y>
    <Z>2200</Z>
  </point>
  <point index="1196">
    <X>12.098</X>
    <Y>29.987</Y>
    <Z>2039</Z>
  </point>
  <point index="1197">
    <X>66.668</X>
    <Y>31.376</Y>
    <Z>2061</Z>
  </point>
  <point index="1198">
    <X>10.692</X>
    <Y>15.374</Y>
    <Z>2103</Z>
  </point>
  <point index="1199">
    <X>65.903</X>
    <Y>29.720</Y>
    <Z>2127</Z>
  </point>
  <point index="1200">
    <X>93.341</X>
    <Y>66.396</Y>
    <Z>2019</Z>
  </point>
  <point index="1201">
    <X>110.884</X>
    <Y>58.028</Y>
    <Z>2194</Z>
  </point>
  <point index="1202">
    <X>13.996</X>
    <Y>14.961</Y>
    <Z>2051</Z>
  </point>
  <point index="1203">
    <X>100.320</X>
    <Y>29.606</Y>
    <Z>2024</Z>
  </point>
  <point index="1204">
    <X>103.075</X>
    <Y>20.767</Y>
    <Z>2229</Z>
  </point>
  <point index="1205">
    <X>31.072</X>
    <Y>22.731</Y>
    <Z>2185</Z>
  </point>
  <point index="1206">
    <X>76.654</X>
    <Y>35.010</Y>
    <Z>2083</Z>
  </point>
  <point index="1207">
    <X>28.464</X>
    <Y>57.719</Y>
    <Z>2245</Z>
  </point>
  <point index="1208">
    <X>55.789</X>
    <Y>54.640</Y>
    <Z>2139</Z>
  </point>
  <point index="1209">
    <X>101.828</X>
    <Y>21.656</Y>
    <Z>2121</Z>
  </point>
  <point index="1210">
    <X>65.599</X>
    <Y>16.920</Y>
    <Z>2153</Z>
  </point>
  <point index="1211">
    <X>18.898</X>
    <Y>56.983</Y>
    <Z>2291</Z>
  </point>
  <point index="1212">
    <X>111.776</X>
    <Y>64.246</Y>
    <Z>2150</Z>
  </point>
  <point index="1213">
    <X>17.125</X>
    <Y>21.810</Y>
    <Z>2204</Z>
  </point>
  <point index="1214">
    <X>68.428</X>
    <Y>36.571</Y>
    <Z>2237</Z>
  </point>
  <point index="1215">
    <X>71.449</X>
    <Y>55.212</Y>
    <Z>2166</Z>
  </point>
  <point index="1216">
    <X>72.968</X>
    <Y>17.917</Y>
    <Z>2092</Z>
  </point>
  <point index="1217">
    <X>35.274</X>
    <Y>67.221</Y>
    <Z>2020</Z>
  </point>
  <point index="1218">
    <X>51.627</X>
    <Y>51.460</Y>
    <Z>2061</Z>
  </point>
  <point index="1219">
    <X>22.247</X>
    <Y>25.278</Y>
    <Z>2157</Z>
  </point>
  <point index="1220">
    <X>19.518</X>
    <Y>10.803</Y>
    <Z>2204</Z>
  </point>
  <point index="1221">
    <X>59.454</X>
    <Y>66.022</Y>
    <Z>2218</Z>
  </point>
  <point index="1222">
    <X>113.039</X>
    <Y>10.319</Y>
    <Z>2088</Z>
  </point>
  <point index="1223">
    <X>55.187</X>
    <Y>34.368</Y>
    <Z>2109</Z>
  </point>
  <point index="1224">
    <X>107.109</X>
    <Y>70.176</Y>
    <Z>2023</Z>
  </point>
  <point index="1225">
    <X>103.996</X>
    <Y>62.395</Y>
    <Z>2292</Z>
  </point>
  <point index="1226">
    <X>60.830</X>
    <Y>51.024</Y>
    <Z>2035</Z>
  </point>
  <point index="1227">
    <X>97.734</X>
    <Y>22.130</Y>
    <Z>2234</Z>
  </point>
  <point index="1228">
    <X>59.258</X>
    <Y>64.895</Y>
    <Z>2262</Z>
  </point>
  <point index="1229">
    <X>24.356</X>
    <Y>60.630</Y>
    <Z>2261</Z>
  </point>
  <point index="1230">
    <X>13.265</X>
    <Y>61.993</Y>
    <Z>2015</Z>
  </point>
  <point index="1231">
    <X>114.523</X>
    <Y>48.775</Y>
    <Z>2016</Z>
  </point>
  <point index="1232">
    <X>92.512</X>
    <Y>58.488</Y>
    <Z>2020</Z>
  </point>
  <point index="1233">
    <X>102.112</X>
    <Y>52.855</Y>
    <Z>2146</Z>
  </point>
  <point index="1234">
    <X>16.460</X>
    <Y>62.033</Y>
    <Z>2171</Z>
  </point>
  <point index="1235">
    <X>27.820</X>
    <Y>33.350</Y>
    <Z>2100</Z>
  </point>
  <point index="1236">
    <X>103.810</X>
    <Y>51.169</Y>
    <Z>2292</Z>
  </point>
  <point index="1237">
    <X>51.207</X>
    <Y>22.404</Y>
    <Z>2080</Z>
  </point>
  <point index="1238">
    <X>55.814</X>
    <Y>27.230</Y>
    <Z>2140</Z>
  </point>
  <point index="1239">
    <X>60.974</X>
    <Y>19.603</Y>
    <Z>2047</Z>
  </point>
  <point index="1240">
    <X>18.962</X>
    <Y>56.848</Y>
    <Z>2294</Z>
  </point>
  <point index="1241">
    <X>36.344</X>
    <Y>19.261</Y>
    <Z>2069</Z>
  </point>
  <point index="1242">
    <X>57.129</X>
    <Y>70.087</Y>
    <Z>2204</Z>
  </point>
  <point index="1243">
    <X>69.228</X>
    <Y>22.330</Y>
    <Z>2275</Z>
  </point>
  <point index="1244">
    <X>90.384</X>
    <Y>21.596</Y>
    <Z>2118</Z>
  </point>
  <point index="1245">
    <X>58.566</X>
    <Y>74.714</Y>
    <Z>2274</Z>
  </point>
  <point index="1246">
    <X>76.233</X>
    <Y>71.518</Y>
    <Z>2063</Z>
  </point>
  <point index="1247">
    <X>99.394</X>
    <Y>30.719</Y>
    <Z>2232</Z>
  </point>
  <point index="1248">
    <X>116.699</X>
    <Y>18.336</Y>
    <Z>2085</Z>
  </point>
  <point index="1249">
    <X>64.451</X>
    <Y>65.883</Y>
    <Z>2252</Z>
  </point>
  <point index="1250">
    <X>30.268</X>
    <Y>33.912</Y>
    <Z>2224</Z>
  </point>
  <point index="1251">
    <X>93.209</X>
    <Y>53.114</Y>
    <Z>2013</Z>
  </point>
  <point index="1252">
    <X>61.310</X>
    <Y>67.789</Y>
    <Z>2076</Z>
  </point>
  <point index="1253">
    <X>16.488</X>
    <Y>66.177</Y>
    <Z>2173</Z>
  </point>
  <point index="1254">
    <X>28.742</X>
    <Y>39.300</Y>
    <Z>2298</Z>
  </point>
  <point index="1255">
    <X>24.657</X>
    <Y>66.385</Y>
    <Z>2235</Z>
  </point>
  <point index="1256">
    <X>105.133</X>
    <Y>49.144</Y>
    <Z>2194</Z>
  </point>
  <point index="1257">
    <X>10.825</X>
    <Y>33.110</Y>
    <Z>2097</Z>
  </point>
  <point index="1258">
    <X>56.735</X>
    <Y>14.793</Y>
    <Z>2185</Z>
  </point>
  <point index="1259">
    <X>74.310</X>
    <Y>36.474</Y>
    <Z>2026</Z>
  </point>
  <point index="1260">
    <X>73.542</X>
    <Y>69.537</Y>
    <Z>2064</Z>
  </point>
  <point index="1261">
    <X>70.738</X>
    <Y>28.020</Y>
    <Z>2201</Z>
  </point>
  <point index="1262">
    <X>116.250</X>
    <Y>31.031</Y>
    <Z>2064</Z>
  </point>
  <point index="1263">
    <X>55.414</X>
    <Y>25.961</Y>
    <Z>2120</Z>
  </point>
  <point index="1264">
    <X>98.167</X>
    <Y>66.519</Y>
    <Z>2255</Z>
  </point>
  <point index="1265">
    <X>107.383</X>
    <Y>75.488</Y>
    <Z>2002</Z>
  </point>
  <point index="1266">
    <X>29.918</X>
    <Y>54.183</Y>
    <Z>2241</Z>
  </point>
  <point index="1267">
    <X>64.430</X>
    <Y>74.764</Y>
    <Z>2254</Z>
  </point>
  <point index="1268">
    <X>13.040</X>
    <Y>35.543</Y>
    <Z>2004</Z>
  </point>
  <point index="1269">
    <X>55.159</X>
    <Y>14.584</Y>
    <Z>2108</Z>
  </point>
  <point index="1270">
    <X>114.510</X>
    <Y>35.039</Y>
    <Z>2017</Z>
  </point>
  <point index="1271">
    <X>92.398</X>
    <Y>54.753</Y>
    <Z>2025</Z>
  </point>
  <point index="1272">
    <X>55.057</X>
    <Y>13.594</Y>
    <Z>2103</Z>
  </point>
  <point index="1273">
    <X>120.827</X>
    <Y>26.553</Y>
    <Z>2274</Z>
  </point>
  <point index="1274">
    <X>72.230</X>
    <Y>70.997</Y>
    <Z>2128</Z>
  </point>
  <point index="1275">
    <X>29.539</X>
    <Y>55.097</Y>
    <Z>2259</Z>
  </point>
  <point index="1276">
    <X>58.705</X>
    <Y>51.660</Y>
    <Z>2281</Z>
  </point>
  <point index="1277">
    <X>102.175</X>
    <Y>17.289</Y>
    <Z>2151</Z>
  </point>
  <point index="1278">
    <X>38.375</X>
    <Y>63.388</Y>
    <Z>2161</Z>
  </point>
  <point index="1279">
    <X>65.077</X>
    <Y>78.794</Y>
    <Z>2198</Z>
  </point>
  <point index="1280">
    <X>48.247</X>
    <Y>67.686</Y>
    <Z>2215</Z>
  </point>
  <point index="1281">
    <X>48.021</X>
    <Y>62.762</Y>
    <Z>2226</Z>
  </point>
  <point index="1282">
    <X>18.317</X>
    <Y>47.074</Y>
    <Z>2262</Z>
  </point>
  <point index="1283">
    <X>105.115</X>
    <Y>6.846</Y>
    <Z>2195</Z>
  </point>
  <point index="1284">
    <X>37.498</X>
    <Y>16.187</Y>
    <Z>2121</Z>
  </point>
  <point index="1285">
    <X>61.190</X>
    <Y>17.389</Y>
    <Z>2066</Z>
  </point>
  <point index="1286">
    <X>105.730</X>
    <Y>66.329</Y>
    <Z>2142</Z>
  </point>
  <point index="1287">
    <X>109.784</X>
    <Y>15.308</Y>
    <Z>2248</Z>
  </point>
  <point index="1288">
    <X>95.580</X>
    <Y>55.816</Y>
    <Z>2128</Z>
  </point>
  <point index="1289">
    <X>34.887</X>
    <Y>48.849</Y>
    <Z>2002</Z>
  </point>
  <point index="1290">
    <X>63.330</X>
    <Y>36.115</Y>
    <Z>2251</Z>
  </point>
  <point index="1291">
    <X>76.693</X>
    <Y>19.398</Y>
    <Z>2084</Z>
  </point>
  <point index="1292">
    <X>78.899</X>
    <Y>66.951</Y>
    <Z>2185</Z>
  </point>
  <point index="1293">
    <X>12.384</X>
    <Y>70.011</Y>
    <Z>2026</Z>
  </point>
  <point index="1294">
    <X>91.444</X>
    <Y>53.042</Y>
    <Z>2069</Z>
  </point>
  <point index="1295">
    <X>95.284</X>
    <Y>9.354</Y>
    <Z>2114</Z>
  </point>
  <point index="1296">
    <X>91.047</X>
    <Y>23.262</Y>
    <Z>2087</Z>
  </point>
  <point index="1297">
    <X>63.137</X>
    <Y>72.666</Y>
    <Z>2234</Z>
  </point>
  <point index="1298">
    <X>38.224</X>
    <Y>57.785</Y>
    <Z>2155</Z>
  </point>
  <point index="1299">
    <X>31.853</X>
    <Y>51.250</Y>
    <Z>2146</Z>
  </point>
  <point index="1300">
    <X>25.343</X>
    <Y>13.704</Y>
    <Z>2175</Z>
  </point>
  <point index="1301">
    <X>21.608</X>
    <Y>23.371</Y>
    <Z>2102</Z>
  </point>
  <point index="1302">
    <X>29.948</X>
    <Y>75.752</Y>
    <Z>2239</Z>
  </point>
  <point index="1303">
    <X>77.318</X>
    <Y>23.995</Y>
    <Z>2113</Z>
  </point>
  <point index="1304">
    <X>60.349</X>
    <Y>23.243</Y>
    <Z>2017</Z>
  </point>
  <point index="1305">
    <X>92.651</X>
    <Y>14.669</Y>
    <Z>2014</Z>
  </point>
  <point index="1306">
    <X>29.193</X>
    <Y>64.096</Y>
    <Z>2276</Z>
  </point>
  <point index="1307">
    <X>61.203</X>
    <Y>46.727</Y>
    <Z>2067</Z>
  </point>
  <point index="1308">
    <X>96.282</X>
    <Y>8.909</Y>
    <Z>2163</Z>
  </point>
  <point index="1309">
    <X>72.330</X>
    <Y>53.724</Y>
    <Z>2123</Z>
  </point>
  <point index="1310">
    <X>107.078</X>
    <Y>50.407</Y>
    <Z>2026</Z>
  </point>
  <point index="1311">
    <X>24.607</X>
    <Y>26.416</Y>
    <Z>2239</Z>
  </point>
  <point index="1312">
    <X>78.361</X>
    <Y>17.497</Y>
    <Z>2161</Z>
  </point>
  <point index="1313">
    <X>68.642</X>
    <Y>9.684</Y>
    <Z>2285</Z>
  </point>
  <point index="1314">
    <X>58.013</X>
    <Y>27.778</Y>
    <Z>2247</Z>
  </point>
  <point index="1315">
    <X>18.443</X>
    <Y>46.808</Y>
    <Z>2268</Z>
  </point>
  <point index="1316">
    <X>90.459</X>
    <Y>18.522</Y>
    <Z>2114</Z>
  </point>
  <point index="1317">
    <X>48.154</X>
    <Y>67.550</Y>
    <Z>2220</Z>
  </point>
  <point index="1318">
    <X>116.477</X>
    <Y>72.047</Y>
    <Z>2075</Z>
  </point>
  <point index="1319">
    <X>79.329</X>
    <Y>31.738</Y>
    <Z>2205</Z>
  </point>
  <point index="1320">
    <X>68.107</X>
    <Y>16.358</Y>
    <Z>2165</Z>
  </point>
  <point index="1321">
    <X>71.301</X>
    <Y>47.296</Y>
    <Z>2173</Z>
  </point>
  <point index="1322">
    <X>96.775</X>
    <Y>55.174</Y>
    <Z>2187</Z>
  </point>
  <point index="1323">
    <X>28.811</X>
    <Y>76.249</Y>
    <Z>2295</Z>
  </point>
  <point index="1324">
    <X>106.044</X>
    <Y>20.297</Y>
    <Z>2115</Z>
  </point>
  <point index="1325">
    <X>108.052</X>
    <Y>67.404</Y>
    <Z>2152</Z>
  </point>
  <point index="1326">
    <X>16.397</X>
    <Y>53.088</Y>
    <Z>2168</Z>
  </point>
  <point index="1327">
    <X>32.953</X>
    <Y>52.572</Y>
    <Z>2093</Z>
  </point>
  <point index="1328">
    <X>108.995</X>
    <Y>10.179</Y>
    <Z>2286</Z>
  </point>
  <point index="1329">
    <X>35.481</X>
    <Y>20.547</Y>
    <Z>2029</Z>
  </point>
  <point index="1330">
    <X>57.307</X>
    <Y>55.648</Y>
    <Z>2213</Z>
  </point>
  <point index="1331">
    <X>112.624</X>
    <Y>64.482</Y>
    <Z>2109</Z>
  </point>
  <point index="1332">
    <X>58.189</X>
    <Y>68.620</Y>
    <Z>2256</Z>
  </point>
  <point index="1333">
    <X>115.546</X>
    <Y>57.830</Y>
    <Z>2032</Z>
  </point>
  <point index="1334">
    <X>39.109</X>
    <Y>19.444</Y>
    <Z>2195</Z>
  </point>
  <point index="1335">
    <X>61.822</X>
    <Y>15.627</Y>
    <Z>2121</Z>
  </point>
  <point index="1336">
    <X>13.489</X>
    <Y>20.942</Y>
    <Z>2026</Z>
  </point>
  <point index="1337">
    <X>109.791</X>
    <Y>17.417</Y>
    <Z>2247</Z>
  </point>
  <point index="1338">
    <X>12.056</X>
    <Y>51.897</Y>
    <Z>2041</Z>
  </point>
  <point index="1339">
    <X>117.629</X>
    <Y>27.649</Y>
    <Z>2127</Z>
  </point>
  <point index="1340">
    <X>27.200</X>
    <Y>52.777</Y>
    <Z>2015</Z>
  </point>
  <point index="1341">
    <X>115.291</X>
    <Y>30.002</Y>
    <Z>2020</Z>
  </point>
  <point index="1342">
    <X>54.962</X>
    <Y>74.381</Y>
    <Z>2098</Z>
  </point>
  <point index="1343">
    <X>65.605</X>
    <Y>73.721</Y>
    <Z>2153</Z>
  </point>
  <point index="1344">
    <X>40.498</X>
    <Y>62.097</Y>
    <Z>2259</Z>
  </point>
  <point index="1345">
    <X>60.845</X>
    <Y>9.955</Y>
    <Z>2036</Z>
  </point>
  <point index="1346">
    <X>91.909</X>
    <Y>57.619</Y>
    <Z>2048</Z>
  </point>
  <point index="1347">
    <X>107.361</X>
    <Y>40.553</Y>
    <Z>2001</Z>
  </point>
  <point index="1348">
    <X>64.869</X>
    <Y>28.247</Y>
    <Z>2216</Z>
  </point>
  <point index="1349">
    <X>98.945</X>
    <Y>74.757</Y>
    <Z>2293</Z>
  </point>
  <point index="1350">
    <X>72.664</X>
    <Y>16.211</Y>
    <Z>2107</Z>
  </point>
  <point index="1351">
    <X>23.936</X>
    <Y>39.517</Y>
    <Z>2297</Z>
  </point>
  <point index="1352">
    <X>18.786</X>
    <Y>53.534</Y>
    <Z>2285</Z>
  </point>
  <point index="1353">
    <X>71.355</X>
    <Y>23.585</Y>
    <Z>2171</Z>
  </point>
  <point index="1354">
    <X>19.266</X>
    <Y>22.793</Y>
    <Z>2261</Z>
  </point>
  <point index="1355">
    <X>57.143</X>
    <Y>68.553</Y>
    <Z>2205</Z>
  </point>
  <point index="1356">
    <X>62.558</X>
    <Y>13.735</Y>
    <Z>2184</Z>
  </point>
  <point index="1357">
    <X>13.527</X>
    <Y>20.919</Y>
    <Z>2028</Z>
  </point>
  <point index="1358">
    <X>75.666</X>
    <Y>33.665</Y>
    <Z>2037</Z>
  </point>
  <point index="1359">
    <X>99.994</X>
    <Y>73.435</Y>
    <Z>2097</Z>
  </point>
  <point index="1360">
    <X>107.132</X>
    <Y>53.854</Y>
    <Z>2021</Z>
  </point>
  <point index="1361">
    <X>57.469</X>
    <Y>9.341</Y>
    <Z>2221</Z>
  </point>
  <point index="1362">
    <X>103.499</X>
    <Y>44.377</Y>
    <Z>2265</Z>
  </point>
  <point index="1363">
    <X>60.027</X>
    <Y>75.172</Y>
    <Z>2090</Z>
  </point>
  <point index="1364">
    <X>26.046</X>
    <Y>78.237</Y>
    <Z>2115</Z>
  </point>
  <point index="1365">
    <X>57.857</X>
    <Y>11.828</Y>
    <Z>2240</Z>
  </point>
  <point index="1366">
    <X>49.896</X>
    <Y>16.585</Y>
    <Z>2140</Z>
  </point>
  <point index="1367">
    <X>17.521</X>
    <Y>19.344</Y>
    <Z>2223</Z>
  </point>
  <point index="1368">
    <X>65.237</X>
    <Y>38.014</Y>
    <Z>2185</Z>
  </point>
  <point index="1369">
    <X>71.696</X>
    <Y>71.118</Y>
    <Z>2154</Z>
  </point>
  <point index="1370">
    <X>111.675</X>
    <Y>22.639</Y>
    <Z>2155</Z>
  </point>
  <point index="1371">
    <X>31.937</X>
    <Y>28.262</Y>
    <Z>2142</Z>
  </point>
  <point index="1372">
    <X>93.197</X>
    <Y>25.763</Y>
    <Z>2012</Z>
  </point>
  <point index="1373">
    <X>50.848</X>
    <Y>63.245</Y>
    <Z>2096</Z>
  </point>
  <point index="1374">
    <X>101.766</X>
    <Y>33.660</Y>
    <Z>2116</Z>
  </point>
  <point index="1375">
    <X>67.211</X>
    <Y>54.590</Y>
    <Z>2014</Z>
  </point>
  <point index="1376">
    <X>68.943</X>
    <Y>62.826</Y>
    <Z>2289</Z>
  </point>
  <point index="1377">
    <X>99.327</X>
    <Y>23.958</Y>
    <Z>2247</Z>
  </point>
  <point index="1378">
    <X>17.991</X>
    <Y>17.428</Y>
    <Z>2246</Z>
  </point>
  <point index="1379">
    <X>116.362</X>
    <Y>30.669</Y>
    <Z>2069</Z>
  </point>
  <point index="1380">
    <X>112.998</X>
    <Y>48.114</Y>
    <Z>2090</Z>
  </point>
  <point index="1381">
    <X>52.413</X>
    <Y>16.111</Y>
    <Z>2025</Z>
  </point>
  <point index="1382">
    <X>78.177</X>
    <Y>27.684</Y>
    <Z>2152</Z>
  </point>
  <point index="1383">
    <X>115.643</X>
    <Y>49.977</Y>
    <Z>2036</Z>
  </point>
  <point index="1384">
    <X>64.036</X>
    <Y>32.567</Y>
    <Z>2288</Z>
  </point>
  <point index="1385">
    <X>94.050</X>
    <Y>29.782</Y>
    <Z>2054</Z>
  </point>
  <point index="1386">
    <X>19.806</X>
    <Y>46.444</Y>
    <Z>2139</Z>
  </point>
  <point index="1387">
    <X>64.438</X>
    <Y>8.017</Y>
    <Z>2254</Z>
  </point>
  <point index="1388">
    <X>103.625</X>
    <Y>72.201</Y>
    <Z>2276</Z>
  </point>
  <point index="1389">
    <X>80.052</X>
    <Y>21.650</Y>
    <Z>2238</Z>
  </point>
  <point index="1390">
    <X>9.274</X>
    <Y>59.436</Y>
    <Z>2168</Z>
  </point>
  <point index="1391">
    <X>51.505</X>
    <Y>71.103</Y>
    <Z>2066</Z>
  </point>
  <point index="1392">
    <X>97.674</X>
    <Y>61.989</Y>
    <Z>2231</Z>
  </point>
  <point index="1393">
    <X>96.628</X>
    <Y>46.524</Y>
    <Z>2180</Z>
  </point>
  <point index="1394">
    <X>12.614</X>
    <Y>49.708</Y>
    <Z>2015</Z>
  </point>
  <point index="1395">
    <X>109.306</X>
    <Y>50.211</Y>
    <Z>2271</Z>
  </point>
  <point index="1396">
    <X>64.973</X>
    <Y>21.644</Y>
    <Z>2207</Z>
  </point>
  <point index="1397">
    <X>96.387</X>
    <Y>34.892</Y>
    <Z>2168</Z>
  </point>
  <point index="1398">
    <X>67.725</X>
    <Y>50.199</Y>
    <Z>2079</Z>
  </point>
  <point index="1399">
    <X>49.981</X>
    <Y>61.904</Y>
    <Z>2136</Z>
  </point>
  <point index="1400">
    <X>116.040</X>
    <Y>64.766</Y>
    <Z>2055</Z>
  </point>
  <point index="1401">
    <X>107.515</X>
    <Y>52.063</Y>
    <Z>2032</Z>
  </point>
  <point index="1402">
    <X>95.611</X>
    <Y>28.031</Y>
    <Z>2130</Z>
  </point>
  <point index="1403">
    <X>115.293</X>
    <Y>48.945</Y>
    <Z>2020</Z>
  </point>
  <point index="1404">
    <X>28.664</X>
    <Y>73.986</Y>
    <Z>2290</Z>
  </point>
  <point index="1405">
    <X>35.094</X>
    <Y>28.542</Y>
    <Z>2011</Z>
  </point>
  <point index="1406">
    <X>56.866</X>
    <Y>60.324</Y>
    <Z>2191</Z>
  </point>
  <point index="1407">
    <X>71.536</X>
    <Y>27.977</Y>
    <Z>2162</Z>
  </point>
  <point index="1408">
    <X>9.595</X>
    <Y>20.308</Y>
    <Z>2154</Z>
  </point>
  <point index="1409">
    <X>96.617</X>
    <Y>65.091</Y>
    <Z>2179</Z>
  </point>
  <point index="1410">
    <X>72.318</X>
    <Y>64.379</Y>
    <Z>2124</Z>
  </point>
  <point index="1411">
    <X>64.331</X>
    <Y>46.341</Y>
    <Z>2263</Z>
  </point>
  <point index="1412">
    <X>115.468</X>
    <Y>49.923</Y>
    <Z>2028</Z>
  </point>
  <point index="1413">
    <X>79.329</X>
    <Y>60.309</Y>
    <Z>2205</Z>
  </point>
  <point index="1414">
    <X>23.511</X>
    <Y>8.738</Y>
    <Z>2266</Z>
  </point>
  <point index="1415">
    <X>69.621</X>
    <Y>13.948</Y>
    <Z>2255</Z>
  </point>
  <point index="1416">
    <X>24.926</X>
    <Y>23.361</Y>
    <Z>2211</Z>
  </point>
  <point index="1417">
    <X>112.357</X>
    <Y>55.000</Y>
    <Z>2122</Z>
  </point>
  <point index="1418">
    <X>21.763</X>
    <Y>27.598</Y>
    <Z>2115</Z>
  </point>
  <point index="1419">
    <X>73.161</X>
    <Y>72.886</Y>
    <Z>2082</Z>
  </point>
  <point index="1420">
    <X>106.977</X>
    <Y>8.712</Y>
    <Z>2034</Z>
  </point>
  <point index="1421">
    <X>92.347</X>
    <Y>56.062</Y>
    <Z>2028</Z>
  </point>
  <point index="1422">
    <X>72.410</X>
    <Y>62.161</Y>
    <Z>2119</Z>
  </point>
  <point index="1423">
    <X>26.562</X>
    <Y>37.326</Y>
    <Z>2070</Z>
  </point>
  <point index="1424">
    <X>108.333</X>
    <Y>58.657</Y>
    <Z>2215</Z>
  </point>
  <point index="1425">
    <X>33.558</X>
    <Y>11.463</Y>
    <Z>2063</Z>
  </point>
  <point index="1426">
    <X>114.588</X>
    <Y>12.521</Y>
    <Z>2013</Z>
  </point>
  <point index="1427">
    <X>10.168</X>
    <Y>52.066</Y>
    <Z>2127</Z>
  </point>
  <point index="1428">
    <X>49.940</X>
    <Y>32.281</Y>
    <Z>2138</Z>
  </point>
  <point index="1429">
    <X>103.257</X>
    <Y>56.746</Y>
    <Z>2244</Z>
  </point>
  <point index="1430">
    <X>100.389</X>
    <Y>46.377</Y>
    <Z>2008</Z>
  </point>
  <point index="1431">
    <X>109.552</X>
    <Y>65.540</Y>
    <Z>2259</Z>
  </point>
  <point index="1432">
    <X>76.485</X>
    <Y>49.698</Y>
    <Z>2075</Z>
  </point>
  <point index="1433">
    <X>47.162</X>
    <Y>27.300</Y>
    <Z>2265</Z>
  </point>
  <point index="1434">
    <X>90.350</X>
    <Y>17.482</Y>
    <Z>2119</Z>
  </point>
  <point index="1435">
    <X>58.447</X>
    <Y>25.319</Y>
    <Z>2269</Z>
  </point>
  <point index="1436">
    <X>118.036</X>
    <Y>32.956</Y>
    <Z>2146</Z>
  </point>
  <point index="1437">
    <X>112.865</X>
    <Y>54.375</Y>
    <Z>2097</Z>
  </point>
  <point index="1438">
    <X>11.468</X>
    <Y>25.410</Y>
    <Z>2068</Z>
  </point>
  <point index="1439">
    <X>110.208</X>
    <Y>39.948</Y>
    <Z>2227</Z>
  </point>
  <point index="1440">
    <X>97.671</X>
    <Y>71.514</Y>
    <Z>2231</Z>
  </point>
  <point index="1441">
    <X>112.220</X>
    <Y>23.077</Y>
    <Z>2128</Z>
  </point>
  <point index="1442">
    <X>37.627</X>
    <Y>34.148</Y>
    <Z>2127</Z>
  </point>
  <point index="1443">
    <X>28.325</X>
    <Y>25.206</Y>
    <Z>2214</Z>
  </point>
  <point index="1444">
    <X>59.518</X>
    <Y>11.574</Y>
    <Z>2204</Z>
  </point>
  <point index="1445">
    <X>106.973</X>
    <Y>57.961</Y>
    <Z>2035</Z>
  </point>
  <point index="1446">
    <X>97.923</X>
    <Y>7.389</Y>
    <Z>2243</Z>
  </point>
  <point index="1447">
    <X>49.717</X>
    <Y>62.919</Y>
    <Z>2148</Z>
  </point>
  <point index="1448">
    <X>74.287</X>
    <Y>50.773</Y>
    <Z>2027</Z>
  </point>
  <point index="1449">
    <X>30.722</X>
    <Y>62.914</Y>
    <Z>2202</Z>
  </point>
  <point index="1450">
    <X>22.611</X>
    <Y>20.285</Y>
    <Z>2189</Z>
  </point>
  <point index="1451">
    <X>35.459</X>
    <Y>34.752</Y>
    <Z>2028</Z>
  </point>
  <point index="1452">
    <X>76.686</X>
    <Y>65.983</Y>
    <Z>2084</Z>
  </point>
  <point index="1453">
    <X>51.345</X>
    <Y>69.752</Y>
    <Z>2074</Z>
  </point>
  <point index="1454">
    <X>72.884</X>
    <Y>75.571</Y>
    <Z>2096</Z>
  </point>
  <point index="1455">
    <X>115.000</X>
    <Y>14.264</Y>
    <Z>2007</Z>
  </point>
  <point index="1456">
    <X>18.388</X>
    <Y>13.887</Y>
    <Z>2266</Z>
  </point>
  <point index="1457">
    <X>56.564</X>
    <Y>59.383</Y>
    <Z>2177</Z>
  </point>
  <point index="1458">
    <X>40.137</X>
    <Y>28.145</Y>
    <Z>2242</Z>
  </point>
  <point index="1459">
    <X>103.996</X>
    <Y>20.641</Y>
    <Z>2292</Z>
  </point>
  <point index="1460">
    <X>102.035</X>
    <Y>72.475</Y>
    <Z>2139</Z>
  </point>
  <point index="1461">
    <X>14.923</X>
    <Y>8.752</Y>
    <Z>2096</Z>
  </point>
  <point index="1462">
    <X>20.118</X>
    <Y>70.343</Y>
    <Z>2069</Z>
  </point>
  <point index="1463">
    <X>52.707</X>
    <Y>18.767</Y>
    <Z>2011</Z>
  </point>
  <point index="1464">
    <X>115.760</X>
    <Y>31.155</Y>
    <Z>2042</Z>
  </point>
  <point index="1465">
    <X>23.550</X>
    <Y>62.247</Y>
    <Z>2270</Z>
  </point>
  <point index="1466">
    <X>90.474</X>
    <Y>17.932</Y>
    <Z>2113</Z>
  </point>
  <point index="1467">
    <X>74.692</X>
    <Y>57.047</Y>
    <Z>2008</Z>
  </point>
  <point index="1468">
    <X>114.308</X>
    <Y>55.031</Y>
    <Z>2026</Z>
  </point>
  <point index="1469">
    <X>57.245</X>
    <Y>33.375</Y>
    <Z>2210</Z>
  </point>
  <point index="1470">
    <X>50.264</X>
    <Y>51.903</Y>
    <Z>2123</Z>
  </point>
  <point index="1471">
    <X>95.554</X>
    <Y>50.977</Y>
    <Z>2127</Z>
  </point>
  <point index="1472">
    <X>109.609</X>
    <Y>64.385</Y>
    <Z>2256</Z>
  </point>
  <point index="1473">
    <X>100.272</X>
    <Y>15.876</Y>
    <Z>2035</Z>
  </point>
  <point index="1474">
    <X>116.149</X>
    <Y>52.418</Y>
    <Z>2060</Z>
  </point>
  <point index="1475">
    <X>105.316</X>
    <Y>68.838</Y>
    <Z>2178</Z>
  </point>
  <point index="1476">
    <X>76.611</X>
    <Y>35.698</Y>
    <Z>2081</Z>
  </point>
  <point index="1477">
    <X>27.077</X>
    <Y>54.067</Y>
    <Z>2026</Z>
  </point>
  <point index="1478">
    <X>96.561</X>
    <Y>63.327</Y>
    <Z>2176</Z>
  </point>
  <point index="1479">
    <X>61.827</X>
    <Y>19.260</Y>
    <Z>2121</Z>
  </point>
  <point index="1480">
    <X>117.325</X>
    <Y>59.359</Y>
    <Z>2113</Z>
  </point>
  <point index="1481">
    <X>36.402</X>
    <Y>65.483</Y>
    <Z>2071</Z>
  </point>
  <point index="1482">
    <X>28.242</X>
    <Y>47.844</Y>
    <Z>2195</Z>
  </point>
  <point index="1483">
    <X>111.330</X>
    <Y>18.020</Y>
    <Z>2172</Z>
  </point>
  <point index="1484">
    <X>94.309</X>
    <Y>36.950</Y>
    <Z>2066</Z>
  </point>
  <point index="1485">
    <X>100.011</X>
    <Y>24.790</Y>
    <Z>2093</Z>
  </point>
  <point index="1486">
    <X>106.833</X>
    <Y>69.913</Y>
    <Z>2047</Z>
  </point>
  <point index="1487">
    <X>16.745</X>
    <Y>12.504</Y>
    <Z>2185</Z>
  </point>
  <point index="1488">
    <X>61.120</X>
    <Y>21.167</Y>
    <Z>2060</Z>
  </point>
  <point index="1489">
    <X>89.087</X>
    <Y>19.789</Y>
    <Z>2177</Z>
  </point>
  <point index="1490">
    <X>105.078</X>
    <Y>24.347</Y>
    <Z>2198</Z>
  </point>
  <point index="1491">
    <X>116.235</X>
    <Y>69.983</Y>
    <Z>2064</Z>
  </point>
  <point index="1492">
    <X>98.307</X>
    <Y>34.439</Y>
    <Z>2262</Z>
  </point>
  <point index="1493">
    <X>52.927</X>
    <Y>13.476</Y>
    <Z>2001</Z>
  </point>
  <point index="1494">
    <X>15.195</X>
    <Y>65.655</Y>
    <Z>2110</Z>
  </point>
  <point index="1495">
    <X>118.750</X>
    <Y>30.895</Y>
    <Z>2179</Z>
  </point>
  <point index="1496">
    <X>37.609</X>
    <Y>61.395</Y>
    <Z>2126</Z>
  </point>
  <point index="1497">
    <X>54.757</X>
    <Y>68.489</Y>
    <Z>2088</Z>
  </point>
  <point index="1498">
    <X>64.278</X>
    <Y>54.230</Y>
    <Z>2267</Z>
  </point>
  <point index="1499">
    <X>60.742</X>
    <Y>65.752</Y>
    <Z>2027</Z>
  </point>
  <point index="1500">
    <X>97.610</X>
    <Y>20.573</Y>
    <Z>2228</Z>
  </point>
  <point index="1501">
    <X>75.325</X>
    <Y>71.964</Y>
    <Z>2022</Z>
  </point>
  <point index="1502">
    <X>19.760</X>
    <Y>18.274</Y>
    <Z>2150</Z>
  </point>
  <point index="1503">
    <X>71.472</X>
    <Y>49.277</Y>
    <Z>2165</Z>
  </point>
  <point index="1504">
    <X>67.771</X>
    <Y>51.219</Y>
    <Z>2089</Z>
  </point>
  <point index="1505">
    <X>18.752</X>
    <Y>36.075</Y>
    <Z>2283</Z>
  </point>
  <point index="1506">
    <X>7.920</X>
    <Y>29.376</Y>
    <Z>2230</Z>
  </point>
  <point index="1507">
    <X>21.159</X>
    <Y>27.520</Y>
    <Z>2063</Z>
  </point>
  <point index="1508">
    <X>66.724</X>
    <Y>19.396</Y>
    <Z>2056</Z>
  </point>
  <point index="1509">
    <X>112.905</X>
    <Y>21.652</Y>
    <Z>2095</Z>
  </point>
  <point index="1510">
    <X>16.940</X>
    <Y>52.277</Y>
    <Z>2195</Z>
  </point>
  <point index="1511">
    <X>75.499</X>
    <Y>22.853</Y>
    <Z>2030</Z>
  </point>
  <point index="1512">
    <X>75.535</X>
    <Y>48.709</Y>
    <Z>2031</Z>
  </point>
  <point index="1513">
    <X>69.518</X>
    <Y>10.949</Y>
    <Z>2261</Z>
  </point>
  <point index="1514">
    <X>88.746</X>
    <Y>65.168</Y>
    <Z>2193</Z>
  </point>
  <point index="1515">
    <X>73.599</X>
    <Y>22.035</Y>
    <Z>2061</Z>
  </point>
  <point index="1516">
    <X>31.928</X>
    <Y>61.465</Y>
    <Z>2143</Z>
  </point>
  <point index="1517">
    <X>69.093</X>
    <Y>14.471</Y>
    <Z>2281</Z>
  </point>
  <point index="1518">
    <X>108.341</X>
    <Y>58.841</Y>
    <Z>2217</Z>
  </point>
  <point index="1519">
    <X>68.739</X>
    <Y>8.784</Y>
    <Z>2299</Z>
  </point>
  <point index="1520">
    <X>63.446</X>
    <Y>11.610</Y>
    <Z>2261</Z>
  </point>
  <point index="1521">
    <X>24.235</X>
    <Y>55.411</Y>
    <Z>2271</Z>
  </point>
  <point index="1522">
    <X>28.378</X>
    <Y>23.028</Y>
    <Z>2226</Z>
  </point>
  <point index="1523">
    <X>11.617</X>
    <Y>54.719</Y>
    <Z>2061</Z>
  </point>
  <point index="1524">
    <X>74.588</X>
    <Y>34.948</Y>
    <Z>2013</Z>
  </point>
  <point index="1525">
    <X>94.921</X>
    <Y>52.231</Y>
    <Z>2096</Z>
  </point>
  <point index="1526">
    <X>87.116</X>
    <Y>58.359</Y>
    <Z>2267</Z>
  </point>
  <point index="1527">
    <X>61.201</X>
    <Y>15.718</Y>
    <Z>2067</Z>
  </point>
  <point index="1528">
    <X>18.532</X>
    <Y>8.118</Y>
    <Z>2273</Z>
  </point>
  <point index="1529">
    <X>21.218</X>
    <Y>64.670</Y>
    <Z>2068</Z>
  </point>
  <point index="1530">
    <X>75.546</X>
    <Y>74.552</Y>
    <Z>2032</Z>
  </point>
  <point index="1531">
    <X>50.232</X>
    <Y>58.802</Y>
    <Z>2125</Z>
  </point>
  <point index="1532">
    <X>53.819</X>
    <Y>26.416</Y>
    <Z>2042</Z>
  </point>
  <point index="1533">
    <X>91.570</X>
    <Y>53.007</Y>
    <Z>2063</Z>
  </point>
  <point index="1534">
    <X>112.823</X>
    <Y>12.737</Y>
    <Z>2099</Z>
  </point>
  <point index="1535">
    <X>109.228</X>
    <Y>39.836</Y>
    <Z>2275</Z>
  </point>
  <point index="1536">
    <X>28.278</X>
    <Y>73.925</Y>
    <Z>2203</Z>
  </point>
  <point index="1537">
    <X>110.598</X>
    <Y>56.829</Y>
    <Z>2208</Z>
  </point>
  <point index="1538">
    <X>91.702</X>
    <Y>62.969</Y>
    <Z>2057</Z>
  </point>
  <point index="1539">
    <X>100.162</X>
    <Y>25.812</Y>
    <Z>2059</Z>
  </point>
  <point index="1540">
    <X>106.979</X>
    <Y>44.943</Y>
    <Z>2034</Z>
  </point>
  <point index="1541">
    <X>62.565</X>
    <Y>18.555</Y>
    <Z>2185</Z>
  </point>
  <point index="1542">
    <X>61.306</X>
    <Y>73.796</Y>
    <Z>2076</Z>
  </point>
  <point index="1543">
    <X>77.496</X>
    <Y>62.753</Y>
    <Z>2121</Z>
  </point>
  <point index="1544">
    <X>28.111</X>
    <Y>39.662</Y>
    <Z>2165</Z>
  </point>
  <point index="1545">
    <X>52.732</X>
    <Y>15.570</Y>
    <Z>2010</Z>
  </point>
  <point index="1546">
    <X>63.935</X>
    <Y>22.243</Y>
    <Z>2297</Z>
  </point>
  <point index="1547">
    <X>94.520</X>
    <Y>27.467</Y>
    <Z>2077</Z>
  </point>
  <point index="1548">
    <X>103.521</X>
    <Y>47.291</Y>
    <Z>2267</Z>
  </point>
  <point index="1549">
    <X>63.086</X>
    <Y>23.617</Y>
    <Z>2230</Z>
  </point>
  <point index="1550">
    <X>23.918</X>
    <Y>79.009</Y>
    <Z>2298</Z>
  </point>
  <point index="1551">
    <X>64.835</X>
    <Y>44.731</Y>
    <Z>2219</Z>
  </point>
  <point index="1552">
    <X>17.538</X>
    <Y>56.841</Y>
    <Z>2224</Z>
  </point>
  <point index="1553">
    <X>13.381</X>
    <Y>56.519</Y>
    <Z>2021</Z>
  </point>
  <point index="1554">
    <X>23.808</X>
    <Y>28.334</Y>
    <Z>2292</Z>
  </point>
  <point index="1555">
    <X>103.568</X>
    <Y>65.416</Y>
    <Z>2271</Z>
  </point>
  <point index="1556">
    <X>115.565</X>
    <Y>10.682</Y>
    <Z>2033</Z>
  </point>
  <point index="1557">
    <X>107.964</X>
    <Y>33.352</Y>
    <Z>2133</Z>
  </point>
  <point index="1558">
    <X>32.862</X>
    <Y>69.442</Y>
    <Z>2097</Z>
  </point>
  <point index="1559">
    <X>20.175</X>
    <Y>27.283</Y>
    <Z>2056</Z>
  </point>
  <point index="1560">
    <X>93.989</X>
    <Y>22.574</Y>
    <Z>2051</Z>
  </point>
  <point index="1561">
    <X>54.300</X>
    <Y>22.981</Y>
    <Z>2066</Z>
  </point>
  <point index="1562">
    <X>101.026</X>
    <Y>62.656</Y>
    <Z>2052</Z>
  </point>
  <point index="1563">
    <X>52.945</X>
    <Y>63.314</Y>
    <Z>2000</Z>
  </point>
  <point index="1564">
    <X>70.009</X>
    <Y>27.038</Y>
    <Z>2237</Z>
  </point>
  <point index="1565">
    <X>69.914</X>
    <Y>51.195</Y>
    <Z>2241</Z>
  </point>
  <point index="1566">
    <X>56.738</X>
    <Y>61.701</Y>
    <Z>2185</Z>
  </point>
  <point index="1567">
    <X>10.473</X>
    <Y>23.389</Y>
    <Z>2114</Z>
  </point>
  <point index="1568">
    <X>105.450</X>
    <Y>56.934</Y>
    <Z>2166</Z>
  </point>
  <point index="1569">
    <X>8.413</X>
    <Y>59.428</Y>
    <Z>2208</Z>
  </point>
  <point index="1570">
    <X>14.105</X>
    <Y>23.937</Y>
    <Z>2056</Z>
  </point>
  <point index="1571">
    <X>56.301</X>
    <Y>9.820</Y>
    <Z>2164</Z>
  </point>
  <point index="1572">
    <X>70.841</X>
    <Y>25.244</Y>
    <Z>2196</Z>
  </point>
  <point index="1573">
    <X>54.036</X>
    <Y>66.901</Y>
    <Z>2053</Z>
  </point>
  <point index="1574">
    <X>120.664</X>
    <Y>57.923</Y>
    <Z>2266</Z>
  </point>
  <point index="1575">
    <X>31.429</X>
    <Y>53.884</Y>
    <Z>2167</Z>
  </point>
  <point index="1576">
    <X>112.093</X>
    <Y>37.450</Y>
    <Z>2135</Z>
  </point>
  <point index="1577">
    <X>20.956</X>
    <Y>73.571</Y>
    <Z>2046</Z>
  </point>
  <point index="1578">
    <X>65.022</X>
    <Y>9.398</Y>
    <Z>2203</Z>
  </point>
  <point index="1579">
    <X>101.171</X>
    <Y>58.790</Y>
    <Z>2064</Z>
  </point>
  <point index="1580">
    <X>71.609</X>
    <Y>63.238</Y>
    <Z>2158</Z>
  </point>
  <point index="1581">
    <X>36.215</X>
    <Y>68.870</Y>
    <Z>2063</Z>
  </point>
  <point index="1582">
    <X>95.390</X>
    <Y>23.412</Y>
    <Z>2119</Z>
  </point>
  <point index="1583">
    <X>104.983</X>
    <Y>74.825</Y>
    <Z>2206</Z>
  </point>
  <point index="1584">
    <X>53.315</X>
    <Y>19.614</Y>
    <Z>2018</Z>
  </point>
  <point index="1585">
    <X>29.250</X>
    <Y>20.922</Y>
    <Z>2274</Z>
  </point>
  <point index="1586">
    <X>26.156</X>
    <Y>48.544</Y>
    <Z>2105</Z>
  </point>
  <point index="1587">
    <X>28.894</X>
    <Y>34.994</Y>
    <Z>2291</Z>
  </point>
  <point index="1588">
    <X>14.872</X>
    <Y>52.669</Y>
    <Z>2094</Z>
  </point>
  <point index="1589">
    <X>100.640</X>
    <Y>21.917</Y>
    <Z>2018</Z>
  </point>
  <point index="1590">
    <X>26.267</X>
    <Y>53.572</Y>
    <Z>2096</Z>
  </point>
  <point index="1591">
    <X>36.571</X>
    <Y>31.126</Y>
    <Z>2079</Z>
  </point>
  <point index="1592">
    <X>57.098</X>
    <Y>33.067</Y>
    <Z>2203</Z>
  </point>
  <point index="1593">
    <X>14.362</X>
    <Y>59.059</Y>
    <Z>2069</Z>
  </point>
  <point index="1594">
    <X>25.686</X>
    <Y>76.389</Y>
    <Z>2146</Z>
  </point>
  <point index="1595">
    <X>74.164</X>
    <Y>64.885</Y>
    <Z>2033</Z>
  </point>
  <point index="1596">
    <X>117.357</X>
    <Y>31.152</Y>
    <Z>2115</Z>
  </point>
  <point index="1597">
    <X>75.951</X>
    <Y>56.702</Y>
    <Z>2050</Z>
  </point>
  <point index="1598">
    <X>73.998</X>
    <Y>20.792</Y>
    <Z>2042</Z>
  </point>
  <point index="1599">
    <X>13.083</X>
    <Y>14.902</Y>
    <Z>2006</Z>
  </point>
  <point index="1600">
    <X>57.071</X>
    <Y>63.891</Y>
    <Z>2201</Z>
  </point>
  <point index="1601">
    <X>25.887</X>
    <Y>35.047</Y>
    <Z>2128</Z>
  </point>
  <point index="1602">
    <X>93.436</X>
    <Y>36.776</Y>
    <Z>2024</Z>
  </point>
  <point index="1603">
    <X>54.800</X>
    <Y>48.766</Y>
    <Z>2090</Z>
  </point>
  <point index="1604">
    <X>24.848</X>
    <Y>28.760</Y>
    <Z>2218</Z>
  </point>
  <point index="1605">
    <X>56.117</X>
    <Y>39.052</Y>
    <Z>2155</Z>
  </point>
  <point index="1606">
    <X>52.701</X>
    <Y>32.328</Y>
    <Z>2012</Z>
  </point>
  <point index="1607">
    <X>78.771</X>
    <Y>29.320</Y>
    <Z>2180</Z>
  </point>
  <point index="1608">
    <X>113.294</X>
    <Y>24.224</Y>
    <Z>2076</Z>
  </point>
  <point index="1609">
    <X>9.864</X>
    <Y>71.499</Y>
    <Z>2141</Z>
  </point>
  <point index="1610">
    <X>74.066</X>
    <Y>47.544</Y>
    <Z>2038</Z>
  </point>
  <point index="1611">
    <X>100.648</X>
    <Y>11.448</Y>
    <Z>2019</Z>
  </point>
  <point index="1612">
    <X>112.188</X>
    <Y>15.725</Y>
    <Z>2130</Z>
  </point>
  <point index="1613">
    <X>104.606</X>
    <Y>52.165</Y>
    <Z>2239</Z>
  </point>
  <point index="1614">
    <X>33.902</X>
    <Y>21.876</Y>
    <Z>2046</Z>
  </point>
  <point index="1615">
    <X>81.045</X>
    <Y>23.015</Y>
    <Z>2284</Z>
  </point>
  <point index="1616">
    <X>106.519</X>
    <Y>26.483</Y>
    <Z>2074</Z>
  </point>
  <point index="1617">
    <X>72.535</X>
    <Y>9.344</Y>
    <Z>2113</Z>
  </point>
  <point index="1618">
    <X>116.335</X>
    <Y>53.508</Y>
    <Z>2068</Z>
  </point>
  <point index="1619">
    <X>96.094</X>
    <Y>23.933</Y>
    <Z>2154</Z>
  </point>
  <point index="1620">
    <X>28.059</X>
    <Y>37.894</Y>
    <Z>2154</Z>
  </point>
  <point index="1621">
    <X>95.958</X>
    <Y>9.378</Y>
    <Z>2147</Z>
  </point>
  <point index="1622">
    <X>68.498</X>
    <Y>77.848</Y>
    <Z>2253</Z>
  </point>
  <point index="1623">
    <X>93.708</X>
    <Y>49.593</Y>
    <Z>2037</Z>
  </point>
  <point index="1624">
    <X>29.934</X>
    <Y>48.453</Y>
    <Z>2240</Z>
  </point>
  <point index="1625">
    <X>28.196</X>
    <Y>48.770</Y>
    <Z>2185</Z>
  </point>
  <point index="1626">
    <X>24.538</X>
    <Y>12.431</Y>
    <Z>2245</Z>
  </point>
  <point index="1627">
    <X>48.517</X>
    <Y>27.172</Y>
    <Z>2203</Z>
  </point>
  <point index="1628">
    <X>102.854</X>
    <Y>71.846</Y>
    <Z>2210</Z>
  </point>
  <point index="1629">
    <X>22.549</X>
    <Y>72.580</Y>
    <Z>2183</Z>
  </point>
  <point index="1630">
    <X>74.119</X>
    <Y>20.564</Y>
    <Z>2036</Z>
  </point>
  <point index="1631">
    <X>76.036</X>
    <Y>50.357</Y>
    <Z>2054</Z>
  </point>
  <point index="1632">
    <X>89.840</X>
    <Y>51.596</Y>
    <Z>2142</Z>
  </point>
  <point index="1633">
    <X>62.013</X>
    <Y>52.256</Y>
    <Z>2137</Z>
  </point>
  <point index="1634">
    <X>33.197</X>
    <Y>25.412</Y>
    <Z>2081</Z>
  </point>
  <point index="1635">
    <X>12.610</X>
    <Y>19.430</Y>
    <Z>2016</Z>
  </point>
  <point index="1636">
    <X>109.096</X>
    <Y>7.728</Y>
    <Z>2281</Z>
  </point>
  <point index="1637">
    <X>62.929</X>
    <Y>58.195</Y>
    <Z>2216</Z>
  </point>
  <point index="1638">
    <X>34.277</X>
    <Y>71.567</Y>
    <Z>2028</Z>
  </point>
  <point index="1639">
    <X>28.747</X>
    <Y>35.940</Y>
    <Z>2298</Z>
  </point>
  <point index="1640">
    <X>55.560</X>
    <Y>28.620</Y>
    <Z>2127</Z>
  </point>
  <point index="1641">
    <X>114.851</X>
    <Y>64.005</Y>
    <Z>2000</Z>
  </point>
  <point index="1642">
    <X>60.351</X>
    <Y>60.503</Y>
    <Z>2017</Z>
  </point>
  <point index="1643">
    <X>66.667</X>
    <Y>58.814</Y>
    <Z>2061</Z>
  </point>
  <point index="1644">
    <X>92.589</X>
    <Y>26.528</Y>
    <Z>2017</Z>
  </point>
  <point index="1645">
    <X>111.171</X>
    <Y>66.291</Y>
    <Z>2180</Z>
  </point>
  <point index="1646">
    <X>47.532</X>
    <Y>22.522</Y>
    <Z>2248</Z>
  </point>
  <point index="1647">
    <X>62.812</X>
    <Y>11.045</Y>
    <Z>2206</Z>
  </point>
  <point index="1648">
    <X>52.897</X>
    <Y>21.673</Y>
    <Z>2003</Z>
  </point>
  <point index="1649">
    <X>72.287</X>
    <Y>11.605</Y>
    <Z>2125</Z>
  </point>
  <point index="1650">
    <X>16.982</X>
    <Y>26.389</Y>
    <Z>2197</Z>
  </point>
  <point index="1651">
    <X>112.807</X>
    <Y>32.302</Y>
    <Z>2100</Z>
  </point>
  <point index="1652">
    <X>47.020</X>
    <Y>24.609</Y>
    <Z>2272</Z>
  </point>
  <point index="1653">
    <X>94.708</X>
    <Y>72.299</Y>
    <Z>2086</Z>
  </point>
  <point index="1654">
    <X>29.759</X>
    <Y>72.325</Y>
    <Z>2249</Z>
  </point>
  <point index="1655">
    <X>26.871</X>
    <Y>61.594</Y>
    <Z>2043</Z>
  </point>
  <point index="1656">
    <X>25.117</X>
    <Y>20.663</Y>
    <Z>2195</Z>
  </point>
  <point index="1657">
    <X>103.799</X>
    <Y>21.595</Y>
    <Z>2291</Z>
  </point>
  <point index="1658">
    <X>59.744</X>
    <Y>56.903</Y>
    <Z>2153</Z>
  </point>
  <point index="1659">
    <X>53.487</X>
    <Y>35.724</Y>
    <Z>2026</Z>
  </point>
  <point index="1660">
    <X>121.290</X>
    <Y>21.967</Y>
    <Z>2295</Z>
  </point>
  <point index="1661">
    <X>79.817</X>
    <Y>25.542</Y>
    <Z>2228</Z>
  </point>
  <point index="1662">
    <X>111.748</X>
    <Y>51.479</Y>
    <Z>2152</Z>
  </point>
  <point index="1663">
    <X>14.556</X>
    <Y>73.624</Y>
    <Z>2078</Z>
  </point>
  <point index="1664">
    <X>61.592</X>
    <Y>24.275</Y>
    <Z>2101</Z>
  </point>
  <point index="1665">
    <X>32.658</X>
    <Y>68.031</Y>
    <Z>2107</Z>
  </point>
  <point index="1666">
    <X>119.033</X>
    <Y>56.916</Y>
    <Z>2192</Z>
  </point>
  <point index="1667">
    <X>99.103</X>
    <Y>7.085</Y>
    <Z>2297</Z>
  </point>
  <point index="1668">
    <X>25.323</X>
    <Y>22.871</Y>
    <Z>2177</Z>
  </point>
  <point index="1669">
    <X>66.685</X>
    <Y>6.691</Y>
    <Z>2059</Z>
  </point>
  <point index="1670">
    <X>110.779</X>
    <Y>7.838</Y>
    <Z>2199</Z>
  </point>
  <point index="1671">
    <X>63.174</X>
    <Y>55.574</Y>
    <Z>2237</Z>
  </point>
  <point index="1672">
    <X>95.069</X>
    <Y>53.013</Y>
    <Z>2103</Z>
  </point>
  <point index="1673">
    <X>62.075</X>
    <Y>6.753</Y>
    <Z>2142</Z>
  </point>
  <point index="1674">
    <X>70.961</X>
    <Y>20.264</Y>
    <Z>2190</Z>
  </point>
  <point index="1675">
    <X>115.154</X>
    <Y>12.894</Y>
    <Z>2014</Z>
  </point>
  <point index="1676">
    <X>8.238</X>
    <Y>30.051</Y>
    <Z>2216</Z>
  </point>
  <point index="1677">
    <X>100.827</X>
    <Y>60.940</Y>
    <Z>2035</Z>
  </point>
  <point index="1678">
    <X>64.827</X>
    <Y>7.781</Y>
    <Z>2220</Z>
  </point>
  <point index="1679">
    <X>38.700</X>
    <Y>52.785</Y>
    <Z>2176</Z>
  </point>
  <point index="1680">
    <X>60.860</X>
    <Y>7.504</Y>
    <Z>2037</Z>
  </point>
  <point index="1681">
    <X>96.100</X>
    <Y>30.309</Y>
    <Z>2154</Z>
  </point>
  <point index="1682">
    <X>68.329</X>
    <Y>69.836</Y>
    <Z>2215</Z>
  </point>
  <point index="1683">
    <X>56.104</X>
    <Y>76.845</Y>
    <Z>2154</Z>
  </point>
  <point index="1684">
    <X>25.129</X>
    <Y>32.286</Y>
    <Z>2194</Z>
  </point>
  <point index="1685">
    <X>110.926</X>
    <Y>37.090</Y>
    <Z>2192</Z>
  </point>
  <point index="1686">
    <X>92.350</X>
    <Y>35.623</Y>
    <Z>2028</Z>
  </point>
  <point index="1687">
    <X>59.370</X>
    <Y>25.666</Y>
    <Z>2237</Z>
  </point>
  <point index="1688">
    <X>117.486</X>
    <Y>22.872</Y>
    <Z>2121</Z>
  </point>
  <point index="1689">
    <X>12.720</X>
    <Y>54.019</Y>
    <Z>2011</Z>
  </point>
  <point index="1690">
    <X>47.550</X>
    <Y>64.829</Y>
    <Z>2247</Z>
  </point>
  <point index="1691">
    <X>62.153</X>
    <Y>48.783</Y>
    <Z>2149</Z>
  </point>
  <point index="1692">
    <X>90.576</X>
    <Y>70.511</Y>
    <Z>2109</Z>
  </point>
  <point index="1693">
    <X>99.352</X>
    <Y>72.009</Y>
    <Z>2241</Z>
  </point>
  <point index="1694">
    <X>20.026</X>
    <Y>67.629</Y>
    <Z>2090</Z>
  </point>
  <point index="1695">
    <X>36.654</X>
    <Y>30.663</Y>
    <Z>2083</Z>
  </point>
  <point index="1696">
    <X>64.349</X>
    <Y>36.160</Y>
    <Z>2261</Z>
  </point>
  <point index="1697">
    <X>9.887</X>
    <Y>23.563</Y>
    <Z>2140</Z>
  </point>
  <point index="1698">
    <X>51.899</X>
    <Y>13.276</Y>
    <Z>2048</Z>
  </point>
  <point index="1699">
    <X>29.106</X>
    <Y>30.554</Y>
    <Z>2281</Z>
  </point>
  <point index="1700">
    <X>26.260</X>
    <Y>64.458</Y>
    <Z>2096</Z>
  </point>
  <point index="1701">
    <X>114.574</X>
    <Y>61.546</Y>
    <Z>2013</Z>
  </point>
  <point index="1702">
    <X>101.034</X>
    <Y>70.093</Y>
    <Z>2053</Z>
  </point>
  <point index="1703">
    <X>16.736</X>
    <Y>12.366</Y>
    <Z>2185</Z>
  </point>
  <point index="1704">
    <X>74.510</X>
    <Y>54.557</Y>
    <Z>2017</Z>
  </point>
  <point index="1705">
    <X>34.764</X>
    <Y>35.471</Y>
    <Z>2004</Z>
  </point>
  <point index="1706">
    <X>78.464</X>
    <Y>63.591</Y>
    <Z>2166</Z>
  </point>
  <point index="1707">
    <X>62.006</X>
    <Y>52.950</Y>
    <Z>2136</Z>
  </point>
  <point index="1708">
    <X>99.396</X>
    <Y>76.528</Y>
    <Z>2231</Z>
  </point>
  <point index="1709">
    <X>100.936</X>
    <Y>11.707</Y>
    <Z>2044</Z>
  </point>
  <point index="1710">
    <X>113.289</X>
    <Y>35.734</Y>
    <Z>2076</Z>
  </point>
  <point index="1711">
    <X>47.286</X>
    <Y>60.284</Y>
    <Z>2259</Z>
  </point>
  <point index="1712">
    <X>101.687</X>
    <Y>19.729</Y>
    <Z>2109</Z>
  </point>
  <point index="1713">
    <X>69.893</X>
    <Y>7.586</Y>
    <Z>2242</Z>
  </point>
  <point index="1714">
    <X>54.761</X>
    <Y>54.883</Y>
    <Z>2088</Z>
  </point>
  <point index="1715">
    <X>28.232</X>
    <Y>34.919</Y>
    <Z>2193</Z>
  </point>
  <point index="1716">
    <X>68.007</X>
    <Y>9.846</Y>
    <Z>2142</Z>
  </point>
  <point index="1717">
    <X>68.689</X>
    <Y>19.449</Y>
    <Z>2295</Z>
  </point>
  <point index="1718">
    <X>113.723</X>
    <Y>36.431</Y>
    <Z>2055</Z>
  </point>
  <point index="1719">
    <X>19.186</X>
    <Y>30.730</Y>
    <Z>2278</Z>
  </point>
  <point index="1720">
    <X>72.071</X>
    <Y>10.475</Y>
    <Z>2136</Z>
  </point>
  <point index="1721">
    <X>68.638</X>
    <Y>32.384</Y>
    <Z>2284</Z>
  </point>
  <point index="1722">
    <X>91.366</X>
    <Y>62.197</Y>
    <Z>2073</Z>
  </point>
  <point index="1723">
    <X>110.861</X>
    <Y>13.962</Y>
    <Z>2195</Z>
  </point>
  <point index="1724">
    <X>25.829</X>
    <Y>67.482</Y>
    <Z>2133</Z>
  </point>
  <point index="1725">
    <X>77.811</X>
    <Y>69.399</Y>
    <Z>2136</Z>
  </point>
  <point index="1726">
    <X>21.220</X>
    <Y>67.494</Y>
    <Z>2069</Z>
  </point>
  <point index="1727">
    <X>8.394</X>
    <Y>67.302</Y>
    <Z>2209</Z>
  </point>
  <point index="1728">
    <X>89.616</X>
    <Y>58.986</Y>
    <Z>2153</Z>
  </point>
  <point index="1729">
    <X>35.846</X>
    <Y>54.644</Y>
    <Z>2046</Z>
  </point>
  <point index="1730">
    <X>107.739</X>
    <Y>59.917</Y>
    <Z>2082</Z>
  </point>
  <point index="1731">
    <X>13.988</X>
    <Y>35.718</Y>
    <Z>2051</Z>
  </point>
  <point index="1732">
    <X>112.880</X>
    <Y>72.549</Y>
    <Z>2096</Z>
  </point>
  <point index="1733">
    <X>66.081</X>
    <Y>17.111</Y>
    <Z>2112</Z>
  </point>
  <point index="1734">
    <X>52.304</X>
    <Y>71.934</Y>
    <Z>2030</Z>
  </point>
  <point index="1735">
    <X>96.603</X>
    <Y>65.080</Y>
    <Z>2178</Z>
  </point>
  <point index="1736">
    <X>61.464</X>
    <Y>10.436</Y>
    <Z>2090</Z>
  </point>
  <point index="1737">
    <X>33.332</X>
    <Y>28.297</Y>
    <Z>2074</Z>
  </point>
  <point index="1738">
    <X>77.362</X>
    <Y>22.004</Y>
    <Z>2115</Z>
  </point>
  <point index="1739">
    <X>109.449</X>
    <Y>20.969</Y>
    <Z>2264</Z>
  </point>
  <point index="1740">
    <X>37.881</X>
    <Y>30.503</Y>
    <Z>2139</Z>
  </point>
  <point index="1741">
    <X>92.158</X>
    <Y>52.427</Y>
    <Z>2036</Z>
  </point>
  <point index="1742">
    <X>105.645</X>
    <Y>69.832</Y>
    <Z>2149</Z>
  </point>
  <point index="1743">
    <X>48.475</X>
    <Y>56.933</Y>
    <Z>2205</Z>
  </point>
  <point index="1744">
    <X>19.975</X>
    <Y>25.611</Y>
    <Z>2101</Z>
  </point>
  <point index="1745">
    <X>36.470</X>
    <Y>65.394</Y>
    <Z>2074</Z>
  </point>
  <point index="1746">
    <X>107.508</X>
    <Y>56.568</Y>
    <Z>2030</Z>
  </point>
  <point index="1747">
    <X>72.205</X>
    <Y>33.303</Y>
    <Z>2129</Z>
  </point>
  <point index="1748">
    <X>57.531</X>
    <Y>19.802</Y>
    <Z>2224</Z>
  </point>
  <point index="1749">
    <X>105.275</X>
    <Y>71.869</Y>
    <Z>2181</Z>
  </point>
  <point index="1750">
    <X>24.596</X>
    <Y>26.396</Y>
    <Z>2240</Z>
  </point>
  <point index="1751">
    <X>30.948</X>
    <Y>30.074</Y>
    <Z>2191</Z>
  </point>
  <point index="1752">
    <X>94.746</X>
    <Y>38.361</Y>
    <Z>2088</Z>
  </point>
  <point index="1753">
    <X>34.018</X>
    <Y>55.417</Y>
    <Z>2041</Z>
  </point>
  <point index="1754">
    <X>110.680</X>
    <Y>20.657</Y>
    <Z>2204</Z>
  </point>
  <point index="1755">
    <X>103.196</X>
    <Y>68.414</Y>
    <Z>2239</Z>
  </point>
  <point index="1756">
    <X>100.533</X>
    <Y>46.845</Y>
    <Z>2009</Z>
  </point>
  <point index="1757">
    <X>35.283</X>
    <Y>26.250</Y>
    <Z>2020</Z>
  </point>
  <point index="1758">
    <X>13.022</X>
    <Y>69.385</Y>
    <Z>2003</Z>
  </point>
  <point index="1759">
    <X>12.969</X>
    <Y>49.444</Y>
    <Z>2001</Z>
  </point>
  <point index="1760">
    <X>103.673</X>
    <Y>70.011</Y>
    <Z>2280</Z>
  </point>
  <point index="1761">
    <X>22.913</X>
    <Y>35.664</Y>
    <Z>2215</Z>
  </point>
  <point index="1762">
    <X>77.183</X>
    <Y>58.544</Y>
    <Z>2107</Z>
  </point>
  <point index="1763">
    <X>27.965</X>
    <Y>45.514</Y>
    <Z>2133</Z>
  </point>
  <point index="1764">
    <X>113.425</X>
    <Y>34.934</Y>
    <Z>2070</Z>
  </point>
  <point index="1765">
    <X>97.610</X>
    <Y>61.338</Y>
    <Z>2228</Z>
  </point>
  <point index="1766">
    <X>87.099</X>
    <Y>60.422</Y>
    <Z>2268</Z>
  </point>
  <point index="1767">
    <X>16.155</X>
    <Y>63.182</Y>
    <Z>2157</Z>
  </point>
  <point index="1768">
    <X>17.598</X>
    <Y>73.293</Y>
    <Z>2227</Z>
  </point>
  <point index="1769">
    <X>18.163</X>
    <Y>36.980</Y>
    <Z>2255</Z>
  </point>
  <point index="1770">
    <X>29.389</X>
    <Y>52.680</Y>
    <Z>2267</Z>
  </point>
  <point index="1771">
    <X>89.997</X>
    <Y>23.573</Y>
    <Z>2135</Z>
  </point>
  <point index="1772">
    <X>40.916</X>
    <Y>62.887</Y>
    <Z>2278</Z>
  </point>
  <point index="1773">
    <X>75.099</X>
    <Y>72.201</Y>
    <Z>2012</Z>
  </point>
  <point index="1774">
    <X>117.625</X>
    <Y>18.923</Y>
    <Z>2127</Z>
  </point>
  <point index="1775">
    <X>73.287</X>
    <Y>55.024</Y>
    <Z>2076</Z>
  </point>
  <point index="1776">
    <X>62.746</X>
    <Y>61.416</Y>
    <Z>2200</Z>
  </point>
  <point index="1777">
    <X>51.449</X>
    <Y>20.187</Y>
    <Z>2069</Z>
  </point>
  <point index="1778">
    <X>93.471</X>
    <Y>18.601</Y>
    <Z>2025</Z>
  </point>
  <point index="1779">
    <X>98.598</X>
    <Y>8.178</Y>
    <Z>2276</Z>
  </point>
  <point index="1780">
    <X>11.372</X>
    <Y>50.263</Y>
    <Z>2072</Z>
  </point>
  <point index="1781">
    <X>105.519</X>
    <Y>62.932</Y>
    <Z>2160</Z>
  </point>
  <point index="1782">
    <X>68.288</X>
    <Y>75.292</Y>
    <Z>2205</Z>
  </point>
  <point index="1783">
    <X>107.464</X>
    <Y>76.170</Y>
    <Z>2020</Z>
  </point>
  <point index="1784">
    <X>24.210</X>
    <Y>6.862</Y>
    <Z>2273</Z>
  </point>
  <point index="1785">
    <X>87.833</X>
    <Y>30.178</Y>
    <Z>2234</Z>
  </point>
  <point index="1786">
    <X>66.463</X>
    <Y>70.958</Y>
    <Z>2079</Z>
  </point>
  <point index="1787">
    <X>99.337</X>
    <Y>64.376</Y>
    <Z>2245</Z>
  </point>
  <point index="1788">
    <X>112.353</X>
    <Y>75.309</Y>
    <Z>2122</Z>
  </point>
  <point index="1789">
    <X>7.634</X>
    <Y>19.731</Y>
    <Z>2243</Z>
  </point>
  <point index="1790">
    <X>69.391</X>
    <Y>56.110</Y>
    <Z>2267</Z>
  </point>
  <point index="1791">
    <X>104.991</X>
    <Y>36.101</Y>
    <Z>2206</Z>
  </point>
  <point index="1792">
    <X>92.383</X>
    <Y>74.137</Y>
    <Z>2026</Z>
  </point>
  <point index="1793">
    <X>50.447</X>
    <Y>15.923</Y>
    <Z>2115</Z>
  </point>
  <point index="1794">
    <X>22.248</X>
    <Y>16.995</Y>
    <Z>2157</Z>
  </point>
  <point index="1795">
    <X>92.589</X>
    <Y>14.688</Y>
    <Z>2017</Z>
  </point>
  <point index="1796">
    <X>15.320</X>
    <Y>24.976</Y>
    <Z>2116</Z>
  </point>
  <point index="1797">
    <X>21.617</X>
    <Y>54.836</Y>
    <Z>2103</Z>
  </point>
  <point index="1798">
    <X>111.317</X>
    <Y>72.487</Y>
    <Z>2173</Z>
  </point>
  <point index="1799">
    <X>61.597</X>
    <Y>17.753</Y>
    <Z>2101</Z>
  </point>
  <point index="1800">
    <X>21.172</X>
    <Y>38.353</Y>
    <Z>2064</Z>
  </point>
  <point index="1801">
    <X>61.881</X>
    <Y>77.797</Y>
    <Z>2126</Z>
  </point>
  <point index="1802">
    <X>101.565</X>
    <Y>58.146</Y>
    <Z>2098</Z>
  </point>
  <point index="1803">
    <X>31.436</X>
    <Y>47.244</Y>
    <Z>2167</Z>
  </point>
  <point index="1804">
    <X>18.133</X>
    <Y>49.394</Y>
    <Z>2253</Z>
  </point>
  <point index="1805">
    <X>103.405</X>
    <Y>16.104</Y>
    <Z>2257</Z>
  </point>
  <point index="1806">
    <X>100.149</X>
    <Y>74.033</Y>
    <Z>2062</Z>
  </point>
  <point index="1807">
    <X>14.165</X>
    <Y>63.972</Y>
    <Z>2059</Z>
  </point>
  <point index="1808">
    <X>36.317</X>
    <Y>71.368</Y>
    <Z>2067</Z>
  </point>
  <point index="1809">
    <X>110.198</X>
    <Y>13.643</Y>
    <Z>2227</Z>
  </point>
  <point index="1810">
    <X>67.644</X>
    <Y>36.024</Y>
    <Z>2061</Z>
  </point>
  <point index="1811">
    <X>76.873</X>
    <Y>14.272</Y>
    <Z>2093</Z>
  </point>
  <point index="1812">
    <X>108.470</X>
    <Y>30.286</Y>
    <Z>2246</Z>
  </point>
  <point index="1813">
    <X>37.478</X>
    <Y>51.045</Y>
    <Z>2120</Z>
  </point>
  <point index="1814">
    <X>69.887</X>
    <Y>66.448</Y>
    <Z>2242</Z>
  </point>
  <point index="1815">
    <X>57.681</X>
    <Y>25.994</Y>
    <Z>2231</Z>
  </point>
  <point index="1816">
    <X>90.828</X>
    <Y>57.128</Y>
    <Z>2097</Z>
  </point>
  <point index="1817">
    <X>68.379</X>
    <Y>76.081</Y>
    <Z>2226</Z>
  </point>
  <point index="1818">
    <X>93.839</X>
    <Y>19.125</Y>
    <Z>2043</Z>
  </point>
  <point index="1819">
    <X>31.671</X>
    <Y>55.560</Y>
    <Z>2155</Z>
  </point>
  <point index="1820">
    <X>72.293</X>
    <Y>34.599</Y>
    <Z>2125</Z>
  </point>
  <point index="1821">
    <X>73.532</X>
    <Y>57.895</Y>
    <Z>2064</Z>
  </point>
  <point index="1822">
    <X>25.456</X>
    <Y>75.984</Y>
    <Z>2166</Z>
  </point>
  <point index="1823">
    <X>103.226</X>
    <Y>67.218</Y>
    <Z>2242</Z>
  </point>
  <point index="1824">
    <X>31.416</X>
    <Y>54.933</Y>
    <Z>2168</Z>
  </point>
  <point index="1825">
    <X>107.723</X>
    <Y>76.773</Y>
    <Z>2078</Z>
  </point>
  <point index="1826">
    <X>72.824</X>
    <Y>18.679</Y>
    <Z>2099</Z>
  </point>
  <point index="1827">
    <X>53.537</X>
    <Y>14.101</Y>
    <Z>2029</Z>
  </point>
  <point index="1828">
    <X>111.557</X>
    <Y>58.053</Y>
    <Z>2161</Z>
  </point>
  <point index="1829">
    <X>80.268</X>
    <Y>65.827</Y>
    <Z>2248</Z>
  </point>
  <point index="1830">
    <X>54.791</X>
    <Y>66.556</Y>
    <Z>2090</Z>
  </point>
  <point index="1831">
    <X>35.867</X>
    <Y>28.460</Y>
    <Z>2047</Z>
  </point>
  <point index="1832">
    <X>104.229</X>
    <Y>11.949</Y>
    <Z>2272</Z>
  </point>
  <point index="1833">
    <X>103.796</X>
    <Y>62.517</Y>
    <Z>2291</Z>
  </point>
  <point index="1834">
    <X>66.242</X>
    <Y>70.745</Y>
    <Z>2098</Z>
  </point>
  <point index="1835">
    <X>13.310</X>
    <Y>65.323</Y>
    <Z>2017</Z>
  </point>
  <point index="1836">
    <X>99.561</X>
    <Y>25.031</Y>
    <Z>2194</Z>
  </point>
  <point index="1837">
    <X>22.083</X>
    <Y>58.178</Y>
    <Z>2143</Z>
  </point>
  <point index="1838">
    <X>96.682</X>
    <Y>63.194</Y>
    <Z>2182</Z>
  </point>
  <point index="1839">
    <X>101.243</X>
    <Y>77.334</Y>
    <Z>2071</Z>
  </point>
  <point index="1840">
    <X>97.606</X>
    <Y>74.471</Y>
    <Z>2227</Z>
  </point>
  <point index="1841">
    <X>107.509</X>
    <Y>75.102</Y>
    <Z>2030</Z>
  </point>
  <point index="1842">
    <X>28.688</X>
    <Y>30.152</Y>
    <Z>2295</Z>
  </point>
  <point index="1843">
    <X>9.758</X>
    <Y>14.844</Y>
    <Z>2146</Z>
  </point>
  <point index="1844">
    <X>60.500</X>
    <Y>69.415</Y>
    <Z>2006</Z>
  </point>
  <point index="1845">
    <X>70.300</X>
    <Y>46.292</Y>
    <Z>2222</Z>
  </point>
  <point index="1846">
    <X>111.935</X>
    <Y>63.105</Y>
    <Z>2142</Z>
  </point>
  <point index="1847">
    <X>51.243</X>
    <Y>29.779</Y>
    <Z>2078</Z>
  </point>
  <point index="1848">
    <X>20.506</X>
    <Y>29.959</Y>
    <Z>2007</Z>
  </point>
  <point index="1849">
    <X>19.340</X>
    <Y>36.279</Y>
    <Z>2244</Z>
  </point>
  <point index="1850">
    <X>66.918</X>
    <Y>19.552</Y>
    <Z>2039</Z>
  </point>
  <point index="1851">
    <X>92.963</X>
    <Y>33.087</Y>
    <Z>2001</Z>
  </point>
  <point index="1852">
    <X>34.631</X>
    <Y>34.872</Y>
    <Z>2011</Z>
  </point>
  <point index="1853">
    <X>61.042</X>
    <Y>54.490</Y>
    <Z>2053</Z>
  </point>
  <point index="1854">
    <X>64.693</X>
    <Y>28.118</Y>
    <Z>2231</Z>
  </point>
  <point index="1855">
    <X>99.072</X>
    <Y>33.745</Y>
    <Z>2299</Z>
  </point>
  <point index="1856">
    <X>104.366</X>
    <Y>9.014</Y>
    <Z>2260</Z>
  </point>
  <point index="1857">
    <X>19.637</X>
    <Y>9.889</Y>
    <Z>2177</Z>
  </point>
  <point index="1858">
    <X>119.403</X>
    <Y>16.574</Y>
    <Z>2209</Z>
  </point>
  <point index="1859">
    <X>91.271</X>
    <Y>16.004</Y>
    <Z>2077</Z>
  </point>
  <point index="1860">
    <X>63.924</X>
    <Y>31.234</Y>
    <Z>2298</Z>
  </point>
  <point index="1861">
    <X>94.706</X>
    <Y>49.933</Y>
    <Z>2086</Z>
  </point>
  <point index="1862">
    <X>64.403</X>
    <Y>75.051</Y>
    <Z>2257</Z>
  </point>
  <point index="1863">
    <X>112.953</X>
    <Y>66.137</Y>
    <Z>2093</Z>
  </point>
  <point index="1864">
    <X>20.188</X>
    <Y>7.028</Y>
    <Z>2054</Z>
  </point>
  <point index="1865">
    <X>41.390</X>
    <Y>23.629</Y>
    <Z>2300</Z>
  </point>
  <point index="1866">
    <X>67.715</X>
    <Y>47.956</Y>
    <Z>2077</Z>
  </point>
  <point index="1867">
    <X>29.525</X>
    <Y>39.863</Y>
    <Z>2260</Z>
  </point>
  <point index="1868">
    <X>66.089</X>
    <Y>58.786</Y>
    <Z>2111</Z>
  </point>
  <point index="1869">
    <X>56.855</X>
    <Y>21.847</Y>
    <Z>2191</Z>
  </point>
  <point index="1870">
    <X>105.462</X>
    <Y>60.643</Y>
    <Z>2165</Z>
  </point>
  <point index="1871">
    <X>28.624</X>
    <Y>17.667</Y>
    <Z>2281</Z>
  </point>
  <point index="1872">
    <X>113.522</X>
    <Y>11.047</Y>
    <Z>2065</Z>
  </point>
  <point index="1873">
    <X>21.210</X>
    <Y>38.765</Y>
    <Z>2068</Z>
  </point>
  <point index="1874">
    <X>114.411</X>
    <Y>13.096</Y>
    <Z>2021</Z>
  </point>
  <point index="1875">
    <X>34.926</X>
    <Y>36.022</Y>
    <Z>2004</Z>
  </point>
  <point index="1876">
    <X>109.270</X>
    <Y>76.621</Y>
    <Z>2273</Z>
  </point>
  <point index="1877">
    <X>10.265</X>
    <Y>72.367</Y>
    <Z>2123</Z>
  </point>
  <point index="1878">
    <X>17.374</X>
    <Y>64.045</Y>
    <Z>2216</Z>
  </point>
  <point index="1879">
    <X>52.759</X>
    <Y>59.206</Y>
    <Z>2009</Z>
  </point>
  <point index="1880">
    <X>22.709</X>
    <Y>69.689</Y>
    <Z>2197</Z>
  </point>
  <point index="1881">
    <X>64.236</X>
    <Y>61.225</Y>
    <Z>2271</Z>
  </point>
  <point index="1882">
    <X>107.871</X>
    <Y>10.532</Y>
    <Z>2112</Z>
  </point>
  <point index="1883">
    <X>11.006</X>
    <Y>35.125</Y>
    <Z>2089</Z>
  </point>
  <point index="1884">
    <X>11.633</X>
    <Y>54.488</Y>
    <Z>2060</Z>
  </point>
  <point index="1885">
    <X>26.107</X>
    <Y>68.882</Y>
    <Z>2109</Z>
  </point>
  <point index="1886">
    <X>64.381</X>
    <Y>21.186</Y>
    <Z>2258</Z>
  </point>
  <point index="1887">
    <X>59.756</X>
    <Y>25.710</Y>
    <Z>2151</Z>
  </point>
  <point index="1888">
    <X>11.017</X>
    <Y>62.295</Y>
    <Z>2089</Z>
  </point>
  <point index="1889">
    <X>38.988</X>
    <Y>22.927</Y>
    <Z>2190</Z>
  </point>
  <point index="1890">
    <X>72.832</X>
    <Y>52.844</Y>
    <Z>2099</Z>
  </point>
  <point index="1891">
    <X>8.545</X>
    <Y>59.558</Y>
    <Z>2202</Z>
  </point>
  <point index="1892">
    <X>116.310</X>
    <Y>22.182</Y>
    <Z>2067</Z>
  </point>
  <point index="1893">
    <X>31.845</X>
    <Y>60.036</Y>
    <Z>2147</Z>
  </point>
  <point index="1894">
    <X>23.026</X>
    <Y>10.457</Y>
    <Z>2224</Z>
  </point>
  <point index="1895">
    <X>73.340</X>
    <Y>53.458</Y>
    <Z>2074</Z>
  </point>
  <point index="1896">
    <X>20.597</X>
    <Y>46.226</Y>
    <Z>2015</Z>
  </point>
  <point index="1897">
    <X>120.416</X>
    <Y>22.010</Y>
    <Z>2255</Z>
  </point>
  <point index="1898">
    <X>40.282</X>
    <Y>63.058</Y>
    <Z>2249</Z>
  </point>
  <point index="1899">
    <X>57.394</X>
    <Y>56.246</Y>
    <Z>2217</Z>
  </point>
  <point index="1900">
    <X>29.774</X>
    <Y>48.787</Y>
    <Z>2248</Z>
  </point>
  <point index="1901">
    <X>20.750</X>
    <Y>19.212</Y>
    <Z>2028</Z>
  </point>
  <point index="1902">
    <X>18.679</X>
    <Y>64.215</Y>
    <Z>2280</Z>
  </point>
  <point index="1903">
    <X>79.209</X>
    <Y>62.850</Y>
    <Z>2200</Z>
  </point>
  <point index="1904">
    <X>50.228</X>
    <Y>72.107</Y>
    <Z>2125</Z>
  </point>
  <point index="1905">
    <X>23.185</X>
    <Y>19.977</Y>
    <Z>2238</Z>
  </point>
  <point index="1906">
    <X>111.637</X>
    <Y>59.642</Y>
    <Z>2157</Z>
  </point>
  <point index="1907">
    <X>34.956</X>
    <Y>21.487</Y>
    <Z>2005</Z>
  </point>
  <point index="1908">
    <X>109.052</X>
    <Y>56.285</Y>
    <Z>2283</Z>
  </point>
  <point index="1909">
    <X>78.384</X>
    <Y>14.651</Y>
    <Z>2162</Z>
  </point>
  <point index="1910">
    <X>58.559</X>
    <Y>28.047</Y>
    <Z>2274</Z>
  </point>
  <point index="1911">
    <X>99.091</X>
    <Y>10.771</Y>
    <Z>2300</Z>
  </point>
  <point index="1912">
    <X>70.151</X>
    <Y>38.669</Y>
    <Z>2230</Z>
  </point>
  <point index="1913">
    <X>15.581</X>
    <Y>21.176</Y>
    <Z>2128</Z>
  </point>
  <point index="1914">
    <X>69.112</X>
    <Y>21.270</Y>
    <Z>2280</Z>
  </point>
  <point index="1915">
    <X>66.810</X>
    <Y>60.684</Y>
    <Z>2049</Z>
  </point>
  <point index="1916">
    <X>88.012</X>
    <Y>26.636</Y>
    <Z>2226</Z>
  </point>
  <point index="1917">
    <X>71.395</X>
    <Y>52.245</Y>
    <Z>2169</Z>
  </point>
  <point index="1918">
    <X>115.856</X>
    <Y>70.895</Y>
    <Z>2046</Z>
  </point>
  <point index="1919">
    <X>74.379</X>
    <Y>53.723</Y>
    <Z>2023</Z>
  </point>
  <point index="1920">
    <X>62.979</X>
    <Y>50.991</Y>
    <Z>2220</Z>
  </point>
  <point index="1921">
    <X>64.362</X>
    <Y>16.964</Y>
    <Z>2260</Z>
  </point>
  <point index="1922">
    <X>93.872</X>
    <Y>32.581</Y>
    <Z>2045</Z>
  </point>
  <point index="1923">
    <X>18.236</X>
    <Y>20.684</Y>
    <Z>2258</Z>
  </point>
  <point index="1924">
    <X>11.621</X>
    <Y>62.136</Y>
    <Z>2061</Z>
  </point>
  <point index="1925">
    <X>59.873</X>
    <Y>22.500</Y>
    <Z>2124</Z>
  </point>
  <point index="1926">
    <X>115.641</X>
    <Y>23.311</Y>
    <Z>2036</Z>
  </point>
  <point index="1927">
    <X>108.982</X>
    <Y>72.575</Y>
    <Z>2287</Z>
  </point>
  <point index="1928">
    <X>117.914</X>
    <Y>30.579</Y>
    <Z>2140</Z>
  </point>
  <point index="1929">
    <X>26.262</X>
    <Y>72.066</Y>
    <Z>2096</Z>
  </point>
  <point index="1930">
    <X>89.702</X>
    <Y>27.348</Y>
    <Z>2149</Z>
  </point>
  <point index="1931">
    <X>64.054</X>
    <Y>22.197</Y>
    <Z>2287</Z>
  </point>
  <point index="1932">
    <X>110.501</X>
    <Y>60.102</Y>
    <Z>2212</Z>
  </point>
  <point index="1933">
    <X>97.640</X>
    <Y>50.102</Y>
    <Z>2229</Z>
  </point>
  <point index="1934">
    <X>19.245</X>
    <Y>70.166</Y>
    <Z>2265</Z>
  </point>
  <point index="1935">
    <X>65.807</X>
    <Y>57.347</Y>
    <Z>2135</Z>
  </point>
  <point index="1936">
    <X>70.103</X>
    <Y>73.032</Y>
    <Z>2232</Z>
  </point>
  <point index="1937">
    <X>33.255</X>
    <Y>11.838</Y>
    <Z>2078</Z>
  </point>
  <point index="1938">
    <X>14.084</X>
    <Y>19.793</Y>
    <Z>2055</Z>
  </point>
  <point index="1939">
    <X>13.779</X>
    <Y>9.526</Y>
    <Z>2040</Z>
  </point>
  <point index="1940">
    <X>90.477</X>
    <Y>18.508</Y>
    <Z>2113</Z>
  </point>
  <point index="1941">
    <X>99.212</X>
    <Y>76.395</Y>
    <Z>2273</Z>
  </point>
  <point index="1942">
    <X>34.321</X>
    <Y>23.675</Y>
    <Z>2026</Z>
  </point>
  <point index="1943">
    <X>69.579</X>
    <Y>22.537</Y>
    <Z>2258</Z>
  </point>
  <point index="1944">
    <X>16.085</X>
    <Y>47.631</Y>
    <Z>2153</Z>
  </point>
  <point index="1945">
    <X>24.356</X>
    <Y>22.968</Y>
    <Z>2261</Z>
  </point>
  <point index="1946">
    <X>33.332</X>
    <Y>10.664</Y>
    <Z>2074</Z>
  </point>
  <point index="1947">
    <X>17.734</X>
    <Y>50.581</Y>
    <Z>2234</Z>
  </point>
  <point index="1948">
    <X>103.032</X>
    <Y>37.342</Y>
    <Z>2225</Z>
  </point>
  <point index="1949">
    <X>87.878</X>
    <Y>65.182</Y>
    <Z>2232</Z>
  </point>
  <point index="1950">
    <X>64.513</X>
    <Y>11.279</Y>
    <Z>2247</Z>
  </point>
  <point index="1951">
    <X>103.607</X>
    <Y>9.576</Y>
    <Z>2275</Z>
  </point>
  <point index="1952">
    <X>63.613</X>
    <Y>36.197</Y>
    <Z>2275</Z>
  </point>
  <point index="1953">
    <X>107.872</X>
    <Y>66.162</Y>
    <Z>2112</Z>
  </point>
  <point index="1954">
    <X>89.453</X>
    <Y>65.978</Y>
    <Z>2160</Z>
  </point>
  <point index="1955">
    <X>26.173</X>
    <Y>73.878</Y>
    <Z>2104</Z>
  </point>
  <point index="1956">
    <X>21.022</X>
    <Y>73.494</Y>
    <Z>2051</Z>
  </point>
  <point index="1957">
    <X>60.692</X>
    <Y>78.779</Y>
    <Z>2023</Z>
  </point>
  <point index="1958">
    <X>109.694</X>
    <Y>74.748</Y>
    <Z>2252</Z>
  </point>
  <point index="1959">
    <X>11.982</X>
    <Y>27.313</Y>
    <Z>2044</Z>
  </point>
  <point index="1960">
    <X>17.679</X>
    <Y>17.738</Y>
    <Z>2231</Z>
  </point>
  <point index="1961">
    <X>10.449</X>
    <Y>51.330</Y>
    <Z>2115</Z>
  </point>
  <point index="1962">
    <X>111.377</X>
    <Y>13.421</Y>
    <Z>2170</Z>
  </point>
  <point index="1963">
    <X>115.943</X>
    <Y>56.624</Y>
    <Z>2050</Z>
  </point>
  <point index="1964">
    <X>99.065</X>
    <Y>11.604</Y>
    <Z>2299</Z>
  </point>
  <point index="1965">
    <X>59.691</X>
    <Y>70.255</Y>
    <Z>2165</Z>
  </point>
  <point index="1966">
    <X>40.775</X>
    <Y>25.731</Y>
    <Z>2271</Z>
  </point>
  <point index="1967">
    <X>56.784</X>
    <Y>25.765</Y>
    <Z>2187</Z>
  </point>
  <point index="1968">
    <X>59.351</X>
    <Y>7.089</Y>
    <Z>2241</Z>
  </point>
  <point index="1969">
    <X>26.709</X>
    <Y>29.199</Y>
    <Z>2057</Z>
  </point>
  <point index="1970">
    <X>52.158</X>
    <Y>31.085</Y>
    <Z>2036</Z>
  </point>
  <point index="1971">
    <X>62.961</X>
    <Y>39.957</Y>
    <Z>2219</Z>
  </point>
  <point index="1972">
    <X>115.445</X>
    <Y>69.942</Y>
    <Z>2027</Z>
  </point>
  <point index="1973">
    <X>14.504</X>
    <Y>36.228</Y>
    <Z>2076</Z>
  </point>
  <point index="1974">
    <X>70.218</X>
    <Y>30.372</Y>
    <Z>2226</Z>
  </point>
  <point index="1975">
    <X>14.544</X>
    <Y>73.447</Y>
    <Z>2078</Z>
  </point>
  <point index="1976">
    <X>95.024</X>
    <Y>28.809</Y>
    <Z>2101</Z>
  </point>
  <point index="1977">
    <X>90.876</X>
    <Y>65.530</Y>
    <Z>2095</Z>
  </point>
  <point index="1978">
    <X>31.059</X>
    <Y>9.219</Y>
    <Z>2185</Z>
  </point>
  <point index="1979">
    <X>67.545</X>
    <Y>61.852</Y>
    <Z>2038</Z>
  </point>
  <point index="1980">
    <X>106.072</X>
    <Y>38.749</Y>
    <Z>2112</Z>
  </point>
  <point index="1981">
    <X>101.530</X>
    <Y>31.960</Y>
    <Z>2095</Z>
  </point>
  <point index="1982">
    <X>56.255</X>
    <Y>65.593</Y>
    <Z>2161</Z>
  </point>
  <point index="1983">
    <X>18.028</X>
    <Y>14.632</Y>
    <Z>2248</Z>
  </point>
  <point index="1984">
    <X>11.231</X>
    <Y>25.708</Y>
    <Z>2079</Z>
  </point>
  <point index="1985">
    <X>22.177</X>
    <Y>12.364</Y>
    <Z>2151</Z>
  </point>
  <point index="1986">
    <X>101.110</X>
    <Y>31.768</Y>
    <Z>2059</Z>
  </point>
  <point index="1987">
    <X>17.200</X>
    <Y>47.190</Y>
    <Z>2208</Z>
  </point>
  <point index="1988">
    <X>18.501</X>
    <Y>58.654</Y>
    <Z>2271</Z>
  </point>
  <point index="1989">
    <X>110.129</X>
    <Y>48.254</Y>
    <Z>2231</Z>
  </point>
  <point index="1990">
    <X>79.463</X>
    <Y>57.060</Y>
    <Z>2211</Z>
  </point>
  <point index="1991">
    <X>90.287</X>
    <Y>14.487</Y>
    <Z>2122</Z>
  </point>
  <point index="1992">
    <X>93.467</X>
    <Y>75.528</Y>
    <Z>2025</Z>
  </point>
  <point index="1993">
    <X>36.417</X>
    <Y>70.887</Y>
    <Z>2072</Z>
  </point>
  <point index="1994">
    <X>95.344</X>
    <Y>20.354</Y>
    <Z>2117</Z>
  </point>
  <point index="1995">
    <X>14.428</X>
    <Y>48.456</Y>
    <Z>2072</Z>
  </point>
  <point index="1996">
    <X>30.446</X>
    <Y>46.535</Y>
    <Z>2215</Z>
  </point>
  <point index="1997">
    <X>58.230</X>
    <Y>74.293</Y>
    <Z>2258</Z>
  </point>
  <point index="1998">
    <X>105.013</X>
    <Y>44.619</Y>
    <Z>2204</Z>
  </point>
  <point index="1999">
    <X>78.164</X>
    <Y>16.137</Y>
    <Z>2152</Z>
  </point>
  <point index="2000">
    <X>95.747</X>
    <Y>61.024</Y>
    <Z>2137</Z>
  </point>
  <point index="2001">
    <X>109.591</X>
    <Y>27.378</Y>
    <Z>2257</Z>
  </point>
  <point index="2002">
    <X>35.015</X>
    <Y>71.138</Y>
    <Z>2008</Z>
  </point>
  <point index="2003">
    <X>110.553</X>
    <Y>13.262</Y>
    <Z>2210</Z>
  </point>
  <point index="2004">
    <X>111.937</X>
    <Y>63.811</Y>
    <Z>2142</Z>
  </point>
  <point index="2005">
    <X>17.568</X>
    <Y>34.944</Y>
    <Z>2226</Z>
  </point>
  <point index="2006">
    <X>66.576</X>
    <Y>54.000</Y>
    <Z>2069</Z>
  </point>
  <point index="2007">
    <X>96.064</X>
    <Y>38.615</Y>
    <Z>2152</Z>
  </point>
  <point index="2008">
    <X>66.639</X>
    <Y>13.405</Y>
    <Z>2064</Z>
  </point>
  <point index="2009">
    <X>20.135</X>
    <Y>61.500</Y>
    <Z>2065</Z>
  </point>
  <point index="2010">
    <X>111.800</X>
    <Y>50.269</Y>
    <Z>2149</Z>
  </point>
  <point index="2011">
    <X>98.116</X>
    <Y>23.991</Y>
    <Z>2252</Z>
  </point>
  <point index="2012">
    <X>21.735</X>
    <Y>36.771</Y>
    <Z>2113</Z>
  </point>
  <point index="2013">
    <X>75.781</X>
    <Y>19.011</Y>
    <Z>2043</Z>
  </point>
  <point index="2014">
    <X>32.571</X>
    <Y>25.158</Y>
    <Z>2111</Z>
  </point>
  <point index="2015">
    <X>87.961</X>
    <Y>59.094</Y>
    <Z>2229</Z>
  </point>
  <point index="2016">
    <X>58.201</X>
    <Y>17.298</Y>
    <Z>2257</Z>
  </point>
  <point index="2017">
    <X>119.213</X>
    <Y>58.155</Y>
    <Z>2200</Z>
  </point>
  <point index="2018">
    <X>78.550</X>
    <Y>64.224</Y>
    <Z>2170</Z>
  </point>
  <point index="2019">
    <X>120.231</X>
    <Y>65.075</Y>
    <Z>2246</Z>
  </point>
  <point index="2020">
    <X>11.237</X>
    <Y>70.675</Y>
    <Z>2079</Z>
  </point>
  <point index="2021">
    <X>108.957</X>
    <Y>32.183</Y>
    <Z>2288</Z>
  </point>
  <point index="2022">
    <X>96.350</X>
    <Y>52.856</Y>
    <Z>2166</Z>
  </point>
  <point index="2023">
    <X>34.440</X>
    <Y>14.970</Y>
    <Z>2020</Z>
  </point>
  <point index="2024">
    <X>34.735</X>
    <Y>36.492</Y>
    <Z>2006</Z>
  </point>
  <point index="2025">
    <X>92.756</X>
    <Y>73.645</Y>
    <Z>2009</Z>
  </point>
  <point index="2026">
    <X>105.483</X>
    <Y>26.384</Y>
    <Z>2163</Z>
  </point>
  <point index="2027">
    <X>119.771</X>
    <Y>56.503</Y>
    <Z>2225</Z>
  </point>
  <point index="2028">
    <X>36.555</X>
    <Y>18.698</Y>
    <Z>2078</Z>
  </point>
  <point index="2029">
    <X>32.586</X>
    <Y>19.616</Y>
    <Z>2111</Z>
  </point>
  <point index="2030">
    <X>57.760</X>
    <Y>12.389</Y>
    <Z>2235</Z>
  </point>
  <point index="2031">
    <X>111.861</X>
    <Y>68.535</Y>
    <Z>2146</Z>
  </point>
  <point index="2032">
    <X>98.833</X>
    <Y>46.457</Y>
    <Z>2287</Z>
  </point>
  <point index="2033">
    <X>110.250</X>
    <Y>34.537</Y>
    <Z>2225</Z>
  </point>
  <point index="2034">
    <X>108.405</X>
    <Y>54.219</Y>
    <Z>2231</Z>
  </point>
  <point index="2035">
    <X>53.226</X>
    <Y>59.719</Y>
    <Z>2013</Z>
  </point>
  <point index="2036">
    <X>102.064</X>
    <Y>27.255</Y>
    <Z>2141</Z>
  </point>
  <point index="2037">
    <X>68.831</X>
    <Y>58.184</Y>
    <Z>2294</Z>
  </point>
  <point index="2038">
    <X>93.473</X>
    <Y>49.458</Y>
    <Z>2025</Z>
  </point>
  <point index="2039">
    <X>87.662</X>
    <Y>23.791</Y>
    <Z>2242</Z>
  </point>
  <point index="2040">
    <X>28.521</X>
    <Y>18.827</Y>
    <Z>2258</Z>
  </point>
  <point index="2041">
    <X>92.913</X>
    <Y>74.842</Y>
    <Z>2002</Z>
  </point>
  <point index="2042">
    <X>113.874</X>
    <Y>33.750</Y>
    <Z>2048</Z>
  </point>
  <point index="2043">
    <X>108.334</X>
    <Y>73.941</Y>
    <Z>2216</Z>
  </point>
  <point index="2044">
    <X>40.879</X>
    <Y>61.552</Y>
    <Z>2276</Z>
  </point>
  <point index="2045">
    <X>74.893</X>
    <Y>26.517</Y>
    <Z>2002</Z>
  </point>
  <point index="2046">
    <X>72.823</X>
    <Y>64.593</Y>
    <Z>2099</Z>
  </point>
  <point index="2047">
    <X>59.218</X>
    <Y>65.394</Y>
    <Z>2271</Z>
  </point>
  <point index="2048">
    <X>7.226</X>
    <Y>64.677</Y>
    <Z>2262</Z>
  </point>
  <point index="2049">
    <X>10.199</X>
    <Y>70.417</Y>
    <Z>2126</Z>
  </point>
  <point index="2050">
    <X>103.880</X>
    <Y>14.080</Y>
    <Z>2298</Z>
  </point>
  <point index="2051">
    <X>29.154</X>
    <Y>18.233</Y>
    <Z>2278</Z>
  </point>
  <point index="2052">
    <X>90.524</X>
    <Y>72.946</Y>
    <Z>2111</Z>
  </point>
  <point index="2053">
    <X>58.185</X>
    <Y>19.317</Y>
    <Z>2256</Z>
  </point>
  <point index="2054">
    <X>52.155</X>
    <Y>62.535</Y>
    <Z>2036</Z>
  </point>
  <point index="2055">
    <X>17.422</X>
    <Y>56.938</Y>
    <Z>2218</Z>
  </point>
  <point index="2056">
    <X>15.558</X>
    <Y>68.214</Y>
    <Z>2127</Z>
  </point>
  <point index="2057">
    <X>16.061</X>
    <Y>72.696</Y>
    <Z>2152</Z>
  </point>
  <point index="2058">
    <X>25.029</X>
    <Y>22.165</Y>
    <Z>2203</Z>
  </point>
  <point index="2059">
    <X>36.928</X>
    <Y>52.921</Y>
    <Z>2095</Z>
  </point>
  <point index="2060">
    <X>76.172</X>
    <Y>65.891</Y>
    <Z>2061</Z>
  </point>
  <point index="2061">
    <X>99.513</X>
    <Y>75.802</Y>
    <Z>2205</Z>
  </point>
  <point index="2062">
    <X>60.793</X>
    <Y>70.336</Y>
    <Z>2032</Z>
  </point>
  <point index="2063">
    <X>10.807</X>
    <Y>51.811</Y>
    <Z>2098</Z>
  </point>
  <point index="2064">
    <X>69.619</X>
    <Y>36.355</Y>
    <Z>2256</Z>
  </point>
  <point index="2065">
    <X>6.884</X>
    <Y>22.565</Y>
    <Z>2278</Z>
  </point>
  <point index="2066">
    <X>14.985</X>
    <Y>49.339</Y>
    <Z>2099</Z>
  </point>
  <point index="2067">
    <X>36.444</X>
    <Y>14.386</Y>
    <Z>2073</Z>
  </point>
  <point index="2068">
    <X>107.086</X>
    <Y>67.335</Y>
    <Z>2025</Z>
  </point>
  <point index="2069">
    <X>37.309</X>
    <Y>16.012</Y>
    <Z>2113</Z>
  </point>
  <point index="2070">
    <X>61.498</X>
    <Y>70.811</Y>
    <Z>2093</Z>
  </point>
  <point index="2071">
    <X>76.192</X>
    <Y>58.892</Y>
    <Z>2062</Z>
  </point>
  <point index="2072">
    <X>26.491</X>
    <Y>39.184</Y>
    <Z>2076</Z>
  </point>
  <point index="2073">
    <X>101.804</X>
    <Y>73.049</Y>
    <Z>2119</Z>
  </point>
  <point index="2074">
    <X>32.789</X>
    <Y>24.410</Y>
    <Z>2101</Z>
  </point>
  <point index="2075">
    <X>17.767</X>
    <Y>54.519</Y>
    <Z>2235</Z>
  </point>
  <point index="2076">
    <X>111.741</X>
    <Y>17.301</Y>
    <Z>2152</Z>
  </point>
  <point index="2077">
    <X>14.944</X>
    <Y>71.685</Y>
    <Z>2097</Z>
  </point>
  <point index="2078">
    <X>28.844</X>
    <Y>13.236</Y>
    <Z>2293</Z>
  </point>
  <point index="2079">
    <X>13.391</X>
    <Y>28.134</Y>
    <Z>2021</Z>
  </point>
  <point index="2080">
    <X>100.964</X>
    <Y>78.088</Y>
    <Z>2046</Z>
  </point>
  <point index="2081">
    <X>50.602</X>
    <Y>61.017</Y>
    <Z>2108</Z>
  </point>
  <point index="2082">
    <X>80.369</X>
    <Y>20.307</Y>
    <Z>2253</Z>
  </point>
  <point index="2083">
    <X>11.286</X>
    <Y>24.730</Y>
    <Z>2076</Z>
  </point>
  <point index="2084">
    <X>102.128</X>
    <Y>77.937</Y>
    <Z>2147</Z>
  </point>
  <point index="2085">
    <X>92.281</X>
    <Y>72.618</Y>
    <Z>2031</Z>
  </point>
  <point index="2086">
    <X>114.437</X>
    <Y>13.831</Y>
    <Z>2020</Z>
  </point>
  <point index="2087">
    <X>21.026</X>
    <Y>50.595</Y>
    <Z>2052</Z>
  </point>
  <point index="2088">
    <X>104.054</X>
    <Y>46.014</Y>
    <Z>2287</Z>
  </point>
  <point index="2089">
    <X>117.924</X>
    <Y>32.687</Y>
    <Z>2141</Z>
  </point>
  <point index="2090">
    <X>53.924</X>
    <Y>69.505</Y>
    <Z>2048</Z>
  </point>
  <point index="2091">
    <X>66.475</X>
    <Y>50.843</Y>
    <Z>2078</Z>
  </point>
  <point index="2092">
    <X>40.514</X>
    <Y>60.409</Y>
    <Z>2259</Z>
  </point>
  <point index="2093">
    <X>55.420</X>
    <Y>58.272</Y>
    <Z>2121</Z>
  </point>
  <point index="2094">
    <X>102.463</X>
    <Y>65.881</Y>
    <Z>2176</Z>
  </point>
  <point index="2095">
    <X>94.457</X>
    <Y>51.955</Y>
    <Z>2074</Z>
  </point>
  <point index="2096">
    <X>28.104</X>
    <Y>29.323</Y>
    <Z>2164</Z>
  </point>
  <point index="2097">
    <X>31.142</X>
    <Y>72.186</Y>
    <Z>2181</Z>
  </point>
  <point index="2098">
    <X>120.259</X>
    <Y>17.569</Y>
    <Z>2248</Z>
  </point>
  <point index="2099">
    <X>102.491</X>
    <Y>24.039</Y>
    <Z>2178</Z>
  </point>
  <point index="2100">
    <X>56.657</X>
    <Y>30.492</Y>
    <Z>2181</Z>
  </point>
  <point index="2101">
    <X>73.118</X>
    <Y>47.841</Y>
    <Z>2085</Z>
  </point>
  <point index="2102">
    <X>32.821</X>
    <Y>71.429</Y>
    <Z>2099</Z>
  </point>
  <point index="2103">
    <X>73.826</X>
    <Y>74.304</Y>
    <Z>2050</Z>
  </point>
  <point index="2104">
    <X>61.176</X>
    <Y>38.254</Y>
    <Z>2065</Z>
  </point>
  <point index="2105">
    <X>74.123</X>
    <Y>34.840</Y>
    <Z>2035</Z>
  </point>
  <point index="2106">
    <X>21.988</X>
    <Y>27.268</Y>
    <Z>2135</Z>
  </point>
  <point index="2107">
    <X>64.023</X>
    <Y>71.827</Y>
    <Z>2289</Z>
  </point>
  <point index="2108">
    <X>31.219</X>
    <Y>69.236</Y>
    <Z>2177</Z>
  </point>
  <point index="2109">
    <X>70.940</X>
    <Y>48.199</Y>
    <Z>2191</Z>
  </point>
  <point index="2110">
    <X>15.001</X>
    <Y>73.794</Y>
    <Z>2100</Z>
  </point>
  <point index="2111">
    <X>107.939</X>
    <Y>66.107</Y>
    <Z>2127</Z>
  </point>
  <point index="2112">
    <X>23.659</X>
    <Y>45.698</Y>
    <Z>2279</Z>
  </point>
  <point index="2113">
    <X>35.517</X>
    <Y>22.432</Y>
    <Z>2031</Z>
  </point>
  <point index="2114">
    <X>95.359</X>
    <Y>52.518</Y>
    <Z>2118</Z>
  </point>
  <point index="2115">
    <X>65.765</X>
    <Y>10.370</Y>
    <Z>2139</Z>
  </point>
  <point index="2116">
    <X>118.329</X>
    <Y>19.575</Y>
    <Z>2159</Z>
  </point>
  <point index="2117">
    <X>88.837</X>
    <Y>15.817</Y>
    <Z>2188</Z>
  </point>
  <point index="2118">
    <X>117.542</X>
    <Y>60.759</Y>
    <Z>2123</Z>
  </point>
  <point index="2119">
    <X>107.393</X>
    <Y>71.815</Y>
    <Z>2004</Z>
  </point>
  <point index="2120">
    <X>89.970</X>
    <Y>16.074</Y>
    <Z>2137</Z>
  </point>
  <point index="2121">
    <X>34.095</X>
    <Y>18.286</Y>
    <Z>2037</Z>
  </point>
  <point index="2122">
    <X>114.971</X>
    <Y>68.078</Y>
    <Z>2006</Z>
  </point>
  <point index="2123">
    <X>15.060</X>
    <Y>26.107</Y>
    <Z>2103</Z>
  </point>
  <point index="2124">
    <X>11.943</X>
    <Y>60.534</Y>
    <Z>2046</Z>
  </point>
  <point index="2125">
    <X>119.350</X>
    <Y>20.438</Y>
    <Z>2206</Z>
  </point>
  <point index="2126">
    <X>32.496</X>
    <Y>14.037</Y>
    <Z>2115</Z>
  </point>
  <point index="2127">
    <X>19.617</X>
    <Y>15.137</Y>
    <Z>2182</Z>
  </point>
  <point index="2128">
    <X>23.828</X>
    <Y>57.223</Y>
    <Z>2294</Z>
  </point>
  <point index="2129">
    <X>21.312</X>
    <Y>24.337</Y>
    <Z>2077</Z>
  </point>
  <point index="2130">
    <X>108.163</X>
    <Y>55.223</Y>
    <Z>2177</Z>
  </point>
  <point index="2131">
    <X>114.697</X>
    <Y>70.860</Y>
    <Z>2007</Z>
  </point>
  <point index="2132">
    <X>21.756</X>
    <Y>24.087</Y>
    <Z>2115</Z>
  </point>
  <point index="2133">
    <X>54.367</X>
    <Y>54.081</Y>
    <Z>2069</Z>
  </point>
  <point index="2134">
    <X>27.235</X>
    <Y>39.552</Y>
    <Z>2012</Z>
  </point>
  <point index="2135">
    <X>103.520</X>
    <Y>72.072</Y>
    <Z>2267</Z>
  </point>
  <point index="2136">
    <X>37.157</X>
    <Y>62.469</Y>
    <Z>2106</Z>
  </point>
  <point index="2137">
    <X>59.171</X>
    <Y>37.347</Y>
    <Z>2282</Z>
  </point>
  <point index="2138">
    <X>61.738</X>
    <Y>68.698</Y>
    <Z>2113</Z>
  </point>
  <point index="2139">
    <X>59.995</X>
    <Y>35.976</Y>
    <Z>2097</Z>
  </point>
  <point index="2140">
    <X>49.999</X>
    <Y>72.034</Y>
    <Z>2135</Z>
  </point>
  <point index="2141">
    <X>93.848</X>
    <Y>19.624</Y>
    <Z>2044</Z>
  </point>
  <point index="2142">
    <X>59.120</X>
    <Y>53.917</Y>
    <Z>2293</Z>
  </point>
  <point index="2143">
    <X>16.112</X>
    <Y>23.658</Y>
    <Z>2154</Z>
  </point>
  <point index="2144">
    <X>99.253</X>
    <Y>7.761</Y>
    <Z>2263</Z>
  </point>
  <point index="2145">
    <X>98.923</X>
    <Y>31.530</Y>
    <Z>2292</Z>
  </point>
  <point index="2146">
    <X>22.661</X>
    <Y>39.825</Y>
    <Z>2193</Z>
  </point>
  <point index="2147">
    <X>75.736</X>
    <Y>32.893</Y>
    <Z>2041</Z>
  </point>
  <point index="2148">
    <X>50.005</X>
    <Y>68.462</Y>
    <Z>2135</Z>
  </point>
  <point index="2149">
    <X>97.597</X>
    <Y>37.999</Y>
    <Z>2227</Z>
  </point>
  <point index="2150">
    <X>73.077</X>
    <Y>11.193</Y>
    <Z>2087</Z>
  </point>
  <point index="2151">
    <X>30.381</X>
    <Y>26.860</Y>
    <Z>2218</Z>
  </point>
  <point index="2152">
    <X>53.281</X>
    <Y>22.146</Y>
    <Z>2016</Z>
  </point>
  <point index="2153">
    <X>110.141</X>
    <Y>39.375</Y>
    <Z>2230</Z>
  </point>
  <point index="2154">
    <X>31.488</X>
    <Y>33.549</Y>
    <Z>2164</Z>
  </point>
  <point index="2155">
    <X>87.997</X>
    <Y>22.975</Y>
    <Z>2227</Z>
  </point>
  <point index="2156">
    <X>81.041</X>
    <Y>23.196</Y>
    <Z>2284</Z>
  </point>
  <point index="2157">
    <X>26.810</X>
    <Y>11.192</Y>
    <Z>2049</Z>
  </point>
  <point index="2158">
    <X>28.585</X>
    <Y>52.881</Y>
    <Z>2272</Z>
  </point>
  <point index="2159">
    <X>59.071</X>
    <Y>76.471</Y>
    <Z>2299</Z>
  </point>
  <point index="2160">
    <X>37.138</X>
    <Y>68.001</Y>
    <Z>2105</Z>
  </point>
  <point index="2161">
    <X>40.331</X>
    <Y>59.087</Y>
    <Z>2251</Z>
  </point>
  <point index="2162">
    <X>23.838</X>
    <Y>26.969</Y>
    <Z>2295</Z>
  </point>
  <point index="2163">
    <X>60.944</X>
    <Y>9.505</Y>
    <Z>2045</Z>
  </point>
  <point index="2164">
    <X>96.827</X>
    <Y>66.555</Y>
    <Z>2189</Z>
  </point>
  <point index="2165">
    <X>78.367</X>
    <Y>59.219</Y>
    <Z>2161</Z>
  </point>
  <point index="2166">
    <X>67.935</X>
    <Y>74.298</Y>
    <Z>2126</Z>
  </point>
  <point index="2167">
    <X>55.068</X>
    <Y>13.481</Y>
    <Z>2103</Z>
  </point>
  <point index="2168">
    <X>12.431</X>
    <Y>52.800</Y>
    <Z>2024</Z>
  </point>
  <point index="2169">
    <X>50.761</X>
    <Y>20.595</Y>
    <Z>2100</Z>
  </point>
  <point index="2170">
    <X>26.716</X>
    <Y>12.168</Y>
    <Z>2057</Z>
  </point>
  <point index="2171">
    <X>77.876</X>
    <Y>23.265</Y>
    <Z>2139</Z>
  </point>
  <point index="2172">
    <X>24.117</X>
    <Y>24.494</Y>
    <Z>2281</Z>
  </point>
  <point index="2173">
    <X>75.385</X>
    <Y>32.668</Y>
    <Z>2025</Z>
  </point>
  <point index="2174">
    <X>36.664</X>
    <Y>34.777</Y>
    <Z>2083</Z>
  </point>
  <point index="2175">
    <X>65.602</X>
    <Y>18.424</Y>
    <Z>2153</Z>
  </point>
  <point index="2176">
    <X>105.319</X>
    <Y>73.374</Y>
    <Z>2177</Z>
  </point>
  <point index="2177">
    <X>104.563</X>
    <Y>72.286</Y>
    <Z>2243</Z>
  </point>
  <point index="2178">
    <X>59.327</X>
    <Y>75.635</Y>
    <Z>2247</Z>
  </point>
  <point index="2179">
    <X>15.182</X>
    <Y>70.674</Y>
    <Z>2109</Z>
  </point>
  <point index="2180">
    <X>76.785</X>
    <Y>58.759</Y>
    <Z>2089</Z>
  </point>
  <point index="2181">
    <X>63.641</X>
    <Y>77.931</Y>
    <Z>2278</Z>
  </point>
  <point index="2182">
    <X>102.797</X>
    <Y>30.484</Y>
    <Z>2205</Z>
  </point>
  <point index="2183">
    <X>109.421</X>
    <Y>52.925</Y>
    <Z>2265</Z>
  </point>
  <point index="2184">
    <X>104.815</X>
    <Y>50.450</Y>
    <Z>2221</Z>
  </point>
  <point index="2185">
    <X>107.015</X>
    <Y>16.593</Y>
    <Z>2031</Z>
  </point>
  <point index="2186">
    <X>96.816</X>
    <Y>64.112</Y>
    <Z>2189</Z>
  </point>
  <point index="2187">
    <X>28.960</X>
    <Y>65.380</Y>
    <Z>2288</Z>
  </point>
  <point index="2188">
    <X>114.443</X>
    <Y>51.716</Y>
    <Z>2020</Z>
  </point>
  <point index="2189">
    <X>51.272</X>
    <Y>70.620</Y>
    <Z>2077</Z>
  </point>
  <point index="2190">
    <X>39.568</X>
    <Y>60.889</Y>
    <Z>2216</Z>
  </point>
  <point index="2191">
    <X>104.617</X>
    <Y>50.887</Y>
    <Z>2238</Z>
  </point>
  <point index="2192">
    <X>56.498</X>
    <Y>15.984</Y>
    <Z>2173</Z>
  </point>
  <point index="2193">
    <X>23.572</X>
    <Y>44.400</Y>
    <Z>2272</Z>
  </point>
  <point index="2194">
    <X>74.610</X>
    <Y>53.255</Y>
    <Z>2012</Z>
  </point>
  <point index="2195">
    <X>19.504</X>
    <Y>63.867</Y>
    <Z>2207</Z>
  </point>
  <point index="2196">
    <X>12.549</X>
    <Y>53.986</Y>
    <Z>2018</Z>
  </point>
  <point index="2197">
    <X>106.646</X>
    <Y>30.356</Y>
    <Z>2063</Z>
  </point>
  <point index="2198">
    <X>63.027</X>
    <Y>19.587</Y>
    <Z>2225</Z>
  </point>
  <point index="2199">
    <X>71.978</X>
    <Y>73.235</Y>
    <Z>2140</Z>
  </point>
  <point index="2200">
    <X>102.228</X>
    <Y>31.719</Y>
    <Z>2156</Z>
  </point>
  <point index="2201">
    <X>98.959</X>
    <Y>21.571</Y>
    <Z>2294</Z>
  </point>
  <point index="2202">
    <X>117.162</X>
    <Y>16.780</Y>
    <Z>2106</Z>
  </point>
  <point index="2203">
    <X>110.356</X>
    <Y>34.719</Y>
    <Z>2220</Z>
  </point>
  <point index="2204">
    <X>114.458</X>
    <Y>65.081</Y>
    <Z>2019</Z>
  </point>
  <point index="2205">
    <X>96.588</X>
    <Y>53.889</Y>
    <Z>2178</Z>
  </point>
  <point index="2206">
    <X>61.947</X>
    <Y>10.196</Y>
    <Z>2131</Z>
  </point>
  <point index="2207">
    <X>103.434</X>
    <Y>53.802</Y>
    <Z>2260</Z>
  </point>
  <point index="2208">
    <X>67.277</X>
    <Y>49.943</Y>
    <Z>2008</Z>
  </point>
  <point index="2209">
    <X>96.427</X>
    <Y>8.907</Y>
    <Z>2170</Z>
  </point>
  <point index="2210">
    <X>112.097</X>
    <Y>37.230</Y>
    <Z>2134</Z>
  </point>
  <point index="2211">
    <X>52.710</X>
    <Y>66.959</Y>
    <Z>2011</Z>
  </point>
  <point index="2212">
    <X>19.502</X>
    <Y>64.674</Y>
    <Z>2208</Z>
  </point>
  <point index="2213">
    <X>100.978</X>
    <Y>62.332</Y>
    <Z>2048</Z>
  </point>
  <point index="2214">
    <X>47.580</X>
    <Y>21.025</Y>
    <Z>2246</Z>
  </point>
  <point index="2215">
    <X>10.732</X>
    <Y>52.947</Y>
    <Z>2102</Z>
  </point>
  <point index="2216">
    <X>92.048</X>
    <Y>62.460</Y>
    <Z>2041</Z>
  </point>
  <point index="2217">
    <X>77.365</X>
    <Y>30.681</Y>
    <Z>2115</Z>
  </point>
  <point index="2218">
    <X>70.821</X>
    <Y>51.974</Y>
    <Z>2197</Z>
  </point>
  <point index="2219">
    <X>57.644</X>
    <Y>7.797</Y>
    <Z>2229</Z>
  </point>
  <point index="2220">
    <X>68.958</X>
    <Y>39.043</Y>
    <Z>2288</Z>
  </point>
  <point index="2221">
    <X>103.759</X>
    <Y>27.099</Y>
    <Z>2288</Z>
  </point>
  <point index="2222">
    <X>61.225</X>
    <Y>55.332</Y>
    <Z>2069</Z>
  </point>
  <point index="2223">
    <X>114.061</X>
    <Y>59.907</Y>
    <Z>2038</Z>
  </point>
  <point index="2224">
    <X>17.197</X>
    <Y>11.847</Y>
    <Z>2207</Z>
  </point>
  <point index="2225">
    <X>100.249</X>
    <Y>33.354</Y>
    <Z>2040</Z>
  </point>
  <point index="2226">
    <X>77.479</X>
    <Y>21.561</Y>
    <Z>2120</Z>
  </point>
  <point index="2227">
    <X>13.062</X>
    <Y>69.957</Y>
    <Z>2005</Z>
  </point>
  <point index="2228">
    <X>30.509</X>
    <Y>29.488</Y>
    <Z>2212</Z>
  </point>
  <point index="2229">
    <X>32.634</X>
    <Y>26.980</Y>
    <Z>2108</Z>
  </point>
  <point index="2230">
    <X>50.508</X>
    <Y>61.063</Y>
    <Z>2112</Z>
  </point>
  <point index="2231">
    <X>89.417</X>
    <Y>60.905</Y>
    <Z>2162</Z>
  </point>
  <point index="2232">
    <X>12.407</X>
    <Y>30.095</Y>
    <Z>2025</Z>
  </point>
  <point index="2233">
    <X>72.972</X>
    <Y>19.674</Y>
    <Z>2092</Z>
  </point>
  <point index="2234">
    <X>73.136</X>
    <Y>69.721</Y>
    <Z>2084</Z>
  </point>
  <point index="2235">
    <X>24.884</X>
    <Y>66.501</Y>
    <Z>2215</Z>
  </point>
  <point index="2236">
    <X>108.969</X>
    <Y>69.831</Y>
    <Z>2287</Z>
  </point>
  <point index="2237">
    <X>35.067</X>
    <Y>53.207</Y>
    <Z>2010</Z>
  </point>
  <point index="2238">
    <X>48.118</X>
    <Y>18.978</Y>
    <Z>2221</Z>
  </point>
  <point index="2239">
    <X>29.112</X>
    <Y>29.824</Y>
    <Z>2280</Z>
  </point>
  <point index="2240">
    <X>34.902</X>
    <Y>53.273</Y>
    <Z>2002</Z>
  </point>
  <point index="2241">
    <X>58.483</X>
    <Y>67.170</Y>
    <Z>2270</Z>
  </point>
  <point index="2242">
    <X>72.915</X>
    <Y>66.024</Y>
    <Z>2094</Z>
  </point>
  <point index="2243">
    <X>59.906</X>
    <Y>7.140</Y>
    <Z>2117</Z>
  </point>
  <point index="2244">
    <X>109.965</X>
    <Y>7.659</Y>
    <Z>2239</Z>
  </point>
  <point index="2245">
    <X>88.925</X>
    <Y>68.698</Y>
    <Z>2184</Z>
  </point>
  <point index="2246">
    <X>58.829</X>
    <Y>54.897</Y>
    <Z>2287</Z>
  </point>
  <point index="2247">
    <X>108.528</X>
    <Y>71.524</Y>
    <Z>2259</Z>
  </point>
  <point index="2248">
    <X>105.579</X>
    <Y>27.544</Y>
    <Z>2155</Z>
  </point>
  <point index="2249">
    <X>37.955</X>
    <Y>58.832</Y>
    <Z>2142</Z>
  </point>
  <point index="2250">
    <X>72.775</X>
    <Y>35.531</Y>
    <Z>2101</Z>
  </point>
  <point index="2251">
    <X>22.338</X>
    <Y>14.213</Y>
    <Z>2165</Z>
  </point>
  <point index="2252">
    <X>56.523</X>
    <Y>70.805</Y>
    <Z>2175</Z>
  </point>
  <point index="2253">
    <X>20.323</X>
    <Y>64.020</Y>
    <Z>2023</Z>
  </point>
  <point index="2254">
    <X>63.639</X>
    <Y>7.094</Y>
    <Z>2277</Z>
  </point>
  <point index="2255">
    <X>114.579</X>
    <Y>13.225</Y>
    <Z>2013</Z>
  </point>
  <point index="2256">
    <X>8.617</X>
    <Y>27.056</Y>
    <Z>2198</Z>
  </point>
  <point index="2257">
    <X>73.249</X>
    <Y>75.838</Y>
    <Z>2078</Z>
  </point>
  <point index="2258">
    <X>96.258</X>
    <Y>73.075</Y>
    <Z>2162</Z>
  </point>
  <point index="2259">
    <X>55.760</X>
    <Y>67.608</Y>
    <Z>2137</Z>
  </point>
  <point index="2260">
    <X>36.527</X>
    <Y>12.183</Y>
    <Z>2077</Z>
  </point>
  <point index="2261">
    <X>53.545</X>
    <Y>22.359</Y>
    <Z>2029</Z>
  </point>
  <point index="2262">
    <X>24.054</X>
    <Y>17.800</Y>
    <Z>2287</Z>
  </point>
  <point index="2263">
    <X>51.654</X>
    <Y>13.192</Y>
    <Z>2059</Z>
  </point>
  <point index="2264">
    <X>32.986</X>
    <Y>11.446</Y>
    <Z>2091</Z>
  </point>
  <point index="2265">
    <X>31.003</X>
    <Y>12.608</Y>
    <Z>2188</Z>
  </point>
  <point index="2266">
    <X>30.286</X>
    <Y>38.473</Y>
    <Z>2223</Z>
  </point>
  <point index="2267">
    <X>77.789</X>
    <Y>54.946</Y>
    <Z>2135</Z>
  </point>
  <point index="2268">
    <X>56.825</X>
    <Y>66.081</Y>
    <Z>2189</Z>
  </point>
  <point index="2269">
    <X>73.203</X>
    <Y>52.092</Y>
    <Z>2080</Z>
  </point>
  <point index="2270">
    <X>18.529</X>
    <Y>57.770</Y>
    <Z>2273</Z>
  </point>
  <point index="2271">
    <X>103.322</X>
    <Y>57.505</Y>
    <Z>2250</Z>
  </point>
  <point index="2272">
    <X>63.577</X>
    <Y>21.308</Y>
    <Z>2272</Z>
  </point>
  <point index="2273">
    <X>54.065</X>
    <Y>33.501</Y>
    <Z>2054</Z>
  </point>
  <point index="2274">
    <X>72.693</X>
    <Y>37.267</Y>
    <Z>2105</Z>
  </point>
  <point index="2275">
    <X>100.720</X>
    <Y>22.782</Y>
    <Z>2025</Z>
  </point>
  <point index="2276">
    <X>97.342</X>
    <Y>12.763</Y>
    <Z>2215</Z>
  </point>
  <point index="2277">
    <X>34.352</X>
    <Y>51.474</Y>
    <Z>2024</Z>
  </point>
  <point index="2278">
    <X>95.840</X>
    <Y>53.431</Y>
    <Z>2141</Z>
  </point>
  <point index="2279">
    <X>23.878</X>
    <Y>76.236</Y>
    <Z>2298</Z>
  </point>
  <point index="2280">
    <X>108.838</X>
    <Y>65.078</Y>
    <Z>2294</Z>
  </point>
  <point index="2281">
    <X>17.500</X>
    <Y>45.987</Y>
    <Z>2222</Z>
  </point>
  <point index="2282">
    <X>24.021</X>
    <Y>70.795</Y>
    <Z>2290</Z>
  </point>
  <point index="2283">
    <X>47.663</X>
    <Y>61.702</Y>
    <Z>2242</Z>
  </point>
  <point index="2284">
    <X>89.717</X>
    <Y>62.494</Y>
    <Z>2148</Z>
  </point>
  <point index="2285">
    <X>64.484</X>
    <Y>39.684</Y>
    <Z>2250</Z>
  </point>
  <point index="2286">
    <X>10.623</X>
    <Y>27.817</Y>
    <Z>2107</Z>
  </point>
  <point index="2287">
    <X>106.063</X>
    <Y>15.050</Y>
    <Z>2113</Z>
  </point>
  <point index="2288">
    <X>69.647</X>
    <Y>45.508</Y>
    <Z>2254</Z>
  </point>
  <point index="2289">
    <X>115.504</X>
    <Y>14.179</Y>
    <Z>2030</Z>
  </point>
  <point index="2290">
    <X>54.464</X>
    <Y>19.364</Y>
    <Z>2074</Z>
  </point>
  <point index="2291">
    <X>97.315</X>
    <Y>48.791</Y>
    <Z>2213</Z>
  </point>
  <point index="2292">
    <X>67.226</X>
    <Y>28.844</Y>
    <Z>2013</Z>
  </point>
  <point index="2293">
    <X>14.783</X>
    <Y>13.651</Y>
    <Z>2089</Z>
  </point>
  <point index="2294">
    <X>61.703</X>
    <Y>17.827</Y>
    <Z>2110</Z>
  </point>
  <point index="2295">
    <X>77.430</X>
    <Y>29.049</Y>
    <Z>2118</Z>
  </point>
  <point index="2296">
    <X>57.090</X>
    <Y>24.933</Y>
    <Z>2202</Z>
  </point>
  <point index="2297">
    <X>61.054</X>
    <Y>62.884</Y>
    <Z>2054</Z>
  </point>
  <point index="2298">
    <X>13.904</X>
    <Y>75.006</Y>
    <Z>2047</Z>
  </point>
  <point index="2299">
    <X>20.040</X>
    <Y>40.170</Y>
    <Z>2087</Z>
  </point>
  <point index="2300">
    <X>18.243</X>
    <Y>68.108</Y>
    <Z>2259</Z>
  </point>
  <point index="2301">
    <X>29.331</X>
    <Y>64.600</Y>
    <Z>2270</Z>
  </point>
  <point index="2302">
    <X>68.465</X>
    <Y>48.876</Y>
    <Z>2245</Z>
  </point>
  <point index="2303">
    <X>14.326</X>
    <Y>62.642</Y>
    <Z>2067</Z>
  </point>
  <point index="2304">
    <X>64.824</X>
    <Y>58.639</Y>
    <Z>2220</Z>
  </point>
  <point index="2305">
    <X>64.831</X>
    <Y>15.349</Y>
    <Z>2220</Z>
  </point>
  <point index="2306">
    <X>66.964</X>
    <Y>30.874</Y>
    <Z>2035</Z>
  </point>
  <point index="2307">
    <X>70.903</X>
    <Y>73.944</Y>
    <Z>2193</Z>
  </point>
  <point index="2308">
    <X>93.522</X>
    <Y>66.954</Y>
    <Z>2028</Z>
  </point>
  <point index="2309">
    <X>66.757</X>
    <Y>56.087</Y>
    <Z>2053</Z>
  </point>
  <point index="2310">
    <X>59.662</X>
    <Y>35.963</Y>
    <Z>2172</Z>
  </point>
  <point index="2311">
    <X>62.364</X>
    <Y>36.913</Y>
    <Z>2167</Z>
  </point>
  <point index="2312">
    <X>75.598</X>
    <Y>69.109</Y>
    <Z>2034</Z>
  </point>
  <point index="2313">
    <X>28.096</X>
    <Y>25.015</Y>
    <Z>2162</Z>
  </point>
  <point index="2314">
    <X>64.047</X>
    <Y>16.400</Y>
    <Z>2287</Z>
  </point>
  <point index="2315">
    <X>49.986</X>
    <Y>51.224</Y>
    <Z>2136</Z>
  </point>
  <point index="2316">
    <X>69.849</X>
    <Y>52.597</Y>
    <Z>2244</Z>
  </point>
  <point index="2317">
    <X>9.085</X>
    <Y>30.050</Y>
    <Z>2177</Z>
  </point>
  <point index="2318">
    <X>96.239</X>
    <Y>73.347</Y>
    <Z>2161</Z>
  </point>
  <point index="2319">
    <X>106.355</X>
    <Y>28.822</Y>
    <Z>2088</Z>
  </point>
  <point index="2320">
    <X>99.138</X>
    <Y>68.427</Y>
    <Z>2289</Z>
  </point>
  <point index="2321">
    <X>108.249</X>
    <Y>30.486</Y>
    <Z>2196</Z>
  </point>
  <point index="2322">
    <X>52.602</X>
    <Y>58.994</Y>
    <Z>2016</Z>
  </point>
  <point index="2323">
    <X>24.816</X>
    <Y>67.458</Y>
    <Z>2221</Z>
  </point>
  <point index="2324">
    <X>94.287</X>
    <Y>58.040</Y>
    <Z>2065</Z>
  </point>
  <point index="2325">
    <X>67.580</X>
    <Y>24.751</Y>
    <Z>2046</Z>
  </point>
  <point index="2326">
    <X>109.195</X>
    <Y>77.652</Y>
    <Z>2276</Z>
  </point>
  <point index="2327">
    <X>88.137</X>
    <Y>66.646</Y>
    <Z>2220</Z>
  </point>
  <point index="2328">
    <X>70.689</X>
    <Y>26.026</Y>
    <Z>2203</Z>
  </point>
  <point index="2329">
    <X>78.960</X>
    <Y>16.055</Y>
    <Z>2188</Z>
  </point>
  <point index="2330">
    <X>104.761</X>
    <Y>18.847</Y>
    <Z>2226</Z>
  </point>
  <point index="2331">
    <X>20.833</X>
    <Y>55.768</Y>
    <Z>2035</Z>
  </point>
  <point index="2332">
    <X>29.211</X>
    <Y>49.863</Y>
    <Z>2275</Z>
  </point>
  <point index="2333">
    <X>115.118</X>
    <Y>63.726</Y>
    <Z>2012</Z>
  </point>
  <point index="2334">
    <X>12.558</X>
    <Y>28.243</Y>
    <Z>2018</Z>
  </point>
  <point index="2335">
    <X>10.639</X>
    <Y>34.054</Y>
    <Z>2106</Z>
  </point>
  <point index="2336">
    <X>105.468</X>
    <Y>76.257</Y>
    <Z>2165</Z>
  </point>
  <point index="2337">
    <X>97.535</X>
    <Y>26.346</Y>
    <Z>2224</Z>
  </point>
  <point index="2338">
    <X>95.821</X>
    <Y>47.779</Y>
    <Z>2140</Z>
  </point>
  <point index="2339">
    <X>38.369</X>
    <Y>14.693</Y>
    <Z>2161</Z>
  </point>
  <point index="2340">
    <X>55.397</X>
    <Y>75.119</Y>
    <Z>2120</Z>
  </point>
  <point index="2341">
    <X>90.025</X>
    <Y>56.583</Y>
    <Z>2134</Z>
  </point>
  <point index="2342">
    <X>95.408</X>
    <Y>75.099</Y>
    <Z>2120</Z>
  </point>
  <point index="2343">
    <X>11.001</X>
    <Y>55.547</Y>
    <Z>2089</Z>
  </point>
  <point index="2344">
    <X>96.341</X>
    <Y>53.544</Y>
    <Z>2166</Z>
  </point>
  <point index="2345">
    <X>37.991</X>
    <Y>67.854</Y>
    <Z>2144</Z>
  </point>
  <point index="2346">
    <X>33.135</X>
    <Y>33.009</Y>
    <Z>2084</Z>
  </point>
  <point index="2347">
    <X>106.664</X>
    <Y>48.373</Y>
    <Z>2061</Z>
  </point>
  <point index="2348">
    <X>20.807</X>
    <Y>15.180</Y>
    <Z>2033</Z>
  </point>
  <point index="2349">
    <X>95.006</X>
    <Y>51.698</Y>
    <Z>2100</Z>
  </point>
  <point index="2350">
    <X>114.996</X>
    <Y>11.557</Y>
    <Z>2007</Z>
  </point>
  <point index="2351">
    <X>96.307</X>
    <Y>17.430</Y>
    <Z>2164</Z>
  </point>
  <point index="2352">
    <X>50.995</X>
    <Y>62.946</Y>
    <Z>2090</Z>
  </point>
  <point index="2353">
    <X>104.995</X>
    <Y>76.733</Y>
    <Z>2205</Z>
  </point>
  <point index="2354">
    <X>15.611</X>
    <Y>51.631</Y>
    <Z>2130</Z>
  </point>
  <point index="2355">
    <X>7.676</X>
    <Y>67.015</Y>
    <Z>2242</Z>
  </point>
  <point index="2356">
    <X>22.706</X>
    <Y>72.347</Y>
    <Z>2197</Z>
  </point>
  <point index="2357">
    <X>16.211</X>
    <Y>71.370</Y>
    <Z>2159</Z>
  </point>
  <point index="2358">
    <X>48.374</X>
    <Y>57.732</Y>
    <Z>2210</Z>
  </point>
  <point index="2359">
    <X>93.809</X>
    <Y>47.814</Y>
    <Z>2042</Z>
  </point>
  <point index="2360">
    <X>27.356</X>
    <Y>67.319</Y>
    <Z>2002</Z>
  </point>
  <point index="2361">
    <X>28.933</X>
    <Y>73.399</Y>
    <Z>2289</Z>
  </point>
  <point index="2362">
    <X>33.238</X>
    <Y>61.536</Y>
    <Z>2079</Z>
  </point>
  <point index="2363">
    <X>116.759</X>
    <Y>61.181</Y>
    <Z>2087</Z>
  </point>
  <point index="2364">
    <X>111.669</X>
    <Y>49.333</Y>
    <Z>2155</Z>
  </point>
  <point index="2365">
    <X>66.561</X>
    <Y>59.888</Y>
    <Z>2070</Z>
  </point>
  <point index="2366">
    <X>20.766</X>
    <Y>49.563</Y>
    <Z>2029</Z>
  </point>
  <point index="2367">
    <X>104.152</X>
    <Y>61.786</Y>
    <Z>2278</Z>
  </point>
  <point index="2368">
    <X>27.636</X>
    <Y>67.253</Y>
    <Z>2059</Z>
  </point>
  <point index="2369">
    <X>102.178</X>
    <Y>54.375</Y>
    <Z>2151</Z>
  </point>
  <point index="2370">
    <X>50.879</X>
    <Y>50.417</Y>
    <Z>2095</Z>
  </point>
  <point index="2371">
    <X>34.555</X>
    <Y>12.742</Y>
    <Z>2014</Z>
  </point>
  <point index="2372">
    <X>113.096</X>
    <Y>37.585</Y>
    <Z>2086</Z>
  </point>
  <point index="2373">
    <X>55.521</X>
    <Y>21.672</Y>
    <Z>2126</Z>
  </point>
  <point index="2374">
    <X>61.422</X>
    <Y>14.378</Y>
    <Z>2086</Z>
  </point>
  <point index="2375">
    <X>99.246</X>
    <Y>12.067</Y>
    <Z>2265</Z>
  </point>
  <point index="2376">
    <X>50.579</X>
    <Y>60.407</Y>
    <Z>2109</Z>
  </point>
  <point index="2377">
    <X>101.182</X>
    <Y>58.859</Y>
    <Z>2065</Z>
  </point>
  <point index="2378">
    <X>115.563</X>
    <Y>74.400</Y>
    <Z>2033</Z>
  </point>
  <point index="2379">
    <X>57.876</X>
    <Y>55.337</Y>
    <Z>2241</Z>
  </point>
  <point index="2380">
    <X>102.250</X>
    <Y>20.151</Y>
    <Z>2158</Z>
  </point>
  <point index="2381">
    <X>79.488</X>
    <Y>68.982</Y>
    <Z>2212</Z>
  </point>
  <point index="2382">
    <X>93.665</X>
    <Y>69.848</Y>
    <Z>2035</Z>
  </point>
  <point index="2383">
    <X>29.264</X>
    <Y>39.486</Y>
    <Z>2273</Z>
  </point>
  <point index="2384">
    <X>14.296</X>
    <Y>9.637</Y>
    <Z>2066</Z>
  </point>
  <point index="2385">
    <X>88.240</X>
    <Y>16.117</Y>
    <Z>2216</Z>
  </point>
  <point index="2386">
    <X>60.189</X>
    <Y>8.874</Y>
    <Z>2053</Z>
  </point>
  <point index="2387">
    <X>62.278</X>
    <Y>8.234</Y>
    <Z>2160</Z>
  </point>
  <point index="2388">
    <X>61.436</X>
    <Y>56.458</Y>
    <Z>2087</Z>
  </point>
  <point index="2389">
    <X>91.839</X>
    <Y>72.184</Y>
    <Z>2051</Z>
  </point>
  <point index="2390">
    <X>70.380</X>
    <Y>68.810</Y>
    <Z>2218</Z>
  </point>
  <point index="2391">
    <X>59.328</X>
    <Y>32.129</Y>
    <Z>2247</Z>
  </point>
  <point index="2392">
    <X>12.702</X>
    <Y>17.050</Y>
    <Z>2011</Z>
  </point>
  <point index="2393">
    <X>57.960</X>
    <Y>10.116</Y>
    <Z>2245</Z>
  </point>
  <point index="2394">
    <X>106.446</X>
    <Y>32.761</Y>
    <Z>2080</Z>
  </point>
  <point index="2395">
    <X>33.080</X>
    <Y>17.733</Y>
    <Z>2086</Z>
  </point>
  <point index="2396">
    <X>24.635</X>
    <Y>30.540</Y>
    <Z>2237</Z>
  </point>
  <point index="2397">
    <X>69.020</X>
    <Y>21.548</Y>
    <Z>2285</Z>
  </point>
  <point index="2398">
    <X>98.939</X>
    <Y>20.511</Y>
    <Z>2293</Z>
  </point>
  <point index="2399">
    <X>31.814</X>
    <Y>64.023</Y>
    <Z>2148</Z>
  </point>
  <point index="2400">
    <X>55.197</X>
    <Y>66.709</Y>
    <Z>2110</Z>
  </point>
  <point index="2401">
    <X>71.621</X>
    <Y>68.226</Y>
    <Z>2158</Z>
  </point>
  <point index="2402">
    <X>21.279</X>
    <Y>46.813</Y>
    <Z>2074</Z>
  </point>
  <point index="2403">
    <X>113.126</X>
    <Y>8.902</Y>
    <Z>2084</Z>
  </point>
  <point index="2404">
    <X>100.039</X>
    <Y>54.021</Y>
    <Z>2087</Z>
  </point>
  <point index="2405">
    <X>89.195</X>
    <Y>25.419</Y>
    <Z>2172</Z>
  </point>
  <point index="2406">
    <X>35.436</X>
    <Y>60.799</Y>
    <Z>2027</Z>
  </point>
  <point index="2407">
    <X>24.647</X>
    <Y>69.039</Y>
    <Z>2235</Z>
  </point>
  <point index="2408">
    <X>96.218</X>
    <Y>31.158</Y>
    <Z>2160</Z>
  </point>
  <point index="2409">
    <X>101.042</X>
    <Y>61.967</Y>
    <Z>2053</Z>
  </point>
  <point index="2410">
    <X>101.483</X>
    <Y>12.788</Y>
    <Z>2091</Z>
  </point>
  <point index="2411">
    <X>65.287</X>
    <Y>31.947</Y>
    <Z>2180</Z>
  </point>
  <point index="2412">
    <X>108.079</X>
    <Y>58.820</Y>
    <Z>2158</Z>
  </point>
  <point index="2413">
    <X>108.333</X>
    <Y>45.907</Y>
    <Z>2215</Z>
  </point>
  <point index="2414">
    <X>61.093</X>
    <Y>28.048</Y>
    <Z>2058</Z>
  </point>
  <point index="2415">
    <X>103.668</X>
    <Y>60.189</Y>
    <Z>2280</Z>
  </point>
  <point index="2416">
    <X>15.134</X>
    <Y>28.644</Y>
    <Z>2107</Z>
  </point>
  <point index="2417">
    <X>7.714</X>
    <Y>26.113</Y>
    <Z>2240</Z>
  </point>
  <point index="2418">
    <X>105.837</X>
    <Y>7.906</Y>
    <Z>2133</Z>
  </point>
  <point index="2419">
    <X>12.573</X>
    <Y>48.499</Y>
    <Z>2017</Z>
  </point>
  <point index="2420">
    <X>60.120</X>
    <Y>63.427</Y>
    <Z>2069</Z>
  </point>
  <point index="2421">
    <X>70.416</X>
    <Y>66.894</Y>
    <Z>2217</Z>
  </point>
  <point index="2422">
    <X>101.742</X>
    <Y>40.308</Y>
    <Z>2114</Z>
  </point>
  <point index="2423">
    <X>22.193</X>
    <Y>51.285</Y>
    <Z>2153</Z>
  </point>
  <point index="2424">
    <X>104.752</X>
    <Y>56.811</Y>
    <Z>2226</Z>
  </point>
  <point index="2425">
    <X>97.263</X>
    <Y>73.957</Y>
    <Z>2211</Z>
  </point>
  <point index="2426">
    <X>58.429</X>
    <Y>73.028</Y>
    <Z>2268</Z>
  </point>
  <point index="2427">
    <X>70.060</X>
    <Y>38.569</Y>
    <Z>2234</Z>
  </point>
  <point index="2428">
    <X>68.679</X>
    <Y>70.088</Y>
    <Z>2293</Z>
  </point>
  <point index="2429">
    <X>17.756</X>
    <Y>28.866</Y>
    <Z>2235</Z>
  </point>
  <point index="2430">
    <X>117.428</X>
    <Y>58.081</Y>
    <Z>2118</Z>
  </point>
  <point index="2431">
    <X>8.089</X>
    <Y>60.305</Y>
    <Z>2223</Z>
  </point>
  <point index="2432">
    <X>21.636</X>
    <Y>31.420</Y>
    <Z>2104</Z>
  </point>
  <point index="2433">
    <X>17.067</X>
    <Y>15.177</Y>
    <Z>2201</Z>
  </point>
  <point index="2434">
    <X>52.261</X>
    <Y>22.312</Y>
    <Z>2032</Z>
  </point>
  <point index="2435">
    <X>26.255</X>
    <Y>32.956</Y>
    <Z>2097</Z>
  </point>
  <point index="2436">
    <X>56.671</X>
    <Y>54.777</Y>
    <Z>2182</Z>
  </point>
  <point index="2437">
    <X>26.309</X>
    <Y>69.924</Y>
    <Z>2092</Z>
  </point>
  <point index="2438">
    <X>29.157</X>
    <Y>65.473</Y>
    <Z>2278</Z>
  </point>
  <point index="2439">
    <X>73.234</X>
    <Y>32.643</Y>
    <Z>2079</Z>
  </point>
  <point index="2440">
    <X>91.802</X>
    <Y>70.424</Y>
    <Z>2053</Z>
  </point>
  <point index="2441">
    <X>78.481</X>
    <Y>61.101</Y>
    <Z>2166</Z>
  </point>
  <point index="2442">
    <X>14.806</X>
    <Y>50.266</Y>
    <Z>2091</Z>
  </point>
  <point index="2443">
    <X>78.832</X>
    <Y>62.571</Y>
    <Z>2182</Z>
  </point>
  <point index="2444">
    <X>110.712</X>
    <Y>73.073</Y>
    <Z>2202</Z>
  </point>
  <point index="2445">
    <X>114.632</X>
    <Y>24.199</Y>
    <Z>2011</Z>
  </point>
  <point index="2446">
    <X>19.120</X>
    <Y>45.727</Y>
    <Z>2293</Z>
  </point>
  <point index="2447">
    <X>35.984</X>
    <Y>70.399</Y>
    <Z>2052</Z>
  </point>
  <point index="2448">
    <X>18.667</X>
    <Y>53.437</Y>
    <Z>2279</Z>
  </point>
  <point index="2449">
    <X>50.673</X>
    <Y>73.115</Y>
    <Z>2104</Z>
  </point>
  <point index="2450">
    <X>24.860</X>
    <Y>33.344</Y>
    <Z>2217</Z>
  </point>
  <point index="2451">
    <X>96.195</X>
    <Y>65.315</Y>
    <Z>2159</Z>
  </point>
  <point index="2452">
    <X>110.050</X>
    <Y>53.505</Y>
    <Z>2234</Z>
  </point>
  <point index="2453">
    <X>18.289</X>
    <Y>18.701</Y>
    <Z>2261</Z>
  </point>
  <point index="2454">
    <X>58.928</X>
    <Y>60.805</Y>
    <Z>2292</Z>
  </point>
  <point index="2455">
    <X>70.235</X>
    <Y>11.152</Y>
    <Z>2225</Z>
  </point>
  <point index="2456">
    <X>101.995</X>
    <Y>51.450</Y>
    <Z>2135</Z>
  </point>
  <point index="2457">
    <X>96.703</X>
    <Y>17.946</Y>
    <Z>2183</Z>
  </point>
  <point index="2458">
    <X>103.612</X>
    <Y>8.857</Y>
    <Z>2275</Z>
  </point>
  <point index="2459">
    <X>73.986</X>
    <Y>63.948</Y>
    <Z>2042</Z>
  </point>
  <point index="2460">
    <X>94.669</X>
    <Y>30.078</Y>
    <Z>2084</Z>
  </point>
  <point index="2461">
    <X>47.258</X>
    <Y>61.394</Y>
    <Z>2261</Z>
  </point>
  <point index="2462">
    <X>23.042</X>
    <Y>51.912</Y>
    <Z>2226</Z>
  </point>
  <point index="2463">
    <X>16.829</X>
    <Y>11.806</Y>
    <Z>2189</Z>
  </point>
  <point index="2464">
    <X>18.046</X>
    <Y>31.798</Y>
    <Z>2249</Z>
  </point>
  <point index="2465">
    <X>11.433</X>
    <Y>27.067</Y>
    <Z>2070</Z>
  </point>
  <point index="2466">
    <X>64.939</X>
    <Y>75.333</Y>
    <Z>2210</Z>
  </point>
  <point index="2467">
    <X>34.750</X>
    <Y>73.265</Y>
    <Z>2005</Z>
  </point>
  <point index="2468">
    <X>28.133</X>
    <Y>29.389</Y>
    <Z>2170</Z>
  </point>
  <point index="2469">
    <X>97.055</X>
    <Y>47.228</Y>
    <Z>2201</Z>
  </point>
  <point index="2470">
    <X>56.131</X>
    <Y>66.770</Y>
    <Z>2155</Z>
  </point>
  <point index="2471">
    <X>14.968</X>
    <Y>66.628</Y>
    <Z>2099</Z>
  </point>
  <point index="2472">
    <X>16.661</X>
    <Y>56.563</Y>
    <Z>2181</Z>
  </point>
  <point index="2473">
    <X>88.914</X>
    <Y>25.416</Y>
    <Z>2185</Z>
  </point>
  <point index="2474">
    <X>66.817</X>
    <Y>61.880</Y>
    <Z>2048</Z>
  </point>
  <point index="2475">
    <X>25.265</X>
    <Y>48.495</Y>
    <Z>2182</Z>
  </point>
  <point index="2476">
    <X>17.614</X>
    <Y>75.319</Y>
    <Z>2228</Z>
  </point>
  <point index="2477">
    <X>72.740</X>
    <Y>9.953</Y>
    <Z>2103</Z>
  </point>
  <point index="2478">
    <X>103.077</X>
    <Y>58.411</Y>
    <Z>2229</Z>
  </point>
  <point index="2479">
    <X>101.622</X>
    <Y>66.165</Y>
    <Z>2103</Z>
  </point>
  <point index="2480">
    <X>104.914</X>
    <Y>9.239</Y>
    <Z>2212</Z>
  </point>
  <point index="2481">
    <X>49.562</X>
    <Y>71.629</Y>
    <Z>2155</Z>
  </point>
  <point index="2482">
    <X>95.720</X>
    <Y>20.268</Y>
    <Z>2135</Z>
  </point>
  <point index="2483">
    <X>28.766</X>
    <Y>30.437</Y>
    <Z>2297</Z>
  </point>
  <point index="2484">
    <X>111.907</X>
    <Y>68.428</Y>
    <Z>2144</Z>
  </point>
  <point index="2485">
    <X>15.875</X>
    <Y>68.707</Y>
    <Z>2143</Z>
  </point>
  <point index="2486">
    <X>114.731</X>
    <Y>57.947</Y>
    <Z>2006</Z>
  </point>
  <point index="2487">
    <X>106.604</X>
    <Y>29.276</Y>
    <Z>2067</Z>
  </point>
  <point index="2488">
    <X>10.738</X>
    <Y>70.824</Y>
    <Z>2101</Z>
  </point>
  <point index="2489">
    <X>78.592</X>
    <Y>20.149</Y>
    <Z>2171</Z>
  </point>
  <point index="2490">
    <X>96.232</X>
    <Y>31.806</Y>
    <Z>2160</Z>
  </point>
  <point index="2491">
    <X>36.054</X>
    <Y>18.507</Y>
    <Z>2055</Z>
  </point>
  <point index="2492">
    <X>55.353</X>
    <Y>21.168</Y>
    <Z>2117</Z>
  </point>
  <point index="2493">
    <X>93.266</X>
    <Y>48.567</Y>
    <Z>2015</Z>
  </point>
  <point index="2494">
    <X>116.828</X>
    <Y>61.525</Y>
    <Z>2091</Z>
  </point>
  <point index="2495">
    <X>32.932</X>
    <Y>21.109</Y>
    <Z>2094</Z>
  </point>
  <point index="2496">
    <X>93.832</X>
    <Y>49.453</Y>
    <Z>2043</Z>
  </point>
  <point index="2497">
    <X>114.125</X>
    <Y>73.319</Y>
    <Z>2035</Z>
  </point>
  <point index="2498">
    <X>26.154</X>
    <Y>32.324</Y>
    <Z>2105</Z>
  </point>
  <point index="2499">
    <X>94.979</X>
    <Y>63.639</Y>
    <Z>2099</Z>
  </point>
  <point index="2500">
    <X>32.375</X>
    <Y>12.206</Y>
    <Z>2121</Z>
  </point>
  <point index="2501">
    <X>112.131</X>
    <Y>11.822</Y>
    <Z>2133</Z>
  </point>
  <point index="2502">
    <X>99.390</X>
    <Y>56.563</Y>
    <Z>2233</Z>
  </point>
  <point index="2503">
    <X>64.034</X>
    <Y>33.954</Y>
    <Z>2288</Z>
  </point>
  <point index="2504">
    <X>13.015</X>
    <Y>67.576</Y>
    <Z>2003</Z>
  </point>
  <point index="2505">
    <X>91.220</X>
    <Y>25.830</Y>
    <Z>2079</Z>
  </point>
  <point index="2506">
    <X>23.336</X>
    <Y>73.278</Y>
    <Z>2251</Z>
  </point>
  <point index="2507">
    <X>14.370</X>
    <Y>62.073</Y>
    <Z>2069</Z>
  </point>
  <point index="2508">
    <X>98.677</X>
    <Y>31.047</Y>
    <Z>2280</Z>
  </point>
  <point index="2509">
    <X>24.704</X>
    <Y>54.026</Y>
    <Z>2231</Z>
  </point>
  <point index="2510">
    <X>32.881</X>
    <Y>53.619</Y>
    <Z>2096</Z>
  </point>
  <point index="2511">
    <X>13.415</X>
    <Y>20.405</Y>
    <Z>2023</Z>
  </point>
  <point index="2512">
    <X>70.552</X>
    <Y>28.346</Y>
    <Z>2210</Z>
  </point>
  <point index="2513">
    <X>31.463</X>
    <Y>35.544</Y>
    <Z>2165</Z>
  </point>
  <point index="2514">
    <X>111.588</X>
    <Y>9.669</Y>
    <Z>2159</Z>
  </point>
  <point index="2515">
    <X>113.565</X>
    <Y>53.228</Y>
    <Z>2063</Z>
  </point>
  <point index="2516">
    <X>94.030</X>
    <Y>26.515</Y>
    <Z>2053</Z>
  </point>
  <point index="2517">
    <X>8.898</X>
    <Y>55.161</Y>
    <Z>2186</Z>
  </point>
  <point index="2518">
    <X>72.489</X>
    <Y>26.592</Y>
    <Z>2115</Z>
  </point>
  <point index="2519">
    <X>50.039</X>
    <Y>23.812</Y>
    <Z>2133</Z>
  </point>
  <point index="2520">
    <X>107.110</X>
    <Y>53.765</Y>
    <Z>2023</Z>
  </point>
  <point index="2521">
    <X>25.263</X>
    <Y>75.783</Y>
    <Z>2182</Z>
  </point>
  <point index="2522">
    <X>107.950</X>
    <Y>18.285</Y>
    <Z>2129</Z>
  </point>
  <point index="2523">
    <X>18.716</X>
    <Y>45.987</Y>
    <Z>2282</Z>
  </point>
  <point index="2524">
    <X>74.726</X>
    <Y>49.681</Y>
    <Z>2006</Z>
  </point>
  <point index="2525">
    <X>19.252</X>
    <Y>35.826</Y>
    <Z>2264</Z>
  </point>
  <point index="2526">
    <X>110.506</X>
    <Y>63.362</Y>
    <Z>2212</Z>
  </point>
  <point index="2527">
    <X>19.674</X>
    <Y>50.263</Y>
    <Z>2169</Z>
  </point>
  <point index="2528">
    <X>74.129</X>
    <Y>47.555</Y>
    <Z>2035</Z>
  </point>
  <point index="2529">
    <X>115.160</X>
    <Y>70.171</Y>
    <Z>2014</Z>
  </point>
  <point index="2530">
    <X>15.485</X>
    <Y>46.490</Y>
    <Z>2124</Z>
  </point>
  <point index="2531">
    <X>105.280</X>
    <Y>71.011</Y>
    <Z>2181</Z>
  </point>
  <point index="2532">
    <X>112.384</X>
    <Y>21.555</Y>
    <Z>2120</Z>
  </point>
  <point index="2533">
    <X>50.637</X>
    <Y>26.719</Y>
    <Z>2106</Z>
  </point>
  <point index="2534">
    <X>59.124</X>
    <Y>21.397</Y>
    <Z>2293</Z>
  </point>
  <point index="2535">
    <X>67.644</X>
    <Y>10.923</Y>
    <Z>2061</Z>
  </point>
  <point index="2536">
    <X>100.249</X>
    <Y>47.767</Y>
    <Z>2040</Z>
  </point>
  <point index="2537">
    <X>14.933</X>
    <Y>34.030</Y>
    <Z>2097</Z>
  </point>
  <point index="2538">
    <X>11.845</X>
    <Y>64.747</Y>
    <Z>2051</Z>
  </point>
  <point index="2539">
    <X>68.741</X>
    <Y>30.721</Y>
    <Z>2298</Z>
  </point>
  <point index="2540">
    <X>66.102</X>
    <Y>50.702</Y>
    <Z>2110</Z>
  </point>
  <point index="2541">
    <X>102.003</X>
    <Y>11.774</Y>
    <Z>2136</Z>
  </point>
  <point index="2542">
    <X>28.633</X>
    <Y>31.074</Y>
    <Z>2283</Z>
  </point>
  <point index="2543">
    <X>65.839</X>
    <Y>56.933</Y>
    <Z>2133</Z>
  </point>
  <point index="2544">
    <X>55.308</X>
    <Y>60.729</Y>
    <Z>2115</Z>
  </point>
  <point index="2545">
    <X>8.007</X>
    <Y>22.927</Y>
    <Z>2226</Z>
  </point>
  <point index="2546">
    <X>62.369</X>
    <Y>9.375</Y>
    <Z>2168</Z>
  </point>
  <point index="2547">
    <X>24.397</X>
    <Y>30.940</Y>
    <Z>2257</Z>
  </point>
  <point index="2548">
    <X>30.978</X>
    <Y>14.113</Y>
    <Z>2189</Z>
  </point>
  <point index="2549">
    <X>16.931</X>
    <Y>11.328</Y>
    <Z>2194</Z>
  </point>
  <point index="2550">
    <X>69.767</X>
    <Y>60.867</Y>
    <Z>2248</Z>
  </point>
  <point index="2551">
    <X>100.422</X>
    <Y>12.347</Y>
    <Z>2001</Z>
  </point>
  <point index="2552">
    <X>64.133</X>
    <Y>9.466</Y>
    <Z>2280</Z>
  </point>
  <point index="2553">
    <X>74.070</X>
    <Y>22.119</Y>
    <Z>2038</Z>
  </point>
  <point index="2554">
    <X>67.077</X>
    <Y>73.705</Y>
    <Z>2026</Z>
  </point>
  <point index="2555">
    <X>35.888</X>
    <Y>28.415</Y>
    <Z>2048</Z>
  </point>
  <point index="2556">
    <X>50.763</X>
    <Y>32.175</Y>
    <Z>2100</Z>
  </point>
  <point index="2557">
    <X>39.993</X>
    <Y>55.619</Y>
    <Z>2236</Z>
  </point>
  <point index="2558">
    <X>29.091</X>
    <Y>77.222</Y>
    <Z>2281</Z>
  </point>
  <point index="2559">
    <X>15.283</X>
    <Y>62.324</Y>
    <Z>2114</Z>
  </point>
  <point index="2560">
    <X>20.720</X>
    <Y>8.316</Y>
    <Z>2025</Z>
  </point>
  <point index="2561">
    <X>112.215</X>
    <Y>52.175</Y>
    <Z>2129</Z>
  </point>
  <point index="2562">
    <X>75.793</X>
    <Y>67.819</Y>
    <Z>2043</Z>
  </point>
  <point index="2563">
    <X>74.092</X>
    <Y>11.668</Y>
    <Z>2037</Z>
  </point>
  <point index="2564">
    <X>22.759</X>
    <Y>14.760</Y>
    <Z>2201</Z>
  </point>
  <point index="2565">
    <X>31.510</X>
    <Y>11.063</Y>
    <Z>2163</Z>
  </point>
  <point index="2566">
    <X>16.790</X>
    <Y>56.799</Y>
    <Z>2188</Z>
  </point>
  <point index="2567">
    <X>58.334</X>
    <Y>18.413</Y>
    <Z>2263</Z>
  </point>
  <point index="2568">
    <X>22.712</X>
    <Y>66.262</Y>
    <Z>2197</Z>
  </point>
  <point index="2569">
    <X>108.610</X>
    <Y>18.285</Y>
    <Z>2278</Z>
  </point>
  <point index="2570">
    <X>79.013</X>
    <Y>20.706</Y>
    <Z>2191</Z>
  </point>
  <point index="2571">
    <X>76.454</X>
    <Y>23.897</Y>
    <Z>2074</Z>
  </point>
  <point index="2572">
    <X>25.997</X>
    <Y>34.958</Y>
    <Z>2119</Z>
  </point>
  <point index="2573">
    <X>67.587</X>
    <Y>27.684</Y>
    <Z>2048</Z>
  </point>
  <point index="2574">
    <X>21.639</X>
    <Y>53.734</Y>
    <Z>2105</Z>
  </point>
  <point index="2575">
    <X>115.691</X>
    <Y>19.190</Y>
    <Z>2039</Z>
  </point>
  <point index="2576">
    <X>9.476</X>
    <Y>61.655</Y>
    <Z>2159</Z>
  </point>
  <point index="2577">
    <X>21.865</X>
    <Y>78.111</Y>
    <Z>2124</Z>
  </point>
  <point index="2578">
    <X>104.495</X>
    <Y>22.169</Y>
    <Z>2249</Z>
  </point>
  <point index="2579">
    <X>34.731</X>
    <Y>67.574</Y>
    <Z>2006</Z>
  </point>
  <point index="2580">
    <X>15.200</X>
    <Y>23.595</Y>
    <Z>2110</Z>
  </point>
  <point index="2581">
    <X>110.418</X>
    <Y>47.059</Y>
    <Z>2216</Z>
  </point>
  <point index="2582">
    <X>66.411</X>
    <Y>63.317</Y>
    <Z>2083</Z>
  </point>
  <point index="2583">
    <X>113.510</X>
    <Y>31.981</Y>
    <Z>2065</Z>
  </point>
  <point index="2584">
    <X>88.283</X>
    <Y>57.429</Y>
    <Z>2214</Z>
  </point>
  <point index="2585">
    <X>62.373</X>
    <Y>45.259</Y>
    <Z>2168</Z>
  </point>
  <point index="2586">
    <X>25.143</X>
    <Y>48.715</Y>
    <Z>2193</Z>
  </point>
  <point index="2587">
    <X>56.569</X>
    <Y>28.463</Y>
    <Z>2177</Z>
  </point>
  <point index="2588">
    <X>19.418</X>
    <Y>26.074</Y>
    <Z>2226</Z>
  </point>
  <point index="2589">
    <X>62.277</X>
    <Y>40.029</Y>
    <Z>2160</Z>
  </point>
  <point index="2590">
    <X>61.165</X>
    <Y>21.861</Y>
    <Z>2064</Z>
  </point>
  <point index="2591">
    <X>77.637</X>
    <Y>21.755</Y>
    <Z>2128</Z>
  </point>
  <point index="2592">
    <X>38.134</X>
    <Y>58.164</Y>
    <Z>2150</Z>
  </point>
  <point index="2593">
    <X>71.851</X>
    <Y>15.351</Y>
    <Z>2146</Z>
  </point>
  <point index="2594">
    <X>27.552</X>
    <Y>60.388</Y>
    <Z>2040</Z>
  </point>
  <point index="2595">
    <X>60.357</X>
    <Y>44.616</Y>
    <Z>2016</Z>
  </point>
  <point index="2596">
    <X>26.783</X>
    <Y>37.341</Y>
    <Z>2051</Z>
  </point>
  <point index="2597">
    <X>89.061</X>
    <Y>21.802</Y>
    <Z>2178</Z>
  </point>
  <point index="2598">
    <X>73.864</X>
    <Y>57.163</Y>
    <Z>2048</Z>
  </point>
  <point index="2599">
    <X>111.168</X>
    <Y>72.840</Y>
    <Z>2180</Z>
  </point>
  <point index="2600">
    <X>21.230</X>
    <Y>46.597</Y>
    <Z>2069</Z>
  </point>
  <point index="2601">
    <X>36.173</X>
    <Y>12.077</Y>
    <Z>2061</Z>
  </point>
  <point index="2602">
    <X>94.985</X>
    <Y>75.306</Y>
    <Z>2099</Z>
  </point>
  <point index="2603">
    <X>29.298</X>
    <Y>38.519</Y>
    <Z>2271</Z>
  </point>
  <point index="2604">
    <X>57.523</X>
    <Y>58.753</Y>
    <Z>2223</Z>
  </point>
  <point index="2605">
    <X>110.994</X>
    <Y>53.205</Y>
    <Z>2188</Z>
  </point>
  <point index="2606">
    <X>12.978</X>
    <Y>31.028</Y>
    <Z>2001</Z>
  </point>
  <point index="2607">
    <X>25.365</X>
    <Y>10.348</Y>
    <Z>2173</Z>
  </point>
  <point index="2608">
    <X>67.765</X>
    <Y>34.099</Y>
    <Z>2088</Z>
  </point>
  <point index="2609">
    <X>29.122</X>
    <Y>19.205</Y>
    <Z>2280</Z>
  </point>
  <point index="2610">
    <X>71.820</X>
    <Y>22.146</Y>
    <Z>2148</Z>
  </point>
  <point index="2611">
    <X>63.958</X>
    <Y>69.352</Y>
    <Z>2295</Z>
  </point>
  <point index="2612">
    <X>90.933</X>
    <Y>21.118</Y>
    <Z>2092</Z>
  </point>
  <point index="2613">
    <X>26.583</X>
    <Y>30.183</Y>
    <Z>2068</Z>
  </point>
  <point index="2614">
    <X>60.623</X>
    <Y>73.732</Y>
    <Z>2017</Z>
  </point>
  <point index="2615">
    <X>54.940</X>
    <Y>11.063</Y>
    <Z>2097</Z>
  </point>
  <point index="2616">
    <X>105.838</X>
    <Y>20.203</Y>
    <Z>2133</Z>
  </point>
  <point index="2617">
    <X>117.596</X>
    <Y>29.876</Y>
    <Z>2126</Z>
  </point>
  <point index="2618">
    <X>14.804</X>
    <Y>12.541</Y>
    <Z>2090</Z>
  </point>
  <point index="2619">
    <X>54.806</X>
    <Y>15.238</Y>
    <Z>2091</Z>
  </point>
  <point index="2620">
    <X>64.657</X>
    <Y>18.591</Y>
    <Z>2235</Z>
  </point>
  <point index="2621">
    <X>20.149</X>
    <Y>22.289</Y>
    <Z>2062</Z>
  </point>
  <point index="2622">
    <X>69.525</X>
    <Y>77.314</Y>
    <Z>2260</Z>
  </point>
  <point index="2623">
    <X>52.246</X>
    <Y>53.604</Y>
    <Z>2032</Z>
  </point>
  <point index="2624">
    <X>77.710</X>
    <Y>25.840</Y>
    <Z>2131</Z>
  </point>
  <point index="2625">
    <X>24.689</X>
    <Y>16.155</Y>
    <Z>2232</Z>
  </point>
  <point index="2626">
    <X>74.636</X>
    <Y>26.015</Y>
    <Z>2010</Z>
  </point>
  <point index="2627">
    <X>37.121</X>
    <Y>25.624</Y>
    <Z>2104</Z>
  </point>
  <point index="2628">
    <X>66.825</X>
    <Y>56.104</Y>
    <Z>2047</Z>
  </point>
  <point index="2629">
    <X>106.551</X>
    <Y>10.445</Y>
    <Z>2071</Z>
  </point>
  <point index="2630">
    <X>100.681</X>
    <Y>52.437</Y>
    <Z>2022</Z>
  </point>
  <point index="2631">
    <X>58.511</X>
    <Y>48.158</Y>
    <Z>2272</Z>
  </point>
  <point index="2632">
    <X>58.136</X>
    <Y>38.432</Y>
    <Z>2253</Z>
  </point>
  <point index="2633">
    <X>60.843</X>
    <Y>59.810</Y>
    <Z>2036</Z>
  </point>
  <point index="2634">
    <X>68.740</X>
    <Y>10.439</Y>
    <Z>2299</Z>
  </point>
  <point index="2635">
    <X>57.230</X>
    <Y>52.607</Y>
    <Z>2209</Z>
  </point>
  <point index="2636">
    <X>107.761</X>
    <Y>33.777</Y>
    <Z>2087</Z>
  </point>
  <point index="2637">
    <X>80.333</X>
    <Y>59.675</Y>
    <Z>2251</Z>
  </point>
  <point index="2638">
    <X>16.828</X>
    <Y>34.147</Y>
    <Z>2189</Z>
  </point>
  <point index="2639">
    <X>59.816</X>
    <Y>24.639</Y>
    <Z>2137</Z>
  </point>
  <point index="2640">
    <X>27.254</X>
    <Y>72.414</Y>
    <Z>2010</Z>
  </point>
  <point index="2641">
    <X>47.554</X>
    <Y>29.361</Y>
    <Z>2247</Z>
  </point>
  <point index="2642">
    <X>96.504</X>
    <Y>63.957</Y>
    <Z>2174</Z>
  </point>
  <point index="2643">
    <X>117.069</X>
    <Y>19.516</Y>
    <Z>2102</Z>
  </point>
  <point index="2644">
    <X>107.958</X>
    <Y>33.370</Y>
    <Z>2131</Z>
  </point>
  <point index="2645">
    <X>23.069</X>
    <Y>21.507</Y>
    <Z>2228</Z>
  </point>
  <point index="2646">
    <X>61.062</X>
    <Y>15.743</Y>
    <Z>2055</Z>
  </point>
  <point index="2647">
    <X>35.304</X>
    <Y>56.546</Y>
    <Z>2021</Z>
  </point>
  <point index="2648">
    <X>61.023</X>
    <Y>7.991</Y>
    <Z>2052</Z>
  </point>
  <point index="2649">
    <X>32.249</X>
    <Y>8.733</Y>
    <Z>2127</Z>
  </point>
  <point index="2650">
    <X>94.385</X>
    <Y>14.053</Y>
    <Z>2070</Z>
  </point>
  <point index="2651">
    <X>18.336</X>
    <Y>35.345</Y>
    <Z>2263</Z>
  </point>
  <point index="2652">
    <X>107.581</X>
    <Y>19.823</Y>
    <Z>2047</Z>
  </point>
  <point index="2653">
    <X>60.579</X>
    <Y>35.897</Y>
    <Z>2013</Z>
  </point>
  <point index="2654">
    <X>29.085</X>
    <Y>62.909</Y>
    <Z>2282</Z>
  </point>
  <point index="2655">
    <X>34.941</X>
    <Y>74.053</Y>
    <Z>2004</Z>
  </point>
  <point index="2656">
    <X>61.117</X>
    <Y>51.507</Y>
    <Z>2060</Z>
  </point>
  <point index="2657">
    <X>68.940</X>
    <Y>51.278</Y>
    <Z>2289</Z>
  </point>
  <point index="2658">
    <X>40.242</X>
    <Y>29.454</Y>
    <Z>2247</Z>
  </point>
  <point index="2659">
    <X>35.141</X>
    <Y>53.384</Y>
    <Z>2013</Z>
  </point>
  <point index="2660">
    <X>108.149</X>
    <Y>38.896</Y>
    <Z>2174</Z>
  </point>
  <point index="2661">
    <X>96.610</X>
    <Y>28.598</Y>
    <Z>2179</Z>
  </point>
  <point index="2662">
    <X>67.864</X>
    <Y>31.413</Y>
    <Z>2110</Z>
  </point>
  <point index="2663">
    <X>96.958</X>
    <Y>23.216</Y>
    <Z>2196</Z>
  </point>
  <point index="2664">
    <X>108.608</X>
    <Y>10.609</Y>
    <Z>2277</Z>
  </point>
  <point index="2665">
    <X>31.352</X>
    <Y>16.292</Y>
    <Z>2171</Z>
  </point>
  <point index="2666">
    <X>71.586</X>
    <Y>15.576</Y>
    <Z>2159</Z>
  </point>
  <point index="2667">
    <X>77.814</X>
    <Y>58.255</Y>
    <Z>2136</Z>
  </point>
  <point index="2668">
    <X>69.202</X>
    <Y>20.871</Y>
    <Z>2276</Z>
  </point>
  <point index="2669">
    <X>90.574</X>
    <Y>58.761</Y>
    <Z>2109</Z>
  </point>
  <point index="2670">
    <X>100.218</X>
    <Y>68.949</Y>
    <Z>2047</Z>
  </point>
  <point index="2671">
    <X>88.244</X>
    <Y>59.547</Y>
    <Z>2216</Z>
  </point>
  <point index="2672">
    <X>95.208</X>
    <Y>17.039</Y>
    <Z>2110</Z>
  </point>
  <point index="2673">
    <X>62.331</X>
    <Y>66.633</Y>
    <Z>2164</Z>
  </point>
  <point index="2674">
    <X>49.753</X>
    <Y>57.851</Y>
    <Z>2146</Z>
  </point>
  <point index="2675">
    <X>26.163</X>
    <Y>57.673</Y>
    <Z>2105</Z>
  </point>
  <point index="2676">
    <X>29.397</X>
    <Y>67.249</Y>
    <Z>2266</Z>
  </point>
  <point index="2677">
    <X>38.536</X>
    <Y>23.913</Y>
    <Z>2169</Z>
  </point>
  <point index="2678">
    <X>39.053</X>
    <Y>19.387</Y>
    <Z>2193</Z>
  </point>
  <point index="2679">
    <X>62.791</X>
    <Y>68.122</Y>
    <Z>2204</Z>
  </point>
  <point index="2680">
    <X>96.107</X>
    <Y>13.398</Y>
    <Z>2154</Z>
  </point>
  <point index="2681">
    <X>52.673</X>
    <Y>68.366</Y>
    <Z>2013</Z>
  </point>
  <point index="2682">
    <X>29.171</X>
    <Y>10.296</Y>
    <Z>2277</Z>
  </point>
  <point index="2683">
    <X>24.089</X>
    <Y>63.049</Y>
    <Z>2284</Z>
  </point>
  <point index="2684">
    <X>69.525</X>
    <Y>36.997</Y>
    <Z>2260</Z>
  </point>
  <point index="2685">
    <X>68.636</X>
    <Y>14.222</Y>
    <Z>2283</Z>
  </point>
  <point index="2686">
    <X>72.846</X>
    <Y>74.892</Y>
    <Z>2098</Z>
  </point>
  <point index="2687">
    <X>13.453</X>
    <Y>26.133</Y>
    <Z>2024</Z>
  </point>
  <point index="2688">
    <X>60.965</X>
    <Y>70.474</Y>
    <Z>2047</Z>
  </point>
  <point index="2689">
    <X>19.133</X>
    <Y>49.850</Y>
    <Z>2290</Z>
  </point>
  <point index="2690">
    <X>58.303</X>
    <Y>51.383</Y>
    <Z>2262</Z>
  </point>
  <point index="2691">
    <X>76.179</X>
    <Y>16.073</Y>
    <Z>2061</Z>
  </point>
  <point index="2692">
    <X>18.468</X>
    <Y>18.465</Y>
    <Z>2270</Z>
  </point>
  <point index="2693">
    <X>9.489</X>
    <Y>16.121</Y>
    <Z>2159</Z>
  </point>
  <point index="2694">
    <X>115.491</X>
    <Y>26.601</Y>
    <Z>2029</Z>
  </point>
  <point index="2695">
    <X>97.270</X>
    <Y>53.851</Y>
    <Z>2211</Z>
  </point>
  <point index="2696">
    <X>36.324</X>
    <Y>15.036</Y>
    <Z>2068</Z>
  </point>
  <point index="2697">
    <X>36.350</X>
    <Y>65.857</Y>
    <Z>2069</Z>
  </point>
  <point index="2698">
    <X>108.603</X>
    <Y>78.410</Y>
    <Z>2276</Z>
  </point>
  <point index="2699">
    <X>12.450</X>
    <Y>66.364</Y>
    <Z>2023</Z>
  </point>
  <point index="2700">
    <X>112.438</X>
    <Y>59.195</Y>
    <Z>2118</Z>
  </point>
  <point index="2701">
    <X>77.098</X>
    <Y>66.338</Y>
    <Z>2103</Z>
  </point>
  <point index="2702">
    <X>27.188</X>
    <Y>24.644</Y>
    <Z>2016</Z>
  </point>
  <point index="2703">
    <X>61.413</X>
    <Y>25.157</Y>
    <Z>2085</Z>
  </point>
  <point index="2704">
    <X>9.654</X>
    <Y>14.854</Y>
    <Z>2151</Z>
  </point>
  <point index="2705">
    <X>61.622</X>
    <Y>49.925</Y>
    <Z>2103</Z>
  </point>
  <point index="2706">
    <X>121.357</X>
    <Y>62.819</Y>
    <Z>2298</Z>
  </point>
  <point index="2707">
    <X>19.342</X>
    <Y>66.283</Y>
    <Z>2243</Z>
  </point>
  <point index="2708">
    <X>97.213</X>
    <Y>33.562</Y>
    <Z>2208</Z>
  </point>
  <point index="2709">
    <X>101.649</X>
    <Y>38.639</Y>
    <Z>2106</Z>
  </point>
  <point index="2710">
    <X>62.853</X>
    <Y>25.719</Y>
    <Z>2210</Z>
  </point>
  <point index="2711">
    <X>101.496</X>
    <Y>23.543</Y>
    <Z>2092</Z>
  </point>
  <point index="2712">
    <X>65.868</X>
    <Y>9.060</Y>
    <Z>2130</Z>
  </point>
  <point index="2713">
    <X>100.198</X>
    <Y>10.724</Y>
    <Z>2051</Z>
  </point>
  <point index="2714">
    <X>24.347</X>
    <Y>11.300</Y>
    <Z>2261</Z>
  </point>
  <point index="2715">
    <X>71.695</X>
    <Y>29.202</Y>
    <Z>2154</Z>
  </point>
  <point index="2716">
    <X>15.560</X>
    <Y>68.178</Y>
    <Z>2127</Z>
  </point>
  <point index="2717">
    <X>27.170</X>
    <Y>67.117</Y>
    <Z>2018</Z>
  </point>
  <point index="2718">
    <X>117.813</X>
    <Y>23.372</Y>
    <Z>2136</Z>
  </point>
  <point index="2719">
    <X>99.103</X>
    <Y>20.465</Y>
    <Z>2297</Z>
  </point>
  <point index="2720">
    <X>22.095</X>
    <Y>47.511</Y>
    <Z>2144</Z>
  </point>
  <point index="2721">
    <X>33.464</X>
    <Y>48.858</Y>
    <Z>2068</Z>
  </point>
  <point index="2722">
    <X>11.319</X>
    <Y>23.972</Y>
    <Z>2075</Z>
  </point>
  <point index="2723">
    <X>29.388</X>
    <Y>77.253</Y>
    <Z>2267</Z>
  </point>
  <point index="2724">
    <X>71.927</X>
    <Y>48.125</Y>
    <Z>2143</Z>
  </point>
  <point index="2725">
    <X>114.299</X>
    <Y>68.600</Y>
    <Z>2027</Z>
  </point>
  <point index="2726">
    <X>106.219</X>
    <Y>31.341</Y>
    <Z>2100</Z>
  </point>
  <point index="2727">
    <X>11.854</X>
    <Y>60.662</Y>
    <Z>2050</Z>
  </point>
  <point index="2728">
    <X>111.679</X>
    <Y>36.902</Y>
    <Z>2155</Z>
  </point>
  <point index="2729">
    <X>111.506</X>
    <Y>24.322</Y>
    <Z>2163</Z>
  </point>
  <point index="2730">
    <X>72.873</X>
    <Y>64.069</Y>
    <Z>2097</Z>
  </point>
  <point index="2731">
    <X>69.947</X>
    <Y>66.413</Y>
    <Z>2240</Z>
  </point>
  <point index="2732">
    <X>34.492</X>
    <Y>23.407</Y>
    <Z>2017</Z>
  </point>
  <point index="2733">
    <X>105.590</X>
    <Y>58.640</Y>
    <Z>2154</Z>
  </point>
  <point index="2734">
    <X>110.541</X>
    <Y>75.094</Y>
    <Z>2211</Z>
  </point>
  <point index="2735">
    <X>29.183</X>
    <Y>50.119</Y>
    <Z>2277</Z>
  </point>
  <point index="2736">
    <X>29.122</X>
    <Y>72.259</Y>
    <Z>2280</Z>
  </point>
  <point index="2737">
    <X>26.824</X>
    <Y>74.038</Y>
    <Z>2048</Z>
  </point>
  <point index="2738">
    <X>91.108</X>
    <Y>20.270</Y>
    <Z>2084</Z>
  </point>
  <point index="2739">
    <X>64.997</X>
    <Y>69.336</Y>
    <Z>2205</Z>
  </point>
  <point index="2740">
    <X>72.388</X>
    <Y>36.157</Y>
    <Z>2120</Z>
  </point>
  <point index="2741">
    <X>65.264</X>
    <Y>10.279</Y>
    <Z>2182</Z>
  </point>
  <point index="2742">
    <X>104.391</X>
    <Y>78.127</Y>
    <Z>2258</Z>
  </point>
  <point index="2743">
    <X>54.380</X>
    <Y>51.006</Y>
    <Z>2070</Z>
  </point>
  <point index="2744">
    <X>49.861</X>
    <Y>16.008</Y>
    <Z>2142</Z>
  </point>
  <point index="2745">
    <X>89.364</X>
    <Y>63.536</Y>
    <Z>2164</Z>
  </point>
  <point index="2746">
    <X>32.943</X>
    <Y>32.033</Y>
    <Z>2093</Z>
  </point>
  <point index="2747">
    <X>23.609</X>
    <Y>54.285</Y>
    <Z>2275</Z>
  </point>
  <point index="2748">
    <X>65.452</X>
    <Y>65.801</Y>
    <Z>2166</Z>
  </point>
  <point index="2749">
    <X>19.889</X>
    <Y>54.403</Y>
    <Z>2121</Z>
  </point>
  <point index="2750">
    <X>59.500</X>
    <Y>24.318</Y>
    <Z>2208</Z>
  </point>
  <point index="2751">
    <X>102.368</X>
    <Y>25.594</Y>
    <Z>2168</Z>
  </point>
  <point index="2752">
    <X>88.386</X>
    <Y>25.087</Y>
    <Z>2209</Z>
  </point>
  <point index="2753">
    <X>55.019</X>
    <Y>11.086</Y>
    <Z>2101</Z>
  </point>
  <point index="2754">
    <X>107.815</X>
    <Y>10.029</Y>
    <Z>2099</Z>
  </point>
  <point index="2755">
    <X>112.564</X>
    <Y>55.802</Y>
    <Z>2112</Z>
  </point>
  <point index="2756">
    <X>111.770</X>
    <Y>17.302</Y>
    <Z>2150</Z>
  </point>
  <point index="2757">
    <X>89.701</X>
    <Y>59.624</Y>
    <Z>2149</Z>
  </point>
  <point index="2758">
    <X>56.823</X>
    <Y>11.479</Y>
    <Z>2189</Z>
  </point>
  <point index="2759">
    <X>34.984</X>
    <Y>50.659</Y>
    <Z>2006</Z>
  </point>
  <point index="2760">
    <X>33.114</X>
    <Y>61.574</Y>
    <Z>2085</Z>
  </point>
  <point index="2761">
    <X>107.004</X>
    <Y>73.060</Y>
    <Z>2032</Z>
  </point>
  <point index="2762">
    <X>9.814</X>
    <Y>32.259</Y>
    <Z>2144</Z>
  </point>
  <point index="2763">
    <X>105.200</X>
    <Y>14.213</Y>
    <Z>2188</Z>
  </point>
  <point index="2764">
    <X>24.677</X>
    <Y>68.327</Y>
    <Z>2233</Z>
  </point>
  <point index="2765">
    <X>56.298</X>
    <Y>55.061</Y>
    <Z>2164</Z>
  </point>
  <point index="2766">
    <X>107.362</X>
    <Y>73.254</Y>
    <Z>2001</Z>
  </point>
  <point index="2767">
    <X>60.523</X>
    <Y>14.985</Y>
    <Z>2008</Z>
  </point>
  <point index="2768">
    <X>10.398</X>
    <Y>55.993</Y>
    <Z>2117</Z>
  </point>
  <point index="2769">
    <X>31.328</X>
    <Y>20.438</Y>
    <Z>2172</Z>
  </point>
  <point index="2770">
    <X>87.163</X>
    <Y>26.425</Y>
    <Z>2265</Z>
  </point>
  <point index="2771">
    <X>72.818</X>
    <Y>72.703</Y>
    <Z>2099</Z>
  </point>
  <point index="2772">
    <X>27.104</X>
    <Y>31.904</Y>
    <Z>2023</Z>
  </point>
  <point index="2773">
    <X>19.633</X>
    <Y>24.970</Y>
    <Z>2178</Z>
  </point>
  <point index="2774">
    <X>52.799</X>
    <Y>11.263</Y>
    <Z>2007</Z>
  </point>
  <point index="2775">
    <X>97.708</X>
    <Y>54.250</Y>
    <Z>2232</Z>
  </point>
  <point index="2776">
    <X>51.091</X>
    <Y>25.654</Y>
    <Z>2085</Z>
  </point>
  <point index="2777">
    <X>21.398</X>
    <Y>55.354</Y>
    <Z>2084</Z>
  </point>
  <point index="2778">
    <X>64.187</X>
    <Y>13.292</Y>
    <Z>2275</Z>
  </point>
  <point index="2779">
    <X>60.112</X>
    <Y>13.972</Y>
    <Z>2071</Z>
  </point>
  <point index="2780">
    <X>13.011</X>
    <Y>28.549</Y>
    <Z>2003</Z>
  </point>
  <point index="2781">
    <X>101.817</X>
    <Y>15.718</Y>
    <Z>2120</Z>
  </point>
  <point index="2782">
    <X>32.213</X>
    <Y>35.272</Y>
    <Z>2129</Z>
  </point>
  <point index="2783">
    <X>66.368</X>
    <Y>69.876</Y>
    <Z>2087</Z>
  </point>
  <point index="2784">
    <X>36.995</X>
    <Y>29.309</Y>
    <Z>2098</Z>
  </point>
  <point index="2785">
    <X>28.633</X>
    <Y>22.092</Y>
    <Z>2283</Z>
  </point>
  <point index="2786">
    <X>102.192</X>
    <Y>35.578</Y>
    <Z>2153</Z>
  </point>
  <point index="2787">
    <X>64.235</X>
    <Y>11.865</Y>
    <Z>2271</Z>
  </point>
  <point index="2788">
    <X>59.788</X>
    <Y>60.715</Y>
    <Z>2143</Z>
  </point>
  <point index="2789">
    <X>112.412</X>
    <Y>59.716</Y>
    <Z>2119</Z>
  </point>
  <point index="2790">
    <X>73.239</X>
    <Y>12.963</Y>
    <Z>2079</Z>
  </point>
  <point index="2791">
    <X>26.874</X>
    <Y>7.323</Y>
    <Z>2043</Z>
  </point>
  <point index="2792">
    <X>39.508</X>
    <Y>27.095</Y>
    <Z>2213</Z>
  </point>
  <point index="2793">
    <X>50.858</X>
    <Y>20.569</Y>
    <Z>2096</Z>
  </point>
  <point index="2794">
    <X>10.849</X>
    <Y>56.701</Y>
    <Z>2096</Z>
  </point>
  <point index="2795">
    <X>30.361</X>
    <Y>76.984</Y>
    <Z>2219</Z>
  </point>
  <point index="2796">
    <X>58.588</X>
    <Y>59.943</Y>
    <Z>2275</Z>
  </point>
  <point index="2797">
    <X>19.336</X>
    <Y>75.397</Y>
    <Z>2245</Z>
  </point>
  <point index="2798">
    <X>56.983</X>
    <Y>50.025</Y>
    <Z>2197</Z>
  </point>
  <point index="2799">
    <X>98.759</X>
    <Y>60.588</Y>
    <Z>2284</Z>
  </point>
  <point index="2800">
    <X>74.493</X>
    <Y>24.754</Y>
    <Z>2017</Z>
  </point>
  <point index="2801">
    <X>25.839</X>
    <Y>62.109</Y>
    <Z>2133</Z>
  </point>
  <point index="2802">
    <X>62.750</X>
    <Y>75.514</Y>
    <Z>2201</Z>
  </point>
  <point index="2803">
    <X>104.925</X>
    <Y>69.203</Y>
    <Z>2211</Z>
  </point>
  <point index="2804">
    <X>111.324</X>
    <Y>22.854</Y>
    <Z>2172</Z>
  </point>
  <point index="2805">
    <X>60.062</X>
    <Y>24.306</Y>
    <Z>2082</Z>
  </point>
  <point index="2806">
    <X>75.425</X>
    <Y>68.539</Y>
    <Z>2026</Z>
  </point>
  <point index="2807">
    <X>16.125</X>
    <Y>16.213</Y>
    <Z>2155</Z>
  </point>
  <point index="2808">
    <X>96.162</X>
    <Y>35.208</Y>
    <Z>2157</Z>
  </point>
  <point index="2809">
    <X>48.533</X>
    <Y>19.840</Y>
    <Z>2202</Z>
  </point>
  <point index="2810">
    <X>74.145</X>
    <Y>61.158</Y>
    <Z>2034</Z>
  </point>
  <point index="2811">
    <X>25.006</X>
    <Y>9.709</Y>
    <Z>2204</Z>
  </point>
  <point index="2812">
    <X>20.478</X>
    <Y>20.346</Y>
    <Z>2004</Z>
  </point>
  <point index="2813">
    <X>31.191</X>
    <Y>75.336</Y>
    <Z>2179</Z>
  </point>
  <point index="2814">
    <X>33.849</X>
    <Y>49.957</Y>
    <Z>2049</Z>
  </point>
  <point index="2815">
    <X>116.363</X>
    <Y>16.643</Y>
    <Z>2069</Z>
  </point>
  <point index="2816">
    <X>65.822</X>
    <Y>26.196</Y>
    <Z>2134</Z>
  </point>
  <point index="2817">
    <X>55.215</X>
    <Y>26.193</Y>
    <Z>2111</Z>
  </point>
  <point index="2818">
    <X>29.014</X>
    <Y>39.929</Y>
    <Z>2285</Z>
  </point>
  <point index="2819">
    <X>100.169</X>
    <Y>76.499</Y>
    <Z>2058</Z>
  </point>
  <point index="2820">
    <X>7.678</X>
    <Y>59.060</Y>
    <Z>2242</Z>
  </point>
  <point index="2821">
    <X>76.177</X>
    <Y>60.231</Y>
    <Z>2061</Z>
  </point>
  <point index="2822">
    <X>53.743</X>
    <Y>17.034</Y>
    <Z>2039</Z>
  </point>
  <point index="2823">
    <X>116.420</X>
    <Y>56.294</Y>
    <Z>2072</Z>
  </point>
  <point index="2824">
    <X>23.768</X>
    <Y>24.605</Y>
    <Z>2289</Z>
  </point>
  <point index="2825">
    <X>62.853</X>
    <Y>62.186</Y>
    <Z>2210</Z>
  </point>
  <point index="2826">
    <X>32.494</X>
    <Y>53.443</Y>
    <Z>2115</Z>
  </point>
  <point index="2827">
    <X>8.326</X>
    <Y>63.706</Y>
    <Z>2212</Z>
  </point>
  <point index="2828">
    <X>39.417</X>
    <Y>29.377</Y>
    <Z>2209</Z>
  </point>
  <point index="2829">
    <X>56.829</X>
    <Y>33.179</Y>
    <Z>2189</Z>
  </point>
  <point index="2830">
    <X>62.376</X>
    <Y>40.073</Y>
    <Z>2168</Z>
  </point>
  <point index="2831">
    <X>35.362</X>
    <Y>25.900</Y>
    <Z>2024</Z>
  </point>
  <point index="2832">
    <X>12.835</X>
    <Y>51.973</Y>
    <Z>2005</Z>
  </point>
  <point index="2833">
    <X>60.628</X>
    <Y>50.174</Y>
    <Z>2017</Z>
  </point>
  <point index="2834">
    <X>28.643</X>
    <Y>65.904</Y>
    <Z>2285</Z>
  </point>
  <point index="2835">
    <X>109.328</X>
    <Y>33.344</Y>
    <Z>2270</Z>
  </point>
  <point index="2836">
    <X>70.999</X>
    <Y>48.390</Y>
    <Z>2188</Z>
  </point>
  <point index="2837">
    <X>28.811</X>
    <Y>75.131</Y>
    <Z>2295</Z>
  </point>
  <point index="2838">
    <X>110.856</X>
    <Y>33.288</Y>
    <Z>2195</Z>
  </point>
  <point index="2839">
    <X>115.550</X>
    <Y>33.767</Y>
    <Z>2032</Z>
  </point>
  <point index="2840">
    <X>67.336</X>
    <Y>52.412</Y>
    <Z>2003</Z>
  </point>
  <point index="2841">
    <X>58.949</X>
    <Y>13.221</Y>
    <Z>2293</Z>
  </point>
  <point index="2842">
    <X>55.780</X>
    <Y>15.759</Y>
    <Z>2138</Z>
  </point>
  <point index="2843">
    <X>13.530</X>
    <Y>62.447</Y>
    <Z>2028</Z>
  </point>
  <point index="2844">
    <X>96.066</X>
    <Y>12.548</Y>
    <Z>2152</Z>
  </point>
  <point index="2845">
    <X>11.690</X>
    <Y>18.986</Y>
    <Z>2058</Z>
  </point>
  <point index="2846">
    <X>55.996</X>
    <Y>10.270</Y>
    <Z>2149</Z>
  </point>
  <point index="2847">
    <X>38.870</X>
    <Y>53.087</Y>
    <Z>2184</Z>
  </point>
  <point index="2848">
    <X>30.805</X>
    <Y>71.217</Y>
    <Z>2198</Z>
  </point>
  <point index="2849">
    <X>90.258</X>
    <Y>53.946</Y>
    <Z>2123</Z>
  </point>
  <point index="2850">
    <X>61.604</X>
    <Y>22.264</Y>
    <Z>2102</Z>
  </point>
  <point index="2851">
    <X>36.047</X>
    <Y>20.424</Y>
    <Z>2055</Z>
  </point>
  <point index="2852">
    <X>52.253</X>
    <Y>69.054</Y>
    <Z>2032</Z>
  </point>
  <point index="2853">
    <X>12.554</X>
    <Y>66.179</Y>
    <Z>2018</Z>
  </point>
  <point index="2854">
    <X>92.825</X>
    <Y>36.888</Y>
    <Z>2006</Z>
  </point>
  <point index="2855">
    <X>19.980</X>
    <Y>61.170</Y>
    <Z>2100</Z>
  </point>
  <point index="2856">
    <X>94.241</X>
    <Y>57.969</Y>
    <Z>2063</Z>
  </point>
  <point index="2857">
    <X>11.124</X>
    <Y>65.694</Y>
    <Z>2084</Z>
  </point>
  <point index="2858">
    <X>88.781</X>
    <Y>61.897</Y>
    <Z>2191</Z>
  </point>
  <point index="2859">
    <X>95.814</X>
    <Y>35.899</Y>
    <Z>2140</Z>
  </point>
  <point index="2860">
    <X>15.488</X>
    <Y>61.578</Y>
    <Z>2124</Z>
  </point>
  <point index="2861">
    <X>35.055</X>
    <Y>58.580</Y>
    <Z>2009</Z>
  </point>
  <point index="2862">
    <X>23.896</X>
    <Y>48.650</Y>
    <Z>2300</Z>
  </point>
  <point index="2863">
    <X>73.922</X>
    <Y>31.852</Y>
    <Z>2045</Z>
  </point>
  <point index="2864">
    <X>107.280</X>
    <Y>69.720</Y>
    <Z>2008</Z>
  </point>
  <point index="2865">
    <X>99.372</X>
    <Y>60.907</Y>
    <Z>2237</Z>
  </point>
  <point index="2866">
    <X>74.671</X>
    <Y>28.200</Y>
    <Z>2009</Z>
  </point>
  <point index="2867">
    <X>111.597</X>
    <Y>68.031</Y>
    <Z>2159</Z>
  </point>
  <point index="2868">
    <X>106.481</X>
    <Y>19.466</Y>
    <Z>2077</Z>
  </point>
  <point index="2869">
    <X>73.836</X>
    <Y>14.484</Y>
    <Z>2049</Z>
  </point>
  <point index="2870">
    <X>15.658</X>
    <Y>22.663</Y>
    <Z>2132</Z>
  </point>
  <point index="2871">
    <X>90.392</X>
    <Y>61.935</Y>
    <Z>2117</Z>
  </point>
  <point index="2872">
    <X>80.556</X>
    <Y>27.306</Y>
    <Z>2261</Z>
  </point>
  <point index="2873">
    <X>69.852</X>
    <Y>63.178</Y>
    <Z>2244</Z>
  </point>
  <point index="2874">
    <X>102.167</X>
    <Y>32.745</Y>
    <Z>2150</Z>
  </point>
  <point index="2875">
    <X>75.464</X>
    <Y>32.367</Y>
    <Z>2028</Z>
  </point>
  <point index="2876">
    <X>34.117</X>
    <Y>69.729</Y>
    <Z>2036</Z>
  </point>
  <point index="2877">
    <X>66.134</X>
    <Y>31.809</Y>
    <Z>2107</Z>
  </point>
  <point index="2878">
    <X>63.733</X>
    <Y>58.043</Y>
    <Z>2286</Z>
  </point>
  <point index="2879">
    <X>56.426</X>
    <Y>13.468</Y>
    <Z>2170</Z>
  </point>
  <point index="2880">
    <X>72.907</X>
    <Y>57.596</Y>
    <Z>2095</Z>
  </point>
  <point index="2881">
    <X>11.084</X>
    <Y>26.519</Y>
    <Z>2086</Z>
  </point>
  <point index="2882">
    <X>72.192</X>
    <Y>73.976</Y>
    <Z>2130</Z>
  </point>
  <point index="2883">
    <X>63.119</X>
    <Y>25.150</Y>
    <Z>2233</Z>
  </point>
  <point index="2884">
    <X>51.789</X>
    <Y>56.335</Y>
    <Z>2053</Z>
  </point>
  <point index="2885">
    <X>90.392</X>
    <Y>26.218</Y>
    <Z>2117</Z>
  </point>
  <point index="2886">
    <X>16.785</X>
    <Y>70.730</Y>
    <Z>2187</Z>
  </point>
  <point index="2887">
    <X>74.002</X>
    <Y>54.442</Y>
    <Z>2041</Z>
  </point>
  <point index="2888">
    <X>76.944</X>
    <Y>12.751</Y>
    <Z>2096</Z>
  </point>
  <point index="2889">
    <X>23.246</X>
    <Y>12.160</Y>
    <Z>2244</Z>
  </point>
  <point index="2890">
    <X>19.677</X>
    <Y>38.331</Y>
    <Z>2168</Z>
  </point>
  <point index="2891">
    <X>110.084</X>
    <Y>64.447</Y>
    <Z>2233</Z>
  </point>
  <point index="2892">
    <X>99.420</X>
    <Y>71.768</Y>
    <Z>2226</Z>
  </point>
  <point index="2893">
    <X>67.244</X>
    <Y>50.152</Y>
    <Z>2011</Z>
  </point>
  <point index="2894">
    <X>21.217</X>
    <Y>35.218</Y>
    <Z>2068</Z>
  </point>
  <point index="2895">
    <X>68.389</X>
    <Y>54.014</Y>
    <Z>2228</Z>
  </point>
  <point index="2896">
    <X>15.120</X>
    <Y>38.189</Y>
    <Z>2106</Z>
  </point>
  <point index="2897">
    <X>65.887</X>
    <Y>14.327</Y>
    <Z>2128</Z>
  </point>
  <point index="2898">
    <X>107.098</X>
    <Y>38.487</Y>
    <Z>2024</Z>
  </point>
  <point index="2899">
    <X>53.341</X>
    <Y>53.331</Y>
    <Z>2019</Z>
  </point>
  <point index="2900">
    <X>107.533</X>
    <Y>21.551</Y>
    <Z>2036</Z>
  </point>
  <point index="2901">
    <X>91.734</X>
    <Y>61.870</Y>
    <Z>2056</Z>
  </point>
  <point index="2902">
    <X>73.811</X>
    <Y>63.173</Y>
    <Z>2051</Z>
  </point>
  <point index="2903">
    <X>114.755</X>
    <Y>66.586</Y>
    <Z>2005</Z>
  </point>
  <point index="2904">
    <X>87.584</X>
    <Y>57.782</Y>
    <Z>2246</Z>
  </point>
  <point index="2905">
    <X>57.239</X>
    <Y>55.357</Y>
    <Z>2210</Z>
  </point>
  <point index="2906">
    <X>66.043</X>
    <Y>38.983</Y>
    <Z>2115</Z>
  </point>
  <point index="2907">
    <X>34.258</X>
    <Y>15.752</Y>
    <Z>2029</Z>
  </point>
  <point index="2908">
    <X>62.234</X>
    <Y>71.932</Y>
    <Z>2156</Z>
  </point>
  <point index="2909">
    <X>23.164</X>
    <Y>9.820</Y>
    <Z>2236</Z>
  </point>
  <point index="2910">
    <X>99.616</X>
    <Y>15.124</Y>
    <Z>2182</Z>
  </point>
  <point index="2911">
    <X>96.312</X>
    <Y>21.728</Y>
    <Z>2164</Z>
  </point>
  <point index="2912">
    <X>108.331</X>
    <Y>57.448</Y>
    <Z>2215</Z>
  </point>
  <point index="2913">
    <X>21.419</X>
    <Y>49.358</Y>
    <Z>2086</Z>
  </point>
  <point index="2914">
    <X>20.599</X>
    <Y>37.606</Y>
    <Z>2015</Z>
  </point>
  <point index="2915">
    <X>119.266</X>
    <Y>28.594</Y>
    <Z>2202</Z>
  </point>
  <point index="2916">
    <X>107.021</X>
    <Y>72.420</Y>
    <Z>2030</Z>
  </point>
  <point index="2917">
    <X>18.139</X>
    <Y>32.339</Y>
    <Z>2254</Z>
  </point>
  <point index="2918">
    <X>74.527</X>
    <Y>23.112</Y>
    <Z>2016</Z>
  </point>
  <point index="2919">
    <X>14.887</X>
    <Y>31.665</Y>
    <Z>2095</Z>
  </point>
  <point index="2920">
    <X>79.364</X>
    <Y>19.799</Y>
    <Z>2207</Z>
  </point>
  <point index="2921">
    <X>50.905</X>
    <Y>58.477</Y>
    <Z>2094</Z>
  </point>
  <point index="2922">
    <X>22.316</X>
    <Y>45.889</Y>
    <Z>2163</Z>
  </point>
  <point index="2923">
    <X>8.608</X>
    <Y>70.020</Y>
    <Z>2199</Z>
  </point>
  <point index="2924">
    <X>33.518</X>
    <Y>29.240</Y>
    <Z>2065</Z>
  </point>
  <point index="2925">
    <X>73.376</X>
    <Y>75.785</Y>
    <Z>2072</Z>
  </point>
  <point index="2926">
    <X>56.502</X>
    <Y>21.076</Y>
    <Z>2173</Z>
  </point>
  <point index="2927">
    <X>104.373</X>
    <Y>52.345</Y>
    <Z>2259</Z>
  </point>
  <point index="2928">
    <X>11.111</X>
    <Y>56.968</Y>
    <Z>2084</Z>
  </point>
  <point index="2929">
    <X>105.720</X>
    <Y>30.698</Y>
    <Z>2143</Z>
  </point>
  <point index="2930">
    <X>59.713</X>
    <Y>37.781</Y>
    <Z>2160</Z>
  </point>
  <point index="2931">
    <X>95.922</X>
    <Y>27.832</Y>
    <Z>2145</Z>
  </point>
  <point index="2932">
    <X>75.541</X>
    <Y>18.626</Y>
    <Z>2032</Z>
  </point>
  <point index="2933">
    <X>23.765</X>
    <Y>51.155</Y>
    <Z>2288</Z>
  </point>
  <point index="2934">
    <X>113.920</X>
    <Y>21.179</Y>
    <Z>2045</Z>
  </point>
  <point index="2935">
    <X>17.757</X>
    <Y>77.289</Y>
    <Z>2235</Z>
  </point>
  <point index="2936">
    <X>63.776</X>
    <Y>7.201</Y>
    <Z>2289</Z>
  </point>
  <point index="2937">
    <X>119.249</X>
    <Y>56.137</Y>
    <Z>2202</Z>
  </point>
  <point index="2938">
    <X>66.738</X>
    <Y>23.739</Y>
    <Z>2055</Z>
  </point>
  <point index="2939">
    <X>100.924</X>
    <Y>9.697</Y>
    <Z>2043</Z>
  </point>
  <point index="2940">
    <X>102.500</X>
    <Y>14.962</Y>
    <Z>2179</Z>
  </point>
  <point index="2941">
    <X>98.402</X>
    <Y>22.315</Y>
    <Z>2266</Z>
  </point>
  <point index="2942">
    <X>101.437</X>
    <Y>39.390</Y>
    <Z>2087</Z>
  </point>
  <point index="2943">
    <X>73.676</X>
    <Y>31.412</Y>
    <Z>2057</Z>
  </point>
  <point index="2944">
    <X>66.947</X>
    <Y>65.660</Y>
    <Z>2037</Z>
  </point>
  <point index="2945">
    <X>95.088</X>
    <Y>14.419</Y>
    <Z>2104</Z>
  </point>
  <point index="2946">
    <X>115.323</X>
    <Y>52.986</Y>
    <Z>2022</Z>
  </point>
  <point index="2947">
    <X>93.950</X>
    <Y>30.151</Y>
    <Z>2049</Z>
  </point>
  <point index="2948">
    <X>63.663</X>
    <Y>59.323</Y>
    <Z>2280</Z>
  </point>
  <point index="2949">
    <X>16.393</X>
    <Y>19.116</Y>
    <Z>2168</Z>
  </point>
  <point index="2950">
    <X>30.783</X>
    <Y>9.874</Y>
    <Z>2199</Z>
  </point>
  <point index="2951">
    <X>37.645</X>
    <Y>66.534</Y>
    <Z>2128</Z>
  </point>
  <point index="2952">
    <X>35.094</X>
    <Y>50.387</Y>
    <Z>2011</Z>
  </point>
  <point index="2953">
    <X>112.447</X>
    <Y>52.563</Y>
    <Z>2117</Z>
  </point>
  <point index="2954">
    <X>58.502</X>
    <Y>28.439</Y>
    <Z>2271</Z>
  </point>
  <point index="2955">
    <X>34.628</X>
    <Y>57.697</Y>
    <Z>2011</Z>
  </point>
  <point index="2956">
    <X>52.053</X>
    <Y>67.105</Y>
    <Z>2041</Z>
  </point>
  <point index="2957">
    <X>34.526</X>
    <Y>13.951</Y>
    <Z>2016</Z>
  </point>
  <point index="2958">
    <X>8.856</X>
    <Y>60.591</Y>
    <Z>2188</Z>
  </point>
  <point index="2959">
    <X>118.634</X>
    <Y>70.172</Y>
    <Z>2173</Z>
  </point>
  <point index="2960">
    <X>67.305</X>
    <Y>23.654</Y>
    <Z>2006</Z>
  </point>
  <point index="2961">
    <X>53.554</X>
    <Y>17.278</Y>
    <Z>2029</Z>
  </point>
  <point index="2962">
    <X>49.980</X>
    <Y>32.682</Y>
    <Z>2136</Z>
  </point>
  <point index="2963">
    <X>111.972</X>
    <Y>23.806</Y>
    <Z>2141</Z>
  </point>
  <point index="2964">
    <X>97.481</X>
    <Y>25.555</Y>
    <Z>2221</Z>
  </point>
  <point index="2965">
    <X>28.964</X>
    <Y>29.665</Y>
    <Z>2288</Z>
  </point>
  <point index="2966">
    <X>77.562</X>
    <Y>56.698</Y>
    <Z>2124</Z>
  </point>
  <point index="2967">
    <X>71.579</X>
    <Y>28.771</Y>
    <Z>2160</Z>
  </point>
  <point index="2968">
    <X>98.351</X>
    <Y>26.768</Y>
    <Z>2264</Z>
  </point>
  <point index="2969">
    <X>100.429</X>
    <Y>33.760</Y>
    <Z>2000</Z>
  </point>
  <point index="2970">
    <X>41.250</X>
    <Y>22.727</Y>
    <Z>2293</Z>
  </point>
  <point index="2971">
    <X>69.334</X>
    <Y>10.682</Y>
    <Z>2269</Z>
  </point>
  <point index="2972">
    <X>47.662</X>
    <Y>57.262</Y>
    <Z>2242</Z>
  </point>
  <point index="2973">
    <X>112.219</X>
    <Y>56.269</Y>
    <Z>2128</Z>
  </point>
  <point index="2974">
    <X>100.755</X>
    <Y>45.017</Y>
    <Z>2028</Z>
  </point>
  <point index="2975">
    <X>19.601</X>
    <Y>23.619</Y>
    <Z>2185</Z>
  </point>
  <point index="2976">
    <X>70.941</X>
    <Y>76.364</Y>
    <Z>2191</Z>
  </point>
  <point index="2977">
    <X>98.098</X>
    <Y>10.997</Y>
    <Z>2252</Z>
  </point>
  <point index="2978">
    <X>34.238</X>
    <Y>66.979</Y>
    <Z>2030</Z>
  </point>
  <point index="2979">
    <X>34.302</X>
    <Y>65.385</Y>
    <Z>2027</Z>
  </point>
  <point index="2980">
    <X>26.553</X>
    <Y>66.061</Y>
    <Z>2071</Z>
  </point>
  <point index="2981">
    <X>22.797</X>
    <Y>49.107</Y>
    <Z>2205</Z>
  </point>
  <point index="2982">
    <X>63.557</X>
    <Y>61.750</Y>
    <Z>2270</Z>
  </point>
  <point index="2983">
    <X>96.925</X>
    <Y>74.372</Y>
    <Z>2194</Z>
  </point>
  <point index="2984">
    <X>73.117</X>
    <Y>27.024</Y>
    <Z>2085</Z>
  </point>
  <point index="2985">
    <X>76.130</X>
    <Y>24.869</Y>
    <Z>2059</Z>
  </point>
  <point index="2986">
    <X>108.863</X>
    <Y>10.238</Y>
    <Z>2292</Z>
  </point>
  <point index="2987">
    <X>21.538</X>
    <Y>54.685</Y>
    <Z>2096</Z>
  </point>
  <point index="2988">
    <X>21.913</X>
    <Y>50.943</Y>
    <Z>2128</Z>
  </point>
  <point index="2989">
    <X>65.288</X>
    <Y>15.781</Y>
    <Z>2180</Z>
  </point>
  <point index="2990">
    <X>54.030</X>
    <Y>62.864</Y>
    <Z>2053</Z>
  </point>
  <point index="2991">
    <X>11.335</X>
    <Y>20.606</Y>
    <Z>2074</Z>
  </point>
  <point index="2992">
    <X>107.850</X>
    <Y>39.125</Y>
    <Z>2107</Z>
  </point>
  <point index="2993">
    <X>22.233</X>
    <Y>48.983</Y>
    <Z>2156</Z>
  </point>
  <point index="2994">
    <X>59.114</X>
    <Y>36.737</Y>
    <Z>2295</Z>
  </point>
  <point index="2995">
    <X>54.192</X>
    <Y>56.260</Y>
    <Z>2061</Z>
  </point>
  <point index="2996">
    <X>73.591</X>
    <Y>38.265</Y>
    <Z>2061</Z>
  </point>
  <point index="2997">
    <X>68.003</X>
    <Y>28.365</Y>
    <Z>2141</Z>
  </point>
  <point index="2998">
    <X>107.009</X>
    <Y>78.668</Y>
    <Z>2031</Z>
  </point>
  <point index="2999">
    <X>69.586</X>
    <Y>13.696</Y>
    <Z>2257</Z>
  </point>
  <point index="3000">
    <X>14.089</X>
    <Y>21.209</Y>
    <Z>2056</Z>
  </point>
  <point index="3001">
    <X>113.001</X>
    <Y>10.107</Y>
    <Z>2090</Z>
  </point>
  <point index="3002">
    <X>38.941</X>
    <Y>26.877</Y>
    <Z>2187</Z>
  </point>
  <point index="3003">
    <X>64.879</X>
    <Y>14.444</Y>
    <Z>2215</Z>
  </point>
  <point index="3004">
    <X>54.153</X>
    <Y>47.677</Y>
    <Z>2059</Z>
  </point>
  <point index="3005">
    <X>56.190</X>
    <Y>56.666</Y>
    <Z>2158</Z>
  </point>
  <point index="3006">
    <X>105.581</X>
    <Y>55.834</Y>
    <Z>2155</Z>
  </point>
  <point index="3007">
    <X>68.635</X>
    <Y>57.597</Y>
    <Z>2283</Z>
  </point>
  <point index="3008">
    <X>20.912</X>
    <Y>8.112</Y>
    <Z>2042</Z>
  </point>
  <point index="3009">
    <X>13.329</X>
    <Y>62.074</Y>
    <Z>2018</Z>
  </point>
  <point index="3010">
    <X>20.080</X>
    <Y>64.130</Y>
    <Z>2078</Z>
  </point>
  <point index="3011">
    <X>78.879</X>
    <Y>20.439</Y>
    <Z>2185</Z>
  </point>
  <point index="3012">
    <X>104.388</X>
    <Y>11.492</Y>
    <Z>2258</Z>
  </point>
  <point index="3013">
    <X>63.055</X>
    <Y>22.076</Y>
    <Z>2227</Z>
  </point>
  <point index="3014">
    <X>115.002</X>
    <Y>59.426</Y>
    <Z>2007</Z>
  </point>
  <point index="3015">
    <X>8.659</X>
    <Y>23.001</Y>
    <Z>2197</Z>
  </point>
  <point index="3016">
    <X>66.117</X>
    <Y>45.260</Y>
    <Z>2109</Z>
  </point>
  <point index="3017">
    <X>17.334</X>
    <Y>26.204</Y>
    <Z>2214</Z>
  </point>
  <point index="3018">
    <X>38.905</X>
    <Y>53.469</Y>
    <Z>2186</Z>
  </point>
  <point index="3019">
    <X>33.194</X>
    <Y>26.923</Y>
    <Z>2081</Z>
  </point>
  <point index="3020">
    <X>66.641</X>
    <Y>44.557</Y>
    <Z>2063</Z>
  </point>
  <point index="3021">
    <X>64.622</X>
    <Y>25.970</Y>
    <Z>2238</Z>
  </point>
  <point index="3022">
    <X>119.275</X>
    <Y>67.137</Y>
    <Z>2203</Z>
  </point>
  <point index="3023">
    <X>98.511</X>
    <Y>67.025</Y>
    <Z>2272</Z>
  </point>
  <point index="3024">
    <X>56.732</X>
    <Y>32.789</Y>
    <Z>2185</Z>
  </point>
  <point index="3025">
    <X>105.153</X>
    <Y>15.066</Y>
    <Z>2192</Z>
  </point>
  <point index="3026">
    <X>59.335</X>
    <Y>50.872</Y>
    <Z>2245</Z>
  </point>
  <point index="3027">
    <X>34.737</X>
    <Y>69.248</Y>
    <Z>2005</Z>
  </point>
  <point index="3028">
    <X>24.730</X>
    <Y>17.652</Y>
    <Z>2228</Z>
  </point>
  <point index="3029">
    <X>48.345</X>
    <Y>65.306</Y>
    <Z>2211</Z>
  </point>
  <point index="3030">
    <X>106.182</X>
    <Y>55.061</Y>
    <Z>2103</Z>
  </point>
  <point index="3031">
    <X>97.741</X>
    <Y>69.875</Y>
    <Z>2234</Z>
  </point>
  <point index="3032">
    <X>57.953</X>
    <Y>50.220</Y>
    <Z>2244</Z>
  </point>
  <point index="3033">
    <X>91.575</X>
    <Y>67.422</Y>
    <Z>2063</Z>
  </point>
  <point index="3034">
    <X>13.474</X>
    <Y>57.572</Y>
    <Z>2025</Z>
  </point>
  <point index="3035">
    <X>56.873</X>
    <Y>23.347</Y>
    <Z>2192</Z>
  </point>
  <point index="3036">
    <X>109.559</X>
    <Y>32.297</Y>
    <Z>2258</Z>
  </point>
  <point index="3037">
    <X>66.083</X>
    <Y>54.981</Y>
    <Z>2112</Z>
  </point>
  <point index="3038">
    <X>118.968</X>
    <Y>26.957</Y>
    <Z>2189</Z>
  </point>
  <point index="3039">
    <X>10.044</X>
    <Y>71.833</Y>
    <Z>2133</Z>
  </point>
  <point index="3040">
    <X>15.595</X>
    <Y>35.434</Y>
    <Z>2129</Z>
  </point>
  <point index="3041">
    <X>38.438</X>
    <Y>55.362</Y>
    <Z>2164</Z>
  </point>
  <point index="3042">
    <X>9.277</X>
    <Y>27.389</Y>
    <Z>2168</Z>
  </point>
  <point index="3043">
    <X>76.651</X>
    <Y>24.891</Y>
    <Z>2083</Z>
  </point>
  <point index="3044">
    <X>71.321</X>
    <Y>27.772</Y>
    <Z>2172</Z>
  </point>
  <point index="3045">
    <X>20.424</X>
    <Y>51.105</Y>
    <Z>2001</Z>
  </point>
  <point index="3046">
    <X>73.457</X>
    <Y>22.188</Y>
    <Z>2068</Z>
  </point>
  <point index="3047">
    <X>112.680</X>
    <Y>49.513</Y>
    <Z>2106</Z>
  </point>
  <point index="3048">
    <X>103.119</X>
    <Y>74.845</Y>
    <Z>2233</Z>
  </point>
  <point index="3049">
    <X>112.827</X>
    <Y>69.230</Y>
    <Z>2099</Z>
  </point>
  <point index="3050">
    <X>36.371</X>
    <Y>33.615</Y>
    <Z>2070</Z>
  </point>
  <point index="3051">
    <X>39.922</X>
    <Y>62.891</Y>
    <Z>2232</Z>
  </point>
  <point index="3052">
    <X>74.744</X>
    <Y>28.943</Y>
    <Z>2005</Z>
  </point>
  <point index="3053">
    <X>7.040</X>
    <Y>61.955</Y>
    <Z>2271</Z>
  </point>
  <point index="3054">
    <X>100.646</X>
    <Y>8.695</Y>
    <Z>2019</Z>
  </point>
  <point index="3055">
    <X>34.407</X>
    <Y>31.888</Y>
    <Z>2022</Z>
  </point>
  <point index="3056">
    <X>96.859</X>
    <Y>10.505</Y>
    <Z>2191</Z>
  </point>
  <point index="3057">
    <X>60.604</X>
    <Y>63.456</Y>
    <Z>2015</Z>
  </point>
  <point index="3058">
    <X>58.859</X>
    <Y>77.477</Y>
    <Z>2289</Z>
  </point>
  <point index="3059">
    <X>110.132</X>
    <Y>60.170</Y>
    <Z>2230</Z>
  </point>
  <point index="3060">
    <X>107.641</X>
    <Y>57.280</Y>
    <Z>2060</Z>
  </point>
  <point index="3061">
    <X>56.146</X>
    <Y>54.708</Y>
    <Z>2156</Z>
  </point>
  <point index="3062">
    <X>119.367</X>
    <Y>56.685</Y>
    <Z>2207</Z>
  </point>
  <point index="3063">
    <X>13.268</X>
    <Y>12.052</Y>
    <Z>2015</Z>
  </point>
  <point index="3064">
    <X>29.183</X>
    <Y>10.318</Y>
    <Z>2277</Z>
  </point>
  <point index="3065">
    <X>91.421</X>
    <Y>63.288</Y>
    <Z>2070</Z>
  </point>
  <point index="3066">
    <X>37.313</X>
    <Y>68.166</Y>
    <Z>2113</Z>
  </point>
  <point index="3067">
    <X>56.667</X>
    <Y>51.513</Y>
    <Z>2182</Z>
  </point>
  <point index="3068">
    <X>22.499</X>
    <Y>69.852</Y>
    <Z>2179</Z>
  </point>
  <point index="3069">
    <X>28.970</X>
    <Y>46.970</Y>
    <Z>2287</Z>
  </point>
  <point index="3070">
    <X>17.172</X>
    <Y>12.589</Y>
    <Z>2206</Z>
  </point>
  <point index="3071">
    <X>56.702</X>
    <Y>23.349</Y>
    <Z>2183</Z>
  </point>
  <point index="3072">
    <X>20.771</X>
    <Y>36.676</Y>
    <Z>2030</Z>
  </point>
  <point index="3073">
    <X>107.125</X>
    <Y>62.799</Y>
    <Z>2022</Z>
  </point>
  <point index="3074">
    <X>57.837</X>
    <Y>48.216</Y>
    <Z>2239</Z>
  </point>
  <point index="3075">
    <X>66.198</X>
    <Y>19.593</Y>
    <Z>2102</Z>
  </point>
  <point index="3076">
    <X>11.822</X>
    <Y>55.757</Y>
    <Z>2052</Z>
  </point>
  <point index="3077">
    <X>70.099</X>
    <Y>75.863</Y>
    <Z>2232</Z>
  </point>
  <point index="3078">
    <X>99.951</X>
    <Y>12.804</Y>
    <Z>2107</Z>
  </point>
  <point index="3079">
    <X>90.490</X>
    <Y>23.135</Y>
    <Z>2113</Z>
  </point>
  <point index="3080">
    <X>35.090</X>
    <Y>72.500</Y>
    <Z>2011</Z>
  </point>
  <point index="3081">
    <X>14.697</X>
    <Y>57.023</Y>
    <Z>2085</Z>
  </point>
  <point index="3082">
    <X>93.269</X>
    <Y>12.410</Y>
    <Z>2015</Z>
  </point>
  <point index="3083">
    <X>74.189</X>
    <Y>26.658</Y>
    <Z>2032</Z>
  </point>
  <point index="3084">
    <X>104.242</X>
    <Y>65.040</Y>
    <Z>2270</Z>
  </point>
  <point index="3085">
    <X>70.035</X>
    <Y>55.390</Y>
    <Z>2235</Z>
  </point>
  <point index="3086">
    <X>13.372</X>
    <Y>50.063</Y>
    <Z>2021</Z>
  </point>
  <point index="3087">
    <X>96.115</X>
    <Y>23.328</Y>
    <Z>2155</Z>
  </point>
  <point index="3088">
    <X>34.091</X>
    <Y>62.429</Y>
    <Z>2037</Z>
  </point>
  <point index="3089">
    <X>18.427</X>
    <Y>19.655</Y>
    <Z>2268</Z>
  </point>
  <point index="3090">
    <X>60.334</X>
    <Y>68.590</Y>
    <Z>2021</Z>
  </point>
  <point index="3091">
    <X>101.003</X>
    <Y>63.819</Y>
    <Z>2050</Z>
  </point>
  <point index="3092">
    <X>59.824</X>
    <Y>58.019</Y>
    <Z>2135</Z>
  </point>
  <point index="3093">
    <X>21.546</X>
    <Y>30.227</Y>
    <Z>2097</Z>
  </point>
  <point index="3094">
    <X>61.792</X>
    <Y>77.938</Y>
    <Z>2118</Z>
  </point>
  <point index="3095">
    <X>28.531</X>
    <Y>58.595</Y>
    <Z>2260</Z>
  </point>
  <point index="3096">
    <X>19.552</X>
    <Y>48.080</Y>
    <Z>2196</Z>
  </point>
  <point index="3097">
    <X>27.088</X>
    <Y>75.080</Y>
    <Z>2025</Z>
  </point>
  <point index="3098">
    <X>110.590</X>
    <Y>26.715</Y>
    <Z>2208</Z>
  </point>
  <point index="3099">
    <X>97.743</X>
    <Y>10.401</Y>
    <Z>2234</Z>
  </point>
  <point index="3100">
    <X>34.746</X>
    <Y>23.689</Y>
    <Z>2005</Z>
  </point>
  <point index="3101">
    <X>112.483</X>
    <Y>15.700</Y>
    <Z>2116</Z>
  </point>
  <point index="3102">
    <X>72.165</X>
    <Y>65.806</Y>
    <Z>2131</Z>
  </point>
  <point index="3103">
    <X>60.395</X>
    <Y>77.888</Y>
    <Z>2007</Z>
  </point>
  <point index="3104">
    <X>14.931</X>
    <Y>23.319</Y>
    <Z>2097</Z>
  </point>
  <point index="3105">
    <X>102.078</X>
    <Y>27.402</Y>
    <Z>2143</Z>
  </point>
  <point index="3106">
    <X>104.539</X>
    <Y>26.145</Y>
    <Z>2245</Z>
  </point>
  <point index="3107">
    <X>33.659</X>
    <Y>14.945</Y>
    <Z>2058</Z>
  </point>
  <point index="3108">
    <X>105.678</X>
    <Y>28.319</Y>
    <Z>2146</Z>
  </point>
  <point index="3109">
    <X>90.749</X>
    <Y>65.514</Y>
    <Z>2101</Z>
  </point>
  <point index="3110">
    <X>18.632</X>
    <Y>34.774</Y>
    <Z>2278</Z>
  </point>
  <point index="3111">
    <X>106.842</X>
    <Y>30.379</Y>
    <Z>2046</Z>
  </point>
  <point index="3112">
    <X>52.739</X>
    <Y>12.611</Y>
    <Z>2010</Z>
  </point>
  <point index="3113">
    <X>102.672</X>
    <Y>7.853</Y>
    <Z>2194</Z>
  </point>
  <point index="3114">
    <X>28.965</X>
    <Y>30.325</Y>
    <Z>2288</Z>
  </point>
  <point index="3115">
    <X>63.759</X>
    <Y>30.247</Y>
    <Z>2288</Z>
  </point>
  <point index="3116">
    <X>17.433</X>
    <Y>55.209</Y>
    <Z>2219</Z>
  </point>
  <point index="3117">
    <X>13.738</X>
    <Y>56.941</Y>
    <Z>2038</Z>
  </point>
  <point index="3118">
    <X>20.801</X>
    <Y>36.783</Y>
    <Z>2032</Z>
  </point>
  <point index="3119">
    <X>29.907</X>
    <Y>36.801</Y>
    <Z>2241</Z>
  </point>
  <point index="3120">
    <X>31.999</X>
    <Y>29.165</Y>
    <Z>2139</Z>
  </point>
  <point index="3121">
    <X>88.425</X>
    <Y>64.567</Y>
    <Z>2207</Z>
  </point>
  <point index="3122">
    <X>74.099</X>
    <Y>67.011</Y>
    <Z>2037</Z>
  </point>
  <point index="3123">
    <X>32.926</X>
    <Y>36.865</Y>
    <Z>2094</Z>
  </point>
  <point index="3124">
    <X>118.482</X>
    <Y>28.220</Y>
    <Z>2166</Z>
  </point>
  <point index="3125">
    <X>22.701</X>
    <Y>60.932</Y>
    <Z>2196</Z>
  </point>
  <point index="3126">
    <X>20.578</X>
    <Y>23.700</Y>
    <Z>2013</Z>
  </point>
  <point index="3127">
    <X>11.588</X>
    <Y>73.469</Y>
    <Z>2062</Z>
  </point>
  <point index="3128">
    <X>48.149</X>
    <Y>65.314</Y>
    <Z>2220</Z>
  </point>
  <point index="3129">
    <X>64.485</X>
    <Y>37.409</Y>
    <Z>2249</Z>
  </point>
  <point index="3130">
    <X>78.603</X>
    <Y>18.784</Y>
    <Z>2172</Z>
  </point>
  <point index="3131">
    <X>9.516</X>
    <Y>63.301</Y>
    <Z>2157</Z>
  </point>
  <point index="3132">
    <X>51.535</X>
    <Y>22.424</Y>
    <Z>2065</Z>
  </point>
  <point index="3133">
    <X>26.717</X>
    <Y>21.088</Y>
    <Z>2057</Z>
  </point>
  <point index="3134">
    <X>54.493</X>
    <Y>15.653</Y>
    <Z>2075</Z>
  </point>
  <point index="3135">
    <X>72.786</X>
    <Y>61.790</Y>
    <Z>2101</Z>
  </point>
  <point index="3136">
    <X>52.578</X>
    <Y>73.808</Y>
    <Z>2017</Z>
  </point>
  <point index="3137">
    <X>10.810</X>
    <Y>25.228</Y>
    <Z>2098</Z>
  </point>
  <point index="3138">
    <X>73.737</X>
    <Y>29.555</Y>
    <Z>2054</Z>
  </point>
  <point index="3139">
    <X>51.798</X>
    <Y>64.099</Y>
    <Z>2053</Z>
  </point>
  <point index="3140">
    <X>80.134</X>
    <Y>55.180</Y>
    <Z>2242</Z>
  </point>
  <point index="3141">
    <X>65.442</X>
    <Y>16.890</Y>
    <Z>2167</Z>
  </point>
  <point index="3142">
    <X>95.844</X>
    <Y>56.465</Y>
    <Z>2141</Z>
  </point>
  <point index="3143">
    <X>31.534</X>
    <Y>76.128</Y>
    <Z>2162</Z>
  </point>
  <point index="3144">
    <X>67.174</X>
    <Y>7.977</Y>
    <Z>2017</Z>
  </point>
  <point index="3145">
    <X>97.569</X>
    <Y>7.742</Y>
    <Z>2226</Z>
  </point>
  <point index="3146">
    <X>102.071</X>
    <Y>76.410</Y>
    <Z>2142</Z>
  </point>
  <point index="3147">
    <X>67.826</X>
    <Y>54.264</Y>
    <Z>2102</Z>
  </point>
  <point index="3148">
    <X>56.742</X>
    <Y>63.429</Y>
    <Z>2185</Z>
  </point>
  <point index="3149">
    <X>116.529</X>
    <Y>68.297</Y>
    <Z>2077</Z>
  </point>
  <point index="3150">
    <X>64.541</X>
    <Y>78.868</Y>
    <Z>2245</Z>
  </point>
  <point index="3151">
    <X>74.494</X>
    <Y>21.443</Y>
    <Z>2017</Z>
  </point>
  <point index="3152">
    <X>71.084</X>
    <Y>34.830</Y>
    <Z>2184</Z>
  </point>
  <point index="3153">
    <X>103.132</X>
    <Y>34.245</Y>
    <Z>2234</Z>
  </point>
  <point index="3154">
    <X>24.713</X>
    <Y>25.747</Y>
    <Z>2230</Z>
  </point>
  <point index="3155">
    <X>105.693</X>
    <Y>36.356</Y>
    <Z>2145</Z>
  </point>
  <point index="3156">
    <X>94.809</X>
    <Y>36.518</Y>
    <Z>2091</Z>
  </point>
  <point index="3157">
    <X>114.627</X>
    <Y>10.183</Y>
    <Z>2011</Z>
  </point>
  <point index="3158">
    <X>55.137</X>
    <Y>63.950</Y>
    <Z>2107</Z>
  </point>
  <point index="3159">
    <X>91.953</X>
    <Y>19.811</Y>
    <Z>2046</Z>
  </point>
  <point index="3160">
    <X>106.603</X>
    <Y>55.517</Y>
    <Z>2067</Z>
  </point>
  <point index="3161">
    <X>112.093</X>
    <Y>15.581</Y>
    <Z>2135</Z>
  </point>
  <point index="3162">
    <X>29.911</X>
    <Y>49.605</Y>
    <Z>2241</Z>
  </point>
  <point index="3163">
    <X>19.956</X>
    <Y>13.105</Y>
    <Z>2106</Z>
  </point>
  <point index="3164">
    <X>34.241</X>
    <Y>35.025</Y>
    <Z>2030</Z>
  </point>
  <point index="3165">
    <X>63.107</X>
    <Y>13.154</Y>
    <Z>2231</Z>
  </point>
  <point index="3166">
    <X>25.769</X>
    <Y>8.699</Y>
    <Z>2139</Z>
  </point>
  <point index="3167">
    <X>13.536</X>
    <Y>20.889</Y>
    <Z>2029</Z>
  </point>
  <point index="3168">
    <X>113.425</X>
    <Y>54.703</Y>
    <Z>2070</Z>
  </point>
  <point index="3169">
    <X>16.528</X>
    <Y>63.827</Y>
    <Z>2175</Z>
  </point>
  <point index="3170">
    <X>28.132</X>
    <Y>72.744</Y>
    <Z>2170</Z>
  </point>
  <point index="3171">
    <X>53.573</X>
    <Y>67.459</Y>
    <Z>2030</Z>
  </point>
  <point index="3172">
    <X>22.261</X>
    <Y>56.127</Y>
    <Z>2158</Z>
  </point>
  <point index="3173">
    <X>91.939</X>
    <Y>56.929</Y>
    <Z>2046</Z>
  </point>
  <point index="3174">
    <X>98.541</X>
    <Y>38.094</Y>
    <Z>2273</Z>
  </point>
  <point index="3175">
    <X>58.347</X>
    <Y>68.766</Y>
    <Z>2264</Z>
  </point>
  <point index="3176">
    <X>98.617</X>
    <Y>22.387</Y>
    <Z>2277</Z>
  </point>
  <point index="3177">
    <X>104.295</X>
    <Y>12.579</Y>
    <Z>2266</Z>
  </point>
  <point index="3178">
    <X>56.169</X>
    <Y>64.327</Y>
    <Z>2157</Z>
  </point>
  <point index="3179">
    <X>106.466</X>
    <Y>52.132</Y>
    <Z>2078</Z>
  </point>
  <point index="3180">
    <X>56.806</X>
    <Y>37.547</Y>
    <Z>2188</Z>
  </point>
  <point index="3181">
    <X>16.520</X>
    <Y>10.746</Y>
    <Z>2174</Z>
  </point>
  <point index="3182">
    <X>20.764</X>
    <Y>50.499</Y>
    <Z>2029</Z>
  </point>
  <point index="3183">
    <X>111.005</X>
    <Y>13.111</Y>
    <Z>2188</Z>
  </point>
  <point index="3184">
    <X>74.862</X>
    <Y>27.234</Y>
    <Z>2001</Z>
  </point>
  <point index="3185">
    <X>15.559</X>
    <Y>60.522</Y>
    <Z>2127</Z>
  </point>
  <point index="3186">
    <X>72.514</X>
    <Y>65.609</Y>
    <Z>2114</Z>
  </point>
  <point index="3187">
    <X>32.739</X>
    <Y>68.517</Y>
    <Z>2103</Z>
  </point>
  <point index="3188">
    <X>110.626</X>
    <Y>15.132</Y>
    <Z>2206</Z>
  </point>
  <point index="3189">
    <X>67.569</X>
    <Y>65.911</Y>
    <Z>2044</Z>
  </point>
  <point index="3190">
    <X>99.114</X>
    <Y>46.106</Y>
    <Z>2295</Z>
  </point>
  <point index="3191">
    <X>65.513</X>
    <Y>78.738</Y>
    <Z>2161</Z>
  </point>
  <point index="3192">
    <X>99.355</X>
    <Y>45.053</Y>
    <Z>2241</Z>
  </point>
  <point index="3193">
    <X>61.600</X>
    <Y>17.729</Y>
    <Z>2101</Z>
  </point>
  <point index="3194">
    <X>118.894</X>
    <Y>26.126</Y>
    <Z>2185</Z>
  </point>
  <point index="3195">
    <X>22.072</X>
    <Y>54.150</Y>
    <Z>2142</Z>
  </point>
  <point index="3196">
    <X>92.925</X>
    <Y>50.710</Y>
    <Z>2001</Z>
  </point>
  <point index="3197">
    <X>53.617</X>
    <Y>12.067</Y>
    <Z>2032</Z>
  </point>
  <point index="3198">
    <X>23.586</X>
    <Y>50.722</Y>
    <Z>2273</Z>
  </point>
  <point index="3199">
    <X>106.673</X>
    <Y>18.492</Y>
    <Z>2061</Z>
  </point>
  <point index="3200">
    <X>70.444</X>
    <Y>20.652</Y>
    <Z>2215</Z>
  </point>
  <point index="3201">
    <X>33.791</X>
    <Y>21.376</Y>
    <Z>2052</Z>
  </point>
  <point index="3202">
    <X>57.056</X>
    <Y>11.182</Y>
    <Z>2201</Z>
  </point>
  <point index="3203">
    <X>53.753</X>
    <Y>54.041</Y>
    <Z>2039</Z>
  </point>
  <point index="3204">
    <X>38.539</X>
    <Y>54.385</Y>
    <Z>2169</Z>
  </point>
  <point index="3205">
    <X>75.603</X>
    <Y>17.268</Y>
    <Z>2035</Z>
  </point>
  <point index="3206">
    <X>25.459</X>
    <Y>10.442</Y>
    <Z>2165</Z>
  </point>
  <point index="3207">
    <X>75.609</X>
    <Y>13.304</Y>
    <Z>2035</Z>
  </point>
  <point index="3208">
    <X>50.761</X>
    <Y>52.768</Y>
    <Z>2100</Z>
  </point>
  <point index="3209">
    <X>115.575</X>
    <Y>26.756</Y>
    <Z>2033</Z>
  </point>
  <point index="3210">
    <X>116.412</X>
    <Y>11.799</Y>
    <Z>2072</Z>
  </point>
  <point index="3211">
    <X>52.165</X>
    <Y>50.054</Y>
    <Z>2036</Z>
  </point>
  <point index="3212">
    <X>73.205</X>
    <Y>34.523</Y>
    <Z>2080</Z>
  </point>
  <point index="3213">
    <X>102.109</X>
    <Y>62.445</Y>
    <Z>2145</Z>
  </point>
  <point index="3214">
    <X>73.228</X>
    <Y>10.195</Y>
    <Z>2079</Z>
  </point>
  <point index="3215">
    <X>93.929</X>
    <Y>15.583</Y>
    <Z>2048</Z>
  </point>
  <point index="3216">
    <X>25.755</X>
    <Y>73.062</Y>
    <Z>2140</Z>
  </point>
  <point index="3217">
    <X>100.665</X>
    <Y>71.681</Y>
    <Z>2021</Z>
  </point>
  <point index="3218">
    <X>53.686</X>
    <Y>26.061</Y>
    <Z>2036</Z>
  </point>
  <point index="3219">
    <X>108.744</X>
    <Y>21.441</Y>
    <Z>2298</Z>
  </point>
  <point index="3220">
    <X>71.652</X>
    <Y>13.374</Y>
    <Z>2156</Z>
  </point>
  <point index="3221">
    <X>18.336</X>
    <Y>25.852</Y>
    <Z>2263</Z>
  </point>
  <point index="3222">
    <X>92.647</X>
    <Y>17.643</Y>
    <Z>2014</Z>
  </point>
  <point index="3223">
    <X>113.429</X>
    <Y>29.553</Y>
    <Z>2069</Z>
  </point>
  <point index="3224">
    <X>74.304</X>
    <Y>14.268</Y>
    <Z>2027</Z>
  </point>
  <point index="3225">
    <X>28.327</X>
    <Y>32.426</Y>
    <Z>2214</Z>
  </point>
  <point index="3226">
    <X>110.846</X>
    <Y>33.291</Y>
    <Z>2196</Z>
  </point>
  <point index="3227">
    <X>99.952</X>
    <Y>61.995</Y>
    <Z>2106</Z>
  </point>
  <point index="3228">
    <X>26.332</X>
    <Y>35.411</Y>
    <Z>2090</Z>
  </point>
  <point index="3229">
    <X>51.287</X>
    <Y>53.527</Y>
    <Z>2076</Z>
  </point>
  <point index="3230">
    <X>115.572</X>
    <Y>31.524</Y>
    <Z>2033</Z>
  </point>
  <point index="3231">
    <X>100.190</X>
    <Y>25.269</Y>
    <Z>2053</Z>
  </point>
  <point index="3232">
    <X>72.350</X>
    <Y>32.570</Y>
    <Z>2122</Z>
  </point>
  <point index="3233">
    <X>52.967</X>
    <Y>28.412</Y>
    <Z>2001</Z>
  </point>
  <point index="3234">
    <X>114.640</X>
    <Y>51.641</Y>
    <Z>2010</Z>
  </point>
  <point index="3235">
    <X>61.674</X>
    <Y>55.144</Y>
    <Z>2108</Z>
  </point>
  <point index="3236">
    <X>69.721</X>
    <Y>53.433</Y>
    <Z>2251</Z>
  </point>
  <point index="3237">
    <X>57.869</X>
    <Y>15.985</Y>
    <Z>2240</Z>
  </point>
  <point index="3238">
    <X>35.648</X>
    <Y>59.429</Y>
    <Z>2037</Z>
  </point>
  <point index="3239">
    <X>10.049</X>
    <Y>54.846</Y>
    <Z>2133</Z>
  </point>
  <point index="3240">
    <X>77.480</X>
    <Y>34.580</Y>
    <Z>2121</Z>
  </point>
  <point index="3241">
    <X>27.452</X>
    <Y>21.096</Y>
    <Z>2018</Z>
  </point>
  <point index="3242">
    <X>64.895</X>
    <Y>33.887</Y>
    <Z>2214</Z>
  </point>
  <point index="3243">
    <X>33.901</X>
    <Y>37.613</Y>
    <Z>2046</Z>
  </point>
  <point index="3244">
    <X>36.506</X>
    <Y>53.205</Y>
    <Z>2076</Z>
  </point>
  <point index="3245">
    <X>67.384</X>
    <Y>22.229</Y>
    <Z>2002</Z>
  </point>
  <point index="3246">
    <X>25.914</X>
    <Y>8.101</Y>
    <Z>2126</Z>
  </point>
  <point index="3247">
    <X>118.086</X>
    <Y>31.588</Y>
    <Z>2148</Z>
  </point>
  <point index="3248">
    <X>21.613</X>
    <Y>67.788</Y>
    <Z>2102</Z>
  </point>
  <point index="3249">
    <X>94.230</X>
    <Y>28.954</Y>
    <Z>2062</Z>
  </point>
  <point index="3250">
    <X>99.617</X>
    <Y>38.254</Y>
    <Z>2182</Z>
  </point>
  <point index="3251">
    <X>114.429</X>
    <Y>65.930</Y>
    <Z>2020</Z>
  </point>
  <point index="3252">
    <X>36.568</X>
    <Y>31.554</Y>
    <Z>2079</Z>
  </point>
  <point index="3253">
    <X>21.921</X>
    <Y>20.479</Y>
    <Z>2129</Z>
  </point>
  <point index="3254">
    <X>53.219</X>
    <Y>49.025</Y>
    <Z>2013</Z>
  </point>
  <point index="3255">
    <X>105.123</X>
    <Y>44.499</Y>
    <Z>2194</Z>
  </point>
  <point index="3256">
    <X>70.366</X>
    <Y>76.659</Y>
    <Z>2219</Z>
  </point>
  <point index="3257">
    <X>97.270</X>
    <Y>20.130</Y>
    <Z>2211</Z>
  </point>
  <point index="3258">
    <X>34.631</X>
    <Y>33.634</Y>
    <Z>2011</Z>
  </point>
  <point index="3259">
    <X>34.778</X>
    <Y>66.331</Y>
    <Z>2003</Z>
  </point>
  <point index="3260">
    <X>110.235</X>
    <Y>71.144</Y>
    <Z>2225</Z>
  </point>
  <point index="3261">
    <X>67.448</X>
    <Y>16.464</Y>
    <Z>2017</Z>
  </point>
  <point index="3262">
    <X>23.290</X>
    <Y>35.658</Y>
    <Z>2247</Z>
  </point>
  <point index="3263">
    <X>29.761</X>
    <Y>75.589</Y>
    <Z>2249</Z>
  </point>
  <point index="3264">
    <X>97.650</X>
    <Y>71.180</Y>
    <Z>2230</Z>
  </point>
  <point index="3265">
    <X>99.094</X>
    <Y>32.928</Y>
    <Z>2299</Z>
  </point>
  <point index="3266">
    <X>92.645</X>
    <Y>69.250</Y>
    <Z>2014</Z>
  </point>
  <point index="3267">
    <X>15.368</X>
    <Y>47.191</Y>
    <Z>2118</Z>
  </point>
  <point index="3268">
    <X>59.467</X>
    <Y>7.694</Y>
    <Z>2215</Z>
  </point>
  <point index="3269">
    <X>11.302</X>
    <Y>69.427</Y>
    <Z>2076</Z>
  </point>
  <point index="3270">
    <X>71.157</X>
    <Y>65.849</Y>
    <Z>2180</Z>
  </point>
  <point index="3271">
    <X>88.844</X>
    <Y>16.870</Y>
    <Z>2188</Z>
  </point>
  <point index="3272">
    <X>98.090</X>
    <Y>19.115</Y>
    <Z>2251</Z>
  </point>
  <point index="3273">
    <X>22.167</X>
    <Y>28.035</Y>
    <Z>2150</Z>
  </point>
  <point index="3274">
    <X>10.587</X>
    <Y>50.834</Y>
    <Z>2108</Z>
  </point>
  <point index="3275">
    <X>95.254</X>
    <Y>27.907</Y>
    <Z>2113</Z>
  </point>
  <point index="3276">
    <X>15.869</X>
    <Y>51.513</Y>
    <Z>2143</Z>
  </point>
  <point index="3277">
    <X>54.476</X>
    <Y>64.594</Y>
    <Z>2075</Z>
  </point>
  <point index="3278">
    <X>88.118</X>
    <Y>59.939</Y>
    <Z>2221</Z>
  </point>
  <point index="3279">
    <X>95.244</X>
    <Y>72.134</Y>
    <Z>2112</Z>
  </point>
  <point index="3280">
    <X>11.866</X>
    <Y>62.405</Y>
    <Z>2050</Z>
  </point>
  <point index="3281">
    <X>63.436</X>
    <Y>53.459</Y>
    <Z>2260</Z>
  </point>
  <point index="3282">
    <X>109.530</X>
    <Y>35.545</Y>
    <Z>2260</Z>
  </point>
  <point index="3283">
    <X>63.868</X>
    <Y>55.915</Y>
    <Z>2297</Z>
  </point>
  <point index="3284">
    <X>58.328</X>
    <Y>21.857</Y>
    <Z>2263</Z>
  </point>
  <point index="3285">
    <X>105.936</X>
    <Y>37.357</Y>
    <Z>2124</Z>
  </point>
  <point index="3286">
    <X>30.354</X>
    <Y>76.364</Y>
    <Z>2220</Z>
  </point>
  <point index="3287">
    <X>9.013</X>
    <Y>62.006</Y>
    <Z>2180</Z>
  </point>
  <point index="3288">
    <X>68.875</X>
    <Y>37.992</Y>
    <Z>2292</Z>
  </point>
  <point index="3289">
    <X>78.577</X>
    <Y>69.133</Y>
    <Z>2171</Z>
  </point>
  <point index="3290">
    <X>95.710</X>
    <Y>53.138</Y>
    <Z>2135</Z>
  </point>
  <point index="3291">
    <X>35.496</X>
    <Y>60.769</Y>
    <Z>2030</Z>
  </point>
  <point index="3292">
    <X>55.740</X>
    <Y>60.661</Y>
    <Z>2136</Z>
  </point>
  <point index="3293">
    <X>59.120</X>
    <Y>48.568</Y>
    <Z>2293</Z>
  </point>
  <point index="3294">
    <X>52.941</X>
    <Y>19.927</Y>
    <Z>2001</Z>
  </point>
  <point index="3295">
    <X>67.871</X>
    <Y>11.310</Y>
    <Z>2112</Z>
  </point>
  <point index="3296">
    <X>35.436</X>
    <Y>68.479</Y>
    <Z>2027</Z>
  </point>
  <point index="3297">
    <X>21.107</X>
    <Y>54.517</Y>
    <Z>2059</Z>
  </point>
  <point index="3298">
    <X>31.368</X>
    <Y>20.560</Y>
    <Z>2170</Z>
  </point>
  <point index="3299">
    <X>52.698</X>
    <Y>21.755</Y>
    <Z>2012</Z>
  </point>
  <point index="3300">
    <X>92.194</X>
    <Y>35.916</Y>
    <Z>2035</Z>
  </point>
  <point index="3301">
    <X>20.925</X>
    <Y>37.211</Y>
    <Z>2043</Z>
  </point>
  <point index="3302">
    <X>64.996</X>
    <Y>65.087</Y>
    <Z>2205</Z>
  </point>
  <point index="3303">
    <X>13.264</X>
    <Y>22.881</Y>
    <Z>2015</Z>
  </point>
  <point index="3304">
    <X>102.375</X>
    <Y>32.677</Y>
    <Z>2168</Z>
  </point>
  <point index="3305">
    <X>58.090</X>
    <Y>16.151</Y>
    <Z>2251</Z>
  </point>
  <point index="3306">
    <X>15.347</X>
    <Y>50.014</Y>
    <Z>2117</Z>
  </point>
  <point index="3307">
    <X>11.894</X>
    <Y>52.202</Y>
    <Z>2048</Z>
  </point>
  <point index="3308">
    <X>107.625</X>
    <Y>31.916</Y>
    <Z>2056</Z>
  </point>
  <point index="3309">
    <X>89.218</X>
    <Y>66.305</Y>
    <Z>2171</Z>
  </point>
  <point index="3310">
    <X>25.184</X>
    <Y>63.169</Y>
    <Z>2189</Z>
  </point>
  <point index="3311">
    <X>61.296</X>
    <Y>50.367</Y>
    <Z>2075</Z>
  </point>
  <point index="3312">
    <X>113.035</X>
    <Y>74.121</Y>
    <Z>2089</Z>
  </point>
  <point index="3313">
    <X>27.964</X>
    <Y>77.478</Y>
    <Z>2132</Z>
  </point>
  <point index="3314">
    <X>112.661</X>
    <Y>54.122</Y>
    <Z>2107</Z>
  </point>
  <point index="3315">
    <X>87.927</X>
    <Y>22.643</Y>
    <Z>2230</Z>
  </point>
  <point index="3316">
    <X>108.156</X>
    <Y>59.149</Y>
    <Z>2176</Z>
  </point>
  <point index="3317">
    <X>22.907</X>
    <Y>56.791</Y>
    <Z>2214</Z>
  </point>
  <point index="3318">
    <X>27.655</X>
    <Y>60.255</Y>
    <Z>2063</Z>
  </point>
  <point index="3319">
    <X>21.026</X>
    <Y>37.725</Y>
    <Z>2052</Z>
  </point>
  <point index="3320">
    <X>14.601</X>
    <Y>48.029</Y>
    <Z>2081</Z>
  </point>
  <point index="3321">
    <X>56.708</X>
    <Y>46.372</Y>
    <Z>2184</Z>
  </point>
  <point index="3322">
    <X>25.574</X>
    <Y>51.840</Y>
    <Z>2155</Z>
  </point>
  <point index="3323">
    <X>40.328</X>
    <Y>28.727</Y>
    <Z>2251</Z>
  </point>
  <point index="3324">
    <X>54.218</X>
    <Y>25.636</Y>
    <Z>2062</Z>
  </point>
  <point index="3325">
    <X>108.837</X>
    <Y>58.615</Y>
    <Z>2294</Z>
  </point>
  <point index="3326">
    <X>27.902</X>
    <Y>38.323</Y>
    <Z>2119</Z>
  </point>
  <point index="3327">
    <X>29.264</X>
    <Y>76.935</Y>
    <Z>2273</Z>
  </point>
  <point index="3328">
    <X>74.613</X>
    <Y>55.204</Y>
    <Z>2011</Z>
  </point>
  <point index="3329">
    <X>14.856</X>
    <Y>71.926</Y>
    <Z>2093</Z>
  </point>
  <point index="3330">
    <X>94.360</X>
    <Y>69.343</Y>
    <Z>2069</Z>
  </point>
  <point index="3331">
    <X>30.338</X>
    <Y>49.827</Y>
    <Z>2220</Z>
  </point>
  <point index="3332">
    <X>29.493</X>
    <Y>28.094</Y>
    <Z>2262</Z>
  </point>
  <point index="3333">
    <X>73.479</X>
    <Y>19.266</Y>
    <Z>2067</Z>
  </point>
  <point index="3334">
    <X>24.988</X>
    <Y>63.142</Y>
    <Z>2206</Z>
  </point>
  <point index="3335">
    <X>76.024</X>
    <Y>24.441</Y>
    <Z>2054</Z>
  </point>
  <point index="3336">
    <X>100.996</X>
    <Y>49.812</Y>
    <Z>2049</Z>
  </point>
  <point index="3337">
    <X>19.604</X>
    <Y>75.523</Y>
    <Z>2185</Z>
  </point>
  <point index="3338">
    <X>68.561</X>
    <Y>62.984</Y>
    <Z>2267</Z>
  </point>
  <point index="3339">
    <X>15.061</X>
    <Y>12.938</Y>
    <Z>2103</Z>
  </point>
  <point index="3340">
    <X>76.120</X>
    <Y>35.619</Y>
    <Z>2058</Z>
  </point>
  <point index="3341">
    <X>19.130</X>
    <Y>26.053</Y>
    <Z>2291</Z>
  </point>
  <point index="3342">
    <X>76.815</X>
    <Y>35.427</Y>
    <Z>2090</Z>
  </point>
  <point index="3343">
    <X>31.906</X>
    <Y>25.201</Y>
    <Z>2144</Z>
  </point>
  <point index="3344">
    <X>103.773</X>
    <Y>73.453</Y>
    <Z>2289</Z>
  </point>
  <point index="3345">
    <X>121.359</X>
    <Y>23.554</Y>
    <Z>2298</Z>
  </point>
  <point index="3346">
    <X>56.750</X>
    <Y>71.594</Y>
    <Z>2186</Z>
  </point>
  <point index="3347">
    <X>51.861</X>
    <Y>59.323</Y>
    <Z>2050</Z>
  </point>
  <point index="3348">
    <X>98.739</X>
    <Y>68.678</Y>
    <Z>2283</Z>
  </point>
  <point index="3349">
    <X>73.814</X>
    <Y>18.527</Y>
    <Z>2051</Z>
  </point>
  <point index="3350">
    <X>64.434</X>
    <Y>32.978</Y>
    <Z>2254</Z>
  </point>
  <point index="3351">
    <X>48.329</X>
    <Y>54.821</Y>
    <Z>2212</Z>
  </point>
  <point index="3352">
    <X>27.879</X>
    <Y>31.956</Y>
    <Z>2113</Z>
  </point>
  <point index="3353">
    <X>112.910</X>
    <Y>69.350</Y>
    <Z>2095</Z>
  </point>
  <point index="3354">
    <X>103.730</X>
    <Y>37.050</Y>
    <Z>2285</Z>
  </point>
  <point index="3355">
    <X>11.504</X>
    <Y>33.567</Y>
    <Z>2066</Z>
  </point>
  <point index="3356">
    <X>59.925</X>
    <Y>70.770</Y>
    <Z>2112</Z>
  </point>
  <point index="3357">
    <X>77.634</X>
    <Y>58.366</Y>
    <Z>2128</Z>
  </point>
  <point index="3358">
    <X>20.225</X>
    <Y>53.184</Y>
    <Z>2045</Z>
  </point>
  <point index="3359">
    <X>115.003</X>
    <Y>14.975</Y>
    <Z>2007</Z>
  </point>
  <point index="3360">
    <X>49.566</X>
    <Y>30.190</Y>
    <Z>2155</Z>
  </point>
  <point index="3361">
    <X>56.169</X>
    <Y>64.896</Y>
    <Z>2157</Z>
  </point>
  <point index="3362">
    <X>53.939</X>
    <Y>21.341</Y>
    <Z>2048</Z>
  </point>
  <point index="3363">
    <X>120.918</X>
    <Y>60.842</Y>
    <Z>2278</Z>
  </point>
  <point index="3364">
    <X>102.922</X>
    <Y>7.584</Y>
    <Z>2216</Z>
  </point>
  <point index="3365">
    <X>109.921</X>
    <Y>14.649</Y>
    <Z>2241</Z>
  </point>
  <point index="3366">
    <X>23.800</X>
    <Y>24.444</Y>
    <Z>2291</Z>
  </point>
  <point index="3367">
    <X>72.655</X>
    <Y>29.367</Y>
    <Z>2107</Z>
  </point>
  <point index="3368">
    <X>14.375</X>
    <Y>70.598</Y>
    <Z>2070</Z>
  </point>
  <point index="3369">
    <X>64.301</X>
    <Y>36.819</Y>
    <Z>2265</Z>
  </point>
  <point index="3370">
    <X>33.241</X>
    <Y>33.334</Y>
    <Z>2079</Z>
  </point>
  <point index="3371">
    <X>26.639</X>
    <Y>13.440</Y>
    <Z>2064</Z>
  </point>
  <point index="3372">
    <X>107.326</X>
    <Y>75.243</Y>
    <Z>2004</Z>
  </point>
  <point index="3373">
    <X>20.113</X>
    <Y>13.738</Y>
    <Z>2070</Z>
  </point>
  <point index="3374">
    <X>69.257</X>
    <Y>34.567</Y>
    <Z>2273</Z>
  </point>
  <point index="3375">
    <X>68.631</X>
    <Y>60.987</Y>
    <Z>2282</Z>
  </point>
  <point index="3376">
    <X>58.199</X>
    <Y>20.067</Y>
    <Z>2256</Z>
  </point>
  <point index="3377">
    <X>20.507</X>
    <Y>11.537</Y>
    <Z>2007</Z>
  </point>
  <point index="3378">
    <X>47.091</X>
    <Y>59.215</Y>
    <Z>2268</Z>
  </point>
  <point index="3379">
    <X>103.261</X>
    <Y>66.344</Y>
    <Z>2245</Z>
  </point>
  <point index="3380">
    <X>103.805</X>
    <Y>7.372</Y>
    <Z>2292</Z>
  </point>
  <point index="3381">
    <X>88.135</X>
    <Y>30.694</Y>
    <Z>2221</Z>
  </point>
  <point index="3382">
    <X>69.467</X>
    <Y>68.421</Y>
    <Z>2263</Z>
  </point>
  <point index="3383">
    <X>76.585</X>
    <Y>32.390</Y>
    <Z>2080</Z>
  </point>
  <point index="3384">
    <X>21.411</X>
    <Y>29.291</Y>
    <Z>2085</Z>
  </point>
  <point index="3385">
    <X>98.563</X>
    <Y>10.390</Y>
    <Z>2274</Z>
  </point>
  <point index="3386">
    <X>120.039</X>
    <Y>20.176</Y>
    <Z>2238</Z>
  </point>
  <point index="3387">
    <X>100.861</X>
    <Y>48.150</Y>
    <Z>2038</Z>
  </point>
  <point index="3388">
    <X>53.022</X>
    <Y>22.440</Y>
    <Z>2003</Z>
  </point>
  <point index="3389">
    <X>50.474</X>
    <Y>28.680</Y>
    <Z>2113</Z>
  </point>
  <point index="3390">
    <X>38.967</X>
    <Y>19.282</Y>
    <Z>2189</Z>
  </point>
  <point index="3391">
    <X>56.874</X>
    <Y>61.204</Y>
    <Z>2192</Z>
  </point>
  <point index="3392">
    <X>53.727</X>
    <Y>11.470</Y>
    <Z>2038</Z>
  </point>
  <point index="3393">
    <X>92.433</X>
    <Y>69.507</Y>
    <Z>2024</Z>
  </point>
  <point index="3394">
    <X>54.510</X>
    <Y>15.115</Y>
    <Z>2076</Z>
  </point>
  <point index="3395">
    <X>26.393</X>
    <Y>64.024</Y>
    <Z>2085</Z>
  </point>
  <point index="3396">
    <X>34.104</X>
    <Y>26.717</Y>
    <Z>2036</Z>
  </point>
  <point index="3397">
    <X>28.181</X>
    <Y>76.739</Y>
    <Z>2181</Z>
  </point>
  <point index="3398">
    <X>18.617</X>
    <Y>34.008</Y>
    <Z>2277</Z>
  </point>
  <point index="3399">
    <X>39.323</X>
    <Y>60.667</Y>
    <Z>2205</Z>
  </point>
  <point index="3400">
    <X>73.043</X>
    <Y>12.349</Y>
    <Z>2088</Z>
  </point>
  <point index="3401">
    <X>26.999</X>
    <Y>45.207</Y>
    <Z>2032</Z>
  </point>
  <point index="3402">
    <X>106.590</X>
    <Y>7.267</Y>
    <Z>2068</Z>
  </point>
  <point index="3403">
    <X>63.004</X>
    <Y>35.848</Y>
    <Z>2223</Z>
  </point>
  <point index="3404">
    <X>60.545</X>
    <Y>19.495</Y>
    <Z>2010</Z>
  </point>
  <point index="3405">
    <X>19.526</X>
    <Y>33.610</Y>
    <Z>2202</Z>
  </point>
  <point index="3406">
    <X>9.766</X>
    <Y>27.284</Y>
    <Z>2146</Z>
  </point>
  <point index="3407">
    <X>93.987</X>
    <Y>13.803</Y>
    <Z>2051</Z>
  </point>
  <point index="3408">
    <X>79.067</X>
    <Y>56.641</Y>
    <Z>2193</Z>
  </point>
  <point index="3409">
    <X>56.684</X>
    <Y>10.856</Y>
    <Z>2182</Z>
  </point>
  <point index="3410">
    <X>67.363</X>
    <Y>28.270</Y>
    <Z>2001</Z>
  </point>
  <point index="3411">
    <X>60.572</X>
    <Y>17.219</Y>
    <Z>2013</Z>
  </point>
  <point index="3412">
    <X>21.987</X>
    <Y>67.760</Y>
    <Z>2135</Z>
  </point>
  <point index="3413">
    <X>96.263</X>
    <Y>62.378</Y>
    <Z>2162</Z>
  </point>
  <point index="3414">
    <X>11.930</X>
    <Y>31.962</Y>
    <Z>2047</Z>
  </point>
  <point index="3415">
    <X>92.089</X>
    <Y>72.522</Y>
    <Z>2040</Z>
  </point>
  <point index="3416">
    <X>36.751</X>
    <Y>68.291</Y>
    <Z>2087</Z>
  </point>
  <point index="3417">
    <X>101.920</X>
    <Y>7.738</Y>
    <Z>2129</Z>
  </point>
  <point index="3418">
    <X>69.316</X>
    <Y>7.886</Y>
    <Z>2270</Z>
  </point>
  <point index="3419">
    <X>101.928</X>
    <Y>46.526</Y>
    <Z>2130</Z>
  </point>
  <point index="3420">
    <X>54.310</X>
    <Y>51.470</Y>
    <Z>2066</Z>
  </point>
  <point index="3421">
    <X>26.269</X>
    <Y>24.480</Y>
    <Z>2095</Z>
  </point>
  <point index="3422">
    <X>87.128</X>
    <Y>60.596</Y>
    <Z>2267</Z>
  </point>
  <point index="3423">
    <X>31.119</X>
    <Y>29.296</Y>
    <Z>2182</Z>
  </point>
  <point index="3424">
    <X>61.116</X>
    <Y>20.206</Y>
    <Z>2060</Z>
  </point>
  <point index="3425">
    <X>95.929</X>
    <Y>34.510</Y>
    <Z>2146</Z>
  </point>
  <point index="3426">
    <X>65.008</X>
    <Y>17.964</Y>
    <Z>2204</Z>
  </point>
  <point index="3427">
    <X>114.979</X>
    <Y>36.564</Y>
    <Z>2006</Z>
  </point>
  <point index="3428">
    <X>39.533</X>
    <Y>25.616</Y>
    <Z>2215</Z>
  </point>
  <point index="3429">
    <X>118.724</X>
    <Y>54.214</Y>
    <Z>2177</Z>
  </point>
  <point index="3430">
    <X>24.140</X>
    <Y>35.175</Y>
    <Z>2279</Z>
  </point>
  <point index="3431">
    <X>79.071</X>
    <Y>64.409</Y>
    <Z>2193</Z>
  </point>
  <point index="3432">
    <X>76.811</X>
    <Y>23.940</Y>
    <Z>2090</Z>
  </point>
  <point index="3433">
    <X>120.859</X>
    <Y>58.624</Y>
    <Z>2275</Z>
  </point>
  <point index="3434">
    <X>90.953</X>
    <Y>13.144</Y>
    <Z>2092</Z>
  </point>
  <point index="3435">
    <X>72.070</X>
    <Y>54.217</Y>
    <Z>2136</Z>
  </point>
  <point index="3436">
    <X>88.158</X>
    <Y>23.060</Y>
    <Z>2219</Z>
  </point>
  <point index="3437">
    <X>76.444</X>
    <Y>63.824</Y>
    <Z>2073</Z>
  </point>
  <point index="3438">
    <X>104.481</X>
    <Y>9.272</Y>
    <Z>2250</Z>
  </point>
  <point index="3439">
    <X>56.950</X>
    <Y>55.873</Y>
    <Z>2195</Z>
  </point>
  <point index="3440">
    <X>56.201</X>
    <Y>71.670</Y>
    <Z>2159</Z>
  </point>
  <point index="3441">
    <X>21.532</X>
    <Y>34.466</Y>
    <Z>2096</Z>
  </point>
  <point index="3442">
    <X>72.498</X>
    <Y>13.144</Y>
    <Z>2115</Z>
  </point>
  <point index="3443">
    <X>95.759</X>
    <Y>13.864</Y>
    <Z>2137</Z>
  </point>
  <point index="3444">
    <X>60.617</X>
    <Y>9.691</Y>
    <Z>2016</Z>
  </point>
  <point index="3445">
    <X>7.140</X>
    <Y>28.274</Y>
    <Z>2266</Z>
  </point>
  <point index="3446">
    <X>13.022</X>
    <Y>23.497</Y>
    <Z>2003</Z>
  </point>
  <point index="3447">
    <X>18.376</X>
    <Y>8.439</Y>
    <Z>2265</Z>
  </point>
  <point index="3448">
    <X>72.940</X>
    <Y>12.755</Y>
    <Z>2093</Z>
  </point>
  <point index="3449">
    <X>31.260</X>
    <Y>10.198</Y>
    <Z>2175</Z>
  </point>
  <point index="3450">
    <X>101.948</X>
    <Y>31.042</Y>
    <Z>2131</Z>
  </point>
  <point index="3451">
    <X>109.190</X>
    <Y>69.200</Y>
    <Z>2277</Z>
  </point>
  <point index="3452">
    <X>92.668</X>
    <Y>21.871</Y>
    <Z>2013</Z>
  </point>
  <point index="3453">
    <X>108.305</X>
    <Y>70.609</Y>
    <Z>2209</Z>
  </point>
  <point index="3454">
    <X>111.541</X>
    <Y>37.515</Y>
    <Z>2162</Z>
  </point>
  <point index="3455">
    <X>73.891</X>
    <Y>17.336</Y>
    <Z>2047</Z>
  </point>
  <point index="3456">
    <X>107.806</X>
    <Y>66.693</Y>
    <Z>2097</Z>
  </point>
  <point index="3457">
    <X>63.089</X>
    <Y>75.964</Y>
    <Z>2230</Z>
  </point>
  <point index="3458">
    <X>106.669</X>
    <Y>63.588</Y>
    <Z>2061</Z>
  </point>
  <point index="3459">
    <X>69.715</X>
    <Y>55.824</Y>
    <Z>2251</Z>
  </point>
  <point index="3460">
    <X>29.414</X>
    <Y>58.448</Y>
    <Z>2266</Z>
  </point>
  <point index="3461">
    <X>52.711</X>
    <Y>32.950</Y>
    <Z>2011</Z>
  </point>
  <point index="3462">
    <X>110.488</X>
    <Y>17.127</Y>
    <Z>2213</Z>
  </point>
  <point index="3463">
    <X>49.057</X>
    <Y>32.378</Y>
    <Z>2178</Z>
  </point>
  <point index="3464">
    <X>117.644</X>
    <Y>65.542</Y>
    <Z>2128</Z>
  </point>
  <point index="3465">
    <X>25.746</X>
    <Y>44.956</Y>
    <Z>2141</Z>
  </point>
  <point index="3466">
    <X>115.159</X>
    <Y>16.445</Y>
    <Z>2014</Z>
  </point>
  <point index="3467">
    <X>15.421</X>
    <Y>57.512</Y>
    <Z>2121</Z>
  </point>
  <point index="3468">
    <X>79.200</X>
    <Y>58.834</Y>
    <Z>2199</Z>
  </point>
  <point index="3469">
    <X>66.527</X>
    <Y>9.698</Y>
    <Z>2073</Z>
  </point>
  <point index="3470">
    <X>60.409</X>
    <Y>12.071</Y>
    <Z>2004</Z>
  </point>
  <point index="3471">
    <X>32.758</X>
    <Y>56.288</Y>
    <Z>2102</Z>
  </point>
  <point index="3472">
    <X>72.599</X>
    <Y>48.688</Y>
    <Z>2110</Z>
  </point>
  <point index="3473">
    <X>56.092</X>
    <Y>52.133</Y>
    <Z>2153</Z>
  </point>
  <point index="3474">
    <X>116.319</X>
    <Y>69.699</Y>
    <Z>2067</Z>
  </point>
  <point index="3475">
    <X>53.840</X>
    <Y>59.899</Y>
    <Z>2043</Z>
  </point>
  <point index="3476">
    <X>71.018</X>
    <Y>12.183</Y>
    <Z>2187</Z>
  </point>
  <point index="3477">
    <X>60.835</X>
    <Y>20.044</Y>
    <Z>2035</Z>
  </point>
  <point index="3478">
    <X>98.814</X>
    <Y>75.568</Y>
    <Z>2286</Z>
  </point>
  <point index="3479">
    <X>71.968</X>
    <Y>60.864</Y>
    <Z>2141</Z>
  </point>
  <point index="3480">
    <X>54.678</X>
    <Y>33.672</Y>
    <Z>2084</Z>
  </point>
  <point index="3481">
    <X>112.826</X>
    <Y>12.488</Y>
    <Z>2099</Z>
  </point>
  <point index="3482">
    <X>111.315</X>
    <Y>46.780</Y>
    <Z>2173</Z>
  </point>
  <point index="3483">
    <X>114.202</X>
    <Y>29.435</Y>
    <Z>2032</Z>
  </point>
  <point index="3484">
    <X>93.392</X>
    <Y>17.336</Y>
    <Z>2022</Z>
  </point>
  <point index="3485">
    <X>21.734</X>
    <Y>13.899</Y>
    <Z>2113</Z>
  </point>
  <point index="3486">
    <X>112.528</X>
    <Y>63.848</Y>
    <Z>2113</Z>
  </point>
  <point index="3487">
    <X>112.770</X>
    <Y>48.139</Y>
    <Z>2102</Z>
  </point>
  <point index="3488">
    <X>107.999</X>
    <Y>45.926</Y>
    <Z>2140</Z>
  </point>
  <point index="3489">
    <X>26.381</X>
    <Y>60.413</Y>
    <Z>2086</Z>
  </point>
  <point index="3490">
    <X>7.009</X>
    <Y>65.619</Y>
    <Z>2272</Z>
  </point>
  <point index="3491">
    <X>13.284</X>
    <Y>21.257</Y>
    <Z>2016</Z>
  </point>
  <point index="3492">
    <X>20.264</X>
    <Y>57.205</Y>
    <Z>2036</Z>
  </point>
  <point index="3493">
    <X>56.328</X>
    <Y>48.614</Y>
    <Z>2165</Z>
  </point>
  <point index="3494">
    <X>51.912</X>
    <Y>59.155</Y>
    <Z>2048</Z>
  </point>
  <point index="3495">
    <X>96.799</X>
    <Y>50.081</Y>
    <Z>2188</Z>
  </point>
  <point index="3496">
    <X>29.837</X>
    <Y>76.933</Y>
    <Z>2245</Z>
  </point>
  <point index="3497">
    <X>52.523</X>
    <Y>29.201</Y>
    <Z>2020</Z>
  </point>
  <point index="3498">
    <X>52.401</X>
    <Y>23.333</Y>
    <Z>2025</Z>
  </point>
  <point index="3499">
    <X>31.785</X>
    <Y>19.362</Y>
    <Z>2150</Z>
  </point>
  <point index="3500">
    <X>73.749</X>
    <Y>50.464</Y>
    <Z>2054</Z>
  </point>
  <point index="3501">
    <X>22.475</X>
    <Y>74.799</Y>
    <Z>2177</Z>
  </point>
  <point index="3502">
    <X>69.929</X>
    <Y>58.962</Y>
    <Z>2240</Z>
  </point>
  <point index="3503">
    <X>32.258</X>
    <Y>56.422</Y>
    <Z>2127</Z>
  </point>
  <point index="3504">
    <X>115.270</X>
    <Y>71.399</Y>
    <Z>2019</Z>
  </point>
  <point index="3505">
    <X>65.567</X>
    <Y>72.287</Y>
    <Z>2156</Z>
  </point>
  <point index="3506">
    <X>98.853</X>
    <Y>16.572</Y>
    <Z>2288</Z>
  </point>
  <point index="3507">
    <X>18.035</X>
    <Y>59.716</Y>
    <Z>2248</Z>
  </point>
  <point index="3508">
    <X>99.564</X>
    <Y>39.249</Y>
    <Z>2194</Z>
  </point>
  <point index="3509">
    <X>23.330</X>
    <Y>17.568</Y>
    <Z>2251</Z>
  </point>
  <point index="3510">
    <X>29.437</X>
    <Y>21.316</Y>
    <Z>2264</Z>
  </point>
  <point index="3511">
    <X>15.922</X>
    <Y>63.765</Y>
    <Z>2145</Z>
  </point>
  <point index="3512">
    <X>21.004</X>
    <Y>58.819</Y>
    <Z>2050</Z>
  </point>
  <point index="3513">
    <X>87.930</X>
    <Y>62.190</Y>
    <Z>2230</Z>
  </point>
  <point index="3514">
    <X>96.928</X>
    <Y>57.892</Y>
    <Z>2194</Z>
  </point>
  <point index="3515">
    <X>76.462</X>
    <Y>69.388</Y>
    <Z>2074</Z>
  </point>
  <point index="3516">
    <X>55.073</X>
    <Y>14.592</Y>
    <Z>2104</Z>
  </point>
  <point index="3517">
    <X>78.684</X>
    <Y>66.675</Y>
    <Z>2176</Z>
  </point>
  <point index="3518">
    <X>32.249</X>
    <Y>21.749</Y>
    <Z>2127</Z>
  </point>
  <point index="3519">
    <X>72.824</X>
    <Y>19.159</Y>
    <Z>2099</Z>
  </point>
  <point index="3520">
    <X>63.500</X>
    <Y>75.417</Y>
    <Z>2265</Z>
  </point>
  <point index="3521">
    <X>11.381</X>
    <Y>13.914</Y>
    <Z>2072</Z>
  </point>
  <point index="3522">
    <X>109.975</X>
    <Y>51.384</Y>
    <Z>2238</Z>
  </point>
  <point index="3523">
    <X>104.653</X>
    <Y>21.380</Y>
    <Z>2235</Z>
  </point>
  <point index="3524">
    <X>56.511</X>
    <Y>57.316</Y>
    <Z>2174</Z>
  </point>
  <point index="3525">
    <X>61.177</X>
    <Y>34.479</Y>
    <Z>2065</Z>
  </point>
  <point index="3526">
    <X>34.473</X>
    <Y>54.720</Y>
    <Z>2018</Z>
  </point>
  <point index="3527">
    <X>104.604</X>
    <Y>76.056</Y>
    <Z>2239</Z>
  </point>
  <point index="3528">
    <X>95.272</X>
    <Y>20.920</Y>
    <Z>2113</Z>
  </point>
  <point index="3529">
    <X>109.367</X>
    <Y>67.812</Y>
    <Z>2268</Z>
  </point>
  <point index="3530">
    <X>73.378</X>
    <Y>70.392</Y>
    <Z>2072</Z>
  </point>
  <point index="3531">
    <X>71.239</X>
    <Y>53.538</Y>
    <Z>2176</Z>
  </point>
  <point index="3532">
    <X>113.641</X>
    <Y>36.838</Y>
    <Z>2059</Z>
  </point>
  <point index="3533">
    <X>10.806</X>
    <Y>51.571</Y>
    <Z>2098</Z>
  </point>
  <point index="3534">
    <X>96.890</X>
    <Y>73.335</Y>
    <Z>2192</Z>
  </point>
  <point index="3535">
    <X>115.408</X>
    <Y>49.198</Y>
    <Z>2026</Z>
  </point>
  <point index="3536">
    <X>26.642</X>
    <Y>27.488</Y>
    <Z>2063</Z>
  </point>
  <point index="3537">
    <X>95.062</X>
    <Y>15.127</Y>
    <Z>2103</Z>
  </point>
  <point index="3538">
    <X>115.373</X>
    <Y>28.955</Y>
    <Z>2024</Z>
  </point>
  <point index="3539">
    <X>56.342</X>
    <Y>32.012</Y>
    <Z>2166</Z>
  </point>
  <point index="3540">
    <X>33.478</X>
    <Y>53.789</Y>
    <Z>2067</Z>
  </point>
  <point index="3541">
    <X>100.844</X>
    <Y>12.163</Y>
    <Z>2036</Z>
  </point>
  <point index="3542">
    <X>92.418</X>
    <Y>20.119</Y>
    <Z>2024</Z>
  </point>
  <point index="3543">
    <X>58.962</X>
    <Y>59.511</Y>
    <Z>2294</Z>
  </point>
  <point index="3544">
    <X>113.829</X>
    <Y>50.578</Y>
    <Z>2050</Z>
  </point>
  <point index="3545">
    <X>11.506</X>
    <Y>32.772</Y>
    <Z>2066</Z>
  </point>
  <point index="3546">
    <X>89.868</X>
    <Y>69.440</Y>
    <Z>2141</Z>
  </point>
  <point index="3547">
    <X>39.550</X>
    <Y>18.211</Y>
    <Z>2215</Z>
  </point>
  <point index="3548">
    <X>57.453</X>
    <Y>31.809</Y>
    <Z>2220</Z>
  </point>
  <point index="3549">
    <X>60.779</X>
    <Y>67.098</Y>
    <Z>2030</Z>
  </point>
  <point index="3550">
    <X>76.379</X>
    <Y>18.064</Y>
    <Z>2070</Z>
  </point>
  <point index="3551">
    <X>107.029</X>
    <Y>16.633</Y>
    <Z>2030</Z>
  </point>
  <point index="3552">
    <X>93.465</X>
    <Y>12.818</Y>
    <Z>2025</Z>
  </point>
  <point index="3553">
    <X>17.247</X>
    <Y>62.993</Y>
    <Z>2210</Z>
  </point>
  <point index="3554">
    <X>53.434</X>
    <Y>69.443</Y>
    <Z>2024</Z>
  </point>
  <point index="3555">
    <X>57.921</X>
    <Y>49.807</Y>
    <Z>2243</Z>
  </point>
  <point index="3556">
    <X>118.366</X>
    <Y>69.500</Y>
    <Z>2161</Z>
  </point>
  <point index="3557">
    <X>69.317</X>
    <Y>67.685</Y>
    <Z>2270</Z>
  </point>
  <point index="3558">
    <X>12.450</X>
    <Y>11.424</Y>
    <Z>2023</Z>
  </point>
  <point index="3559">
    <X>113.558</X>
    <Y>37.220</Y>
    <Z>2063</Z>
  </point>
  <point index="3560">
    <X>24.876</X>
    <Y>37.318</Y>
    <Z>2216</Z>
  </point>
  <point index="3561">
    <X>88.298</X>
    <Y>28.563</Y>
    <Z>2213</Z>
  </point>
  <point index="3562">
    <X>94.492</X>
    <Y>21.227</Y>
    <Z>2075</Z>
  </point>
  <point index="3563">
    <X>20.274</X>
    <Y>74.690</Y>
    <Z>2034</Z>
  </point>
  <point index="3564">
    <X>95.403</X>
    <Y>49.993</Y>
    <Z>2120</Z>
  </point>
  <point index="3565">
    <X>108.646</X>
    <Y>60.568</Y>
    <Z>2286</Z>
  </point>
  <point index="3566">
    <X>94.335</X>
    <Y>64.344</Y>
    <Z>2068</Z>
  </point>
  <point index="3567">
    <X>72.048</X>
    <Y>14.297</Y>
    <Z>2137</Z>
  </point>
  <point index="3568">
    <X>31.523</X>
    <Y>31.561</Y>
    <Z>2162</Z>
  </point>
  <point index="3569">
    <X>112.839</X>
    <Y>69.530</Y>
    <Z>2098</Z>
  </point>
  <point index="3570">
    <X>62.180</X>
    <Y>6.429</Y>
    <Z>2151</Z>
  </point>
  <point index="3571">
    <X>101.960</X>
    <Y>22.894</Y>
    <Z>2132</Z>
  </point>
  <point index="3572">
    <X>72.186</X>
    <Y>62.695</Y>
    <Z>2130</Z>
  </point>
  <point index="3573">
    <X>37.795</X>
    <Y>63.172</Y>
    <Z>2135</Z>
  </point>
  <point index="3574">
    <X>102.586</X>
    <Y>69.256</Y>
    <Z>2187</Z>
  </point>
  <point index="3575">
    <X>31.023</X>
    <Y>75.337</Y>
    <Z>2187</Z>
  </point>
  <point index="3576">
    <X>69.235</X>
    <Y>67.488</Y>
    <Z>2274</Z>
  </point>
  <point index="3577">
    <X>39.224</X>
    <Y>21.208</Y>
    <Z>2200</Z>
  </point>
  <point index="3578">
    <X>90.330</X>
    <Y>61.274</Y>
    <Z>2120</Z>
  </point>
  <point index="3579">
    <X>67.228</X>
    <Y>19.647</Y>
    <Z>2013</Z>
  </point>
  <point index="3580">
    <X>52.554</X>
    <Y>49.781</Y>
    <Z>2018</Z>
  </point>
  <point index="3581">
    <X>12.506</X>
    <Y>34.738</Y>
    <Z>2020</Z>
  </point>
  <point index="3582">
    <X>102.408</X>
    <Y>50.048</Y>
    <Z>2171</Z>
  </point>
  <point index="3583">
    <X>6.921</X>
    <Y>61.979</Y>
    <Z>2276</Z>
  </point>
  <point index="3584">
    <X>52.688</X>
    <Y>68.637</Y>
    <Z>2012</Z>
  </point>
  <point index="3585">
    <X>14.776</X>
    <Y>51.098</Y>
    <Z>2089</Z>
  </point>
  <point index="3586">
    <X>112.389</X>
    <Y>12.717</Y>
    <Z>2120</Z>
  </point>
  <point index="3587">
    <X>22.268</X>
    <Y>36.569</Y>
    <Z>2159</Z>
  </point>
  <point index="3588">
    <X>56.200</X>
    <Y>76.615</Y>
    <Z>2159</Z>
  </point>
  <point index="3589">
    <X>67.662</X>
    <Y>59.127</Y>
    <Z>2065</Z>
  </point>
  <point index="3590">
    <X>101.223</X>
    <Y>32.687</Y>
    <Z>2069</Z>
  </point>
  <point index="3591">
    <X>63.847</X>
    <Y>11.098</Y>
    <Z>2295</Z>
  </point>
  <point index="3592">
    <X>26.747</X>
    <Y>34.513</Y>
    <Z>2054</Z>
  </point>
  <point index="3593">
    <X>55.787</X>
    <Y>65.801</Y>
    <Z>2139</Z>
  </point>
  <point index="3594">
    <X>28.538</X>
    <Y>74.578</Y>
    <Z>2261</Z>
  </point>
  <point index="3595">
    <X>96.791</X>
    <Y>39.184</Y>
    <Z>2188</Z>
  </point>
  <point index="3596">
    <X>99.267</X>
    <Y>14.841</Y>
    <Z>2260</Z>
  </point>
  <point index="3597">
    <X>112.773</X>
    <Y>60.671</Y>
    <Z>2101</Z>
  </point>
  <point index="3598">
    <X>112.231</X>
    <Y>22.715</Y>
    <Z>2128</Z>
  </point>
  <point index="3599">
    <X>114.255</X>
    <Y>57.224</Y>
    <Z>2029</Z>
  </point>
  <point index="3600">
    <X>59.580</X>
    <Y>31.454</Y>
    <Z>2190</Z>
  </point>
  <point index="3601">
    <X>70.275</X>
    <Y>68.448</Y>
    <Z>2223</Z>
  </point>
  <point index="3602">
    <X>67.069</X>
    <Y>63.441</Y>
    <Z>2026</Z>
  </point>
  <point index="3603">
    <X>25.918</X>
    <Y>33.842</Y>
    <Z>2126</Z>
  </point>
  <point index="3604">
    <X>104.260</X>
    <Y>50.522</Y>
    <Z>2269</Z>
  </point>
  <point index="3605">
    <X>28.392</X>
    <Y>28.286</Y>
    <Z>2229</Z>
  </point>
  <point index="3606">
    <X>104.540</X>
    <Y>74.769</Y>
    <Z>2245</Z>
  </point>
  <point index="3607">
    <X>108.010</X>
    <Y>7.231</Y>
    <Z>2143</Z>
  </point>
  <point index="3608">
    <X>91.436</X>
    <Y>16.847</Y>
    <Z>2069</Z>
  </point>
  <point index="3609">
    <X>37.281</X>
    <Y>16.467</Y>
    <Z>2111</Z>
  </point>
  <point index="3610">
    <X>110.987</X>
    <Y>48.885</Y>
    <Z>2189</Z>
  </point>
  <point index="3611">
    <X>54.394</X>
    <Y>60.366</Y>
    <Z>2070</Z>
  </point>
  <point index="3612">
    <X>97.515</X>
    <Y>8.780</Y>
    <Z>2223</Z>
  </point>
  <point index="3613">
    <X>55.756</X>
    <Y>27.709</Y>
    <Z>2137</Z>
  </point>
  <point index="3614">
    <X>20.012</X>
    <Y>32.892</Y>
    <Z>2093</Z>
  </point>
  <point index="3615">
    <X>72.257</X>
    <Y>65.382</Y>
    <Z>2127</Z>
  </point>
  <point index="3616">
    <X>55.955</X>
    <Y>75.186</Y>
    <Z>2147</Z>
  </point>
  <point index="3617">
    <X>76.561</X>
    <Y>31.494</Y>
    <Z>2078</Z>
  </point>
  <point index="3618">
    <X>13.948</X>
    <Y>67.100</Y>
    <Z>2049</Z>
  </point>
  <point index="3619">
    <X>87.810</X>
    <Y>25.440</Y>
    <Z>2235</Z>
  </point>
  <point index="3620">
    <X>74.598</X>
    <Y>18.637</Y>
    <Z>2012</Z>
  </point>
  <point index="3621">
    <X>114.298</X>
    <Y>73.763</Y>
    <Z>2027</Z>
  </point>
  <point index="3622">
    <X>11.905</X>
    <Y>71.012</Y>
    <Z>2048</Z>
  </point>
  <point index="3623">
    <X>78.558</X>
    <Y>24.333</Y>
    <Z>2170</Z>
  </point>
  <point index="3624">
    <X>61.556</X>
    <Y>8.495</Y>
    <Z>2098</Z>
  </point>
  <point index="3625">
    <X>18.862</X>
    <Y>27.770</Y>
    <Z>2289</Z>
  </point>
  <point index="3626">
    <X>19.762</X>
    <Y>19.603</Y>
    <Z>2149</Z>
  </point>
  <point index="3627">
    <X>100.006</X>
    <Y>61.401</Y>
    <Z>2094</Z>
  </point>
  <point index="3628">
    <X>33.397</X>
    <Y>13.833</Y>
    <Z>2071</Z>
  </point>
  <point index="3629">
    <X>64.517</X>
    <Y>52.443</Y>
    <Z>2247</Z>
  </point>
  <point index="3630">
    <X>76.494</X>
    <Y>51.271</Y>
    <Z>2075</Z>
  </point>
  <point index="3631">
    <X>25.785</X>
    <Y>58.267</Y>
    <Z>2137</Z>
  </point>
  <point index="3632">
    <X>24.530</X>
    <Y>53.010</Y>
    <Z>2246</Z>
  </point>
  <point index="3633">
    <X>107.574</X>
    <Y>63.202</Y>
    <Z>2045</Z>
  </point>
  <point index="3634">
    <X>33.845</X>
    <Y>55.384</Y>
    <Z>2049</Z>
  </point>
  <point index="3635">
    <X>24.566</X>
    <Y>78.242</Y>
    <Z>2242</Z>
  </point>
  <point index="3636">
    <X>65.722</X>
    <Y>27.916</Y>
    <Z>2143</Z>
  </point>
  <point index="3637">
    <X>121.165</X>
    <Y>22.797</Y>
    <Z>2289</Z>
  </point>
  <point index="3638">
    <X>30.841</X>
    <Y>69.957</Y>
    <Z>2196</Z>
  </point>
  <point index="3639">
    <X>21.820</X>
    <Y>36.104</Y>
    <Z>2120</Z>
  </point>
  <point index="3640">
    <X>23.703</X>
    <Y>33.703</Y>
    <Z>2283</Z>
  </point>
  <point index="3641">
    <X>95.849</X>
    <Y>10.449</Y>
    <Z>2142</Z>
  </point>
  <point index="3642">
    <X>32.102</X>
    <Y>54.325</Y>
    <Z>2134</Z>
  </point>
  <point index="3643">
    <X>20.747</X>
    <Y>9.183</Y>
    <Z>2028</Z>
  </point>
  <point index="3644">
    <X>67.776</X>
    <Y>8.410</Y>
    <Z>2090</Z>
  </point>
  <point index="3645">
    <X>60.639</X>
    <Y>17.238</Y>
    <Z>2018</Z>
  </point>
  <point index="3646">
    <X>16.562</X>
    <Y>71.759</Y>
    <Z>2176</Z>
  </point>
  <point index="3647">
    <X>95.294</X>
    <Y>8.660</Y>
    <Z>2114</Z>
  </point>
  <point index="3648">
    <X>23.104</X>
    <Y>18.306</Y>
    <Z>2231</Z>
  </point>
  <point index="3649">
    <X>30.031</X>
    <Y>37.722</Y>
    <Z>2235</Z>
  </point>
  <point index="3650">
    <X>58.206</X>
    <Y>46.407</Y>
    <Z>2257</Z>
  </point>
  <point index="3651">
    <X>54.028</X>
    <Y>65.722</Y>
    <Z>2053</Z>
  </point>
  <point index="3652">
    <X>107.874</X>
    <Y>12.822</Y>
    <Z>2112</Z>
  </point>
  <point index="3653">
    <X>91.688</X>
    <Y>70.276</Y>
    <Z>2058</Z>
  </point>
  <point index="3654">
    <X>47.663</X>
    <Y>67.711</Y>
    <Z>2242</Z>
  </point>
  <point index="3655">
    <X>37.760</X>
    <Y>13.027</Y>
    <Z>2133</Z>
  </point>
  <point index="3656">
    <X>103.098</X>
    <Y>64.761</Y>
    <Z>2231</Z>
  </point>
  <point index="3657">
    <X>58.084</X>
    <Y>48.401</Y>
    <Z>2251</Z>
  </point>
  <point index="3658">
    <X>103.762</X>
    <Y>51.072</Y>
    <Z>2288</Z>
  </point>
  <point index="3659">
    <X>28.601</X>
    <Y>61.662</Y>
    <Z>2276</Z>
  </point>
  <point index="3660">
    <X>75.347</X>
    <Y>65.259</Y>
    <Z>2023</Z>
  </point>
  <point index="3661">
    <X>57.861</X>
    <Y>11.051</Y>
    <Z>2240</Z>
  </point>
  <point index="3662">
    <X>8.565</X>
    <Y>64.670</Y>
    <Z>2201</Z>
  </point>
  <point index="3663">
    <X>117.068</X>
    <Y>71.193</Y>
    <Z>2102</Z>
  </point>
  <point index="3664">
    <X>58.725</X>
    <Y>36.223</Y>
    <Z>2282</Z>
  </point>
  <point index="3665">
    <X>112.569</X>
    <Y>73.999</Y>
    <Z>2111</Z>
  </point>
  <point index="3666">
    <X>117.863</X>
    <Y>32.914</Y>
    <Z>2138</Z>
  </point>
  <point index="3667">
    <X>66.001</X>
    <Y>17.217</Y>
    <Z>2119</Z>
  </point>
  <point index="3668">
    <X>101.906</X>
    <Y>29.673</Y>
    <Z>2128</Z>
  </point>
  <point index="3669">
    <X>64.761</X>
    <Y>10.099</Y>
    <Z>2226</Z>
  </point>
  <point index="3670">
    <X>112.204</X>
    <Y>12.100</Y>
    <Z>2129</Z>
  </point>
  <point index="3671">
    <X>33.918</X>
    <Y>22.562</Y>
    <Z>2045</Z>
  </point>
  <point index="3672">
    <X>39.218</X>
    <Y>24.943</Y>
    <Z>2200</Z>
  </point>
  <point index="3673">
    <X>47.862</X>
    <Y>27.755</Y>
    <Z>2233</Z>
  </point>
  <point index="3674">
    <X>94.982</X>
    <Y>23.333</Y>
    <Z>2099</Z>
  </point>
  <point index="3675">
    <X>93.794</X>
    <Y>13.334</Y>
    <Z>2041</Z>
  </point>
  <point index="3676">
    <X>55.491</X>
    <Y>37.550</Y>
    <Z>2124</Z>
  </point>
  <point index="3677">
    <X>70.199</X>
    <Y>12.297</Y>
    <Z>2227</Z>
  </point>
  <point index="3678">
    <X>25.981</X>
    <Y>37.701</Y>
    <Z>2120</Z>
  </point>
  <point index="3679">
    <X>24.593</X>
    <Y>24.675</Y>
    <Z>2240</Z>
  </point>
  <point index="3680">
    <X>101.142</X>
    <Y>27.265</Y>
    <Z>2062</Z>
  </point>
  <point index="3681">
    <X>11.220</X>
    <Y>51.157</Y>
    <Z>2079</Z>
  </point>
  <point index="3682">
    <X>24.896</X>
    <Y>35.057</Y>
    <Z>2214</Z>
  </point>
  <point index="3683">
    <X>54.120</X>
    <Y>66.128</Y>
    <Z>2057</Z>
  </point>
  <point index="3684">
    <X>23.827</X>
    <Y>14.986</Y>
    <Z>2294</Z>
  </point>
  <point index="3685">
    <X>97.564</X>
    <Y>36.487</Y>
    <Z>2225</Z>
  </point>
  <point index="3686">
    <X>108.825</X>
    <Y>70.282</Y>
    <Z>2294</Z>
  </point>
  <point index="3687">
    <X>49.431</X>
    <Y>62.042</Y>
    <Z>2161</Z>
  </point>
  <point index="3688">
    <X>119.896</X>
    <Y>57.375</Y>
    <Z>2231</Z>
  </point>
  <point index="3689">
    <X>113.980</X>
    <Y>11.850</Y>
    <Z>2042</Z>
  </point>
  <point index="3690">
    <X>115.772</X>
    <Y>18.454</Y>
    <Z>2042</Z>
  </point>
  <point index="3691">
    <X>95.804</X>
    <Y>71.074</Y>
    <Z>2139</Z>
  </point>
  <point index="3692">
    <X>91.878</X>
    <Y>11.409</Y>
    <Z>2049</Z>
  </point>
  <point index="3693">
    <X>112.379</X>
    <Y>22.485</Y>
    <Z>2121</Z>
  </point>
  <point index="3694">
    <X>14.140</X>
    <Y>55.601</Y>
    <Z>2058</Z>
  </point>
  <point index="3695">
    <X>87.376</X>
    <Y>27.408</Y>
    <Z>2255</Z>
  </point>
  <point index="3696">
    <X>54.768</X>
    <Y>24.610</Y>
    <Z>2089</Z>
  </point>
  <point index="3697">
    <X>68.705</X>
    <Y>53.408</Y>
    <Z>2299</Z>
  </point>
  <point index="3698">
    <X>112.151</X>
    <Y>58.520</Y>
    <Z>2132</Z>
  </point>
  <point index="3699">
    <X>112.321</X>
    <Y>24.573</Y>
    <Z>2123</Z>
  </point>
  <point index="3700">
    <X>99.122</X>
    <Y>64.549</Y>
    <Z>2293</Z>
  </point>
  <point index="3701">
    <X>56.910</X>
    <Y>61.918</Y>
    <Z>2193</Z>
  </point>
  <point index="3702">
    <X>34.117</X>
    <Y>70.067</Y>
    <Z>2036</Z>
  </point>
  <point index="3703">
    <X>23.613</X>
    <Y>37.193</Y>
    <Z>2275</Z>
  </point>
  <point index="3704">
    <X>67.799</X>
    <Y>76.147</Y>
    <Z>2096</Z>
  </point>
  <point index="3705">
    <X>25.358</X>
    <Y>47.054</Y>
    <Z>2174</Z>
  </point>
  <point index="3706">
    <X>12.867</X>
    <Y>48.153</Y>
    <Z>2004</Z>
  </point>
  <point index="3707">
    <X>34.412</X>
    <Y>18.956</Y>
    <Z>2021</Z>
  </point>
  <point index="3708">
    <X>68.445</X>
    <Y>67.653</Y>
    <Z>2241</Z>
  </point>
  <point index="3709">
    <X>57.272</X>
    <Y>20.960</Y>
    <Z>2211</Z>
  </point>
  <point index="3710">
    <X>99.392</X>
    <Y>78.580</Y>
    <Z>2232</Z>
  </point>
  <point index="3711">
    <X>38.186</X>
    <Y>27.621</Y>
    <Z>2153</Z>
  </point>
  <point index="3712">
    <X>36.444</X>
    <Y>15.889</Y>
    <Z>2073</Z>
  </point>
  <point index="3713">
    <X>87.185</X>
    <Y>59.422</Y>
    <Z>2264</Z>
  </point>
  <point index="3714">
    <X>66.162</X>
    <Y>19.468</Y>
    <Z>2105</Z>
  </point>
  <point index="3715">
    <X>96.087</X>
    <Y>10.274</Y>
    <Z>2153</Z>
  </point>
  <point index="3716">
    <X>97.080</X>
    <Y>54.141</Y>
    <Z>2202</Z>
  </point>
  <point index="3717">
    <X>27.504</X>
    <Y>10.463</Y>
    <Z>2029</Z>
  </point>
  <point index="3718">
    <X>8.030</X>
    <Y>62.074</Y>
    <Z>2225</Z>
  </point>
  <point index="3719">
    <X>107.311</X>
    <Y>57.562</Y>
    <Z>2005</Z>
  </point>
  <point index="3720">
    <X>115.296</X>
    <Y>70.246</Y>
    <Z>2020</Z>
  </point>
  <point index="3721">
    <X>114.442</X>
    <Y>75.194</Y>
    <Z>2020</Z>
  </point>
  <point index="3722">
    <X>106.088</X>
    <Y>33.862</Y>
    <Z>2111</Z>
  </point>
  <point index="3723">
    <X>37.765</X>
    <Y>58.922</Y>
    <Z>2134</Z>
  </point>
  <point index="3724">
    <X>90.813</X>
    <Y>16.643</Y>
    <Z>2098</Z>
  </point>
  <point index="3725">
    <X>40.978</X>
    <Y>24.040</Y>
    <Z>2281</Z>
  </point>
  <point index="3726">
    <X>29.306</X>
    <Y>57.843</Y>
    <Z>2271</Z>
  </point>
  <point index="3727">
    <X>35.086</X>
    <Y>21.563</Y>
    <Z>2011</Z>
  </point>
  <point index="3728">
    <X>65.433</X>
    <Y>58.604</Y>
    <Z>2168</Z>
  </point>
  <point index="3729">
    <X>13.017</X>
    <Y>17.265</Y>
    <Z>2003</Z>
  </point>
  <point index="3730">
    <X>100.283</X>
    <Y>15.062</Y>
    <Z>2032</Z>
  </point>
  <point index="3731">
    <X>34.285</X>
    <Y>47.797</Y>
    <Z>2028</Z>
  </point>
  <point index="3732">
    <X>67.801</X>
    <Y>34.518</Y>
    <Z>2096</Z>
  </point>
  <point index="3733">
    <X>115.330</X>
    <Y>30.601</Y>
    <Z>2022</Z>
  </point>
  <point index="3734">
    <X>90.516</X>
    <Y>27.438</Y>
    <Z>2112</Z>
  </point>
  <point index="3735">
    <X>24.400</X>
    <Y>22.937</Y>
    <Z>2257</Z>
  </point>
  <point index="3736">
    <X>107.867</X>
    <Y>29.082</Y>
    <Z>2111</Z>
  </point>
  <point index="3737">
    <X>78.493</X>
    <Y>56.662</Y>
    <Z>2167</Z>
  </point>
  <point index="3738">
    <X>104.667</X>
    <Y>55.975</Y>
    <Z>2234</Z>
  </point>
  <point index="3739">
    <X>60.686</X>
    <Y>48.263</Y>
    <Z>2022</Z>
  </point>
  <point index="3740">
    <X>12.680</X>
    <Y>66.252</Y>
    <Z>2012</Z>
  </point>
  <point index="3741">
    <X>70.601</X>
    <Y>49.774</Y>
    <Z>2208</Z>
  </point>
  <point index="3742">
    <X>12.873</X>
    <Y>35.035</Y>
    <Z>2004</Z>
  </point>
  <point index="3743">
    <X>70.251</X>
    <Y>17.643</Y>
    <Z>2225</Z>
  </point>
  <point index="3744">
    <X>67.369</X>
    <Y>20.841</Y>
    <Z>2000</Z>
  </point>
  <point index="3745">
    <X>65.984</X>
    <Y>11.226</Y>
    <Z>2120</Z>
  </point>
  <point index="3746">
    <X>30.492</X>
    <Y>57.604</Y>
    <Z>2213</Z>
  </point>
  <point index="3747">
    <X>37.693</X>
    <Y>18.114</Y>
    <Z>2130</Z>
  </point>
  <point index="3748">
    <X>107.864</X>
    <Y>33.773</Y>
    <Z>2110</Z>
  </point>
  <point index="3749">
    <X>37.420</X>
    <Y>33.961</Y>
    <Z>2118</Z>
  </point>
  <point index="3750">
    <X>104.607</X>
    <Y>72.097</Y>
    <Z>2239</Z>
  </point>
  <point index="3751">
    <X>29.026</X>
    <Y>25.007</Y>
    <Z>2285</Z>
  </point>
  <point index="3752">
    <X>92.144</X>
    <Y>58.446</Y>
    <Z>2037</Z>
  </point>
  <point index="3753">
    <X>23.175</X>
    <Y>56.442</Y>
    <Z>2237</Z>
  </point>
  <point index="3754">
    <X>88.369</X>
    <Y>26.458</Y>
    <Z>2210</Z>
  </point>
  <point index="3755">
    <X>19.747</X>
    <Y>49.689</Y>
    <Z>2153</Z>
  </point>
  <point index="3756">
    <X>99.499</X>
    <Y>49.893</Y>
    <Z>2208</Z>
  </point>
  <point index="3757">
    <X>26.345</X>
    <Y>19.899</Y>
    <Z>2089</Z>
  </point>
  <point index="3758">
    <X>112.164</X>
    <Y>68.492</Y>
    <Z>2131</Z>
  </point>
  <point index="3759">
    <X>63.226</X>
    <Y>60.417</Y>
    <Z>2242</Z>
  </point>
  <point index="3760">
    <X>62.710</X>
    <Y>31.981</Y>
    <Z>2197</Z>
  </point>
  <point index="3761">
    <X>88.139</X>
    <Y>54.826</Y>
    <Z>2220</Z>
  </point>
  <point index="3762">
    <X>100.615</X>
    <Y>25.913</Y>
    <Z>2016</Z>
  </point>
  <point index="3763">
    <X>15.483</X>
    <Y>68.229</Y>
    <Z>2124</Z>
  </point>
  <point index="3764">
    <X>52.527</X>
    <Y>30.284</Y>
    <Z>2019</Z>
  </point>
  <point index="3765">
    <X>98.346</X>
    <Y>53.452</Y>
    <Z>2264</Z>
  </point>
  <point index="3766">
    <X>117.549</X>
    <Y>28.776</Y>
    <Z>2124</Z>
  </point>
  <point index="3767">
    <X>114.162</X>
    <Y>10.027</Y>
    <Z>2034</Z>
  </point>
  <point index="3768">
    <X>91.526</X>
    <Y>29.672</Y>
    <Z>2065</Z>
  </point>
  <point index="3769">
    <X>109.057</X>
    <Y>36.278</Y>
    <Z>2283</Z>
  </point>
  <point index="3770">
    <X>56.118</X>
    <Y>65.391</Y>
    <Z>2155</Z>
  </point>
  <point index="3771">
    <X>76.578</X>
    <Y>63.896</Y>
    <Z>2079</Z>
  </point>
  <point index="3772">
    <X>19.721</X>
    <Y>50.634</Y>
    <Z>2158</Z>
  </point>
  <point index="3773">
    <X>100.550</X>
    <Y>6.527</Y>
    <Z>2011</Z>
  </point>
  <point index="3774">
    <X>56.887</X>
    <Y>25.689</Y>
    <Z>2192</Z>
  </point>
  <point index="3775">
    <X>20.372</X>
    <Y>26.109</Y>
    <Z>2012</Z>
  </point>
  <point index="3776">
    <X>111.544</X>
    <Y>34.738</Y>
    <Z>2161</Z>
  </point>
  <point index="3777">
    <X>53.162</X>
    <Y>63.258</Y>
    <Z>2010</Z>
  </point>
  <point index="3778">
    <X>96.985</X>
    <Y>17.912</Y>
    <Z>2197</Z>
  </point>
  <point index="3779">
    <X>37.142</X>
    <Y>29.898</Y>
    <Z>2105</Z>
  </point>
  <point index="3780">
    <X>65.283</X>
    <Y>64.496</Y>
    <Z>2181</Z>
  </point>
  <point index="3781">
    <X>57.582</X>
    <Y>19.994</Y>
    <Z>2226</Z>
  </point>
  <point index="3782">
    <X>58.649</X>
    <Y>50.042</Y>
    <Z>2278</Z>
  </point>
  <point index="3783">
    <X>96.093</X>
    <Y>37.293</Y>
    <Z>2154</Z>
  </point>
  <point index="3784">
    <X>95.058</X>
    <Y>10.965</Y>
    <Z>2103</Z>
  </point>
  <point index="3785">
    <X>28.890</X>
    <Y>54.128</Y>
    <Z>2291</Z>
  </point>
  <point index="3786">
    <X>101.059</X>
    <Y>33.826</Y>
    <Z>2055</Z>
  </point>
  <point index="3787">
    <X>75.696</X>
    <Y>13.306</Y>
    <Z>2039</Z>
  </point>
  <point index="3788">
    <X>29.013</X>
    <Y>28.651</Y>
    <Z>2285</Z>
  </point>
  <point index="3789">
    <X>58.380</X>
    <Y>7.380</Y>
    <Z>2265</Z>
  </point>
  <point index="3790">
    <X>48.280</X>
    <Y>20.218</Y>
    <Z>2214</Z>
  </point>
  <point index="3791">
    <X>104.100</X>
    <Y>63.289</Y>
    <Z>2283</Z>
  </point>
  <point index="3792">
    <X>36.370</X>
    <Y>27.343</Y>
    <Z>2070</Z>
  </point>
  <point index="3793">
    <X>95.329</X>
    <Y>9.903</Y>
    <Z>2116</Z>
  </point>
  <point index="3794">
    <X>105.981</X>
    <Y>73.888</Y>
    <Z>2120</Z>
  </point>
  <point index="3795">
    <X>68.204</X>
    <Y>20.709</Y>
    <Z>2186</Z>
  </point>
  <point index="3796">
    <X>69.968</X>
    <Y>48.487</Y>
    <Z>2238</Z>
  </point>
  <point index="3797">
    <X>25.061</X>
    <Y>19.354</Y>
    <Z>2200</Z>
  </point>
  <point index="3798">
    <X>75.648</X>
    <Y>32.898</Y>
    <Z>2037</Z>
  </point>
  <point index="3799">
    <X>119.490</X>
    <Y>60.783</Y>
    <Z>2213</Z>
  </point>
  <point index="3800">
    <X>108.386</X>
    <Y>18.327</Y>
    <Z>2227</Z>
  </point>
  <point index="3801">
    <X>96.483</X>
    <Y>30.025</Y>
    <Z>2173</Z>
  </point>
  <point index="3802">
    <X>110.463</X>
    <Y>8.579</Y>
    <Z>2214</Z>
  </point>
  <point index="3803">
    <X>17.950</X>
    <Y>66.382</Y>
    <Z>2244</Z>
  </point>
  <point index="3804">
    <X>27.209</X>
    <Y>66.693</Y>
    <Z>2014</Z>
  </point>
  <point index="3805">
    <X>26.993</X>
    <Y>40.129</Y>
    <Z>2033</Z>
  </point>
  <point index="3806">
    <X>104.404</X>
    <Y>14.180</Y>
    <Z>2256</Z>
  </point>
  <point index="3807">
    <X>103.149</X>
    <Y>20.149</Y>
    <Z>2235</Z>
  </point>
  <point index="3808">
    <X>98.601</X>
    <Y>18.918</Y>
    <Z>2276</Z>
  </point>
  <point index="3809">
    <X>31.857</X>
    <Y>63.742</Y>
    <Z>2146</Z>
  </point>
  <point index="3810">
    <X>109.749</X>
    <Y>72.196</Y>
    <Z>2249</Z>
  </point>
  <point index="3811">
    <X>62.667</X>
    <Y>28.490</Y>
    <Z>2193</Z>
  </point>
  <point index="3812">
    <X>112.299</X>
    <Y>50.925</Y>
    <Z>2125</Z>
  </point>
  <point index="3813">
    <X>35.183</X>
    <Y>16.433</Y>
    <Z>2015</Z>
  </point>
  <point index="3814">
    <X>59.001</X>
    <Y>49.098</Y>
    <Z>2296</Z>
  </point>
  <point index="3815">
    <X>104.330</X>
    <Y>34.567</Y>
    <Z>2263</Z>
  </point>
  <point index="3816">
    <X>56.769</X>
    <Y>35.711</Y>
    <Z>2187</Z>
  </point>
  <point index="3817">
    <X>19.293</X>
    <Y>23.556</Y>
    <Z>2255</Z>
  </point>
  <point index="3818">
    <X>114.483</X>
    <Y>58.502</Y>
    <Z>2018</Z>
  </point>
  <point index="3819">
    <X>87.520</X>
    <Y>20.675</Y>
    <Z>2249</Z>
  </point>
  <point index="3820">
    <X>96.040</X>
    <Y>36.135</Y>
    <Z>2151</Z>
  </point>
  <point index="3821">
    <X>67.924</X>
    <Y>35.539</Y>
    <Z>2124</Z>
  </point>
  <point index="3822">
    <X>109.503</X>
    <Y>13.227</Y>
    <Z>2261</Z>
  </point>
  <point index="3823">
    <X>32.737</X>
    <Y>27.034</Y>
    <Z>2103</Z>
  </point>
  <point index="3824">
    <X>48.147</X>
    <Y>17.139</Y>
    <Z>2220</Z>
  </point>
  <point index="3825">
    <X>65.505</X>
    <Y>17.726</Y>
    <Z>2161</Z>
  </point>
  <point index="3826">
    <X>65.448</X>
    <Y>15.762</Y>
    <Z>2166</Z>
  </point>
  <point index="3827">
    <X>29.879</X>
    <Y>20.633</Y>
    <Z>2243</Z>
  </point>
  <point index="3828">
    <X>59.243</X>
    <Y>50.748</Y>
    <Z>2266</Z>
  </point>
  <point index="3829">
    <X>96.844</X>
    <Y>74.543</Y>
    <Z>2190</Z>
  </point>
  <point index="3830">
    <X>34.285</X>
    <Y>74.174</Y>
    <Z>2028</Z>
  </point>
  <point index="3831">
    <X>18.615</X>
    <Y>53.420</Y>
    <Z>2277</Z>
  </point>
  <point index="3832">
    <X>118.692</X>
    <Y>60.082</Y>
    <Z>2176</Z>
  </point>
  <point index="3833">
    <X>17.340</X>
    <Y>73.826</Y>
    <Z>2214</Z>
  </point>
  <point index="3834">
    <X>31.830</X>
    <Y>31.901</Y>
    <Z>2148</Z>
  </point>
  <point index="3835">
    <X>20.099</X>
    <Y>59.621</Y>
    <Z>2074</Z>
  </point>
  <point index="3836">
    <X>67.682</X>
    <Y>14.655</Y>
    <Z>2069</Z>
  </point>
  <point index="3837">
    <X>116.083</X>
    <Y>52.526</Y>
    <Z>2057</Z>
  </point>
  <point index="3838">
    <X>72.240</X>
    <Y>47.280</Y>
    <Z>2127</Z>
  </point>
  <point index="3839">
    <X>110.924</X>
    <Y>46.224</Y>
    <Z>2192</Z>
  </point>
  <point index="3840">
    <X>22.339</X>
    <Y>71.811</Y>
    <Z>2165</Z>
  </point>
  <point index="3841">
    <X>55.108</X>
    <Y>53.418</Y>
    <Z>2105</Z>
  </point>
  <point index="3842">
    <X>63.079</X>
    <Y>76.664</Y>
    <Z>2229</Z>
  </point>
  <point index="3843">
    <X>33.226</X>
    <Y>75.201</Y>
    <Z>2079</Z>
  </point>
  <point index="3844">
    <X>114.695</X>
    <Y>60.613</Y>
    <Z>2007</Z>
  </point>
  <point index="3845">
    <X>23.556</X>
    <Y>11.178</Y>
    <Z>2270</Z>
  </point>
  <point index="3846">
    <X>92.613</X>
    <Y>60.720</Y>
    <Z>2016</Z>
  </point>
  <point index="3847">
    <X>90.775</X>
    <Y>21.154</Y>
    <Z>2100</Z>
  </point>
  <point index="3848">
    <X>105.875</X>
    <Y>51.674</Y>
    <Z>2129</Z>
  </point>
  <point index="3849">
    <X>25.925</X>
    <Y>24.751</Y>
    <Z>2125</Z>
  </point>
  <point index="3850">
    <X>117.779</X>
    <Y>58.828</Y>
    <Z>2134</Z>
  </point>
  <point index="3851">
    <X>39.107</X>
    <Y>61.361</Y>
    <Z>2195</Z>
  </point>
  <point index="3852">
    <X>47.336</X>
    <Y>28.332</Y>
    <Z>2257</Z>
  </point>
  <point index="3853">
    <X>63.070</X>
    <Y>78.878</Y>
    <Z>2228</Z>
  </point>
  <point index="3854">
    <X>36.494</X>
    <Y>61.307</Y>
    <Z>2075</Z>
  </point>
  <point index="3855">
    <X>55.739</X>
    <Y>48.040</Y>
    <Z>2136</Z>
  </point>
  <point index="3856">
    <X>90.263</X>
    <Y>26.452</Y>
    <Z>2123</Z>
  </point>
  <point index="3857">
    <X>104.777</X>
    <Y>12.465</Y>
    <Z>2224</Z>
  </point>
  <point index="3858">
    <X>27.679</X>
    <Y>73.547</Y>
    <Z>2068</Z>
  </point>
  <point index="3859">
    <X>56.482</X>
    <Y>58.780</Y>
    <Z>2173</Z>
  </point>
  <point index="3860">
    <X>29.936</X>
    <Y>48.436</Y>
    <Z>2240</Z>
  </point>
  <point index="3861">
    <X>19.746</X>
    <Y>67.045</Y>
    <Z>2153</Z>
  </point>
  <point index="3862">
    <X>7.012</X>
    <Y>27.205</Y>
    <Z>2272</Z>
  </point>
  <point index="3863">
    <X>24.432</X>
    <Y>35.178</Y>
    <Z>2254</Z>
  </point>
  <point index="3864">
    <X>12.481</X>
    <Y>27.094</Y>
    <Z>2022</Z>
  </point>
  <point index="3865">
    <X>47.542</X>
    <Y>25.252</Y>
    <Z>2248</Z>
  </point>
  <point index="3866">
    <X>113.270</X>
    <Y>65.798</Y>
    <Z>2077</Z>
  </point>
  <point index="3867">
    <X>25.429</X>
    <Y>14.270</Y>
    <Z>2168</Z>
  </point>
  <point index="3868">
    <X>73.052</X>
    <Y>51.102</Y>
    <Z>2088</Z>
  </point>
  <point index="3869">
    <X>106.313</X>
    <Y>75.039</Y>
    <Z>2092</Z>
  </point>
  <point index="3870">
    <X>69.197</X>
    <Y>36.926</Y>
    <Z>2276</Z>
  </point>
  <point index="3871">
    <X>14.429</X>
    <Y>15.241</Y>
    <Z>2072</Z>
  </point>
  <point index="3872">
    <X>28.300</X>
    <Y>45.213</Y>
    <Z>2208</Z>
  </point>
  <point index="3873">
    <X>22.072</X>
    <Y>12.169</Y>
    <Z>2142</Z>
  </point>
  <point index="3874">
    <X>96.769</X>
    <Y>24.411</Y>
    <Z>2187</Z>
  </point>
  <point index="3875">
    <X>120.797</X>
    <Y>62.995</Y>
    <Z>2272</Z>
  </point>
  <point index="3876">
    <X>40.123</X>
    <Y>59.729</Y>
    <Z>2242</Z>
  </point>
  <point index="3877">
    <X>10.623</X>
    <Y>59.275</Y>
    <Z>2107</Z>
  </point>
  <point index="3878">
    <X>65.456</X>
    <Y>35.926</Y>
    <Z>2166</Z>
  </point>
  <point index="3879">
    <X>100.979</X>
    <Y>25.334</Y>
    <Z>2048</Z>
  </point>
  <point index="3880">
    <X>13.588</X>
    <Y>28.652</Y>
    <Z>2031</Z>
  </point>
  <point index="3881">
    <X>29.296</X>
    <Y>31.299</Y>
    <Z>2271</Z>
  </point>
  <point index="3882">
    <X>56.636</X>
    <Y>29.405</Y>
    <Z>2180</Z>
  </point>
  <point index="3883">
    <X>27.417</X>
    <Y>62.266</Y>
    <Z>2010</Z>
  </point>
  <point index="3884">
    <X>23.432</X>
    <Y>35.155</Y>
    <Z>2260</Z>
  </point>
  <point index="3885">
    <X>8.632</X>
    <Y>69.378</Y>
    <Z>2198</Z>
  </point>
  <point index="3886">
    <X>63.814</X>
    <Y>69.447</Y>
    <Z>2293</Z>
  </point>
  <point index="3887">
    <X>54.437</X>
    <Y>57.258</Y>
    <Z>2073</Z>
  </point>
  <point index="3888">
    <X>32.133</X>
    <Y>55.088</Y>
    <Z>2133</Z>
  </point>
  <point index="3889">
    <X>115.338</X>
    <Y>57.981</Y>
    <Z>2022</Z>
  </point>
  <point index="3890">
    <X>68.263</X>
    <Y>24.504</Y>
    <Z>2200</Z>
  </point>
  <point index="3891">
    <X>60.802</X>
    <Y>35.187</Y>
    <Z>2032</Z>
  </point>
  <point index="3892">
    <X>48.729</X>
    <Y>18.305</Y>
    <Z>2193</Z>
  </point>
  <point index="3893">
    <X>99.836</X>
    <Y>57.335</Y>
    <Z>2133</Z>
  </point>
  <point index="3894">
    <X>53.265</X>
    <Y>34.693</Y>
    <Z>2015</Z>
  </point>
  <point index="3895">
    <X>50.868</X>
    <Y>27.417</Y>
    <Z>2095</Z>
  </point>
  <point index="3896">
    <X>80.667</X>
    <Y>25.604</Y>
    <Z>2266</Z>
  </point>
  <point index="3897">
    <X>22.408</X>
    <Y>26.076</Y>
    <Z>2171</Z>
  </point>
  <point index="3898">
    <X>90.232</X>
    <Y>17.489</Y>
    <Z>2125</Z>
  </point>
  <point index="3899">
    <X>11.860</X>
    <Y>52.576</Y>
    <Z>2050</Z>
  </point>
  <point index="3900">
    <X>11.251</X>
    <Y>26.541</Y>
    <Z>2078</Z>
  </point>
  <point index="3901">
    <X>33.003</X>
    <Y>57.183</Y>
    <Z>2090</Z>
  </point>
  <point index="3902">
    <X>32.870</X>
    <Y>72.809</Y>
    <Z>2097</Z>
  </point>
  <point index="3903">
    <X>107.252</X>
    <Y>37.930</Y>
    <Z>2011</Z>
  </point>
  <point index="3904">
    <X>118.829</X>
    <Y>58.824</Y>
    <Z>2182</Z>
  </point>
  <point index="3905">
    <X>33.570</X>
    <Y>27.140</Y>
    <Z>2062</Z>
  </point>
  <point index="3906">
    <X>28.628</X>
    <Y>54.451</Y>
    <Z>2282</Z>
  </point>
  <point index="3907">
    <X>74.391</X>
    <Y>30.060</Y>
    <Z>2022</Z>
  </point>
  <point index="3908">
    <X>21.733</X>
    <Y>73.928</Y>
    <Z>2113</Z>
  </point>
  <point index="3909">
    <X>34.085</X>
    <Y>55.709</Y>
    <Z>2037</Z>
  </point>
  <point index="3910">
    <X>97.438</X>
    <Y>17.310</Y>
    <Z>2219</Z>
  </point>
  <point index="3911">
    <X>109.197</X>
    <Y>59.303</Y>
    <Z>2276</Z>
  </point>
  <point index="3912">
    <X>99.421</X>
    <Y>47.866</Y>
    <Z>2226</Z>
  </point>
  <point index="3913">
    <X>18.204</X>
    <Y>49.758</Y>
    <Z>2257</Z>
  </point>
  <point index="3914">
    <X>36.422</X>
    <Y>57.106</Y>
    <Z>2072</Z>
  </point>
  <point index="3915">
    <X>98.630</X>
    <Y>57.741</Y>
    <Z>2277</Z>
  </point>
  <point index="3916">
    <X>54.155</X>
    <Y>37.576</Y>
    <Z>2059</Z>
  </point>
  <point index="3917">
    <X>19.433</X>
    <Y>53.002</Y>
    <Z>2223</Z>
  </point>
  <point index="3918">
    <X>22.769</X>
    <Y>29.542</Y>
    <Z>2202</Z>
  </point>
  <point index="3919">
    <X>56.182</X>
    <Y>37.691</Y>
    <Z>2158</Z>
  </point>
  <point index="3920">
    <X>78.773</X>
    <Y>54.734</Y>
    <Z>2180</Z>
  </point>
  <point index="3921">
    <X>32.208</X>
    <Y>38.887</Y>
    <Z>2129</Z>
  </point>
  <point index="3922">
    <X>20.965</X>
    <Y>53.686</Y>
    <Z>2047</Z>
  </point>
  <point index="3923">
    <X>87.892</X>
    <Y>58.347</Y>
    <Z>2232</Z>
  </point>
  <point index="3924">
    <X>76.717</X>
    <Y>15.251</Y>
    <Z>2086</Z>
  </point>
  <point index="3925">
    <X>61.322</X>
    <Y>55.639</Y>
    <Z>2077</Z>
  </point>
  <point index="3926">
    <X>101.765</X>
    <Y>38.050</Y>
    <Z>2116</Z>
  </point>
  <point index="3927">
    <X>70.193</X>
    <Y>39.587</Y>
    <Z>2228</Z>
  </point>
  <point index="3928">
    <X>20.621</X>
    <Y>40.011</Y>
    <Z>2017</Z>
  </point>
  <point index="3929">
    <X>73.213</X>
    <Y>56.108</Y>
    <Z>2080</Z>
  </point>
  <point index="3930">
    <X>87.595</X>
    <Y>20.902</Y>
    <Z>2245</Z>
  </point>
  <point index="3931">
    <X>62.202</X>
    <Y>51.171</Y>
    <Z>2153</Z>
  </point>
  <point index="3932">
    <X>30.967</X>
    <Y>20.994</Y>
    <Z>2190</Z>
  </point>
  <point index="3933">
    <X>22.496</X>
    <Y>37.590</Y>
    <Z>2179</Z>
  </point>
  <point index="3934">
    <X>32.613</X>
    <Y>9.039</Y>
    <Z>2109</Z>
  </point>
  <point index="3935">
    <X>106.334</X>
    <Y>17.181</Y>
    <Z>2090</Z>
  </point>
  <point index="3936">
    <X>109.148</X>
    <Y>14.937</Y>
    <Z>2279</Z>
  </point>
  <point index="3937">
    <X>105.422</X>
    <Y>17.361</Y>
    <Z>2169</Z>
  </point>
  <point index="3938">
    <X>118.154</X>
    <Y>27.183</Y>
    <Z>2151</Z>
  </point>
  <point index="3939">
    <X>15.280</X>
    <Y>9.799</Y>
    <Z>2114</Z>
  </point>
  <point index="3940">
    <X>62.771</X>
    <Y>16.059</Y>
    <Z>2202</Z>
  </point>
  <point index="3941">
    <X>104.961</X>
    <Y>11.638</Y>
    <Z>2208</Z>
  </point>
  <point index="3942">
    <X>64.657</X>
    <Y>74.367</Y>
    <Z>2235</Z>
  </point>
  <point index="3943">
    <X>10.490</X>
    <Y>21.015</Y>
    <Z>2113</Z>
  </point>
  <point index="3944">
    <X>57.335</X>
    <Y>46.005</Y>
    <Z>2214</Z>
  </point>
  <point index="3945">
    <X>23.945</X>
    <Y>24.226</Y>
    <Z>2296</Z>
  </point>
  <point index="3946">
    <X>11.931</X>
    <Y>53.968</Y>
    <Z>2047</Z>
  </point>
  <point index="3947">
    <X>96.070</X>
    <Y>37.030</Y>
    <Z>2152</Z>
  </point>
  <point index="3948">
    <X>106.814</X>
    <Y>14.662</Y>
    <Z>2048</Z>
  </point>
  <point index="3949">
    <X>68.666</X>
    <Y>50.634</Y>
    <Z>2290</Z>
  </point>
  <point index="3950">
    <X>116.502</X>
    <Y>13.037</Y>
    <Z>2076</Z>
  </point>
  <point index="3951">
    <X>107.580</X>
    <Y>25.894</Y>
    <Z>2046</Z>
  </point>
  <point index="3952">
    <X>55.147</X>
    <Y>34.805</Y>
    <Z>2107</Z>
  </point>
  <point index="3953">
    <X>119.054</X>
    <Y>70.392</Y>
    <Z>2193</Z>
  </point>
  <point index="3954">
    <X>22.727</X>
    <Y>34.274</Y>
    <Z>2199</Z>
  </point>
  <point index="3955">
    <X>24.697</X>
    <Y>63.343</Y>
    <Z>2231</Z>
  </point>
  <point index="3956">
    <X>56.056</X>
    <Y>32.078</Y>
    <Z>2152</Z>
  </point>
  <point index="3957">
    <X>105.437</X>
    <Y>63.096</Y>
    <Z>2167</Z>
  </point>
  <point index="3958">
    <X>19.047</X>
    <Y>21.470</Y>
    <Z>2298</Z>
  </point>
  <point index="3959">
    <X>108.634</X>
    <Y>14.991</Y>
    <Z>2283</Z>
  </point>
  <point index="3960">
    <X>26.127</X>
    <Y>71.849</Y>
    <Z>2108</Z>
  </point>
  <point index="3961">
    <X>36.649</X>
    <Y>63.442</Y>
    <Z>2082</Z>
  </point>
  <point index="3962">
    <X>48.858</X>
    <Y>17.834</Y>
    <Z>2187</Z>
  </point>
  <point index="3963">
    <X>61.165</X>
    <Y>32.367</Y>
    <Z>2064</Z>
  </point>
  <point index="3964">
    <X>90.264</X>
    <Y>16.459</Y>
    <Z>2123</Z>
  </point>
  <point index="3965">
    <X>75.512</X>
    <Y>55.529</Y>
    <Z>2030</Z>
  </point>
  <point index="3966">
    <X>30.129</X>
    <Y>25.465</Y>
    <Z>2231</Z>
  </point>
  <point index="3967">
    <X>111.088</X>
    <Y>35.938</Y>
    <Z>2184</Z>
  </point>
  <point index="3968">
    <X>94.806</X>
    <Y>25.161</Y>
    <Z>2091</Z>
  </point>
  <point index="3969">
    <X>55.840</X>
    <Y>54.470</Y>
    <Z>2141</Z>
  </point>
  <point index="3970">
    <X>39.917</X>
    <Y>64.002</Y>
    <Z>2232</Z>
  </point>
  <point index="3971">
    <X>21.094</X>
    <Y>25.968</Y>
    <Z>2058</Z>
  </point>
  <point index="3972">
    <X>107.456</X>
    <Y>37.013</Y>
    <Z>2018</Z>
  </point>
  <point index="3973">
    <X>62.902</X>
    <Y>38.754</Y>
    <Z>2214</Z>
  </point>
  <point index="3974">
    <X>97.318</X>
    <Y>14.337</Y>
    <Z>2213</Z>
  </point>
  <point index="3975">
    <X>58.039</X>
    <Y>60.553</Y>
    <Z>2249</Z>
  </point>
  <point index="3976">
    <X>115.160</X>
    <Y>48.912</Y>
    <Z>2014</Z>
  </point>
  <point index="3977">
    <X>120.646</X>
    <Y>24.611</Y>
    <Z>2265</Z>
  </point>
  <point index="3978">
    <X>110.668</X>
    <Y>57.011</Y>
    <Z>2204</Z>
  </point>
  <point index="3979">
    <X>55.764</X>
    <Y>66.557</Y>
    <Z>2137</Z>
  </point>
  <point index="3980">
    <X>74.253</X>
    <Y>69.073</Y>
    <Z>2029</Z>
  </point>
  <point index="3981">
    <X>115.595</X>
    <Y>68.555</Y>
    <Z>2034</Z>
  </point>
  <point index="3982">
    <X>116.439</X>
    <Y>32.562</Y>
    <Z>2073</Z>
  </point>
  <point index="3983">
    <X>68.440</X>
    <Y>55.952</Y>
    <Z>2239</Z>
  </point>
  <point index="3984">
    <X>110.958</X>
    <Y>61.564</Y>
    <Z>2190</Z>
  </point>
  <point index="3985">
    <X>109.857</X>
    <Y>33.431</Y>
    <Z>2244</Z>
  </point>
  <point index="3986">
    <X>40.293</X>
    <Y>27.474</Y>
    <Z>2249</Z>
  </point>
  <point index="3987">
    <X>110.046</X>
    <Y>55.087</Y>
    <Z>2235</Z>
  </point>
  <point index="3988">
    <X>34.330</X>
    <Y>24.616</Y>
    <Z>2025</Z>
  </point>
  <point index="3989">
    <X>13.933</X>
    <Y>53.043</Y>
    <Z>2048</Z>
  </point>
  <point index="3990">
    <X>67.163</X>
    <Y>13.706</Y>
    <Z>2018</Z>
  </point>
  <point index="3991">
    <X>102.207</X>
    <Y>51.227</Y>
    <Z>2154</Z>
  </point>
  <point index="3992">
    <X>73.055</X>
    <Y>66.860</Y>
    <Z>2088</Z>
  </point>
  <point index="3993">
    <X>90.119</X>
    <Y>15.239</Y>
    <Z>2130</Z>
  </point>
  <point index="3994">
    <X>57.453</X>
    <Y>74.689</Y>
    <Z>2220</Z>
  </point>
  <point index="3995">
    <X>51.270</X>
    <Y>71.130</Y>
    <Z>2077</Z>
  </point>
  <point index="3996">
    <X>67.236</X>
    <Y>56.303</Y>
    <Z>2012</Z>
  </point>
  <point index="3997">
    <X>65.221</X>
    <Y>7.605</Y>
    <Z>2186</Z>
  </point>
  <point index="3998">
    <X>28.713</X>
    <Y>61.169</Y>
    <Z>2300</Z>
  </point>
  <point index="3999">
    <X>20.225</X>
    <Y>40.303</Y>
    <Z>2045</Z>
  </point>
  <point index="4000">
    <X>95.028</X>
    <Y>57.878</Y>
    <Z>2101</Z>
  </point>
  <point index="4001">
    <X>75.843</X>
    <Y>13.312</Y>
    <Z>2046</Z>
  </point>
  <point index="4002">
    <X>91.802</X>
    <Y>69.182</Y>
    <Z>2053</Z>
  </point>
  <point index="4003">
    <X>100.806</X>
    <Y>40.281</Y>
    <Z>2033</Z>
  </point>
  <point index="4004">
    <X>100.545</X>
    <Y>28.860</Y>
    <Z>2010</Z>
  </point>
  <point index="4005">
    <X>19.269</X>
    <Y>51.838</Y>
    <Z>2260</Z>
  </point>
  <point index="4006">
    <X>111.852</X>
    <Y>20.029</Y>
    <Z>2146</Z>
  </point>
  <point index="4007">
    <X>97.527</X>
    <Y>19.152</Y>
    <Z>2224</Z>
  </point>
  <point index="4008">
    <X>111.221</X>
    <Y>34.027</Y>
    <Z>2177</Z>
  </point>
  <point index="4009">
    <X>24.818</X>
    <Y>38.301</Y>
    <Z>2221</Z>
  </point>
  <point index="4010">
    <X>30.606</X>
    <Y>68.920</Y>
    <Z>2207</Z>
  </point>
  <point index="4011">
    <X>27.536</X>
    <Y>47.521</Y>
    <Z>2036</Z>
  </point>
  <point index="4012">
    <X>33.036</X>
    <Y>75.724</Y>
    <Z>2089</Z>
  </point>
  <point index="4013">
    <X>80.044</X>
    <Y>24.683</Y>
    <Z>2238</Z>
  </point>
  <point index="4014">
    <X>71.176</X>
    <Y>76.999</Y>
    <Z>2179</Z>
  </point>
  <point index="4015">
    <X>46.829</X>
    <Y>20.914</Y>
    <Z>2280</Z>
  </point>
  <point index="4016">
    <X>71.692</X>
    <Y>55.445</Y>
    <Z>2154</Z>
  </point>
  <point index="4017">
    <X>20.101</X>
    <Y>75.968</Y>
    <Z>2073</Z>
  </point>
  <point index="4018">
    <X>99.696</X>
    <Y>57.622</Y>
    <Z>2164</Z>
  </point>
  <point index="4019">
    <X>109.134</X>
    <Y>37.637</Y>
    <Z>2279</Z>
  </point>
  <point index="4020">
    <X>103.125</X>
    <Y>65.260</Y>
    <Z>2233</Z>
  </point>
  <point index="4021">
    <X>56.499</X>
    <Y>74.588</Y>
    <Z>2173</Z>
  </point>
  <point index="4022">
    <X>24.215</X>
    <Y>45.366</Y>
    <Z>2273</Z>
  </point>
  <point index="4023">
    <X>70.133</X>
    <Y>45.446</Y>
    <Z>2230</Z>
  </point>
  <point index="4024">
    <X>94.596</X>
    <Y>59.240</Y>
    <Z>2080</Z>
  </point>
  <point index="4025">
    <X>58.803</X>
    <Y>19.726</Y>
    <Z>2286</Z>
  </point>
  <point index="4026">
    <X>93.446</X>
    <Y>50.657</Y>
    <Z>2024</Z>
  </point>
  <point index="4027">
    <X>97.443</X>
    <Y>17.064</Y>
    <Z>2219</Z>
  </point>
  <point index="4028">
    <X>90.165</X>
    <Y>14.828</Y>
    <Z>2128</Z>
  </point>
  <point index="4029">
    <X>104.696</X>
    <Y>57.966</Y>
    <Z>2231</Z>
  </point>
  <point index="4030">
    <X>22.842</X>
    <Y>10.310</Y>
    <Z>2209</Z>
  </point>
  <point index="4031">
    <X>101.507</X>
    <Y>20.837</Y>
    <Z>2093</Z>
  </point>
  <point index="4032">
    <X>29.393</X>
    <Y>46.252</Y>
    <Z>2267</Z>
  </point>
  <point index="4033">
    <X>19.609</X>
    <Y>18.002</Y>
    <Z>2184</Z>
  </point>
  <point index="4034">
    <X>90.889</X>
    <Y>15.367</Y>
    <Z>2094</Z>
  </point>
  <point index="4035">
    <X>75.249</X>
    <Y>19.446</Y>
    <Z>2018</Z>
  </point>
  <point index="4036">
    <X>34.692</X>
    <Y>54.146</Y>
    <Z>2008</Z>
  </point>
  <point index="4037">
    <X>93.663</X>
    <Y>27.780</Y>
    <Z>2035</Z>
  </point>
  <point index="4038">
    <X>36.177</X>
    <Y>50.541</Y>
    <Z>2061</Z>
  </point>
  <point index="4039">
    <X>69.586</X>
    <Y>53.457</Y>
    <Z>2257</Z>
  </point>
  <point index="4040">
    <X>67.035</X>
    <Y>50.347</Y>
    <Z>2029</Z>
  </point>
  <point index="4041">
    <X>59.714</X>
    <Y>44.809</Y>
    <Z>2160</Z>
  </point>
  <point index="4042">
    <X>105.417</X>
    <Y>39.728</Y>
    <Z>2169</Z>
  </point>
  <point index="4043">
    <X>101.662</X>
    <Y>21.251</Y>
    <Z>2107</Z>
  </point>
  <point index="4044">
    <X>97.033</X>
    <Y>48.449</Y>
    <Z>2199</Z>
  </point>
  <point index="4045">
    <X>92.891</X>
    <Y>34.408</Y>
    <Z>2003</Z>
  </point>
  <point index="4046">
    <X>48.831</X>
    <Y>16.135</Y>
    <Z>2189</Z>
  </point>
  <point index="4047">
    <X>71.778</X>
    <Y>51.401</Y>
    <Z>2150</Z>
  </point>
  <point index="4048">
    <X>110.918</X>
    <Y>72.837</Y>
    <Z>2192</Z>
  </point>
  <point index="4049">
    <X>61.527</X>
    <Y>52.507</Y>
    <Z>2095</Z>
  </point>
  <point index="4050">
    <X>76.691</X>
    <Y>31.872</Y>
    <Z>2084</Z>
  </point>
  <point index="4051">
    <X>104.878</X>
    <Y>49.378</Y>
    <Z>2216</Z>
  </point>
  <point index="4052">
    <X>102.909</X>
    <Y>27.642</Y>
    <Z>2214</Z>
  </point>
  <point index="4053">
    <X>111.645</X>
    <Y>58.873</Y>
    <Z>2157</Z>
  </point>
  <point index="4054">
    <X>12.046</X>
    <Y>65.688</Y>
    <Z>2041</Z>
  </point>
  <point index="4055">
    <X>16.609</X>
    <Y>8.513</Y>
    <Z>2179</Z>
  </point>
  <point index="4056">
    <X>111.671</X>
    <Y>71.978</Y>
    <Z>2155</Z>
  </point>
  <point index="4057">
    <X>68.536</X>
    <Y>61.986</Y>
    <Z>2261</Z>
  </point>
  <point index="4058">
    <X>119.626</X>
    <Y>19.548</Y>
    <Z>2219</Z>
  </point>
  <point index="4059">
    <X>71.062</X>
    <Y>33.298</Y>
    <Z>2185</Z>
  </point>
  <point index="4060">
    <X>65.980</X>
    <Y>22.808</Y>
    <Z>2120</Z>
  </point>
  <point index="4061">
    <X>31.122</X>
    <Y>74.846</Y>
    <Z>2182</Z>
  </point>
  <point index="4062">
    <X>70.153</X>
    <Y>59.819</Y>
    <Z>2229</Z>
  </point>
  <point index="4063">
    <X>121.006</X>
    <Y>65.277</Y>
    <Z>2282</Z>
  </point>
  <point index="4064">
    <X>81.234</X>
    <Y>59.423</Y>
    <Z>2292</Z>
  </point>
  <point index="4065">
    <X>64.010</X>
    <Y>14.602</Y>
    <Z>2290</Z>
  </point>
  <point index="4066">
    <X>63.900</X>
    <Y>6.310</Y>
    <Z>2300</Z>
  </point>
  <point index="4067">
    <X>28.803</X>
    <Y>49.218</Y>
    <Z>2295</Z>
  </point>
  <point index="4068">
    <X>36.406</X>
    <Y>60.967</Y>
    <Z>2071</Z>
  </point>
  <point index="4069">
    <X>16.508</X>
    <Y>75.042</Y>
    <Z>2174</Z>
  </point>
  <point index="4070">
    <X>29.451</X>
    <Y>35.771</Y>
    <Z>2264</Z>
  </point>
  <point index="4071">
    <X>9.636</X>
    <Y>59.709</Y>
    <Z>2152</Z>
  </point>
  <point index="4072">
    <X>104.195</X>
    <Y>69.368</Y>
    <Z>2275</Z>
  </point>
  <point index="4073">
    <X>110.540</X>
    <Y>26.805</Y>
    <Z>2211</Z>
  </point>
  <point index="4074">
    <X>69.097</X>
    <Y>35.751</Y>
    <Z>2281</Z>
  </point>
  <point index="4075">
    <X>65.852</X>
    <Y>52.128</Y>
    <Z>2131</Z>
  </point>
  <point index="4076">
    <X>73.771</X>
    <Y>54.473</Y>
    <Z>2053</Z>
  </point>
  <point index="4077">
    <X>104.841</X>
    <Y>33.610</Y>
    <Z>2219</Z>
  </point>
  <point index="4078">
    <X>14.125</X>
    <Y>71.712</Y>
    <Z>2057</Z>
  </point>
  <point index="4079">
    <X>65.733</X>
    <Y>19.615</Y>
    <Z>2142</Z>
  </point>
  <point index="4080">
    <X>64.976</X>
    <Y>45.392</Y>
    <Z>2207</Z>
  </point>
  <point index="4081">
    <X>68.931</X>
    <Y>57.425</Y>
    <Z>2289</Z>
  </point>
  <point index="4082">
    <X>37.781</X>
    <Y>24.881</Y>
    <Z>2134</Z>
  </point>
  <point index="4083">
    <X>60.084</X>
    <Y>13.651</Y>
    <Z>2077</Z>
  </point>
  <point index="4084">
    <X>75.788</X>
    <Y>55.227</Y>
    <Z>2043</Z>
  </point>
  <point index="4085">
    <X>29.318</X>
    <Y>38.060</Y>
    <Z>2270</Z>
  </point>
  <point index="4086">
    <X>20.985</X>
    <Y>30.571</Y>
    <Z>2048</Z>
  </point>
  <point index="4087">
    <X>114.437</X>
    <Y>57.310</Y>
    <Z>2020</Z>
  </point>
  <point index="4088">
    <X>24.056</X>
    <Y>40.316</Y>
    <Z>2287</Z>
  </point>
  <point index="4089">
    <X>119.625</X>
    <Y>16.506</Y>
    <Z>2219</Z>
  </point>
  <point index="4090">
    <X>74.475</X>
    <Y>13.014</Y>
    <Z>2018</Z>
  </point>
  <point index="4091">
    <X>30.769</X>
    <Y>51.082</Y>
    <Z>2199</Z>
  </point>
  <point index="4092">
    <X>9.628</X>
    <Y>60.407</Y>
    <Z>2152</Z>
  </point>
  <point index="4093">
    <X>104.885</X>
    <Y>68.205</Y>
    <Z>2215</Z>
  </point>
  <point index="4094">
    <X>68.363</X>
    <Y>9.271</Y>
    <Z>2222</Z>
  </point>
  <point index="4095">
    <X>93.374</X>
    <Y>21.457</Y>
    <Z>2021</Z>
  </point>
  <point index="4096">
    <X>13.753</X>
    <Y>24.910</Y>
    <Z>2039</Z>
  </point>
  <point index="4097">
    <X>116.353</X>
    <Y>30.779</Y>
    <Z>2069</Z>
  </point>
  <point index="4098">
    <X>21.218</X>
    <Y>27.507</Y>
    <Z>2068</Z>
  </point>
  <point index="4099">
    <X>57.601</X>
    <Y>33.292</Y>
    <Z>2227</Z>
  </point>
  <point index="4100">
    <X>25.111</X>
    <Y>32.840</Y>
    <Z>2195</Z>
  </point>
  <point index="4101">
    <X>108.376</X>
    <Y>74.827</Y>
    <Z>2225</Z>
  </point>
  <point index="4102">
    <X>105.242</X>
    <Y>53.624</Y>
    <Z>2184</Z>
  </point>
  <point index="4103">
    <X>69.149</X>
    <Y>23.396</Y>
    <Z>2279</Z>
  </point>
  <point index="4104">
    <X>11.744</X>
    <Y>24.338</Y>
    <Z>2055</Z>
  </point>
  <point index="4105">
    <X>7.504</X>
    <Y>56.436</Y>
    <Z>2249</Z>
  </point>
  <point index="4106">
    <X>102.415</X>
    <Y>29.057</Y>
    <Z>2172</Z>
  </point>
  <point index="4107">
    <X>25.892</X>
    <Y>11.579</Y>
    <Z>2128</Z>
  </point>
  <point index="4108">
    <X>104.452</X>
    <Y>34.002</Y>
    <Z>2252</Z>
  </point>
  <point index="4109">
    <X>101.244</X>
    <Y>22.615</Y>
    <Z>2071</Z>
  </point>
  <point index="4110">
    <X>53.706</X>
    <Y>73.832</Y>
    <Z>2037</Z>
  </point>
  <point index="4111">
    <X>76.288</X>
    <Y>55.954</Y>
    <Z>2066</Z>
  </point>
  <point index="4112">
    <X>72.606</X>
    <Y>72.991</Y>
    <Z>2110</Z>
  </point>
  <point index="4113">
    <X>63.343</X>
    <Y>14.745</Y>
    <Z>2252</Z>
  </point>
  <point index="4114">
    <X>67.609</X>
    <Y>32.589</Y>
    <Z>2053</Z>
  </point>
  <point index="4115">
    <X>99.161</X>
    <Y>30.807</Y>
    <Z>2284</Z>
  </point>
  <point index="4116">
    <X>89.263</X>
    <Y>60.123</Y>
    <Z>2169</Z>
  </point>
  <point index="4117">
    <X>66.167</X>
    <Y>69.937</Y>
    <Z>2104</Z>
  </point>
  <point index="4118">
    <X>74.052</X>
    <Y>31.529</Y>
    <Z>2039</Z>
  </point>
  <point index="4119">
    <X>37.741</X>
    <Y>60.116</Y>
    <Z>2132</Z>
  </point>
  <point index="4120">
    <X>21.344</X>
    <Y>36.822</Y>
    <Z>2079</Z>
  </point>
  <point index="4121">
    <X>61.820</X>
    <Y>12.116</Y>
    <Z>2120</Z>
  </point>
  <point index="4122">
    <X>28.286</X>
    <Y>59.067</Y>
    <Z>2205</Z>
  </point>
  <point index="4123">
    <X>116.270</X>
    <Y>52.615</Y>
    <Z>2065</Z>
  </point>
  <point index="4124">
    <X>99.557</X>
    <Y>71.964</Y>
    <Z>2195</Z>
  </point>
  <point index="4125">
    <X>59.526</X>
    <Y>36.867</Y>
    <Z>2202</Z>
  </point>
  <point index="4126">
    <X>89.665</X>
    <Y>18.477</Y>
    <Z>2150</Z>
  </point>
  <point index="4127">
    <X>98.774</X>
    <Y>71.526</Y>
    <Z>2285</Z>
  </point>
  <point index="4128">
    <X>72.900</X>
    <Y>20.496</Y>
    <Z>2095</Z>
  </point>
  <point index="4129">
    <X>115.659</X>
    <Y>30.075</Y>
    <Z>2037</Z>
  </point>
  <point index="4130">
    <X>21.309</X>
    <Y>31.984</Y>
    <Z>2076</Z>
  </point>
  <point index="4131">
    <X>56.915</X>
    <Y>68.587</Y>
    <Z>2194</Z>
  </point>
  <point index="4132">
    <X>116.483</X>
    <Y>69.809</Y>
    <Z>2075</Z>
  </point>
  <point index="4133">
    <X>110.369</X>
    <Y>21.612</Y>
    <Z>2219</Z>
  </point>
  <point index="4134">
    <X>16.988</X>
    <Y>55.281</Y>
    <Z>2197</Z>
  </point>
  <point index="4135">
    <X>114.855</X>
    <Y>31.907</Y>
    <Z>2000</Z>
  </point>
  <point index="4136">
    <X>97.708</X>
    <Y>35.441</Y>
    <Z>2232</Z>
  </point>
  <point index="4137">
    <X>57.333</X>
    <Y>54.999</Y>
    <Z>2214</Z>
  </point>
  <point index="4138">
    <X>108.631</X>
    <Y>57.332</Y>
    <Z>2282</Z>
  </point>
  <point index="4139">
    <X>66.445</X>
    <Y>24.770</Y>
    <Z>2080</Z>
  </point>
  <point index="4140">
    <X>104.664</X>
    <Y>73.473</Y>
    <Z>2234</Z>
  </point>
  <point index="4141">
    <X>93.980</X>
    <Y>49.168</Y>
    <Z>2050</Z>
  </point>
  <point index="4142">
    <X>61.730</X>
    <Y>72.354</Y>
    <Z>2113</Z>
  </point>
  <point index="4143">
    <X>30.553</X>
    <Y>60.454</Y>
    <Z>2210</Z>
  </point>
  <point index="4144">
    <X>77.972</X>
    <Y>32.631</Y>
    <Z>2143</Z>
  </point>
  <point index="4145">
    <X>107.301</X>
    <Y>62.347</Y>
    <Z>2006</Z>
  </point>
  <point index="4146">
    <X>102.405</X>
    <Y>66.137</Y>
    <Z>2171</Z>
  </point>
  <point index="4147">
    <X>77.641</X>
    <Y>54.909</Y>
    <Z>2128</Z>
  </point>
  <point index="4148">
    <X>50.809</X>
    <Y>26.960</Y>
    <Z>2098</Z>
  </point>
  <point index="4149">
    <X>28.416</X>
    <Y>61.400</Y>
    <Z>2234</Z>
  </point>
  <point index="4150">
    <X>12.420</X>
    <Y>23.848</Y>
    <Z>2024</Z>
  </point>
  <point index="4151">
    <X>66.877</X>
    <Y>40.117</Y>
    <Z>2043</Z>
  </point>
  <point index="4152">
    <X>93.168</X>
    <Y>23.959</Y>
    <Z>2011</Z>
  </point>
  <point index="4153">
    <X>37.153</X>
    <Y>32.682</Y>
    <Z>2106</Z>
  </point>
  <point index="4154">
    <X>9.485</X>
    <Y>62.060</Y>
    <Z>2159</Z>
  </point>
  <point index="4155">
    <X>35.757</X>
    <Y>35.790</Y>
    <Z>2042</Z>
  </point>
  <point index="4156">
    <X>92.205</X>
    <Y>62.278</Y>
    <Z>2034</Z>
  </point>
  <point index="4157">
    <X>18.863</X>
    <Y>31.564</Y>
    <Z>2289</Z>
  </point>
  <point index="4158">
    <X>114.483</X>
    <Y>28.948</Y>
    <Z>2018</Z>
  </point>
  <point index="4159">
    <X>112.394</X>
    <Y>53.708</Y>
    <Z>2120</Z>
  </point>
  <point index="4160">
    <X>118.181</X>
    <Y>19.090</Y>
    <Z>2153</Z>
  </point>
  <point index="4161">
    <X>71.880</X>
    <Y>28.776</Y>
    <Z>2145</Z>
  </point>
  <point index="4162">
    <X>58.876</X>
    <Y>69.184</Y>
    <Z>2290</Z>
  </point>
  <point index="4163">
    <X>9.838</X>
    <Y>59.262</Y>
    <Z>2143</Z>
  </point>
  <point index="4164">
    <X>25.284</X>
    <Y>75.311</Y>
    <Z>2180</Z>
  </point>
  <point index="4165">
    <X>27.734</X>
    <Y>72.971</Y>
    <Z>2081</Z>
  </point>
  <point index="4166">
    <X>102.741</X>
    <Y>47.866</Y>
    <Z>2200</Z>
  </point>
  <point index="4167">
    <X>114.323</X>
    <Y>23.352</Y>
    <Z>2026</Z>
  </point>
  <point index="4168">
    <X>55.127</X>
    <Y>11.121</Y>
    <Z>2106</Z>
  </point>
  <point index="4169">
    <X>51.548</X>
    <Y>62.701</Y>
    <Z>2064</Z>
  </point>
  <point index="4170">
    <X>10.298</X>
    <Y>53.604</Y>
    <Z>2122</Z>
  </point>
  <point index="4171">
    <X>73.141</X>
    <Y>66.184</Y>
    <Z>2083</Z>
  </point>
  <point index="4172">
    <X>51.955</X>
    <Y>27.068</Y>
    <Z>2046</Z>
  </point>
  <point index="4173">
    <X>34.499</X>
    <Y>21.757</Y>
    <Z>2017</Z>
  </point>
  <point index="4174">
    <X>48.923</X>
    <Y>69.618</Y>
    <Z>2184</Z>
  </point>
  <point index="4175">
    <X>37.218</X>
    <Y>20.056</Y>
    <Z>2109</Z>
  </point>
  <point index="4176">
    <X>28.274</X>
    <Y>72.580</Y>
    <Z>2202</Z>
  </point>
  <point index="4177">
    <X>31.790</X>
    <Y>61.792</Y>
    <Z>2149</Z>
  </point>
  <point index="4178">
    <X>109.168</X>
    <Y>31.432</Y>
    <Z>2278</Z>
  </point>
  <point index="4179">
    <X>34.717</X>
    <Y>56.714</Y>
    <Z>2006</Z>
  </point>
  <point index="4180">
    <X>72.169</X>
    <Y>66.033</Y>
    <Z>2131</Z>
  </point>
  <point index="4181">
    <X>52.990</X>
    <Y>67.003</Y>
    <Z>2002</Z>
  </point>
  <point index="4182">
    <X>46.483</X>
    <Y>62.427</Y>
    <Z>2296</Z>
  </point>
  <point index="4183">
    <X>104.750</X>
    <Y>13.620</Y>
    <Z>2227</Z>
  </point>
  <point index="4184">
    <X>33.962</X>
    <Y>72.752</Y>
    <Z>2043</Z>
  </point>
  <point index="4185">
    <X>71.702</X>
    <Y>11.533</Y>
    <Z>2154</Z>
  </point>
  <point index="4186">
    <X>27.475</X>
    <Y>31.212</Y>
    <Z>2023</Z>
  </point>
  <point index="4187">
    <X>106.070</X>
    <Y>6.522</Y>
    <Z>2113</Z>
  </point>
  <point index="4188">
    <X>97.503</X>
    <Y>9.686</Y>
    <Z>2222</Z>
  </point>
  <point index="4189">
    <X>92.145</X>
    <Y>70.462</Y>
    <Z>2037</Z>
  </point>
  <point index="4190">
    <X>18.504</X>
    <Y>36.506</Y>
    <Z>2271</Z>
  </point>
  <point index="4191">
    <X>23.706</X>
    <Y>34.386</Y>
    <Z>2283</Z>
  </point>
  <point index="4192">
    <X>92.776</X>
    <Y>57.326</Y>
    <Z>2008</Z>
  </point>
  <point index="4193">
    <X>18.372</X>
    <Y>28.866</Y>
    <Z>2265</Z>
  </point>
  <point index="4194">
    <X>18.386</X>
    <Y>31.642</Y>
    <Z>2266</Z>
  </point>
  <point index="4195">
    <X>116.360</X>
    <Y>20.284</Y>
    <Z>2069</Z>
  </point>
  <point index="4196">
    <X>32.948</X>
    <Y>68.407</Y>
    <Z>2093</Z>
  </point>
  <point index="4197">
    <X>34.171</X>
    <Y>14.344</Y>
    <Z>2033</Z>
  </point>
  <point index="4198">
    <X>94.006</X>
    <Y>59.361</Y>
    <Z>2052</Z>
  </point>
  <point index="4199">
    <X>18.857</X>
    <Y>65.448</Y>
    <Z>2289</Z>
  </point>
  <point index="4200">
    <X>96.219</X>
    <Y>15.286</Y>
    <Z>2160</Z>
  </point>
  <point index="4201">
    <X>112.274</X>
    <Y>13.043</Y>
    <Z>2126</Z>
  </point>
  <point index="4202">
    <X>111.214</X>
    <Y>17.809</Y>
    <Z>2178</Z>
  </point>
  <point index="4203">
    <X>102.649</X>
    <Y>71.786</Y>
    <Z>2192</Z>
  </point>
  <point index="4204">
    <X>100.331</X>
    <Y>18.935</Y>
    <Z>2021</Z>
  </point>
  <point index="4205">
    <X>13.588</X>
    <Y>70.546</Y>
    <Z>2031</Z>
  </point>
  <point index="4206">
    <X>22.606</X>
    <Y>17.872</Y>
    <Z>2188</Z>
  </point>
  <point index="4207">
    <X>63.571</X>
    <Y>45.352</Y>
    <Z>2272</Z>
  </point>
  <point index="4208">
    <X>99.429</X>
    <Y>75.559</Y>
    <Z>2224</Z>
  </point>
  <point index="4209">
    <X>30.412</X>
    <Y>54.907</Y>
    <Z>2217</Z>
  </point>
  <point index="4210">
    <X>68.320</X>
    <Y>30.633</Y>
    <Z>2212</Z>
  </point>
  <point index="4211">
    <X>64.684</X>
    <Y>46.230</Y>
    <Z>2232</Z>
  </point>
  <point index="4212">
    <X>107.312</X>
    <Y>8.133</Y>
    <Z>2005</Z>
  </point>
  <point index="4213">
    <X>70.352</X>
    <Y>66.869</Y>
    <Z>2220</Z>
  </point>
  <point index="4214">
    <X>12.901</X>
    <Y>28.257</Y>
    <Z>2002</Z>
  </point>
  <point index="4215">
    <X>100.285</X>
    <Y>34.047</Y>
    <Z>2032</Z>
  </point>
  <point index="4216">
    <X>73.313</X>
    <Y>64.123</Y>
    <Z>2075</Z>
  </point>
  <point index="4217">
    <X>15.987</X>
    <Y>59.907</Y>
    <Z>2148</Z>
  </point>
  <point index="4218">
    <X>40.229</X>
    <Y>20.414</Y>
    <Z>2246</Z>
  </point>
  <point index="4219">
    <X>69.987</X>
    <Y>16.714</Y>
    <Z>2238</Z>
  </point>
  <point index="4220">
    <X>19.135</X>
    <Y>63.952</Y>
    <Z>2290</Z>
  </point>
  <point index="4221">
    <X>118.995</X>
    <Y>25.281</Y>
    <Z>2190</Z>
  </point>
  <point index="4222">
    <X>56.575</X>
    <Y>8.628</Y>
    <Z>2177</Z>
  </point>
  <point index="4223">
    <X>119.781</X>
    <Y>66.788</Y>
    <Z>2226</Z>
  </point>
  <point index="4224">
    <X>101.809</X>
    <Y>73.203</Y>
    <Z>2119</Z>
  </point>
  <point index="4225">
    <X>103.389</X>
    <Y>22.084</Y>
    <Z>2256</Z>
  </point>
  <point index="4226">
    <X>25.773</X>
    <Y>71.954</Y>
    <Z>2138</Z>
  </point>
  <point index="4227">
    <X>112.292</X>
    <Y>54.961</Y>
    <Z>2125</Z>
  </point>
  <point index="4228">
    <X>16.422</X>
    <Y>36.066</Y>
    <Z>2170</Z>
  </point>
  <point index="4229">
    <X>21.537</X>
    <Y>44.764</Y>
    <Z>2096</Z>
  </point>
  <point index="4230">
    <X>34.258</X>
    <Y>21.029</Y>
    <Z>2029</Z>
  </point>
  <point index="4231">
    <X>97.549</X>
    <Y>27.146</Y>
    <Z>2225</Z>
  </point>
  <point index="4232">
    <X>52.874</X>
    <Y>74.465</Y>
    <Z>2004</Z>
  </point>
  <point index="4233">
    <X>76.067</X>
    <Y>55.258</Y>
    <Z>2056</Z>
  </point>
  <point index="4234">
    <X>115.354</X>
    <Y>31.556</Y>
    <Z>2023</Z>
  </point>
  <point index="4235">
    <X>99.524</X>
    <Y>7.936</Y>
    <Z>2203</Z>
  </point>
  <point index="4236">
    <X>17.145</X>
    <Y>48.283</Y>
    <Z>2205</Z>
  </point>
  <point index="4237">
    <X>101.799</X>
    <Y>76.886</Y>
    <Z>2119</Z>
  </point>
  <point index="4238">
    <X>17.392</X>
    <Y>64.775</Y>
    <Z>2217</Z>
  </point>
  <point index="4239">
    <X>114.769</X>
    <Y>50.670</Y>
    <Z>2004</Z>
  </point>
  <point index="4240">
    <X>100.172</X>
    <Y>8.936</Y>
    <Z>2057</Z>
  </point>
  <point index="4241">
    <X>93.239</X>
    <Y>25.012</Y>
    <Z>2014</Z>
  </point>
  <point index="4242">
    <X>60.139</X>
    <Y>35.877</Y>
    <Z>2064</Z>
  </point>
  <point index="4243">
    <X>15.761</X>
    <Y>10.077</Y>
    <Z>2137</Z>
  </point>
  <point index="4244">
    <X>73.645</X>
    <Y>76.213</Y>
    <Z>2059</Z>
  </point>
  <point index="4245">
    <X>60.231</X>
    <Y>39.195</Y>
    <Z>2044</Z>
  </point>
  <point index="4246">
    <X>8.229</X>
    <Y>63.128</Y>
    <Z>2216</Z>
  </point>
  <point index="4247">
    <X>54.812</X>
    <Y>64.823</Y>
    <Z>2091</Z>
  </point>
  <point index="4248">
    <X>32.104</X>
    <Y>47.551</Y>
    <Z>2134</Z>
  </point>
  <point index="4249">
    <X>95.326</X>
    <Y>55.904</Y>
    <Z>2116</Z>
  </point>
  <point index="4250">
    <X>47.443</X>
    <Y>19.519</Y>
    <Z>2252</Z>
  </point>
  <point index="4251">
    <X>120.875</X>
    <Y>19.568</Y>
    <Z>2276</Z>
  </point>
  <point index="4252">
    <X>14.049</X>
    <Y>69.722</Y>
    <Z>2054</Z>
  </point>
  <point index="4253">
    <X>66.156</X>
    <Y>52.257</Y>
    <Z>2105</Z>
  </point>
  <point index="4254">
    <X>23.034</X>
    <Y>38.923</Y>
    <Z>2225</Z>
  </point>
  <point index="4255">
    <X>16.466</X>
    <Y>26.675</Y>
    <Z>2172</Z>
  </point>
  <point index="4256">
    <X>22.674</X>
    <Y>59.061</Y>
    <Z>2194</Z>
  </point>
  <point index="4257">
    <X>9.124</X>
    <Y>53.593</Y>
    <Z>2175</Z>
  </point>
  <point index="4258">
    <X>92.258</X>
    <Y>62.526</Y>
    <Z>2032</Z>
  </point>
  <point index="4259">
    <X>107.967</X>
    <Y>20.158</Y>
    <Z>2133</Z>
  </point>
  <point index="4260">
    <X>35.039</X>
    <Y>10.958</Y>
    <Z>2009</Z>
  </point>
  <point index="4261">
    <X>17.898</X>
    <Y>15.582</Y>
    <Z>2242</Z>
  </point>
  <point index="4262">
    <X>22.107</X>
    <Y>16.825</Y>
    <Z>2145</Z>
  </point>
  <point index="4263">
    <X>37.097</X>
    <Y>50.531</Y>
    <Z>2103</Z>
  </point>
  <point index="4264">
    <X>23.235</X>
    <Y>55.269</Y>
    <Z>2243</Z>
  </point>
  <point index="4265">
    <X>53.409</X>
    <Y>34.823</Y>
    <Z>2022</Z>
  </point>
  <point index="4266">
    <X>87.212</X>
    <Y>25.648</Y>
    <Z>2263</Z>
  </point>
  <point index="4267">
    <X>31.485</X>
    <Y>22.649</Y>
    <Z>2164</Z>
  </point>
  <point index="4268">
    <X>21.411</X>
    <Y>37.061</Y>
    <Z>2085</Z>
  </point>
  <point index="4269">
    <X>108.898</X>
    <Y>58.303</Y>
    <Z>2291</Z>
  </point>
  <point index="4270">
    <X>108.855</X>
    <Y>12.650</Y>
    <Z>2293</Z>
  </point>
  <point index="4271">
    <X>65.926</X>
    <Y>38.387</Y>
    <Z>2125</Z>
  </point>
  <point index="4272">
    <X>112.535</X>
    <Y>70.137</Y>
    <Z>2113</Z>
  </point>
  <point index="4273">
    <X>109.108</X>
    <Y>40.392</Y>
    <Z>2281</Z>
  </point>
  <point index="4274">
    <X>20.525</X>
    <Y>16.783</Y>
    <Z>2009</Z>
  </point>
  <point index="4275">
    <X>75.108</X>
    <Y>17.535</Y>
    <Z>2012</Z>
  </point>
  <point index="4276">
    <X>97.958</X>
    <Y>55.520</Y>
    <Z>2245</Z>
  </point>
  <point index="4277">
    <X>32.291</X>
    <Y>66.629</Y>
    <Z>2125</Z>
  </point>
  <point index="4278">
    <X>73.673</X>
    <Y>17.757</Y>
    <Z>2057</Z>
  </point>
  <point index="4279">
    <X>71.149</X>
    <Y>21.385</Y>
    <Z>2181</Z>
  </point>
  <point index="4280">
    <X>102.149</X>
    <Y>24.709</Y>
    <Z>2149</Z>
  </point>
  <point index="4281">
    <X>60.444</X>
    <Y>54.159</Y>
    <Z>2002</Z>
  </point>
  <point index="4282">
    <X>68.849</X>
    <Y>20.856</Y>
    <Z>2293</Z>
  </point>
  <point index="4283">
    <X>99.178</X>
    <Y>24.958</Y>
    <Z>2280</Z>
  </point>
  <point index="4284">
    <X>73.785</X>
    <Y>22.346</Y>
    <Z>2052</Z>
  </point>
  <point index="4285">
    <X>73.015</X>
    <Y>64.159</Y>
    <Z>2090</Z>
  </point>
  <point index="4286">
    <X>57.091</X>
    <Y>23.709</Y>
    <Z>2202</Z>
  </point>
  <point index="4287">
    <X>76.759</X>
    <Y>56.208</Y>
    <Z>2088</Z>
  </point>
  <point index="4288">
    <X>96.949</X>
    <Y>31.038</Y>
    <Z>2195</Z>
  </point>
  <point index="4289">
    <X>74.309</X>
    <Y>63.203</Y>
    <Z>2026</Z>
  </point>
  <point index="4290">
    <X>68.785</X>
    <Y>72.182</Y>
    <Z>2296</Z>
  </point>
  <point index="4291">
    <X>76.086</X>
    <Y>29.460</Y>
    <Z>2057</Z>
  </point>
  <point index="4292">
    <X>29.211</X>
    <Y>51.503</Y>
    <Z>2276</Z>
  </point>
  <point index="4293">
    <X>31.099</X>
    <Y>64.732</Y>
    <Z>2183</Z>
  </point>
  <point index="4294">
    <X>107.447</X>
    <Y>19.325</Y>
    <Z>2016</Z>
  </point>
  <point index="4295">
    <X>47.835</X>
    <Y>67.010</Y>
    <Z>2234</Z>
  </point>
  <point index="4296">
    <X>102.629</X>
    <Y>13.464</Y>
    <Z>2190</Z>
  </point>
  <point index="4297">
    <X>68.598</X>
    <Y>29.449</Y>
    <Z>2275</Z>
  </point>
  <point index="4298">
    <X>60.830</X>
    <Y>9.557</Y>
    <Z>2035</Z>
  </point>
  <point index="4299">
    <X>13.802</X>
    <Y>49.041</Y>
    <Z>2042</Z>
  </point>
  <point index="4300">
    <X>50.752</X>
    <Y>61.403</Y>
    <Z>2101</Z>
  </point>
  <point index="4301">
    <X>118.622</X>
    <Y>24.465</Y>
    <Z>2173</Z>
  </point>
  <point index="4302">
    <X>49.166</X>
    <Y>28.859</Y>
    <Z>2173</Z>
  </point>
  <point index="4303">
    <X>90.918</X>
    <Y>19.054</Y>
    <Z>2093</Z>
  </point>
  <point index="4304">
    <X>30.904</X>
    <Y>15.708</Y>
    <Z>2193</Z>
  </point>
  <point index="4305">
    <X>59.653</X>
    <Y>35.129</Y>
    <Z>2174</Z>
  </point>
  <point index="4306">
    <X>16.473</X>
    <Y>64.236</Y>
    <Z>2172</Z>
  </point>
  <point index="4307">
    <X>59.436</X>
    <Y>12.329</Y>
    <Z>2222</Z>
  </point>
  <point index="4308">
    <X>92.354</X>
    <Y>69.965</Y>
    <Z>2027</Z>
  </point>
  <point index="4309">
    <X>98.302</X>
    <Y>26.743</Y>
    <Z>2261</Z>
  </point>
  <point index="4310">
    <X>20.168</X>
    <Y>8.349</Y>
    <Z>2058</Z>
  </point>
  <point index="4311">
    <X>65.159</X>
    <Y>61.936</Y>
    <Z>2191</Z>
  </point>
  <point index="4312">
    <X>90.050</X>
    <Y>19.561</Y>
    <Z>2133</Z>
  </point>
  <point index="4313">
    <X>117.710</X>
    <Y>55.756</Y>
    <Z>2131</Z>
  </point>
  <point index="4314">
    <X>75.139</X>
    <Y>58.227</Y>
    <Z>2013</Z>
  </point>
  <point index="4315">
    <X>113.152</X>
    <Y>73.258</Y>
    <Z>2083</Z>
  </point>
  <point index="4316">
    <X>51.742</X>
    <Y>65.467</Y>
    <Z>2055</Z>
  </point>
  <point index="4317">
    <X>76.501</X>
    <Y>68.498</Y>
    <Z>2076</Z>
  </point>
  <point index="4318">
    <X>56.893</X>
    <Y>37.875</Y>
    <Z>2193</Z>
  </point>
  <point index="4319">
    <X>34.256</X>
    <Y>47.691</Y>
    <Z>2029</Z>
  </point>
  <point index="4320">
    <X>67.643</X>
    <Y>53.586</Y>
    <Z>2060</Z>
  </point>
  <point index="4321">
    <X>54.997</X>
    <Y>29.358</Y>
    <Z>2100</Z>
  </point>
  <point index="4322">
    <X>74.918</X>
    <Y>15.455</Y>
    <Z>2003</Z>
  </point>
  <point index="4323">
    <X>91.160</X>
    <Y>51.413</Y>
    <Z>2082</Z>
  </point>
  <point index="4324">
    <X>106.506</X>
    <Y>71.980</Y>
    <Z>2075</Z>
  </point>
  <point index="4325">
    <X>118.869</X>
    <Y>66.373</Y>
    <Z>2184</Z>
  </point>
  <point index="4326">
    <X>104.353</X>
    <Y>65.792</Y>
    <Z>2261</Z>
  </point>
  <point index="4327">
    <X>30.272</X>
    <Y>67.665</Y>
    <Z>2224</Z>
  </point>
  <point index="4328">
    <X>54.519</X>
    <Y>50.626</Y>
    <Z>2077</Z>
  </point>
  <point index="4329">
    <X>57.051</X>
    <Y>63.796</Y>
    <Z>2200</Z>
  </point>
  <point index="4330">
    <X>12.539</X>
    <Y>25.620</Y>
    <Z>2019</Z>
  </point>
  <point index="4331">
    <X>18.557</X>
    <Y>30.025</Y>
    <Z>2274</Z>
  </point>
  <point index="4332">
    <X>22.197</X>
    <Y>16.180</Y>
    <Z>2153</Z>
  </point>
  <point index="4333">
    <X>29.753</X>
    <Y>62.660</Y>
    <Z>2249</Z>
  </point>
  <point index="4334">
    <X>102.333</X>
    <Y>49.525</Y>
    <Z>2165</Z>
  </point>
  <point index="4335">
    <X>107.855</X>
    <Y>39.662</Y>
    <Z>2108</Z>
  </point>
  <point index="4336">
    <X>62.832</X>
    <Y>50.476</Y>
    <Z>2208</Z>
  </point>
  <point index="4337">
    <X>107.317</X>
    <Y>21.120</Y>
    <Z>2005</Z>
  </point>
  <point index="4338">
    <X>22.763</X>
    <Y>74.597</Y>
    <Z>2202</Z>
  </point>
  <point index="4339">
    <X>104.115</X>
    <Y>34.420</Y>
    <Z>2281</Z>
  </point>
  <point index="4340">
    <X>33.326</X>
    <Y>25.021</Y>
    <Z>2074</Z>
  </point>
  <point index="4341">
    <X>12.076</X>
    <Y>62.214</Y>
    <Z>2040</Z>
  </point>
  <point index="4342">
    <X>57.758</X>
    <Y>47.279</Y>
    <Z>2235</Z>
  </point>
  <point index="4343">
    <X>108.355</X>
    <Y>53.057</Y>
    <Z>2220</Z>
  </point>
  <point index="4344">
    <X>111.318</X>
    <Y>18.284</Y>
    <Z>2173</Z>
  </point>
  <point index="4345">
    <X>79.047</X>
    <Y>59.974</Y>
    <Z>2192</Z>
  </point>
  <point index="4346">
    <X>19.595</X>
    <Y>78.386</Y>
    <Z>2187</Z>
  </point>
  <point index="4347">
    <X>105.725</X>
    <Y>70.327</Y>
    <Z>2142</Z>
  </point>
  <point index="4348">
    <X>52.608</X>
    <Y>54.411</Y>
    <Z>2016</Z>
  </point>
  <point index="4349">
    <X>31.028</X>
    <Y>49.185</Y>
    <Z>2187</Z>
  </point>
  <point index="4350">
    <X>50.374</X>
    <Y>22.118</Y>
    <Z>2118</Z>
  </point>
  <point index="4351">
    <X>29.007</X>
    <Y>36.885</Y>
    <Z>2285</Z>
  </point>
  <point index="4352">
    <X>27.580</X>
    <Y>38.290</Y>
    <Z>2046</Z>
  </point>
  <point index="4353">
    <X>87.680</X>
    <Y>17.964</Y>
    <Z>2241</Z>
  </point>
  <point index="4354">
    <X>29.833</X>
    <Y>60.884</Y>
    <Z>2245</Z>
  </point>
  <point index="4355">
    <X>96.185</X>
    <Y>46.504</Y>
    <Z>2158</Z>
  </point>
  <point index="4356">
    <X>53.657</X>
    <Y>15.998</Y>
    <Z>2034</Z>
  </point>
  <point index="4357">
    <X>9.402</X>
    <Y>69.735</Y>
    <Z>2163</Z>
  </point>
  <point index="4358">
    <X>36.801</X>
    <Y>21.697</Y>
    <Z>2089</Z>
  </point>
  <point index="4359">
    <X>37.809</X>
    <Y>58.740</Y>
    <Z>2136</Z>
  </point>
  <point index="4360">
    <X>66.697</X>
    <Y>34.906</Y>
    <Z>2058</Z>
  </point>
  <point index="4361">
    <X>36.217</X>
    <Y>66.158</Y>
    <Z>2063</Z>
  </point>
  <point index="4362">
    <X>14.139</X>
    <Y>18.290</Y>
    <Z>2058</Z>
  </point>
  <point index="4363">
    <X>21.819</X>
    <Y>24.080</Y>
    <Z>2120</Z>
  </point>
  <point index="4364">
    <X>95.003</X>
    <Y>18.211</Y>
    <Z>2100</Z>
  </point>
  <point index="4365">
    <X>62.746</X>
    <Y>13.041</Y>
    <Z>2200</Z>
  </point>
  <point index="4366">
    <X>17.996</X>
    <Y>60.085</Y>
    <Z>2247</Z>
  </point>
  <point index="4367">
    <X>17.502</X>
    <Y>60.901</Y>
    <Z>2222</Z>
  </point>
  <point index="4368">
    <X>56.456</X>
    <Y>58.134</Y>
    <Z>2171</Z>
  </point>
  <point index="4369">
    <X>89.085</X>
    <Y>24.893</Y>
    <Z>2177</Z>
  </point>
  <point index="4370">
    <X>24.178</X>
    <Y>46.178</Y>
    <Z>2276</Z>
  </point>
  <point index="4371">
    <X>72.175</X>
    <Y>12.784</Y>
    <Z>2131</Z>
  </point>
  <point index="4372">
    <X>105.412</X>
    <Y>58.331</Y>
    <Z>2169</Z>
  </point>
  <point index="4373">
    <X>58.992</X>
    <Y>67.532</Y>
    <Z>2295</Z>
  </point>
  <point index="4374">
    <X>66.348</X>
    <Y>47.890</Y>
    <Z>2089</Z>
  </point>
  <point index="4375">
    <X>11.192</X>
    <Y>25.882</Y>
    <Z>2081</Z>
  </point>
  <point index="4376">
    <X>58.390</X>
    <Y>13.415</Y>
    <Z>2266</Z>
  </point>
  <point index="4377">
    <X>72.605</X>
    <Y>48.111</Y>
    <Z>2110</Z>
  </point>
  <point index="4378">
    <X>94.175</X>
    <Y>57.992</Y>
    <Z>2060</Z>
  </point>
  <point index="4379">
    <X>50.125</X>
    <Y>33.995</Y>
    <Z>2129</Z>
  </point>
  <point index="4380">
    <X>68.321</X>
    <Y>26.620</Y>
    <Z>2213</Z>
  </point>
  <point index="4381">
    <X>38.890</X>
    <Y>68.877</Y>
    <Z>2185</Z>
  </point>
  <point index="4382">
    <X>119.406</X>
    <Y>66.576</Y>
    <Z>2209</Z>
  </point>
  <point index="4383">
    <X>51.400</X>
    <Y>12.660</Y>
    <Z>2071</Z>
  </point>
  <point index="4384">
    <X>52.184</X>
    <Y>30.153</Y>
    <Z>2035</Z>
  </point>
  <point index="4385">
    <X>89.958</X>
    <Y>33.908</Y>
    <Z>2137</Z>
  </point>
  <point index="4386">
    <X>19.347</X>
    <Y>22.189</Y>
    <Z>2242</Z>
  </point>
  <point index="4387">
    <X>34.045</X>
    <Y>56.317</Y>
    <Z>2039</Z>
  </point>
  <point index="4388">
    <X>89.472</X>
    <Y>61.704</Y>
    <Z>2159</Z>
  </point>
  <point index="4389">
    <X>10.060</X>
    <Y>21.234</Y>
    <Z>2132</Z>
  </point>
  <point index="4390">
    <X>36.802</X>
    <Y>15.136</Y>
    <Z>2089</Z>
  </point>
  <point index="4391">
    <X>89.282</X>
    <Y>27.597</Y>
    <Z>2168</Z>
  </point>
  <point index="4392">
    <X>92.892</X>
    <Y>71.537</Y>
    <Z>2003</Z>
  </point>
  <point index="4393">
    <X>14.190</X>
    <Y>73.710</Y>
    <Z>2060</Z>
  </point>
  <point index="4394">
    <X>67.542</X>
    <Y>13.864</Y>
    <Z>2038</Z>
  </point>
  <point index="4395">
    <X>36.588</X>
    <Y>53.760</Y>
    <Z>2080</Z>
  </point>
  <point index="4396">
    <X>94.246</X>
    <Y>10.641</Y>
    <Z>2063</Z>
  </point>
  <point index="4397">
    <X>67.243</X>
    <Y>56.811</Y>
    <Z>2011</Z>
  </point>
  <point index="4398">
    <X>25.996</X>
    <Y>57.396</Y>
    <Z>2119</Z>
  </point>
  <point index="4399">
    <X>10.695</X>
    <Y>33.289</Y>
    <Z>2103</Z>
  </point>
  <point index="4400">
    <X>101.448</X>
    <Y>27.145</Y>
    <Z>2088</Z>
  </point>
  <point index="4401">
    <X>32.375</X>
    <Y>22.384</Y>
    <Z>2121</Z>
  </point>
  <point index="4402">
    <X>54.796</X>
    <Y>69.112</Y>
    <Z>2090</Z>
  </point>
  <point index="4403">
    <X>70.840</X>
    <Y>49.671</Y>
    <Z>2196</Z>
  </point>
  <point index="4404">
    <X>58.268</X>
    <Y>57.236</Y>
    <Z>2260</Z>
  </point>
  <point index="4405">
    <X>107.935</X>
    <Y>39.350</Y>
    <Z>2126</Z>
  </point>
  <point index="4406">
    <X>35.047</X>
    <Y>50.698</Y>
    <Z>2009</Z>
  </point>
  <point index="4407">
    <X>26.766</X>
    <Y>20.538</Y>
    <Z>2052</Z>
  </point>
  <point index="4408">
    <X>30.367</X>
    <Y>63.074</Y>
    <Z>2219</Z>
  </point>
  <point index="4409">
    <X>60.371</X>
    <Y>13.032</Y>
    <Z>2012</Z>
  </point>
  <point index="4410">
    <X>34.695</X>
    <Y>64.087</Y>
    <Z>2007</Z>
  </point>
  <point index="4411">
    <X>50.668</X>
    <Y>50.349</Y>
    <Z>2105</Z>
  </point>
  <point index="4412">
    <X>92.999</X>
    <Y>58.014</Y>
    <Z>2002</Z>
  </point>
  <point index="4413">
    <X>100.269</X>
    <Y>72.782</Y>
    <Z>2035</Z>
  </point>
  <point index="4414">
    <X>55.265</X>
    <Y>75.553</Y>
    <Z>2113</Z>
  </point>
  <point index="4415">
    <X>87.189</X>
    <Y>26.339</Y>
    <Z>2264</Z>
  </point>
  <point index="4416">
    <X>20.290</X>
    <Y>23.043</Y>
    <Z>2030</Z>
  </point>
  <point index="4417">
    <X>26.803</X>
    <Y>64.697</Y>
    <Z>2049</Z>
  </point>
  <point index="4418">
    <X>9.537</X>
    <Y>54.393</Y>
    <Z>2156</Z>
  </point>
  <point index="4419">
    <X>24.959</X>
    <Y>62.519</Y>
    <Z>2209</Z>
  </point>
  <point index="4420">
    <X>53.568</X>
    <Y>56.170</Y>
    <Z>2030</Z>
  </point>
  <point index="4421">
    <X>60.188</X>
    <Y>77.716</Y>
    <Z>2053</Z>
  </point>
  <point index="4422">
    <X>18.147</X>
    <Y>22.237</Y>
    <Z>2254</Z>
  </point>
  <point index="4423">
    <X>75.660</X>
    <Y>10.793</Y>
    <Z>2037</Z>
  </point>
  <point index="4424">
    <X>12.958</X>
    <Y>73.541</Y>
    <Z>2000</Z>
  </point>
  <point index="4425">
    <X>10.174</X>
    <Y>24.060</Y>
    <Z>2127</Z>
  </point>
  <point index="4426">
    <X>36.537</X>
    <Y>15.534</Y>
    <Z>2077</Z>
  </point>
  <point index="4427">
    <X>12.873</X>
    <Y>56.950</Y>
    <Z>2004</Z>
  </point>
  <point index="4428">
    <X>26.163</X>
    <Y>14.726</Y>
    <Z>2105</Z>
  </point>
  <point index="4429">
    <X>32.669</X>
    <Y>35.402</Y>
    <Z>2107</Z>
  </point>
  <point index="4430">
    <X>91.091</X>
    <Y>70.474</Y>
    <Z>2085</Z>
  </point>
  <point index="4431">
    <X>53.302</X>
    <Y>31.083</Y>
    <Z>2017</Z>
  </point>
  <point index="4432">
    <X>106.860</X>
    <Y>78.218</Y>
    <Z>2044</Z>
  </point>
  <point index="4433">
    <X>49.680</X>
    <Y>70.991</Y>
    <Z>2150</Z>
  </point>
  <point index="4434">
    <X>70.050</X>
    <Y>53.023</Y>
    <Z>2235</Z>
  </point>
  <point index="4435">
    <X>33.638</X>
    <Y>74.957</Y>
    <Z>2059</Z>
  </point>
  <point index="4436">
    <X>27.724</X>
    <Y>56.266</Y>
    <Z>2079</Z>
  </point>
  <point index="4437">
    <X>18.407</X>
    <Y>24.554</Y>
    <Z>2267</Z>
  </point>
  <point index="4438">
    <X>36.762</X>
    <Y>30.584</Y>
    <Z>2088</Z>
  </point>
  <point index="4439">
    <X>24.826</X>
    <Y>67.140</Y>
    <Z>2220</Z>
  </point>
  <point index="4440">
    <X>16.259</X>
    <Y>27.587</Y>
    <Z>2162</Z>
  </point>
  <point index="4441">
    <X>112.846</X>
    <Y>19.793</Y>
    <Z>2098</Z>
  </point>
  <point index="4442">
    <X>98.696</X>
    <Y>52.870</Y>
    <Z>2281</Z>
  </point>
  <point index="4443">
    <X>101.392</X>
    <Y>70.081</Y>
    <Z>2083</Z>
  </point>
  <point index="4444">
    <X>115.376</X>
    <Y>22.692</Y>
    <Z>2024</Z>
  </point>
  <point index="4445">
    <X>37.356</X>
    <Y>68.210</Y>
    <Z>2115</Z>
  </point>
  <point index="4446">
    <X>73.130</X>
    <Y>74.318</Y>
    <Z>2084</Z>
  </point>
  <point index="4447">
    <X>101.727</X>
    <Y>16.060</Y>
    <Z>2112</Z>
  </point>
  <point index="4448">
    <X>59.065</X>
    <Y>74.495</Y>
    <Z>2299</Z>
  </point>
  <point index="4449">
    <X>105.378</X>
    <Y>71.988</Y>
    <Z>2172</Z>
  </point>
  <point index="4450">
    <X>24.145</X>
    <Y>72.624</Y>
    <Z>2279</Z>
  </point>
  <point index="4451">
    <X>18.774</X>
    <Y>60.540</Y>
    <Z>2285</Z>
  </point>
  <point index="4452">
    <X>113.345</X>
    <Y>22.542</Y>
    <Z>2073</Z>
  </point>
  <point index="4453">
    <X>30.843</X>
    <Y>24.278</Y>
    <Z>2196</Z>
  </point>
  <point index="4454">
    <X>59.591</X>
    <Y>11.105</Y>
    <Z>2187</Z>
  </point>
  <point index="4455">
    <X>68.199</X>
    <Y>36.131</Y>
    <Z>2185</Z>
  </point>
  <point index="4456">
    <X>25.229</X>
    <Y>16.938</Y>
    <Z>2185</Z>
  </point>
  <point index="4457">
    <X>39.775</X>
    <Y>29.509</Y>
    <Z>2226</Z>
  </point>
  <point index="4458">
    <X>107.734</X>
    <Y>38.934</Y>
    <Z>2081</Z>
  </point>
  <point index="4459">
    <X>113.295</X>
    <Y>64.675</Y>
    <Z>2076</Z>
  </point>
  <point index="4460">
    <X>59.043</X>
    <Y>37.756</Y>
    <Z>2298</Z>
  </point>
  <point index="4461">
    <X>93.759</X>
    <Y>30.826</Y>
    <Z>2039</Z>
  </point>
  <point index="4462">
    <X>95.723</X>
    <Y>22.409</Y>
    <Z>2135</Z>
  </point>
  <point index="4463">
    <X>59.219</X>
    <Y>73.142</Y>
    <Z>2271</Z>
  </point>
  <point index="4464">
    <X>8.183</X>
    <Y>55.383</Y>
    <Z>2218</Z>
  </point>
  <point index="4465">
    <X>12.267</X>
    <Y>23.563</Y>
    <Z>2031</Z>
  </point>
  <point index="4466">
    <X>76.003</X>
    <Y>35.820</Y>
    <Z>2053</Z>
  </point>
  <point index="4467">
    <X>95.031</X>
    <Y>35.559</Y>
    <Z>2102</Z>
  </point>
  <point index="4468">
    <X>111.115</X>
    <Y>12.144</Y>
    <Z>2182</Z>
  </point>
  <point index="4469">
    <X>87.082</X>
    <Y>27.195</Y>
    <Z>2269</Z>
  </point>
  <point index="4470">
    <X>100.795</X>
    <Y>71.871</Y>
    <Z>2032</Z>
  </point>
  <point index="4471">
    <X>49.504</X>
    <Y>16.489</Y>
    <Z>2158</Z>
  </point>
  <point index="4472">
    <X>91.883</X>
    <Y>61.114</Y>
    <Z>2049</Z>
  </point>
  <point index="4473">
    <X>10.025</X>
    <Y>16.780</Y>
    <Z>2134</Z>
  </point>
  <point index="4474">
    <X>94.386</X>
    <Y>62.786</Y>
    <Z>2070</Z>
  </point>
  <point index="4475">
    <X>64.108</X>
    <Y>14.459</Y>
    <Z>2282</Z>
  </point>
  <point index="4476">
    <X>25.980</X>
    <Y>57.695</Y>
    <Z>2120</Z>
  </point>
  <point index="4477">
    <X>35.966</X>
    <Y>70.679</Y>
    <Z>2051</Z>
  </point>
  <point index="4478">
    <X>102.065</X>
    <Y>67.543</Y>
    <Z>2142</Z>
  </point>
  <point index="4479">
    <X>49.113</X>
    <Y>59.952</Y>
    <Z>2176</Z>
  </point>
  <point index="4480">
    <X>22.083</X>
    <Y>74.412</Y>
    <Z>2143</Z>
  </point>
  <point index="4481">
    <X>64.187</X>
    <Y>28.237</Y>
    <Z>2275</Z>
  </point>
  <point index="4482">
    <X>34.117</X>
    <Y>18.796</Y>
    <Z>2036</Z>
  </point>
  <point index="4483">
    <X>39.105</X>
    <Y>18.718</Y>
    <Z>2195</Z>
  </point>
  <point index="4484">
    <X>34.319</X>
    <Y>55.607</Y>
    <Z>2026</Z>
  </point>
  <point index="4485">
    <X>58.107</X>
    <Y>48.326</Y>
    <Z>2252</Z>
  </point>
  <point index="4486">
    <X>61.301</X>
    <Y>11.847</Y>
    <Z>2076</Z>
  </point>
  <point index="4487">
    <X>78.103</X>
    <Y>61.352</Y>
    <Z>2149</Z>
  </point>
  <point index="4488">
    <X>100.627</X>
    <Y>47.132</Y>
    <Z>2017</Z>
  </point>
  <point index="4489">
    <X>93.869</X>
    <Y>12.653</Y>
    <Z>2045</Z>
  </point>
  <point index="4490">
    <X>105.138</X>
    <Y>68.580</Y>
    <Z>2193</Z>
  </point>
  <point index="4491">
    <X>68.902</X>
    <Y>9.779</Y>
    <Z>2291</Z>
  </point>
  <point index="4492">
    <X>63.740</X>
    <Y>28.963</Y>
    <Z>2286</Z>
  </point>
  <point index="4493">
    <X>6.583</X>
    <Y>21.347</Y>
    <Z>2292</Z>
  </point>
  <point index="4494">
    <X>115.143</X>
    <Y>52.361</Y>
    <Z>2013</Z>
  </point>
  <point index="4495">
    <X>78.990</X>
    <Y>20.509</Y>
    <Z>2190</Z>
  </point>
  <point index="4496">
    <X>30.589</X>
    <Y>56.504</Y>
    <Z>2208</Z>
  </point>
  <point index="4497">
    <X>55.272</X>
    <Y>38.121</Y>
    <Z>2113</Z>
  </point>
  <point index="4498">
    <X>15.873</X>
    <Y>73.785</Y>
    <Z>2143</Z>
  </point>
  <point index="4499">
    <X>37.424</X>
    <Y>14.221</Y>
    <Z>2118</Z>
  </point>
  <point index="4500">
    <X>24.057</X>
    <Y>10.750</Y>
    <Z>2286</Z>
  </point>
  <point index="4501">
    <X>35.565</X>
    <Y>60.912</Y>
    <Z>2033</Z>
  </point>
  <point index="4502">
    <X>90.893</X>
    <Y>54.807</Y>
    <Z>2094</Z>
  </point>
  <point index="4503">
    <X>33.963</X>
    <Y>35.519</Y>
    <Z>2043</Z>
  </point>
  <point index="4504">
    <X>15.673</X>
    <Y>29.640</Y>
    <Z>2133</Z>
  </point>
  <point index="4505">
    <X>67.703</X>
    <Y>22.725</Y>
    <Z>2074</Z>
  </point>
  <point index="4506">
    <X>24.527</X>
    <Y>60.415</Y>
    <Z>2246</Z>
  </point>
  <point index="4507">
    <X>97.890</X>
    <Y>26.430</Y>
    <Z>2241</Z>
  </point>
  <point index="4508">
    <X>62.173</X>
    <Y>30.906</Y>
    <Z>2151</Z>
  </point>
  <point index="4509">
    <X>112.706</X>
    <Y>14.231</Y>
    <Z>2105</Z>
  </point>
  <point index="4510">
    <X>27.586</X>
    <Y>59.678</Y>
    <Z>2048</Z>
  </point>
  <point index="4511">
    <X>117.235</X>
    <Y>27.749</Y>
    <Z>2109</Z>
  </point>
  <point index="4512">
    <X>65.049</X>
    <Y>57.015</Y>
    <Z>2201</Z>
  </point>
  <point index="4513">
    <X>25.424</X>
    <Y>62.581</Y>
    <Z>2168</Z>
  </point>
  <point index="4514">
    <X>23.974</X>
    <Y>13.463</Y>
    <Z>2294</Z>
  </point>
  <point index="4515">
    <X>107.620</X>
    <Y>50.232</Y>
    <Z>2055</Z>
  </point>
  <point index="4516">
    <X>100.104</X>
    <Y>38.692</Y>
    <Z>2072</Z>
  </point>
  <point index="4517">
    <X>101.447</X>
    <Y>74.503</Y>
    <Z>2088</Z>
  </point>
  <point index="4518">
    <X>99.429</X>
    <Y>24.202</Y>
    <Z>2224</Z>
  </point>
  <point index="4519">
    <X>53.759</X>
    <Y>70.415</Y>
    <Z>2039</Z>
  </point>
  <point index="4520">
    <X>37.595</X>
    <Y>16.542</Y>
    <Z>2126</Z>
  </point>
  <point index="4521">
    <X>99.267</X>
    <Y>33.966</Y>
    <Z>2260</Z>
  </point>
  <point index="4522">
    <X>91.867</X>
    <Y>51.258</Y>
    <Z>2050</Z>
  </point>
  <point index="4523">
    <X>55.026</X>
    <Y>76.081</Y>
    <Z>2101</Z>
  </point>
  <point index="4524">
    <X>36.970</X>
    <Y>13.464</Y>
    <Z>2097</Z>
  </point>
  <point index="4525">
    <X>6.784</X>
    <Y>61.972</Y>
    <Z>2282</Z>
  </point>
  <point index="4526">
    <X>92.864</X>
    <Y>29.548</Y>
    <Z>2004</Z>
  </point>
  <point index="4527">
    <X>25.836</X>
    <Y>68.198</Y>
    <Z>2133</Z>
  </point>
  <point index="4528">
    <X>110.112</X>
    <Y>15.815</Y>
    <Z>2231</Z>
  </point>
  <point index="4529">
    <X>60.790</X>
    <Y>57.326</Y>
    <Z>2031</Z>
  </point>
  <point index="4530">
    <X>72.117</X>
    <Y>23.287</Y>
    <Z>2133</Z>
  </point>
  <point index="4531">
    <X>73.753</X>
    <Y>53.007</Y>
    <Z>2054</Z>
  </point>
  <point index="4532">
    <X>65.648</X>
    <Y>59.918</Y>
    <Z>2149</Z>
  </point>
  <point index="4533">
    <X>107.311</X>
    <Y>76.379</Y>
    <Z>2005</Z>
  </point>
  <point index="4534">
    <X>24.693</X>
    <Y>67.556</Y>
    <Z>2232</Z>
  </point>
  <point index="4535">
    <X>24.134</X>
    <Y>13.749</Y>
    <Z>2280</Z>
  </point>
  <point index="4536">
    <X>97.300</X>
    <Y>30.012</Y>
    <Z>2213</Z>
  </point>
  <point index="4537">
    <X>34.480</X>
    <Y>62.451</Y>
    <Z>2018</Z>
  </point>
  <point index="4538">
    <X>74.728</X>
    <Y>29.796</Y>
    <Z>2006</Z>
  </point>
  <point index="4539">
    <X>36.781</X>
    <Y>60.452</Y>
    <Z>2089</Z>
  </point>
  <point index="4540">
    <X>19.604</X>
    <Y>35.710</Y>
    <Z>2185</Z>
  </point>
  <point index="4541">
    <X>19.220</X>
    <Y>34.944</Y>
    <Z>2271</Z>
  </point>
  <point index="4542">
    <X>108.873</X>
    <Y>28.101</Y>
    <Z>2292</Z>
  </point>
  <point index="4543">
    <X>66.997</X>
    <Y>31.125</Y>
    <Z>2033</Z>
  </point>
  <point index="4544">
    <X>73.300</X>
    <Y>29.413</Y>
    <Z>2076</Z>
  </point>
  <point index="4545">
    <X>64.111</X>
    <Y>45.867</Y>
    <Z>2282</Z>
  </point>
  <point index="4546">
    <X>103.670</X>
    <Y>31.899</Y>
    <Z>2280</Z>
  </point>
  <point index="4547">
    <X>71.708</X>
    <Y>17.864</Y>
    <Z>2153</Z>
  </point>
  <point index="4548">
    <X>56.638</X>
    <Y>12.002</Y>
    <Z>2180</Z>
  </point>
  <point index="4549">
    <X>62.633</X>
    <Y>48.636</Y>
    <Z>2191</Z>
  </point>
  <point index="4550">
    <X>96.533</X>
    <Y>12.920</Y>
    <Z>2175</Z>
  </point>
  <point index="4551">
    <X>13.316</X>
    <Y>36.381</Y>
    <Z>2018</Z>
  </point>
  <point index="4552">
    <X>23.009</X>
    <Y>34.456</Y>
    <Z>2223</Z>
  </point>
  <point index="4553">
    <X>100.712</X>
    <Y>62.985</Y>
    <Z>2025</Z>
  </point>
  <point index="4554">
    <X>52.074</X>
    <Y>69.225</Y>
    <Z>2040</Z>
  </point>
  <point index="4555">
    <X>18.732</X>
    <Y>50.837</Y>
    <Z>2282</Z>
  </point>
  <point index="4556">
    <X>113.894</X>
    <Y>59.854</Y>
    <Z>2047</Z>
  </point>
  <point index="4557">
    <X>48.292</X>
    <Y>53.847</Y>
    <Z>2213</Z>
  </point>
  <point index="4558">
    <X>98.276</X>
    <Y>14.724</Y>
    <Z>2260</Z>
  </point>
  <point index="4559">
    <X>55.555</X>
    <Y>47.813</Y>
    <Z>2127</Z>
  </point>
  <point index="4560">
    <X>61.475</X>
    <Y>66.080</Y>
    <Z>2091</Z>
  </point>
  <point index="4561">
    <X>78.257</X>
    <Y>67.057</Y>
    <Z>2156</Z>
  </point>
  <point index="4562">
    <X>110.844</X>
    <Y>33.164</Y>
    <Z>2196</Z>
  </point>
  <point index="4563">
    <X>57.465</X>
    <Y>53.228</Y>
    <Z>2221</Z>
  </point>
  <point index="4564">
    <X>70.191</X>
    <Y>52.623</Y>
    <Z>2228</Z>
  </point>
  <point index="4565">
    <X>31.803</X>
    <Y>51.583</Y>
    <Z>2149</Z>
  </point>
  <point index="4566">
    <X>50.878</X>
    <Y>58.425</Y>
    <Z>2095</Z>
  </point>
  <point index="4567">
    <X>57.522</X>
    <Y>63.678</Y>
    <Z>2223</Z>
  </point>
  <point index="4568">
    <X>34.198</X>
    <Y>23.122</Y>
    <Z>2032</Z>
  </point>
  <point index="4569">
    <X>112.357</X>
    <Y>48.681</Y>
    <Z>2122</Z>
  </point>
  <point index="4570">
    <X>71.397</X>
    <Y>73.755</Y>
    <Z>2169</Z>
  </point>
  <point index="4571">
    <X>69.986</X>
    <Y>13.630</Y>
    <Z>2238</Z>
  </point>
  <point index="4572">
    <X>58.264</X>
    <Y>67.068</Y>
    <Z>2260</Z>
  </point>
  <point index="4573">
    <X>13.934</X>
    <Y>10.376</Y>
    <Z>2048</Z>
  </point>
  <point index="4574">
    <X>48.583</X>
    <Y>57.573</Y>
    <Z>2200</Z>
  </point>
  <point index="4575">
    <X>21.392</X>
    <Y>61.313</Y>
    <Z>2083</Z>
  </point>
  <point index="4576">
    <X>35.075</X>
    <Y>62.991</Y>
    <Z>2010</Z>
  </point>
  <point index="4577">
    <X>22.285</X>
    <Y>29.354</Y>
    <Z>2161</Z>
  </point>
  <point index="4578">
    <X>62.529</X>
    <Y>25.639</Y>
    <Z>2182</Z>
  </point>
  <point index="4579">
    <X>23.129</X>
    <Y>45.571</Y>
    <Z>2233</Z>
  </point>
  <point index="4580">
    <X>66.447</X>
    <Y>32.058</Y>
    <Z>2080</Z>
  </point>
  <point index="4581">
    <X>59.309</X>
    <Y>22.465</Y>
    <Z>2251</Z>
  </point>
  <point index="4582">
    <X>115.194</X>
    <Y>14.050</Y>
    <Z>2016</Z>
  </point>
  <point index="4583">
    <X>68.716</X>
    <Y>71.587</Y>
    <Z>2300</Z>
  </point>
  <point index="4584">
    <X>59.092</X>
    <Y>71.689</Y>
    <Z>2300</Z>
  </point>
  <point index="4585">
    <X>24.765</X>
    <Y>23.349</Y>
    <Z>2225</Z>
  </point>
  <point index="4586">
    <X>70.225</X>
    <Y>56.862</Y>
    <Z>2226</Z>
  </point>
  <point index="4587">
    <X>93.127</X>
    <Y>74.752</Y>
    <Z>2009</Z>
  </point>
  <point index="4588">
    <X>35.274</X>
    <Y>15.738</Y>
    <Z>2020</Z>
  </point>
  <point index="4589">
    <X>21.968</X>
    <Y>58.180</Y>
    <Z>2133</Z>
  </point>
  <point index="4590">
    <X>34.118</X>
    <Y>27.043</Y>
    <Z>2036</Z>
  </point>
  <point index="4591">
    <X>89.026</X>
    <Y>65.638</Y>
    <Z>2180</Z>
  </point>
  <point index="4592">
    <X>13.912</X>
    <Y>57.252</Y>
    <Z>2047</Z>
  </point>
  <point index="4593">
    <X>112.182</X>
    <Y>73.311</Y>
    <Z>2130</Z>
  </point>
  <point index="4594">
    <X>69.939</X>
    <Y>64.377</Y>
    <Z>2240</Z>
  </point>
  <point index="4595">
    <X>90.640</X>
    <Y>57.959</Y>
    <Z>2106</Z>
  </point>
  <point index="4596">
    <X>32.443</X>
    <Y>46.980</Y>
    <Z>2118</Z>
  </point>
  <point index="4597">
    <X>7.440</X>
    <Y>63.856</Y>
    <Z>2252</Z>
  </point>
  <point index="4598">
    <X>112.066</X>
    <Y>47.774</Y>
    <Z>2136</Z>
  </point>
  <point index="4599">
    <X>99.421</X>
    <Y>18.791</Y>
    <Z>2226</Z>
  </point>
  <point index="4600">
    <X>92.552</X>
    <Y>54.985</Y>
    <Z>2018</Z>
  </point>
  <point index="4601">
    <X>96.837</X>
    <Y>72.207</Y>
    <Z>2190</Z>
  </point>
  <point index="4602">
    <X>58.345</X>
    <Y>28.013</Y>
    <Z>2264</Z>
  </point>
  <point index="4603">
    <X>51.676</X>
    <Y>53.155</Y>
    <Z>2058</Z>
  </point>
  <point index="4604">
    <X>20.731</X>
    <Y>36.933</Y>
    <Z>2026</Z>
  </point>
  <point index="4605">
    <X>89.554</X>
    <Y>23.806</Y>
    <Z>2156</Z>
  </point>
  <point index="4606">
    <X>25.558</X>
    <Y>52.346</Y>
    <Z>2157</Z>
  </point>
  <point index="4607">
    <X>105.704</X>
    <Y>37.920</Y>
    <Z>2144</Z>
  </point>
  <point index="4608">
    <X>75.311</X>
    <Y>49.704</Y>
    <Z>2021</Z>
  </point>
  <point index="4609">
    <X>32.280</X>
    <Y>10.007</Y>
    <Z>2125</Z>
  </point>
  <point index="4610">
    <X>77.913</X>
    <Y>27.186</Y>
    <Z>2140</Z>
  </point>
  <point index="4611">
    <X>107.408</X>
    <Y>59.155</Y>
    <Z>2008</Z>
  </point>
  <point index="4612">
    <X>69.474</X>
    <Y>72.375</Y>
    <Z>2263</Z>
  </point>
  <point index="4613">
    <X>106.284</X>
    <Y>40.607</Y>
    <Z>2094</Z>
  </point>
  <point index="4614">
    <X>61.877</X>
    <Y>26.543</Y>
    <Z>2125</Z>
  </point>
  <point index="4615">
    <X>31.741</X>
    <Y>65.113</Y>
    <Z>2152</Z>
  </point>
  <point index="4616">
    <X>29.759</X>
    <Y>49.491</Y>
    <Z>2249</Z>
  </point>
  <point index="4617">
    <X>59.277</X>
    <Y>78.221</Y>
    <Z>2258</Z>
  </point>
  <point index="4618">
    <X>94.172</X>
    <Y>18.835</Y>
    <Z>2060</Z>
  </point>
  <point index="4619">
    <X>93.828</X>
    <Y>72.151</Y>
    <Z>2043</Z>
  </point>
  <point index="4620">
    <X>99.067</X>
    <Y>17.636</Y>
    <Z>2299</Z>
  </point>
  <point index="4621">
    <X>54.190</X>
    <Y>47.460</Y>
    <Z>2060</Z>
  </point>
  <point index="4622">
    <X>106.561</X>
    <Y>27.119</Y>
    <Z>2070</Z>
  </point>
  <point index="4623">
    <X>12.497</X>
    <Y>48.609</Y>
    <Z>2021</Z>
  </point>
  <point index="4624">
    <X>15.779</X>
    <Y>68.130</Y>
    <Z>2138</Z>
  </point>
  <point index="4625">
    <X>116.803</X>
    <Y>69.121</Y>
    <Z>2090</Z>
  </point>
  <point index="4626">
    <X>61.171</X>
    <Y>30.275</Y>
    <Z>2064</Z>
  </point>
  <point index="4627">
    <X>10.733</X>
    <Y>71.925</Y>
    <Z>2102</Z>
  </point>
  <point index="4628">
    <X>105.621</X>
    <Y>17.267</Y>
    <Z>2151</Z>
  </point>
  <point index="4629">
    <X>93.791</X>
    <Y>33.743</Y>
    <Z>2041</Z>
  </point>
  <point index="4630">
    <X>35.919</X>
    <Y>32.130</Y>
    <Z>2049</Z>
  </point>
  <point index="4631">
    <X>93.476</X>
    <Y>59.913</Y>
    <Z>2026</Z>
  </point>
  <point index="4632">
    <X>36.998</X>
    <Y>61.843</Y>
    <Z>2098</Z>
  </point>
  <point index="4633">
    <X>32.478</X>
    <Y>30.086</Y>
    <Z>2116</Z>
  </point>
  <point index="4634">
    <X>119.598</X>
    <Y>55.212</Y>
    <Z>2217</Z>
  </point>
  <point index="4635">
    <X>52.835</X>
    <Y>69.326</Y>
    <Z>2005</Z>
  </point>
  <point index="4636">
    <X>28.101</X>
    <Y>49.019</Y>
    <Z>2163</Z>
  </point>
  <point index="4637">
    <X>20.292</X>
    <Y>36.320</Y>
    <Z>2030</Z>
  </point>
  <point index="4638">
    <X>17.880</X>
    <Y>67.352</Y>
    <Z>2241</Z>
  </point>
  <point index="4639">
    <X>89.108</X>
    <Y>57.816</Y>
    <Z>2176</Z>
  </point>
  <point index="4640">
    <X>12.737</X>
    <Y>25.598</Y>
    <Z>2010</Z>
  </point>
  <point index="4641">
    <X>22.503</X>
    <Y>30.572</Y>
    <Z>2179</Z>
  </point>
  <point index="4642">
    <X>103.282</X>
    <Y>22.702</Y>
    <Z>2247</Z>
  </point>
  <point index="4643">
    <X>53.900</X>
    <Y>50.522</Y>
    <Z>2046</Z>
  </point>
  <point index="4644">
    <X>50.877</X>
    <Y>55.828</Y>
    <Z>2095</Z>
  </point>
  <point index="4645">
    <X>18.170</X>
    <Y>53.850</Y>
    <Z>2255</Z>
  </point>
  <point index="4646">
    <X>55.891</X>
    <Y>74.516</Y>
    <Z>2144</Z>
  </point>
  <point index="4647">
    <X>22.284</X>
    <Y>24.680</Y>
    <Z>2160</Z>
  </point>
  <point index="4648">
    <X>23.474</X>
    <Y>18.742</Y>
    <Z>2263</Z>
  </point>
  <point index="4649">
    <X>53.695</X>
    <Y>16.814</Y>
    <Z>2036</Z>
  </point>
  <point index="4650">
    <X>58.909</X>
    <Y>61.320</Y>
    <Z>2291</Z>
  </point>
  <point index="4651">
    <X>94.988</X>
    <Y>64.342</Y>
    <Z>2100</Z>
  </point>
  <point index="4652">
    <X>104.202</X>
    <Y>68.035</Y>
    <Z>2274</Z>
  </point>
  <point index="4653">
    <X>69.465</X>
    <Y>74.032</Y>
    <Z>2263</Z>
  </point>
  <point index="4654">
    <X>76.792</X>
    <Y>68.438</Y>
    <Z>2089</Z>
  </point>
  <point index="4655">
    <X>103.412</X>
    <Y>56.287</Y>
    <Z>2258</Z>
  </point>
[truncated: 460,540 more chars]
