# Supplementary material for: LIFTOSCOPE: development of an automated AI-based module for time-effective and contactless analysis and isolation of cells in microtiter plates
Source: J Biol Eng. 2023 Feb 7;17:10. doi: 10.1186/s13036-023-00329-9 (PMC9903473; doi:10.1186/s13036-023-00329-9)
Supplement: Supplementary file 1 — Additional file 1. [file 13036_2023_329_MOESM1_ESM.zip › Points23.xml]

<points>
  <point index="1">
    <X>36.814</X>
    <Y>23.385</Y>
    <Z>2048</Z>
  </point>
  <point index="2">
    <X>70.650</X>
    <Y>49.281</Y>
    <Z>2248</Z>
  </point>
  <point index="3">
    <X>109.559</X>
    <Y>32.197</Y>
    <Z>2073</Z>
  </point>
  <point index="4">
    <X>54.664</X>
    <Y>55.231</Y>
    <Z>2207</Z>
  </point>
  <point index="5">
    <X>56.074</X>
    <Y>30.456</Y>
    <Z>2267</Z>
  </point>
  <point index="6">
    <X>63.531</X>
    <Y>39.017</Y>
    <Z>2279</Z>
  </point>
  <point index="7">
    <X>55.034</X>
    <Y>55.639</Y>
    <Z>2223</Z>
  </point>
  <point index="8">
    <X>98.473</X>
    <Y>45.747</Y>
    <Z>2036</Z>
  </point>
  <point index="9">
    <X>79.523</X>
    <Y>60.761</Y>
    <Z>2138</Z>
  </point>
  <point index="10">
    <X>12.311</X>
    <Y>71.765</Y>
    <Z>2105</Z>
  </point>
  <point index="11">
    <X>101.175</X>
    <Y>56.993</Y>
    <Z>2143</Z>
  </point>
  <point index="12">
    <X>105.810</X>
    <Y>23.335</Y>
    <Z>2190</Z>
  </point>
  <point index="13">
    <X>13.091</X>
    <Y>22.233</Y>
    <Z>2139</Z>
  </point>
  <point index="14">
    <X>102.747</X>
    <Y>41.084</Y>
    <Z>2234</Z>
  </point>
  <point index="15">
    <X>60.866</X>
    <Y>14.540</Y>
    <Z>2125</Z>
  </point>
  <point index="16">
    <X>62.679</X>
    <Y>27.513</Y>
    <Z>2230</Z>
  </point>
  <point index="17">
    <X>48.789</X>
    <Y>68.139</Y>
    <Z>2093</Z>
  </point>
  <point index="18">
    <X>48.779</X>
    <Y>19.517</Y>
    <Z>2094</Z>
  </point>
  <point index="19">
    <X>61.522</X>
    <Y>9.994</Y>
    <Z>2163</Z>
  </point>
  <point index="20">
    <X>21.051</X>
    <Y>69.342</Y>
    <Z>2136</Z>
  </point>
  <point index="21">
    <X>52.062</X>
    <Y>70.344</Y>
    <Z>2095</Z>
  </point>
  <point index="22">
    <X>91.214</X>
    <Y>67.228</Y>
    <Z>2058</Z>
  </point>
  <point index="23">
    <X>33.485</X>
    <Y>30.333</Y>
    <Z>2192</Z>
  </point>
  <point index="24">
    <X>99.992</X>
    <Y>11.875</Y>
    <Z>2075</Z>
  </point>
  <point index="25">
    <X>22.803</X>
    <Y>29.859</Y>
    <Z>2237</Z>
  </point>
  <point index="26">
    <X>77.392</X>
    <Y>33.998</Y>
    <Z>2023</Z>
  </point>
  <point index="27">
    <X>32.079</X>
    <Y>73.184</Y>
    <Z>2252</Z>
  </point>
  <point index="28">
    <X>10.683</X>
    <Y>20.185</Y>
    <Z>2035</Z>
  </point>
  <point index="29">
    <X>115.882</X>
    <Y>65.361</Y>
    <Z>2088</Z>
  </point>
  <point index="30">
    <X>108.357</X>
    <Y>61.985</Y>
    <Z>2043</Z>
  </point>
  <point index="31">
    <X>73.620</X>
    <Y>20.096</Y>
    <Z>2186</Z>
  </point>
  <point index="32">
    <X>79.518</X>
    <Y>24.449</Y>
    <Z>2137</Z>
  </point>
  <point index="33">
    <X>71.283</X>
    <Y>36.067</Y>
    <Z>2287</Z>
  </point>
  <point index="34">
    <X>55.524</X>
    <Y>58.647</Y>
    <Z>2244</Z>
  </point>
  <point index="35">
    <X>88.007</X>
    <Y>17.349</Y>
    <Z>2161</Z>
  </point>
  <point index="36">
    <X>63.381</X>
    <Y>37.668</Y>
    <Z>2270</Z>
  </point>
  <point index="37">
    <X>23.820</X>
    <Y>29.530</Y>
    <Z>2295</Z>
  </point>
  <point index="38">
    <X>29.418</X>
    <Y>65.363</Y>
    <Z>2050</Z>
  </point>
  <point index="39">
    <X>70.053</X>
    <Y>47.743</Y>
    <Z>2152</Z>
  </point>
  <point index="40">
    <X>66.726</X>
    <Y>75.535</Y>
    <Z>2137</Z>
  </point>
  <point index="41">
    <X>15.613</X>
    <Y>15.461</Y>
    <Z>2248</Z>
  </point>
  <point index="42">
    <X>65.042</X>
    <Y>41.024</Y>
    <Z>2234</Z>
  </point>
  <point index="43">
    <X>120.687</X>
    <Y>62.178</Y>
    <Z>2238</Z>
  </point>
  <point index="44">
    <X>58.741</X>
    <Y>7.388</Y>
    <Z>2003</Z>
  </point>
  <point index="45">
    <X>61.950</X>
    <Y>64.381</Y>
    <Z>2188</Z>
  </point>
  <point index="46">
    <X>66.629</X>
    <Y>47.418</Y>
    <Z>2143</Z>
  </point>
  <point index="47">
    <X>14.696</X>
    <Y>15.607</Y>
    <Z>2208</Z>
  </point>
  <point index="48">
    <X>34.347</X>
    <Y>70.629</Y>
    <Z>2155</Z>
  </point>
  <point index="49">
    <X>26.968</X>
    <Y>47.673</Y>
    <Z>2123</Z>
  </point>
  <point index="50">
    <X>74.551</X>
    <Y>21.564</Y>
    <Z>2146</Z>
  </point>
  <point index="51">
    <X>86.442</X>
    <Y>62.259</Y>
    <Z>2296</Z>
  </point>
  <point index="52">
    <X>74.209</X>
    <Y>54.809</Y>
    <Z>2160</Z>
  </point>
  <point index="53">
    <X>114.583</X>
    <Y>21.007</Y>
    <Z>2144</Z>
  </point>
  <point index="54">
    <X>98.591</X>
    <Y>14.359</Y>
    <Z>2017</Z>
  </point>
  <point index="55">
    <X>17.172</X>
    <Y>74.769</Y>
    <Z>2245</Z>
  </point>
  <point index="56">
    <X>90.976</X>
    <Y>62.559</Y>
    <Z>2048</Z>
  </point>
  <point index="57">
    <X>104.422</X>
    <Y>67.673</Y>
    <Z>2270</Z>
  </point>
  <point index="58">
    <X>79.604</X>
    <Y>68.372</Y>
    <Z>2145</Z>
  </point>
  <point index="59">
    <X>99.023</X>
    <Y>21.247</Y>
    <Z>2019</Z>
  </point>
  <point index="60">
    <X>91.379</X>
    <Y>34.847</Y>
    <Z>2065</Z>
  </point>
  <point index="61">
    <X>104.935</X>
    <Y>15.033</Y>
    <Z>2240</Z>
  </point>
  <point index="62">
    <X>72.734</X>
    <Y>34.992</Y>
    <Z>2224</Z>
  </point>
  <point index="63">
    <X>111.645</X>
    <Y>66.935</Y>
    <Z>2271</Z>
  </point>
  <point index="64">
    <X>62.799</X>
    <Y>21.553</Y>
    <Z>2237</Z>
  </point>
  <point index="65">
    <X>77.489</X>
    <Y>53.728</Y>
    <Z>2019</Z>
  </point>
  <point index="66">
    <X>107.544</X>
    <Y>73.229</Y>
    <Z>2090</Z>
  </point>
  <point index="67">
    <X>93.202</X>
    <Y>67.569</Y>
    <Z>2144</Z>
  </point>
  <point index="68">
    <X>96.034</X>
    <Y>20.466</Y>
    <Z>2266</Z>
  </point>
  <point index="69">
    <X>35.595</X>
    <Y>60.809</Y>
    <Z>2101</Z>
  </point>
  <point index="70">
    <X>91.193</X>
    <Y>50.702</Y>
    <Z>2057</Z>
  </point>
  <point index="71">
    <X>66.077</X>
    <Y>24.403</Y>
    <Z>2175</Z>
  </point>
  <point index="72">
    <X>74.380</X>
    <Y>51.957</Y>
    <Z>2153</Z>
  </point>
  <point index="73">
    <X>72.907</X>
    <Y>19.647</Y>
    <Z>2217</Z>
  </point>
  <point index="74">
    <X>75.861</X>
    <Y>21.718</Y>
    <Z>2089</Z>
  </point>
  <point index="75">
    <X>49.720</X>
    <Y>52.074</Y>
    <Z>2013</Z>
  </point>
  <point index="76">
    <X>96.119</X>
    <Y>33.139</Y>
    <Z>2269</Z>
  </point>
  <point index="77">
    <X>52.806</X>
    <Y>10.219</Y>
    <Z>2127</Z>
  </point>
  <point index="78">
    <X>96.081</X>
    <Y>74.814</Y>
    <Z>2268</Z>
  </point>
  <point index="79">
    <X>12.340</X>
    <Y>24.249</Y>
    <Z>2107</Z>
  </point>
  <point index="80">
    <X>77.643</X>
    <Y>31.023</Y>
    <Z>2012</Z>
  </point>
  <point index="81">
    <X>11.714</X>
    <Y>15.187</Y>
    <Z>2080</Z>
  </point>
  <point index="82">
    <X>108.951</X>
    <Y>8.515</Y>
    <Z>2009</Z>
  </point>
  <point index="83">
    <X>77.896</X>
    <Y>64.588</Y>
    <Z>2002</Z>
  </point>
  <point index="84">
    <X>32.743</X>
    <Y>13.696</Y>
    <Z>2224</Z>
  </point>
  <point index="85">
    <X>54.800</X>
    <Y>71.647</Y>
    <Z>2213</Z>
  </point>
  <point index="86">
    <X>52.695</X>
    <Y>26.416</Y>
    <Z>2122</Z>
  </point>
  <point index="87">
    <X>99.423</X>
    <Y>18.345</Y>
    <Z>2042</Z>
  </point>
  <point index="88">
    <X>100.752</X>
    <Y>22.197</Y>
    <Z>2119</Z>
  </point>
  <point index="89">
    <X>48.033</X>
    <Y>30.923</Y>
    <Z>2159</Z>
  </point>
  <point index="90">
    <X>24.144</X>
    <Y>45.272</Y>
    <Z>2286</Z>
  </point>
  <point index="91">
    <X>102.854</X>
    <Y>44.975</Y>
    <Z>2240</Z>
  </point>
  <point index="92">
    <X>95.238</X>
    <Y>67.306</Y>
    <Z>2231</Z>
  </point>
  <point index="93">
    <X>70.350</X>
    <Y>73.050</Y>
    <Z>2200</Z>
  </point>
  <point index="94">
    <X>10.603</X>
    <Y>55.093</Y>
    <Z>2032</Z>
  </point>
  <point index="95">
    <X>38.198</X>
    <Y>14.349</Y>
    <Z>2023</Z>
  </point>
  <point index="96">
    <X>69.799</X>
    <Y>34.465</Y>
    <Z>2112</Z>
  </point>
  <point index="97">
    <X>103.373</X>
    <Y>58.793</Y>
    <Z>2270</Z>
  </point>
  <point index="98">
    <X>95.770</X>
    <Y>49.603</Y>
    <Z>2254</Z>
  </point>
  <point index="99">
    <X>35.254</X>
    <Y>69.375</Y>
    <Z>2115</Z>
  </point>
  <point index="100">
    <X>24.592</X>
    <Y>59.407</Y>
    <Z>2260</Z>
  </point>
  <point index="101">
    <X>49.790</X>
    <Y>31.595</Y>
    <Z>2007</Z>
  </point>
  <point index="102">
    <X>59.154</X>
    <Y>10.845</Y>
    <Z>2026</Z>
  </point>
  <point index="103">
    <X>36.027</X>
    <Y>60.255</Y>
    <Z>2082</Z>
  </point>
  <point index="104">
    <X>10.348</X>
    <Y>54.193</Y>
    <Z>2021</Z>
  </point>
  <point index="105">
    <X>23.281</X>
    <Y>6.782</Y>
    <Z>2264</Z>
  </point>
  <point index="106">
    <X>20.021</X>
    <Y>76.960</Y>
    <Z>2076</Z>
  </point>
  <point index="107">
    <X>102.655</X>
    <Y>11.556</Y>
    <Z>2228</Z>
  </point>
  <point index="108">
    <X>99.100</X>
    <Y>46.397</Y>
    <Z>2023</Z>
  </point>
  <point index="109">
    <X>7.573</X>
    <Y>17.647</Y>
    <Z>2199</Z>
  </point>
  <point index="110">
    <X>92.400</X>
    <Y>69.933</Y>
    <Z>2109</Z>
  </point>
  <point index="111">
    <X>96.400</X>
    <Y>65.510</Y>
    <Z>2282</Z>
  </point>
  <point index="112">
    <X>110.076</X>
    <Y>46.369</Y>
    <Z>2156</Z>
  </point>
  <point index="113">
    <X>109.897</X>
    <Y>77.511</Y>
    <Z>2127</Z>
  </point>
  <point index="114">
    <X>56.058</X>
    <Y>21.569</Y>
    <Z>2267</Z>
  </point>
  <point index="115">
    <X>17.465</X>
    <Y>56.545</Y>
    <Z>2198</Z>
  </point>
  <point index="116">
    <X>104.662</X>
    <Y>75.132</Y>
    <Z>2256</Z>
  </point>
  <point index="117">
    <X>38.527</X>
    <Y>52.520</Y>
    <Z>2051</Z>
  </point>
  <point index="118">
    <X>56.133</X>
    <Y>13.392</Y>
    <Z>2270</Z>
  </point>
  <point index="119">
    <X>67.400</X>
    <Y>47.593</Y>
    <Z>2098</Z>
  </point>
  <point index="120">
    <X>108.524</X>
    <Y>28.715</Y>
    <Z>2034</Z>
  </point>
  <point index="121">
    <X>102.768</X>
    <Y>35.091</Y>
    <Z>2235</Z>
  </point>
  <point index="122">
    <X>33.045</X>
    <Y>67.195</Y>
    <Z>2211</Z>
  </point>
  <point index="123">
    <X>52.130</X>
    <Y>27.908</Y>
    <Z>2098</Z>
  </point>
  <point index="124">
    <X>7.746</X>
    <Y>28.899</Y>
    <Z>2184</Z>
  </point>
  <point index="125">
    <X>20.019</X>
    <Y>68.972</Y>
    <Z>2076</Z>
  </point>
  <point index="126">
    <X>98.866</X>
    <Y>54.333</Y>
    <Z>2010</Z>
  </point>
  <point index="127">
    <X>88.814</X>
    <Y>65.890</Y>
    <Z>2091</Z>
  </point>
  <point index="128">
    <X>39.643</X>
    <Y>21.004</Y>
    <Z>2148</Z>
  </point>
  <point index="129">
    <X>75.900</X>
    <Y>28.060</Y>
    <Z>2088</Z>
  </point>
  <point index="130">
    <X>13.637</X>
    <Y>19.809</Y>
    <Z>2162</Z>
  </point>
  <point index="131">
    <X>93.363</X>
    <Y>34.062</Y>
    <Z>2151</Z>
  </point>
  <point index="132">
    <X>110.593</X>
    <Y>28.798</Y>
    <Z>2239</Z>
  </point>
  <point index="133">
    <X>61.576</X>
    <Y>49.692</Y>
    <Z>2166</Z>
  </point>
  <point index="134">
    <X>95.432</X>
    <Y>65.728</Y>
    <Z>2240</Z>
  </point>
  <point index="135">
    <X>34.790</X>
    <Y>73.828</Y>
    <Z>2135</Z>
  </point>
  <point index="136">
    <X>105.910</X>
    <Y>34.772</Y>
    <Z>2184</Z>
  </point>
  <point index="137">
    <X>99.496</X>
    <Y>8.502</Y>
    <Z>2046</Z>
  </point>
  <point index="138">
    <X>110.041</X>
    <Y>35.246</Y>
    <Z>2150</Z>
  </point>
  <point index="139">
    <X>46.948</X>
    <Y>59.991</Y>
    <Z>2253</Z>
  </point>
  <point index="140">
    <X>57.981</X>
    <Y>61.651</Y>
    <Z>2115</Z>
  </point>
  <point index="141">
    <X>63.347</X>
    <Y>14.726</Y>
    <Z>2268</Z>
  </point>
  <point index="142">
    <X>59.715</X>
    <Y>14.870</Y>
    <Z>2059</Z>
  </point>
  <point index="143">
    <X>8.688</X>
    <Y>27.154</Y>
    <Z>2102</Z>
  </point>
  <point index="144">
    <X>51.413</X>
    <Y>30.958</Y>
    <Z>2067</Z>
  </point>
  <point index="145">
    <X>62.212</X>
    <Y>19.222</Y>
    <Z>2203</Z>
  </point>
  <point index="146">
    <X>102.700</X>
    <Y>9.198</Y>
    <Z>2231</Z>
  </point>
  <point index="147">
    <X>67.880</X>
    <Y>52.016</Y>
    <Z>2071</Z>
  </point>
  <point index="148">
    <X>96.793</X>
    <Y>59.173</Y>
    <Z>2298</Z>
  </point>
  <point index="149">
    <X>105.184</X>
    <Y>37.709</Y>
    <Z>2226</Z>
  </point>
  <point index="150">
    <X>100.775</X>
    <Y>55.443</Y>
    <Z>2120</Z>
  </point>
  <point index="151">
    <X>27.237</X>
    <Y>67.235</Y>
    <Z>2108</Z>
  </point>
  <point index="152">
    <X>29.363</X>
    <Y>61.515</Y>
    <Z>2041</Z>
  </point>
  <point index="153">
    <X>22.815</X>
    <Y>60.951</Y>
    <Z>2237</Z>
  </point>
  <point index="154">
    <X>119.829</X>
    <Y>64.462</Y>
    <Z>2164</Z>
  </point>
  <point index="155">
    <X>118.119</X>
    <Y>20.004</Y>
    <Z>2016</Z>
  </point>
  <point index="156">
    <X>68.903</X>
    <Y>56.101</Y>
    <Z>2012</Z>
  </point>
  <point index="157">
    <X>61.951</X>
    <Y>73.330</Y>
    <Z>2188</Z>
  </point>
  <point index="158">
    <X>74.435</X>
    <Y>63.203</Y>
    <Z>2151</Z>
  </point>
  <point index="159">
    <X>74.900</X>
    <Y>69.337</Y>
    <Z>2131</Z>
  </point>
  <point index="160">
    <X>21.737</X>
    <Y>45.650</Y>
    <Z>2175</Z>
  </point>
  <point index="161">
    <X>20.817</X>
    <Y>16.233</Y>
    <Z>2122</Z>
  </point>
  <point index="162">
    <X>72.223</X>
    <Y>39.068</Y>
    <Z>2246</Z>
  </point>
  <point index="163">
    <X>8.440</X>
    <Y>20.082</Y>
    <Z>2123</Z>
  </point>
  <point index="164">
    <X>119.656</X>
    <Y>69.017</Y>
    <Z>2149</Z>
  </point>
  <point index="165">
    <X>61.623</X>
    <Y>22.187</Y>
    <Z>2169</Z>
  </point>
  <point index="166">
    <X>114.068</X>
    <Y>69.873</Y>
    <Z>2167</Z>
  </point>
  <point index="167">
    <X>98.841</X>
    <Y>32.613</Y>
    <Z>2008</Z>
  </point>
  <point index="168">
    <X>107.802</X>
    <Y>39.843</Y>
    <Z>2075</Z>
  </point>
  <point index="169">
    <X>11.293</X>
    <Y>17.331</Y>
    <Z>2061</Z>
  </point>
  <point index="170">
    <X>118.134</X>
    <Y>15.831</Y>
    <Z>2017</Z>
  </point>
  <point index="171">
    <X>94.597</X>
    <Y>51.226</Y>
    <Z>2204</Z>
  </point>
  <point index="172">
    <X>36.813</X>
    <Y>29.539</Y>
    <Z>2048</Z>
  </point>
  <point index="173">
    <X>101.549</X>
    <Y>72.512</Y>
    <Z>2164</Z>
  </point>
  <point index="174">
    <X>27.527</X>
    <Y>38.775</Y>
    <Z>2091</Z>
  </point>
  <point index="175">
    <X>50.109</X>
    <Y>59.435</Y>
    <Z>2010</Z>
  </point>
  <point index="176">
    <X>49.634</X>
    <Y>68.919</Y>
    <Z>2020</Z>
  </point>
  <point index="177">
    <X>97.937</X>
    <Y>32.331</Y>
    <Z>2122</Z>
  </point>
  <point index="178">
    <X>58.310</X>
    <Y>16.009</Y>
    <Z>2062</Z>
  </point>
  <point index="179">
    <X>70.046</X>
    <Y>64.576</Y>
    <Z>2151</Z>
  </point>
  <point index="180">
    <X>11.837</X>
    <Y>57.893</Y>
    <Z>2085</Z>
  </point>
  <point index="181">
    <X>33.374</X>
    <Y>20.381</Y>
    <Z>2196</Z>
  </point>
  <point index="182">
    <X>35.118</X>
    <Y>17.995</Y>
    <Z>2121</Z>
  </point>
  <point index="183">
    <X>20.353</X>
    <Y>76.969</Y>
    <Z>2096</Z>
  </point>
  <point index="184">
    <X>36.584</X>
    <Y>16.821</Y>
    <Z>2058</Z>
  </point>
  <point index="185">
    <X>95.522</X>
    <Y>13.204</Y>
    <Z>2244</Z>
  </point>
  <point index="186">
    <X>26.624</X>
    <Y>29.023</Y>
    <Z>2143</Z>
  </point>
  <point index="187">
    <X>64.786</X>
    <Y>70.344</Y>
    <Z>2249</Z>
  </point>
  <point index="188">
    <X>24.328</X>
    <Y>22.723</Y>
    <Z>2275</Z>
  </point>
  <point index="189">
    <X>66.206</X>
    <Y>55.931</Y>
    <Z>2167</Z>
  </point>
  <point index="190">
    <X>32.504</X>
    <Y>56.344</Y>
    <Z>2234</Z>
  </point>
  <point index="191">
    <X>117.334</X>
    <Y>61.535</Y>
    <Z>2026</Z>
  </point>
  <point index="192">
    <X>23.528</X>
    <Y>51.821</Y>
    <Z>2279</Z>
  </point>
  <point index="193">
    <X>97.249</X>
    <Y>11.474</Y>
    <Z>2232</Z>
  </point>
  <point index="194">
    <X>31.857</X>
    <Y>25.744</Y>
    <Z>2262</Z>
  </point>
  <point index="195">
    <X>106.618</X>
    <Y>19.557</Y>
    <Z>2143</Z>
  </point>
  <point index="196">
    <X>108.924</X>
    <Y>51.820</Y>
    <Z>2010</Z>
  </point>
  <point index="197">
    <X>37.204</X>
    <Y>13.337</Y>
    <Z>2031</Z>
  </point>
  <point index="198">
    <X>56.951</X>
    <Y>53.684</Y>
    <Z>2280</Z>
  </point>
  <point index="199">
    <X>104.440</X>
    <Y>49.275</Y>
    <Z>2269</Z>
  </point>
  <point index="200">
    <X>21.128</X>
    <Y>24.354</Y>
    <Z>2140</Z>
  </point>
  <point index="201">
    <X>114.438</X>
    <Y>23.752</Y>
    <Z>2151</Z>
  </point>
  <point index="202">
    <X>28.341</X>
    <Y>37.080</Y>
    <Z>2044</Z>
  </point>
  <point index="203">
    <X>29.212</X>
    <Y>67.722</Y>
    <Z>2017</Z>
  </point>
  <point index="204">
    <X>34.152</X>
    <Y>15.990</Y>
    <Z>2163</Z>
  </point>
  <point index="205">
    <X>66.060</X>
    <Y>77.919</Y>
    <Z>2175</Z>
  </point>
  <point index="206">
    <X>31.464</X>
    <Y>22.785</Y>
    <Z>2279</Z>
  </point>
  <point index="207">
    <X>58.356</X>
    <Y>64.816</Y>
    <Z>2054</Z>
  </point>
  <point index="208">
    <X>70.673</X>
    <Y>49.231</Y>
    <Z>2252</Z>
  </point>
  <point index="209">
    <X>37.926</X>
    <Y>64.456</Y>
    <Z>2000</Z>
  </point>
  <point index="210">
    <X>21.143</X>
    <Y>61.781</Y>
    <Z>2141</Z>
  </point>
  <point index="211">
    <X>101.570</X>
    <Y>67.911</Y>
    <Z>2166</Z>
  </point>
  <point index="212">
    <X>94.607</X>
    <Y>66.709</Y>
    <Z>2204</Z>
  </point>
  <point index="213">
    <X>67.164</X>
    <Y>75.368</Y>
    <Z>2112</Z>
  </point>
  <point index="214">
    <X>79.334</X>
    <Y>61.674</Y>
    <Z>2121</Z>
  </point>
  <point index="215">
    <X>113.742</X>
    <Y>34.911</Y>
    <Z>2181</Z>
  </point>
  <point index="216">
    <X>14.660</X>
    <Y>71.199</Y>
    <Z>2207</Z>
  </point>
  <point index="217">
    <X>19.640</X>
    <Y>23.084</Y>
    <Z>2055</Z>
  </point>
  <point index="218">
    <X>72.013</X>
    <Y>18.571</Y>
    <Z>2255</Z>
  </point>
  <point index="219">
    <X>22.245</X>
    <Y>16.734</Y>
    <Z>2205</Z>
  </point>
  <point index="220">
    <X>76.781</X>
    <Y>65.984</Y>
    <Z>2050</Z>
  </point>
  <point index="221">
    <X>63.990</X>
    <Y>12.885</Y>
    <Z>2295</Z>
  </point>
  <point index="222">
    <X>102.938</X>
    <Y>14.705</Y>
    <Z>2245</Z>
  </point>
  <point index="223">
    <X>51.041</X>
    <Y>33.276</Y>
    <Z>2051</Z>
  </point>
  <point index="224">
    <X>57.662</X>
    <Y>9.885</Y>
    <Z>2166</Z>
  </point>
  <point index="225">
    <X>76.137</X>
    <Y>70.396</Y>
    <Z>2077</Z>
  </point>
  <point index="226">
    <X>57.638</X>
    <Y>8.576</Y>
    <Z>2170</Z>
  </point>
  <point index="227">
    <X>94.091</X>
    <Y>32.084</Y>
    <Z>2182</Z>
  </point>
  <point index="228">
    <X>100.763</X>
    <Y>71.129</Y>
    <Z>2119</Z>
  </point>
  <point index="229">
    <X>86.710</X>
    <Y>63.934</Y>
    <Z>2273</Z>
  </point>
  <point index="230">
    <X>105.849</X>
    <Y>7.078</Y>
    <Z>2188</Z>
  </point>
  <point index="231">
    <X>77.020</X>
    <Y>61.288</Y>
    <Z>2039</Z>
  </point>
  <point index="232">
    <X>73.226</X>
    <Y>50.728</Y>
    <Z>2203</Z>
  </point>
  <point index="233">
    <X>69.455</X>
    <Y>70.013</Y>
    <Z>2056</Z>
  </point>
  <point index="234">
    <X>63.759</X>
    <Y>22.140</Y>
    <Z>2292</Z>
  </point>
  <point index="235">
    <X>52.321</X>
    <Y>24.823</Y>
    <Z>2106</Z>
  </point>
  <point index="236">
    <X>56.025</X>
    <Y>32.889</Y>
    <Z>2265</Z>
  </point>
  <point index="237">
    <X>108.655</X>
    <Y>47.907</Y>
    <Z>2026</Z>
  </point>
  <point index="238">
    <X>53.977</X>
    <Y>28.846</Y>
    <Z>2177</Z>
  </point>
  <point index="239">
    <X>66.638</X>
    <Y>70.992</Y>
    <Z>2142</Z>
  </point>
  <point index="240">
    <X>35.382</X>
    <Y>22.376</Y>
    <Z>2110</Z>
  </point>
  <point index="241">
    <X>51.375</X>
    <Y>23.319</Y>
    <Z>2065</Z>
  </point>
  <point index="242">
    <X>21.290</X>
    <Y>26.224</Y>
    <Z>2150</Z>
  </point>
  <point index="243">
    <X>30.137</X>
    <Y>61.475</Y>
    <Z>2166</Z>
  </point>
  <point index="244">
    <X>23.382</X>
    <Y>32.670</Y>
    <Z>2270</Z>
  </point>
  <point index="245">
    <X>118.592</X>
    <Y>30.251</Y>
    <Z>2057</Z>
  </point>
  <point index="246">
    <X>53.128</X>
    <Y>32.939</Y>
    <Z>2141</Z>
  </point>
  <point index="247">
    <X>76.514</X>
    <Y>50.418</Y>
    <Z>2061</Z>
  </point>
  <point index="248">
    <X>12.643</X>
    <Y>15.885</Y>
    <Z>2120</Z>
  </point>
  <point index="249">
    <X>100.425</X>
    <Y>52.218</Y>
    <Z>2100</Z>
  </point>
  <point index="250">
    <X>110.084</X>
    <Y>29.018</Y>
    <Z>2157</Z>
  </point>
  <point index="251">
    <X>25.182</X>
    <Y>26.857</Y>
    <Z>2226</Z>
  </point>
  <point index="252">
    <X>76.162</X>
    <Y>33.911</Y>
    <Z>2076</Z>
  </point>
  <point index="253">
    <X>93.164</X>
    <Y>19.502</Y>
    <Z>2142</Z>
  </point>
  <point index="254">
    <X>17.250</X>
    <Y>75.332</Y>
    <Z>2232</Z>
  </point>
  <point index="255">
    <X>89.485</X>
    <Y>56.171</Y>
    <Z>2033</Z>
  </point>
  <point index="256">
    <X>16.055</X>
    <Y>30.167</Y>
    <Z>2267</Z>
  </point>
  <point index="257">
    <X>55.991</X>
    <Y>59.971</Y>
    <Z>2264</Z>
  </point>
  <point index="258">
    <X>15.946</X>
    <Y>24.769</Y>
    <Z>2262</Z>
  </point>
  <point index="259">
    <X>15.586</X>
    <Y>65.933</Y>
    <Z>2246</Z>
  </point>
  <point index="260">
    <X>65.026</X>
    <Y>23.540</Y>
    <Z>2235</Z>
  </point>
  <point index="261">
    <X>68.668</X>
    <Y>35.902</Y>
    <Z>2025</Z>
  </point>
  <point index="262">
    <X>58.826</X>
    <Y>14.241</Y>
    <Z>2008</Z>
  </point>
  <point index="263">
    <X>65.909</X>
    <Y>50.551</Y>
    <Z>2184</Z>
  </point>
  <point index="264">
    <X>17.894</X>
    <Y>37.277</Y>
    <Z>2129</Z>
  </point>
  <point index="265">
    <X>88.034</X>
    <Y>66.237</Y>
    <Z>2159</Z>
  </point>
  <point index="266">
    <X>40.173</X>
    <Y>27.284</Y>
    <Z>2194</Z>
  </point>
  <point index="267">
    <X>30.726</X>
    <Y>64.547</Y>
    <Z>2260</Z>
  </point>
  <point index="268">
    <X>28.577</X>
    <Y>53.896</Y>
    <Z>2030</Z>
  </point>
  <point index="269">
    <X>59.953</X>
    <Y>31.108</Y>
    <Z>2073</Z>
  </point>
  <point index="270">
    <X>16.991</X>
    <Y>13.664</Y>
    <Z>2274</Z>
  </point>
  <point index="271">
    <X>73.210</X>
    <Y>12.966</Y>
    <Z>2204</Z>
  </point>
  <point index="272">
    <X>50.269</X>
    <Y>60.169</Y>
    <Z>2017</Z>
  </point>
  <point index="273">
    <X>59.565</X>
    <Y>57.947</Y>
    <Z>2050</Z>
  </point>
  <point index="274">
    <X>113.033</X>
    <Y>55.576</Y>
    <Z>2211</Z>
  </point>
  <point index="275">
    <X>102.440</X>
    <Y>44.842</Y>
    <Z>2216</Z>
  </point>
  <point index="276">
    <X>47.249</X>
    <Y>62.900</Y>
    <Z>2227</Z>
  </point>
  <point index="277">
    <X>114.148</X>
    <Y>75.422</Y>
    <Z>2163</Z>
  </point>
  <point index="278">
    <X>56.372</X>
    <Y>33.406</Y>
    <Z>2280</Z>
  </point>
  <point index="279">
    <X>96.455</X>
    <Y>66.143</Y>
    <Z>2284</Z>
  </point>
  <point index="280">
    <X>105.404</X>
    <Y>63.427</Y>
    <Z>2213</Z>
  </point>
  <point index="281">
    <X>61.586</X>
    <Y>17.129</Y>
    <Z>2167</Z>
  </point>
  <point index="282">
    <X>23.391</X>
    <Y>21.806</Y>
    <Z>2271</Z>
  </point>
  <point index="283">
    <X>53.314</X>
    <Y>66.787</Y>
    <Z>2149</Z>
  </point>
  <point index="284">
    <X>24.460</X>
    <Y>20.925</Y>
    <Z>2268</Z>
  </point>
  <point index="285">
    <X>58.565</X>
    <Y>12.792</Y>
    <Z>2021</Z>
  </point>
  <point index="286">
    <X>29.639</X>
    <Y>10.727</Y>
    <Z>2086</Z>
  </point>
  <point index="287">
    <X>15.781</X>
    <Y>10.924</Y>
    <Z>2255</Z>
  </point>
  <point index="288">
    <X>56.849</X>
    <Y>46.221</Y>
    <Z>2297</Z>
  </point>
  <point index="289">
    <X>96.129</X>
    <Y>17.429</Y>
    <Z>2270</Z>
  </point>
  <point index="290">
    <X>95.770</X>
    <Y>49.947</Y>
    <Z>2254</Z>
  </point>
  <point index="291">
    <X>38.770</X>
    <Y>27.994</Y>
    <Z>2073</Z>
  </point>
  <point index="292">
    <X>24.084</X>
    <Y>44.284</Y>
    <Z>2289</Z>
  </point>
  <point index="293">
    <X>47.086</X>
    <Y>21.584</Y>
    <Z>2241</Z>
  </point>
  <point index="294">
    <X>25.749</X>
    <Y>29.237</Y>
    <Z>2193</Z>
  </point>
  <point index="295">
    <X>17.899</X>
    <Y>46.319</Y>
    <Z>2128</Z>
  </point>
  <point index="296">
    <X>111.825</X>
    <Y>69.488</Y>
    <Z>2263</Z>
  </point>
  <point index="297">
    <X>105.591</X>
    <Y>40.459</Y>
    <Z>2203</Z>
  </point>
  <point index="298">
    <X>38.112</X>
    <Y>23.692</Y>
    <Z>2016</Z>
  </point>
  <point index="299">
    <X>106.797</X>
    <Y>49.769</Y>
    <Z>2133</Z>
  </point>
  <point index="300">
    <X>14.583</X>
    <Y>34.880</Y>
    <Z>2203</Z>
  </point>
  <point index="301">
    <X>30.644</X>
    <Y>65.899</Y>
    <Z>2247</Z>
  </point>
  <point index="302">
    <X>62.493</X>
    <Y>61.647</Y>
    <Z>2219</Z>
  </point>
  <point index="303">
    <X>26.827</X>
    <Y>28.443</Y>
    <Z>2131</Z>
  </point>
  <point index="304">
    <X>111.246</X>
    <Y>72.762</Y>
    <Z>2288</Z>
  </point>
  <point index="305">
    <X>59.538</X>
    <Y>29.762</Y>
    <Z>2049</Z>
  </point>
  <point index="306">
    <X>62.709</X>
    <Y>76.727</Y>
    <Z>2231</Z>
  </point>
  <point index="307">
    <X>24.202</X>
    <Y>51.349</Y>
    <Z>2283</Z>
  </point>
  <point index="308">
    <X>64.117</X>
    <Y>73.865</Y>
    <Z>2287</Z>
  </point>
  <point index="309">
    <X>14.720</X>
    <Y>54.206</Y>
    <Z>2209</Z>
  </point>
  <point index="310">
    <X>118.518</X>
    <Y>33.296</Y>
    <Z>2051</Z>
  </point>
  <point index="311">
    <X>112.298</X>
    <Y>16.046</Y>
    <Z>2243</Z>
  </point>
  <point index="312">
    <X>21.374</X>
    <Y>28.787</Y>
    <Z>2154</Z>
  </point>
  <point index="313">
    <X>118.818</X>
    <Y>69.037</Y>
    <Z>2077</Z>
  </point>
  <point index="314">
    <X>28.435</X>
    <Y>18.173</Y>
    <Z>2039</Z>
  </point>
  <point index="315">
    <X>31.964</X>
    <Y>22.056</Y>
    <Z>2257</Z>
  </point>
  <point index="316">
    <X>27.017</X>
    <Y>35.489</Y>
    <Z>2120</Z>
  </point>
  <point index="317">
    <X>50.723</X>
    <Y>68.872</Y>
    <Z>2037</Z>
  </point>
  <point index="318">
    <X>52.839</X>
    <Y>66.290</Y>
    <Z>2128</Z>
  </point>
  <point index="319">
    <X>71.242</X>
    <Y>56.934</Y>
    <Z>2288</Z>
  </point>
  <point index="320">
    <X>70.810</X>
    <Y>29.549</Y>
    <Z>2274</Z>
  </point>
  <point index="321">
    <X>60.053</X>
    <Y>62.100</Y>
    <Z>2078</Z>
  </point>
  <point index="322">
    <X>26.158</X>
    <Y>40.517</Y>
    <Z>2170</Z>
  </point>
  <point index="323">
    <X>32.467</X>
    <Y>21.998</Y>
    <Z>2236</Z>
  </point>
  <point index="324">
    <X>21.052</X>
    <Y>9.271</Y>
    <Z>2136</Z>
  </point>
  <point index="325">
    <X>105.670</X>
    <Y>36.203</Y>
    <Z>2198</Z>
  </point>
  <point index="326">
    <X>65.266</X>
    <Y>55.530</Y>
    <Z>2221</Z>
  </point>
  <point index="327">
    <X>102.308</X>
    <Y>64.552</Y>
    <Z>2208</Z>
  </point>
  <point index="328">
    <X>57.149</X>
    <Y>73.381</Y>
    <Z>2248</Z>
  </point>
  <point index="329">
    <X>25.719</X>
    <Y>15.201</Y>
    <Z>2195</Z>
  </point>
  <point index="330">
    <X>106.861</X>
    <Y>28.783</Y>
    <Z>2129</Z>
  </point>
  <point index="331">
    <X>103.776</X>
    <Y>77.473</Y>
    <Z>2293</Z>
  </point>
  <point index="332">
    <X>17.725</X>
    <Y>59.445</Y>
    <Z>2156</Z>
  </point>
  <point index="333">
    <X>28.639</X>
    <Y>62.165</Y>
    <Z>2027</Z>
  </point>
  <point index="334">
    <X>114.094</X>
    <Y>63.093</Y>
    <Z>2165</Z>
  </point>
  <point index="335">
    <X>18.262</X>
    <Y>12.295</Y>
    <Z>2069</Z>
  </point>
  <point index="336">
    <X>71.770</X>
    <Y>17.331</Y>
    <Z>2266</Z>
  </point>
  <point index="337">
    <X>108.377</X>
    <Y>57.167</Y>
    <Z>2042</Z>
  </point>
  <point index="338">
    <X>63.492</X>
    <Y>32.326</Y>
    <Z>2276</Z>
  </point>
  <point index="339">
    <X>53.279</X>
    <Y>72.412</Y>
    <Z>2147</Z>
  </point>
  <point index="340">
    <X>53.652</X>
    <Y>11.059</Y>
    <Z>2163</Z>
  </point>
  <point index="341">
    <X>28.573</X>
    <Y>27.689</Y>
    <Z>2031</Z>
  </point>
  <point index="342">
    <X>105.413</X>
    <Y>68.647</Y>
    <Z>2213</Z>
  </point>
  <point index="343">
    <X>68.816</X>
    <Y>15.252</Y>
    <Z>2017</Z>
  </point>
  <point index="344">
    <X>55.115</X>
    <Y>36.809</Y>
    <Z>2226</Z>
  </point>
  <point index="345">
    <X>88.396</X>
    <Y>64.437</Y>
    <Z>2127</Z>
  </point>
  <point index="346">
    <X>24.207</X>
    <Y>54.515</Y>
    <Z>2282</Z>
  </point>
  <point index="347">
    <X>92.583</X>
    <Y>19.957</Y>
    <Z>2117</Z>
  </point>
  <point index="348">
    <X>101.407</X>
    <Y>23.744</Y>
    <Z>2156</Z>
  </point>
  <point index="349">
    <X>13.558</X>
    <Y>28.485</Y>
    <Z>2159</Z>
  </point>
  <point index="350">
    <X>76.723</X>
    <Y>17.953</Y>
    <Z>2052</Z>
  </point>
  <point index="351">
    <X>30.552</X>
    <Y>31.280</Y>
    <Z>2232</Z>
  </point>
  <point index="352">
    <X>79.753</X>
    <Y>21.249</Y>
    <Z>2157</Z>
  </point>
  <point index="353">
    <X>54.261</X>
    <Y>55.202</Y>
    <Z>2189</Z>
  </point>
  <point index="354">
    <X>81.335</X>
    <Y>23.764</Y>
    <Z>2294</Z>
  </point>
  <point index="355">
    <X>7.943</X>
    <Y>58.779</Y>
    <Z>2167</Z>
  </point>
  <point index="356">
    <X>110.798</X>
    <Y>76.783</Y>
    <Z>2272</Z>
  </point>
  <point index="357">
    <X>108.578</X>
    <Y>37.385</Y>
    <Z>2030</Z>
  </point>
  <point index="358">
    <X>35.231</X>
    <Y>22.740</Y>
    <Z>2116</Z>
  </point>
  <point index="359">
    <X>12.592</X>
    <Y>31.710</Y>
    <Z>2117</Z>
  </point>
  <point index="360">
    <X>27.851</X>
    <Y>17.130</Y>
    <Z>2072</Z>
  </point>
  <point index="361">
    <X>112.116</X>
    <Y>67.129</Y>
    <Z>2251</Z>
  </point>
  <point index="362">
    <X>24.127</X>
    <Y>67.602</Y>
    <Z>2287</Z>
  </point>
  <point index="363">
    <X>50.126</X>
    <Y>18.361</Y>
    <Z>2011</Z>
  </point>
  <point index="364">
    <X>38.493</X>
    <Y>66.394</Y>
    <Z>2049</Z>
  </point>
  <point index="365">
    <X>49.758</X>
    <Y>70.757</Y>
    <Z>2009</Z>
  </point>
  <point index="366">
    <X>101.456</X>
    <Y>58.677</Y>
    <Z>2159</Z>
  </point>
  <point index="367">
    <X>18.932</X>
    <Y>28.903</Y>
    <Z>2014</Z>
  </point>
  <point index="368">
    <X>103.620</X>
    <Y>7.072</Y>
    <Z>2284</Z>
  </point>
  <point index="369">
    <X>72.064</X>
    <Y>32.258</Y>
    <Z>2253</Z>
  </point>
  <point index="370">
    <X>112.609</X>
    <Y>68.703</Y>
    <Z>2229</Z>
  </point>
  <point index="371">
    <X>102.205</X>
    <Y>40.597</Y>
    <Z>2202</Z>
  </point>
  <point index="372">
    <X>106.052</X>
    <Y>61.785</Y>
    <Z>2176</Z>
  </point>
  <point index="373">
    <X>27.077</X>
    <Y>72.100</Y>
    <Z>2117</Z>
  </point>
  <point index="374">
    <X>100.311</X>
    <Y>38.574</Y>
    <Z>2093</Z>
  </point>
  <point index="375">
    <X>107.857</X>
    <Y>35.635</Y>
    <Z>2072</Z>
  </point>
  <point index="376">
    <X>69.813</X>
    <Y>60.136</Y>
    <Z>2114</Z>
  </point>
  <point index="377">
    <X>67.487</X>
    <Y>69.570</Y>
    <Z>2093</Z>
  </point>
  <point index="378">
    <X>104.915</X>
    <Y>68.776</Y>
    <Z>2242</Z>
  </point>
  <point index="379">
    <X>112.345</X>
    <Y>27.965</Y>
    <Z>2241</Z>
  </point>
  <point index="380">
    <X>23.807</X>
    <Y>27.757</Y>
    <Z>2295</Z>
  </point>
  <point index="381">
    <X>21.043</X>
    <Y>33.946</Y>
    <Z>2135</Z>
  </point>
  <point index="382">
    <X>37.886</X>
    <Y>57.533</Y>
    <Z>2002</Z>
  </point>
  <point index="383">
    <X>30.454</X>
    <Y>37.021</Y>
    <Z>2217</Z>
  </point>
  <point index="384">
    <X>106.125</X>
    <Y>63.417</Y>
    <Z>2172</Z>
  </point>
  <point index="385">
    <X>87.809</X>
    <Y>62.653</Y>
    <Z>2178</Z>
  </point>
  <point index="386">
    <X>98.300</X>
    <Y>30.433</Y>
    <Z>2063</Z>
  </point>
  <point index="387">
    <X>101.361</X>
    <Y>16.282</Y>
    <Z>2154</Z>
  </point>
  <point index="388">
    <X>94.663</X>
    <Y>9.479</Y>
    <Z>2207</Z>
  </point>
  <point index="389">
    <X>76.811</X>
    <Y>19.363</Y>
    <Z>2048</Z>
  </point>
  <point index="390">
    <X>25.799</X>
    <Y>13.760</Y>
    <Z>2191</Z>
  </point>
  <point index="391">
    <X>38.581</X>
    <Y>18.601</Y>
    <Z>2056</Z>
  </point>
  <point index="392">
    <X>118.068</X>
    <Y>24.380</Y>
    <Z>2012</Z>
  </point>
  <point index="393">
    <X>62.447</X>
    <Y>30.070</Y>
    <Z>2216</Z>
  </point>
  <point index="394">
    <X>105.447</X>
    <Y>66.182</Y>
    <Z>2211</Z>
  </point>
  <point index="395">
    <X>28.251</X>
    <Y>14.956</Y>
    <Z>2049</Z>
  </point>
  <point index="396">
    <X>16.030</X>
    <Y>73.718</Y>
    <Z>2266</Z>
  </point>
  <point index="397">
    <X>77.416</X>
    <Y>30.867</Y>
    <Z>2022</Z>
  </point>
  <point index="398">
    <X>68.336</X>
    <Y>76.551</Y>
    <Z>2044</Z>
  </point>
  <point index="399">
    <X>72.781</X>
    <Y>19.908</Y>
    <Z>2222</Z>
  </point>
  <point index="400">
    <X>9.033</X>
    <Y>67.137</Y>
    <Z>2072</Z>
  </point>
  <point index="401">
    <X>29.013</X>
    <Y>48.128</Y>
    <Z>2005</Z>
  </point>
  <point index="402">
    <X>105.396</X>
    <Y>46.769</Y>
    <Z>2214</Z>
  </point>
  <point index="403">
    <X>18.012</X>
    <Y>18.126</Y>
    <Z>2110</Z>
  </point>
  <point index="404">
    <X>96.142</X>
    <Y>70.323</Y>
    <Z>2270</Z>
  </point>
  <point index="405">
    <X>36.657</X>
    <Y>23.728</Y>
    <Z>2055</Z>
  </point>
  <point index="406">
    <X>19.460</X>
    <Y>31.279</Y>
    <Z>2044</Z>
  </point>
  <point index="407">
    <X>6.423</X>
    <Y>23.844</Y>
    <Z>2298</Z>
  </point>
  <point index="408">
    <X>96.937</X>
    <Y>33.008</Y>
    <Z>2282</Z>
  </point>
  <point index="409">
    <X>102.406</X>
    <Y>21.844</Y>
    <Z>2214</Z>
  </point>
  <point index="410">
    <X>22.802</X>
    <Y>31.325</Y>
    <Z>2237</Z>
  </point>
  <point index="411">
    <X>104.520</X>
    <Y>63.701</Y>
    <Z>2264</Z>
  </point>
  <point index="412">
    <X>73.762</X>
    <Y>73.348</Y>
    <Z>2180</Z>
  </point>
  <point index="413">
    <X>121.062</X>
    <Y>64.200</Y>
    <Z>2271</Z>
  </point>
  <point index="414">
    <X>60.274</X>
    <Y>54.349</Y>
    <Z>2091</Z>
  </point>
  <point index="415">
    <X>79.311</X>
    <Y>27.601</Y>
    <Z>2119</Z>
  </point>
  <point index="416">
    <X>36.762</X>
    <Y>26.300</Y>
    <Z>2050</Z>
  </point>
  <point index="417">
    <X>64.427</X>
    <Y>56.081</Y>
    <Z>2270</Z>
  </point>
  <point index="418">
    <X>11.991</X>
    <Y>23.341</Y>
    <Z>2092</Z>
  </point>
  <point index="419">
    <X>65.923</X>
    <Y>40.895</Y>
    <Z>2183</Z>
  </point>
  <point index="420">
    <X>53.194</X>
    <Y>55.538</Y>
    <Z>2143</Z>
  </point>
  <point index="421">
    <X>89.449</X>
    <Y>70.702</Y>
    <Z>2036</Z>
  </point>
  <point index="422">
    <X>118.166</X>
    <Y>59.684</Y>
    <Z>2020</Z>
  </point>
  <point index="423">
    <X>6.505</X>
    <Y>25.452</Y>
    <Z>2291</Z>
  </point>
  <point index="424">
    <X>107.414</X>
    <Y>30.786</Y>
    <Z>2098</Z>
  </point>
  <point index="425">
    <X>19.606</X>
    <Y>59.590</Y>
    <Z>2053</Z>
  </point>
  <point index="426">
    <X>92.167</X>
    <Y>18.218</Y>
    <Z>2099</Z>
  </point>
  <point index="427">
    <X>39.453</X>
    <Y>63.252</Y>
    <Z>2132</Z>
  </point>
  <point index="428">
    <X>90.029</X>
    <Y>34.103</Y>
    <Z>2007</Z>
  </point>
  <point index="429">
    <X>49.881</X>
    <Y>63.299</Y>
    <Z>2001</Z>
  </point>
  <point index="430">
    <X>33.497</X>
    <Y>51.572</Y>
    <Z>2191</Z>
  </point>
  <point index="431">
    <X>107.541</X>
    <Y>50.579</Y>
    <Z>2090</Z>
  </point>
  <point index="432">
    <X>53.645</X>
    <Y>52.417</Y>
    <Z>2163</Z>
  </point>
  <point index="433">
    <X>108.513</X>
    <Y>31.048</Y>
    <Z>2034</Z>
  </point>
  <point index="434">
    <X>117.745</X>
    <Y>14.892</Y>
    <Z>2008</Z>
  </point>
  <point index="435">
    <X>73.316</X>
    <Y>19.316</Y>
    <Z>2199</Z>
  </point>
  <point index="436">
    <X>29.506</X>
    <Y>24.739</Y>
    <Z>2064</Z>
  </point>
  <point index="437">
    <X>101.333</X>
    <Y>13.371</Y>
    <Z>2152</Z>
  </point>
  <point index="438">
    <X>86.954</X>
    <Y>60.371</Y>
    <Z>2252</Z>
  </point>
  <point index="439">
    <X>55.337</X>
    <Y>60.161</Y>
    <Z>2236</Z>
  </point>
  <point index="440">
    <X>105.273</X>
    <Y>40.357</Y>
    <Z>2221</Z>
  </point>
  <point index="441">
    <X>13.849</X>
    <Y>27.362</Y>
    <Z>2172</Z>
  </point>
  <point index="442">
    <X>68.546</X>
    <Y>13.232</Y>
    <Z>2032</Z>
  </point>
  <point index="443">
    <X>89.168</X>
    <Y>54.755</Y>
    <Z>2061</Z>
  </point>
  <point index="444">
    <X>21.344</X>
    <Y>15.167</Y>
    <Z>2153</Z>
  </point>
  <point index="445">
    <X>27.424</X>
    <Y>45.250</Y>
    <Z>2097</Z>
  </point>
  <point index="446">
    <X>105.778</X>
    <Y>65.968</Y>
    <Z>2192</Z>
  </point>
  <point index="447">
    <X>15.039</X>
    <Y>32.247</Y>
    <Z>2223</Z>
  </point>
  <point index="448">
    <X>106.188</X>
    <Y>55.258</Y>
    <Z>2168</Z>
  </point>
  <point index="449">
    <X>41.259</X>
    <Y>23.708</Y>
    <Z>2288</Z>
  </point>
  <point index="450">
    <X>23.593</X>
    <Y>64.501</Y>
    <Z>2282</Z>
  </point>
  <point index="451">
    <X>14.786</X>
    <Y>73.529</Y>
    <Z>2212</Z>
  </point>
  <point index="452">
    <X>79.018</X>
    <Y>54.388</Y>
    <Z>2094</Z>
  </point>
  <point index="453">
    <X>17.412</X>
    <Y>52.023</Y>
    <Z>2206</Z>
  </point>
  <point index="454">
    <X>67.327</X>
    <Y>26.450</Y>
    <Z>2102</Z>
  </point>
  <point index="455">
    <X>47.775</X>
    <Y>29.328</Y>
    <Z>2181</Z>
  </point>
  <point index="456">
    <X>60.290</X>
    <Y>12.074</Y>
    <Z>2092</Z>
  </point>
  <point index="457">
    <X>24.841</X>
    <Y>15.603</Y>
    <Z>2246</Z>
  </point>
  <point index="458">
    <X>106.414</X>
    <Y>9.732</Y>
    <Z>2155</Z>
  </point>
  <point index="459">
    <X>94.897</X>
    <Y>48.809</Y>
    <Z>2217</Z>
  </point>
  <point index="460">
    <X>26.612</X>
    <Y>57.412</Y>
    <Z>2144</Z>
  </point>
  <point index="461">
    <X>67.989</X>
    <Y>40.704</Y>
    <Z>2064</Z>
  </point>
  <point index="462">
    <X>60.642</X>
    <Y>66.204</Y>
    <Z>2112</Z>
  </point>
  <point index="463">
    <X>111.829</X>
    <Y>69.416</Y>
    <Z>2263</Z>
  </point>
  <point index="464">
    <X>52.489</X>
    <Y>33.002</Y>
    <Z>2113</Z>
  </point>
  <point index="465">
    <X>21.660</X>
    <Y>67.023</Y>
    <Z>2171</Z>
  </point>
  <point index="466">
    <X>39.595</X>
    <Y>22.715</Y>
    <Z>2144</Z>
  </point>
  <point index="467">
    <X>31.186</X>
    <Y>64.381</Y>
    <Z>2291</Z>
  </point>
  <point index="468">
    <X>19.455</X>
    <Y>55.364</Y>
    <Z>2044</Z>
  </point>
  <point index="469">
    <X>94.742</X>
    <Y>26.296</Y>
    <Z>2210</Z>
  </point>
  <point index="470">
    <X>74.774</X>
    <Y>70.117</Y>
    <Z>2136</Z>
  </point>
  <point index="471">
    <X>24.626</X>
    <Y>29.377</Y>
    <Z>2258</Z>
  </point>
  <point index="472">
    <X>31.800</X>
    <Y>38.023</Y>
    <Z>2264</Z>
  </point>
  <point index="473">
    <X>60.605</X>
    <Y>57.587</Y>
    <Z>2110</Z>
  </point>
  <point index="474">
    <X>64.936</X>
    <Y>20.366</Y>
    <Z>2240</Z>
  </point>
  <point index="475">
    <X>25.081</X>
    <Y>16.617</Y>
    <Z>2232</Z>
  </point>
  <point index="476">
    <X>109.097</X>
    <Y>49.449</Y>
    <Z>2000</Z>
  </point>
  <point index="477">
    <X>100.367</X>
    <Y>65.442</Y>
    <Z>2096</Z>
  </point>
  <point index="478">
    <X>109.274</X>
    <Y>48.788</Y>
    <Z>2027</Z>
  </point>
  <point index="479">
    <X>12.011</X>
    <Y>17.189</Y>
    <Z>2092</Z>
  </point>
  <point index="480">
    <X>65.678</X>
    <Y>78.322</Y>
    <Z>2198</Z>
  </point>
  <point index="481">
    <X>51.588</X>
    <Y>64.166</Y>
    <Z>2074</Z>
  </point>
  <point index="482">
    <X>106.415</X>
    <Y>35.680</Y>
    <Z>2155</Z>
  </point>
  <point index="483">
    <X>75.563</X>
    <Y>59.507</Y>
    <Z>2102</Z>
  </point>
  <point index="484">
    <X>113.188</X>
    <Y>75.222</Y>
    <Z>2204</Z>
  </point>
  <point index="485">
    <X>71.104</X>
    <Y>12.288</Y>
    <Z>2294</Z>
  </point>
  <point index="486">
    <X>116.607</X>
    <Y>13.060</Y>
    <Z>2057</Z>
  </point>
  <point index="487">
    <X>65.952</X>
    <Y>20.849</Y>
    <Z>2182</Z>
  </point>
  <point index="488">
    <X>106.282</X>
    <Y>54.607</Y>
    <Z>2163</Z>
  </point>
  <point index="489">
    <X>76.542</X>
    <Y>33.720</Y>
    <Z>2060</Z>
  </point>
  <point index="490">
    <X>34.819</X>
    <Y>73.372</Y>
    <Z>2134</Z>
  </point>
  <point index="491">
    <X>94.273</X>
    <Y>75.916</Y>
    <Z>2190</Z>
  </point>
  <point index="492">
    <X>102.081</X>
    <Y>13.930</Y>
    <Z>2195</Z>
  </point>
  <point index="493">
    <X>109.102</X>
    <Y>26.845</Y>
    <Z>2000</Z>
  </point>
  <point index="494">
    <X>105.275</X>
    <Y>71.897</Y>
    <Z>2221</Z>
  </point>
  <point index="495">
    <X>63.441</X>
    <Y>75.052</Y>
    <Z>2274</Z>
  </point>
  <point index="496">
    <X>64.490</X>
    <Y>19.305</Y>
    <Z>2266</Z>
  </point>
  <point index="497">
    <X>18.243</X>
    <Y>24.685</Y>
    <Z>2072</Z>
  </point>
  <point index="498">
    <X>99.860</X>
    <Y>59.781</Y>
    <Z>2067</Z>
  </point>
  <point index="499">
    <X>101.514</X>
    <Y>48.716</Y>
    <Z>2162</Z>
  </point>
  <point index="500">
    <X>24.319</X>
    <Y>15.347</Y>
    <Z>2276</Z>
  </point>
  <point index="501">
    <X>66.379</X>
    <Y>36.197</Y>
    <Z>2157</Z>
  </point>
  <point index="502">
    <X>60.694</X>
    <Y>32.195</Y>
    <Z>2115</Z>
  </point>
  <point index="503">
    <X>79.384</X>
    <Y>20.462</Y>
    <Z>2126</Z>
  </point>
  <point index="504">
    <X>22.836</X>
    <Y>13.044</Y>
    <Z>2239</Z>
  </point>
  <point index="505">
    <X>68.163</X>
    <Y>15.255</Y>
    <Z>2054</Z>
  </point>
  <point index="506">
    <X>100.068</X>
    <Y>47.134</Y>
    <Z>2079</Z>
  </point>
  <point index="507">
    <X>108.743</X>
    <Y>73.832</Y>
    <Z>2021</Z>
  </point>
  <point index="508">
    <X>103.742</X>
    <Y>24.281</Y>
    <Z>2291</Z>
  </point>
  <point index="509">
    <X>30.606</X>
    <Y>74.583</Y>
    <Z>2241</Z>
  </point>
  <point index="510">
    <X>70.797</X>
    <Y>37.747</Y>
    <Z>2272</Z>
  </point>
  <point index="511">
    <X>49.835</X>
    <Y>70.399</Y>
    <Z>2003</Z>
  </point>
  <point index="512">
    <X>72.047</X>
    <Y>22.014</Y>
    <Z>2254</Z>
  </point>
  <point index="513">
    <X>109.698</X>
    <Y>8.536</Y>
    <Z>2095</Z>
  </point>
  <point index="514">
    <X>32.567</X>
    <Y>23.235</Y>
    <Z>2231</Z>
  </point>
  <point index="515">
    <X>64.881</X>
    <Y>66.473</Y>
    <Z>2243</Z>
  </point>
  <point index="516">
    <X>95.601</X>
    <Y>25.988</Y>
    <Z>2247</Z>
  </point>
  <point index="517">
    <X>19.968</X>
    <Y>73.250</Y>
    <Z>2073</Z>
  </point>
  <point index="518">
    <X>110.374</X>
    <Y>56.546</Y>
    <Z>2204</Z>
  </point>
  <point index="519">
    <X>63.947</X>
    <Y>55.655</Y>
    <Z>2297</Z>
  </point>
  <point index="520">
    <X>98.891</X>
    <Y>64.176</Y>
    <Z>2011</Z>
  </point>
  <point index="521">
    <X>35.487</X>
    <Y>26.649</Y>
    <Z>2105</Z>
  </point>
  <point index="522">
    <X>39.846</X>
    <Y>63.649</Y>
    <Z>2166</Z>
  </point>
  <point index="523">
    <X>32.278</X>
    <Y>30.181</Y>
    <Z>2244</Z>
  </point>
  <point index="524">
    <X>15.163</X>
    <Y>69.469</Y>
    <Z>2228</Z>
  </point>
  <point index="525">
    <X>109.608</X>
    <Y>54.927</Y>
    <Z>2081</Z>
  </point>
  <point index="526">
    <X>96.483</X>
    <Y>54.406</Y>
    <Z>2285</Z>
  </point>
  <point index="527">
    <X>46.849</X>
    <Y>62.160</Y>
    <Z>2261</Z>
  </point>
  <point index="528">
    <X>112.384</X>
    <Y>53.898</Y>
    <Z>2239</Z>
  </point>
  <point index="529">
    <X>56.862</X>
    <Y>27.138</Y>
    <Z>2295</Z>
  </point>
  <point index="530">
    <X>98.849</X>
    <Y>8.036</Y>
    <Z>2009</Z>
  </point>
  <point index="531">
    <X>60.055</X>
    <Y>18.998</Y>
    <Z>2078</Z>
  </point>
  <point index="532">
    <X>103.816</X>
    <Y>74.299</Y>
    <Z>2295</Z>
  </point>
  <point index="533">
    <X>94.318</X>
    <Y>61.947</Y>
    <Z>2192</Z>
  </point>
  <point index="534">
    <X>75.693</X>
    <Y>14.776</Y>
    <Z>2097</Z>
  </point>
  <point index="535">
    <X>104.001</X>
    <Y>28.832</Y>
    <Z>2294</Z>
  </point>
  <point index="536">
    <X>58.013</X>
    <Y>54.443</Y>
    <Z>2109</Z>
  </point>
  <point index="537">
    <X>90.373</X>
    <Y>20.929</Y>
    <Z>2022</Z>
  </point>
  <point index="538">
    <X>70.495</X>
    <Y>35.203</Y>
    <Z>2223</Z>
  </point>
  <point index="539">
    <X>95.748</X>
    <Y>48.585</Y>
    <Z>2253</Z>
  </point>
  <point index="540">
    <X>75.698</X>
    <Y>51.065</Y>
    <Z>2096</Z>
  </point>
  <point index="541">
    <X>56.375</X>
    <Y>66.358</Y>
    <Z>2280</Z>
  </point>
  <point index="542">
    <X>17.843</X>
    <Y>37.780</Y>
    <Z>2137</Z>
  </point>
  <point index="543">
    <X>110.556</X>
    <Y>55.384</Y>
    <Z>2233</Z>
  </point>
  <point index="544">
    <X>88.313</X>
    <Y>21.427</Y>
    <Z>2134</Z>
  </point>
  <point index="545">
    <X>25.547</X>
    <Y>29.135</Y>
    <Z>2205</Z>
  </point>
  <point index="546">
    <X>89.786</X>
    <Y>62.253</Y>
    <Z>2007</Z>
  </point>
  <point index="547">
    <X>9.041</X>
    <Y>55.207</Y>
    <Z>2071</Z>
  </point>
  <point index="548">
    <X>101.309</X>
    <Y>51.189</Y>
    <Z>2151</Z>
  </point>
  <point index="549">
    <X>59.789</X>
    <Y>21.184</Y>
    <Z>2063</Z>
  </point>
  <point index="550">
    <X>11.021</X>
    <Y>63.559</Y>
    <Z>2050</Z>
  </point>
  <point index="551">
    <X>28.705</X>
    <Y>70.616</Y>
    <Z>2023</Z>
  </point>
  <point index="552">
    <X>91.789</X>
    <Y>66.435</Y>
    <Z>2083</Z>
  </point>
  <point index="553">
    <X>63.421</X>
    <Y>49.235</Y>
    <Z>2272</Z>
  </point>
  <point index="554">
    <X>76.997</X>
    <Y>58.788</Y>
    <Z>2040</Z>
  </point>
  <point index="555">
    <X>19.172</X>
    <Y>52.638</Y>
    <Z>2028</Z>
  </point>
  <point index="556">
    <X>111.996</X>
    <Y>35.939</Y>
    <Z>2256</Z>
  </point>
  <point index="557">
    <X>27.886</X>
    <Y>55.529</Y>
    <Z>2070</Z>
  </point>
  <point index="558">
    <X>97.490</X>
    <Y>61.326</Y>
    <Z>2194</Z>
  </point>
  <point index="559">
    <X>17.697</X>
    <Y>28.428</Y>
    <Z>2160</Z>
  </point>
  <point index="560">
    <X>96.285</X>
    <Y>25.472</Y>
    <Z>2277</Z>
  </point>
  <point index="561">
    <X>17.603</X>
    <Y>34.345</Y>
    <Z>2175</Z>
  </point>
  <point index="562">
    <X>90.469</X>
    <Y>29.611</Y>
    <Z>2026</Z>
  </point>
  <point index="563">
    <X>92.298</X>
    <Y>74.621</Y>
    <Z>2105</Z>
  </point>
  <point index="564">
    <X>7.813</X>
    <Y>63.472</Y>
    <Z>2178</Z>
  </point>
  <point index="565">
    <X>112.118</X>
    <Y>47.113</Y>
    <Z>2251</Z>
  </point>
  <point index="566">
    <X>107.388</X>
    <Y>16.345</Y>
    <Z>2099</Z>
  </point>
  <point index="567">
    <X>73.672</X>
    <Y>14.324</Y>
    <Z>2184</Z>
  </point>
  <point index="568">
    <X>66.975</X>
    <Y>8.232</Y>
    <Z>2123</Z>
  </point>
  <point index="569">
    <X>27.977</X>
    <Y>74.491</Y>
    <Z>2065</Z>
  </point>
  <point index="570">
    <X>63.139</X>
    <Y>16.505</Y>
    <Z>2256</Z>
  </point>
  <point index="571">
    <X>54.280</X>
    <Y>26.765</Y>
    <Z>2190</Z>
  </point>
  <point index="572">
    <X>86.940</X>
    <Y>57.592</Y>
    <Z>2253</Z>
  </point>
  <point index="573">
    <X>106.180</X>
    <Y>72.180</Y>
    <Z>2169</Z>
  </point>
  <point index="574">
    <X>94.185</X>
    <Y>73.424</Y>
    <Z>2186</Z>
  </point>
  <point index="575">
    <X>94.167</X>
    <Y>32.337</Y>
    <Z>2185</Z>
  </point>
  <point index="576">
    <X>41.042</X>
    <Y>25.892</Y>
    <Z>2269</Z>
  </point>
  <point index="577">
    <X>102.196</X>
    <Y>53.258</Y>
    <Z>2202</Z>
  </point>
  <point index="578">
    <X>68.641</X>
    <Y>29.182</Y>
    <Z>2027</Z>
  </point>
  <point index="579">
    <X>63.124</X>
    <Y>39.754</Y>
    <Z>2255</Z>
  </point>
  <point index="580">
    <X>30.974</X>
    <Y>17.717</Y>
    <Z>2300</Z>
  </point>
  <point index="581">
    <X>21.446</X>
    <Y>36.066</Y>
    <Z>2159</Z>
  </point>
  <point index="582">
    <X>86.605</X>
    <Y>63.510</Y>
    <Z>2282</Z>
  </point>
  <point index="583">
    <X>80.235</X>
    <Y>65.836</Y>
    <Z>2199</Z>
  </point>
  <point index="584">
    <X>106.309</X>
    <Y>67.036</Y>
    <Z>2161</Z>
  </point>
  <point index="585">
    <X>68.952</X>
    <Y>28.609</Y>
    <Z>2009</Z>
  </point>
  <point index="586">
    <X>58.524</X>
    <Y>54.086</Y>
    <Z>2027</Z>
  </point>
  <point index="587">
    <X>39.339</X>
    <Y>54.568</Y>
    <Z>2122</Z>
  </point>
  <point index="588">
    <X>49.482</X>
    <Y>27.522</Y>
    <Z>2033</Z>
  </point>
  <point index="589">
    <X>8.945</X>
    <Y>62.234</Y>
    <Z>2080</Z>
  </point>
  <point index="590">
    <X>77.145</X>
    <Y>71.480</Y>
    <Z>2034</Z>
  </point>
  <point index="591">
    <X>118.084</X>
    <Y>71.534</Y>
    <Z>2013</Z>
  </point>
  <point index="592">
    <X>109.185</X>
    <Y>59.534</Y>
    <Z>2013</Z>
  </point>
  <point index="593">
    <X>56.143</X>
    <Y>60.872</Y>
    <Z>2270</Z>
  </point>
  <point index="594">
    <X>115.536</X>
    <Y>31.672</Y>
    <Z>2103</Z>
  </point>
  <point index="595">
    <X>23.994</X>
    <Y>55.490</Y>
    <Z>2295</Z>
  </point>
  <point index="596">
    <X>115.996</X>
    <Y>73.675</Y>
    <Z>2083</Z>
  </point>
  <point index="597">
    <X>69.077</X>
    <Y>20.021</Y>
    <Z>2002</Z>
  </point>
  <point index="598">
    <X>31.419</X>
    <Y>74.774</Y>
    <Z>2281</Z>
  </point>
  <point index="599">
    <X>117.031</X>
    <Y>16.166</Y>
    <Z>2039</Z>
  </point>
  <point index="600">
    <X>89.050</X>
    <Y>17.846</Y>
    <Z>2071</Z>
  </point>
  <point index="601">
    <X>26.935</X>
    <Y>34.060</Y>
    <Z>2125</Z>
  </point>
  <point index="602">
    <X>91.785</X>
    <Y>67.477</Y>
    <Z>2083</Z>
  </point>
  <point index="603">
    <X>91.136</X>
    <Y>33.047</Y>
    <Z>2055</Z>
  </point>
  <point index="604">
    <X>98.119</X>
    <Y>68.341</Y>
    <Z>2093</Z>
  </point>
  <point index="605">
    <X>103.046</X>
    <Y>55.729</Y>
    <Z>2251</Z>
  </point>
  <point index="606">
    <X>21.553</X>
    <Y>66.769</Y>
    <Z>2165</Z>
  </point>
  <point index="607">
    <X>99.597</X>
    <Y>32.145</Y>
    <Z>2052</Z>
  </point>
  <point index="608">
    <X>19.955</X>
    <Y>34.274</Y>
    <Z>2073</Z>
  </point>
  <point index="609">
    <X>51.427</X>
    <Y>34.843</Y>
    <Z>2067</Z>
  </point>
  <point index="610">
    <X>16.568</X>
    <Y>61.477</Y>
    <Z>2289</Z>
  </point>
  <point index="611">
    <X>105.335</X>
    <Y>44.634</Y>
    <Z>2217</Z>
  </point>
  <point index="612">
    <X>19.691</X>
    <Y>72.100</Y>
    <Z>2057</Z>
  </point>
  <point index="613">
    <X>117.477</X>
    <Y>57.899</Y>
    <Z>2020</Z>
  </point>
  <point index="614">
    <X>23.341</X>
    <Y>11.928</Y>
    <Z>2268</Z>
  </point>
  <point index="615">
    <X>8.859</X>
    <Y>67.849</Y>
    <Z>2087</Z>
  </point>
  <point index="616">
    <X>31.558</X>
    <Y>58.242</Y>
    <Z>2275</Z>
  </point>
  <point index="617">
    <X>113.821</X>
    <Y>29.909</Y>
    <Z>2177</Z>
  </point>
  <point index="618">
    <X>26.582</X>
    <Y>54.647</Y>
    <Z>2145</Z>
  </point>
  <point index="619">
    <X>104.145</X>
    <Y>65.567</Y>
    <Z>2286</Z>
  </point>
  <point index="620">
    <X>98.047</X>
    <Y>29.428</Y>
    <Z>2104</Z>
  </point>
  <point index="621">
    <X>94.337</X>
    <Y>74.018</Y>
    <Z>2193</Z>
  </point>
  <point index="622">
    <X>40.933</X>
    <Y>59.772</Y>
    <Z>2260</Z>
  </point>
  <point index="623">
    <X>55.571</X>
    <Y>27.653</Y>
    <Z>2246</Z>
  </point>
  <point index="624">
    <X>65.900</X>
    <Y>57.017</Y>
    <Z>2185</Z>
  </point>
  <point index="625">
    <X>35.622</X>
    <Y>32.247</Y>
    <Z>2100</Z>
  </point>
  <point index="626">
    <X>40.892</X>
    <Y>60.432</Y>
    <Z>2256</Z>
  </point>
  <point index="627">
    <X>113.655</X>
    <Y>66.289</Y>
    <Z>2184</Z>
  </point>
  <point index="628">
    <X>113.023</X>
    <Y>30.393</Y>
    <Z>2212</Z>
  </point>
  <point index="629">
    <X>71.110</X>
    <Y>10.441</Y>
    <Z>2294</Z>
  </point>
  <point index="630">
    <X>25.177</X>
    <Y>76.924</Y>
    <Z>2226</Z>
  </point>
  <point index="631">
    <X>72.360</X>
    <Y>30.049</Y>
    <Z>2240</Z>
  </point>
  <point index="632">
    <X>88.466</X>
    <Y>66.521</Y>
    <Z>2121</Z>
  </point>
  <point index="633">
    <X>94.773</X>
    <Y>35.560</Y>
    <Z>2211</Z>
  </point>
  <point index="634">
    <X>58.493</X>
    <Y>14.158</Y>
    <Z>2032</Z>
  </point>
  <point index="635">
    <X>54.022</X>
    <Y>56.173</Y>
    <Z>2179</Z>
  </point>
  <point index="636">
    <X>78.506</X>
    <Y>67.661</Y>
    <Z>2050</Z>
  </point>
  <point index="637">
    <X>57.637</X>
    <Y>28.804</Y>
    <Z>2170</Z>
  </point>
  <point index="638">
    <X>92.302</X>
    <Y>21.094</Y>
    <Z>2105</Z>
  </point>
  <point index="639">
    <X>67.062</X>
    <Y>49.838</Y>
    <Z>2118</Z>
  </point>
  <point index="640">
    <X>50.707</X>
    <Y>66.283</Y>
    <Z>2036</Z>
  </point>
  <point index="641">
    <X>88.822</X>
    <Y>57.507</Y>
    <Z>2090</Z>
  </point>
  <point index="642">
    <X>61.283</X>
    <Y>60.100</Y>
    <Z>2149</Z>
  </point>
  <point index="643">
    <X>67.861</X>
    <Y>47.014</Y>
    <Z>2072</Z>
  </point>
  <point index="644">
    <X>18.541</X>
    <Y>39.394</Y>
    <Z>2025</Z>
  </point>
  <point index="645">
    <X>8.928</X>
    <Y>66.687</Y>
    <Z>2081</Z>
  </point>
  <point index="646">
    <X>69.278</X>
    <Y>47.348</Y>
    <Z>2028</Z>
  </point>
  <point index="647">
    <X>30.752</X>
    <Y>77.553</Y>
    <Z>2265</Z>
  </point>
  <point index="648">
    <X>101.719</X>
    <Y>65.286</Y>
    <Z>2174</Z>
  </point>
  <point index="649">
    <X>36.143</X>
    <Y>67.947</Y>
    <Z>2077</Z>
  </point>
  <point index="650">
    <X>96.599</X>
    <Y>27.282</Y>
    <Z>2290</Z>
  </point>
  <point index="651">
    <X>20.132</X>
    <Y>50.648</Y>
    <Z>2083</Z>
  </point>
  <point index="652">
    <X>87.682</X>
    <Y>21.572</Y>
    <Z>2189</Z>
  </point>
  <point index="653">
    <X>73.493</X>
    <Y>13.476</Y>
    <Z>2191</Z>
  </point>
  <point index="654">
    <X>54.304</X>
    <Y>34.775</Y>
    <Z>2191</Z>
  </point>
  <point index="655">
    <X>107.159</X>
    <Y>22.728</Y>
    <Z>2112</Z>
  </point>
  <point index="656">
    <X>58.189</X>
    <Y>16.582</Y>
    <Z>2081</Z>
  </point>
  <point index="657">
    <X>104.581</X>
    <Y>26.752</Y>
    <Z>2261</Z>
  </point>
  <point index="658">
    <X>63.490</X>
    <Y>50.825</Y>
    <Z>2276</Z>
  </point>
  <point index="659">
    <X>120.854</X>
    <Y>27.871</Y>
    <Z>2253</Z>
  </point>
  <point index="660">
    <X>62.706</X>
    <Y>56.240</Y>
    <Z>2231</Z>
  </point>
  <point index="661">
    <X>94.776</X>
    <Y>68.189</Y>
    <Z>2212</Z>
  </point>
  <point index="662">
    <X>31.214</X>
    <Y>66.008</Y>
    <Z>2290</Z>
  </point>
  <point index="663">
    <X>115.160</X>
    <Y>60.889</Y>
    <Z>2119</Z>
  </point>
  <point index="664">
    <X>30.166</X>
    <Y>38.878</Y>
    <Z>2170</Z>
  </point>
  <point index="665">
    <X>99.282</X>
    <Y>69.341</Y>
    <Z>2034</Z>
  </point>
  <point index="666">
    <X>27.855</X>
    <Y>30.661</Y>
    <Z>2072</Z>
  </point>
  <point index="667">
    <X>67.456</X>
    <Y>31.252</Y>
    <Z>2095</Z>
  </point>
  <point index="668">
    <X>103.880</X>
    <Y>79.096</Y>
    <Z>2299</Z>
  </point>
  <point index="669">
    <X>6.867</X>
    <Y>59.236</Y>
    <Z>2260</Z>
  </point>
  <point index="670">
    <X>105.707</X>
    <Y>45.405</Y>
    <Z>2196</Z>
  </point>
  <point index="671">
    <X>18.983</X>
    <Y>24.200</Y>
    <Z>2017</Z>
  </point>
  <point index="672">
    <X>25.066</X>
    <Y>39.677</Y>
    <Z>2233</Z>
  </point>
  <point index="673">
    <X>52.134</X>
    <Y>53.263</Y>
    <Z>2098</Z>
  </point>
  <point index="674">
    <X>13.047</X>
    <Y>15.777</Y>
    <Z>2137</Z>
  </point>
  <point index="675">
    <X>88.653</X>
    <Y>59.682</Y>
    <Z>2105</Z>
  </point>
  <point index="676">
    <X>78.467</X>
    <Y>20.336</Y>
    <Z>2046</Z>
  </point>
  <point index="677">
    <X>23.830</X>
    <Y>30.912</Y>
    <Z>2296</Z>
  </point>
  <point index="678">
    <X>54.860</X>
    <Y>60.456</Y>
    <Z>2215</Z>
  </point>
  <point index="679">
    <X>100.822</X>
    <Y>73.378</Y>
    <Z>2123</Z>
  </point>
  <point index="680">
    <X>104.916</X>
    <Y>40.209</Y>
    <Z>2241</Z>
  </point>
  <point index="681">
    <X>74.358</X>
    <Y>12.972</Y>
    <Z>2154</Z>
  </point>
  <point index="682">
    <X>109.787</X>
    <Y>74.812</Y>
    <Z>2110</Z>
  </point>
  <point index="683">
    <X>33.217</X>
    <Y>52.417</Y>
    <Z>2203</Z>
  </point>
  <point index="684">
    <X>99.521</X>
    <Y>33.421</Y>
    <Z>2048</Z>
  </point>
  <point index="685">
    <X>100.892</X>
    <Y>34.980</Y>
    <Z>2127</Z>
  </point>
  <point index="686">
    <X>78.746</X>
    <Y>26.877</Y>
    <Z>2070</Z>
  </point>
  <point index="687">
    <X>32.444</X>
    <Y>28.604</Y>
    <Z>2237</Z>
  </point>
  <point index="688">
    <X>68.288</X>
    <Y>74.841</Y>
    <Z>2047</Z>
  </point>
  <point index="689">
    <X>23.121</X>
    <Y>56.462</Y>
    <Z>2255</Z>
  </point>
  <point index="690">
    <X>106.414</X>
    <Y>61.688</Y>
    <Z>2155</Z>
  </point>
  <point index="691">
    <X>25.194</X>
    <Y>40.856</Y>
    <Z>2225</Z>
  </point>
  <point index="692">
    <X>13.920</X>
    <Y>32.895</Y>
    <Z>2175</Z>
  </point>
  <point index="693">
    <X>69.505</X>
    <Y>35.348</Y>
    <Z>2064</Z>
  </point>
  <point index="694">
    <X>7.893</X>
    <Y>64.567</Y>
    <Z>2171</Z>
  </point>
  <point index="695">
    <X>75.236</X>
    <Y>60.854</Y>
    <Z>2116</Z>
  </point>
  <point index="696">
    <X>33.933</X>
    <Y>57.731</Y>
    <Z>2172</Z>
  </point>
  <point index="697">
    <X>63.647</X>
    <Y>39.588</Y>
    <Z>2285</Z>
  </point>
  <point index="698">
    <X>94.605</X>
    <Y>9.479</Y>
    <Z>2204</Z>
  </point>
  <point index="699">
    <X>55.204</X>
    <Y>73.155</Y>
    <Z>2230</Z>
  </point>
  <point index="700">
    <X>17.426</X>
    <Y>35.384</Y>
    <Z>2204</Z>
  </point>
  <point index="701">
    <X>28.667</X>
    <Y>20.984</Y>
    <Z>2025</Z>
  </point>
  <point index="702">
    <X>10.901</X>
    <Y>21.104</Y>
    <Z>2045</Z>
  </point>
  <point index="703">
    <X>15.530</X>
    <Y>76.624</Y>
    <Z>2244</Z>
  </point>
  <point index="704">
    <X>113.214</X>
    <Y>34.262</Y>
    <Z>2203</Z>
  </point>
  <point index="705">
    <X>33.631</X>
    <Y>57.571</Y>
    <Z>2185</Z>
  </point>
  <point index="706">
    <X>118.533</X>
    <Y>70.620</Y>
    <Z>2052</Z>
  </point>
  <point index="707">
    <X>116.609</X>
    <Y>56.737</Y>
    <Z>2057</Z>
  </point>
  <point index="708">
    <X>57.080</X>
    <Y>66.927</Y>
    <Z>2259</Z>
  </point>
  <point index="709">
    <X>8.132</X>
    <Y>26.946</Y>
    <Z>2150</Z>
  </point>
  <point index="710">
    <X>20.724</X>
    <Y>20.824</Y>
    <Z>2117</Z>
  </point>
  <point index="711">
    <X>62.510</X>
    <Y>64.894</Y>
    <Z>2220</Z>
  </point>
  <point index="712">
    <X>8.764</X>
    <Y>64.189</Y>
    <Z>2095</Z>
  </point>
  <point index="713">
    <X>60.329</X>
    <Y>74.873</Y>
    <Z>2094</Z>
  </point>
  <point index="714">
    <X>56.941</X>
    <Y>58.006</Y>
    <Z>2282</Z>
  </point>
  <point index="715">
    <X>101.943</X>
    <Y>32.819</Y>
    <Z>2187</Z>
  </point>
  <point index="716">
    <X>69.401</X>
    <Y>17.054</Y>
    <Z>2048</Z>
  </point>
  <point index="717">
    <X>30.446</X>
    <Y>73.022</Y>
    <Z>2215</Z>
  </point>
  <point index="718">
    <X>23.458</X>
    <Y>37.514</Y>
    <Z>2275</Z>
  </point>
  <point index="719">
    <X>103.866</X>
    <Y>69.589</Y>
    <Z>2298</Z>
  </point>
  <point index="720">
    <X>102.812</X>
    <Y>75.215</Y>
    <Z>2237</Z>
  </point>
  <point index="721">
    <X>117.869</X>
    <Y>53.998</Y>
    <Z>2003</Z>
  </point>
  <point index="722">
    <X>68.426</X>
    <Y>67.909</Y>
    <Z>2039</Z>
  </point>
  <point index="723">
    <X>31.213</X>
    <Y>13.582</Y>
    <Z>2290</Z>
  </point>
  <point index="724">
    <X>114.953</X>
    <Y>25.300</Y>
    <Z>2128</Z>
  </point>
  <point index="725">
    <X>51.720</X>
    <Y>35.647</Y>
    <Z>2080</Z>
  </point>
  <point index="726">
    <X>20.279</X>
    <Y>74.801</Y>
    <Z>2091</Z>
  </point>
  <point index="727">
    <X>57.459</X>
    <Y>51.755</Y>
    <Z>2199</Z>
  </point>
  <point index="728">
    <X>73.573</X>
    <Y>30.763</Y>
    <Z>2188</Z>
  </point>
  <point index="729">
    <X>91.921</X>
    <Y>21.774</Y>
    <Z>2088</Z>
  </point>
  <point index="730">
    <X>46.979</X>
    <Y>58.517</Y>
    <Z>2250</Z>
  </point>
  <point index="731">
    <X>13.426</X>
    <Y>17.544</Y>
    <Z>2153</Z>
  </point>
  <point index="732">
    <X>50.280</X>
    <Y>18.199</Y>
    <Z>2018</Z>
  </point>
  <point index="733">
    <X>104.187</X>
    <Y>67.613</Y>
    <Z>2283</Z>
  </point>
  <point index="734">
    <X>34.984</X>
    <Y>29.448</Y>
    <Z>2127</Z>
  </point>
  <point index="735">
    <X>101.876</X>
    <Y>72.323</Y>
    <Z>2183</Z>
  </point>
  <point index="736">
    <X>14.625</X>
    <Y>57.614</Y>
    <Z>2205</Z>
  </point>
  <point index="737">
    <X>98.114</X>
    <Y>59.323</Y>
    <Z>2093</Z>
  </point>
  <point index="738">
    <X>14.949</X>
    <Y>33.923</Y>
    <Z>2219</Z>
  </point>
  <point index="739">
    <X>103.007</X>
    <Y>53.511</Y>
    <Z>2249</Z>
  </point>
  <point index="740">
    <X>64.869</X>
    <Y>15.379</Y>
    <Z>2244</Z>
  </point>
  <point index="741">
    <X>13.074</X>
    <Y>15.223</Y>
    <Z>2138</Z>
  </point>
  <point index="742">
    <X>104.840</X>
    <Y>54.822</Y>
    <Z>2246</Z>
  </point>
  <point index="743">
    <X>11.894</X>
    <Y>35.459</Y>
    <Z>2087</Z>
  </point>
  <point index="744">
    <X>62.812</X>
    <Y>10.062</Y>
    <Z>2237</Z>
  </point>
  <point index="745">
    <X>111.800</X>
    <Y>32.635</Y>
    <Z>2264</Z>
  </point>
  <point index="746">
    <X>10.080</X>
    <Y>24.929</Y>
    <Z>2009</Z>
  </point>
  <point index="747">
    <X>62.130</X>
    <Y>8.801</Y>
    <Z>2198</Z>
  </point>
  <point index="748">
    <X>66.961</X>
    <Y>32.401</Y>
    <Z>2124</Z>
  </point>
  <point index="749">
    <X>22.097</X>
    <Y>74.592</Y>
    <Z>2196</Z>
  </point>
  <point index="750">
    <X>74.961</X>
    <Y>65.065</Y>
    <Z>2128</Z>
  </point>
  <point index="751">
    <X>66.169</X>
    <Y>62.157</Y>
    <Z>2169</Z>
  </point>
  <point index="752">
    <X>14.570</X>
    <Y>62.734</Y>
    <Z>2203</Z>
  </point>
  <point index="753">
    <X>108.005</X>
    <Y>78.581</Y>
    <Z>2063</Z>
  </point>
  <point index="754">
    <X>28.101</X>
    <Y>33.455</Y>
    <Z>2058</Z>
  </point>
  <point index="755">
    <X>79.972</X>
    <Y>29.295</Y>
    <Z>2176</Z>
  </point>
  <point index="756">
    <X>50.971</X>
    <Y>23.369</Y>
    <Z>2048</Z>
  </point>
  <point index="757">
    <X>16.742</X>
    <Y>53.021</Y>
    <Z>2296</Z>
  </point>
  <point index="758">
    <X>24.910</X>
    <Y>7.576</Y>
    <Z>2242</Z>
  </point>
  <point index="759">
    <X>90.774</X>
    <Y>73.012</Y>
    <Z>2039</Z>
  </point>
  <point index="760">
    <X>67.020</X>
    <Y>72.236</Y>
    <Z>2120</Z>
  </point>
  <point index="761">
    <X>39.856</X>
    <Y>24.857</Y>
    <Z>2166</Z>
  </point>
  <point index="762">
    <X>67.659</X>
    <Y>18.944</Y>
    <Z>2083</Z>
  </point>
  <point index="763">
    <X>30.740</X>
    <Y>60.178</Y>
    <Z>2263</Z>
  </point>
  <point index="764">
    <X>65.050</X>
    <Y>24.105</Y>
    <Z>2234</Z>
  </point>
  <point index="765">
    <X>113.728</X>
    <Y>61.001</Y>
    <Z>2181</Z>
  </point>
  <point index="766">
    <X>60.733</X>
    <Y>22.451</Y>
    <Z>2117</Z>
  </point>
  <point index="767">
    <X>11.120</X>
    <Y>12.559</Y>
    <Z>2054</Z>
  </point>
  <point index="768">
    <X>10.028</X>
    <Y>53.495</Y>
    <Z>2007</Z>
  </point>
  <point index="769">
    <X>15.304</X>
    <Y>32.565</Y>
    <Z>2234</Z>
  </point>
  <point index="770">
    <X>34.850</X>
    <Y>56.208</Y>
    <Z>2133</Z>
  </point>
  <point index="771">
    <X>103.874</X>
    <Y>45.476</Y>
    <Z>2298</Z>
  </point>
  <point index="772">
    <X>112.273</X>
    <Y>30.814</Y>
    <Z>2244</Z>
  </point>
  <point index="773">
    <X>105.377</X>
    <Y>64.064</Y>
    <Z>2215</Z>
  </point>
  <point index="774">
    <X>22.158</X>
    <Y>61.192</Y>
    <Z>2200</Z>
  </point>
  <point index="775">
    <X>114.580</X>
    <Y>12.784</Y>
    <Z>2144</Z>
  </point>
  <point index="776">
    <X>66.185</X>
    <Y>78.898</Y>
    <Z>2168</Z>
  </point>
  <point index="777">
    <X>22.776</X>
    <Y>50.806</Y>
    <Z>2235</Z>
  </point>
  <point index="778">
    <X>71.056</X>
    <Y>17.580</Y>
    <Z>2296</Z>
  </point>
  <point index="779">
    <X>59.479</X>
    <Y>71.663</Y>
    <Z>2045</Z>
  </point>
  <point index="780">
    <X>89.656</X>
    <Y>28.777</Y>
    <Z>2018</Z>
  </point>
  <point index="781">
    <X>23.764</X>
    <Y>27.717</Y>
    <Z>2292</Z>
  </point>
  <point index="782">
    <X>32.855</X>
    <Y>54.099</Y>
    <Z>2219</Z>
  </point>
  <point index="783">
    <X>115.381</X>
    <Y>65.812</Y>
    <Z>2110</Z>
  </point>
  <point index="784">
    <X>25.047</X>
    <Y>20.926</Y>
    <Z>2234</Z>
  </point>
  <point index="785">
    <X>16.536</X>
    <Y>26.082</Y>
    <Z>2287</Z>
  </point>
  <point index="786">
    <X>66.677</X>
    <Y>70.079</Y>
    <Z>2140</Z>
  </point>
  <point index="787">
    <X>18.608</X>
    <Y>51.440</Y>
    <Z>2014</Z>
  </point>
  <point index="788">
    <X>34.411</X>
    <Y>70.005</Y>
    <Z>2152</Z>
  </point>
  <point index="789">
    <X>119.952</X>
    <Y>62.595</Y>
    <Z>2175</Z>
  </point>
  <point index="790">
    <X>80.455</X>
    <Y>66.726</Y>
    <Z>2218</Z>
  </point>
  <point index="791">
    <X>60.196</X>
    <Y>31.629</Y>
    <Z>2087</Z>
  </point>
  <point index="792">
    <X>108.458</X>
    <Y>64.633</Y>
    <Z>2037</Z>
  </point>
  <point index="793">
    <X>95.413</X>
    <Y>26.196</Y>
    <Z>2239</Z>
  </point>
  <point index="794">
    <X>67.699</X>
    <Y>8.015</Y>
    <Z>2081</Z>
  </point>
  <point index="795">
    <X>21.206</X>
    <Y>45.011</Y>
    <Z>2145</Z>
  </point>
  <point index="796">
    <X>37.478</X>
    <Y>55.622</Y>
    <Z>2020</Z>
  </point>
  <point index="797">
    <X>28.130</X>
    <Y>33.066</Y>
    <Z>2056</Z>
  </point>
  <point index="798">
    <X>90.097</X>
    <Y>63.181</Y>
    <Z>2010</Z>
  </point>
  <point index="799">
    <X>15.532</X>
    <Y>8.621</Y>
    <Z>2244</Z>
  </point>
  <point index="800">
    <X>23.088</X>
    <Y>30.916</Y>
    <Z>2253</Z>
  </point>
  <point index="801">
    <X>60.911</X>
    <Y>59.047</Y>
    <Z>2128</Z>
  </point>
  <point index="802">
    <X>31.227</X>
    <Y>29.628</Y>
    <Z>2289</Z>
  </point>
  <point index="803">
    <X>100.620</X>
    <Y>9.375</Y>
    <Z>2111</Z>
  </point>
  <point index="804">
    <X>19.394</X>
    <Y>40.572</Y>
    <Z>2040</Z>
  </point>
  <point index="805">
    <X>78.242</X>
    <Y>54.609</Y>
    <Z>2027</Z>
  </point>
  <point index="806">
    <X>28.702</X>
    <Y>35.874</Y>
    <Z>2023</Z>
  </point>
  <point index="807">
    <X>67.218</X>
    <Y>61.245</Y>
    <Z>2109</Z>
  </point>
  <point index="808">
    <X>61.105</X>
    <Y>11.896</Y>
    <Z>2139</Z>
  </point>
  <point index="809">
    <X>69.442</X>
    <Y>66.117</Y>
    <Z>2054</Z>
  </point>
  <point index="810">
    <X>28.702</X>
    <Y>33.482</Y>
    <Z>2023</Z>
  </point>
  <point index="811">
    <X>14.445</X>
    <Y>22.142</Y>
    <Z>2197</Z>
  </point>
  <point index="812">
    <X>26.074</X>
    <Y>13.481</Y>
    <Z>2175</Z>
  </point>
  <point index="813">
    <X>113.351</X>
    <Y>70.194</Y>
    <Z>2197</Z>
  </point>
  <point index="814">
    <X>57.126</X>
    <Y>31.620</Y>
    <Z>2252</Z>
  </point>
  <point index="815">
    <X>19.385</X>
    <Y>55.369</Y>
    <Z>2040</Z>
  </point>
  <point index="816">
    <X>15.732</X>
    <Y>15.726</Y>
    <Z>2253</Z>
  </point>
  <point index="817">
    <X>62.785</X>
    <Y>8.081</Y>
    <Z>2236</Z>
  </point>
  <point index="818">
    <X>47.660</X>
    <Y>66.090</Y>
    <Z>2191</Z>
  </point>
  <point index="819">
    <X>57.895</X>
    <Y>70.647</Y>
    <Z>2128</Z>
  </point>
  <point index="820">
    <X>58.050</X>
    <Y>57.672</Y>
    <Z>2104</Z>
  </point>
  <point index="821">
    <X>71.848</X>
    <Y>61.772</Y>
    <Z>2262</Z>
  </point>
  <point index="822">
    <X>20.769</X>
    <Y>36.055</Y>
    <Z>2120</Z>
  </point>
  <point index="823">
    <X>109.958</X>
    <Y>27.535</Y>
    <Z>2137</Z>
  </point>
  <point index="824">
    <X>113.464</X>
    <Y>69.706</Y>
    <Z>2193</Z>
  </point>
  <point index="825">
    <X>10.705</X>
    <Y>54.294</Y>
    <Z>2036</Z>
  </point>
  <point index="826">
    <X>65.309</X>
    <Y>71.942</Y>
    <Z>2219</Z>
  </point>
  <point index="827">
    <X>115.643</X>
    <Y>14.287</Y>
    <Z>2099</Z>
  </point>
  <point index="828">
    <X>33.925</X>
    <Y>25.598</Y>
    <Z>2173</Z>
  </point>
  <point index="829">
    <X>10.643</X>
    <Y>55.649</Y>
    <Z>2033</Z>
  </point>
  <point index="830">
    <X>48.578</X>
    <Y>62.632</Y>
    <Z>2112</Z>
  </point>
  <point index="831">
    <X>60.459</X>
    <Y>78.096</Y>
    <Z>2102</Z>
  </point>
  <point index="832">
    <X>113.062</X>
    <Y>58.099</Y>
    <Z>2210</Z>
  </point>
  <point index="833">
    <X>59.466</X>
    <Y>26.160</Y>
    <Z>2044</Z>
  </point>
  <point index="834">
    <X>62.509</X>
    <Y>45.801</Y>
    <Z>2220</Z>
  </point>
  <point index="835">
    <X>108.931</X>
    <Y>32.867</Y>
    <Z>2010</Z>
  </point>
  <point index="836">
    <X>9.491</X>
    <Y>21.825</Y>
    <Z>2033</Z>
  </point>
  <point index="837">
    <X>23.923</X>
    <Y>49.681</Y>
    <Z>2299</Z>
  </point>
  <point index="838">
    <X>35.275</X>
    <Y>27.635</Y>
    <Z>2115</Z>
  </point>
  <point index="839">
    <X>32.146</X>
    <Y>30.807</Y>
    <Z>2249</Z>
  </point>
  <point index="840">
    <X>118.876</X>
    <Y>17.326</Y>
    <Z>2082</Z>
  </point>
  <point index="841">
    <X>74.295</X>
    <Y>51.089</Y>
    <Z>2157</Z>
  </point>
  <point index="842">
    <X>60.545</X>
    <Y>7.861</Y>
    <Z>2107</Z>
  </point>
  <point index="843">
    <X>78.445</X>
    <Y>68.276</Y>
    <Z>2044</Z>
  </point>
  <point index="844">
    <X>86.743</X>
    <Y>60.946</Y>
    <Z>2270</Z>
  </point>
  <point index="845">
    <X>99.219</X>
    <Y>60.406</Y>
    <Z>2030</Z>
  </point>
  <point index="846">
    <X>27.818</X>
    <Y>30.101</Y>
    <Z>2074</Z>
  </point>
  <point index="847">
    <X>48.321</X>
    <Y>22.719</Y>
    <Z>2134</Z>
  </point>
  <point index="848">
    <X>31.186</X>
    <Y>32.917</Y>
    <Z>2291</Z>
  </point>
  <point index="849">
    <X>60.231</X>
    <Y>77.670</Y>
    <Z>2089</Z>
  </point>
  <point index="850">
    <X>90.423</X>
    <Y>19.646</Y>
    <Z>2024</Z>
  </point>
  <point index="851">
    <X>19.123</X>
    <Y>17.947</Y>
    <Z>2025</Z>
  </point>
  <point index="852">
    <X>93.270</X>
    <Y>48.126</Y>
    <Z>2147</Z>
  </point>
  <point index="853">
    <X>18.521</X>
    <Y>22.297</Y>
    <Z>2028</Z>
  </point>
  <point index="854">
    <X>75.784</X>
    <Y>61.783</Y>
    <Z>2093</Z>
  </point>
  <point index="855">
    <X>14.677</X>
    <Y>61.912</Y>
    <Z>2207</Z>
  </point>
  <point index="856">
    <X>105.116</X>
    <Y>24.545</Y>
    <Z>2230</Z>
  </point>
  <point index="857">
    <X>96.540</X>
    <Y>30.183</Y>
    <Z>2288</Z>
  </point>
  <point index="858">
    <X>29.028</X>
    <Y>74.043</Y>
    <Z>2004</Z>
  </point>
  <point index="859">
    <X>75.105</X>
    <Y>35.947</Y>
    <Z>2122</Z>
  </point>
  <point index="860">
    <X>60.810</X>
    <Y>56.340</Y>
    <Z>2122</Z>
  </point>
  <point index="861">
    <X>75.324</X>
    <Y>56.693</Y>
    <Z>2112</Z>
  </point>
  <point index="862">
    <X>27.389</X>
    <Y>12.908</Y>
    <Z>2099</Z>
  </point>
  <point index="863">
    <X>35.871</X>
    <Y>60.315</Y>
    <Z>2089</Z>
  </point>
  <point index="864">
    <X>60.689</X>
    <Y>38.390</Y>
    <Z>2115</Z>
  </point>
  <point index="865">
    <X>28.886</X>
    <Y>36.668</Y>
    <Z>2013</Z>
  </point>
  <point index="866">
    <X>69.209</X>
    <Y>74.305</Y>
    <Z>2017</Z>
  </point>
  <point index="867">
    <X>119.907</X>
    <Y>29.405</Y>
    <Z>2171</Z>
  </point>
  <point index="868">
    <X>65.621</X>
    <Y>22.443</Y>
    <Z>2201</Z>
  </point>
  <point index="869">
    <X>110.001</X>
    <Y>75.359</Y>
    <Z>2144</Z>
  </point>
  <point index="870">
    <X>56.206</X>
    <Y>75.799</Y>
    <Z>2273</Z>
  </point>
  <point index="871">
    <X>18.800</X>
    <Y>7.566</Y>
    <Z>2006</Z>
  </point>
  <point index="872">
    <X>59.793</X>
    <Y>62.567</Y>
    <Z>2063</Z>
  </point>
  <point index="873">
    <X>103.589</X>
    <Y>51.747</Y>
    <Z>2282</Z>
  </point>
  <point index="874">
    <X>74.312</X>
    <Y>14.707</Y>
    <Z>2156</Z>
  </point>
  <point index="875">
    <X>110.633</X>
    <Y>20.542</Y>
    <Z>2246</Z>
  </point>
  <point index="876">
    <X>13.968</X>
    <Y>27.805</Y>
    <Z>2177</Z>
  </point>
  <point index="877">
    <X>63.284</X>
    <Y>9.764</Y>
    <Z>2265</Z>
  </point>
  <point index="878">
    <X>104.584</X>
    <Y>55.732</Y>
    <Z>2261</Z>
  </point>
  <point index="879">
    <X>107.802</X>
    <Y>67.497</Y>
    <Z>2075</Z>
  </point>
  <point index="880">
    <X>95.466</X>
    <Y>51.879</Y>
    <Z>2241</Z>
  </point>
  <point index="881">
    <X>29.988</X>
    <Y>16.528</Y>
    <Z>2142</Z>
  </point>
  <point index="882">
    <X>86.648</X>
    <Y>61.943</Y>
    <Z>2279</Z>
  </point>
  <point index="883">
    <X>19.762</X>
    <Y>53.305</Y>
    <Z>2062</Z>
  </point>
  <point index="884">
    <X>91.973</X>
    <Y>68.816</Y>
    <Z>2091</Z>
  </point>
  <point index="885">
    <X>105.391</X>
    <Y>29.914</Y>
    <Z>2214</Z>
  </point>
  <point index="886">
    <X>36.919</X>
    <Y>68.476</Y>
    <Z>2044</Z>
  </point>
  <point index="887">
    <X>62.759</X>
    <Y>67.085</Y>
    <Z>2234</Z>
  </point>
  <point index="888">
    <X>59.749</X>
    <Y>46.612</Y>
    <Z>2061</Z>
  </point>
  <point index="889">
    <X>111.033</X>
    <Y>57.427</Y>
    <Z>2297</Z>
  </point>
  <point index="890">
    <X>29.729</X>
    <Y>64.515</Y>
    <Z>2100</Z>
  </point>
  <point index="891">
    <X>68.072</X>
    <Y>16.730</Y>
    <Z>2060</Z>
  </point>
  <point index="892">
    <X>22.452</X>
    <Y>10.454</Y>
    <Z>2217</Z>
  </point>
  <point index="893">
    <X>114.581</X>
    <Y>14.106</Y>
    <Z>2144</Z>
  </point>
  <point index="894">
    <X>113.250</X>
    <Y>76.278</Y>
    <Z>2202</Z>
  </point>
  <point index="895">
    <X>89.471</X>
    <Y>29.446</Y>
    <Z>2034</Z>
  </point>
  <point index="896">
    <X>103.611</X>
    <Y>19.947</Y>
    <Z>2283</Z>
  </point>
  <point index="897">
    <X>20.979</X>
    <Y>35.142</Y>
    <Z>2132</Z>
  </point>
  <point index="898">
    <X>113.207</X>
    <Y>28.899</Y>
    <Z>2204</Z>
  </point>
  <point index="899">
    <X>90.499</X>
    <Y>19.484</Y>
    <Z>2027</Z>
  </point>
  <point index="900">
    <X>74.356</X>
    <Y>27.143</Y>
    <Z>2154</Z>
  </point>
  <point index="901">
    <X>30.695</X>
    <Y>35.140</Y>
    <Z>2255</Z>
  </point>
  <point index="902">
    <X>100.813</X>
    <Y>26.900</Y>
    <Z>2122</Z>
  </point>
  <point index="903">
    <X>108.932</X>
    <Y>17.976</Y>
    <Z>2010</Z>
  </point>
  <point index="904">
    <X>58.676</X>
    <Y>64.625</Y>
    <Z>2003</Z>
  </point>
  <point index="905">
    <X>25.327</X>
    <Y>38.926</Y>
    <Z>2218</Z>
  </point>
  <point index="906">
    <X>65.320</X>
    <Y>22.685</Y>
    <Z>2218</Z>
  </point>
  <point index="907">
    <X>33.901</X>
    <Y>27.164</Y>
    <Z>2174</Z>
  </point>
  <point index="908">
    <X>112.274</X>
    <Y>57.295</Y>
    <Z>2244</Z>
  </point>
  <point index="909">
    <X>63.541</X>
    <Y>33.065</Y>
    <Z>2279</Z>
  </point>
  <point index="910">
    <X>114.302</X>
    <Y>67.698</Y>
    <Z>2156</Z>
  </point>
  <point index="911">
    <X>95.663</X>
    <Y>75.813</Y>
    <Z>2250</Z>
  </point>
  <point index="912">
    <X>57.839</X>
    <Y>56.342</Y>
    <Z>2138</Z>
  </point>
  <point index="913">
    <X>87.912</X>
    <Y>17.741</Y>
    <Z>2169</Z>
  </point>
  <point index="914">
    <X>68.570</X>
    <Y>66.606</Y>
    <Z>2031</Z>
  </point>
  <point index="915">
    <X>24.752</X>
    <Y>40.163</Y>
    <Z>2251</Z>
  </point>
  <point index="916">
    <X>90.915</X>
    <Y>55.200</Y>
    <Z>2045</Z>
  </point>
  <point index="917">
    <X>34.556</X>
    <Y>58.714</Y>
    <Z>2146</Z>
  </point>
  <point index="918">
    <X>62.287</X>
    <Y>7.649</Y>
    <Z>2207</Z>
  </point>
  <point index="919">
    <X>119.743</X>
    <Y>16.625</Y>
    <Z>2157</Z>
  </point>
  <point index="920">
    <X>108.065</X>
    <Y>39.021</Y>
    <Z>2060</Z>
  </point>
  <point index="921">
    <X>21.839</X>
    <Y>73.271</Y>
    <Z>2181</Z>
  </point>
  <point index="922">
    <X>105.984</X>
    <Y>12.298</Y>
    <Z>2180</Z>
  </point>
  <point index="923">
    <X>71.755</X>
    <Y>19.058</Y>
    <Z>2266</Z>
  </point>
  <point index="924">
    <X>104.617</X>
    <Y>58.542</Y>
    <Z>2259</Z>
  </point>
  <point index="925">
    <X>75.627</X>
    <Y>30.898</Y>
    <Z>2099</Z>
  </point>
  <point index="926">
    <X>63.767</X>
    <Y>58.644</Y>
    <Z>2292</Z>
  </point>
  <point index="927">
    <X>101.943</X>
    <Y>36.880</Y>
    <Z>2187</Z>
  </point>
  <point index="928">
    <X>113.371</X>
    <Y>12.971</Y>
    <Z>2197</Z>
  </point>
  <point index="929">
    <X>112.604</X>
    <Y>58.831</Y>
    <Z>2230</Z>
  </point>
  <point index="930">
    <X>58.779</X>
    <Y>52.982</Y>
    <Z>2005</Z>
  </point>
  <point index="931">
    <X>94.773</X>
    <Y>52.115</Y>
    <Z>2211</Z>
  </point>
  <point index="932">
    <X>16.449</X>
    <Y>77.138</Y>
    <Z>2284</Z>
  </point>
  <point index="933">
    <X>23.188</X>
    <Y>77.134</Y>
    <Z>2259</Z>
  </point>
  <point index="934">
    <X>38.015</X>
    <Y>26.212</Y>
    <Z>2007</Z>
  </point>
  <point index="935">
    <X>9.708</X>
    <Y>29.151</Y>
    <Z>2014</Z>
  </point>
  <point index="936">
    <X>61.561</X>
    <Y>17.725</Y>
    <Z>2165</Z>
  </point>
  <point index="937">
    <X>62.276</X>
    <Y>26.775</Y>
    <Z>2206</Z>
  </point>
  <point index="938">
    <X>14.879</X>
    <Y>50.957</Y>
    <Z>2216</Z>
  </point>
  <point index="939">
    <X>99.226</X>
    <Y>60.370</Y>
    <Z>2031</Z>
  </point>
  <point index="940">
    <X>90.371</X>
    <Y>62.214</Y>
    <Z>2022</Z>
  </point>
  <point index="941">
    <X>17.905</X>
    <Y>31.337</Y>
    <Z>2127</Z>
  </point>
  <point index="942">
    <X>74.927</X>
    <Y>33.134</Y>
    <Z>2130</Z>
  </point>
  <point index="943">
    <X>112.196</X>
    <Y>34.504</Y>
    <Z>2247</Z>
  </point>
  <point index="944">
    <X>8.279</X>
    <Y>30.093</Y>
    <Z>2137</Z>
  </point>
  <point index="945">
    <X>115.132</X>
    <Y>20.881</Y>
    <Z>2121</Z>
  </point>
  <point index="946">
    <X>76.887</X>
    <Y>62.299</Y>
    <Z>2045</Z>
  </point>
  <point index="947">
    <X>100.697</X>
    <Y>26.490</Y>
    <Z>2115</Z>
  </point>
  <point index="948">
    <X>98.716</X>
    <Y>10.151</Y>
    <Z>2001</Z>
  </point>
  <point index="949">
    <X>58.251</X>
    <Y>24.321</Y>
    <Z>2071</Z>
  </point>
  <point index="950">
    <X>117.959</X>
    <Y>54.442</Y>
    <Z>2002</Z>
  </point>
  <point index="951">
    <X>104.116</X>
    <Y>12.983</Y>
    <Z>2288</Z>
  </point>
  <point index="952">
    <X>68.556</X>
    <Y>52.878</Y>
    <Z>2032</Z>
  </point>
  <point index="953">
    <X>54.165</X>
    <Y>49.826</Y>
    <Z>2185</Z>
  </point>
  <point index="954">
    <X>19.109</X>
    <Y>25.512</Y>
    <Z>2024</Z>
  </point>
  <point index="955">
    <X>114.720</X>
    <Y>69.252</Y>
    <Z>2138</Z>
  </point>
  <point index="956">
    <X>66.991</X>
    <Y>53.928</Y>
    <Z>2122</Z>
  </point>
  <point index="957">
    <X>38.247</X>
    <Y>28.330</Y>
    <Z>2027</Z>
  </point>
  <point index="958">
    <X>55.015</X>
    <Y>30.817</Y>
    <Z>2222</Z>
  </point>
  <point index="959">
    <X>75.796</X>
    <Y>24.617</Y>
    <Z>2092</Z>
  </point>
  <point index="960">
    <X>54.075</X>
    <Y>51.338</Y>
    <Z>2181</Z>
  </point>
  <point index="961">
    <X>96.312</X>
    <Y>8.728</Y>
    <Z>2278</Z>
  </point>
  <point index="962">
    <X>31.819</X>
    <Y>36.357</Y>
    <Z>2264</Z>
  </point>
  <point index="963">
    <X>65.994</X>
    <Y>10.916</Y>
    <Z>2179</Z>
  </point>
  <point index="964">
    <X>19.669</X>
    <Y>65.764</Y>
    <Z>2056</Z>
  </point>
  <point index="965">
    <X>108.676</X>
    <Y>9.587</Y>
    <Z>2025</Z>
  </point>
  <point index="966">
    <X>24.528</X>
    <Y>66.855</Y>
    <Z>2264</Z>
  </point>
  <point index="967">
    <X>95.541</X>
    <Y>71.750</Y>
    <Z>2245</Z>
  </point>
  <point index="968">
    <X>75.592</X>
    <Y>32.634</Y>
    <Z>2101</Z>
  </point>
  <point index="969">
    <X>67.179</X>
    <Y>64.741</Y>
    <Z>2111</Z>
  </point>
  <point index="970">
    <X>14.448</X>
    <Y>19.181</Y>
    <Z>2197</Z>
  </point>
  <point index="971">
    <X>116.138</X>
    <Y>60.024</Y>
    <Z>2077</Z>
  </point>
  <point index="972">
    <X>102.783</X>
    <Y>20.088</Y>
    <Z>2236</Z>
  </point>
  <point index="973">
    <X>92.637</X>
    <Y>22.256</Y>
    <Z>2119</Z>
  </point>
  <point index="974">
    <X>69.566</X>
    <Y>71.979</Y>
    <Z>2074</Z>
  </point>
  <point index="975">
    <X>21.204</X>
    <Y>27.461</Y>
    <Z>2145</Z>
  </point>
  <point index="976">
    <X>64.266</X>
    <Y>48.911</Y>
    <Z>2279</Z>
  </point>
  <point index="977">
    <X>58.094</X>
    <Y>62.088</Y>
    <Z>2097</Z>
  </point>
  <point index="978">
    <X>110.976</X>
    <Y>70.873</Y>
    <Z>2300</Z>
  </point>
  <point index="979">
    <X>89.385</X>
    <Y>14.753</Y>
    <Z>2042</Z>
  </point>
  <point index="980">
    <X>63.500</X>
    <Y>30.115</Y>
    <Z>2277</Z>
  </point>
  <point index="981">
    <X>89.397</X>
    <Y>63.788</Y>
    <Z>2041</Z>
  </point>
  <point index="982">
    <X>63.258</X>
    <Y>24.480</Y>
    <Z>2263</Z>
  </point>
  <point index="983">
    <X>35.487</X>
    <Y>30.082</Y>
    <Z>2105</Z>
  </point>
  <point index="984">
    <X>96.102</X>
    <Y>75.078</Y>
    <Z>2269</Z>
  </point>
  <point index="985">
    <X>30.871</X>
    <Y>9.623</Y>
    <Z>2284</Z>
  </point>
  <point index="986">
    <X>66.625</X>
    <Y>49.095</Y>
    <Z>2143</Z>
  </point>
  <point index="987">
    <X>105.815</X>
    <Y>51.827</Y>
    <Z>2190</Z>
  </point>
  <point index="988">
    <X>89.583</X>
    <Y>61.475</Y>
    <Z>2025</Z>
  </point>
  <point index="989">
    <X>79.234</X>
    <Y>61.803</Y>
    <Z>2113</Z>
  </point>
  <point index="990">
    <X>12.508</X>
    <Y>72.330</Y>
    <Z>2114</Z>
  </point>
  <point index="991">
    <X>33.199</X>
    <Y>18.732</Y>
    <Z>2204</Z>
  </point>
  <point index="992">
    <X>115.986</X>
    <Y>70.818</Y>
    <Z>2084</Z>
  </point>
  <point index="993">
    <X>108.645</X>
    <Y>46.030</Y>
    <Z>2027</Z>
  </point>
  <point index="994">
    <X>12.706</X>
    <Y>17.373</Y>
    <Z>2122</Z>
  </point>
  <point index="995">
    <X>27.233</X>
    <Y>12.292</Y>
    <Z>2108</Z>
  </point>
  <point index="996">
    <X>55.197</X>
    <Y>49.907</Y>
    <Z>2230</Z>
  </point>
  <point index="997">
    <X>16.070</X>
    <Y>12.864</Y>
    <Z>2267</Z>
  </point>
  <point index="998">
    <X>114.378</X>
    <Y>65.536</Y>
    <Z>2153</Z>
  </point>
  <point index="999">
    <X>22.822</X>
    <Y>15.347</Y>
    <Z>2238</Z>
  </point>
  <point index="1000">
    <X>100.915</X>
    <Y>61.143</Y>
    <Z>2128</Z>
  </point>
  <point index="1001">
    <X>65.591</X>
    <Y>37.166</Y>
    <Z>2203</Z>
  </point>
  <point index="1002">
    <X>112.809</X>
    <Y>21.975</Y>
    <Z>2221</Z>
  </point>
  <point index="1003">
    <X>98.028</X>
    <Y>21.682</Y>
    <Z>2107</Z>
  </point>
  <point index="1004">
    <X>107.341</X>
    <Y>53.005</Y>
    <Z>2102</Z>
  </point>
  <point index="1005">
    <X>18.300</X>
    <Y>61.615</Y>
    <Z>2063</Z>
  </point>
  <point index="1006">
    <X>47.776</X>
    <Y>60.826</Y>
    <Z>2181</Z>
  </point>
  <point index="1007">
    <X>114.811</X>
    <Y>13.764</Y>
    <Z>2135</Z>
  </point>
  <point index="1008">
    <X>52.149</X>
    <Y>66.036</Y>
    <Z>2098</Z>
  </point>
  <point index="1009">
    <X>18.289</X>
    <Y>16.416</Y>
    <Z>2065</Z>
  </point>
  <point index="1010">
    <X>72.301</X>
    <Y>37.994</Y>
    <Z>2243</Z>
  </point>
  <point index="1011">
    <X>62.533</X>
    <Y>55.594</Y>
    <Z>2221</Z>
  </point>
  <point index="1012">
    <X>31.782</X>
    <Y>32.969</Y>
    <Z>2265</Z>
  </point>
  <point index="1013">
    <X>28.047</X>
    <Y>28.004</Y>
    <Z>2061</Z>
  </point>
  <point index="1014">
    <X>58.937</X>
    <Y>70.195</Y>
    <Z>2014</Z>
  </point>
  <point index="1015">
    <X>26.874</X>
    <Y>23.422</Y>
    <Z>2129</Z>
  </point>
  <point index="1016">
    <X>106.389</X>
    <Y>67.788</Y>
    <Z>2157</Z>
  </point>
  <point index="1017">
    <X>37.966</X>
    <Y>30.407</Y>
    <Z>2003</Z>
  </point>
  <point index="1018">
    <X>110.937</X>
    <Y>8.567</Y>
    <Z>2294</Z>
  </point>
  <point index="1019">
    <X>94.485</X>
    <Y>22.194</Y>
    <Z>2199</Z>
  </point>
  <point index="1020">
    <X>18.502</X>
    <Y>69.033</Y>
    <Z>2031</Z>
  </point>
  <point index="1021">
    <X>99.419</X>
    <Y>55.524</Y>
    <Z>2042</Z>
  </point>
  <point index="1022">
    <X>58.475</X>
    <Y>66.656</Y>
    <Z>2035</Z>
  </point>
  <point index="1023">
    <X>103.455</X>
    <Y>15.103</Y>
    <Z>2274</Z>
  </point>
  <point index="1024">
    <X>101.542</X>
    <Y>12.109</Y>
    <Z>2164</Z>
  </point>
  <point index="1025">
    <X>105.681</X>
    <Y>52.878</Y>
    <Z>2197</Z>
  </point>
  <point index="1026">
    <X>63.345</X>
    <Y>77.366</Y>
    <Z>2268</Z>
  </point>
  <point index="1027">
    <X>113.867</X>
    <Y>52.269</Y>
    <Z>2175</Z>
  </point>
  <point index="1028">
    <X>118.957</X>
    <Y>32.361</Y>
    <Z>2089</Z>
  </point>
  <point index="1029">
    <X>93.034</X>
    <Y>34.599</Y>
    <Z>2136</Z>
  </point>
  <point index="1030">
    <X>51.922</X>
    <Y>51.118</Y>
    <Z>2089</Z>
  </point>
  <point index="1031">
    <X>62.901</X>
    <Y>46.075</Y>
    <Z>2242</Z>
  </point>
  <point index="1032">
    <X>66.158</X>
    <Y>38.610</Y>
    <Z>2170</Z>
  </point>
  <point index="1033">
    <X>108.653</X>
    <Y>36.917</Y>
    <Z>2026</Z>
  </point>
  <point index="1034">
    <X>89.259</X>
    <Y>63.146</Y>
    <Z>2053</Z>
  </point>
  <point index="1035">
    <X>13.889</X>
    <Y>61.143</Y>
    <Z>2173</Z>
  </point>
  <point index="1036">
    <X>15.227</X>
    <Y>54.805</Y>
    <Z>2231</Z>
  </point>
  <point index="1037">
    <X>56.070</X>
    <Y>9.989</Y>
    <Z>2267</Z>
  </point>
  <point index="1038">
    <X>52.420</X>
    <Y>49.308</Y>
    <Z>2110</Z>
  </point>
  <point index="1039">
    <X>21.789</X>
    <Y>72.543</Y>
    <Z>2178</Z>
  </point>
  <point index="1040">
    <X>110.060</X>
    <Y>61.504</Y>
    <Z>2153</Z>
  </point>
  <point index="1041">
    <X>63.064</X>
    <Y>53.121</Y>
    <Z>2252</Z>
  </point>
  <point index="1042">
    <X>105.883</X>
    <Y>46.096</Y>
    <Z>2186</Z>
  </point>
  <point index="1043">
    <X>34.997</X>
    <Y>33.107</Y>
    <Z>2127</Z>
  </point>
  <point index="1044">
    <X>69.870</X>
    <Y>45.691</Y>
    <Z>2123</Z>
  </point>
  <point index="1045">
    <X>72.885</X>
    <Y>10.046</Y>
    <Z>2218</Z>
  </point>
  <point index="1046">
    <X>99.027</X>
    <Y>22.886</Y>
    <Z>2019</Z>
  </point>
  <point index="1047">
    <X>32.117</X>
    <Y>14.283</Y>
    <Z>2251</Z>
  </point>
  <point index="1048">
    <X>32.062</X>
    <Y>67.918</Y>
    <Z>2253</Z>
  </point>
  <point index="1049">
    <X>31.447</X>
    <Y>73.507</Y>
    <Z>2280</Z>
  </point>
  <point index="1050">
    <X>60.263</X>
    <Y>19.623</Y>
    <Z>2090</Z>
  </point>
  <point index="1051">
    <X>93.702</X>
    <Y>59.075</Y>
    <Z>2165</Z>
  </point>
  <point index="1052">
    <X>68.710</X>
    <Y>22.167</Y>
    <Z>2023</Z>
  </point>
  <point index="1053">
    <X>105.247</X>
    <Y>57.428</Y>
    <Z>2222</Z>
  </point>
  <point index="1054">
    <X>48.672</X>
    <Y>59.524</Y>
    <Z>2103</Z>
  </point>
  <point index="1055">
    <X>101.423</X>
    <Y>61.574</Y>
    <Z>2157</Z>
  </point>
  <point index="1056">
    <X>66.027</X>
    <Y>12.072</Y>
    <Z>2177</Z>
  </point>
  <point index="1057">
    <X>93.935</X>
    <Y>67.557</Y>
    <Z>2175</Z>
  </point>
  <point index="1058">
    <X>13.515</X>
    <Y>68.898</Y>
    <Z>2157</Z>
  </point>
  <point index="1059">
    <X>118.950</X>
    <Y>19.360</Y>
    <Z>2088</Z>
  </point>
  <point index="1060">
    <X>95.177</X>
    <Y>18.958</Y>
    <Z>2229</Z>
  </point>
  <point index="1061">
    <X>54.316</X>
    <Y>57.674</Y>
    <Z>2192</Z>
  </point>
  <point index="1062">
    <X>62.582</X>
    <Y>71.001</Y>
    <Z>2224</Z>
  </point>
  <point index="1063">
    <X>47.336</X>
    <Y>56.312</Y>
    <Z>2219</Z>
  </point>
  <point index="1064">
    <X>98.937</X>
    <Y>62.551</Y>
    <Z>2014</Z>
  </point>
  <point index="1065">
    <X>58.919</X>
    <Y>25.248</Y>
    <Z>2013</Z>
  </point>
  <point index="1066">
    <X>115.945</X>
    <Y>19.314</Y>
    <Z>2086</Z>
  </point>
  <point index="1067">
    <X>103.229</X>
    <Y>63.826</Y>
    <Z>2261</Z>
  </point>
  <point index="1068">
    <X>53.540</X>
    <Y>54.164</Y>
    <Z>2158</Z>
  </point>
  <point index="1069">
    <X>97.161</X>
    <Y>34.036</Y>
    <Z>2247</Z>
  </point>
  <point index="1070">
    <X>79.734</X>
    <Y>65.230</Y>
    <Z>2156</Z>
  </point>
  <point index="1071">
    <X>16.875</X>
    <Y>37.948</Y>
    <Z>2292</Z>
  </point>
  <point index="1072">
    <X>50.059</X>
    <Y>26.427</Y>
    <Z>2008</Z>
  </point>
  <point index="1073">
    <X>12.492</X>
    <Y>55.186</Y>
    <Z>2113</Z>
  </point>
  <point index="1074">
    <X>74.522</X>
    <Y>63.884</Y>
    <Z>2147</Z>
  </point>
  <point index="1075">
    <X>102.481</X>
    <Y>7.148</Y>
    <Z>2218</Z>
  </point>
  <point index="1076">
    <X>112.207</X>
    <Y>68.815</Y>
    <Z>2247</Z>
  </point>
  <point index="1077">
    <X>58.735</X>
    <Y>75.014</Y>
    <Z>2002</Z>
  </point>
  <point index="1078">
    <X>95.480</X>
    <Y>76.161</Y>
    <Z>2242</Z>
  </point>
  <point index="1079">
    <X>69.254</X>
    <Y>18.271</Y>
    <Z>2024</Z>
  </point>
  <point index="1080">
    <X>37.866</X>
    <Y>60.711</Y>
    <Z>2003</Z>
  </point>
  <point index="1081">
    <X>14.764</X>
    <Y>12.433</Y>
    <Z>2211</Z>
  </point>
  <point index="1082">
    <X>66.029</X>
    <Y>64.765</Y>
    <Z>2177</Z>
  </point>
  <point index="1083">
    <X>111.138</X>
    <Y>59.729</Y>
    <Z>2293</Z>
  </point>
  <point index="1084">
    <X>50.425</X>
    <Y>70.614</Y>
    <Z>2024</Z>
  </point>
  <point index="1085">
    <X>21.645</X>
    <Y>23.775</Y>
    <Z>2170</Z>
  </point>
  <point index="1086">
    <X>108.792</X>
    <Y>58.334</Y>
    <Z>2018</Z>
  </point>
  <point index="1087">
    <X>25.199</X>
    <Y>34.287</Y>
    <Z>2225</Z>
  </point>
  <point index="1088">
    <X>27.506</X>
    <Y>7.260</Y>
    <Z>2092</Z>
  </point>
  <point index="1089">
    <X>16.787</X>
    <Y>73.214</Y>
    <Z>2298</Z>
  </point>
  <point index="1090">
    <X>62.067</X>
    <Y>60.373</Y>
    <Z>2194</Z>
  </point>
  <point index="1091">
    <X>63.626</X>
    <Y>59.896</Y>
    <Z>2284</Z>
  </point>
  <point index="1092">
    <X>112.010</X>
    <Y>26.780</Y>
    <Z>2255</Z>
  </point>
  <point index="1093">
    <X>67.529</X>
    <Y>77.827</Y>
    <Z>2091</Z>
  </point>
  <point index="1094">
    <X>72.129</X>
    <Y>11.747</Y>
    <Z>2250</Z>
  </point>
  <point index="1095">
    <X>19.986</X>
    <Y>9.579</Y>
    <Z>2074</Z>
  </point>
  <point index="1096">
    <X>58.694</X>
    <Y>49.647</Y>
    <Z>2000</Z>
  </point>
  <point index="1097">
    <X>20.548</X>
    <Y>20.563</Y>
    <Z>2107</Z>
  </point>
  <point index="1098">
    <X>7.266</X>
    <Y>27.346</Y>
    <Z>2225</Z>
  </point>
  <point index="1099">
    <X>94.968</X>
    <Y>36.277</Y>
    <Z>2220</Z>
  </point>
  <point index="1100">
    <X>38.189</X>
    <Y>23.515</Y>
    <Z>2022</Z>
  </point>
  <point index="1101">
    <X>24.746</X>
    <Y>66.762</Y>
    <Z>2251</Z>
  </point>
  <point index="1102">
    <X>104.884</X>
    <Y>48.767</Y>
    <Z>2243</Z>
  </point>
  <point index="1103">
    <X>11.689</X>
    <Y>12.646</Y>
    <Z>2079</Z>
  </point>
  <point index="1104">
    <X>23.204</X>
    <Y>65.628</Y>
    <Z>2260</Z>
  </point>
  <point index="1105">
    <X>35.205</X>
    <Y>74.790</Y>
    <Z>2118</Z>
  </point>
  <point index="1106">
    <X>49.966</X>
    <Y>21.913</Y>
    <Z>2004</Z>
  </point>
  <point index="1107">
    <X>18.916</X>
    <Y>63.139</Y>
    <Z>2013</Z>
  </point>
  <point index="1108">
    <X>99.617</X>
    <Y>10.692</Y>
    <Z>2053</Z>
  </point>
  <point index="1109">
    <X>22.220</X>
    <Y>56.219</Y>
    <Z>2203</Z>
  </point>
  <point index="1110">
    <X>104.748</X>
    <Y>46.326</Y>
    <Z>2251</Z>
  </point>
  <point index="1111">
    <X>25.314</X>
    <Y>52.036</Y>
    <Z>2219</Z>
  </point>
  <point index="1112">
    <X>109.591</X>
    <Y>29.945</Y>
    <Z>2078</Z>
  </point>
  <point index="1113">
    <X>71.012</X>
    <Y>28.503</Y>
    <Z>2298</Z>
  </point>
  <point index="1114">
    <X>109.274</X>
    <Y>46.443</Y>
    <Z>2027</Z>
  </point>
  <point index="1115">
    <X>102.759</X>
    <Y>45.459</Y>
    <Z>2234</Z>
  </point>
  <point index="1116">
    <X>63.164</X>
    <Y>18.785</Y>
    <Z>2258</Z>
  </point>
  <point index="1117">
    <X>24.200</X>
    <Y>24.274</Y>
    <Z>2283</Z>
  </point>
  <point index="1118">
    <X>21.099</X>
    <Y>6.536</Y>
    <Z>2139</Z>
  </point>
  <point index="1119">
    <X>102.030</X>
    <Y>38.213</Y>
    <Z>2192</Z>
  </point>
  <point index="1120">
    <X>99.516</X>
    <Y>57.223</Y>
    <Z>2047</Z>
  </point>
  <point index="1121">
    <X>76.255</X>
    <Y>69.564</Y>
    <Z>2072</Z>
  </point>
  <point index="1122">
    <X>97.121</X>
    <Y>61.879</Y>
    <Z>2253</Z>
  </point>
  <point index="1123">
    <X>108.031</X>
    <Y>21.815</Y>
    <Z>2062</Z>
  </point>
  <point index="1124">
    <X>21.883</X>
    <Y>53.027</Y>
    <Z>2184</Z>
  </point>
  <point index="1125">
    <X>78.920</X>
    <Y>30.142</Y>
    <Z>2085</Z>
  </point>
  <point index="1126">
    <X>32.943</X>
    <Y>21.711</Y>
    <Z>2215</Z>
  </point>
  <point index="1127">
    <X>55.469</X>
    <Y>14.265</Y>
    <Z>2241</Z>
  </point>
  <point index="1128">
    <X>26.772</X>
    <Y>54.072</Y>
    <Z>2134</Z>
  </point>
  <point index="1129">
    <X>117.118</X>
    <Y>13.849</Y>
    <Z>2035</Z>
  </point>
  <point index="1130">
    <X>33.053</X>
    <Y>36.624</Y>
    <Z>2210</Z>
  </point>
  <point index="1131">
    <X>104.317</X>
    <Y>19.876</Y>
    <Z>2276</Z>
  </point>
  <point index="1132">
    <X>75.786</X>
    <Y>74.210</Y>
    <Z>2093</Z>
  </point>
  <point index="1133">
    <X>40.513</X>
    <Y>19.693</Y>
    <Z>2223</Z>
  </point>
  <point index="1134">
    <X>102.754</X>
    <Y>76.372</Y>
    <Z>2234</Z>
  </point>
  <point index="1135">
    <X>77.403</X>
    <Y>33.463</Y>
    <Z>2023</Z>
  </point>
  <point index="1136">
    <X>70.686</X>
    <Y>60.423</Y>
    <Z>2254</Z>
  </point>
  <point index="1137">
    <X>15.567</X>
    <Y>16.748</Y>
    <Z>2246</Z>
  </point>
  <point index="1138">
    <X>114.354</X>
    <Y>30.867</Y>
    <Z>2154</Z>
  </point>
  <point index="1139">
    <X>15.729</X>
    <Y>66.730</Y>
    <Z>2253</Z>
  </point>
  <point index="1140">
    <X>65.550</X>
    <Y>16.771</Y>
    <Z>2205</Z>
  </point>
  <point index="1141">
    <X>7.020</X>
    <Y>25.553</Y>
    <Z>2246</Z>
  </point>
  <point index="1142">
    <X>90.990</X>
    <Y>28.134</Y>
    <Z>2048</Z>
  </point>
  <point index="1143">
    <X>101.107</X>
    <Y>21.449</Y>
    <Z>2139</Z>
  </point>
  <point index="1144">
    <X>64.226</X>
    <Y>58.211</Y>
    <Z>2281</Z>
  </point>
  <point index="1145">
    <X>38.916</X>
    <Y>69.445</Y>
    <Z>2085</Z>
  </point>
  <point index="1146">
    <X>21.910</X>
    <Y>68.884</Y>
    <Z>2185</Z>
  </point>
  <point index="1147">
    <X>118.845</X>
    <Y>64.143</Y>
    <Z>2079</Z>
  </point>
  <point index="1148">
    <X>104.086</X>
    <Y>64.546</Y>
    <Z>2289</Z>
  </point>
  <point index="1149">
    <X>117.018</X>
    <Y>19.379</Y>
    <Z>2039</Z>
  </point>
  <point index="1150">
    <X>67.787</X>
    <Y>27.515</Y>
    <Z>2076</Z>
  </point>
  <point index="1151">
    <X>91.784</X>
    <Y>16.273</Y>
    <Z>2083</Z>
  </point>
  <point index="1152">
    <X>60.967</X>
    <Y>59.190</Y>
    <Z>2131</Z>
  </point>
  <point index="1153">
    <X>53.183</X>
    <Y>52.282</Y>
    <Z>2143</Z>
  </point>
  <point index="1154">
    <X>106.956</X>
    <Y>26.412</Y>
    <Z>2124</Z>
  </point>
  <point index="1155">
    <X>16.285</X>
    <Y>71.927</Y>
    <Z>2277</Z>
  </point>
  <point index="1156">
    <X>21.113</X>
    <Y>19.188</Y>
    <Z>2139</Z>
  </point>
  <point index="1157">
    <X>67.833</X>
    <Y>57.036</Y>
    <Z>2073</Z>
  </point>
  <point index="1158">
    <X>32.908</X>
    <Y>9.415</Y>
    <Z>2217</Z>
  </point>
  <point index="1159">
    <X>71.363</X>
    <Y>70.304</Y>
    <Z>2283</Z>
  </point>
  <point index="1160">
    <X>20.000</X>
    <Y>40.756</Y>
    <Z>2075</Z>
  </point>
  <point index="1161">
    <X>101.713</X>
    <Y>66.504</Y>
    <Z>2174</Z>
  </point>
  <point index="1162">
    <X>65.649</X>
    <Y>75.026</Y>
    <Z>2199</Z>
  </point>
  <point index="1163">
    <X>6.783</X>
    <Y>24.757</Y>
    <Z>2267</Z>
  </point>
  <point index="1164">
    <X>115.132</X>
    <Y>50.440</Y>
    <Z>2121</Z>
  </point>
  <point index="1165">
    <X>60.407</X>
    <Y>60.812</Y>
    <Z>2099</Z>
  </point>
  <point index="1166">
    <X>106.404</X>
    <Y>75.549</Y>
    <Z>2156</Z>
  </point>
  <point index="1167">
    <X>24.164</X>
    <Y>9.204</Y>
    <Z>2285</Z>
  </point>
  <point index="1168">
    <X>109.073</X>
    <Y>58.750</Y>
    <Z>2002</Z>
  </point>
  <point index="1169">
    <X>54.139</X>
    <Y>60.306</Y>
    <Z>2184</Z>
  </point>
  <point index="1170">
    <X>109.279</X>
    <Y>21.816</Y>
    <Z>2028</Z>
  </point>
  <point index="1171">
    <X>120.566</X>
    <Y>62.944</Y>
    <Z>2228</Z>
  </point>
  <point index="1172">
    <X>33.512</X>
    <Y>63.762</Y>
    <Z>2191</Z>
  </point>
  <point index="1173">
    <X>12.083</X>
    <Y>22.436</Y>
    <Z>2095</Z>
  </point>
  <point index="1174">
    <X>66.698</X>
    <Y>34.715</Y>
    <Z>2139</Z>
  </point>
  <point index="1175">
    <X>22.524</X>
    <Y>56.822</Y>
    <Z>2221</Z>
  </point>
  <point index="1176">
    <X>10.290</X>
    <Y>69.704</Y>
    <Z>2018</Z>
  </point>
  <point index="1177">
    <X>52.829</X>
    <Y>52.056</Y>
    <Z>2128</Z>
  </point>
  <point index="1178">
    <X>89.508</X>
    <Y>53.248</Y>
    <Z>2031</Z>
  </point>
  <point index="1179">
    <X>94.478</X>
    <Y>24.214</Y>
    <Z>2199</Z>
  </point>
  <point index="1180">
    <X>78.661</X>
    <Y>19.561</Y>
    <Z>2063</Z>
  </point>
  <point index="1181">
    <X>63.700</X>
    <Y>62.881</Y>
    <Z>2288</Z>
  </point>
  <point index="1182">
    <X>52.529</X>
    <Y>13.181</Y>
    <Z>2115</Z>
  </point>
  <point index="1183">
    <X>96.067</X>
    <Y>33.125</Y>
    <Z>2267</Z>
  </point>
  <point index="1184">
    <X>70.653</X>
    <Y>11.624</Y>
    <Z>2249</Z>
  </point>
  <point index="1185">
    <X>115.086</X>
    <Y>60.242</Y>
    <Z>2123</Z>
  </point>
  <point index="1186">
    <X>20.540</X>
    <Y>21.215</Y>
    <Z>2106</Z>
  </point>
  <point index="1187">
    <X>100.498</X>
    <Y>36.544</Y>
    <Z>2104</Z>
  </point>
  <point index="1188">
    <X>12.148</X>
    <Y>16.300</Y>
    <Z>2098</Z>
  </point>
  <point index="1189">
    <X>118.167</X>
    <Y>58.473</Y>
    <Z>2020</Z>
  </point>
  <point index="1190">
    <X>62.188</X>
    <Y>6.678</Y>
    <Z>2201</Z>
  </point>
  <point index="1191">
    <X>23.694</X>
    <Y>49.946</Y>
    <Z>2288</Z>
  </point>
  <point index="1192">
    <X>105.100</X>
    <Y>37.548</Y>
    <Z>2231</Z>
  </point>
  <point index="1193">
    <X>114.907</X>
    <Y>30.933</Y>
    <Z>2130</Z>
  </point>
  <point index="1194">
    <X>12.345</X>
    <Y>27.775</Y>
    <Z>2107</Z>
  </point>
  <point index="1195">
    <X>102.005</X>
    <Y>21.610</Y>
    <Z>2191</Z>
  </point>
  <point index="1196">
    <X>117.489</X>
    <Y>55.435</Y>
    <Z>2019</Z>
  </point>
  <point index="1197">
    <X>92.994</X>
    <Y>72.180</Y>
    <Z>2135</Z>
  </point>
  <point index="1198">
    <X>77.243</X>
    <Y>69.420</Y>
    <Z>2030</Z>
  </point>
  <point index="1199">
    <X>14.831</X>
    <Y>28.056</Y>
    <Z>2214</Z>
  </point>
  <point index="1200">
    <X>56.271</X>
    <Y>15.729</Y>
    <Z>2276</Z>
  </point>
  <point index="1201">
    <X>110.326</X>
    <Y>65.867</Y>
    <Z>2196</Z>
  </point>
  <point index="1202">
    <X>68.784</X>
    <Y>70.271</Y>
    <Z>2019</Z>
  </point>
  <point index="1203">
    <X>106.430</X>
    <Y>10.099</Y>
    <Z>2154</Z>
  </point>
  <point index="1204">
    <X>90.172</X>
    <Y>58.902</Y>
    <Z>2013</Z>
  </point>
  <point index="1205">
    <X>54.801</X>
    <Y>29.686</Y>
    <Z>2213</Z>
  </point>
  <point index="1206">
    <X>104.782</X>
    <Y>40.925</Y>
    <Z>2249</Z>
  </point>
  <point index="1207">
    <X>96.916</X>
    <Y>72.181</Y>
    <Z>2286</Z>
  </point>
  <point index="1208">
    <X>103.249</X>
    <Y>62.787</Y>
    <Z>2262</Z>
  </point>
  <point index="1209">
    <X>100.597</X>
    <Y>26.769</Y>
    <Z>2110</Z>
  </point>
  <point index="1210">
    <X>36.754</X>
    <Y>25.738</Y>
    <Z>2051</Z>
  </point>
  <point index="1211">
    <X>73.904</X>
    <Y>52.520</Y>
    <Z>2174</Z>
  </point>
  <point index="1212">
    <X>77.093</X>
    <Y>33.669</Y>
    <Z>2036</Z>
  </point>
  <point index="1213">
    <X>31.727</X>
    <Y>38.968</Y>
    <Z>2267</Z>
  </point>
  <point index="1214">
    <X>70.614</X>
    <Y>68.418</Y>
    <Z>2243</Z>
  </point>
  <point index="1215">
    <X>92.259</X>
    <Y>66.523</Y>
    <Z>2103</Z>
  </point>
  <point index="1216">
    <X>112.662</X>
    <Y>71.566</Y>
    <Z>2227</Z>
  </point>
  <point index="1217">
    <X>23.252</X>
    <Y>78.244</Y>
    <Z>2263</Z>
  </point>
  <point index="1218">
    <X>74.934</X>
    <Y>51.063</Y>
    <Z>2129</Z>
  </point>
  <point index="1219">
    <X>58.342</X>
    <Y>66.698</Y>
    <Z>2057</Z>
  </point>
  <point index="1220">
    <X>27.352</X>
    <Y>45.191</Y>
    <Z>2101</Z>
  </point>
  <point index="1221">
    <X>67.121</X>
    <Y>32.585</Y>
    <Z>2114</Z>
  </point>
  <point index="1222">
    <X>70.554</X>
    <Y>47.719</Y>
    <Z>2233</Z>
  </point>
  <point index="1223">
    <X>31.244</X>
    <Y>57.509</Y>
    <Z>2288</Z>
  </point>
  <point index="1224">
    <X>10.064</X>
    <Y>21.587</Y>
    <Z>2008</Z>
  </point>
  <point index="1225">
    <X>17.677</X>
    <Y>45.902</Y>
    <Z>2164</Z>
  </point>
  <point index="1226">
    <X>25.606</X>
    <Y>57.596</Y>
    <Z>2202</Z>
  </point>
  <point index="1227">
    <X>22.539</X>
    <Y>32.603</Y>
    <Z>2222</Z>
  </point>
  <point index="1228">
    <X>98.730</X>
    <Y>24.445</Y>
    <Z>2002</Z>
  </point>
  <point index="1229">
    <X>73.658</X>
    <Y>50.933</Y>
    <Z>2184</Z>
  </point>
  <point index="1230">
    <X>72.051</X>
    <Y>24.427</Y>
    <Z>2253</Z>
  </point>
  <point index="1231">
    <X>116.264</X>
    <Y>28.749</Y>
    <Z>2072</Z>
  </point>
  <point index="1232">
    <X>71.215</X>
    <Y>56.669</Y>
    <Z>2290</Z>
  </point>
  <point index="1233">
    <X>64.571</X>
    <Y>53.998</Y>
    <Z>2261</Z>
  </point>
  <point index="1234">
    <X>69.196</X>
    <Y>45.375</Y>
    <Z>2015</Z>
  </point>
  <point index="1235">
    <X>29.138</X>
    <Y>74.531</Y>
    <Z>2005</Z>
  </point>
  <point index="1236">
    <X>31.312</X>
    <Y>21.539</Y>
    <Z>2285</Z>
  </point>
  <point index="1237">
    <X>9.170</X>
    <Y>20.677</Y>
    <Z>2060</Z>
  </point>
  <point index="1238">
    <X>49.407</X>
    <Y>31.262</Y>
    <Z>2040</Z>
  </point>
  <point index="1239">
    <X>11.810</X>
    <Y>27.695</Y>
    <Z>2084</Z>
  </point>
  <point index="1240">
    <X>115.559</X>
    <Y>21.419</Y>
    <Z>2102</Z>
  </point>
  <point index="1241">
    <X>70.336</X>
    <Y>10.478</Y>
    <Z>2198</Z>
  </point>
  <point index="1242">
    <X>38.024</X>
    <Y>26.025</Y>
    <Z>2008</Z>
  </point>
  <point index="1243">
    <X>54.632</X>
    <Y>74.705</Y>
    <Z>2205</Z>
  </point>
  <point index="1244">
    <X>115.673</X>
    <Y>23.195</Y>
    <Z>2097</Z>
  </point>
  <point index="1245">
    <X>102.279</X>
    <Y>73.780</Y>
    <Z>2207</Z>
  </point>
  <point index="1246">
    <X>75.893</X>
    <Y>65.476</Y>
    <Z>2088</Z>
  </point>
  <point index="1247">
    <X>108.398</X>
    <Y>38.560</Y>
    <Z>2041</Z>
  </point>
  <point index="1248">
    <X>117.492</X>
    <Y>51.965</Y>
    <Z>2019</Z>
  </point>
  <point index="1249">
    <X>54.792</X>
    <Y>60.318</Y>
    <Z>2212</Z>
  </point>
  <point index="1250">
    <X>58.416</X>
    <Y>8.046</Y>
    <Z>2045</Z>
  </point>
  <point index="1251">
    <X>78.793</X>
    <Y>32.040</Y>
    <Z>2074</Z>
  </point>
  <point index="1252">
    <X>13.521</X>
    <Y>74.297</Y>
    <Z>2157</Z>
  </point>
  <point index="1253">
    <X>97.032</X>
    <Y>20.400</Y>
    <Z>2267</Z>
  </point>
  <point index="1254">
    <X>51.806</X>
    <Y>68.615</Y>
    <Z>2084</Z>
  </point>
  <point index="1255">
    <X>113.485</X>
    <Y>37.963</Y>
    <Z>2192</Z>
  </point>
  <point index="1256">
    <X>89.994</X>
    <Y>22.724</Y>
    <Z>2005</Z>
  </point>
  <point index="1257">
    <X>109.702</X>
    <Y>65.184</Y>
    <Z>2096</Z>
  </point>
  <point index="1258">
    <X>15.828</X>
    <Y>65.392</Y>
    <Z>2257</Z>
  </point>
  <point index="1259">
    <X>93.200</X>
    <Y>66.918</Y>
    <Z>2144</Z>
  </point>
  <point index="1260">
    <X>26.281</X>
    <Y>25.854</Y>
    <Z>2163</Z>
  </point>
  <point index="1261">
    <X>53.842</X>
    <Y>12.612</Y>
    <Z>2171</Z>
  </point>
  <point index="1262">
    <X>11.896</X>
    <Y>11.641</Y>
    <Z>2087</Z>
  </point>
  <point index="1263">
    <X>36.339</X>
    <Y>62.370</Y>
    <Z>2069</Z>
  </point>
  <point index="1264">
    <X>35.920</X>
    <Y>28.058</Y>
    <Z>2087</Z>
  </point>
  <point index="1265">
    <X>95.817</X>
    <Y>65.839</Y>
    <Z>2256</Z>
  </point>
  <point index="1266">
    <X>73.175</X>
    <Y>55.881</Y>
    <Z>2205</Z>
  </point>
  <point index="1267">
    <X>110.635</X>
    <Y>25.625</Y>
    <Z>2246</Z>
  </point>
  <point index="1268">
    <X>99.126</X>
    <Y>74.924</Y>
    <Z>2025</Z>
  </point>
  <point index="1269">
    <X>69.725</X>
    <Y>34.907</Y>
    <Z>2100</Z>
  </point>
  <point index="1270">
    <X>18.595</X>
    <Y>9.159</Y>
    <Z>2016</Z>
  </point>
  <point index="1271">
    <X>94.842</X>
    <Y>12.621</Y>
    <Z>2214</Z>
  </point>
  <point index="1272">
    <X>70.141</X>
    <Y>62.624</Y>
    <Z>2166</Z>
  </point>
  <point index="1273">
    <X>109.960</X>
    <Y>29.894</Y>
    <Z>2137</Z>
  </point>
  <point index="1274">
    <X>52.861</X>
    <Y>13.280</Y>
    <Z>2129</Z>
  </point>
  <point index="1275">
    <X>98.316</X>
    <Y>70.919</Y>
    <Z>2061</Z>
  </point>
  <point index="1276">
    <X>29.274</X>
    <Y>28.885</Y>
    <Z>2027</Z>
  </point>
  <point index="1277">
    <X>107.534</X>
    <Y>15.318</Y>
    <Z>2091</Z>
  </point>
  <point index="1278">
    <X>23.244</X>
    <Y>44.805</Y>
    <Z>2262</Z>
  </point>
  <point index="1279">
    <X>60.791</X>
    <Y>62.105</Y>
    <Z>2121</Z>
  </point>
  <point index="1280">
    <X>51.935</X>
    <Y>17.646</Y>
    <Z>2089</Z>
  </point>
  <point index="1281">
    <X>73.694</X>
    <Y>33.871</Y>
    <Z>2183</Z>
  </point>
  <point index="1282">
    <X>78.132</X>
    <Y>29.866</Y>
    <Z>2017</Z>
  </point>
  <point index="1283">
    <X>72.560</X>
    <Y>71.276</Y>
    <Z>2232</Z>
  </point>
  <point index="1284">
    <X>53.430</X>
    <Y>17.317</Y>
    <Z>2154</Z>
  </point>
  <point index="1285">
    <X>67.601</X>
    <Y>65.310</Y>
    <Z>2087</Z>
  </point>
  <point index="1286">
    <X>62.647</X>
    <Y>29.075</Y>
    <Z>2228</Z>
  </point>
  <point index="1287">
    <X>29.238</X>
    <Y>70.849</Y>
    <Z>2021</Z>
  </point>
  <point index="1288">
    <X>71.315</X>
    <Y>24.710</Y>
    <Z>2285</Z>
  </point>
  <point index="1289">
    <X>62.301</X>
    <Y>14.200</Y>
    <Z>2208</Z>
  </point>
  <point index="1290">
    <X>12.310</X>
    <Y>19.564</Y>
    <Z>2105</Z>
  </point>
  <point index="1291">
    <X>118.150</X>
    <Y>17.658</Y>
    <Z>2019</Z>
  </point>
  <point index="1292">
    <X>13.119</X>
    <Y>66.566</Y>
    <Z>2140</Z>
  </point>
  <point index="1293">
    <X>56.973</X>
    <Y>30.519</Y>
    <Z>2277</Z>
  </point>
  <point index="1294">
    <X>96.633</X>
    <Y>12.626</Y>
    <Z>2292</Z>
  </point>
  <point index="1295">
    <X>92.592</X>
    <Y>60.113</Y>
    <Z>2117</Z>
  </point>
  <point index="1296">
    <X>64.861</X>
    <Y>16.526</Y>
    <Z>2245</Z>
  </point>
  <point index="1297">
    <X>40.410</X>
    <Y>19.919</Y>
    <Z>2214</Z>
  </point>
  <point index="1298">
    <X>23.569</X>
    <Y>12.654</Y>
    <Z>2281</Z>
  </point>
  <point index="1299">
    <X>114.402</X>
    <Y>50.255</Y>
    <Z>2152</Z>
  </point>
  <point index="1300">
    <X>13.881</X>
    <Y>23.638</Y>
    <Z>2173</Z>
  </point>
  <point index="1301">
    <X>66.791</X>
    <Y>38.339</Y>
    <Z>2133</Z>
  </point>
  <point index="1302">
    <X>53.053</X>
    <Y>56.350</Y>
    <Z>2137</Z>
  </point>
  <point index="1303">
    <X>21.818</X>
    <Y>54.051</Y>
    <Z>2180</Z>
  </point>
  <point index="1304">
    <X>79.331</X>
    <Y>55.067</Y>
    <Z>2121</Z>
  </point>
  <point index="1305">
    <X>57.601</X>
    <Y>19.593</Y>
    <Z>2176</Z>
  </point>
  <point index="1306">
    <X>55.185</X>
    <Y>9.029</Y>
    <Z>2229</Z>
  </point>
  <point index="1307">
    <X>52.007</X>
    <Y>61.083</Y>
    <Z>2092</Z>
  </point>
  <point index="1308">
    <X>104.067</X>
    <Y>17.137</Y>
    <Z>2290</Z>
  </point>
  <point index="1309">
    <X>92.459</X>
    <Y>73.767</Y>
    <Z>2112</Z>
  </point>
  <point index="1310">
    <X>105.559</X>
    <Y>32.142</Y>
    <Z>2204</Z>
  </point>
  <point index="1311">
    <X>17.203</X>
    <Y>50.313</Y>
    <Z>2240</Z>
  </point>
  <point index="1312">
    <X>61.951</X>
    <Y>27.478</Y>
    <Z>2188</Z>
  </point>
  <point index="1313">
    <X>17.948</X>
    <Y>8.548</Y>
    <Z>2120</Z>
  </point>
  <point index="1314">
    <X>72.620</X>
    <Y>14.300</Y>
    <Z>2229</Z>
  </point>
  <point index="1315">
    <X>103.732</X>
    <Y>39.430</Y>
    <Z>2290</Z>
  </point>
  <point index="1316">
    <X>47.458</X>
    <Y>66.263</Y>
    <Z>2208</Z>
  </point>
  <point index="1317">
    <X>23.896</X>
    <Y>40.253</Y>
    <Z>2300</Z>
  </point>
  <point index="1318">
    <X>34.138</X>
    <Y>17.796</Y>
    <Z>2164</Z>
  </point>
  <point index="1319">
    <X>94.761</X>
    <Y>50.081</Y>
    <Z>2211</Z>
  </point>
  <point index="1320">
    <X>29.523</X>
    <Y>54.980</Y>
    <Z>2067</Z>
  </point>
  <point index="1321">
    <X>114.040</X>
    <Y>32.394</Y>
    <Z>2168</Z>
  </point>
  <point index="1322">
    <X>69.594</X>
    <Y>57.761</Y>
    <Z>2078</Z>
  </point>
  <point index="1323">
    <X>68.920</X>
    <Y>63.170</Y>
    <Z>2011</Z>
  </point>
  <point index="1324">
    <X>75.044</X>
    <Y>35.920</Y>
    <Z>2124</Z>
  </point>
  <point index="1325">
    <X>88.607</X>
    <Y>19.626</Y>
    <Z>2109</Z>
  </point>
  <point index="1326">
    <X>23.851</X>
    <Y>35.235</Y>
    <Z>2297</Z>
  </point>
  <point index="1327">
    <X>24.416</X>
    <Y>77.180</Y>
    <Z>2270</Z>
  </point>
  <point index="1328">
    <X>111.482</X>
    <Y>66.102</Y>
    <Z>2278</Z>
  </point>
  <point index="1329">
    <X>102.842</X>
    <Y>12.652</Y>
    <Z>2239</Z>
  </point>
  <point index="1330">
    <X>30.972</X>
    <Y>63.107</Y>
    <Z>2300</Z>
  </point>
  <point index="1331">
    <X>31.223</X>
    <Y>20.892</Y>
    <Z>2289</Z>
  </point>
  <point index="1332">
    <X>107.760</X>
    <Y>56.276</Y>
    <Z>2078</Z>
  </point>
  <point index="1333">
    <X>103.368</X>
    <Y>46.080</Y>
    <Z>2269</Z>
  </point>
  <point index="1334">
    <X>106.118</X>
    <Y>29.231</Y>
    <Z>2172</Z>
  </point>
  <point index="1335">
    <X>56.238</X>
    <Y>72.724</Y>
    <Z>2275</Z>
  </point>
  <point index="1336">
    <X>21.041</X>
    <Y>69.047</Y>
    <Z>2135</Z>
  </point>
  <point index="1337">
    <X>34.895</X>
    <Y>74.763</Y>
    <Z>2131</Z>
  </point>
  <point index="1338">
    <X>31.336</X>
    <Y>39.363</Y>
    <Z>2284</Z>
  </point>
  <point index="1339">
    <X>74.113</X>
    <Y>14.816</Y>
    <Z>2165</Z>
  </point>
  <point index="1340">
    <X>112.929</X>
    <Y>27.000</Y>
    <Z>2216</Z>
  </point>
  <point index="1341">
    <X>98.440</X>
    <Y>18.343</Y>
    <Z>2041</Z>
  </point>
  <point index="1342">
    <X>34.614</X>
    <Y>49.996</Y>
    <Z>2143</Z>
  </point>
  <point index="1343">
    <X>47.789</X>
    <Y>57.557</Y>
    <Z>2180</Z>
  </point>
  <point index="1344">
    <X>115.465</X>
    <Y>57.629</Y>
    <Z>2106</Z>
  </point>
  <point index="1345">
    <X>62.926</X>
    <Y>39.614</Y>
    <Z>2244</Z>
  </point>
  <point index="1346">
    <X>91.998</X>
    <Y>29.785</Y>
    <Z>2092</Z>
  </point>
  <point index="1347">
    <X>25.984</X>
    <Y>72.691</Y>
    <Z>2180</Z>
  </point>
  <point index="1348">
    <X>26.997</X>
    <Y>14.503</Y>
    <Z>2121</Z>
  </point>
  <point index="1349">
    <X>60.298</X>
    <Y>9.100</Y>
    <Z>2092</Z>
  </point>
  <point index="1350">
    <X>95.507</X>
    <Y>71.312</Y>
    <Z>2243</Z>
  </point>
  <point index="1351">
    <X>63.244</X>
    <Y>58.438</Y>
    <Z>2262</Z>
  </point>
  <point index="1352">
    <X>53.726</X>
    <Y>23.276</Y>
    <Z>2166</Z>
  </point>
  <point index="1353">
    <X>94.173</X>
    <Y>61.258</Y>
    <Z>2186</Z>
  </point>
  <point index="1354">
    <X>94.415</X>
    <Y>13.619</Y>
    <Z>2196</Z>
  </point>
  <point index="1355">
    <X>59.103</X>
    <Y>27.209</Y>
    <Z>2024</Z>
  </point>
  <point index="1356">
    <X>27.808</X>
    <Y>59.149</Y>
    <Z>2075</Z>
  </point>
  <point index="1357">
    <X>26.226</X>
    <Y>68.086</Y>
    <Z>2166</Z>
  </point>
  <point index="1358">
    <X>18.738</X>
    <Y>55.859</Y>
    <Z>2002</Z>
  </point>
  <point index="1359">
    <X>52.478</X>
    <Y>19.354</Y>
    <Z>2112</Z>
  </point>
  <point index="1360">
    <X>87.284</X>
    <Y>62.656</Y>
    <Z>2223</Z>
  </point>
  <point index="1361">
    <X>89.097</X>
    <Y>31.437</Y>
    <Z>2067</Z>
  </point>
  <point index="1362">
    <X>67.040</X>
    <Y>9.866</Y>
    <Z>2119</Z>
  </point>
  <point index="1363">
    <X>95.651</X>
    <Y>70.351</Y>
    <Z>2249</Z>
  </point>
  <point index="1364">
    <X>70.158</X>
    <Y>51.659</Y>
    <Z>2169</Z>
  </point>
  <point index="1365">
    <X>38.066</X>
    <Y>31.348</Y>
    <Z>2012</Z>
  </point>
  <point index="1366">
    <X>114.550</X>
    <Y>33.405</Y>
    <Z>2146</Z>
  </point>
  <point index="1367">
    <X>18.942</X>
    <Y>71.894</Y>
    <Z>2014</Z>
  </point>
  <point index="1368">
    <X>26.513</X>
    <Y>15.264</Y>
    <Z>2149</Z>
  </point>
  <point index="1369">
    <X>112.901</X>
    <Y>57.251</Y>
    <Z>2217</Z>
  </point>
  <point index="1370">
    <X>74.310</X>
    <Y>26.892</Y>
    <Z>2156</Z>
  </point>
  <point index="1371">
    <X>110.702</X>
    <Y>71.574</Y>
    <Z>2257</Z>
  </point>
  <point index="1372">
    <X>72.913</X>
    <Y>19.585</Y>
    <Z>2216</Z>
  </point>
  <point index="1373">
    <X>102.142</X>
    <Y>75.136</Y>
    <Z>2199</Z>
  </point>
  <point index="1374">
    <X>73.555</X>
    <Y>67.734</Y>
    <Z>2189</Z>
  </point>
  <point index="1375">
    <X>54.647</X>
    <Y>18.444</Y>
    <Z>2206</Z>
  </point>
  <point index="1376">
    <X>98.174</X>
    <Y>34.983</Y>
    <Z>2084</Z>
  </point>
  <point index="1377">
    <X>76.303</X>
    <Y>27.998</Y>
    <Z>2070</Z>
  </point>
  <point index="1378">
    <X>50.392</X>
    <Y>23.056</Y>
    <Z>2023</Z>
  </point>
  <point index="1379">
    <X>27.434</X>
    <Y>59.604</Y>
    <Z>2096</Z>
  </point>
  <point index="1380">
    <X>20.911</X>
    <Y>38.899</Y>
    <Z>2128</Z>
  </point>
  <point index="1381">
    <X>27.088</X>
    <Y>72.736</Y>
    <Z>2116</Z>
  </point>
  <point index="1382">
    <X>9.567</X>
    <Y>20.086</Y>
    <Z>2026</Z>
  </point>
  <point index="1383">
    <X>61.163</X>
    <Y>60.171</Y>
    <Z>2142</Z>
  </point>
  <point index="1384">
    <X>60.372</X>
    <Y>61.883</Y>
    <Z>2097</Z>
  </point>
  <point index="1385">
    <X>56.761</X>
    <Y>11.491</Y>
    <Z>2297</Z>
  </point>
  <point index="1386">
    <X>111.348</X>
    <Y>23.478</Y>
    <Z>2284</Z>
  </point>
  <point index="1387">
    <X>98.700</X>
    <Y>12.579</Y>
    <Z>2000</Z>
  </point>
  <point index="1388">
    <X>13.859</X>
    <Y>24.168</Y>
    <Z>2172</Z>
  </point>
  <point index="1389">
    <X>104.808</X>
    <Y>15.565</Y>
    <Z>2248</Z>
  </point>
  <point index="1390">
    <X>13.739</X>
    <Y>51.260</Y>
    <Z>2167</Z>
  </point>
  <point index="1391">
    <X>97.154</X>
    <Y>62.962</Y>
    <Z>2248</Z>
  </point>
  <point index="1392">
    <X>64.955</X>
    <Y>14.532</Y>
    <Z>2239</Z>
  </point>
  <point index="1393">
    <X>19.172</X>
    <Y>61.062</Y>
    <Z>2028</Z>
  </point>
  <point index="1394">
    <X>80.873</X>
    <Y>22.381</Y>
    <Z>2254</Z>
  </point>
  <point index="1395">
    <X>19.022</X>
    <Y>59.056</Y>
    <Z>2019</Z>
  </point>
  <point index="1396">
    <X>101.341</X>
    <Y>12.885</Y>
    <Z>2153</Z>
  </point>
  <point index="1397">
    <X>52.305</X>
    <Y>35.439</Y>
    <Z>2105</Z>
  </point>
  <point index="1398">
    <X>14.695</X>
    <Y>54.389</Y>
    <Z>2208</Z>
  </point>
  <point index="1399">
    <X>23.788</X>
    <Y>17.589</Y>
    <Z>2294</Z>
  </point>
  <point index="1400">
    <X>67.431</X>
    <Y>35.197</Y>
    <Z>2096</Z>
  </point>
  <point index="1401">
    <X>58.366</X>
    <Y>7.721</Y>
    <Z>2053</Z>
  </point>
  <point index="1402">
    <X>100.759</X>
    <Y>76.423</Y>
    <Z>2119</Z>
  </point>
  <point index="1403">
    <X>59.316</X>
    <Y>76.872</Y>
    <Z>2036</Z>
  </point>
  <point index="1404">
    <X>9.208</X>
    <Y>70.925</Y>
    <Z>2057</Z>
  </point>
  <point index="1405">
    <X>35.498</X>
    <Y>13.020</Y>
    <Z>2105</Z>
  </point>
  <point index="1406">
    <X>56.789</X>
    <Y>49.922</Y>
    <Z>2298</Z>
  </point>
  <point index="1407">
    <X>107.158</X>
    <Y>55.816</Y>
    <Z>2112</Z>
  </point>
  <point index="1408">
    <X>72.006</X>
    <Y>72.266</Y>
    <Z>2255</Z>
  </point>
  <point index="1409">
    <X>111.895</X>
    <Y>55.021</Y>
    <Z>2260</Z>
  </point>
  <point index="1410">
    <X>18.448</X>
    <Y>12.467</Y>
    <Z>2040</Z>
  </point>
  <point index="1411">
    <X>9.734</X>
    <Y>56.787</Y>
    <Z>2012</Z>
  </point>
  <point index="1412">
    <X>21.175</X>
    <Y>31.062</Y>
    <Z>2143</Z>
  </point>
  <point index="1413">
    <X>25.116</X>
    <Y>46.502</Y>
    <Z>2230</Z>
  </point>
  <point index="1414">
    <X>13.797</X>
    <Y>12.942</Y>
    <Z>2169</Z>
  </point>
  <point index="1415">
    <X>18.230</X>
    <Y>17.187</Y>
    <Z>2075</Z>
  </point>
  <point index="1416">
    <X>22.875</X>
    <Y>58.469</Y>
    <Z>2241</Z>
  </point>
  <point index="1417">
    <X>113.925</X>
    <Y>51.811</Y>
    <Z>2173</Z>
  </point>
  <point index="1418">
    <X>93.968</X>
    <Y>10.940</Y>
    <Z>2177</Z>
  </point>
  <point index="1419">
    <X>112.701</X>
    <Y>30.638</Y>
    <Z>2225</Z>
  </point>
  <point index="1420">
    <X>64.676</X>
    <Y>17.451</Y>
    <Z>2255</Z>
  </point>
  <point index="1421">
    <X>77.891</X>
    <Y>54.106</Y>
    <Z>2002</Z>
  </point>
  <point index="1422">
    <X>101.591</X>
    <Y>62.727</Y>
    <Z>2167</Z>
  </point>
  <point index="1423">
    <X>73.831</X>
    <Y>66.512</Y>
    <Z>2177</Z>
  </point>
  <point index="1424">
    <X>110.404</X>
    <Y>72.824</Y>
    <Z>2209</Z>
  </point>
  <point index="1425">
    <X>80.099</X>
    <Y>55.202</Y>
    <Z>2187</Z>
  </point>
  <point index="1426">
    <X>37.851</X>
    <Y>64.677</Y>
    <Z>2004</Z>
  </point>
  <point index="1427">
    <X>100.390</X>
    <Y>78.224</Y>
    <Z>2098</Z>
  </point>
  <point index="1428">
    <X>59.749</X>
    <Y>59.608</Y>
    <Z>2061</Z>
  </point>
  <point index="1429">
    <X>33.263</X>
    <Y>36.456</Y>
    <Z>2201</Z>
  </point>
  <point index="1430">
    <X>57.546</X>
    <Y>8.161</Y>
    <Z>2185</Z>
  </point>
  <point index="1431">
    <X>64.590</X>
    <Y>71.118</Y>
    <Z>2260</Z>
  </point>
  <point index="1432">
    <X>110.994</X>
    <Y>12.225</Y>
    <Z>2299</Z>
  </point>
  <point index="1433">
    <X>54.141</X>
    <Y>57.979</Y>
    <Z>2184</Z>
  </point>
  <point index="1434">
    <X>31.759</X>
    <Y>50.454</Y>
    <Z>2266</Z>
  </point>
  <point index="1435">
    <X>53.062</X>
    <Y>51.964</Y>
    <Z>2138</Z>
  </point>
  <point index="1436">
    <X>35.789</X>
    <Y>24.549</Y>
    <Z>2092</Z>
  </point>
  <point index="1437">
    <X>68.576</X>
    <Y>64.223</Y>
    <Z>2031</Z>
  </point>
  <point index="1438">
    <X>65.741</X>
    <Y>22.815</Y>
    <Z>2194</Z>
  </point>
  <point index="1439">
    <X>75.597</X>
    <Y>16.878</Y>
    <Z>2101</Z>
  </point>
  <point index="1440">
    <X>74.107</X>
    <Y>28.498</Y>
    <Z>2165</Z>
  </point>
  <point index="1441">
    <X>96.289</X>
    <Y>12.719</Y>
    <Z>2277</Z>
  </point>
  <point index="1442">
    <X>96.513</X>
    <Y>58.490</Y>
    <Z>2286</Z>
  </point>
  <point index="1443">
    <X>96.475</X>
    <Y>73.836</Y>
    <Z>2285</Z>
  </point>
  <point index="1444">
    <X>71.913</X>
    <Y>37.531</Y>
    <Z>2259</Z>
  </point>
  <point index="1445">
    <X>64.741</X>
    <Y>9.188</Y>
    <Z>2252</Z>
  </point>
  <point index="1446">
    <X>109.042</X>
    <Y>54.807</Y>
    <Z>2004</Z>
  </point>
  <point index="1447">
    <X>104.053</X>
    <Y>67.795</Y>
    <Z>2291</Z>
  </point>
  <point index="1448">
    <X>32.407</X>
    <Y>73.662</Y>
    <Z>2238</Z>
  </point>
  <point index="1449">
    <X>107.394</X>
    <Y>65.288</Y>
    <Z>2099</Z>
  </point>
  <point index="1450">
    <X>106.961</X>
    <Y>48.334</Y>
    <Z>2124</Z>
  </point>
  <point index="1451">
    <X>53.855</X>
    <Y>23.496</Y>
    <Z>2172</Z>
  </point>
  <point index="1452">
    <X>95.463</X>
    <Y>61.235</Y>
    <Z>2241</Z>
  </point>
  <point index="1453">
    <X>30.182</X>
    <Y>24.385</Y>
    <Z>2173</Z>
  </point>
  <point index="1454">
    <X>75.310</X>
    <Y>68.856</Y>
    <Z>2113</Z>
  </point>
  <point index="1455">
    <X>96.427</X>
    <Y>74.883</Y>
    <Z>2283</Z>
  </point>
  <point index="1456">
    <X>111.430</X>
    <Y>11.774</Y>
    <Z>2280</Z>
  </point>
  <point index="1457">
    <X>25.747</X>
    <Y>9.701</Y>
    <Z>2194</Z>
  </point>
  <point index="1458">
    <X>8.932</X>
    <Y>18.353</Y>
    <Z>2081</Z>
  </point>
  <point index="1459">
    <X>96.529</X>
    <Y>70.666</Y>
    <Z>2287</Z>
  </point>
  <point index="1460">
    <X>94.357</X>
    <Y>71.353</Y>
    <Z>2194</Z>
  </point>
  <point index="1461">
    <X>26.750</X>
    <Y>63.613</Y>
    <Z>2136</Z>
  </point>
  <point index="1462">
    <X>20.504</X>
    <Y>22.848</Y>
    <Z>2104</Z>
  </point>
  <point index="1463">
    <X>111.943</X>
    <Y>59.786</Y>
    <Z>2258</Z>
  </point>
  <point index="1464">
    <X>65.870</X>
    <Y>77.230</Y>
    <Z>2186</Z>
  </point>
  <point index="1465">
    <X>101.518</X>
    <Y>50.961</Y>
    <Z>2163</Z>
  </point>
  <point index="1466">
    <X>95.496</X>
    <Y>36.030</Y>
    <Z>2243</Z>
  </point>
  <point index="1467">
    <X>29.924</X>
    <Y>46.119</Y>
    <Z>2132</Z>
  </point>
  <point index="1468">
    <X>15.014</X>
    <Y>9.102</Y>
    <Z>2222</Z>
  </point>
  <point index="1469">
    <X>94.128</X>
    <Y>17.281</Y>
    <Z>2184</Z>
  </point>
  <point index="1470">
    <X>52.923</X>
    <Y>26.993</Y>
    <Z>2132</Z>
  </point>
  <point index="1471">
    <X>26.994</X>
    <Y>73.614</Y>
    <Z>2122</Z>
  </point>
  <point index="1472">
    <X>13.260</X>
    <Y>18.484</Y>
    <Z>2146</Z>
  </point>
  <point index="1473">
    <X>97.122</X>
    <Y>31.806</Y>
    <Z>2253</Z>
  </point>
  <point index="1474">
    <X>65.573</X>
    <Y>47.210</Y>
    <Z>2204</Z>
  </point>
  <point index="1475">
    <X>9.585</X>
    <Y>25.575</Y>
    <Z>2024</Z>
  </point>
  <point index="1476">
    <X>114.213</X>
    <Y>63.064</Y>
    <Z>2160</Z>
  </point>
  <point index="1477">
    <X>69.126</X>
    <Y>64.379</Y>
    <Z>2003</Z>
  </point>
  <point index="1478">
    <X>89.182</X>
    <Y>32.289</Y>
    <Z>2059</Z>
  </point>
  <point index="1479">
    <X>109.538</X>
    <Y>70.631</Y>
    <Z>2070</Z>
  </point>
  <point index="1480">
    <X>32.528</X>
    <Y>55.796</Y>
    <Z>2233</Z>
  </point>
  <point index="1481">
    <X>36.551</X>
    <Y>71.039</Y>
    <Z>2060</Z>
  </point>
  <point index="1482">
    <X>54.354</X>
    <Y>20.113</Y>
    <Z>2193</Z>
  </point>
  <point index="1483">
    <X>27.405</X>
    <Y>48.984</Y>
    <Z>2098</Z>
  </point>
  <point index="1484">
    <X>16.189</X>
    <Y>18.535</Y>
    <Z>2272</Z>
  </point>
  <point index="1485">
    <X>109.129</X>
    <Y>26.406</Y>
    <Z>2004</Z>
  </point>
  <point index="1486">
    <X>90.522</X>
    <Y>26.478</Y>
    <Z>2028</Z>
  </point>
  <point index="1487">
    <X>111.164</X>
    <Y>28.616</Y>
    <Z>2292</Z>
  </point>
  <point index="1488">
    <X>66.111</X>
    <Y>21.713</Y>
    <Z>2173</Z>
  </point>
  <point index="1489">
    <X>26.204</X>
    <Y>59.101</Y>
    <Z>2167</Z>
  </point>
  <point index="1490">
    <X>78.706</X>
    <Y>69.807</Y>
    <Z>2067</Z>
  </point>
  <point index="1491">
    <X>74.945</X>
    <Y>16.869</Y>
    <Z>2129</Z>
  </point>
  <point index="1492">
    <X>19.777</X>
    <Y>7.144</Y>
    <Z>2062</Z>
  </point>
  <point index="1493">
    <X>58.236</X>
    <Y>37.712</Y>
    <Z>2074</Z>
  </point>
  <point index="1494">
    <X>37.090</X>
    <Y>26.001</Y>
    <Z>2036</Z>
  </point>
  <point index="1495">
    <X>53.478</X>
    <Y>49.700</Y>
    <Z>2156</Z>
  </point>
  <point index="1496">
    <X>72.580</X>
    <Y>32.951</Y>
    <Z>2231</Z>
  </point>
  <point index="1497">
    <X>111.654</X>
    <Y>70.265</Y>
    <Z>2271</Z>
  </point>
  <point index="1498">
    <X>79.736</X>
    <Y>28.915</Y>
    <Z>2156</Z>
  </point>
  <point index="1499">
    <X>112.848</X>
    <Y>9.830</Y>
    <Z>2219</Z>
  </point>
  <point index="1500">
    <X>8.046</X>
    <Y>27.571</Y>
    <Z>2158</Z>
  </point>
  <point index="1501">
    <X>106.152</X>
    <Y>6.777</Y>
    <Z>2170</Z>
  </point>
  <point index="1502">
    <X>95.754</X>
    <Y>25.519</Y>
    <Z>2254</Z>
  </point>
  <point index="1503">
    <X>92.621</X>
    <Y>16.625</Y>
    <Z>2119</Z>
  </point>
  <point index="1504">
    <X>12.132</X>
    <Y>55.189</Y>
    <Z>2098</Z>
  </point>
  <point index="1505">
    <X>117.979</X>
    <Y>52.222</Y>
    <Z>2004</Z>
  </point>
  <point index="1506">
    <X>23.394</X>
    <Y>11.788</Y>
    <Z>2271</Z>
  </point>
  <point index="1507">
    <X>118.203</X>
    <Y>53.440</Y>
    <Z>2023</Z>
  </point>
  <point index="1508">
    <X>92.198</X>
    <Y>29.943</Y>
    <Z>2100</Z>
  </point>
  <point index="1509">
    <X>94.189</X>
    <Y>64.569</Y>
    <Z>2186</Z>
  </point>
  <point index="1510">
    <X>29.123</X>
    <Y>46.018</Y>
    <Z>2003</Z>
  </point>
  <point index="1511">
    <X>109.507</X>
    <Y>19.218</Y>
    <Z>2064</Z>
  </point>
  <point index="1512">
    <X>53.628</X>
    <Y>35.938</Y>
    <Z>2162</Z>
  </point>
  <point index="1513">
    <X>110.068</X>
    <Y>70.352</Y>
    <Z>2155</Z>
  </point>
  <point index="1514">
    <X>97.464</X>
    <Y>55.061</Y>
    <Z>2198</Z>
  </point>
  <point index="1515">
    <X>23.248</X>
    <Y>55.284</Y>
    <Z>2262</Z>
  </point>
  <point index="1516">
    <X>95.646</X>
    <Y>15.268</Y>
    <Z>2249</Z>
  </point>
  <point index="1517">
    <X>23.195</X>
    <Y>36.155</Y>
    <Z>2259</Z>
  </point>
  <point index="1518">
    <X>65.639</X>
    <Y>26.770</Y>
    <Z>2200</Z>
  </point>
  <point index="1519">
    <X>25.462</X>
    <Y>12.341</Y>
    <Z>2210</Z>
  </point>
  <point index="1520">
    <X>107.136</X>
    <Y>48.263</Y>
    <Z>2113</Z>
  </point>
  <point index="1521">
    <X>53.073</X>
    <Y>72.216</Y>
    <Z>2138</Z>
  </point>
  <point index="1522">
    <X>52.233</X>
    <Y>15.778</Y>
    <Z>2102</Z>
  </point>
  <point index="1523">
    <X>15.411</X>
    <Y>70.497</Y>
    <Z>2239</Z>
  </point>
  <point index="1524">
    <X>15.673</X>
    <Y>18.163</Y>
    <Z>2250</Z>
  </point>
  <point index="1525">
    <X>51.371</X>
    <Y>11.557</Y>
    <Z>2065</Z>
  </point>
  <point index="1526">
    <X>108.941</X>
    <Y>76.125</Y>
    <Z>2009</Z>
  </point>
  <point index="1527">
    <X>66.935</X>
    <Y>8.044</Y>
    <Z>2125</Z>
  </point>
  <point index="1528">
    <X>50.990</X>
    <Y>54.107</Y>
    <Z>2048</Z>
  </point>
  <point index="1529">
    <X>11.852</X>
    <Y>27.629</Y>
    <Z>2086</Z>
  </point>
  <point index="1530">
    <X>116.624</X>
    <Y>28.699</Y>
    <Z>2056</Z>
  </point>
  <point index="1531">
    <X>105.514</X>
    <Y>32.351</Y>
    <Z>2207</Z>
  </point>
  <point index="1532">
    <X>97.472</X>
    <Y>64.812</Y>
    <Z>2197</Z>
  </point>
  <point index="1533">
    <X>72.758</X>
    <Y>27.780</Y>
    <Z>2223</Z>
  </point>
  <point index="1534">
    <X>74.441</X>
    <Y>26.672</Y>
    <Z>2150</Z>
  </point>
  <point index="1535">
    <X>110.292</X>
    <Y>75.098</Y>
    <Z>2191</Z>
  </point>
  <point index="1536">
    <X>30.592</X>
    <Y>50.877</Y>
    <Z>2239</Z>
  </point>
  <point index="1537">
    <X>35.293</X>
    <Y>48.896</Y>
    <Z>2114</Z>
  </point>
  <point index="1538">
    <X>101.188</X>
    <Y>46.774</Y>
    <Z>2144</Z>
  </point>
  <point index="1539">
    <X>59.478</X>
    <Y>77.447</Y>
    <Z>2045</Z>
  </point>
  <point index="1540">
    <X>68.525</X>
    <Y>25.752</Y>
    <Z>2033</Z>
  </point>
  <point index="1541">
    <X>119.470</X>
    <Y>21.455</Y>
    <Z>2133</Z>
  </point>
  <point index="1542">
    <X>117.444</X>
    <Y>72.121</Y>
    <Z>2021</Z>
  </point>
  <point index="1543">
    <X>64.141</X>
    <Y>18.306</Y>
    <Z>2286</Z>
  </point>
  <point index="1544">
    <X>33.767</X>
    <Y>76.127</Y>
    <Z>2180</Z>
  </point>
  <point index="1545">
    <X>31.644</X>
    <Y>74.318</Y>
    <Z>2271</Z>
  </point>
  <point index="1546">
    <X>12.947</X>
    <Y>12.156</Y>
    <Z>2133</Z>
  </point>
  <point index="1547">
    <X>107.786</X>
    <Y>15.938</Y>
    <Z>2076</Z>
  </point>
  <point index="1548">
    <X>15.272</X>
    <Y>31.721</Y>
    <Z>2233</Z>
  </point>
  <point index="1549">
    <X>113.627</X>
    <Y>71.773</Y>
    <Z>2186</Z>
  </point>
  <point index="1550">
    <X>65.457</X>
    <Y>13.056</Y>
    <Z>2210</Z>
  </point>
  <point index="1551">
    <X>7.013</X>
    <Y>25.653</Y>
    <Z>2247</Z>
  </point>
  <point index="1552">
    <X>117.617</X>
    <Y>52.300</Y>
    <Z>2014</Z>
  </point>
  <point index="1553">
    <X>38.674</X>
    <Y>58.212</Y>
    <Z>2064</Z>
  </point>
  <point index="1554">
    <X>7.363</X>
    <Y>60.701</Y>
    <Z>2217</Z>
  </point>
  <point index="1555">
    <X>29.372</X>
    <Y>46.277</Y>
    <Z>2043</Z>
  </point>
  <point index="1556">
    <X>71.221</X>
    <Y>39.289</Y>
    <Z>2289</Z>
  </point>
  <point index="1557">
    <X>113.055</X>
    <Y>30.065</Y>
    <Z>2210</Z>
  </point>
  <point index="1558">
    <X>26.689</X>
    <Y>31.015</Y>
    <Z>2139</Z>
  </point>
  <point index="1559">
    <X>67.272</X>
    <Y>19.922</Y>
    <Z>2106</Z>
  </point>
  <point index="1560">
    <X>113.347</X>
    <Y>16.727</Y>
    <Z>2198</Z>
  </point>
  <point index="1561">
    <X>24.176</X>
    <Y>50.430</Y>
    <Z>2284</Z>
  </point>
  <point index="1562">
    <X>102.847</X>
    <Y>24.054</Y>
    <Z>2239</Z>
  </point>
  <point index="1563">
    <X>8.940</X>
    <Y>62.668</Y>
    <Z>2080</Z>
  </point>
  <point index="1564">
    <X>75.528</X>
    <Y>69.834</Y>
    <Z>2104</Z>
  </point>
  <point index="1565">
    <X>37.826</X>
    <Y>59.080</Y>
    <Z>2005</Z>
  </point>
  <point index="1566">
    <X>66.960</X>
    <Y>65.860</Y>
    <Z>2124</Z>
  </point>
  <point index="1567">
    <X>117.723</X>
    <Y>66.996</Y>
    <Z>2009</Z>
  </point>
  <point index="1568">
    <X>88.750</X>
    <Y>57.943</Y>
    <Z>2097</Z>
  </point>
  <point index="1569">
    <X>18.968</X>
    <Y>47.698</Y>
    <Z>2016</Z>
  </point>
  <point index="1570">
    <X>107.729</X>
    <Y>40.116</Y>
    <Z>2079</Z>
  </point>
  <point index="1571">
    <X>14.003</X>
    <Y>62.547</Y>
    <Z>2178</Z>
  </point>
  <point index="1572">
    <X>30.217</X>
    <Y>29.244</Y>
    <Z>2179</Z>
  </point>
  <point index="1573">
    <X>16.925</X>
    <Y>45.713</Y>
    <Z>2284</Z>
  </point>
  <point index="1574">
    <X>32.323</X>
    <Y>27.136</Y>
    <Z>2242</Z>
  </point>
  <point index="1575">
    <X>21.926</X>
    <Y>30.974</Y>
    <Z>2186</Z>
  </point>
  <point index="1576">
    <X>13.656</X>
    <Y>59.775</Y>
    <Z>2163</Z>
  </point>
  <point index="1577">
    <X>52.282</X>
    <Y>61.363</Y>
    <Z>2104</Z>
  </point>
  <point index="1578">
    <X>111.876</X>
    <Y>61.375</Y>
    <Z>2261</Z>
  </point>
  <point index="1579">
    <X>115.927</X>
    <Y>20.857</Y>
    <Z>2086</Z>
  </point>
  <point index="1580">
    <X>22.427</X>
    <Y>54.152</Y>
    <Z>2215</Z>
  </point>
  <point index="1581">
    <X>98.616</X>
    <Y>39.658</Y>
    <Z>2013</Z>
  </point>
  <point index="1582">
    <X>22.387</X>
    <Y>46.395</Y>
    <Z>2213</Z>
  </point>
  <point index="1583">
    <X>115.782</X>
    <Y>72.035</Y>
    <Z>2093</Z>
  </point>
  <point index="1584">
    <X>64.478</X>
    <Y>38.642</Y>
    <Z>2267</Z>
  </point>
  <point index="1585">
    <X>57.304</X>
    <Y>53.348</Y>
    <Z>2223</Z>
  </point>
  <point index="1586">
    <X>114.044</X>
    <Y>26.480</Y>
    <Z>2168</Z>
  </point>
  <point index="1587">
    <X>21.969</X>
    <Y>77.704</Y>
    <Z>2189</Z>
  </point>
  <point index="1588">
    <X>77.118</X>
    <Y>71.388</Y>
    <Z>2035</Z>
  </point>
  <point index="1589">
    <X>53.410</X>
    <Y>48.095</Y>
    <Z>2153</Z>
  </point>
  <point index="1590">
    <X>26.540</X>
    <Y>7.064</Y>
    <Z>2148</Z>
  </point>
  <point index="1591">
    <X>88.610</X>
    <Y>26.632</Y>
    <Z>2109</Z>
  </point>
  <point index="1592">
    <X>89.027</X>
    <Y>25.911</Y>
    <Z>2073</Z>
  </point>
  <point index="1593">
    <X>57.586</X>
    <Y>66.547</Y>
    <Z>2178</Z>
  </point>
  <point index="1594">
    <X>86.945</X>
    <Y>25.042</Y>
    <Z>2253</Z>
  </point>
  <point index="1595">
    <X>78.688</X>
    <Y>66.354</Y>
    <Z>2065</Z>
  </point>
  <point index="1596">
    <X>17.794</X>
    <Y>7.988</Y>
    <Z>2145</Z>
  </point>
  <point index="1597">
    <X>93.084</X>
    <Y>31.024</Y>
    <Z>2139</Z>
  </point>
  <point index="1598">
    <X>9.616</X>
    <Y>30.667</Y>
    <Z>2022</Z>
  </point>
  <point index="1599">
    <X>100.229</X>
    <Y>48.540</Y>
    <Z>2088</Z>
  </point>
  <point index="1600">
    <X>101.549</X>
    <Y>69.211</Y>
    <Z>2165</Z>
  </point>
  <point index="1601">
    <X>108.449</X>
    <Y>48.779</Y>
    <Z>2038</Z>
  </point>
  <point index="1602">
    <X>33.996</X>
    <Y>73.688</Y>
    <Z>2170</Z>
  </point>
  <point index="1603">
    <X>64.273</X>
    <Y>30.382</Y>
    <Z>2279</Z>
  </point>
  <point index="1604">
    <X>53.646</X>
    <Y>27.925</Y>
    <Z>2163</Z>
  </point>
  <point index="1605">
    <X>92.382</X>
    <Y>56.175</Y>
    <Z>2108</Z>
  </point>
  <point index="1606">
    <X>18.877</X>
    <Y>65.691</Y>
    <Z>2011</Z>
  </point>
  <point index="1607">
    <X>77.931</X>
    <Y>54.620</Y>
    <Z>2000</Z>
  </point>
  <point index="1608">
    <X>94.345</X>
    <Y>75.073</Y>
    <Z>2193</Z>
  </point>
  <point index="1609">
    <X>23.178</X>
    <Y>9.035</Y>
    <Z>2258</Z>
  </point>
  <point index="1610">
    <X>19.298</X>
    <Y>21.486</Y>
    <Z>2035</Z>
  </point>
  <point index="1611">
    <X>99.066</X>
    <Y>29.823</Y>
    <Z>2021</Z>
  </point>
  <point index="1612">
    <X>15.885</X>
    <Y>30.844</Y>
    <Z>2259</Z>
  </point>
  <point index="1613">
    <X>114.527</X>
    <Y>63.631</Y>
    <Z>2147</Z>
  </point>
  <point index="1614">
    <X>53.715</X>
    <Y>55.620</Y>
    <Z>2166</Z>
  </point>
  <point index="1615">
    <X>111.917</X>
    <Y>21.884</Y>
    <Z>2259</Z>
  </point>
  <point index="1616">
    <X>73.831</X>
    <Y>20.187</Y>
    <Z>2177</Z>
  </point>
  <point index="1617">
    <X>30.304</X>
    <Y>16.759</Y>
    <Z>2193</Z>
  </point>
  <point index="1618">
    <X>106.375</X>
    <Y>20.209</Y>
    <Z>2157</Z>
  </point>
  <point index="1619">
    <X>23.933</X>
    <Y>31.943</Y>
    <Z>2298</Z>
  </point>
  <point index="1620">
    <X>25.891</X>
    <Y>63.165</Y>
    <Z>2185</Z>
  </point>
  <point index="1621">
    <X>110.796</X>
    <Y>11.482</Y>
    <Z>2272</Z>
  </point>
  <point index="1622">
    <X>10.847</X>
    <Y>18.413</Y>
    <Z>2042</Z>
  </point>
  <point index="1623">
    <X>64.388</X>
    <Y>22.015</Y>
    <Z>2272</Z>
  </point>
  <point index="1624">
    <X>70.568</X>
    <Y>35.687</Y>
    <Z>2235</Z>
  </point>
  <point index="1625">
    <X>104.936</X>
    <Y>77.370</Y>
    <Z>2240</Z>
  </point>
  <point index="1626">
    <X>77.242</X>
    <Y>65.239</Y>
    <Z>2030</Z>
  </point>
  <point index="1627">
    <X>19.440</X>
    <Y>35.661</Y>
    <Z>2043</Z>
  </point>
  <point index="1628">
    <X>111.629</X>
    <Y>11.597</Y>
    <Z>2272</Z>
  </point>
  <point index="1629">
    <X>91.513</X>
    <Y>58.348</Y>
    <Z>2071</Z>
  </point>
  <point index="1630">
    <X>49.630</X>
    <Y>60.044</Y>
    <Z>2021</Z>
  </point>
  <point index="1631">
    <X>16.117</X>
    <Y>56.546</Y>
    <Z>2269</Z>
  </point>
  <point index="1632">
    <X>25.872</X>
    <Y>6.762</Y>
    <Z>2186</Z>
  </point>
  <point index="1633">
    <X>26.070</X>
    <Y>19.322</Y>
    <Z>2175</Z>
  </point>
  <point index="1634">
    <X>99.717</X>
    <Y>51.230</Y>
    <Z>2059</Z>
  </point>
  <point index="1635">
    <X>116.265</X>
    <Y>52.188</Y>
    <Z>2072</Z>
  </point>
  <point index="1636">
    <X>66.395</X>
    <Y>18.789</Y>
    <Z>2156</Z>
  </point>
  <point index="1637">
    <X>58.944</X>
    <Y>48.592</Y>
    <Z>2014</Z>
  </point>
  <point index="1638">
    <X>66.496</X>
    <Y>77.898</Y>
    <Z>2150</Z>
  </point>
  <point index="1639">
    <X>99.989</X>
    <Y>36.327</Y>
    <Z>2075</Z>
  </point>
  <point index="1640">
    <X>51.840</X>
    <Y>25.211</Y>
    <Z>2085</Z>
  </point>
  <point index="1641">
    <X>66.826</X>
    <Y>72.347</Y>
    <Z>2131</Z>
  </point>
  <point index="1642">
    <X>19.125</X>
    <Y>39.951</Y>
    <Z>2025</Z>
  </point>
  <point index="1643">
    <X>102.653</X>
    <Y>74.150</Y>
    <Z>2228</Z>
  </point>
  <point index="1644">
    <X>26.731</X>
    <Y>13.480</Y>
    <Z>2137</Z>
  </point>
  <point index="1645">
    <X>66.733</X>
    <Y>60.823</Y>
    <Z>2137</Z>
  </point>
  <point index="1646">
    <X>13.078</X>
    <Y>69.339</Y>
    <Z>2138</Z>
  </point>
  <point index="1647">
    <X>68.194</X>
    <Y>45.531</Y>
    <Z>2053</Z>
  </point>
  <point index="1648">
    <X>56.184</X>
    <Y>35.532</Y>
    <Z>2272</Z>
  </point>
  <point index="1649">
    <X>62.803</X>
    <Y>63.754</Y>
    <Z>2237</Z>
  </point>
  <point index="1650">
    <X>32.628</X>
    <Y>64.733</Y>
    <Z>2229</Z>
  </point>
  <point index="1651">
    <X>59.886</X>
    <Y>67.755</Y>
    <Z>2069</Z>
  </point>
  <point index="1652">
    <X>73.900</X>
    <Y>14.376</Y>
    <Z>2174</Z>
  </point>
  <point index="1653">
    <X>54.186</X>
    <Y>67.044</Y>
    <Z>2186</Z>
  </point>
  <point index="1654">
    <X>112.613</X>
    <Y>10.782</Y>
    <Z>2229</Z>
  </point>
  <point index="1655">
    <X>119.416</X>
    <Y>58.086</Y>
    <Z>2128</Z>
  </point>
  <point index="1656">
    <X>95.248</X>
    <Y>38.225</Y>
    <Z>2232</Z>
  </point>
  <point index="1657">
    <X>87.093</X>
    <Y>58.425</Y>
    <Z>2240</Z>
  </point>
  <point index="1658">
    <X>97.634</X>
    <Y>77.430</Y>
    <Z>2171</Z>
  </point>
  <point index="1659">
    <X>57.507</X>
    <Y>55.002</Y>
    <Z>2191</Z>
  </point>
  <point index="1660">
    <X>98.512</X>
    <Y>74.237</Y>
    <Z>2029</Z>
  </point>
  <point index="1661">
    <X>32.069</X>
    <Y>73.535</Y>
    <Z>2253</Z>
  </point>
  <point index="1662">
    <X>60.983</X>
    <Y>77.696</Y>
    <Z>2132</Z>
  </point>
  <point index="1663">
    <X>71.686</X>
    <Y>11.660</Y>
    <Z>2269</Z>
  </point>
  <point index="1664">
    <X>103.076</X>
    <Y>77.013</Y>
    <Z>2253</Z>
  </point>
  <point index="1665">
    <X>69.814</X>
    <Y>13.158</Y>
    <Z>2114</Z>
  </point>
  <point index="1666">
    <X>51.217</X>
    <Y>28.345</Y>
    <Z>2058</Z>
  </point>
  <point index="1667">
    <X>114.287</X>
    <Y>33.611</Y>
    <Z>2157</Z>
  </point>
  <point index="1668">
    <X>58.399</X>
    <Y>64.658</Y>
    <Z>2047</Z>
  </point>
  <point index="1669">
    <X>23.497</X>
    <Y>24.001</Y>
    <Z>2277</Z>
  </point>
  <point index="1670">
    <X>106.376</X>
    <Y>24.317</Y>
    <Z>2157</Z>
  </point>
  <point index="1671">
    <X>18.446</X>
    <Y>25.946</Y>
    <Z>2040</Z>
  </point>
  <point index="1672">
    <X>112.707</X>
    <Y>51.559</Y>
    <Z>2225</Z>
  </point>
  <point index="1673">
    <X>20.898</X>
    <Y>45.806</Y>
    <Z>2127</Z>
  </point>
  <point index="1674">
    <X>35.450</X>
    <Y>31.107</Y>
    <Z>2107</Z>
  </point>
  <point index="1675">
    <X>71.295</X>
    <Y>48.509</Y>
    <Z>2286</Z>
  </point>
  <point index="1676">
    <X>54.353</X>
    <Y>35.114</Y>
    <Z>2193</Z>
  </point>
  <point index="1677">
    <X>30.750</X>
    <Y>65.017</Y>
    <Z>2264</Z>
  </point>
  <point index="1678">
    <X>97.483</X>
    <Y>76.847</Y>
    <Z>2195</Z>
  </point>
  <point index="1679">
    <X>30.716</X>
    <Y>59.906</Y>
    <Z>2259</Z>
  </point>
  <point index="1680">
    <X>114.939</X>
    <Y>49.406</Y>
    <Z>2129</Z>
  </point>
  <point index="1681">
    <X>51.527</X>
    <Y>33.523</Y>
    <Z>2072</Z>
  </point>
  <point index="1682">
    <X>36.404</X>
    <Y>49.625</Y>
    <Z>2066</Z>
  </point>
  <point index="1683">
    <X>94.841</X>
    <Y>11.875</Y>
    <Z>2214</Z>
  </point>
  <point index="1684">
    <X>105.139</X>
    <Y>49.821</Y>
    <Z>2229</Z>
  </point>
  <point index="1685">
    <X>112.045</X>
    <Y>19.760</Y>
    <Z>2254</Z>
  </point>
  <point index="1686">
    <X>99.783</X>
    <Y>51.819</Y>
    <Z>2063</Z>
  </point>
  <point index="1687">
    <X>79.988</X>
    <Y>67.487</Y>
    <Z>2178</Z>
  </point>
  <point index="1688">
    <X>72.716</X>
    <Y>72.772</Y>
    <Z>2225</Z>
  </point>
  <point index="1689">
    <X>116.438</X>
    <Y>14.460</Y>
    <Z>2064</Z>
  </point>
  <point index="1690">
    <X>67.107</X>
    <Y>46.225</Y>
    <Z>2115</Z>
  </point>
  <point index="1691">
    <X>60.727</X>
    <Y>29.356</Y>
    <Z>2117</Z>
  </point>
  <point index="1692">
    <X>68.594</X>
    <Y>26.928</Y>
    <Z>2030</Z>
  </point>
  <point index="1693">
    <X>119.149</X>
    <Y>17.174</Y>
    <Z>2105</Z>
  </point>
  <point index="1694">
    <X>24.837</X>
    <Y>52.905</Y>
    <Z>2246</Z>
  </point>
  <point index="1695">
    <X>113.507</X>
    <Y>19.333</Y>
    <Z>2191</Z>
  </point>
  <point index="1696">
    <X>65.144</X>
    <Y>38.911</Y>
    <Z>2228</Z>
  </point>
  <point index="1697">
    <X>112.941</X>
    <Y>26.295</Y>
    <Z>2215</Z>
  </point>
  <point index="1698">
    <X>24.496</X>
    <Y>46.662</Y>
    <Z>2266</Z>
  </point>
  <point index="1699">
    <X>106.115</X>
    <Y>47.383</Y>
    <Z>2172</Z>
  </point>
  <point index="1700">
    <X>97.767</X>
    <Y>33.978</Y>
    <Z>2149</Z>
  </point>
  <point index="1701">
    <X>100.137</X>
    <Y>7.600</Y>
    <Z>2083</Z>
  </point>
  <point index="1702">
    <X>101.977</X>
    <Y>14.654</Y>
    <Z>2189</Z>
  </point>
  <point index="1703">
    <X>26.920</X>
    <Y>53.019</Y>
    <Z>2126</Z>
  </point>
  <point index="1704">
    <X>92.578</X>
    <Y>17.610</Y>
    <Z>2117</Z>
  </point>
  <point index="1705">
    <X>29.404</X>
    <Y>51.897</Y>
    <Z>2048</Z>
  </point>
  <point index="1706">
    <X>70.286</X>
    <Y>54.291</Y>
    <Z>2190</Z>
  </point>
  <point index="1707">
    <X>32.655</X>
    <Y>63.512</Y>
    <Z>2227</Z>
  </point>
  <point index="1708">
    <X>61.855</X>
    <Y>70.735</Y>
    <Z>2182</Z>
  </point>
  <point index="1709">
    <X>30.382</X>
    <Y>13.047</Y>
    <Z>2205</Z>
  </point>
  <point index="1710">
    <X>73.125</X>
    <Y>32.103</Y>
    <Z>2207</Z>
  </point>
  <point index="1711">
    <X>29.891</X>
    <Y>50.124</Y>
    <Z>2126</Z>
  </point>
  <point index="1712">
    <X>28.432</X>
    <Y>77.733</Y>
    <Z>2039</Z>
  </point>
  <point index="1713">
    <X>93.509</X>
    <Y>15.968</Y>
    <Z>2157</Z>
  </point>
  <point index="1714">
    <X>112.630</X>
    <Y>48.012</Y>
    <Z>2229</Z>
  </point>
  <point index="1715">
    <X>94.964</X>
    <Y>57.929</Y>
    <Z>2220</Z>
  </point>
  <point index="1716">
    <X>112.288</X>
    <Y>27.898</Y>
    <Z>2243</Z>
  </point>
  <point index="1717">
    <X>112.536</X>
    <Y>26.527</Y>
    <Z>2233</Z>
  </point>
  <point index="1718">
    <X>57.643</X>
    <Y>55.405</Y>
    <Z>2169</Z>
  </point>
  <point index="1719">
    <X>16.671</X>
    <Y>21.116</Y>
    <Z>2293</Z>
  </point>
  <point index="1720">
    <X>61.334</X>
    <Y>60.091</Y>
    <Z>2152</Z>
  </point>
  <point index="1721">
    <X>19.767</X>
    <Y>30.873</Y>
    <Z>2062</Z>
  </point>
  <point index="1722">
    <X>24.342</X>
    <Y>72.638</Y>
    <Z>2275</Z>
  </point>
  <point index="1723">
    <X>36.963</X>
    <Y>19.335</Y>
    <Z>2042</Z>
  </point>
  <point index="1724">
    <X>29.347</X>
    <Y>7.206</Y>
    <Z>2039</Z>
  </point>
  <point index="1725">
    <X>62.801</X>
    <Y>35.005</Y>
    <Z>2237</Z>
  </point>
  <point index="1726">
    <X>95.638</X>
    <Y>63.540</Y>
    <Z>2249</Z>
  </point>
  <point index="1727">
    <X>98.597</X>
    <Y>66.145</Y>
    <Z>2016</Z>
  </point>
  <point index="1728">
    <X>34.981</X>
    <Y>22.636</Y>
    <Z>2127</Z>
  </point>
  <point index="1729">
    <X>107.619</X>
    <Y>46.615</Y>
    <Z>2086</Z>
  </point>
  <point index="1730">
    <X>23.641</X>
    <Y>8.045</Y>
    <Z>2285</Z>
  </point>
  <point index="1731">
    <X>38.492</X>
    <Y>14.193</Y>
    <Z>2048</Z>
  </point>
  <point index="1732">
    <X>100.085</X>
    <Y>10.315</Y>
    <Z>2080</Z>
  </point>
  <point index="1733">
    <X>90.241</X>
    <Y>58.739</Y>
    <Z>2016</Z>
  </point>
  <point index="1734">
    <X>17.261</X>
    <Y>75.636</Y>
    <Z>2230</Z>
  </point>
  <point index="1735">
    <X>56.391</X>
    <Y>47.311</Y>
    <Z>2281</Z>
  </point>
  <point index="1736">
    <X>58.970</X>
    <Y>69.265</Y>
    <Z>2016</Z>
  </point>
  <point index="1737">
    <X>13.508</X>
    <Y>34.830</Y>
    <Z>2157</Z>
  </point>
  <point index="1738">
    <X>53.349</X>
    <Y>31.784</Y>
    <Z>2150</Z>
  </point>
  <point index="1739">
    <X>104.256</X>
    <Y>12.568</Y>
    <Z>2280</Z>
  </point>
  <point index="1740">
    <X>32.697</X>
    <Y>59.376</Y>
    <Z>2226</Z>
  </point>
  <point index="1741">
    <X>73.627</X>
    <Y>52.218</Y>
    <Z>2186</Z>
  </point>
  <point index="1742">
    <X>67.935</X>
    <Y>58.459</Y>
    <Z>2067</Z>
  </point>
  <point index="1743">
    <X>94.954</X>
    <Y>48.082</Y>
    <Z>2219</Z>
  </point>
  <point index="1744">
    <X>58.093</X>
    <Y>51.903</Y>
    <Z>2097</Z>
  </point>
  <point index="1745">
    <X>22.435</X>
    <Y>61.021</Y>
    <Z>2216</Z>
  </point>
  <point index="1746">
    <X>51.801</X>
    <Y>30.748</Y>
    <Z>2083</Z>
  </point>
  <point index="1747">
    <X>68.311</X>
    <Y>48.840</Y>
    <Z>2046</Z>
  </point>
  <point index="1748">
    <X>51.447</X>
    <Y>64.324</Y>
    <Z>2068</Z>
  </point>
  <point index="1749">
    <X>70.268</X>
    <Y>55.763</Y>
    <Z>2187</Z>
  </point>
  <point index="1750">
    <X>91.810</X>
    <Y>16.823</Y>
    <Z>2084</Z>
  </point>
  <point index="1751">
    <X>34.256</X>
    <Y>22.314</Y>
    <Z>2158</Z>
  </point>
  <point index="1752">
    <X>102.163</X>
    <Y>51.777</Y>
    <Z>2200</Z>
  </point>
  <point index="1753">
    <X>111.088</X>
    <Y>73.017</Y>
    <Z>2295</Z>
  </point>
  <point index="1754">
    <X>16.542</X>
    <Y>10.401</Y>
    <Z>2288</Z>
  </point>
  <point index="1755">
    <X>74.408</X>
    <Y>29.214</Y>
    <Z>2152</Z>
  </point>
  <point index="1756">
    <X>29.062</X>
    <Y>52.463</Y>
    <Z>2002</Z>
  </point>
  <point index="1757">
    <X>16.465</X>
    <Y>53.779</Y>
    <Z>2284</Z>
  </point>
  <point index="1758">
    <X>29.048</X>
    <Y>60.857</Y>
    <Z>2003</Z>
  </point>
  <point index="1759">
    <X>35.775</X>
    <Y>59.046</Y>
    <Z>2093</Z>
  </point>
  <point index="1760">
    <X>19.182</X>
    <Y>21.980</Y>
    <Z>2028</Z>
  </point>
  <point index="1761">
    <X>95.264</X>
    <Y>55.740</Y>
    <Z>2233</Z>
  </point>
  <point index="1762">
    <X>33.835</X>
    <Y>26.934</Y>
    <Z>2177</Z>
  </point>
  <point index="1763">
    <X>92.537</X>
    <Y>35.678</Y>
    <Z>2115</Z>
  </point>
  <point index="1764">
    <X>118.991</X>
    <Y>57.185</Y>
    <Z>2092</Z>
  </point>
  <point index="1765">
    <X>73.400</X>
    <Y>25.033</Y>
    <Z>2195</Z>
  </point>
  <point index="1766">
    <X>65.438</X>
    <Y>61.117</Y>
    <Z>2211</Z>
  </point>
  <point index="1767">
    <X>69.991</X>
    <Y>45.692</Y>
    <Z>2142</Z>
  </point>
  <point index="1768">
    <X>25.157</X>
    <Y>28.916</Y>
    <Z>2228</Z>
  </point>
  <point index="1769">
    <X>67.897</X>
    <Y>72.824</Y>
    <Z>2070</Z>
  </point>
  <point index="1770">
    <X>110.817</X>
    <Y>37.344</Y>
    <Z>2275</Z>
  </point>
  <point index="1771">
    <X>103.746</X>
    <Y>44.348</Y>
    <Z>2291</Z>
  </point>
  <point index="1772">
    <X>39.353</X>
    <Y>57.631</Y>
    <Z>2123</Z>
  </point>
  <point index="1773">
    <X>13.306</X>
    <Y>50.839</Y>
    <Z>2148</Z>
  </point>
  <point index="1774">
    <X>28.047</X>
    <Y>28.295</Y>
    <Z>2061</Z>
  </point>
  <point index="1775">
    <X>13.764</X>
    <Y>28.649</Y>
    <Z>2168</Z>
  </point>
  <point index="1776">
    <X>67.568</X>
    <Y>57.706</Y>
    <Z>2089</Z>
  </point>
  <point index="1777">
    <X>13.911</X>
    <Y>48.091</Y>
    <Z>2174</Z>
  </point>
  <point index="1778">
    <X>74.439</X>
    <Y>64.738</Y>
    <Z>2151</Z>
  </point>
  <point index="1779">
    <X>101.933</X>
    <Y>70.616</Y>
    <Z>2187</Z>
  </point>
  <point index="1780">
    <X>26.339</X>
    <Y>49.866</Y>
    <Z>2159</Z>
  </point>
  <point index="1781">
    <X>30.571</X>
    <Y>39.048</Y>
    <Z>2236</Z>
  </point>
  <point index="1782">
    <X>10.416</X>
    <Y>20.147</Y>
    <Z>2024</Z>
  </point>
  <point index="1783">
    <X>24.687</X>
    <Y>37.474</Y>
    <Z>2255</Z>
  </point>
  <point index="1784">
    <X>62.203</X>
    <Y>13.362</Y>
    <Z>2202</Z>
  </point>
  <point index="1785">
    <X>57.627</X>
    <Y>71.706</Y>
    <Z>2172</Z>
  </point>
  <point index="1786">
    <X>36.011</X>
    <Y>51.517</Y>
    <Z>2083</Z>
  </point>
  <point index="1787">
    <X>100.973</X>
    <Y>34.120</Y>
    <Z>2131</Z>
  </point>
  <point index="1788">
    <X>93.475</X>
    <Y>71.910</Y>
    <Z>2155</Z>
  </point>
  <point index="1789">
    <X>62.955</X>
    <Y>38.996</Y>
    <Z>2246</Z>
  </point>
  <point index="1790">
    <X>32.378</X>
    <Y>14.661</Y>
    <Z>2239</Z>
  </point>
  <point index="1791">
    <X>78.830</X>
    <Y>21.159</Y>
    <Z>2078</Z>
  </point>
  <point index="1792">
    <X>97.191</X>
    <Y>35.179</Y>
    <Z>2242</Z>
  </point>
  <point index="1793">
    <X>66.892</X>
    <Y>37.655</Y>
    <Z>2128</Z>
  </point>
  <point index="1794">
    <X>27.470</X>
    <Y>60.130</Y>
    <Z>2094</Z>
  </point>
  <point index="1795">
    <X>65.856</X>
    <Y>54.959</Y>
    <Z>2187</Z>
  </point>
  <point index="1796">
    <X>96.757</X>
    <Y>52.520</Y>
    <Z>2297</Z>
  </point>
  <point index="1797">
    <X>108.775</X>
    <Y>25.592</Y>
    <Z>2019</Z>
  </point>
  <point index="1798">
    <X>67.384</X>
    <Y>22.308</Y>
    <Z>2099</Z>
  </point>
  <point index="1799">
    <X>68.075</X>
    <Y>25.507</Y>
    <Z>2059</Z>
  </point>
  <point index="1800">
    <X>77.732</X>
    <Y>55.198</Y>
    <Z>2009</Z>
  </point>
  <point index="1801">
    <X>88.421</X>
    <Y>28.942</Y>
    <Z>2125</Z>
  </point>
  <point index="1802">
    <X>28.824</X>
    <Y>63.125</Y>
    <Z>2016</Z>
  </point>
  <point index="1803">
    <X>113.898</X>
    <Y>33.380</Y>
    <Z>2174</Z>
  </point>
  <point index="1804">
    <X>53.117</X>
    <Y>70.125</Y>
    <Z>2140</Z>
  </point>
  <point index="1805">
    <X>23.008</X>
    <Y>71.378</Y>
    <Z>2249</Z>
  </point>
  <point index="1806">
    <X>74.993</X>
    <Y>21.360</Y>
    <Z>2127</Z>
  </point>
  <point index="1807">
    <X>36.700</X>
    <Y>67.896</Y>
    <Z>2053</Z>
  </point>
  <point index="1808">
    <X>91.848</X>
    <Y>67.735</Y>
    <Z>2085</Z>
  </point>
  <point index="1809">
    <X>19.232</X>
    <Y>39.158</Y>
    <Z>2031</Z>
  </point>
  <point index="1810">
    <X>101.367</X>
    <Y>58.624</Y>
    <Z>2154</Z>
  </point>
  <point index="1811">
    <X>48.559</X>
    <Y>26.461</Y>
    <Z>2113</Z>
  </point>
  <point index="1812">
    <X>13.524</X>
    <Y>52.450</Y>
    <Z>2158</Z>
  </point>
  <point index="1813">
    <X>24.109</X>
    <Y>52.753</Y>
    <Z>2288</Z>
  </point>
  <point index="1814">
    <X>77.053</X>
    <Y>15.366</Y>
    <Z>2038</Z>
  </point>
  <point index="1815">
    <X>19.150</X>
    <Y>61.582</Y>
    <Z>2026</Z>
  </point>
  <point index="1816">
    <X>65.167</X>
    <Y>18.277</Y>
    <Z>2227</Z>
  </point>
  <point index="1817">
    <X>103.135</X>
    <Y>72.849</Y>
    <Z>2256</Z>
  </point>
  <point index="1818">
    <X>50.150</X>
    <Y>69.741</Y>
    <Z>2012</Z>
  </point>
  <point index="1819">
    <X>111.609</X>
    <Y>60.618</Y>
    <Z>2273</Z>
  </point>
  <point index="1820">
    <X>28.194</X>
    <Y>78.539</Y>
    <Z>2053</Z>
  </point>
  <point index="1821">
    <X>97.609</X>
    <Y>29.315</Y>
    <Z>2174</Z>
  </point>
  <point index="1822">
    <X>54.589</X>
    <Y>38.048</Y>
    <Z>2203</Z>
  </point>
  <point index="1823">
    <X>19.116</X>
    <Y>48.450</Y>
    <Z>2024</Z>
  </point>
  <point index="1824">
    <X>109.651</X>
    <Y>77.204</Y>
    <Z>2088</Z>
  </point>
  <point index="1825">
    <X>99.303</X>
    <Y>16.550</Y>
    <Z>2035</Z>
  </point>
  <point index="1826">
    <X>16.781</X>
    <Y>48.936</Y>
    <Z>2298</Z>
  </point>
  <point index="1827">
    <X>63.439</X>
    <Y>64.493</Y>
    <Z>2273</Z>
  </point>
  <point index="1828">
    <X>23.863</X>
    <Y>40.078</Y>
    <Z>2298</Z>
  </point>
  <point index="1829">
    <X>61.013</X>
    <Y>66.723</Y>
    <Z>2134</Z>
  </point>
  <point index="1830">
    <X>52.645</X>
    <Y>28.670</Y>
    <Z>2120</Z>
  </point>
  <point index="1831">
    <X>19.967</X>
    <Y>25.657</Y>
    <Z>2073</Z>
  </point>
  <point index="1832">
    <X>89.704</X>
    <Y>71.879</Y>
    <Z>2014</Z>
  </point>
  <point index="1833">
    <X>10.144</X>
    <Y>16.482</Y>
    <Z>2012</Z>
  </point>
  <point index="1834">
    <X>51.725</X>
    <Y>55.754</Y>
    <Z>2080</Z>
  </point>
  <point index="1835">
    <X>13.297</X>
    <Y>65.347</Y>
    <Z>2148</Z>
  </point>
  <point index="1836">
    <X>96.828</X>
    <Y>16.254</Y>
    <Z>2300</Z>
  </point>
  <point index="1837">
    <X>106.742</X>
    <Y>78.758</Y>
    <Z>2136</Z>
  </point>
  <point index="1838">
    <X>73.749</X>
    <Y>50.173</Y>
    <Z>2180</Z>
  </point>
  <point index="1839">
    <X>11.755</X>
    <Y>60.979</Y>
    <Z>2081</Z>
  </point>
  <point index="1840">
    <X>80.986</X>
    <Y>62.048</Y>
    <Z>2264</Z>
  </point>
  <point index="1841">
    <X>53.616</X>
    <Y>35.015</Y>
    <Z>2162</Z>
  </point>
  <point index="1842">
    <X>90.793</X>
    <Y>19.619</Y>
    <Z>2040</Z>
  </point>
  <point index="1843">
    <X>31.010</X>
    <Y>33.490</Y>
    <Z>2298</Z>
  </point>
  <point index="1844">
    <X>93.805</X>
    <Y>11.088</Y>
    <Z>2170</Z>
  </point>
  <point index="1845">
    <X>73.135</X>
    <Y>12.704</Y>
    <Z>2207</Z>
  </point>
  <point index="1846">
    <X>52.334</X>
    <Y>70.348</Y>
    <Z>2106</Z>
  </point>
  <point index="1847">
    <X>26.265</X>
    <Y>18.289</Y>
    <Z>2164</Z>
  </point>
  <point index="1848">
    <X>7.466</X>
    <Y>27.562</Y>
    <Z>2208</Z>
  </point>
  <point index="1849">
    <X>49.110</X>
    <Y>63.962</Y>
    <Z>2066</Z>
  </point>
  <point index="1850">
    <X>20.905</X>
    <Y>60.437</Y>
    <Z>2127</Z>
  </point>
  <point index="1851">
    <X>105.778</X>
    <Y>73.459</Y>
    <Z>2192</Z>
  </point>
  <point index="1852">
    <X>113.642</X>
    <Y>18.553</Y>
    <Z>2185</Z>
  </point>
  <point index="1853">
    <X>61.612</X>
    <Y>78.120</Y>
    <Z>2168</Z>
  </point>
  <point index="1854">
    <X>18.848</X>
    <Y>56.511</Y>
    <Z>2009</Z>
  </point>
  <point index="1855">
    <X>101.029</X>
    <Y>19.936</Y>
    <Z>2135</Z>
  </point>
  <point index="1856">
    <X>9.931</X>
    <Y>68.733</Y>
    <Z>2003</Z>
  </point>
  <point index="1857">
    <X>79.901</X>
    <Y>67.898</Y>
    <Z>2170</Z>
  </point>
  <point index="1858">
    <X>37.842</X>
    <Y>28.723</Y>
    <Z>2004</Z>
  </point>
  <point index="1859">
    <X>66.686</X>
    <Y>9.832</Y>
    <Z>2139</Z>
  </point>
  <point index="1860">
    <X>78.339</X>
    <Y>55.978</Y>
    <Z>2035</Z>
  </point>
  <point index="1861">
    <X>114.158</X>
    <Y>70.096</Y>
    <Z>2163</Z>
  </point>
  <point index="1862">
    <X>64.975</X>
    <Y>67.512</Y>
    <Z>2238</Z>
  </point>
  <point index="1863">
    <X>35.677</X>
    <Y>30.652</Y>
    <Z>2097</Z>
  </point>
  <point index="1864">
    <X>69.869</X>
    <Y>23.326</Y>
    <Z>2123</Z>
  </point>
  <point index="1865">
    <X>112.018</X>
    <Y>71.500</Y>
    <Z>2255</Z>
  </point>
  <point index="1866">
    <X>62.645</X>
    <Y>29.491</Y>
    <Z>2228</Z>
  </point>
  <point index="1867">
    <X>58.293</X>
    <Y>13.944</Y>
    <Z>2064</Z>
  </point>
  <point index="1868">
    <X>93.623</X>
    <Y>52.251</Y>
    <Z>2162</Z>
  </point>
  <point index="1869">
    <X>25.034</X>
    <Y>72.581</Y>
    <Z>2235</Z>
  </point>
  <point index="1870">
    <X>75.832</X>
    <Y>15.428</Y>
    <Z>2091</Z>
  </point>
  <point index="1871">
    <X>63.811</X>
    <Y>57.763</Y>
    <Z>2295</Z>
  </point>
  <point index="1872">
    <X>36.171</X>
    <Y>29.097</Y>
    <Z>2076</Z>
  </point>
  <point index="1873">
    <X>76.646</X>
    <Y>21.331</Y>
    <Z>2055</Z>
  </point>
  <point index="1874">
    <X>63.365</X>
    <Y>24.426</Y>
    <Z>2269</Z>
  </point>
  <point index="1875">
    <X>34.537</X>
    <Y>21.698</Y>
    <Z>2146</Z>
  </point>
  <point index="1876">
    <X>109.227</X>
    <Y>10.486</Y>
    <Z>2019</Z>
  </point>
  <point index="1877">
    <X>52.004</X>
    <Y>22.010</Y>
    <Z>2092</Z>
  </point>
  <point index="1878">
    <X>102.183</X>
    <Y>56.321</Y>
    <Z>2201</Z>
  </point>
  <point index="1879">
    <X>71.323</X>
    <Y>17.314</Y>
    <Z>2285</Z>
  </point>
  <point index="1880">
    <X>12.677</X>
    <Y>50.944</Y>
    <Z>2121</Z>
  </point>
  <point index="1881">
    <X>52.296</X>
    <Y>68.647</Y>
    <Z>2105</Z>
  </point>
  <point index="1882">
    <X>71.924</X>
    <Y>9.206</Y>
    <Z>2259</Z>
  </point>
  <point index="1883">
    <X>112.327</X>
    <Y>60.300</Y>
    <Z>2242</Z>
  </point>
  <point index="1884">
    <X>97.327</X>
    <Y>11.277</Y>
    <Z>2220</Z>
  </point>
  <point index="1885">
    <X>114.251</X>
    <Y>61.580</Y>
    <Z>2159</Z>
  </point>
  <point index="1886">
    <X>119.827</X>
    <Y>58.093</Y>
    <Z>2164</Z>
  </point>
  <point index="1887">
    <X>63.327</X>
    <Y>19.654</Y>
    <Z>2267</Z>
  </point>
  <point index="1888">
    <X>49.844</X>
    <Y>16.036</Y>
    <Z>2002</Z>
  </point>
  <point index="1889">
    <X>27.769</X>
    <Y>63.693</Y>
    <Z>2077</Z>
  </point>
  <point index="1890">
    <X>115.818</X>
    <Y>49.781</Y>
    <Z>2091</Z>
  </point>
  <point index="1891">
    <X>17.134</X>
    <Y>38.400</Y>
    <Z>2251</Z>
  </point>
  <point index="1892">
    <X>29.039</X>
    <Y>67.957</Y>
    <Z>2004</Z>
  </point>
  <point index="1893">
    <X>107.849</X>
    <Y>59.927</Y>
    <Z>2072</Z>
  </point>
  <point index="1894">
    <X>116.490</X>
    <Y>33.667</Y>
    <Z>2062</Z>
  </point>
  <point index="1895">
    <X>68.212</X>
    <Y>19.462</Y>
    <Z>2051</Z>
  </point>
  <point index="1896">
    <X>107.760</X>
    <Y>30.196</Y>
    <Z>2078</Z>
  </point>
  <point index="1897">
    <X>64.078</X>
    <Y>11.533</Y>
    <Z>2290</Z>
  </point>
  <point index="1898">
    <X>18.685</X>
    <Y>50.010</Y>
    <Z>2001</Z>
  </point>
  <point index="1899">
    <X>13.092</X>
    <Y>59.297</Y>
    <Z>2139</Z>
  </point>
  <point index="1900">
    <X>113.116</X>
    <Y>32.122</Y>
    <Z>2208</Z>
  </point>
  <point index="1901">
    <X>111.469</X>
    <Y>17.417</Y>
    <Z>2279</Z>
  </point>
  <point index="1902">
    <X>29.057</X>
    <Y>37.485</Y>
    <Z>2003</Z>
  </point>
  <point index="1903">
    <X>113.988</X>
    <Y>15.725</Y>
    <Z>2170</Z>
  </point>
  <point index="1904">
    <X>30.531</X>
    <Y>46.114</Y>
    <Z>2229</Z>
  </point>
  <point index="1905">
    <X>57.536</X>
    <Y>55.122</Y>
    <Z>2186</Z>
  </point>
  <point index="1906">
    <X>18.337</X>
    <Y>13.876</Y>
    <Z>2057</Z>
  </point>
  <point index="1907">
    <X>69.042</X>
    <Y>28.412</Y>
    <Z>2004</Z>
  </point>
  <point index="1908">
    <X>95.127</X>
    <Y>74.691</Y>
    <Z>2227</Z>
  </point>
  <point index="1909">
    <X>17.854</X>
    <Y>11.254</Y>
    <Z>2135</Z>
  </point>
  <point index="1910">
    <X>54.653</X>
    <Y>65.475</Y>
    <Z>2206</Z>
  </point>
  <point index="1911">
    <X>20.934</X>
    <Y>37.294</Y>
    <Z>2129</Z>
  </point>
  <point index="1912">
    <X>23.932</X>
    <Y>63.829</Y>
    <Z>2298</Z>
  </point>
  <point index="1913">
    <X>73.718</X>
    <Y>70.489</Y>
    <Z>2182</Z>
  </point>
  <point index="1914">
    <X>117.816</X>
    <Y>64.735</Y>
    <Z>2005</Z>
  </point>
  <point index="1915">
    <X>19.847</X>
    <Y>55.277</Y>
    <Z>2066</Z>
  </point>
  <point index="1916">
    <X>69.318</X>
    <Y>70.537</Y>
    <Z>2034</Z>
  </point>
  <point index="1917">
    <X>118.991</X>
    <Y>23.733</Y>
    <Z>2092</Z>
  </point>
  <point index="1918">
    <X>64.766</X>
    <Y>54.331</Y>
    <Z>2250</Z>
  </point>
  <point index="1919">
    <X>94.500</X>
    <Y>63.618</Y>
    <Z>2200</Z>
  </point>
  <point index="1920">
    <X>29.961</X>
    <Y>18.068</Y>
    <Z>2138</Z>
  </point>
  <point index="1921">
    <X>74.934</X>
    <Y>72.885</Y>
    <Z>2129</Z>
  </point>
  <point index="1922">
    <X>76.911</X>
    <Y>12.285</Y>
    <Z>2044</Z>
  </point>
  <point index="1923">
    <X>48.690</X>
    <Y>63.468</Y>
    <Z>2102</Z>
  </point>
  <point index="1924">
    <X>64.911</X>
    <Y>66.979</Y>
    <Z>2242</Z>
  </point>
  <point index="1925">
    <X>18.360</X>
    <Y>31.669</Y>
    <Z>2054</Z>
  </point>
  <point index="1926">
    <X>39.763</X>
    <Y>55.103</Y>
    <Z>2158</Z>
  </point>
  <point index="1927">
    <X>28.108</X>
    <Y>75.113</Y>
    <Z>2057</Z>
  </point>
  <point index="1928">
    <X>98.996</X>
    <Y>49.992</Y>
    <Z>2017</Z>
  </point>
  <point index="1929">
    <X>109.103</X>
    <Y>59.312</Y>
    <Z>2000</Z>
  </point>
  <point index="1930">
    <X>99.467</X>
    <Y>40.032</Y>
    <Z>2045</Z>
  </point>
  <point index="1931">
    <X>59.396</X>
    <Y>17.731</Y>
    <Z>2040</Z>
  </point>
  <point index="1932">
    <X>72.390</X>
    <Y>37.816</Y>
    <Z>2239</Z>
  </point>
  <point index="1933">
    <X>117.199</X>
    <Y>68.105</Y>
    <Z>2032</Z>
  </point>
  <point index="1934">
    <X>102.220</X>
    <Y>72.048</Y>
    <Z>2203</Z>
  </point>
  <point index="1935">
    <X>29.100</X>
    <Y>68.393</Y>
    <Z>2000</Z>
  </point>
  <point index="1936">
    <X>12.115</X>
    <Y>23.932</Y>
    <Z>2097</Z>
  </point>
  <point index="1937">
    <X>56.266</X>
    <Y>75.418</Y>
    <Z>2276</Z>
  </point>
  <point index="1938">
    <X>90.801</X>
    <Y>59.138</Y>
    <Z>2040</Z>
  </point>
  <point index="1939">
    <X>72.061</X>
    <Y>66.678</Y>
    <Z>2253</Z>
  </point>
  <point index="1940">
    <X>25.210</X>
    <Y>35.036</Y>
    <Z>2224</Z>
  </point>
  <point index="1941">
    <X>74.961</X>
    <Y>21.627</Y>
    <Z>2128</Z>
  </point>
  <point index="1942">
    <X>61.023</X>
    <Y>53.903</Y>
    <Z>2134</Z>
  </point>
  <point index="1943">
    <X>56.129</X>
    <Y>68.539</Y>
    <Z>2270</Z>
  </point>
  <point index="1944">
    <X>65.887</X>
    <Y>58.252</Y>
    <Z>2185</Z>
  </point>
  <point index="1945">
    <X>61.314</X>
    <Y>44.397</Y>
    <Z>2151</Z>
  </point>
  <point index="1946">
    <X>48.192</X>
    <Y>69.298</Y>
    <Z>2145</Z>
  </point>
  <point index="1947">
    <X>53.317</X>
    <Y>69.802</Y>
    <Z>2149</Z>
  </point>
  <point index="1948">
    <X>62.588</X>
    <Y>38.767</Y>
    <Z>2224</Z>
  </point>
  <point index="1949">
    <X>69.621</X>
    <Y>32.840</Y>
    <Z>2083</Z>
  </point>
  <point index="1950">
    <X>60.883</X>
    <Y>59.742</Y>
    <Z>2126</Z>
  </point>
  <point index="1951">
    <X>56.073</X>
    <Y>64.611</Y>
    <Z>2267</Z>
  </point>
  <point index="1952">
    <X>9.273</X>
    <Y>26.972</Y>
    <Z>2051</Z>
  </point>
  <point index="1953">
    <X>59.409</X>
    <Y>53.660</Y>
    <Z>2041</Z>
  </point>
  <point index="1954">
    <X>69.346</X>
    <Y>32.768</Y>
    <Z>2039</Z>
  </point>
  <point index="1955">
    <X>107.179</X>
    <Y>37.178</Y>
    <Z>2111</Z>
  </point>
  <point index="1956">
    <X>68.123</X>
    <Y>70.755</Y>
    <Z>2057</Z>
  </point>
  <point index="1957">
    <X>102.533</X>
    <Y>24.876</Y>
    <Z>2221</Z>
  </point>
  <point index="1958">
    <X>63.581</X>
    <Y>16.809</Y>
    <Z>2282</Z>
  </point>
  <point index="1959">
    <X>29.209</X>
    <Y>69.820</Y>
    <Z>2017</Z>
  </point>
  <point index="1960">
    <X>107.284</X>
    <Y>74.724</Y>
    <Z>2105</Z>
  </point>
  <point index="1961">
    <X>36.373</X>
    <Y>51.179</Y>
    <Z>2067</Z>
  </point>
  <point index="1962">
    <X>103.093</X>
    <Y>49.645</Y>
    <Z>2253</Z>
  </point>
  <point index="1963">
    <X>13.109</X>
    <Y>26.841</Y>
    <Z>2140</Z>
  </point>
  <point index="1964">
    <X>75.989</X>
    <Y>13.485</Y>
    <Z>2084</Z>
  </point>
  <point index="1965">
    <X>26.978</X>
    <Y>28.640</Y>
    <Z>2123</Z>
  </point>
  <point index="1966">
    <X>58.732</X>
    <Y>70.664</Y>
    <Z>2002</Z>
  </point>
  <point index="1967">
    <X>67.580</X>
    <Y>29.388</Y>
    <Z>2088</Z>
  </point>
  <point index="1968">
    <X>110.703</X>
    <Y>29.091</Y>
    <Z>2257</Z>
  </point>
  <point index="1969">
    <X>35.633</X>
    <Y>50.592</Y>
    <Z>2099</Z>
  </point>
  <point index="1970">
    <X>53.949</X>
    <Y>9.986</Y>
    <Z>2176</Z>
  </point>
  <point index="1971">
    <X>75.231</X>
    <Y>25.647</Y>
    <Z>2116</Z>
  </point>
  <point index="1972">
    <X>13.054</X>
    <Y>62.764</Y>
    <Z>2137</Z>
  </point>
  <point index="1973">
    <X>71.588</X>
    <Y>68.654</Y>
    <Z>2273</Z>
  </point>
  <point index="1974">
    <X>93.704</X>
    <Y>22.991</Y>
    <Z>2165</Z>
  </point>
  <point index="1975">
    <X>66.072</X>
    <Y>20.458</Y>
    <Z>2175</Z>
  </point>
  <point index="1976">
    <X>97.033</X>
    <Y>53.862</Y>
    <Z>2267</Z>
  </point>
  <point index="1977">
    <X>17.810</X>
    <Y>10.239</Y>
    <Z>2142</Z>
  </point>
  <point index="1978">
    <X>58.496</X>
    <Y>9.578</Y>
    <Z>2032</Z>
  </point>
  <point index="1979">
    <X>8.415</X>
    <Y>59.175</Y>
    <Z>2126</Z>
  </point>
  <point index="1980">
    <X>9.734</X>
    <Y>63.794</Y>
    <Z>2012</Z>
  </point>
  <point index="1981">
    <X>20.822</X>
    <Y>29.721</Y>
    <Z>2123</Z>
  </point>
  <point index="1982">
    <X>66.535</X>
    <Y>15.617</Y>
    <Z>2148</Z>
  </point>
  <point index="1983">
    <X>28.680</X>
    <Y>64.780</Y>
    <Z>2024</Z>
  </point>
  <point index="1984">
    <X>110.263</X>
    <Y>22.960</Y>
    <Z>2186</Z>
  </point>
  <point index="1985">
    <X>115.289</X>
    <Y>12.014</Y>
    <Z>2114</Z>
  </point>
  <point index="1986">
    <X>10.861</X>
    <Y>13.654</Y>
    <Z>2043</Z>
  </point>
  <point index="1987">
    <X>37.429</X>
    <Y>33.151</Y>
    <Z>2022</Z>
  </point>
  <point index="1988">
    <X>58.380</X>
    <Y>71.217</Y>
    <Z>2051</Z>
  </point>
  <point index="1989">
    <X>77.229</X>
    <Y>60.048</Y>
    <Z>2030</Z>
  </point>
  <point index="1990">
    <X>19.957</X>
    <Y>50.832</Y>
    <Z>2073</Z>
  </point>
  <point index="1991">
    <X>96.107</X>
    <Y>26.276</Y>
    <Z>2269</Z>
  </point>
  <point index="1992">
    <X>56.571</X>
    <Y>12.111</Y>
    <Z>2289</Z>
  </point>
  <point index="1993">
    <X>53.845</X>
    <Y>49.037</Y>
    <Z>2171</Z>
  </point>
  <point index="1994">
    <X>31.026</X>
    <Y>10.753</Y>
    <Z>2298</Z>
  </point>
  <point index="1995">
    <X>100.636</X>
    <Y>34.027</Y>
    <Z>2112</Z>
  </point>
  <point index="1996">
    <X>14.075</X>
    <Y>24.936</Y>
    <Z>2181</Z>
  </point>
  <point index="1997">
    <X>56.008</X>
    <Y>53.093</Y>
    <Z>2265</Z>
  </point>
  <point index="1998">
    <X>55.052</X>
    <Y>21.544</Y>
    <Z>2223</Z>
  </point>
  <point index="1999">
    <X>62.952</X>
    <Y>28.537</Y>
    <Z>2245</Z>
  </point>
  <point index="2000">
    <X>19.109</X>
    <Y>9.840</Y>
    <Z>2024</Z>
  </point>
  <point index="2001">
    <X>93.295</X>
    <Y>36.720</Y>
    <Z>2148</Z>
  </point>
  <point index="2002">
    <X>26.230</X>
    <Y>12.925</Y>
    <Z>2166</Z>
  </point>
  <point index="2003">
    <X>50.167</X>
    <Y>56.956</Y>
    <Z>2013</Z>
  </point>
  <point index="2004">
    <X>55.019</X>
    <Y>63.115</Y>
    <Z>2222</Z>
  </point>
  <point index="2005">
    <X>117.090</X>
    <Y>56.531</Y>
    <Z>2036</Z>
  </point>
  <point index="2006">
    <X>17.162</X>
    <Y>9.700</Y>
    <Z>2246</Z>
  </point>
  <point index="2007">
    <X>99.244</X>
    <Y>25.214</Y>
    <Z>2032</Z>
  </point>
  <point index="2008">
    <X>100.535</X>
    <Y>35.513</Y>
    <Z>2106</Z>
  </point>
  <point index="2009">
    <X>101.786</X>
    <Y>78.810</Y>
    <Z>2178</Z>
  </point>
  <point index="2010">
    <X>37.088</X>
    <Y>70.248</Y>
    <Z>2036</Z>
  </point>
  <point index="2011">
    <X>18.468</X>
    <Y>71.542</Y>
    <Z>2036</Z>
  </point>
  <point index="2012">
    <X>30.705</X>
    <Y>32.951</Y>
    <Z>2257</Z>
  </point>
  <point index="2013">
    <X>27.782</X>
    <Y>50.129</Y>
    <Z>2076</Z>
  </point>
  <point index="2014">
    <X>34.124</X>
    <Y>26.099</Y>
    <Z>2164</Z>
  </point>
  <point index="2015">
    <X>114.170</X>
    <Y>20.506</Y>
    <Z>2162</Z>
  </point>
  <point index="2016">
    <X>38.352</X>
    <Y>71.391</Y>
    <Z>2036</Z>
  </point>
  <point index="2017">
    <X>38.459</X>
    <Y>30.777</Y>
    <Z>2046</Z>
  </point>
  <point index="2018">
    <X>39.428</X>
    <Y>18.285</Y>
    <Z>2129</Z>
  </point>
  <point index="2019">
    <X>109.702</X>
    <Y>60.342</Y>
    <Z>2096</Z>
  </point>
  <point index="2020">
    <X>111.181</X>
    <Y>16.853</Y>
    <Z>2291</Z>
  </point>
  <point index="2021">
    <X>15.748</X>
    <Y>52.370</Y>
    <Z>2253</Z>
  </point>
  <point index="2022">
    <X>99.931</X>
    <Y>11.054</Y>
    <Z>2071</Z>
  </point>
  <point index="2023">
    <X>36.120</X>
    <Y>25.901</Y>
    <Z>2078</Z>
  </point>
  <point index="2024">
    <X>59.590</X>
    <Y>46.112</Y>
    <Z>2052</Z>
  </point>
  <point index="2025">
    <X>70.047</X>
    <Y>68.159</Y>
    <Z>2151</Z>
  </point>
  <point index="2026">
    <X>73.784</X>
    <Y>11.690</Y>
    <Z>2179</Z>
  </point>
  <point index="2027">
    <X>118.385</X>
    <Y>57.005</Y>
    <Z>2039</Z>
  </point>
  <point index="2028">
    <X>55.114</X>
    <Y>25.178</Y>
    <Z>2226</Z>
  </point>
  <point index="2029">
    <X>120.595</X>
    <Y>61.468</Y>
    <Z>2230</Z>
  </point>
  <point index="2030">
    <X>22.768</X>
    <Y>55.005</Y>
    <Z>2235</Z>
  </point>
  <point index="2031">
    <X>53.780</X>
    <Y>52.486</Y>
    <Z>2169</Z>
  </point>
  <point index="2032">
    <X>11.836</X>
    <Y>64.582</Y>
    <Z>2085</Z>
  </point>
  <point index="2033">
    <X>13.275</X>
    <Y>74.054</Y>
    <Z>2147</Z>
  </point>
  <point index="2034">
    <X>66.010</X>
    <Y>59.168</Y>
    <Z>2178</Z>
  </point>
  <point index="2035">
    <X>65.006</X>
    <Y>52.069</Y>
    <Z>2236</Z>
  </point>
  <point index="2036">
    <X>12.749</X>
    <Y>12.789</Y>
    <Z>2124</Z>
  </point>
  <point index="2037">
    <X>58.635</X>
    <Y>7.405</Y>
    <Z>2010</Z>
  </point>
  <point index="2038">
    <X>98.118</X>
    <Y>30.600</Y>
    <Z>2093</Z>
  </point>
  <point index="2039">
    <X>79.203</X>
    <Y>64.770</Y>
    <Z>2110</Z>
  </point>
  <point index="2040">
    <X>53.331</X>
    <Y>73.911</Y>
    <Z>2149</Z>
  </point>
  <point index="2041">
    <X>90.672</X>
    <Y>61.538</Y>
    <Z>2035</Z>
  </point>
  <point index="2042">
    <X>56.821</X>
    <Y>59.664</Y>
    <Z>2300</Z>
  </point>
  <point index="2043">
    <X>68.977</X>
    <Y>25.757</Y>
    <Z>2007</Z>
  </point>
  <point index="2044">
    <X>33.834</X>
    <Y>20.655</Y>
    <Z>2177</Z>
  </point>
  <point index="2045">
    <X>106.190</X>
    <Y>64.443</Y>
    <Z>2168</Z>
  </point>
  <point index="2046">
    <X>11.524</X>
    <Y>30.606</Y>
    <Z>2071</Z>
  </point>
  <point index="2047">
    <X>118.828</X>
    <Y>15.589</Y>
    <Z>2077</Z>
  </point>
  <point index="2048">
    <X>26.882</X>
    <Y>27.514</Y>
    <Z>2128</Z>
  </point>
  <point index="2049">
    <X>31.591</X>
    <Y>19.318</Y>
    <Z>2273</Z>
  </point>
  <point index="2050">
    <X>12.459</X>
    <Y>74.800</Y>
    <Z>2112</Z>
  </point>
  <point index="2051">
    <X>9.530</X>
    <Y>53.215</Y>
    <Z>2029</Z>
  </point>
  <point index="2052">
    <X>99.681</X>
    <Y>16.211</Y>
    <Z>2057</Z>
  </point>
  <point index="2053">
    <X>69.093</X>
    <Y>22.061</Y>
    <Z>2001</Z>
  </point>
  <point index="2054">
    <X>94.589</X>
    <Y>12.881</Y>
    <Z>2203</Z>
  </point>
  <point index="2055">
    <X>27.185</X>
    <Y>74.679</Y>
    <Z>2111</Z>
  </point>
  <point index="2056">
    <X>69.940</X>
    <Y>48.319</Y>
    <Z>2134</Z>
  </point>
  <point index="2057">
    <X>47.790</X>
    <Y>55.839</Y>
    <Z>2180</Z>
  </point>
  <point index="2058">
    <X>108.917</X>
    <Y>29.616</Y>
    <Z>2011</Z>
  </point>
  <point index="2059">
    <X>16.944</X>
    <Y>71.268</Y>
    <Z>2281</Z>
  </point>
  <point index="2060">
    <X>68.316</X>
    <Y>31.905</Y>
    <Z>2046</Z>
  </point>
  <point index="2061">
    <X>34.278</X>
    <Y>69.761</Y>
    <Z>2157</Z>
  </point>
  <point index="2062">
    <X>112.372</X>
    <Y>49.992</Y>
    <Z>2240</Z>
  </point>
  <point index="2063">
    <X>112.258</X>
    <Y>46.413</Y>
    <Z>2245</Z>
  </point>
  <point index="2064">
    <X>26.487</X>
    <Y>45.559</Y>
    <Z>2151</Z>
  </point>
  <point index="2065">
    <X>21.653</X>
    <Y>40.826</Y>
    <Z>2170</Z>
  </point>
  <point index="2066">
    <X>95.162</X>
    <Y>27.013</Y>
    <Z>2228</Z>
  </point>
  <point index="2067">
    <X>91.491</X>
    <Y>66.661</Y>
    <Z>2070</Z>
  </point>
  <point index="2068">
    <X>116.364</X>
    <Y>31.535</Y>
    <Z>2068</Z>
  </point>
  <point index="2069">
    <X>26.055</X>
    <Y>23.176</Y>
    <Z>2176</Z>
  </point>
  <point index="2070">
    <X>48.951</X>
    <Y>52.828</Y>
    <Z>2079</Z>
  </point>
  <point index="2071">
    <X>97.793</X>
    <Y>12.753</Y>
    <Z>2145</Z>
  </point>
  <point index="2072">
    <X>71.390</X>
    <Y>70.880</Y>
    <Z>2282</Z>
  </point>
  <point index="2073">
    <X>79.942</X>
    <Y>57.044</Y>
    <Z>2174</Z>
  </point>
  <point index="2074">
    <X>17.799</X>
    <Y>54.650</Y>
    <Z>2144</Z>
  </point>
  <point index="2075">
    <X>70.268</X>
    <Y>58.853</Y>
    <Z>2187</Z>
  </point>
  <point index="2076">
    <X>79.971</X>
    <Y>63.830</Y>
    <Z>2176</Z>
  </point>
  <point index="2077">
    <X>114.673</X>
    <Y>18.829</Y>
    <Z>2140</Z>
  </point>
  <point index="2078">
    <X>68.369</X>
    <Y>9.634</Y>
    <Z>2042</Z>
  </point>
  <point index="2079">
    <X>11.203</X>
    <Y>57.026</Y>
    <Z>2058</Z>
  </point>
  <point index="2080">
    <X>58.555</X>
    <Y>25.114</Y>
    <Z>2022</Z>
  </point>
  <point index="2081">
    <X>107.880</X>
    <Y>62.513</Y>
    <Z>2071</Z>
  </point>
  <point index="2082">
    <X>35.078</X>
    <Y>67.221</Y>
    <Z>2123</Z>
  </point>
  <point index="2083">
    <X>52.936</X>
    <Y>73.204</Y>
    <Z>2132</Z>
  </point>
  <point index="2084">
    <X>103.943</X>
    <Y>63.766</Y>
    <Z>2298</Z>
  </point>
  <point index="2085">
    <X>100.991</X>
    <Y>8.033</Y>
    <Z>2132</Z>
  </point>
  <point index="2086">
    <X>105.204</X>
    <Y>31.024</Y>
    <Z>2225</Z>
  </point>
  <point index="2087">
    <X>106.542</X>
    <Y>10.734</Y>
    <Z>2148</Z>
  </point>
  <point index="2088">
    <X>37.278</X>
    <Y>65.983</Y>
    <Z>2028</Z>
  </point>
  <point index="2089">
    <X>53.073</X>
    <Y>58.948</Y>
    <Z>2138</Z>
  </point>
  <point index="2090">
    <X>19.471</X>
    <Y>27.859</Y>
    <Z>2045</Z>
  </point>
  <point index="2091">
    <X>116.237</X>
    <Y>25.310</Y>
    <Z>2073</Z>
  </point>
  <point index="2092">
    <X>103.226</X>
    <Y>9.093</Y>
    <Z>2261</Z>
  </point>
  <point index="2093">
    <X>110.578</X>
    <Y>21.597</Y>
    <Z>2237</Z>
  </point>
  <point index="2094">
    <X>90.615</X>
    <Y>67.061</Y>
    <Z>2032</Z>
  </point>
  <point index="2095">
    <X>71.783</X>
    <Y>62.613</Y>
    <Z>2265</Z>
  </point>
  <point index="2096">
    <X>28.108</X>
    <Y>76.743</Y>
    <Z>2057</Z>
  </point>
  <point index="2097">
    <X>92.725</X>
    <Y>28.513</Y>
    <Z>2123</Z>
  </point>
  <point index="2098">
    <X>88.848</X>
    <Y>29.950</Y>
    <Z>2088</Z>
  </point>
  <point index="2099">
    <X>87.913</X>
    <Y>30.516</Y>
    <Z>2169</Z>
  </point>
  <point index="2100">
    <X>120.900</X>
    <Y>62.384</Y>
    <Z>2257</Z>
  </point>
  <point index="2101">
    <X>31.536</X>
    <Y>50.078</Y>
    <Z>2276</Z>
  </point>
  <point index="2102">
    <X>101.039</X>
    <Y>46.206</Y>
    <Z>2135</Z>
  </point>
  <point index="2103">
    <X>22.948</X>
    <Y>26.803</Y>
    <Z>2245</Z>
  </point>
  <point index="2104">
    <X>9.279</X>
    <Y>30.345</Y>
    <Z>2051</Z>
  </point>
  <point index="2105">
    <X>99.613</X>
    <Y>27.874</Y>
    <Z>2053</Z>
  </point>
  <point index="2106">
    <X>61.969</X>
    <Y>40.831</Y>
    <Z>2189</Z>
  </point>
  <point index="2107">
    <X>74.857</X>
    <Y>36.414</Y>
    <Z>2133</Z>
  </point>
  <point index="2108">
    <X>104.395</X>
    <Y>68.229</Y>
    <Z>2271</Z>
  </point>
  <point index="2109">
    <X>56.652</X>
    <Y>70.254</Y>
    <Z>2292</Z>
  </point>
  <point index="2110">
    <X>32.653</X>
    <Y>49.763</Y>
    <Z>2228</Z>
  </point>
  <point index="2111">
    <X>62.615</X>
    <Y>16.265</Y>
    <Z>2226</Z>
  </point>
  <point index="2112">
    <X>54.854</X>
    <Y>60.664</Y>
    <Z>2215</Z>
  </point>
  <point index="2113">
    <X>71.049</X>
    <Y>7.938</Y>
    <Z>2297</Z>
  </point>
  <point index="2114">
    <X>99.330</X>
    <Y>9.566</Y>
    <Z>2037</Z>
  </point>
  <point index="2115">
    <X>103.600</X>
    <Y>33.876</Y>
    <Z>2283</Z>
  </point>
  <point index="2116">
    <X>98.300</X>
    <Y>22.688</Y>
    <Z>2063</Z>
  </point>
  <point index="2117">
    <X>32.470</X>
    <Y>19.114</Y>
    <Z>2235</Z>
  </point>
  <point index="2118">
    <X>64.549</X>
    <Y>74.612</Y>
    <Z>2263</Z>
  </point>
  <point index="2119">
    <X>48.958</X>
    <Y>30.209</Y>
    <Z>2079</Z>
  </point>
  <point index="2120">
    <X>108.998</X>
    <Y>47.140</Y>
    <Z>2006</Z>
  </point>
  <point index="2121">
    <X>20.941</X>
    <Y>68.427</Y>
    <Z>2129</Z>
  </point>
  <point index="2122">
    <X>103.785</X>
    <Y>63.313</Y>
    <Z>2293</Z>
  </point>
  <point index="2123">
    <X>30.275</X>
    <Y>75.269</Y>
    <Z>2188</Z>
  </point>
  <point index="2124">
    <X>26.934</X>
    <Y>21.059</Y>
    <Z>2125</Z>
  </point>
  <point index="2125">
    <X>93.615</X>
    <Y>66.055</Y>
    <Z>2162</Z>
  </point>
  <point index="2126">
    <X>115.402</X>
    <Y>26.009</Y>
    <Z>2109</Z>
  </point>
  <point index="2127">
    <X>49.687</X>
    <Y>68.209</Y>
    <Z>2016</Z>
  </point>
  <point index="2128">
    <X>70.547</X>
    <Y>53.964</Y>
    <Z>2232</Z>
  </point>
  <point index="2129">
    <X>72.576</X>
    <Y>20.330</Y>
    <Z>2231</Z>
  </point>
  <point index="2130">
    <X>60.344</X>
    <Y>27.728</Y>
    <Z>2095</Z>
  </point>
  <point index="2131">
    <X>118.250</X>
    <Y>63.406</Y>
    <Z>2027</Z>
  </point>
  <point index="2132">
    <X>113.467</X>
    <Y>55.957</Y>
    <Z>2192</Z>
  </point>
  <point index="2133">
    <X>107.811</X>
    <Y>74.846</Y>
    <Z>2075</Z>
  </point>
  <point index="2134">
    <X>21.760</X>
    <Y>66.032</Y>
    <Z>2177</Z>
  </point>
  <point index="2135">
    <X>108.090</X>
    <Y>39.176</Y>
    <Z>2058</Z>
  </point>
  <point index="2136">
    <X>53.284</X>
    <Y>70.196</Y>
    <Z>2147</Z>
  </point>
  <point index="2137">
    <X>19.523</X>
    <Y>57.991</Y>
    <Z>2048</Z>
  </point>
  <point index="2138">
    <X>30.593</X>
    <Y>76.179</Y>
    <Z>2239</Z>
  </point>
  <point index="2139">
    <X>26.164</X>
    <Y>68.889</Y>
    <Z>2170</Z>
  </point>
  <point index="2140">
    <X>25.156</X>
    <Y>52.860</Y>
    <Z>2228</Z>
  </point>
  <point index="2141">
    <X>106.348</X>
    <Y>38.893</Y>
    <Z>2159</Z>
  </point>
  <point index="2142">
    <X>89.387</X>
    <Y>26.867</Y>
    <Z>2042</Z>
  </point>
  <point index="2143">
    <X>118.345</X>
    <Y>19.525</Y>
    <Z>2036</Z>
  </point>
  <point index="2144">
    <X>111.850</X>
    <Y>9.379</Y>
    <Z>2262</Z>
  </point>
  <point index="2145">
    <X>19.383</X>
    <Y>75.167</Y>
    <Z>2040</Z>
  </point>
  <point index="2146">
    <X>25.860</X>
    <Y>25.878</Y>
    <Z>2187</Z>
  </point>
  <point index="2147">
    <X>28.416</X>
    <Y>56.645</Y>
    <Z>2040</Z>
  </point>
  <point index="2148">
    <X>74.002</X>
    <Y>60.223</Y>
    <Z>2169</Z>
  </point>
  <point index="2149">
    <X>98.467</X>
    <Y>68.461</Y>
    <Z>2037</Z>
  </point>
  <point index="2150">
    <X>17.974</X>
    <Y>22.193</Y>
    <Z>2116</Z>
  </point>
  <point index="2151">
    <X>69.515</X>
    <Y>35.653</Y>
    <Z>2066</Z>
  </point>
  <point index="2152">
    <X>70.135</X>
    <Y>10.082</Y>
    <Z>2165</Z>
  </point>
  <point index="2153">
    <X>93.297</X>
    <Y>69.626</Y>
    <Z>2148</Z>
  </point>
  <point index="2154">
    <X>51.015</X>
    <Y>31.861</Y>
    <Z>2049</Z>
  </point>
  <point index="2155">
    <X>74.443</X>
    <Y>73.763</Y>
    <Z>2150</Z>
  </point>
  <point index="2156">
    <X>76.488</X>
    <Y>54.264</Y>
    <Z>2062</Z>
  </point>
  <point index="2157">
    <X>66.283</X>
    <Y>24.803</Y>
    <Z>2163</Z>
  </point>
  <point index="2158">
    <X>23.222</X>
    <Y>66.338</Y>
    <Z>2261</Z>
  </point>
  <point index="2159">
    <X>31.992</X>
    <Y>76.984</Y>
    <Z>2256</Z>
  </point>
  <point index="2160">
    <X>10.443</X>
    <Y>18.792</Y>
    <Z>2025</Z>
  </point>
  <point index="2161">
    <X>113.982</X>
    <Y>66.045</Y>
    <Z>2170</Z>
  </point>
  <point index="2162">
    <X>22.067</X>
    <Y>59.197</Y>
    <Z>2194</Z>
  </point>
  <point index="2163">
    <X>102.549</X>
    <Y>53.116</Y>
    <Z>2222</Z>
  </point>
  <point index="2164">
    <X>47.577</X>
    <Y>20.395</Y>
    <Z>2198</Z>
  </point>
  <point index="2165">
    <X>75.920</X>
    <Y>72.100</Y>
    <Z>2087</Z>
  </point>
  <point index="2166">
    <X>62.416</X>
    <Y>52.831</Y>
    <Z>2214</Z>
  </point>
  <point index="2167">
    <X>119.801</X>
    <Y>19.245</Y>
    <Z>2162</Z>
  </point>
  <point index="2168">
    <X>105.163</X>
    <Y>26.515</Y>
    <Z>2227</Z>
  </point>
  <point index="2169">
    <X>29.140</X>
    <Y>31.627</Y>
    <Z>2006</Z>
  </point>
  <point index="2170">
    <X>26.313</X>
    <Y>65.074</Y>
    <Z>2161</Z>
  </point>
  <point index="2171">
    <X>29.326</X>
    <Y>63.685</Y>
    <Z>2035</Z>
  </point>
  <point index="2172">
    <X>66.316</X>
    <Y>30.544</Y>
    <Z>2161</Z>
  </point>
  <point index="2173">
    <X>105.628</X>
    <Y>73.250</Y>
    <Z>2200</Z>
  </point>
  <point index="2174">
    <X>67.117</X>
    <Y>13.354</Y>
    <Z>2115</Z>
  </point>
  <point index="2175">
    <X>21.286</X>
    <Y>38.132</Y>
    <Z>2149</Z>
  </point>
  <point index="2176">
    <X>92.082</X>
    <Y>51.113</Y>
    <Z>2095</Z>
  </point>
  <point index="2177">
    <X>95.077</X>
    <Y>73.560</Y>
    <Z>2225</Z>
  </point>
  <point index="2178">
    <X>35.417</X>
    <Y>20.586</Y>
    <Z>2108</Z>
  </point>
  <point index="2179">
    <X>108.674</X>
    <Y>36.802</Y>
    <Z>2025</Z>
  </point>
  <point index="2180">
    <X>22.434</X>
    <Y>33.391</Y>
    <Z>2216</Z>
  </point>
  <point index="2181">
    <X>48.561</X>
    <Y>62.071</Y>
    <Z>2113</Z>
  </point>
  <point index="2182">
    <X>104.430</X>
    <Y>50.851</Y>
    <Z>2269</Z>
  </point>
  <point index="2183">
    <X>69.039</X>
    <Y>37.918</Y>
    <Z>2004</Z>
  </point>
  <point index="2184">
    <X>48.118</X>
    <Y>25.643</Y>
    <Z>2151</Z>
  </point>
  <point index="2185">
    <X>36.352</X>
    <Y>26.240</Y>
    <Z>2068</Z>
  </point>
  <point index="2186">
    <X>26.542</X>
    <Y>57.410</Y>
    <Z>2148</Z>
  </point>
  <point index="2187">
    <X>75.190</X>
    <Y>55.521</Y>
    <Z>2118</Z>
  </point>
  <point index="2188">
    <X>88.886</X>
    <Y>56.565</Y>
    <Z>2085</Z>
  </point>
  <point index="2189">
    <X>70.324</X>
    <Y>13.555</Y>
    <Z>2196</Z>
  </point>
  <point index="2190">
    <X>25.873</X>
    <Y>65.447</Y>
    <Z>2186</Z>
  </point>
  <point index="2191">
    <X>106.160</X>
    <Y>36.862</Y>
    <Z>2170</Z>
  </point>
  <point index="2192">
    <X>60.181</X>
    <Y>27.214</Y>
    <Z>2086</Z>
  </point>
  <point index="2193">
    <X>27.012</X>
    <Y>71.816</Y>
    <Z>2121</Z>
  </point>
  <point index="2194">
    <X>52.786</X>
    <Y>56.685</Y>
    <Z>2126</Z>
  </point>
  <point index="2195">
    <X>30.171</X>
    <Y>18.182</Y>
    <Z>2171</Z>
  </point>
  <point index="2196">
    <X>100.084</X>
    <Y>68.574</Y>
    <Z>2080</Z>
  </point>
  <point index="2197">
    <X>106.893</X>
    <Y>52.821</Y>
    <Z>2128</Z>
  </point>
  <point index="2198">
    <X>67.601</X>
    <Y>64.663</Y>
    <Z>2087</Z>
  </point>
  <point index="2199">
    <X>68.360</X>
    <Y>27.785</Y>
    <Z>2043</Z>
  </point>
  <point index="2200">
    <X>31.308</X>
    <Y>35.228</Y>
    <Z>2286</Z>
  </point>
  <point index="2201">
    <X>96.583</X>
    <Y>75.176</Y>
    <Z>2289</Z>
  </point>
  <point index="2202">
    <X>56.513</X>
    <Y>31.305</Y>
    <Z>2286</Z>
  </point>
  <point index="2203">
    <X>101.155</X>
    <Y>12.887</Y>
    <Z>2142</Z>
  </point>
  <point index="2204">
    <X>23.582</X>
    <Y>78.904</Y>
    <Z>2282</Z>
  </point>
  <point index="2205">
    <X>104.994</X>
    <Y>49.011</Y>
    <Z>2237</Z>
  </point>
  <point index="2206">
    <X>16.794</X>
    <Y>12.851</Y>
    <Z>2299</Z>
  </point>
  <point index="2207">
    <X>99.270</X>
    <Y>27.026</Y>
    <Z>2033</Z>
  </point>
  <point index="2208">
    <X>25.726</X>
    <Y>38.695</Y>
    <Z>2195</Z>
  </point>
  <point index="2209">
    <X>8.162</X>
    <Y>59.067</Y>
    <Z>2148</Z>
  </point>
  <point index="2210">
    <X>105.468</X>
    <Y>11.404</Y>
    <Z>2210</Z>
  </point>
  <point index="2211">
    <X>15.643</X>
    <Y>14.898</Y>
    <Z>2249</Z>
  </point>
  <point index="2212">
    <X>104.280</X>
    <Y>29.788</Y>
    <Z>2278</Z>
  </point>
  <point index="2213">
    <X>77.994</X>
    <Y>53.474</Y>
    <Z>2005</Z>
  </point>
  <point index="2214">
    <X>112.827</X>
    <Y>31.531</Y>
    <Z>2220</Z>
  </point>
  <point index="2215">
    <X>96.397</X>
    <Y>9.790</Y>
    <Z>2281</Z>
  </point>
  <point index="2216">
    <X>66.015</X>
    <Y>15.404</Y>
    <Z>2178</Z>
  </point>
  <point index="2217">
    <X>25.433</X>
    <Y>36.196</Y>
    <Z>2212</Z>
  </point>
  <point index="2218">
    <X>25.839</X>
    <Y>75.104</Y>
    <Z>2188</Z>
  </point>
  <point index="2219">
    <X>57.574</X>
    <Y>13.938</Y>
    <Z>2180</Z>
  </point>
  <point index="2220">
    <X>113.822</X>
    <Y>56.930</Y>
    <Z>2177</Z>
  </point>
  <point index="2221">
    <X>103.860</X>
    <Y>36.349</Y>
    <Z>2298</Z>
  </point>
  <point index="2222">
    <X>29.510</X>
    <Y>20.967</Y>
    <Z>2065</Z>
  </point>
  <point index="2223">
    <X>36.095</X>
    <Y>71.701</Y>
    <Z>2079</Z>
  </point>
  <point index="2224">
    <X>91.667</X>
    <Y>24.438</Y>
    <Z>2078</Z>
  </point>
  <point index="2225">
    <X>50.559</X>
    <Y>29.166</Y>
    <Z>2030</Z>
  </point>
  <point index="2226">
    <X>97.051</X>
    <Y>62.117</Y>
    <Z>2264</Z>
  </point>
  <point index="2227">
    <X>77.441</X>
    <Y>23.517</Y>
    <Z>2021</Z>
  </point>
  <point index="2228">
    <X>56.596</X>
    <Y>59.381</Y>
    <Z>2290</Z>
  </point>
  <point index="2229">
    <X>16.565</X>
    <Y>14.296</Y>
    <Z>2289</Z>
  </point>
  <point index="2230">
    <X>108.774</X>
    <Y>29.676</Y>
    <Z>2019</Z>
  </point>
  <point index="2231">
    <X>63.984</X>
    <Y>26.920</Y>
    <Z>2295</Z>
  </point>
  <point index="2232">
    <X>90.572</X>
    <Y>24.503</Y>
    <Z>2030</Z>
  </point>
  <point index="2233">
    <X>15.617</X>
    <Y>19.303</Y>
    <Z>2248</Z>
  </point>
  <point index="2234">
    <X>16.536</X>
    <Y>23.479</Y>
    <Z>2287</Z>
  </point>
  <point index="2235">
    <X>108.844</X>
    <Y>17.871</Y>
    <Z>2015</Z>
  </point>
  <point index="2236">
    <X>95.055</X>
    <Y>63.384</Y>
    <Z>2224</Z>
  </point>
  <point index="2237">
    <X>25.503</X>
    <Y>50.864</Y>
    <Z>2208</Z>
  </point>
  <point index="2238">
    <X>50.431</X>
    <Y>69.381</Y>
    <Z>2024</Z>
  </point>
  <point index="2239">
    <X>101.758</X>
    <Y>28.156</Y>
    <Z>2177</Z>
  </point>
  <point index="2240">
    <X>105.005</X>
    <Y>28.002</Y>
    <Z>2236</Z>
  </point>
  <point index="2241">
    <X>92.371</X>
    <Y>48.699</Y>
    <Z>2108</Z>
  </point>
  <point index="2242">
    <X>76.988</X>
    <Y>50.240</Y>
    <Z>2041</Z>
  </point>
  <point index="2243">
    <X>23.590</X>
    <Y>30.077</Y>
    <Z>2282</Z>
  </point>
  <point index="2244">
    <X>100.801</X>
    <Y>63.051</Y>
    <Z>2121</Z>
  </point>
  <point index="2245">
    <X>25.153</X>
    <Y>32.832</Y>
    <Z>2228</Z>
  </point>
  <point index="2246">
    <X>30.522</X>
    <Y>50.730</Y>
    <Z>2228</Z>
  </point>
  <point index="2247">
    <X>58.750</X>
    <Y>12.879</Y>
    <Z>2003</Z>
  </point>
  <point index="2248">
    <X>102.182</X>
    <Y>70.429</Y>
    <Z>2201</Z>
  </point>
  <point index="2249">
    <X>54.452</X>
    <Y>72.999</Y>
    <Z>2198</Z>
  </point>
  <point index="2250">
    <X>65.398</X>
    <Y>69.375</Y>
    <Z>2214</Z>
  </point>
  <point index="2251">
    <X>116.292</X>
    <Y>13.339</Y>
    <Z>2071</Z>
  </point>
  <point index="2252">
    <X>63.781</X>
    <Y>48.989</Y>
    <Z>2293</Z>
  </point>
  <point index="2253">
    <X>114.149</X>
    <Y>32.001</Y>
    <Z>2163</Z>
  </point>
  <point index="2254">
    <X>54.593</X>
    <Y>66.502</Y>
    <Z>2204</Z>
  </point>
  <point index="2255">
    <X>50.560</X>
    <Y>64.266</Y>
    <Z>2030</Z>
  </point>
  <point index="2256">
    <X>93.242</X>
    <Y>57.988</Y>
    <Z>2145</Z>
  </point>
  <point index="2257">
    <X>13.951</X>
    <Y>57.972</Y>
    <Z>2176</Z>
  </point>
  <point index="2258">
    <X>21.048</X>
    <Y>36.344</Y>
    <Z>2136</Z>
  </point>
  <point index="2259">
    <X>29.486</X>
    <Y>76.305</Y>
    <Z>2061</Z>
  </point>
  <point index="2260">
    <X>12.320</X>
    <Y>21.444</Y>
    <Z>2106</Z>
  </point>
  <point index="2261">
    <X>100.451</X>
    <Y>53.431</Y>
    <Z>2101</Z>
  </point>
  <point index="2262">
    <X>106.385</X>
    <Y>74.569</Y>
    <Z>2157</Z>
  </point>
  <point index="2263">
    <X>18.734</X>
    <Y>55.395</Y>
    <Z>2002</Z>
  </point>
  <point index="2264">
    <X>98.969</X>
    <Y>16.027</Y>
    <Z>2016</Z>
  </point>
  <point index="2265">
    <X>77.733</X>
    <Y>33.291</Y>
    <Z>2009</Z>
  </point>
  <point index="2266">
    <X>22.003</X>
    <Y>18.488</Y>
    <Z>2191</Z>
  </point>
  <point index="2267">
    <X>31.515</X>
    <Y>61.426</Y>
    <Z>2277</Z>
  </point>
  <point index="2268">
    <X>112.449</X>
    <Y>62.226</Y>
    <Z>2236</Z>
  </point>
  <point index="2269">
    <X>94.178</X>
    <Y>9.685</Y>
    <Z>2186</Z>
  </point>
  <point index="2270">
    <X>63.712</X>
    <Y>57.618</Y>
    <Z>2289</Z>
  </point>
  <point index="2271">
    <X>111.017</X>
    <Y>13.837</Y>
    <Z>2298</Z>
  </point>
  <point index="2272">
    <X>112.702</X>
    <Y>25.796</Y>
    <Z>2225</Z>
  </point>
  <point index="2273">
    <X>64.656</X>
    <Y>67.410</Y>
    <Z>2256</Z>
  </point>
  <point index="2274">
    <X>113.349</X>
    <Y>51.047</Y>
    <Z>2198</Z>
  </point>
  <point index="2275">
    <X>33.651</X>
    <Y>14.107</Y>
    <Z>2185</Z>
  </point>
  <point index="2276">
    <X>120.896</X>
    <Y>24.773</Y>
    <Z>2256</Z>
  </point>
  <point index="2277">
    <X>73.281</X>
    <Y>15.055</Y>
    <Z>2200</Z>
  </point>
  <point index="2278">
    <X>55.864</X>
    <Y>30.167</Y>
    <Z>2258</Z>
  </point>
  <point index="2279">
    <X>55.184</X>
    <Y>75.306</Y>
    <Z>2229</Z>
  </point>
  <point index="2280">
    <X>60.699</X>
    <Y>73.272</Y>
    <Z>2116</Z>
  </point>
  <point index="2281">
    <X>72.319</X>
    <Y>22.163</Y>
    <Z>2242</Z>
  </point>
  <point index="2282">
    <X>34.182</X>
    <Y>30.120</Y>
    <Z>2162</Z>
  </point>
  <point index="2283">
    <X>88.403</X>
    <Y>24.739</Y>
    <Z>2127</Z>
  </point>
  <point index="2284">
    <X>70.158</X>
    <Y>14.790</Y>
    <Z>2169</Z>
  </point>
  <point index="2285">
    <X>28.855</X>
    <Y>61.325</Y>
    <Z>2014</Z>
  </point>
  <point index="2286">
    <X>103.603</X>
    <Y>25.404</Y>
    <Z>2283</Z>
  </point>
  <point index="2287">
    <X>69.561</X>
    <Y>62.649</Y>
    <Z>2073</Z>
  </point>
  <point index="2288">
    <X>22.642</X>
    <Y>71.732</Y>
    <Z>2227</Z>
  </point>
  <point index="2289">
    <X>118.228</X>
    <Y>27.288</Y>
    <Z>2026</Z>
  </point>
  <point index="2290">
    <X>68.225</X>
    <Y>28.179</Y>
    <Z>2051</Z>
  </point>
  <point index="2291">
    <X>72.617</X>
    <Y>67.271</Y>
    <Z>2229</Z>
  </point>
  <point index="2292">
    <X>69.267</X>
    <Y>60.273</Y>
    <Z>2026</Z>
  </point>
  <point index="2293">
    <X>70.433</X>
    <Y>48.755</Y>
    <Z>2213</Z>
  </point>
  <point index="2294">
    <X>60.388</X>
    <Y>8.384</Y>
    <Z>2098</Z>
  </point>
  <point index="2295">
    <X>61.907</X>
    <Y>57.601</Y>
    <Z>2185</Z>
  </point>
  <point index="2296">
    <X>15.900</X>
    <Y>75.794</Y>
    <Z>2260</Z>
  </point>
  <point index="2297">
    <X>70.290</X>
    <Y>73.190</Y>
    <Z>2190</Z>
  </point>
  <point index="2298">
    <X>115.181</X>
    <Y>33.552</Y>
    <Z>2119</Z>
  </point>
  <point index="2299">
    <X>20.080</X>
    <Y>32.547</Y>
    <Z>2080</Z>
  </point>
  <point index="2300">
    <X>30.851</X>
    <Y>70.118</Y>
    <Z>2281</Z>
  </point>
  <point index="2301">
    <X>26.710</X>
    <Y>13.966</Y>
    <Z>2138</Z>
  </point>
  <point index="2302">
    <X>52.370</X>
    <Y>15.714</Y>
    <Z>2108</Z>
  </point>
  <point index="2303">
    <X>98.455</X>
    <Y>77.902</Y>
    <Z>2039</Z>
  </point>
  <point index="2304">
    <X>94.883</X>
    <Y>11.145</Y>
    <Z>2216</Z>
  </point>
  <point index="2305">
    <X>87.298</X>
    <Y>19.489</Y>
    <Z>2222</Z>
  </point>
  <point index="2306">
    <X>17.180</X>
    <Y>56.057</Y>
    <Z>2243</Z>
  </point>
  <point index="2307">
    <X>12.151</X>
    <Y>14.000</Y>
    <Z>2098</Z>
  </point>
  <point index="2308">
    <X>107.281</X>
    <Y>62.214</Y>
    <Z>2105</Z>
  </point>
  <point index="2309">
    <X>69.421</X>
    <Y>48.158</Y>
    <Z>2051</Z>
  </point>
  <point index="2310">
    <X>19.793</X>
    <Y>20.776</Y>
    <Z>2063</Z>
  </point>
  <point index="2311">
    <X>33.843</X>
    <Y>23.910</Y>
    <Z>2176</Z>
  </point>
  <point index="2312">
    <X>52.507</X>
    <Y>57.925</Y>
    <Z>2114</Z>
  </point>
  <point index="2313">
    <X>109.800</X>
    <Y>67.899</Y>
    <Z>2112</Z>
  </point>
  <point index="2314">
    <X>76.431</X>
    <Y>11.759</Y>
    <Z>2065</Z>
  </point>
  <point index="2315">
    <X>107.219</X>
    <Y>72.575</Y>
    <Z>2109</Z>
  </point>
  <point index="2316">
    <X>9.320</X>
    <Y>56.827</Y>
    <Z>2047</Z>
  </point>
  <point index="2317">
    <X>48.765</X>
    <Y>56.896</Y>
    <Z>2095</Z>
  </point>
  <point index="2318">
    <X>21.619</X>
    <Y>59.415</Y>
    <Z>2169</Z>
  </point>
  <point index="2319">
    <X>18.855</X>
    <Y>66.688</Y>
    <Z>2009</Z>
  </point>
  <point index="2320">
    <X>94.421</X>
    <Y>75.527</Y>
    <Z>2196</Z>
  </point>
  <point index="2321">
    <X>65.382</X>
    <Y>17.710</Y>
    <Z>2215</Z>
  </point>
  <point index="2322">
    <X>115.979</X>
    <Y>57.020</Y>
    <Z>2084</Z>
  </point>
  <point index="2323">
    <X>29.680</X>
    <Y>26.597</Y>
    <Z>2092</Z>
  </point>
  <point index="2324">
    <X>115.192</X>
    <Y>15.106</Y>
    <Z>2118</Z>
  </point>
  <point index="2325">
    <X>90.027</X>
    <Y>59.533</Y>
    <Z>2007</Z>
  </point>
  <point index="2326">
    <X>34.051</X>
    <Y>52.981</Y>
    <Z>2167</Z>
  </point>
  <point index="2327">
    <X>27.715</X>
    <Y>23.603</Y>
    <Z>2080</Z>
  </point>
  <point index="2328">
    <X>20.769</X>
    <Y>7.167</Y>
    <Z>2120</Z>
  </point>
  <point index="2329">
    <X>96.116</X>
    <Y>9.380</Y>
    <Z>2269</Z>
  </point>
  <point index="2330">
    <X>16.211</X>
    <Y>23.461</Y>
    <Z>2273</Z>
  </point>
  <point index="2331">
    <X>65.194</X>
    <Y>40.839</Y>
    <Z>2225</Z>
  </point>
  <point index="2332">
    <X>79.152</X>
    <Y>27.532</Y>
    <Z>2106</Z>
  </point>
  <point index="2333">
    <X>58.571</X>
    <Y>19.708</Y>
    <Z>2020</Z>
  </point>
  <point index="2334">
    <X>78.426</X>
    <Y>26.919</Y>
    <Z>2043</Z>
  </point>
  <point index="2335">
    <X>78.150</X>
    <Y>30.405</Y>
    <Z>2019</Z>
  </point>
  <point index="2336">
    <X>107.456</X>
    <Y>36.680</Y>
    <Z>2095</Z>
  </point>
  <point index="2337">
    <X>101.668</X>
    <Y>72.141</Y>
    <Z>2171</Z>
  </point>
  <point index="2338">
    <X>73.939</X>
    <Y>10.967</Y>
    <Z>2172</Z>
  </point>
  <point index="2339">
    <X>22.092</X>
    <Y>45.013</Y>
    <Z>2196</Z>
  </point>
  <point index="2340">
    <X>77.617</X>
    <Y>24.773</Y>
    <Z>2014</Z>
  </point>
  <point index="2341">
    <X>36.859</X>
    <Y>27.654</Y>
    <Z>2046</Z>
  </point>
  <point index="2342">
    <X>63.111</X>
    <Y>64.554</Y>
    <Z>2255</Z>
  </point>
  <point index="2343">
    <X>114.986</X>
    <Y>69.222</Y>
    <Z>2127</Z>
  </point>
  <point index="2344">
    <X>30.365</X>
    <Y>55.578</Y>
    <Z>2203</Z>
  </point>
  <point index="2345">
    <X>25.916</X>
    <Y>8.717</Y>
    <Z>2184</Z>
  </point>
  <point index="2346">
    <X>28.731</X>
    <Y>15.612</Y>
    <Z>2022</Z>
  </point>
  <point index="2347">
    <X>80.931</X>
    <Y>27.156</Y>
    <Z>2259</Z>
  </point>
  <point index="2348">
    <X>23.259</X>
    <Y>70.256</Y>
    <Z>2263</Z>
  </point>
  <point index="2349">
    <X>104.469</X>
    <Y>9.091</Y>
    <Z>2267</Z>
  </point>
  <point index="2350">
    <X>103.479</X>
    <Y>63.285</Y>
    <Z>2276</Z>
  </point>
  <point index="2351">
    <X>62.588</X>
    <Y>50.626</Y>
    <Z>2224</Z>
  </point>
  <point index="2352">
    <X>37.457</X>
    <Y>53.100</Y>
    <Z>2020</Z>
  </point>
  <point index="2353">
    <X>103.722</X>
    <Y>35.022</Y>
    <Z>2290</Z>
  </point>
  <point index="2354">
    <X>76.625</X>
    <Y>64.060</Y>
    <Z>2056</Z>
  </point>
  <point index="2355">
    <X>76.435</X>
    <Y>73.357</Y>
    <Z>2065</Z>
  </point>
  <point index="2356">
    <X>24.117</X>
    <Y>68.882</Y>
    <Z>2287</Z>
  </point>
  <point index="2357">
    <X>115.039</X>
    <Y>72.155</Y>
    <Z>2125</Z>
  </point>
  <point index="2358">
    <X>99.060</X>
    <Y>12.582</Y>
    <Z>2021</Z>
  </point>
  <point index="2359">
    <X>19.334</X>
    <Y>44.958</Y>
    <Z>2037</Z>
  </point>
  <point index="2360">
    <X>77.478</X>
    <Y>65.304</Y>
    <Z>2020</Z>
  </point>
  <point index="2361">
    <X>75.363</X>
    <Y>69.462</Y>
    <Z>2111</Z>
  </point>
  <point index="2362">
    <X>93.086</X>
    <Y>24.120</Y>
    <Z>2139</Z>
  </point>
  <point index="2363">
    <X>57.791</X>
    <Y>59.569</Y>
    <Z>2145</Z>
  </point>
  <point index="2364">
    <X>58.199</X>
    <Y>30.205</Y>
    <Z>2080</Z>
  </point>
  <point index="2365">
    <X>106.986</X>
    <Y>72.779</Y>
    <Z>2122</Z>
  </point>
  <point index="2366">
    <X>49.359</X>
    <Y>68.891</Y>
    <Z>2044</Z>
  </point>
  <point index="2367">
    <X>76.910</X>
    <Y>27.494</Y>
    <Z>2044</Z>
  </point>
  <point index="2368">
    <X>99.200</X>
    <Y>67.073</Y>
    <Z>2029</Z>
  </point>
  <point index="2369">
    <X>53.173</X>
    <Y>26.157</Y>
    <Z>2142</Z>
  </point>
  <point index="2370">
    <X>115.425</X>
    <Y>65.838</Y>
    <Z>2108</Z>
  </point>
  <point index="2371">
    <X>92.058</X>
    <Y>15.444</Y>
    <Z>2094</Z>
  </point>
  <point index="2372">
    <X>52.788</X>
    <Y>70.348</Y>
    <Z>2126</Z>
  </point>
  <point index="2373">
    <X>24.843</X>
    <Y>15.823</Y>
    <Z>2246</Z>
  </point>
  <point index="2374">
    <X>61.876</X>
    <Y>61.132</Y>
    <Z>2183</Z>
  </point>
  <point index="2375">
    <X>22.170</X>
    <Y>51.084</Y>
    <Z>2200</Z>
  </point>
  <point index="2376">
    <X>54.077</X>
    <Y>53.675</Y>
    <Z>2181</Z>
  </point>
  <point index="2377">
    <X>109.485</X>
    <Y>49.726</Y>
    <Z>2061</Z>
  </point>
  <point index="2378">
    <X>106.399</X>
    <Y>6.540</Y>
    <Z>2156</Z>
  </point>
  <point index="2379">
    <X>27.543</X>
    <Y>11.866</Y>
    <Z>2090</Z>
  </point>
  <point index="2380">
    <X>102.302</X>
    <Y>48.720</Y>
    <Z>2208</Z>
  </point>
  <point index="2381">
    <X>68.427</X>
    <Y>28.393</Y>
    <Z>2039</Z>
  </point>
  <point index="2382">
    <X>25.548</X>
    <Y>22.198</Y>
    <Z>2205</Z>
  </point>
  <point index="2383">
    <X>100.323</X>
    <Y>51.317</Y>
    <Z>2094</Z>
  </point>
  <point index="2384">
    <X>26.533</X>
    <Y>29.015</Y>
    <Z>2148</Z>
  </point>
  <point index="2385">
    <X>24.618</X>
    <Y>78.456</Y>
    <Z>2259</Z>
  </point>
  <point index="2386">
    <X>18.672</X>
    <Y>33.350</Y>
    <Z>2004</Z>
  </point>
  <point index="2387">
    <X>69.337</X>
    <Y>70.275</Y>
    <Z>2037</Z>
  </point>
  <point index="2388">
    <X>96.974</X>
    <Y>30.128</Y>
    <Z>2276</Z>
  </point>
  <point index="2389">
    <X>106.533</X>
    <Y>39.381</Y>
    <Z>2148</Z>
  </point>
  <point index="2390">
    <X>28.495</X>
    <Y>36.301</Y>
    <Z>2035</Z>
  </point>
  <point index="2391">
    <X>114.162</X>
    <Y>12.623</Y>
    <Z>2163</Z>
  </point>
  <point index="2392">
    <X>61.992</X>
    <Y>47.579</Y>
    <Z>2190</Z>
  </point>
  <point index="2393">
    <X>113.637</X>
    <Y>52.320</Y>
    <Z>2185</Z>
  </point>
  <point index="2394">
    <X>30.478</X>
    <Y>12.744</Y>
    <Z>2221</Z>
  </point>
  <point index="2395">
    <X>64.128</X>
    <Y>23.870</Y>
    <Z>2287</Z>
  </point>
  <point index="2396">
    <X>77.774</X>
    <Y>17.446</Y>
    <Z>2007</Z>
  </point>
  <point index="2397">
    <X>104.984</X>
    <Y>60.572</Y>
    <Z>2238</Z>
  </point>
  <point index="2398">
    <X>92.206</X>
    <Y>49.561</Y>
    <Z>2101</Z>
  </point>
  <point index="2399">
    <X>66.204</X>
    <Y>76.340</Y>
    <Z>2167</Z>
  </point>
  <point index="2400">
    <X>29.335</X>
    <Y>11.708</Y>
    <Z>2037</Z>
  </point>
  <point index="2401">
    <X>24.794</X>
    <Y>38.871</Y>
    <Z>2248</Z>
  </point>
  <point index="2402">
    <X>19.941</X>
    <Y>57.196</Y>
    <Z>2072</Z>
  </point>
  <point index="2403">
    <X>32.356</X>
    <Y>63.343</Y>
    <Z>2240</Z>
  </point>
  <point index="2404">
    <X>100.776</X>
    <Y>58.398</Y>
    <Z>2120</Z>
  </point>
  <point index="2405">
    <X>80.711</X>
    <Y>64.374</Y>
    <Z>2240</Z>
  </point>
  <point index="2406">
    <X>64.898</X>
    <Y>50.407</Y>
    <Z>2243</Z>
  </point>
  <point index="2407">
    <X>27.432</X>
    <Y>38.573</Y>
    <Z>2096</Z>
  </point>
  <point index="2408">
    <X>16.201</X>
    <Y>17.325</Y>
    <Z>2273</Z>
  </point>
  <point index="2409">
    <X>53.070</X>
    <Y>52.045</Y>
    <Z>2138</Z>
  </point>
  <point index="2410">
    <X>96.508</X>
    <Y>62.883</Y>
    <Z>2286</Z>
  </point>
  <point index="2411">
    <X>118.222</X>
    <Y>30.044</Y>
    <Z>2025</Z>
  </point>
  <point index="2412">
    <X>80.951</X>
    <Y>64.804</Y>
    <Z>2261</Z>
  </point>
  <point index="2413">
    <X>114.335</X>
    <Y>17.733</Y>
    <Z>2155</Z>
  </point>
  <point index="2414">
    <X>30.546</X>
    <Y>15.203</Y>
    <Z>2232</Z>
  </point>
  <point index="2415">
    <X>98.197</X>
    <Y>50.047</Y>
    <Z>2080</Z>
  </point>
  <point index="2416">
    <X>93.079</X>
    <Y>12.355</Y>
    <Z>2138</Z>
  </point>
  <point index="2417">
    <X>69.188</X>
    <Y>57.862</Y>
    <Z>2013</Z>
  </point>
  <point index="2418">
    <X>75.407</X>
    <Y>32.176</Y>
    <Z>2109</Z>
  </point>
  <point index="2419">
    <X>25.143</X>
    <Y>75.787</Y>
    <Z>2228</Z>
  </point>
  <point index="2420">
    <X>103.681</X>
    <Y>47.714</Y>
    <Z>2287</Z>
  </point>
  <point index="2421">
    <X>18.279</X>
    <Y>68.758</Y>
    <Z>2067</Z>
  </point>
  <point index="2422">
    <X>108.738</X>
    <Y>74.567</Y>
    <Z>2021</Z>
  </point>
  <point index="2423">
    <X>28.490</X>
    <Y>20.584</Y>
    <Z>2035</Z>
  </point>
  <point index="2424">
    <X>64.137</X>
    <Y>64.987</Y>
    <Z>2286</Z>
  </point>
  <point index="2425">
    <X>80.382</X>
    <Y>23.768</Y>
    <Z>2212</Z>
  </point>
  <point index="2426">
    <X>113.693</X>
    <Y>28.224</Y>
    <Z>2183</Z>
  </point>
  <point index="2427">
    <X>119.184</X>
    <Y>24.398</Y>
    <Z>2108</Z>
  </point>
  <point index="2428">
    <X>50.788</X>
    <Y>67.314</Y>
    <Z>2040</Z>
  </point>
  <point index="2429">
    <X>87.591</X>
    <Y>17.455</Y>
    <Z>2197</Z>
  </point>
  <point index="2430">
    <X>56.653</X>
    <Y>14.499</Y>
    <Z>2292</Z>
  </point>
  <point index="2431">
    <X>81.202</X>
    <Y>24.701</Y>
    <Z>2283</Z>
  </point>
  <point index="2432">
    <X>26.851</X>
    <Y>49.860</Y>
    <Z>2130</Z>
  </point>
  <point index="2433">
    <X>23.549</X>
    <Y>47.328</Y>
    <Z>2280</Z>
  </point>
  <point index="2434">
    <X>17.722</X>
    <Y>70.200</Y>
    <Z>2156</Z>
  </point>
  <point index="2435">
    <X>115.400</X>
    <Y>11.159</Y>
    <Z>2109</Z>
  </point>
  <point index="2436">
    <X>113.033</X>
    <Y>33.467</Y>
    <Z>2211</Z>
  </point>
  <point index="2437">
    <X>105.876</X>
    <Y>40.525</Y>
    <Z>2186</Z>
  </point>
  <point index="2438">
    <X>20.925</X>
    <Y>75.639</Y>
    <Z>2129</Z>
  </point>
  <point index="2439">
    <X>64.215</X>
    <Y>63.420</Y>
    <Z>2282</Z>
  </point>
  <point index="2440">
    <X>31.834</X>
    <Y>27.352</Y>
    <Z>2263</Z>
  </point>
  <point index="2441">
    <X>21.302</X>
    <Y>8.391</Y>
    <Z>2150</Z>
  </point>
  <point index="2442">
    <X>39.496</X>
    <Y>65.756</Y>
    <Z>2135</Z>
  </point>
  <point index="2443">
    <X>102.549</X>
    <Y>46.084</Y>
    <Z>2222</Z>
  </point>
  <point index="2444">
    <X>33.125</X>
    <Y>58.773</Y>
    <Z>2207</Z>
  </point>
  <point index="2445">
    <X>60.916</X>
    <Y>16.852</Y>
    <Z>2128</Z>
  </point>
  <point index="2446">
    <X>116.624</X>
    <Y>58.994</Y>
    <Z>2056</Z>
  </point>
  <point index="2447">
    <X>19.698</X>
    <Y>67.990</Y>
    <Z>2058</Z>
  </point>
  <point index="2448">
    <X>20.614</X>
    <Y>69.869</Y>
    <Z>2111</Z>
  </point>
  <point index="2449">
    <X>60.477</X>
    <Y>30.155</Y>
    <Z>2103</Z>
  </point>
  <point index="2450">
    <X>36.545</X>
    <Y>59.695</Y>
    <Z>2060</Z>
  </point>
  <point index="2451">
    <X>27.253</X>
    <Y>9.489</Y>
    <Z>2107</Z>
  </point>
  <point index="2452">
    <X>110.944</X>
    <Y>59.359</Y>
    <Z>2296</Z>
  </point>
  <point index="2453">
    <X>102.126</X>
    <Y>47.998</Y>
    <Z>2198</Z>
  </point>
  <point index="2454">
    <X>15.410</X>
    <Y>65.916</Y>
    <Z>2239</Z>
  </point>
  <point index="2455">
    <X>52.020</X>
    <Y>19.432</Y>
    <Z>2093</Z>
  </point>
  <point index="2456">
    <X>47.695</X>
    <Y>61.500</Y>
    <Z>2188</Z>
  </point>
  <point index="2457">
    <X>90.250</X>
    <Y>34.434</Y>
    <Z>2016</Z>
  </point>
  <point index="2458">
    <X>105.660</X>
    <Y>29.291</Y>
    <Z>2199</Z>
  </point>
  <point index="2459">
    <X>50.289</X>
    <Y>17.994</Y>
    <Z>2018</Z>
  </point>
  <point index="2460">
    <X>23.903</X>
    <Y>14.173</Y>
    <Z>2300</Z>
  </point>
  <point index="2461">
    <X>22.275</X>
    <Y>51.769</Y>
    <Z>2206</Z>
  </point>
  <point index="2462">
    <X>14.483</X>
    <Y>59.972</Y>
    <Z>2199</Z>
  </point>
  <point index="2463">
    <X>106.256</X>
    <Y>12.272</Y>
    <Z>2164</Z>
  </point>
  <point index="2464">
    <X>56.085</X>
    <Y>51.953</Y>
    <Z>2268</Z>
  </point>
  <point index="2465">
    <X>49.915</X>
    <Y>30.137</Y>
    <Z>2002</Z>
  </point>
  <point index="2466">
    <X>78.172</X>
    <Y>61.780</Y>
    <Z>2021</Z>
  </point>
  <point index="2467">
    <X>15.829</X>
    <Y>62.437</Y>
    <Z>2257</Z>
  </point>
  <point index="2468">
    <X>60.094</X>
    <Y>15.654</Y>
    <Z>2081</Z>
  </point>
  <point index="2469">
    <X>64.531</X>
    <Y>32.376</Y>
    <Z>2264</Z>
  </point>
  <point index="2470">
    <X>108.960</X>
    <Y>7.143</Y>
    <Z>2008</Z>
  </point>
  <point index="2471">
    <X>109.499</X>
    <Y>18.339</Y>
    <Z>2063</Z>
  </point>
  <point index="2472">
    <X>24.059</X>
    <Y>58.825</Y>
    <Z>2291</Z>
  </point>
  <point index="2473">
    <X>108.417</X>
    <Y>68.788</Y>
    <Z>2040</Z>
  </point>
  <point index="2474">
    <X>113.257</X>
    <Y>62.272</Y>
    <Z>2202</Z>
  </point>
  <point index="2475">
    <X>95.558</X>
    <Y>14.326</Y>
    <Z>2245</Z>
  </point>
  <point index="2476">
    <X>97.792</X>
    <Y>73.074</Y>
    <Z>2145</Z>
  </point>
  <point index="2477">
    <X>80.580</X>
    <Y>65.174</Y>
    <Z>2229</Z>
  </point>
  <point index="2478">
    <X>106.432</X>
    <Y>71.557</Y>
    <Z>2154</Z>
  </point>
  <point index="2479">
    <X>70.246</X>
    <Y>74.203</Y>
    <Z>2183</Z>
  </point>
  <point index="2480">
    <X>33.229</X>
    <Y>64.568</Y>
    <Z>2203</Z>
  </point>
  <point index="2481">
    <X>55.198</X>
    <Y>66.437</Y>
    <Z>2230</Z>
  </point>
  <point index="2482">
    <X>100.320</X>
    <Y>32.844</Y>
    <Z>2094</Z>
  </point>
  <point index="2483">
    <X>14.921</X>
    <Y>19.346</Y>
    <Z>2218</Z>
  </point>
  <point index="2484">
    <X>110.839</X>
    <Y>48.432</Y>
    <Z>2279</Z>
  </point>
  <point index="2485">
    <X>115.643</X>
    <Y>51.239</Y>
    <Z>2099</Z>
  </point>
  <point index="2486">
    <X>102.378</X>
    <Y>46.449</Y>
    <Z>2212</Z>
  </point>
  <point index="2487">
    <X>31.043</X>
    <Y>27.086</Y>
    <Z>2297</Z>
  </point>
  <point index="2488">
    <X>111.666</X>
    <Y>52.488</Y>
    <Z>2270</Z>
  </point>
  <point index="2489">
    <X>102.651</X>
    <Y>33.139</Y>
    <Z>2228</Z>
  </point>
  <point index="2490">
    <X>18.105</X>
    <Y>39.800</Y>
    <Z>2095</Z>
  </point>
  <point index="2491">
    <X>13.670</X>
    <Y>61.976</Y>
    <Z>2164</Z>
  </point>
  <point index="2492">
    <X>23.493</X>
    <Y>26.061</Y>
    <Z>2277</Z>
  </point>
  <point index="2493">
    <X>18.363</X>
    <Y>50.112</Y>
    <Z>2053</Z>
  </point>
  <point index="2494">
    <X>107.173</X>
    <Y>28.999</Y>
    <Z>2111</Z>
  </point>
  <point index="2495">
    <X>108.749</X>
    <Y>72.140</Y>
    <Z>2021</Z>
  </point>
  <point index="2496">
    <X>66.583</X>
    <Y>19.688</Y>
    <Z>2145</Z>
  </point>
  <point index="2497">
    <X>110.771</X>
    <Y>9.319</Y>
    <Z>2268</Z>
  </point>
  <point index="2498">
    <X>98.334</X>
    <Y>13.873</Y>
    <Z>2058</Z>
  </point>
  <point index="2499">
    <X>109.574</X>
    <Y>64.568</Y>
    <Z>2075</Z>
  </point>
  <point index="2500">
    <X>94.104</X>
    <Y>53.507</Y>
    <Z>2183</Z>
  </point>
  <point index="2501">
    <X>64.308</X>
    <Y>23.177</Y>
    <Z>2276</Z>
  </point>
  <point index="2502">
    <X>101.739</X>
    <Y>12.910</Y>
    <Z>2175</Z>
  </point>
  <point index="2503">
    <X>37.975</X>
    <Y>23.654</Y>
    <Z>2004</Z>
  </point>
  <point index="2504">
    <X>47.466</X>
    <Y>29.154</Y>
    <Z>2208</Z>
  </point>
  <point index="2505">
    <X>15.715</X>
    <Y>34.342</Y>
    <Z>2252</Z>
  </point>
  <point index="2506">
    <X>79.769</X>
    <Y>61.465</Y>
    <Z>2159</Z>
  </point>
  <point index="2507">
    <X>78.692</X>
    <Y>27.579</Y>
    <Z>2066</Z>
  </point>
  <point index="2508">
    <X>113.173</X>
    <Y>8.914</Y>
    <Z>2205</Z>
  </point>
  <point index="2509">
    <X>102.101</X>
    <Y>37.764</Y>
    <Z>2196</Z>
  </point>
  <point index="2510">
    <X>69.911</X>
    <Y>36.651</Y>
    <Z>2129</Z>
  </point>
  <point index="2511">
    <X>109.999</X>
    <Y>71.648</Y>
    <Z>2144</Z>
  </point>
  <point index="2512">
    <X>96.837</X>
    <Y>73.074</Y>
    <Z>2299</Z>
  </point>
  <point index="2513">
    <X>22.925</X>
    <Y>14.427</Y>
    <Z>2244</Z>
  </point>
  <point index="2514">
    <X>106.148</X>
    <Y>75.940</Y>
    <Z>2170</Z>
  </point>
  <point index="2515">
    <X>59.158</X>
    <Y>57.545</Y>
    <Z>2027</Z>
  </point>
  <point index="2516">
    <X>92.877</X>
    <Y>64.650</Y>
    <Z>2130</Z>
  </point>
  <point index="2517">
    <X>74.700</X>
    <Y>70.552</Y>
    <Z>2139</Z>
  </point>
  <point index="2518">
    <X>70.030</X>
    <Y>26.284</Y>
    <Z>2149</Z>
  </point>
  <point index="2519">
    <X>11.757</X>
    <Y>23.004</Y>
    <Z>2081</Z>
  </point>
  <point index="2520">
    <X>33.000</X>
    <Y>51.651</Y>
    <Z>2213</Z>
  </point>
  <point index="2521">
    <X>73.176</X>
    <Y>31.412</Y>
    <Z>2205</Z>
  </point>
  <point index="2522">
    <X>64.823</X>
    <Y>23.151</Y>
    <Z>2247</Z>
  </point>
  <point index="2523">
    <X>31.143</X>
    <Y>28.391</Y>
    <Z>2293</Z>
  </point>
  <point index="2524">
    <X>65.709</X>
    <Y>18.014</Y>
    <Z>2196</Z>
  </point>
  <point index="2525">
    <X>23.710</X>
    <Y>8.230</Y>
    <Z>2289</Z>
  </point>
  <point index="2526">
    <X>114.561</X>
    <Y>60.538</Y>
    <Z>2145</Z>
  </point>
  <point index="2527">
    <X>109.990</X>
    <Y>32.094</Y>
    <Z>2142</Z>
  </point>
  <point index="2528">
    <X>16.161</X>
    <Y>60.978</Y>
    <Z>2271</Z>
  </point>
  <point index="2529">
    <X>112.131</X>
    <Y>36.699</Y>
    <Z>2250</Z>
  </point>
  <point index="2530">
    <X>62.985</X>
    <Y>63.390</Y>
    <Z>2247</Z>
  </point>
  <point index="2531">
    <X>57.971</X>
    <Y>11.516</Y>
    <Z>2116</Z>
  </point>
  <point index="2532">
    <X>63.979</X>
    <Y>20.270</Y>
    <Z>2295</Z>
  </point>
  <point index="2533">
    <X>17.629</X>
    <Y>13.365</Y>
    <Z>2171</Z>
  </point>
  <point index="2534">
    <X>66.229</X>
    <Y>48.143</Y>
    <Z>2166</Z>
  </point>
  <point index="2535">
    <X>96.391</X>
    <Y>25.226</Y>
    <Z>2281</Z>
  </point>
  <point index="2536">
    <X>91.370</X>
    <Y>28.457</Y>
    <Z>2065</Z>
  </point>
  <point index="2537">
    <X>61.169</X>
    <Y>50.201</Y>
    <Z>2143</Z>
  </point>
  <point index="2538">
    <X>36.344</X>
    <Y>23.471</Y>
    <Z>2068</Z>
  </point>
  <point index="2539">
    <X>107.879</X>
    <Y>57.696</Y>
    <Z>2071</Z>
  </point>
  <point index="2540">
    <X>88.412</X>
    <Y>25.679</Y>
    <Z>2126</Z>
  </point>
  <point index="2541">
    <X>109.092</X>
    <Y>8.852</Y>
    <Z>2001</Z>
  </point>
  <point index="2542">
    <X>6.686</X>
    <Y>63.318</Y>
    <Z>2275</Z>
  </point>
  <point index="2543">
    <X>27.157</X>
    <Y>25.177</Y>
    <Z>2112</Z>
  </point>
  <point index="2544">
    <X>104.080</X>
    <Y>52.968</Y>
    <Z>2290</Z>
  </point>
  <point index="2545">
    <X>46.481</X>
    <Y>62.941</Y>
    <Z>2293</Z>
  </point>
  <point index="2546">
    <X>104.741</X>
    <Y>55.668</Y>
    <Z>2252</Z>
  </point>
  <point index="2547">
    <X>79.143</X>
    <Y>16.182</Y>
    <Z>2105</Z>
  </point>
  <point index="2548">
    <X>25.249</X>
    <Y>24.107</Y>
    <Z>2222</Z>
  </point>
  <point index="2549">
    <X>106.283</X>
    <Y>34.413</Y>
    <Z>2163</Z>
  </point>
  <point index="2550">
    <X>113.154</X>
    <Y>21.432</Y>
    <Z>2206</Z>
  </point>
  <point index="2551">
    <X>27.192</X>
    <Y>73.263</Y>
    <Z>2110</Z>
  </point>
  <point index="2552">
    <X>58.838</X>
    <Y>19.698</Y>
    <Z>2008</Z>
  </point>
  <point index="2553">
    <X>103.507</X>
    <Y>11.273</Y>
    <Z>2277</Z>
  </point>
  <point index="2554">
    <X>65.639</X>
    <Y>46.035</Y>
    <Z>2200</Z>
  </point>
  <point index="2555">
    <X>58.574</X>
    <Y>65.465</Y>
    <Z>2019</Z>
  </point>
  <point index="2556">
    <X>110.308</X>
    <Y>9.760</Y>
    <Z>2193</Z>
  </point>
  <point index="2557">
    <X>53.499</X>
    <Y>34.756</Y>
    <Z>2157</Z>
  </point>
  <point index="2558">
    <X>20.457</X>
    <Y>15.247</Y>
    <Z>2102</Z>
  </point>
  <point index="2559">
    <X>18.655</X>
    <Y>59.449</Y>
    <Z>2006</Z>
  </point>
  <point index="2560">
    <X>91.038</X>
    <Y>23.510</Y>
    <Z>2050</Z>
  </point>
  <point index="2561">
    <X>36.797</X>
    <Y>15.547</Y>
    <Z>2049</Z>
  </point>
  <point index="2562">
    <X>25.099</X>
    <Y>61.114</Y>
    <Z>2231</Z>
  </point>
  <point index="2563">
    <X>39.006</X>
    <Y>68.801</Y>
    <Z>2093</Z>
  </point>
  <point index="2564">
    <X>25.724</X>
    <Y>38.802</Y>
    <Z>2195</Z>
  </point>
  <point index="2565">
    <X>70.773</X>
    <Y>35.283</Y>
    <Z>2268</Z>
  </point>
  <point index="2566">
    <X>69.691</X>
    <Y>74.714</Y>
    <Z>2094</Z>
  </point>
  <point index="2567">
    <X>78.574</X>
    <Y>58.150</Y>
    <Z>2055</Z>
  </point>
  <point index="2568">
    <X>35.898</X>
    <Y>69.344</Y>
    <Z>2088</Z>
  </point>
  <point index="2569">
    <X>70.703</X>
    <Y>50.972</Y>
    <Z>2257</Z>
  </point>
  <point index="2570">
    <X>14.349</X>
    <Y>29.512</Y>
    <Z>2193</Z>
  </point>
  <point index="2571">
    <X>20.945</X>
    <Y>18.843</Y>
    <Z>2130</Z>
  </point>
  <point index="2572">
    <X>87.281</X>
    <Y>23.332</Y>
    <Z>2224</Z>
  </point>
  <point index="2573">
    <X>111.257</X>
    <Y>64.833</Y>
    <Z>2288</Z>
  </point>
  <point index="2574">
    <X>116.534</X>
    <Y>60.906</Y>
    <Z>2060</Z>
  </point>
  <point index="2575">
    <X>95.813</X>
    <Y>19.001</Y>
    <Z>2256</Z>
  </point>
  <point index="2576">
    <X>30.375</X>
    <Y>51.212</Y>
    <Z>2204</Z>
  </point>
  <point index="2577">
    <X>7.766</X>
    <Y>21.331</Y>
    <Z>2182</Z>
  </point>
  <point index="2578">
    <X>108.624</X>
    <Y>68.591</Y>
    <Z>2028</Z>
  </point>
  <point index="2579">
    <X>76.090</X>
    <Y>19.657</Y>
    <Z>2079</Z>
  </point>
  <point index="2580">
    <X>101.664</X>
    <Y>69.179</Y>
    <Z>2171</Z>
  </point>
  <point index="2581">
    <X>24.537</X>
    <Y>65.298</Y>
    <Z>2263</Z>
  </point>
  <point index="2582">
    <X>36.996</X>
    <Y>22.143</Y>
    <Z>2040</Z>
  </point>
  <point index="2583">
    <X>55.342</X>
    <Y>48.424</Y>
    <Z>2236</Z>
  </point>
  <point index="2584">
    <X>89.332</X>
    <Y>16.178</Y>
    <Z>2046</Z>
  </point>
  <point index="2585">
    <X>68.242</X>
    <Y>7.712</Y>
    <Z>2050</Z>
  </point>
  <point index="2586">
    <X>61.870</X>
    <Y>17.333</Y>
    <Z>2183</Z>
  </point>
  <point index="2587">
    <X>13.284</X>
    <Y>66.702</Y>
    <Z>2147</Z>
  </point>
  <point index="2588">
    <X>72.264</X>
    <Y>15.176</Y>
    <Z>2244</Z>
  </point>
  <point index="2589">
    <X>22.186</X>
    <Y>32.139</Y>
    <Z>2201</Z>
  </point>
  <point index="2590">
    <X>71.360</X>
    <Y>8.811</Y>
    <Z>2283</Z>
  </point>
  <point index="2591">
    <X>7.447</X>
    <Y>28.680</Y>
    <Z>2209</Z>
  </point>
  <point index="2592">
    <X>76.371</X>
    <Y>17.038</Y>
    <Z>2067</Z>
  </point>
  <point index="2593">
    <X>28.773</X>
    <Y>25.333</Y>
    <Z>2019</Z>
  </point>
  <point index="2594">
    <X>105.084</X>
    <Y>32.056</Y>
    <Z>2232</Z>
  </point>
  <point index="2595">
    <X>72.359</X>
    <Y>34.853</Y>
    <Z>2240</Z>
  </point>
  <point index="2596">
    <X>24.174</X>
    <Y>47.776</Y>
    <Z>2284</Z>
  </point>
  <point index="2597">
    <X>23.728</X>
    <Y>79.053</Y>
    <Z>2290</Z>
  </point>
  <point index="2598">
    <X>76.046</X>
    <Y>69.287</Y>
    <Z>2081</Z>
  </point>
  <point index="2599">
    <X>111.662</X>
    <Y>19.736</Y>
    <Z>2270</Z>
  </point>
  <point index="2600">
    <X>28.397</X>
    <Y>65.669</Y>
    <Z>2041</Z>
  </point>
  <point index="2601">
    <X>111.046</X>
    <Y>22.672</Y>
    <Z>2297</Z>
  </point>
  <point index="2602">
    <X>30.742</X>
    <Y>15.083</Y>
    <Z>2263</Z>
  </point>
  <point index="2603">
    <X>9.877</X>
    <Y>67.382</Y>
    <Z>2000</Z>
  </point>
  <point index="2604">
    <X>95.462</X>
    <Y>11.800</Y>
    <Z>2241</Z>
  </point>
  <point index="2605">
    <X>106.785</X>
    <Y>77.249</Y>
    <Z>2134</Z>
  </point>
  <point index="2606">
    <X>28.682</X>
    <Y>29.990</Y>
    <Z>2024</Z>
  </point>
  <point index="2607">
    <X>59.018</X>
    <Y>57.537</Y>
    <Z>2019</Z>
  </point>
  <point index="2608">
    <X>30.848</X>
    <Y>55.818</Y>
    <Z>2280</Z>
  </point>
  <point index="2609">
    <X>101.449</X>
    <Y>13.444</Y>
    <Z>2159</Z>
  </point>
  <point index="2610">
    <X>31.943</X>
    <Y>32.853</Y>
    <Z>2258</Z>
  </point>
  <point index="2611">
    <X>19.300</X>
    <Y>63.283</Y>
    <Z>2035</Z>
  </point>
  <point index="2612">
    <X>106.760</X>
    <Y>33.130</Y>
    <Z>2135</Z>
  </point>
  <point index="2613">
    <X>21.078</X>
    <Y>39.037</Y>
    <Z>2137</Z>
  </point>
  <point index="2614">
    <X>69.447</X>
    <Y>53.077</Y>
    <Z>2055</Z>
  </point>
  <point index="2615">
    <X>11.605</X>
    <Y>53.545</Y>
    <Z>2075</Z>
  </point>
  <point index="2616">
    <X>91.356</X>
    <Y>62.088</Y>
    <Z>2064</Z>
  </point>
  <point index="2617">
    <X>74.466</X>
    <Y>53.427</Y>
    <Z>2149</Z>
  </point>
  <point index="2618">
    <X>64.515</X>
    <Y>38.358</Y>
    <Z>2265</Z>
  </point>
  <point index="2619">
    <X>100.125</X>
    <Y>50.417</Y>
    <Z>2082</Z>
  </point>
  <point index="2620">
    <X>115.852</X>
    <Y>21.227</Y>
    <Z>2090</Z>
  </point>
  <point index="2621">
    <X>36.998</X>
    <Y>21.337</Y>
    <Z>2040</Z>
  </point>
  <point index="2622">
    <X>92.520</X>
    <Y>23.549</Y>
    <Z>2114</Z>
  </point>
  <point index="2623">
    <X>93.434</X>
    <Y>11.397</Y>
    <Z>2154</Z>
  </point>
  <point index="2624">
    <X>72.763</X>
    <Y>48.435</Y>
    <Z>2223</Z>
  </point>
  <point index="2625">
    <X>77.870</X>
    <Y>67.356</Y>
    <Z>2003</Z>
  </point>
  <point index="2626">
    <X>62.725</X>
    <Y>72.742</Y>
    <Z>2232</Z>
  </point>
  <point index="2627">
    <X>35.781</X>
    <Y>11.304</Y>
    <Z>2093</Z>
  </point>
  <point index="2628">
    <X>50.432</X>
    <Y>53.349</Y>
    <Z>2024</Z>
  </point>
  <point index="2629">
    <X>73.848</X>
    <Y>74.553</Y>
    <Z>2176</Z>
  </point>
  <point index="2630">
    <X>71.056</X>
    <Y>77.094</Y>
    <Z>2296</Z>
  </point>
  <point index="2631">
    <X>56.549</X>
    <Y>72.169</Y>
    <Z>2288</Z>
  </point>
  <point index="2632">
    <X>99.876</X>
    <Y>40.087</Y>
    <Z>2068</Z>
  </point>
  <point index="2633">
    <X>64.249</X>
    <Y>55.472</Y>
    <Z>2280</Z>
  </point>
  <point index="2634">
    <X>110.337</X>
    <Y>59.548</Y>
    <Z>2198</Z>
  </point>
  <point index="2635">
    <X>113.615</X>
    <Y>24.847</Y>
    <Z>2186</Z>
  </point>
  <point index="2636">
    <X>110.265</X>
    <Y>64.830</Y>
    <Z>2186</Z>
  </point>
  <point index="2637">
    <X>55.434</X>
    <Y>46.875</Y>
    <Z>2240</Z>
  </point>
  <point index="2638">
    <X>100.177</X>
    <Y>49.829</Y>
    <Z>2085</Z>
  </point>
  <point index="2639">
    <X>21.659</X>
    <Y>49.897</Y>
    <Z>2171</Z>
  </point>
  <point index="2640">
    <X>75.753</X>
    <Y>23.665</Y>
    <Z>2094</Z>
  </point>
  <point index="2641">
    <X>112.971</X>
    <Y>10.536</Y>
    <Z>2214</Z>
  </point>
  <point index="2642">
    <X>105.487</X>
    <Y>11.686</Y>
    <Z>2209</Z>
  </point>
  <point index="2643">
    <X>55.740</X>
    <Y>11.133</Y>
    <Z>2253</Z>
  </point>
  <point index="2644">
    <X>117.867</X>
    <Y>59.545</Y>
    <Z>2003</Z>
  </point>
  <point index="2645">
    <X>18.534</X>
    <Y>47.597</Y>
    <Z>2026</Z>
  </point>
  <point index="2646">
    <X>73.297</X>
    <Y>34.232</Y>
    <Z>2200</Z>
  </point>
  <point index="2647">
    <X>109.583</X>
    <Y>73.250</Y>
    <Z>2077</Z>
  </point>
  <point index="2648">
    <X>90.065</X>
    <Y>72.158</Y>
    <Z>2009</Z>
  </point>
  <point index="2649">
    <X>100.754</X>
    <Y>15.775</Y>
    <Z>2119</Z>
  </point>
  <point index="2650">
    <X>115.122</X>
    <Y>53.825</Y>
    <Z>2121</Z>
  </point>
  <point index="2651">
    <X>115.179</X>
    <Y>15.503</Y>
    <Z>2119</Z>
  </point>
  <point index="2652">
    <X>27.346</X>
    <Y>45.687</Y>
    <Z>2101</Z>
  </point>
  <point index="2653">
    <X>67.439</X>
    <Y>31.486</Y>
    <Z>2096</Z>
  </point>
  <point index="2654">
    <X>18.962</X>
    <Y>50.257</Y>
    <Z>2015</Z>
  </point>
  <point index="2655">
    <X>13.203</X>
    <Y>59.382</Y>
    <Z>2144</Z>
  </point>
  <point index="2656">
    <X>118.157</X>
    <Y>56.712</Y>
    <Z>2019</Z>
  </point>
  <point index="2657">
    <X>78.621</X>
    <Y>60.586</Y>
    <Z>2060</Z>
  </point>
  <point index="2658">
    <X>76.926</X>
    <Y>58.137</Y>
    <Z>2043</Z>
  </point>
  <point index="2659">
    <X>92.861</X>
    <Y>35.691</Y>
    <Z>2129</Z>
  </point>
  <point index="2660">
    <X>24.431</X>
    <Y>64.745</Y>
    <Z>2269</Z>
  </point>
  <point index="2661">
    <X>74.683</X>
    <Y>29.640</Y>
    <Z>2140</Z>
  </point>
  <point index="2662">
    <X>94.868</X>
    <Y>29.248</Y>
    <Z>2216</Z>
  </point>
  <point index="2663">
    <X>11.101</X>
    <Y>33.751</Y>
    <Z>2053</Z>
  </point>
  <point index="2664">
    <X>109.115</X>
    <Y>14.597</Y>
    <Z>2001</Z>
  </point>
  <point index="2665">
    <X>117.269</X>
    <Y>67.613</Y>
    <Z>2029</Z>
  </point>
  <point index="2666">
    <X>33.286</X>
    <Y>15.132</Y>
    <Z>2200</Z>
  </point>
  <point index="2667">
    <X>61.866</X>
    <Y>15.454</Y>
    <Z>2183</Z>
  </point>
  <point index="2668">
    <X>62.893</X>
    <Y>52.012</Y>
    <Z>2242</Z>
  </point>
  <point index="2669">
    <X>13.521</X>
    <Y>16.625</Y>
    <Z>2157</Z>
  </point>
  <point index="2670">
    <X>114.773</X>
    <Y>25.716</Y>
    <Z>2136</Z>
  </point>
  <point index="2671">
    <X>96.929</X>
    <Y>68.700</Y>
    <Z>2284</Z>
  </point>
  <point index="2672">
    <X>108.908</X>
    <Y>74.574</Y>
    <Z>2011</Z>
  </point>
  <point index="2673">
    <X>11.816</X>
    <Y>34.121</Y>
    <Z>2084</Z>
  </point>
  <point index="2674">
    <X>96.980</X>
    <Y>46.347</Y>
    <Z>2276</Z>
  </point>
  <point index="2675">
    <X>54.875</X>
    <Y>27.326</Y>
    <Z>2216</Z>
  </point>
  <point index="2676">
    <X>35.720</X>
    <Y>20.935</Y>
    <Z>2095</Z>
  </point>
  <point index="2677">
    <X>25.722</X>
    <Y>66.095</Y>
    <Z>2195</Z>
  </point>
  <point index="2678">
    <X>33.485</X>
    <Y>11.191</Y>
    <Z>2192</Z>
  </point>
  <point index="2679">
    <X>62.074</X>
    <Y>67.608</Y>
    <Z>2195</Z>
  </point>
  <point index="2680">
    <X>20.923</X>
    <Y>9.002</Y>
    <Z>2128</Z>
  </point>
  <point index="2681">
    <X>112.975</X>
    <Y>14.097</Y>
    <Z>2214</Z>
  </point>
  <point index="2682">
    <X>32.247</X>
    <Y>21.975</Y>
    <Z>2245</Z>
  </point>
  <point index="2683">
    <X>78.847</X>
    <Y>59.917</Y>
    <Z>2079</Z>
  </point>
  <point index="2684">
    <X>114.577</X>
    <Y>64.380</Y>
    <Z>2145</Z>
  </point>
  <point index="2685">
    <X>12.935</X>
    <Y>35.006</Y>
    <Z>2132</Z>
  </point>
  <point index="2686">
    <X>49.319</X>
    <Y>59.282</Y>
    <Z>2047</Z>
  </point>
  <point index="2687">
    <X>97.510</X>
    <Y>74.659</Y>
    <Z>2190</Z>
  </point>
  <point index="2688">
    <X>16.216</X>
    <Y>49.262</Y>
    <Z>2274</Z>
  </point>
  <point index="2689">
    <X>69.822</X>
    <Y>37.529</Y>
    <Z>2115</Z>
  </point>
  <point index="2690">
    <X>89.431</X>
    <Y>22.328</Y>
    <Z>2038</Z>
  </point>
  <point index="2691">
    <X>8.574</X>
    <Y>23.245</Y>
    <Z>2112</Z>
  </point>
  <point index="2692">
    <X>11.478</X>
    <Y>33.258</Y>
    <Z>2069</Z>
  </point>
  <point index="2693">
    <X>54.259</X>
    <Y>28.687</Y>
    <Z>2189</Z>
  </point>
  <point index="2694">
    <X>17.835</X>
    <Y>50.820</Y>
    <Z>2138</Z>
  </point>
  <point index="2695">
    <X>27.982</X>
    <Y>52.827</Y>
    <Z>2065</Z>
  </point>
  <point index="2696">
    <X>69.144</X>
    <Y>64.689</Y>
    <Z>2006</Z>
  </point>
  <point index="2697">
    <X>105.841</X>
    <Y>67.570</Y>
    <Z>2188</Z>
  </point>
  <point index="2698">
    <X>69.092</X>
    <Y>32.210</Y>
    <Z>2001</Z>
  </point>
  <point index="2699">
    <X>73.921</X>
    <Y>57.403</Y>
    <Z>2173</Z>
  </point>
  <point index="2700">
    <X>111.820</X>
    <Y>69.939</Y>
    <Z>2263</Z>
  </point>
  <point index="2701">
    <X>51.163</X>
    <Y>18.654</Y>
    <Z>2056</Z>
  </point>
  <point index="2702">
    <X>25.853</X>
    <Y>58.883</Y>
    <Z>2187</Z>
  </point>
  <point index="2703">
    <X>108.750</X>
    <Y>21.217</Y>
    <Z>2020</Z>
  </point>
  <point index="2704">
    <X>24.635</X>
    <Y>53.112</Y>
    <Z>2258</Z>
  </point>
  <point index="2705">
    <X>93.219</X>
    <Y>64.373</Y>
    <Z>2144</Z>
  </point>
  <point index="2706">
    <X>58.198</X>
    <Y>26.404</Y>
    <Z>2080</Z>
  </point>
  <point index="2707">
    <X>48.330</X>
    <Y>63.139</Y>
    <Z>2133</Z>
  </point>
  <point index="2708">
    <X>33.997</X>
    <Y>71.937</Y>
    <Z>2170</Z>
  </point>
  <point index="2709">
    <X>54.098</X>
    <Y>65.500</Y>
    <Z>2182</Z>
  </point>
  <point index="2710">
    <X>71.099</X>
    <Y>10.003</Y>
    <Z>2295</Z>
  </point>
  <point index="2711">
    <X>63.121</X>
    <Y>64.565</Y>
    <Z>2255</Z>
  </point>
  <point index="2712">
    <X>9.743</X>
    <Y>67.551</Y>
    <Z>2011</Z>
  </point>
  <point index="2713">
    <X>59.414</X>
    <Y>31.351</Y>
    <Z>2041</Z>
  </point>
  <point index="2714">
    <X>32.434</X>
    <Y>38.126</Y>
    <Z>2237</Z>
  </point>
  <point index="2715">
    <X>27.499</X>
    <Y>24.407</Y>
    <Z>2093</Z>
  </point>
  <point index="2716">
    <X>66.530</X>
    <Y>57.719</Y>
    <Z>2148</Z>
  </point>
  <point index="2717">
    <X>115.637</X>
    <Y>69.339</Y>
    <Z>2099</Z>
  </point>
  <point index="2718">
    <X>37.632</X>
    <Y>24.826</Y>
    <Z>2013</Z>
  </point>
  <point index="2719">
    <X>28.477</X>
    <Y>16.398</Y>
    <Z>2036</Z>
  </point>
  <point index="2720">
    <X>54.923</X>
    <Y>24.318</Y>
    <Z>2218</Z>
  </point>
  <point index="2721">
    <X>31.949</X>
    <Y>76.807</Y>
    <Z>2258</Z>
  </point>
  <point index="2722">
    <X>114.432</X>
    <Y>54.692</Y>
    <Z>2151</Z>
  </point>
  <point index="2723">
    <X>68.744</X>
    <Y>30.250</Y>
    <Z>2021</Z>
  </point>
  <point index="2724">
    <X>32.794</X>
    <Y>61.143</Y>
    <Z>2221</Z>
  </point>
  <point index="2725">
    <X>72.598</X>
    <Y>73.351</Y>
    <Z>2230</Z>
  </point>
  <point index="2726">
    <X>55.348</X>
    <Y>32.616</Y>
    <Z>2236</Z>
  </point>
  <point index="2727">
    <X>60.822</X>
    <Y>22.220</Y>
    <Z>2123</Z>
  </point>
  <point index="2728">
    <X>51.468</X>
    <Y>65.659</Y>
    <Z>2069</Z>
  </point>
  <point index="2729">
    <X>65.328</X>
    <Y>58.832</Y>
    <Z>2218</Z>
  </point>
  <point index="2730">
    <X>69.667</X>
    <Y>66.448</Y>
    <Z>2090</Z>
  </point>
  <point index="2731">
    <X>88.708</X>
    <Y>30.489</Y>
    <Z>2100</Z>
  </point>
  <point index="2732">
    <X>55.034</X>
    <Y>26.136</Y>
    <Z>2223</Z>
  </point>
  <point index="2733">
    <X>19.410</X>
    <Y>11.095</Y>
    <Z>2041</Z>
  </point>
  <point index="2734">
    <X>9.540</X>
    <Y>24.050</Y>
    <Z>2028</Z>
  </point>
  <point index="2735">
    <X>76.227</X>
    <Y>26.499</Y>
    <Z>2074</Z>
  </point>
  <point index="2736">
    <X>71.414</X>
    <Y>24.288</Y>
    <Z>2281</Z>
  </point>
  <point index="2737">
    <X>16.319</X>
    <Y>50.349</Y>
    <Z>2278</Z>
  </point>
  <point index="2738">
    <X>55.209</X>
    <Y>59.410</Y>
    <Z>2230</Z>
  </point>
  <point index="2739">
    <X>102.756</X>
    <Y>40.969</Y>
    <Z>2234</Z>
  </point>
  <point index="2740">
    <X>63.758</X>
    <Y>62.173</Y>
    <Z>2292</Z>
  </point>
  <point index="2741">
    <X>109.792</X>
    <Y>68.603</Y>
    <Z>2110</Z>
  </point>
  <point index="2742">
    <X>104.766</X>
    <Y>70.176</Y>
    <Z>2250</Z>
  </point>
  <point index="2743">
    <X>26.533</X>
    <Y>27.206</Y>
    <Z>2148</Z>
  </point>
  <point index="2744">
    <X>7.705</X>
    <Y>22.056</Y>
    <Z>2187</Z>
  </point>
  <point index="2745">
    <X>93.129</X>
    <Y>11.053</Y>
    <Z>2141</Z>
  </point>
  <point index="2746">
    <X>73.014</X>
    <Y>9.527</Y>
    <Z>2212</Z>
  </point>
  <point index="2747">
    <X>31.291</X>
    <Y>66.203</Y>
    <Z>2286</Z>
  </point>
  <point index="2748">
    <X>62.613</X>
    <Y>65.463</Y>
    <Z>2226</Z>
  </point>
  <point index="2749">
    <X>54.002</X>
    <Y>25.978</Y>
    <Z>2178</Z>
  </point>
  <point index="2750">
    <X>15.669</X>
    <Y>25.846</Y>
    <Z>2250</Z>
  </point>
  <point index="2751">
    <X>68.444</X>
    <Y>30.754</Y>
    <Z>2038</Z>
  </point>
  <point index="2752">
    <X>60.164</X>
    <Y>59.369</Y>
    <Z>2085</Z>
  </point>
  <point index="2753">
    <X>103.730</X>
    <Y>66.312</Y>
    <Z>2290</Z>
  </point>
  <point index="2754">
    <X>99.471</X>
    <Y>23.458</Y>
    <Z>2045</Z>
  </point>
  <point index="2755">
    <X>32.179</X>
    <Y>21.743</Y>
    <Z>2248</Z>
  </point>
  <point index="2756">
    <X>107.420</X>
    <Y>35.428</Y>
    <Z>2097</Z>
  </point>
  <point index="2757">
    <X>28.521</X>
    <Y>23.003</Y>
    <Z>2034</Z>
  </point>
  <point index="2758">
    <X>8.776</X>
    <Y>65.038</Y>
    <Z>2094</Z>
  </point>
  <point index="2759">
    <X>72.898</X>
    <Y>50.228</Y>
    <Z>2217</Z>
  </point>
  <point index="2760">
    <X>22.194</X>
    <Y>76.630</Y>
    <Z>2202</Z>
  </point>
  <point index="2761">
    <X>13.566</X>
    <Y>75.449</Y>
    <Z>2159</Z>
  </point>
  <point index="2762">
    <X>77.390</X>
    <Y>32.448</Y>
    <Z>2023</Z>
  </point>
  <point index="2763">
    <X>9.901</X>
    <Y>72.042</Y>
    <Z>2001</Z>
  </point>
  <point index="2764">
    <X>109.499</X>
    <Y>54.902</Y>
    <Z>2063</Z>
  </point>
  <point index="2765">
    <X>73.000</X>
    <Y>21.709</Y>
    <Z>2213</Z>
  </point>
  <point index="2766">
    <X>108.981</X>
    <Y>62.367</Y>
    <Z>2007</Z>
  </point>
  <point index="2767">
    <X>32.720</X>
    <Y>23.685</Y>
    <Z>2225</Z>
  </point>
  <point index="2768">
    <X>88.787</X>
    <Y>20.670</Y>
    <Z>2094</Z>
  </point>
  <point index="2769">
    <X>62.193</X>
    <Y>34.975</Y>
    <Z>2202</Z>
  </point>
  <point index="2770">
    <X>95.004</X>
    <Y>33.371</Y>
    <Z>2221</Z>
  </point>
  <point index="2771">
    <X>37.804</X>
    <Y>27.414</Y>
    <Z>2006</Z>
  </point>
  <point index="2772">
    <X>102.133</X>
    <Y>63.656</Y>
    <Z>2198</Z>
  </point>
  <point index="2773">
    <X>47.687</X>
    <Y>27.195</Y>
    <Z>2189</Z>
  </point>
  <point index="2774">
    <X>36.370</X>
    <Y>34.722</Y>
    <Z>2067</Z>
  </point>
  <point index="2775">
    <X>71.874</X>
    <Y>17.694</Y>
    <Z>2261</Z>
  </point>
  <point index="2776">
    <X>72.415</X>
    <Y>71.940</Y>
    <Z>2238</Z>
  </point>
  <point index="2777">
    <X>91.070</X>
    <Y>62.112</Y>
    <Z>2052</Z>
  </point>
  <point index="2778">
    <X>56.778</X>
    <Y>35.071</Y>
    <Z>2298</Z>
  </point>
  <point index="2779">
    <X>93.201</X>
    <Y>60.410</Y>
    <Z>2144</Z>
  </point>
  <point index="2780">
    <X>18.551</X>
    <Y>14.442</Y>
    <Z>2023</Z>
  </point>
  <point index="2781">
    <X>77.460</X>
    <Y>16.064</Y>
    <Z>2020</Z>
  </point>
  <point index="2782">
    <X>95.438</X>
    <Y>34.293</Y>
    <Z>2240</Z>
  </point>
  <point index="2783">
    <X>70.018</X>
    <Y>56.536</Y>
    <Z>2147</Z>
  </point>
  <point index="2784">
    <X>93.865</X>
    <Y>11.724</Y>
    <Z>2172</Z>
  </point>
  <point index="2785">
    <X>57.243</X>
    <Y>66.460</Y>
    <Z>2233</Z>
  </point>
  <point index="2786">
    <X>80.800</X>
    <Y>57.518</Y>
    <Z>2248</Z>
  </point>
  <point index="2787">
    <X>93.681</X>
    <Y>55.696</Y>
    <Z>2164</Z>
  </point>
  <point index="2788">
    <X>60.785</X>
    <Y>50.099</Y>
    <Z>2120</Z>
  </point>
  <point index="2789">
    <X>112.860</X>
    <Y>51.489</Y>
    <Z>2219</Z>
  </point>
  <point index="2790">
    <X>74.266</X>
    <Y>57.809</Y>
    <Z>2158</Z>
  </point>
  <point index="2791">
    <X>23.363</X>
    <Y>55.566</Y>
    <Z>2269</Z>
  </point>
  <point index="2792">
    <X>57.204</X>
    <Y>11.883</Y>
    <Z>2240</Z>
  </point>
  <point index="2793">
    <X>68.656</X>
    <Y>22.461</Y>
    <Z>2026</Z>
  </point>
  <point index="2794">
    <X>8.404</X>
    <Y>21.523</Y>
    <Z>2127</Z>
  </point>
  <point index="2795">
    <X>67.810</X>
    <Y>67.956</Y>
    <Z>2075</Z>
  </point>
  <point index="2796">
    <X>14.816</X>
    <Y>53.692</Y>
    <Z>2213</Z>
  </point>
  <point index="2797">
    <X>88.656</X>
    <Y>26.870</Y>
    <Z>2105</Z>
  </point>
  <point index="2798">
    <X>34.178</X>
    <Y>33.555</Y>
    <Z>2162</Z>
  </point>
  <point index="2799">
    <X>92.941</X>
    <Y>29.680</Y>
    <Z>2132</Z>
  </point>
  <point index="2800">
    <X>103.187</X>
    <Y>50.775</Y>
    <Z>2259</Z>
  </point>
  <point index="2801">
    <X>53.931</X>
    <Y>55.441</Y>
    <Z>2175</Z>
  </point>
  <point index="2802">
    <X>108.861</X>
    <Y>40.012</Y>
    <Z>2014</Z>
  </point>
  <point index="2803">
    <X>105.673</X>
    <Y>51.404</Y>
    <Z>2198</Z>
  </point>
  <point index="2804">
    <X>26.556</X>
    <Y>44.535</Y>
    <Z>2147</Z>
  </point>
  <point index="2805">
    <X>63.215</X>
    <Y>54.254</Y>
    <Z>2261</Z>
  </point>
  <point index="2806">
    <X>25.555</X>
    <Y>58.974</Y>
    <Z>2205</Z>
  </point>
  <point index="2807">
    <X>53.038</X>
    <Y>20.337</Y>
    <Z>2137</Z>
  </point>
  <point index="2808">
    <X>100.291</X>
    <Y>72.420</Y>
    <Z>2092</Z>
  </point>
  <point index="2809">
    <X>54.329</X>
    <Y>57.215</Y>
    <Z>2192</Z>
  </point>
  <point index="2810">
    <X>72.494</X>
    <Y>60.817</Y>
    <Z>2234</Z>
  </point>
  <point index="2811">
    <X>98.613</X>
    <Y>18.772</Y>
    <Z>2013</Z>
  </point>
  <point index="2812">
    <X>52.252</X>
    <Y>59.556</Y>
    <Z>2103</Z>
  </point>
  <point index="2813">
    <X>26.125</X>
    <Y>9.567</Y>
    <Z>2172</Z>
  </point>
  <point index="2814">
    <X>59.504</X>
    <Y>15.340</Y>
    <Z>2047</Z>
  </point>
  <point index="2815">
    <X>90.300</X>
    <Y>50.939</Y>
    <Z>2019</Z>
  </point>
  <point index="2816">
    <X>67.551</X>
    <Y>57.295</Y>
    <Z>2090</Z>
  </point>
  <point index="2817">
    <X>66.188</X>
    <Y>27.863</Y>
    <Z>2168</Z>
  </point>
  <point index="2818">
    <X>105.742</X>
    <Y>70.669</Y>
    <Z>2194</Z>
  </point>
  <point index="2819">
    <X>94.950</X>
    <Y>76.108</Y>
    <Z>2219</Z>
  </point>
  <point index="2820">
    <X>92.874</X>
    <Y>63.715</Y>
    <Z>2130</Z>
  </point>
  <point index="2821">
    <X>62.628</X>
    <Y>76.582</Y>
    <Z>2227</Z>
  </point>
  <point index="2822">
    <X>103.015</X>
    <Y>10.213</Y>
    <Z>2249</Z>
  </point>
  <point index="2823">
    <X>116.939</X>
    <Y>63.131</Y>
    <Z>2043</Z>
  </point>
  <point index="2824">
    <X>110.136</X>
    <Y>52.472</Y>
    <Z>2166</Z>
  </point>
  <point index="2825">
    <X>117.173</X>
    <Y>29.922</Y>
    <Z>2033</Z>
  </point>
  <point index="2826">
    <X>52.986</X>
    <Y>64.237</Y>
    <Z>2134</Z>
  </point>
  <point index="2827">
    <X>67.715</X>
    <Y>51.619</Y>
    <Z>2080</Z>
  </point>
  <point index="2828">
    <X>62.961</X>
    <Y>33.200</Y>
    <Z>2246</Z>
  </point>
  <point index="2829">
    <X>37.301</X>
    <Y>60.327</Y>
    <Z>2027</Z>
  </point>
  <point index="2830">
    <X>31.022</X>
    <Y>9.288</Y>
    <Z>2298</Z>
  </point>
  <point index="2831">
    <X>37.697</X>
    <Y>18.195</Y>
    <Z>2010</Z>
  </point>
  <point index="2832">
    <X>28.774</X>
    <Y>58.548</Y>
    <Z>2019</Z>
  </point>
  <point index="2833">
    <X>67.162</X>
    <Y>61.864</Y>
    <Z>2112</Z>
  </point>
  <point index="2834">
    <X>102.282</X>
    <Y>77.090</Y>
    <Z>2207</Z>
  </point>
  <point index="2835">
    <X>14.951</X>
    <Y>75.521</Y>
    <Z>2219</Z>
  </point>
  <point index="2836">
    <X>20.174</X>
    <Y>23.133</Y>
    <Z>2085</Z>
  </point>
  <point index="2837">
    <X>37.010</X>
    <Y>64.948</Y>
    <Z>2040</Z>
  </point>
  <point index="2838">
    <X>11.276</X>
    <Y>21.896</Y>
    <Z>2061</Z>
  </point>
  <point index="2839">
    <X>100.974</X>
    <Y>61.291</Y>
    <Z>2131</Z>
  </point>
  <point index="2840">
    <X>12.776</X>
    <Y>34.063</Y>
    <Z>2125</Z>
  </point>
  <point index="2841">
    <X>12.698</X>
    <Y>56.682</Y>
    <Z>2122</Z>
  </point>
  <point index="2842">
    <X>24.547</X>
    <Y>25.640</Y>
    <Z>2263</Z>
  </point>
  <point index="2843">
    <X>117.311</X>
    <Y>63.935</Y>
    <Z>2027</Z>
  </point>
  <point index="2844">
    <X>61.752</X>
    <Y>55.284</Y>
    <Z>2176</Z>
  </point>
  <point index="2845">
    <X>101.910</X>
    <Y>64.024</Y>
    <Z>2185</Z>
  </point>
  <point index="2846">
    <X>95.128</X>
    <Y>52.302</Y>
    <Z>2227</Z>
  </point>
  <point index="2847">
    <X>78.005</X>
    <Y>65.129</Y>
    <Z>2006</Z>
  </point>
  <point index="2848">
    <X>101.509</X>
    <Y>33.036</Y>
    <Z>2162</Z>
  </point>
  <point index="2849">
    <X>26.673</X>
    <Y>77.322</Y>
    <Z>2140</Z>
  </point>
  <point index="2850">
    <X>53.679</X>
    <Y>31.372</Y>
    <Z>2164</Z>
  </point>
  <point index="2851">
    <X>48.237</X>
    <Y>62.096</Y>
    <Z>2141</Z>
  </point>
  <point index="2852">
    <X>76.938</X>
    <Y>72.471</Y>
    <Z>2043</Z>
  </point>
  <point index="2853">
    <X>105.245</X>
    <Y>46.447</Y>
    <Z>2223</Z>
  </point>
  <point index="2854">
    <X>67.621</X>
    <Y>11.888</Y>
    <Z>2086</Z>
  </point>
  <point index="2855">
    <X>24.852</X>
    <Y>66.778</Y>
    <Z>2245</Z>
  </point>
  <point index="2856">
    <X>55.767</X>
    <Y>52.942</Y>
    <Z>2254</Z>
  </point>
  <point index="2857">
    <X>97.644</X>
    <Y>29.487</Y>
    <Z>2169</Z>
  </point>
  <point index="2858">
    <X>93.082</X>
    <Y>36.784</Y>
    <Z>2139</Z>
  </point>
  <point index="2859">
    <X>105.446</X>
    <Y>39.891</Y>
    <Z>2211</Z>
  </point>
  <point index="2860">
    <X>8.993</X>
    <Y>24.707</Y>
    <Z>2076</Z>
  </point>
  <point index="2861">
    <X>28.185</X>
    <Y>75.662</Y>
    <Z>2053</Z>
  </point>
  <point index="2862">
    <X>53.100</X>
    <Y>70.273</Y>
    <Z>2139</Z>
  </point>
  <point index="2863">
    <X>114.226</X>
    <Y>69.851</Y>
    <Z>2160</Z>
  </point>
  <point index="2864">
    <X>120.323</X>
    <Y>60.751</Y>
    <Z>2207</Z>
  </point>
  <point index="2865">
    <X>70.498</X>
    <Y>8.850</Y>
    <Z>2224</Z>
  </point>
  <point index="2866">
    <X>13.595</X>
    <Y>22.295</Y>
    <Z>2161</Z>
  </point>
  <point index="2867">
    <X>70.465</X>
    <Y>39.810</Y>
    <Z>2218</Z>
  </point>
  <point index="2868">
    <X>31.041</X>
    <Y>14.736</Y>
    <Z>2297</Z>
  </point>
  <point index="2869">
    <X>90.860</X>
    <Y>12.590</Y>
    <Z>2043</Z>
  </point>
  <point index="2870">
    <X>20.156</X>
    <Y>12.475</Y>
    <Z>2084</Z>
  </point>
  <point index="2871">
    <X>61.510</X>
    <Y>59.515</Y>
    <Z>2162</Z>
  </point>
  <point index="2872">
    <X>52.833</X>
    <Y>70.160</Y>
    <Z>2128</Z>
  </point>
  <point index="2873">
    <X>107.274</X>
    <Y>73.479</Y>
    <Z>2106</Z>
  </point>
  <point index="2874">
    <X>70.874</X>
    <Y>76.944</Y>
    <Z>2284</Z>
  </point>
  <point index="2875">
    <X>108.118</X>
    <Y>73.671</Y>
    <Z>2057</Z>
  </point>
  <point index="2876">
    <X>93.754</X>
    <Y>30.991</Y>
    <Z>2168</Z>
  </point>
  <point index="2877">
    <X>107.898</X>
    <Y>29.112</Y>
    <Z>2070</Z>
  </point>
  <point index="2878">
    <X>56.008</X>
    <Y>50.540</Y>
    <Z>2265</Z>
  </point>
  <point index="2879">
    <X>111.676</X>
    <Y>27.374</Y>
    <Z>2270</Z>
  </point>
  <point index="2880">
    <X>72.194</X>
    <Y>21.271</Y>
    <Z>2247</Z>
  </point>
  <point index="2881">
    <X>118.416</X>
    <Y>64.448</Y>
    <Z>2042</Z>
  </point>
  <point index="2882">
    <X>102.731</X>
    <Y>56.939</Y>
    <Z>2233</Z>
  </point>
  <point index="2883">
    <X>24.675</X>
    <Y>30.429</Y>
    <Z>2255</Z>
  </point>
  <point index="2884">
    <X>78.183</X>
    <Y>58.418</Y>
    <Z>2022</Z>
  </point>
  <point index="2885">
    <X>59.508</X>
    <Y>59.800</Y>
    <Z>2047</Z>
  </point>
  <point index="2886">
    <X>62.414</X>
    <Y>66.012</Y>
    <Z>2214</Z>
  </point>
  <point index="2887">
    <X>107.175</X>
    <Y>64.658</Y>
    <Z>2111</Z>
  </point>
  <point index="2888">
    <X>49.226</X>
    <Y>68.362</Y>
    <Z>2056</Z>
  </point>
  <point index="2889">
    <X>91.171</X>
    <Y>71.917</Y>
    <Z>2056</Z>
  </point>
  <point index="2890">
    <X>92.298</X>
    <Y>20.131</Y>
    <Z>2105</Z>
  </point>
  <point index="2891">
    <X>106.236</X>
    <Y>66.778</Y>
    <Z>2165</Z>
  </point>
  <point index="2892">
    <X>53.470</X>
    <Y>58.840</Y>
    <Z>2155</Z>
  </point>
  <point index="2893">
    <X>99.439</X>
    <Y>10.580</Y>
    <Z>2043</Z>
  </point>
  <point index="2894">
    <X>52.194</X>
    <Y>30.797</Y>
    <Z>2100</Z>
  </point>
  <point index="2895">
    <X>67.721</X>
    <Y>53.671</Y>
    <Z>2080</Z>
  </point>
  <point index="2896">
    <X>109.974</X>
    <Y>37.060</Y>
    <Z>2140</Z>
  </point>
  <point index="2897">
    <X>116.992</X>
    <Y>51.158</Y>
    <Z>2041</Z>
  </point>
  <point index="2898">
    <X>33.821</X>
    <Y>10.328</Y>
    <Z>2177</Z>
  </point>
  <point index="2899">
    <X>14.666</X>
    <Y>38.210</Y>
    <Z>2207</Z>
  </point>
  <point index="2900">
    <X>8.446</X>
    <Y>29.997</Y>
    <Z>2123</Z>
  </point>
  <point index="2901">
    <X>97.738</X>
    <Y>21.684</Y>
    <Z>2154</Z>
  </point>
  <point index="2902">
    <X>76.037</X>
    <Y>26.620</Y>
    <Z>2082</Z>
  </point>
  <point index="2903">
    <X>97.348</X>
    <Y>10.599</Y>
    <Z>2216</Z>
  </point>
  <point index="2904">
    <X>62.531</X>
    <Y>22.479</Y>
    <Z>2221</Z>
  </point>
  <point index="2905">
    <X>108.012</X>
    <Y>59.555</Y>
    <Z>2063</Z>
  </point>
  <point index="2906">
    <X>114.031</X>
    <Y>27.947</Y>
    <Z>2168</Z>
  </point>
  <point index="2907">
    <X>11.006</X>
    <Y>60.662</Y>
    <Z>2049</Z>
  </point>
  <point index="2908">
    <X>88.442</X>
    <Y>55.852</Y>
    <Z>2123</Z>
  </point>
  <point index="2909">
    <X>99.666</X>
    <Y>18.513</Y>
    <Z>2056</Z>
  </point>
  <point index="2910">
    <X>49.265</X>
    <Y>31.479</Y>
    <Z>2052</Z>
  </point>
  <point index="2911">
    <X>69.168</X>
    <Y>72.866</Y>
    <Z>2010</Z>
  </point>
  <point index="2912">
    <X>9.068</X>
    <Y>16.398</Y>
    <Z>2069</Z>
  </point>
  <point index="2913">
    <X>58.827</X>
    <Y>55.032</Y>
    <Z>2008</Z>
  </point>
  <point index="2914">
    <X>58.796</X>
    <Y>64.428</Y>
    <Z>2006</Z>
  </point>
  <point index="2915">
    <X>49.182</X>
    <Y>32.015</Y>
    <Z>2059</Z>
  </point>
  <point index="2916">
    <X>39.747</X>
    <Y>19.078</Y>
    <Z>2157</Z>
  </point>
  <point index="2917">
    <X>30.147</X>
    <Y>76.955</Y>
    <Z>2167</Z>
  </point>
  <point index="2918">
    <X>28.904</X>
    <Y>47.260</Y>
    <Z>2012</Z>
  </point>
  <point index="2919">
    <X>104.663</X>
    <Y>55.291</Y>
    <Z>2256</Z>
  </point>
  <point index="2920">
    <X>17.945</X>
    <Y>16.579</Y>
    <Z>2120</Z>
  </point>
  <point index="2921">
    <X>12.404</X>
    <Y>13.016</Y>
    <Z>2109</Z>
  </point>
  <point index="2922">
    <X>22.454</X>
    <Y>49.535</Y>
    <Z>2217</Z>
  </point>
  <point index="2923">
    <X>11.757</X>
    <Y>28.443</Y>
    <Z>2081</Z>
  </point>
  <point index="2924">
    <X>32.608</X>
    <Y>68.887</Y>
    <Z>2229</Z>
  </point>
  <point index="2925">
    <X>101.227</X>
    <Y>53.590</Y>
    <Z>2146</Z>
  </point>
  <point index="2926">
    <X>20.819</X>
    <Y>71.202</Y>
    <Z>2122</Z>
  </point>
  <point index="2927">
    <X>70.945</X>
    <Y>34.781</Y>
    <Z>2296</Z>
  </point>
  <point index="2928">
    <X>96.220</X>
    <Y>18.884</Y>
    <Z>2274</Z>
  </point>
  <point index="2929">
    <X>55.504</X>
    <Y>58.841</Y>
    <Z>2243</Z>
  </point>
  <point index="2930">
    <X>53.403</X>
    <Y>16.338</Y>
    <Z>2152</Z>
  </point>
  <point index="2931">
    <X>105.457</X>
    <Y>36.196</Y>
    <Z>2210</Z>
  </point>
  <point index="2932">
    <X>23.118</X>
    <Y>46.786</Y>
    <Z>2255</Z>
  </point>
  <point index="2933">
    <X>76.440</X>
    <Y>51.477</Y>
    <Z>2064</Z>
  </point>
  <point index="2934">
    <X>48.467</X>
    <Y>29.159</Y>
    <Z>2121</Z>
  </point>
  <point index="2935">
    <X>88.885</X>
    <Y>22.246</Y>
    <Z>2085</Z>
  </point>
  <point index="2936">
    <X>67.417</X>
    <Y>10.425</Y>
    <Z>2097</Z>
  </point>
  <point index="2937">
    <X>105.463</X>
    <Y>64.350</Y>
    <Z>2210</Z>
  </point>
  <point index="2938">
    <X>112.344</X>
    <Y>75.636</Y>
    <Z>2241</Z>
  </point>
  <point index="2939">
    <X>111.722</X>
    <Y>23.402</Y>
    <Z>2268</Z>
  </point>
  <point index="2940">
    <X>63.439</X>
    <Y>18.646</Y>
    <Z>2273</Z>
  </point>
  <point index="2941">
    <X>68.064</X>
    <Y>65.847</Y>
    <Z>2060</Z>
  </point>
  <point index="2942">
    <X>79.696</X>
    <Y>55.810</Y>
    <Z>2153</Z>
  </point>
  <point index="2943">
    <X>66.975</X>
    <Y>9.923</Y>
    <Z>2123</Z>
  </point>
  <point index="2944">
    <X>16.870</X>
    <Y>27.908</Y>
    <Z>2293</Z>
  </point>
  <point index="2945">
    <X>25.345</X>
    <Y>37.903</Y>
    <Z>2217</Z>
  </point>
  <point index="2946">
    <X>107.030</X>
    <Y>29.180</Y>
    <Z>2120</Z>
  </point>
  <point index="2947">
    <X>97.559</X>
    <Y>56.946</Y>
    <Z>2182</Z>
  </point>
  <point index="2948">
    <X>31.815</X>
    <Y>26.855</Y>
    <Z>2264</Z>
  </point>
  <point index="2949">
    <X>70.076</X>
    <Y>27.563</Y>
    <Z>2156</Z>
  </point>
  <point index="2950">
    <X>62.671</X>
    <Y>11.473</Y>
    <Z>2229</Z>
  </point>
  <point index="2951">
    <X>25.408</X>
    <Y>45.308</Y>
    <Z>2213</Z>
  </point>
  <point index="2952">
    <X>24.085</X>
    <Y>28.668</Y>
    <Z>2289</Z>
  </point>
  <point index="2953">
    <X>73.015</X>
    <Y>55.353</Y>
    <Z>2212</Z>
  </point>
  <point index="2954">
    <X>51.133</X>
    <Y>18.304</Y>
    <Z>2055</Z>
  </point>
  <point index="2955">
    <X>67.982</X>
    <Y>49.081</Y>
    <Z>2065</Z>
  </point>
  <point index="2956">
    <X>25.702</X>
    <Y>17.599</Y>
    <Z>2196</Z>
  </point>
  <point index="2957">
    <X>19.186</X>
    <Y>60.130</Y>
    <Z>2028</Z>
  </point>
  <point index="2958">
    <X>9.024</X>
    <Y>59.676</Y>
    <Z>2073</Z>
  </point>
  <point index="2959">
    <X>30.680</X>
    <Y>30.242</Y>
    <Z>2253</Z>
  </point>
  <point index="2960">
    <X>29.082</X>
    <Y>36.754</Y>
    <Z>2001</Z>
  </point>
  <point index="2961">
    <X>93.537</X>
    <Y>52.146</Y>
    <Z>2158</Z>
  </point>
  <point index="2962">
    <X>11.950</X>
    <Y>49.574</Y>
    <Z>2090</Z>
  </point>
  <point index="2963">
    <X>47.946</X>
    <Y>28.834</Y>
    <Z>2166</Z>
  </point>
  <point index="2964">
    <X>23.095</X>
    <Y>57.348</Y>
    <Z>2254</Z>
  </point>
  <point index="2965">
    <X>90.864</X>
    <Y>15.856</Y>
    <Z>2043</Z>
  </point>
  <point index="2966">
    <X>20.282</X>
    <Y>8.522</Y>
    <Z>2092</Z>
  </point>
  <point index="2967">
    <X>118.478</X>
    <Y>52.597</Y>
    <Z>2047</Z>
  </point>
  <point index="2968">
    <X>116.811</X>
    <Y>16.981</Y>
    <Z>2048</Z>
  </point>
  <point index="2969">
    <X>108.817</X>
    <Y>60.617</Y>
    <Z>2017</Z>
  </point>
  <point index="2970">
    <X>48.774</X>
    <Y>58.982</Y>
    <Z>2095</Z>
  </point>
  <point index="2971">
    <X>38.065</X>
    <Y>67.524</Y>
    <Z>2011</Z>
  </point>
  <point index="2972">
    <X>33.615</X>
    <Y>16.710</Y>
    <Z>2186</Z>
  </point>
  <point index="2973">
    <X>68.405</X>
    <Y>46.515</Y>
    <Z>2040</Z>
  </point>
  <point index="2974">
    <X>101.503</X>
    <Y>62.235</Y>
    <Z>2162</Z>
  </point>
  <point index="2975">
    <X>92.366</X>
    <Y>17.057</Y>
    <Z>2108</Z>
  </point>
  <point index="2976">
    <X>65.736</X>
    <Y>51.939</Y>
    <Z>2194</Z>
  </point>
  <point index="2977">
    <X>106.528</X>
    <Y>56.800</Y>
    <Z>2149</Z>
  </point>
  <point index="2978">
    <X>34.032</X>
    <Y>28.391</Y>
    <Z>2168</Z>
  </point>
  <point index="2979">
    <X>67.272</X>
    <Y>77.062</Y>
    <Z>2106</Z>
  </point>
  <point index="2980">
    <X>9.523</X>
    <Y>26.592</Y>
    <Z>2030</Z>
  </point>
  <point index="2981">
    <X>60.331</X>
    <Y>60.064</Y>
    <Z>2094</Z>
  </point>
  <point index="2982">
    <X>33.778</X>
    <Y>74.693</Y>
    <Z>2179</Z>
  </point>
  <point index="2983">
    <X>90.484</X>
    <Y>69.822</Y>
    <Z>2027</Z>
  </point>
  <point index="2984">
    <X>31.581</X>
    <Y>21.893</Y>
    <Z>2274</Z>
  </point>
  <point index="2985">
    <X>32.649</X>
    <Y>49.878</Y>
    <Z>2228</Z>
  </point>
  <point index="2986">
    <X>20.166</X>
    <Y>61.134</Y>
    <Z>2085</Z>
  </point>
  <point index="2987">
    <X>99.187</X>
    <Y>47.230</Y>
    <Z>2028</Z>
  </point>
  <point index="2988">
    <X>92.699</X>
    <Y>17.837</Y>
    <Z>2122</Z>
  </point>
  <point index="2989">
    <X>96.042</X>
    <Y>74.345</Y>
    <Z>2266</Z>
  </point>
  <point index="2990">
    <X>19.148</X>
    <Y>31.660</Y>
    <Z>2026</Z>
  </point>
  <point index="2991">
    <X>54.324</X>
    <Y>22.898</Y>
    <Z>2192</Z>
  </point>
  <point index="2992">
    <X>16.578</X>
    <Y>50.791</Y>
    <Z>2289</Z>
  </point>
  <point index="2993">
    <X>105.798</X>
    <Y>14.282</Y>
    <Z>2191</Z>
  </point>
  <point index="2994">
    <X>64.538</X>
    <Y>9.928</Y>
    <Z>2263</Z>
  </point>
  <point index="2995">
    <X>61.205</X>
    <Y>32.938</Y>
    <Z>2145</Z>
  </point>
  <point index="2996">
    <X>101.911</X>
    <Y>47.104</Y>
    <Z>2185</Z>
  </point>
  <point index="2997">
    <X>78.335</X>
    <Y>21.194</Y>
    <Z>2035</Z>
  </point>
  <point index="2998">
    <X>70.079</X>
    <Y>73.774</Y>
    <Z>2156</Z>
  </point>
  <point index="2999">
    <X>71.983</X>
    <Y>23.406</Y>
    <Z>2256</Z>
  </point>
  <point index="3000">
    <X>50.481</X>
    <Y>16.453</Y>
    <Z>2026</Z>
  </point>
  <point index="3001">
    <X>49.888</X>
    <Y>27.923</Y>
    <Z>2001</Z>
  </point>
  <point index="3002">
    <X>104.545</X>
    <Y>36.197</Y>
    <Z>2263</Z>
  </point>
  <point index="3003">
    <X>35.124</X>
    <Y>19.879</Y>
    <Z>2121</Z>
  </point>
  <point index="3004">
    <X>97.385</X>
    <Y>23.056</Y>
    <Z>2211</Z>
  </point>
  <point index="3005">
    <X>67.586</X>
    <Y>28.936</Y>
    <Z>2088</Z>
  </point>
  <point index="3006">
    <X>66.478</X>
    <Y>24.234</Y>
    <Z>2151</Z>
  </point>
  <point index="3007">
    <X>63.365</X>
    <Y>55.814</Y>
    <Z>2269</Z>
  </point>
  <point index="3008">
    <X>120.734</X>
    <Y>28.339</Y>
    <Z>2242</Z>
  </point>
  <point index="3009">
    <X>7.124</X>
    <Y>26.838</Y>
    <Z>2237</Z>
  </point>
  <point index="3010">
    <X>22.323</X>
    <Y>29.684</Y>
    <Z>2209</Z>
  </point>
  <point index="3011">
    <X>34.401</X>
    <Y>16.405</Y>
    <Z>2152</Z>
  </point>
  <point index="3012">
    <X>115.576</X>
    <Y>27.284</Y>
    <Z>2102</Z>
  </point>
  <point index="3013">
    <X>27.013</X>
    <Y>51.081</Y>
    <Z>2121</Z>
  </point>
  <point index="3014">
    <X>118.344</X>
    <Y>62.356</Y>
    <Z>2036</Z>
  </point>
  <point index="3015">
    <X>35.361</X>
    <Y>31.303</Y>
    <Z>2111</Z>
  </point>
  <point index="3016">
    <X>106.411</X>
    <Y>13.763</Y>
    <Z>2155</Z>
  </point>
  <point index="3017">
    <X>59.140</X>
    <Y>13.510</Y>
    <Z>2026</Z>
  </point>
  <point index="3018">
    <X>24.483</X>
    <Y>19.224</Y>
    <Z>2266</Z>
  </point>
  <point index="3019">
    <X>35.682</X>
    <Y>26.539</Y>
    <Z>2097</Z>
  </point>
  <point index="3020">
    <X>96.350</X>
    <Y>61.995</Y>
    <Z>2279</Z>
  </point>
  <point index="3021">
    <X>71.725</X>
    <Y>32.032</Y>
    <Z>2268</Z>
  </point>
  <point index="3022">
    <X>95.033</X>
    <Y>26.099</Y>
    <Z>2223</Z>
  </point>
  <point index="3023">
    <X>34.839</X>
    <Y>73.943</Y>
    <Z>2133</Z>
  </point>
  <point index="3024">
    <X>28.815</X>
    <Y>60.680</Y>
    <Z>2017</Z>
  </point>
  <point index="3025">
    <X>95.333</X>
    <Y>61.699</Y>
    <Z>2236</Z>
  </point>
  <point index="3026">
    <X>68.366</X>
    <Y>29.180</Y>
    <Z>2043</Z>
  </point>
  <point index="3027">
    <X>102.438</X>
    <Y>17.693</Y>
    <Z>2216</Z>
  </point>
  <point index="3028">
    <X>117.974</X>
    <Y>24.211</Y>
    <Z>2004</Z>
  </point>
  <point index="3029">
    <X>20.742</X>
    <Y>18.235</Y>
    <Z>2118</Z>
  </point>
  <point index="3030">
    <X>30.960</X>
    <Y>30.771</Y>
    <Z>2298</Z>
  </point>
  <point index="3031">
    <X>10.175</X>
    <Y>20.505</Y>
    <Z>2013</Z>
  </point>
  <point index="3032">
    <X>47.648</X>
    <Y>58.984</Y>
    <Z>2192</Z>
  </point>
  <point index="3033">
    <X>34.277</X>
    <Y>65.425</Y>
    <Z>2158</Z>
  </point>
  <point index="3034">
    <X>98.928</X>
    <Y>63.349</Y>
    <Z>2013</Z>
  </point>
  <point index="3035">
    <X>61.106</X>
    <Y>8.238</Y>
    <Z>2139</Z>
  </point>
  <point index="3036">
    <X>20.831</X>
    <Y>52.858</Y>
    <Z>2123</Z>
  </point>
  <point index="3037">
    <X>25.223</X>
    <Y>21.729</Y>
    <Z>2224</Z>
  </point>
  <point index="3038">
    <X>17.463</X>
    <Y>74.231</Y>
    <Z>2198</Z>
  </point>
  <point index="3039">
    <X>108.871</X>
    <Y>52.256</Y>
    <Z>2014</Z>
  </point>
  <point index="3040">
    <X>67.535</X>
    <Y>11.032</Y>
    <Z>2090</Z>
  </point>
  <point index="3041">
    <X>60.872</X>
    <Y>24.335</Y>
    <Z>2126</Z>
  </point>
  <point index="3042">
    <X>97.811</X>
    <Y>28.201</Y>
    <Z>2142</Z>
  </point>
  <point index="3043">
    <X>19.589</X>
    <Y>53.930</Y>
    <Z>2052</Z>
  </point>
  <point index="3044">
    <X>37.023</X>
    <Y>15.953</Y>
    <Z>2039</Z>
  </point>
  <point index="3045">
    <X>76.752</X>
    <Y>57.807</Y>
    <Z>2051</Z>
  </point>
  <point index="3046">
    <X>25.001</X>
    <Y>10.431</Y>
    <Z>2237</Z>
  </point>
  <point index="3047">
    <X>102.226</X>
    <Y>38.847</Y>
    <Z>2204</Z>
  </point>
  <point index="3048">
    <X>58.938</X>
    <Y>64.442</Y>
    <Z>2014</Z>
  </point>
  <point index="3049">
    <X>11.425</X>
    <Y>32.676</Y>
    <Z>2067</Z>
  </point>
  <point index="3050">
    <X>105.829</X>
    <Y>36.316</Y>
    <Z>2189</Z>
  </point>
  <point index="3051">
    <X>106.769</X>
    <Y>23.199</Y>
    <Z>2135</Z>
  </point>
  <point index="3052">
    <X>51.059</X>
    <Y>23.132</Y>
    <Z>2051</Z>
  </point>
  <point index="3053">
    <X>105.539</X>
    <Y>57.331</Y>
    <Z>2206</Z>
  </point>
  <point index="3054">
    <X>111.757</X>
    <Y>32.670</Y>
    <Z>2266</Z>
  </point>
  <point index="3055">
    <X>112.198</X>
    <Y>25.765</Y>
    <Z>2247</Z>
  </point>
  <point index="3056">
    <X>26.553</X>
    <Y>52.278</Y>
    <Z>2147</Z>
  </point>
  <point index="3057">
    <X>37.126</X>
    <Y>26.929</Y>
    <Z>2035</Z>
  </point>
  <point index="3058">
    <X>92.101</X>
    <Y>21.733</Y>
    <Z>2096</Z>
  </point>
  <point index="3059">
    <X>104.946</X>
    <Y>56.516</Y>
    <Z>2240</Z>
  </point>
  <point index="3060">
    <X>51.063</X>
    <Y>14.794</Y>
    <Z>2052</Z>
  </point>
  <point index="3061">
    <X>37.465</X>
    <Y>25.546</Y>
    <Z>2020</Z>
  </point>
  <point index="3062">
    <X>100.386</X>
    <Y>19.425</Y>
    <Z>2098</Z>
  </point>
  <point index="3063">
    <X>95.977</X>
    <Y>63.041</Y>
    <Z>2263</Z>
  </point>
  <point index="3064">
    <X>52.215</X>
    <Y>55.809</Y>
    <Z>2101</Z>
  </point>
  <point index="3065">
    <X>32.563</X>
    <Y>27.095</Y>
    <Z>2231</Z>
  </point>
  <point index="3066">
    <X>80.670</X>
    <Y>61.322</Y>
    <Z>2237</Z>
  </point>
  <point index="3067">
    <X>21.132</X>
    <Y>44.566</Y>
    <Z>2140</Z>
  </point>
  <point index="3068">
    <X>48.259</X>
    <Y>16.370</Y>
    <Z>2139</Z>
  </point>
  <point index="3069">
    <X>29.055</X>
    <Y>20.176</Y>
    <Z>2003</Z>
  </point>
  <point index="3070">
    <X>53.265</X>
    <Y>18.603</Y>
    <Z>2146</Z>
  </point>
  <point index="3071">
    <X>61.893</X>
    <Y>65.507</Y>
    <Z>2184</Z>
  </point>
  <point index="3072">
    <X>101.916</X>
    <Y>46.064</Y>
    <Z>2186</Z>
  </point>
  <point index="3073">
    <X>77.292</X>
    <Y>18.894</Y>
    <Z>2028</Z>
  </point>
  <point index="3074">
    <X>77.285</X>
    <Y>22.392</Y>
    <Z>2028</Z>
  </point>
  <point index="3075">
    <X>58.324</X>
    <Y>67.614</Y>
    <Z>2059</Z>
  </point>
  <point index="3076">
    <X>65.983</X>
    <Y>31.006</Y>
    <Z>2180</Z>
  </point>
  <point index="3077">
    <X>66.879</X>
    <Y>53.037</Y>
    <Z>2128</Z>
  </point>
  <point index="3078">
    <X>29.411</X>
    <Y>37.342</Y>
    <Z>2049</Z>
  </point>
  <point index="3079">
    <X>110.444</X>
    <Y>59.073</Y>
    <Z>2215</Z>
  </point>
  <point index="3080">
    <X>32.853</X>
    <Y>57.468</Y>
    <Z>2219</Z>
  </point>
  <point index="3081">
    <X>38.295</X>
    <Y>25.340</Y>
    <Z>2031</Z>
  </point>
  <point index="3082">
    <X>69.046</X>
    <Y>11.425</Y>
    <Z>2003</Z>
  </point>
  <point index="3083">
    <X>25.337</X>
    <Y>75.035</Y>
    <Z>2217</Z>
  </point>
  <point index="3084">
    <X>65.850</X>
    <Y>51.890</Y>
    <Z>2188</Z>
  </point>
  <point index="3085">
    <X>40.284</X>
    <Y>24.087</Y>
    <Z>2203</Z>
  </point>
  <point index="3086">
    <X>102.324</X>
    <Y>25.122</Y>
    <Z>2209</Z>
  </point>
  <point index="3087">
    <X>120.327</X>
    <Y>25.419</Y>
    <Z>2207</Z>
  </point>
  <point index="3088">
    <X>17.670</X>
    <Y>11.346</Y>
    <Z>2165</Z>
  </point>
  <point index="3089">
    <X>116.795</X>
    <Y>34.039</Y>
    <Z>2049</Z>
  </point>
  <point index="3090">
    <X>115.669</X>
    <Y>23.818</Y>
    <Z>2098</Z>
  </point>
  <point index="3091">
    <X>79.994</X>
    <Y>62.657</Y>
    <Z>2178</Z>
  </point>
  <point index="3092">
    <X>103.390</X>
    <Y>34.343</Y>
    <Z>2271</Z>
  </point>
  <point index="3093">
    <X>30.540</X>
    <Y>10.082</Y>
    <Z>2231</Z>
  </point>
  <point index="3094">
    <X>21.012</X>
    <Y>39.770</Y>
    <Z>2134</Z>
  </point>
  <point index="3095">
    <X>29.435</X>
    <Y>50.911</Y>
    <Z>2053</Z>
  </point>
  <point index="3096">
    <X>54.964</X>
    <Y>34.109</Y>
    <Z>2220</Z>
  </point>
  <point index="3097">
    <X>110.853</X>
    <Y>52.772</Y>
    <Z>2281</Z>
  </point>
  <point index="3098">
    <X>22.566</X>
    <Y>21.183</Y>
    <Z>2223</Z>
  </point>
  <point index="3099">
    <X>108.818</X>
    <Y>30.215</Y>
    <Z>2017</Z>
  </point>
  <point index="3100">
    <X>62.819</X>
    <Y>70.539</Y>
    <Z>2238</Z>
  </point>
  <point index="3101">
    <X>115.012</X>
    <Y>22.904</Y>
    <Z>2126</Z>
  </point>
  <point index="3102">
    <X>12.217</X>
    <Y>20.962</Y>
    <Z>2101</Z>
  </point>
  <point index="3103">
    <X>6.835</X>
    <Y>64.337</Y>
    <Z>2262</Z>
  </point>
  <point index="3104">
    <X>117.635</X>
    <Y>28.916</Y>
    <Z>2013</Z>
  </point>
  <point index="3105">
    <X>110.468</X>
    <Y>34.675</Y>
    <Z>2219</Z>
  </point>
  <point index="3106">
    <X>55.551</X>
    <Y>9.692</Y>
    <Z>2245</Z>
  </point>
  <point index="3107">
    <X>33.357</X>
    <Y>67.706</Y>
    <Z>2197</Z>
  </point>
  <point index="3108">
    <X>57.350</X>
    <Y>13.477</Y>
    <Z>2216</Z>
  </point>
  <point index="3109">
    <X>31.475</X>
    <Y>15.171</Y>
    <Z>2278</Z>
  </point>
  <point index="3110">
    <X>15.857</X>
    <Y>72.720</Y>
    <Z>2258</Z>
  </point>
  <point index="3111">
    <X>98.550</X>
    <Y>15.945</Y>
    <Z>2023</Z>
  </point>
  <point index="3112">
    <X>55.520</X>
    <Y>38.101</Y>
    <Z>2244</Z>
  </point>
  <point index="3113">
    <X>102.545</X>
    <Y>12.832</Y>
    <Z>2222</Z>
  </point>
  <point index="3114">
    <X>76.571</X>
    <Y>59.649</Y>
    <Z>2059</Z>
  </point>
  <point index="3115">
    <X>20.046</X>
    <Y>26.341</Y>
    <Z>2078</Z>
  </point>
  <point index="3116">
    <X>20.271</X>
    <Y>21.703</Y>
    <Z>2091</Z>
  </point>
  <point index="3117">
    <X>75.393</X>
    <Y>11.959</Y>
    <Z>2109</Z>
  </point>
  <point index="3118">
    <X>15.767</X>
    <Y>13.102</Y>
    <Z>2254</Z>
  </point>
  <point index="3119">
    <X>100.390</X>
    <Y>49.823</Y>
    <Z>2098</Z>
  </point>
  <point index="3120">
    <X>97.429</X>
    <Y>67.088</Y>
    <Z>2203</Z>
  </point>
  <point index="3121">
    <X>99.717</X>
    <Y>54.806</Y>
    <Z>2059</Z>
  </point>
  <point index="3122">
    <X>106.309</X>
    <Y>66.553</Y>
    <Z>2161</Z>
  </point>
  <point index="3123">
    <X>70.464</X>
    <Y>8.774</Y>
    <Z>2218</Z>
  </point>
  <point index="3124">
    <X>56.945</X>
    <Y>35.507</Y>
    <Z>2281</Z>
  </point>
  <point index="3125">
    <X>54.139</X>
    <Y>27.451</Y>
    <Z>2184</Z>
  </point>
  <point index="3126">
    <X>89.450</X>
    <Y>61.905</Y>
    <Z>2036</Z>
  </point>
  <point index="3127">
    <X>30.950</X>
    <Y>32.771</Y>
    <Z>2297</Z>
  </point>
  <point index="3128">
    <X>88.232</X>
    <Y>16.380</Y>
    <Z>2142</Z>
  </point>
  <point index="3129">
    <X>115.869</X>
    <Y>62.529</Y>
    <Z>2089</Z>
  </point>
  <point index="3130">
    <X>31.252</X>
    <Y>13.826</Y>
    <Z>2288</Z>
  </point>
  <point index="3131">
    <X>105.260</X>
    <Y>16.105</Y>
    <Z>2222</Z>
  </point>
  <point index="3132">
    <X>47.717</X>
    <Y>64.508</Y>
    <Z>2186</Z>
  </point>
  <point index="3133">
    <X>74.828</X>
    <Y>55.974</Y>
    <Z>2134</Z>
  </point>
  <point index="3134">
    <X>112.686</X>
    <Y>58.535</Y>
    <Z>2226</Z>
  </point>
  <point index="3135">
    <X>93.036</X>
    <Y>58.608</Y>
    <Z>2137</Z>
  </point>
  <point index="3136">
    <X>54.823</X>
    <Y>28.550</Y>
    <Z>2214</Z>
  </point>
  <point index="3137">
    <X>25.108</X>
    <Y>40.576</Y>
    <Z>2230</Z>
  </point>
  <point index="3138">
    <X>28.917</X>
    <Y>75.174</Y>
    <Z>2011</Z>
  </point>
  <point index="3139">
    <X>49.776</X>
    <Y>29.118</Y>
    <Z>2008</Z>
  </point>
  <point index="3140">
    <X>39.600</X>
    <Y>24.876</Y>
    <Z>2144</Z>
  </point>
  <point index="3141">
    <X>119.630</X>
    <Y>58.056</Y>
    <Z>2147</Z>
  </point>
  <point index="3142">
    <X>11.803</X>
    <Y>35.008</Y>
    <Z>2083</Z>
  </point>
  <point index="3143">
    <X>64.372</X>
    <Y>33.437</Y>
    <Z>2273</Z>
  </point>
  <point index="3144">
    <X>73.054</X>
    <Y>48.072</Y>
    <Z>2210</Z>
  </point>
  <point index="3145">
    <X>11.010</X>
    <Y>64.536</Y>
    <Z>2049</Z>
  </point>
  <point index="3146">
    <X>33.054</X>
    <Y>16.510</Y>
    <Z>2210</Z>
  </point>
  <point index="3147">
    <X>71.910</X>
    <Y>52.994</Y>
    <Z>2260</Z>
  </point>
  <point index="3148">
    <X>31.722</X>
    <Y>28.214</Y>
    <Z>2268</Z>
  </point>
  <point index="3149">
    <X>22.763</X>
    <Y>69.957</Y>
    <Z>2234</Z>
  </point>
  <point index="3150">
    <X>69.254</X>
    <Y>14.998</Y>
    <Z>2024</Z>
  </point>
  <point index="3151">
    <X>66.056</X>
    <Y>11.248</Y>
    <Z>2176</Z>
  </point>
  <point index="3152">
    <X>71.719</X>
    <Y>65.945</Y>
    <Z>2268</Z>
  </point>
  <point index="3153">
    <X>19.939</X>
    <Y>53.771</Y>
    <Z>2072</Z>
  </point>
  <point index="3154">
    <X>96.488</X>
    <Y>61.280</Y>
    <Z>2285</Z>
  </point>
  <point index="3155">
    <X>52.752</X>
    <Y>61.520</Y>
    <Z>2124</Z>
  </point>
  <point index="3156">
    <X>50.180</X>
    <Y>21.649</Y>
    <Z>2013</Z>
  </point>
  <point index="3157">
    <X>35.359</X>
    <Y>50.087</Y>
    <Z>2111</Z>
  </point>
  <point index="3158">
    <X>58.455</X>
    <Y>8.069</Y>
    <Z>2038</Z>
  </point>
  <point index="3159">
    <X>94.207</X>
    <Y>75.959</Y>
    <Z>2187</Z>
  </point>
  <point index="3160">
    <X>38.232</X>
    <Y>65.625</Y>
    <Z>2026</Z>
  </point>
  <point index="3161">
    <X>65.776</X>
    <Y>52.725</Y>
    <Z>2192</Z>
  </point>
  <point index="3162">
    <X>61.101</X>
    <Y>22.804</Y>
    <Z>2139</Z>
  </point>
  <point index="3163">
    <X>87.999</X>
    <Y>68.771</Y>
    <Z>2162</Z>
  </point>
  <point index="3164">
    <X>20.902</X>
    <Y>61.742</Y>
    <Z>2127</Z>
  </point>
  <point index="3165">
    <X>32.166</X>
    <Y>49.731</Y>
    <Z>2249</Z>
  </point>
  <point index="3166">
    <X>57.854</X>
    <Y>8.408</Y>
    <Z>2135</Z>
  </point>
  <point index="3167">
    <X>71.300</X>
    <Y>75.197</Y>
    <Z>2286</Z>
  </point>
  <point index="3168">
    <X>96.300</X>
    <Y>28.437</Y>
    <Z>2277</Z>
  </point>
  <point index="3169">
    <X>55.207</X>
    <Y>26.097</Y>
    <Z>2230</Z>
  </point>
  <point index="3170">
    <X>57.100</X>
    <Y>36.663</Y>
    <Z>2256</Z>
  </point>
  <point index="3171">
    <X>61.709</X>
    <Y>73.243</Y>
    <Z>2174</Z>
  </point>
  <point index="3172">
    <X>63.786</X>
    <Y>69.114</Y>
    <Z>2293</Z>
  </point>
  <point index="3173">
    <X>65.915</X>
    <Y>63.831</Y>
    <Z>2184</Z>
  </point>
  <point index="3174">
    <X>110.748</X>
    <Y>62.708</Y>
    <Z>2264</Z>
  </point>
  <point index="3175">
    <X>94.796</X>
    <Y>68.510</Y>
    <Z>2212</Z>
  </point>
  <point index="3176">
    <X>113.780</X>
    <Y>16.170</Y>
    <Z>2179</Z>
  </point>
  <point index="3177">
    <X>51.581</X>
    <Y>61.957</Y>
    <Z>2074</Z>
  </point>
  <point index="3178">
    <X>20.973</X>
    <Y>10.613</Y>
    <Z>2131</Z>
  </point>
  <point index="3179">
    <X>90.361</X>
    <Y>65.196</Y>
    <Z>2021</Z>
  </point>
  <point index="3180">
    <X>100.251</X>
    <Y>12.239</Y>
    <Z>2090</Z>
  </point>
  <point index="3181">
    <X>99.404</X>
    <Y>62.780</Y>
    <Z>2041</Z>
  </point>
  <point index="3182">
    <X>79.729</X>
    <Y>63.733</Y>
    <Z>2155</Z>
  </point>
  <point index="3183">
    <X>17.506</X>
    <Y>17.337</Y>
    <Z>2191</Z>
  </point>
  <point index="3184">
    <X>74.403</X>
    <Y>31.180</Y>
    <Z>2152</Z>
  </point>
  <point index="3185">
    <X>31.941</X>
    <Y>21.084</Y>
    <Z>2258</Z>
  </point>
  <point index="3186">
    <X>11.896</X>
    <Y>66.196</Y>
    <Z>2087</Z>
  </point>
  <point index="3187">
    <X>15.698</X>
    <Y>13.422</Y>
    <Z>2251</Z>
  </point>
  <point index="3188">
    <X>65.786</X>
    <Y>16.509</Y>
    <Z>2191</Z>
  </point>
  <point index="3189">
    <X>89.288</X>
    <Y>22.762</Y>
    <Z>2050</Z>
  </point>
  <point index="3190">
    <X>90.746</X>
    <Y>63.134</Y>
    <Z>2038</Z>
  </point>
  <point index="3191">
    <X>18.544</X>
    <Y>51.910</Y>
    <Z>2024</Z>
  </point>
  <point index="3192">
    <X>6.682</X>
    <Y>58.751</Y>
    <Z>2276</Z>
  </point>
  <point index="3193">
    <X>49.718</X>
    <Y>23.373</Y>
    <Z>2013</Z>
  </point>
  <point index="3194">
    <X>99.896</X>
    <Y>67.133</Y>
    <Z>2069</Z>
  </point>
  <point index="3195">
    <X>71.055</X>
    <Y>71.221</Y>
    <Z>2296</Z>
  </point>
  <point index="3196">
    <X>14.361</X>
    <Y>24.711</Y>
    <Z>2194</Z>
  </point>
  <point index="3197">
    <X>50.653</X>
    <Y>65.392</Y>
    <Z>2034</Z>
  </point>
  <point index="3198">
    <X>60.808</X>
    <Y>66.252</Y>
    <Z>2122</Z>
  </point>
  <point index="3199">
    <X>59.240</X>
    <Y>9.606</Y>
    <Z>2031</Z>
  </point>
  <point index="3200">
    <X>108.698</X>
    <Y>22.374</Y>
    <Z>2023</Z>
  </point>
  <point index="3201">
    <X>11.379</X>
    <Y>23.502</Y>
    <Z>2065</Z>
  </point>
  <point index="3202">
    <X>37.663</X>
    <Y>54.544</Y>
    <Z>2012</Z>
  </point>
  <point index="3203">
    <X>71.252</X>
    <Y>10.084</Y>
    <Z>2288</Z>
  </point>
  <point index="3204">
    <X>94.476</X>
    <Y>57.972</Y>
    <Z>2199</Z>
  </point>
  <point index="3205">
    <X>6.729</X>
    <Y>22.870</Y>
    <Z>2272</Z>
  </point>
  <point index="3206">
    <X>40.328</X>
    <Y>29.115</Y>
    <Z>2207</Z>
  </point>
  <point index="3207">
    <X>56.376</X>
    <Y>65.293</Y>
    <Z>2281</Z>
  </point>
  <point index="3208">
    <X>105.967</X>
    <Y>48.692</Y>
    <Z>2181</Z>
  </point>
  <point index="3209">
    <X>106.848</X>
    <Y>6.922</Y>
    <Z>2130</Z>
  </point>
  <point index="3210">
    <X>112.533</X>
    <Y>72.516</Y>
    <Z>2233</Z>
  </point>
  <point index="3211">
    <X>64.732</X>
    <Y>31.442</Y>
    <Z>2252</Z>
  </point>
  <point index="3212">
    <X>63.590</X>
    <Y>18.478</Y>
    <Z>2282</Z>
  </point>
  <point index="3213">
    <X>26.894</X>
    <Y>8.581</Y>
    <Z>2127</Z>
  </point>
  <point index="3214">
    <X>52.199</X>
    <Y>66.505</Y>
    <Z>2100</Z>
  </point>
  <point index="3215">
    <X>108.927</X>
    <Y>66.234</Y>
    <Z>2010</Z>
  </point>
  <point index="3216">
    <X>35.502</X>
    <Y>53.855</Y>
    <Z>2105</Z>
  </point>
  <point index="3217">
    <X>71.545</X>
    <Y>23.537</Y>
    <Z>2275</Z>
  </point>
  <point index="3218">
    <X>108.203</X>
    <Y>49.753</Y>
    <Z>2052</Z>
  </point>
  <point index="3219">
    <X>100.946</X>
    <Y>48.696</Y>
    <Z>2130</Z>
  </point>
  <point index="3220">
    <X>76.613</X>
    <Y>63.449</Y>
    <Z>2057</Z>
  </point>
  <point index="3221">
    <X>120.085</X>
    <Y>29.445</Y>
    <Z>2186</Z>
  </point>
  <point index="3222">
    <X>119.005</X>
    <Y>60.124</Y>
    <Z>2093</Z>
  </point>
  <point index="3223">
    <X>69.716</X>
    <Y>74.967</Y>
    <Z>2098</Z>
  </point>
  <point index="3224">
    <X>68.400</X>
    <Y>28.204</Y>
    <Z>2041</Z>
  </point>
  <point index="3225">
    <X>78.904</X>
    <Y>57.724</Y>
    <Z>2084</Z>
  </point>
  <point index="3226">
    <X>88.099</X>
    <Y>54.213</Y>
    <Z>2153</Z>
  </point>
  <point index="3227">
    <X>30.277</X>
    <Y>34.860</Y>
    <Z>2188</Z>
  </point>
  <point index="3228">
    <X>18.951</X>
    <Y>28.955</Y>
    <Z>2015</Z>
  </point>
  <point index="3229">
    <X>50.553</X>
    <Y>65.857</Y>
    <Z>2030</Z>
  </point>
  <point index="3230">
    <X>33.380</X>
    <Y>18.369</Y>
    <Z>2196</Z>
  </point>
  <point index="3231">
    <X>99.810</X>
    <Y>57.448</Y>
    <Z>2064</Z>
  </point>
  <point index="3232">
    <X>34.570</X>
    <Y>51.042</Y>
    <Z>2145</Z>
  </point>
  <point index="3233">
    <X>9.436</X>
    <Y>70.183</Y>
    <Z>2037</Z>
  </point>
  <point index="3234">
    <X>99.205</X>
    <Y>36.080</Y>
    <Z>2029</Z>
  </point>
  <point index="3235">
    <X>34.039</X>
    <Y>71.875</Y>
    <Z>2168</Z>
  </point>
  <point index="3236">
    <X>19.501</X>
    <Y>51.979</Y>
    <Z>2046</Z>
  </point>
  <point index="3237">
    <X>16.708</X>
    <Y>35.784</Y>
    <Z>2295</Z>
  </point>
  <point index="3238">
    <X>80.513</X>
    <Y>64.414</Y>
    <Z>2223</Z>
  </point>
  <point index="3239">
    <X>15.299</X>
    <Y>53.694</Y>
    <Z>2234</Z>
  </point>
  <point index="3240">
    <X>105.316</X>
    <Y>69.195</Y>
    <Z>2218</Z>
  </point>
  <point index="3241">
    <X>78.426</X>
    <Y>54.440</Y>
    <Z>2043</Z>
  </point>
  <point index="3242">
    <X>103.343</X>
    <Y>33.377</Y>
    <Z>2268</Z>
  </point>
  <point index="3243">
    <X>17.749</X>
    <Y>73.430</Y>
    <Z>2152</Z>
  </point>
  <point index="3244">
    <X>57.518</X>
    <Y>16.772</Y>
    <Z>2189</Z>
  </point>
  <point index="3245">
    <X>95.507</X>
    <Y>68.178</Y>
    <Z>2243</Z>
  </point>
  <point index="3246">
    <X>54.972</X>
    <Y>55.786</Y>
    <Z>2220</Z>
  </point>
  <point index="3247">
    <X>27.790</X>
    <Y>61.455</Y>
    <Z>2076</Z>
  </point>
  <point index="3248">
    <X>36.139</X>
    <Y>68.579</Y>
    <Z>2077</Z>
  </point>
  <point index="3249">
    <X>67.689</X>
    <Y>36.116</Y>
    <Z>2082</Z>
  </point>
  <point index="3250">
    <X>106.535</X>
    <Y>60.815</Y>
    <Z>2148</Z>
  </point>
  <point index="3251">
    <X>68.902</X>
    <Y>49.804</Y>
    <Z>2012</Z>
  </point>
  <point index="3252">
    <X>11.233</X>
    <Y>69.798</Y>
    <Z>2059</Z>
  </point>
  <point index="3253">
    <X>91.964</X>
    <Y>28.628</Y>
    <Z>2090</Z>
  </point>
  <point index="3254">
    <X>22.719</X>
    <Y>27.472</Y>
    <Z>2232</Z>
  </point>
  <point index="3255">
    <X>60.292</X>
    <Y>10.622</Y>
    <Z>2092</Z>
  </point>
  <point index="3256">
    <X>21.136</X>
    <Y>72.316</Y>
    <Z>2141</Z>
  </point>
  <point index="3257">
    <X>100.457</X>
    <Y>24.097</Y>
    <Z>2102</Z>
  </point>
  <point index="3258">
    <X>20.306</X>
    <Y>50.433</Y>
    <Z>2093</Z>
  </point>
  <point index="3259">
    <X>18.459</X>
    <Y>68.671</Y>
    <Z>2038</Z>
  </point>
  <point index="3260">
    <X>116.027</X>
    <Y>22.056</Y>
    <Z>2082</Z>
  </point>
  <point index="3261">
    <X>23.159</X>
    <Y>10.006</Y>
    <Z>2257</Z>
  </point>
  <point index="3262">
    <X>109.760</X>
    <Y>57.999</Y>
    <Z>2105</Z>
  </point>
  <point index="3263">
    <X>16.774</X>
    <Y>48.639</Y>
    <Z>2298</Z>
  </point>
  <point index="3264">
    <X>108.709</X>
    <Y>60.018</Y>
    <Z>2023</Z>
  </point>
  <point index="3265">
    <X>76.500</X>
    <Y>66.700</Y>
    <Z>2062</Z>
  </point>
  <point index="3266">
    <X>98.567</X>
    <Y>37.928</Y>
    <Z>2020</Z>
  </point>
  <point index="3267">
    <X>25.055</X>
    <Y>29.045</Y>
    <Z>2233</Z>
  </point>
  <point index="3268">
    <X>35.707</X>
    <Y>71.024</Y>
    <Z>2096</Z>
  </point>
  <point index="3269">
    <X>105.879</X>
    <Y>32.037</Y>
    <Z>2186</Z>
  </point>
  <point index="3270">
    <X>61.079</X>
    <Y>77.113</Y>
    <Z>2137</Z>
  </point>
  <point index="3271">
    <X>104.631</X>
    <Y>24.117</Y>
    <Z>2258</Z>
  </point>
  <point index="3272">
    <X>100.588</X>
    <Y>14.417</Y>
    <Z>2109</Z>
  </point>
  <point index="3273">
    <X>32.845</X>
    <Y>53.676</Y>
    <Z>2219</Z>
  </point>
  <point index="3274">
    <X>58.785</X>
    <Y>22.027</Y>
    <Z>2005</Z>
  </point>
  <point index="3275">
    <X>66.640</X>
    <Y>51.743</Y>
    <Z>2142</Z>
  </point>
  <point index="3276">
    <X>69.155</X>
    <Y>55.085</Y>
    <Z>2008</Z>
  </point>
  <point index="3277">
    <X>14.262</X>
    <Y>55.358</Y>
    <Z>2189</Z>
  </point>
  <point index="3278">
    <X>111.866</X>
    <Y>10.844</Y>
    <Z>2261</Z>
  </point>
  <point index="3279">
    <X>90.851</X>
    <Y>24.810</Y>
    <Z>2042</Z>
  </point>
  <point index="3280">
    <X>74.010</X>
    <Y>30.541</Y>
    <Z>2169</Z>
  </point>
  <point index="3281">
    <X>13.493</X>
    <Y>36.481</Y>
    <Z>2156</Z>
  </point>
  <point index="3282">
    <X>60.850</X>
    <Y>25.158</Y>
    <Z>2124</Z>
  </point>
  <point index="3283">
    <X>53.605</X>
    <Y>29.718</Y>
    <Z>2161</Z>
  </point>
  <point index="3284">
    <X>50.392</X>
    <Y>67.376</Y>
    <Z>2023</Z>
  </point>
  <point index="3285">
    <X>55.354</X>
    <Y>20.879</Y>
    <Z>2236</Z>
  </point>
  <point index="3286">
    <X>37.860</X>
    <Y>20.982</Y>
    <Z>2003</Z>
  </point>
  <point index="3287">
    <X>17.368</X>
    <Y>49.491</Y>
    <Z>2213</Z>
  </point>
  <point index="3288">
    <X>63.238</X>
    <Y>30.917</Y>
    <Z>2262</Z>
  </point>
  <point index="3289">
    <X>93.491</X>
    <Y>63.769</Y>
    <Z>2156</Z>
  </point>
  <point index="3290">
    <X>100.033</X>
    <Y>65.330</Y>
    <Z>2077</Z>
  </point>
  <point index="3291">
    <X>30.831</X>
    <Y>21.248</Y>
    <Z>2277</Z>
  </point>
  <point index="3292">
    <X>30.280</X>
    <Y>24.492</Y>
    <Z>2189</Z>
  </point>
  <point index="3293">
    <X>55.755</X>
    <Y>24.033</Y>
    <Z>2254</Z>
  </point>
  <point index="3294">
    <X>34.046</X>
    <Y>58.160</Y>
    <Z>2168</Z>
  </point>
  <point index="3295">
    <X>58.884</X>
    <Y>48.268</Y>
    <Z>2011</Z>
  </point>
  <point index="3296">
    <X>54.469</X>
    <Y>22.076</Y>
    <Z>2198</Z>
  </point>
  <point index="3297">
    <X>49.345</X>
    <Y>68.485</Y>
    <Z>2045</Z>
  </point>
  <point index="3298">
    <X>79.921</X>
    <Y>66.074</Y>
    <Z>2172</Z>
  </point>
  <point index="3299">
    <X>24.924</X>
    <Y>39.614</Y>
    <Z>2241</Z>
  </point>
  <point index="3300">
    <X>10.010</X>
    <Y>57.804</Y>
    <Z>2006</Z>
  </point>
  <point index="3301">
    <X>63.911</X>
    <Y>57.107</Y>
    <Z>2299</Z>
  </point>
  <point index="3302">
    <X>116.633</X>
    <Y>18.303</Y>
    <Z>2056</Z>
  </point>
  <point index="3303">
    <X>111.236</X>
    <Y>50.423</Y>
    <Z>2289</Z>
  </point>
  <point index="3304">
    <X>29.079</X>
    <Y>22.914</Y>
    <Z>2002</Z>
  </point>
  <point index="3305">
    <X>77.552</X>
    <Y>72.307</Y>
    <Z>2016</Z>
  </point>
  <point index="3306">
    <X>79.610</X>
    <Y>28.667</Y>
    <Z>2145</Z>
  </point>
  <point index="3307">
    <X>15.752</X>
    <Y>56.714</Y>
    <Z>2254</Z>
  </point>
  <point index="3308">
    <X>56.287</X>
    <Y>59.344</Y>
    <Z>2277</Z>
  </point>
  <point index="3309">
    <X>118.235</X>
    <Y>69.779</Y>
    <Z>2026</Z>
  </point>
  <point index="3310">
    <X>93.176</X>
    <Y>23.323</Y>
    <Z>2143</Z>
  </point>
  <point index="3311">
    <X>57.765</X>
    <Y>46.486</Y>
    <Z>2149</Z>
  </point>
  <point index="3312">
    <X>74.605</X>
    <Y>36.506</Y>
    <Z>2143</Z>
  </point>
  <point index="3313">
    <X>69.115</X>
    <Y>60.417</Y>
    <Z>2002</Z>
  </point>
  <point index="3314">
    <X>115.393</X>
    <Y>25.527</Y>
    <Z>2109</Z>
  </point>
  <point index="3315">
    <X>36.445</X>
    <Y>20.691</Y>
    <Z>2064</Z>
  </point>
  <point index="3316">
    <X>57.001</X>
    <Y>67.848</Y>
    <Z>2272</Z>
  </point>
  <point index="3317">
    <X>100.672</X>
    <Y>74.308</Y>
    <Z>2114</Z>
  </point>
  <point index="3318">
    <X>39.625</X>
    <Y>57.370</Y>
    <Z>2146</Z>
  </point>
  <point index="3319">
    <X>22.278</X>
    <Y>35.296</Y>
    <Z>2207</Z>
  </point>
  <point index="3320">
    <X>116.261</X>
    <Y>70.633</Y>
    <Z>2072</Z>
  </point>
  <point index="3321">
    <X>23.721</X>
    <Y>60.251</Y>
    <Z>2290</Z>
  </point>
  <point index="3322">
    <X>98.939</X>
    <Y>38.696</Y>
    <Z>2014</Z>
  </point>
  <point index="3323">
    <X>30.361</X>
    <Y>11.127</Y>
    <Z>2202</Z>
  </point>
  <point index="3324">
    <X>20.450</X>
    <Y>53.342</Y>
    <Z>2101</Z>
  </point>
  <point index="3325">
    <X>38.746</X>
    <Y>52.798</Y>
    <Z>2070</Z>
  </point>
  <point index="3326">
    <X>17.259</X>
    <Y>37.635</Y>
    <Z>2231</Z>
  </point>
  <point index="3327">
    <X>33.984</X>
    <Y>23.952</Y>
    <Z>2170</Z>
  </point>
  <point index="3328">
    <X>71.538</X>
    <Y>13.052</Y>
    <Z>2276</Z>
  </point>
  <point index="3329">
    <X>60.686</X>
    <Y>31.953</Y>
    <Z>2115</Z>
  </point>
  <point index="3330">
    <X>54.653</X>
    <Y>18.811</Y>
    <Z>2206</Z>
  </point>
  <point index="3331">
    <X>28.393</X>
    <Y>74.548</Y>
    <Z>2041</Z>
  </point>
  <point index="3332">
    <X>59.606</X>
    <Y>51.338</Y>
    <Z>2053</Z>
  </point>
  <point index="3333">
    <X>100.078</X>
    <Y>19.218</Y>
    <Z>2080</Z>
  </point>
  <point index="3334">
    <X>32.980</X>
    <Y>53.232</Y>
    <Z>2213</Z>
  </point>
  <point index="3335">
    <X>77.007</X>
    <Y>13.326</Y>
    <Z>2040</Z>
  </point>
  <point index="3336">
    <X>9.576</X>
    <Y>54.530</Y>
    <Z>2025</Z>
  </point>
  <point index="3337">
    <X>7.220</X>
    <Y>23.201</Y>
    <Z>2229</Z>
  </point>
  <point index="3338">
    <X>33.971</X>
    <Y>52.815</Y>
    <Z>2171</Z>
  </point>
  <point index="3339">
    <X>114.483</X>
    <Y>48.247</Y>
    <Z>2149</Z>
  </point>
  <point index="3340">
    <X>97.614</X>
    <Y>14.950</Y>
    <Z>2174</Z>
  </point>
  <point index="3341">
    <X>58.546</X>
    <Y>57.918</Y>
    <Z>2024</Z>
  </point>
  <point index="3342">
    <X>22.230</X>
    <Y>59.865</Y>
    <Z>2204</Z>
  </point>
  <point index="3343">
    <X>95.060</X>
    <Y>21.414</Y>
    <Z>2224</Z>
  </point>
  <point index="3344">
    <X>13.897</X>
    <Y>74.904</Y>
    <Z>2174</Z>
  </point>
  <point index="3345">
    <X>107.886</X>
    <Y>25.756</Y>
    <Z>2070</Z>
  </point>
  <point index="3346">
    <X>19.760</X>
    <Y>63.663</Y>
    <Z>2061</Z>
  </point>
  <point index="3347">
    <X>98.461</X>
    <Y>49.935</Y>
    <Z>2038</Z>
  </point>
  <point index="3348">
    <X>56.182</X>
    <Y>8.068</Y>
    <Z>2272</Z>
  </point>
  <point index="3349">
    <X>31.256</X>
    <Y>33.556</Y>
    <Z>2288</Z>
  </point>
  <point index="3350">
    <X>88.083</X>
    <Y>60.327</Y>
    <Z>2154</Z>
  </point>
  <point index="3351">
    <X>61.116</X>
    <Y>69.229</Y>
    <Z>2140</Z>
  </point>
  <point index="3352">
    <X>79.821</X>
    <Y>58.340</Y>
    <Z>2163</Z>
  </point>
  <point index="3353">
    <X>109.234</X>
    <Y>57.580</Y>
    <Z>2021</Z>
  </point>
  <point index="3354">
    <X>89.924</X>
    <Y>69.895</Y>
    <Z>2002</Z>
  </point>
  <point index="3355">
    <X>90.129</X>
    <Y>31.604</Y>
    <Z>2011</Z>
  </point>
  <point index="3356">
    <X>102.484</X>
    <Y>36.856</Y>
    <Z>2218</Z>
  </point>
  <point index="3357">
    <X>56.813</X>
    <Y>20.794</Y>
    <Z>2299</Z>
  </point>
  <point index="3358">
    <X>68.096</X>
    <Y>8.600</Y>
    <Z>2058</Z>
  </point>
  <point index="3359">
    <X>28.616</X>
    <Y>12.258</Y>
    <Z>2028</Z>
  </point>
  <point index="3360">
    <X>115.452</X>
    <Y>32.773</Y>
    <Z>2107</Z>
  </point>
  <point index="3361">
    <X>68.009</X>
    <Y>58.811</Y>
    <Z>2063</Z>
  </point>
  <point index="3362">
    <X>25.814</X>
    <Y>17.399</Y>
    <Z>2190</Z>
  </point>
  <point index="3363">
    <X>66.970</X>
    <Y>58.486</Y>
    <Z>2123</Z>
  </point>
  <point index="3364">
    <X>115.227</X>
    <Y>59.690</Y>
    <Z>2117</Z>
  </point>
  <point index="3365">
    <X>15.462</X>
    <Y>58.864</Y>
    <Z>2241</Z>
  </point>
  <point index="3366">
    <X>105.428</X>
    <Y>58.368</Y>
    <Z>2212</Z>
  </point>
  <point index="3367">
    <X>78.878</X>
    <Y>64.279</Y>
    <Z>2082</Z>
  </point>
  <point index="3368">
    <X>32.901</X>
    <Y>60.978</Y>
    <Z>2217</Z>
  </point>
  <point index="3369">
    <X>14.607</X>
    <Y>49.371</Y>
    <Z>2204</Z>
  </point>
  <point index="3370">
    <X>39.120</X>
    <Y>27.548</Y>
    <Z>2103</Z>
  </point>
  <point index="3371">
    <X>110.430</X>
    <Y>65.770</Y>
    <Z>2213</Z>
  </point>
  <point index="3372">
    <X>60.739</X>
    <Y>36.917</Y>
    <Z>2118</Z>
  </point>
  <point index="3373">
    <X>66.366</X>
    <Y>74.754</Y>
    <Z>2158</Z>
  </point>
  <point index="3374">
    <X>9.479</X>
    <Y>14.485</Y>
    <Z>2034</Z>
  </point>
  <point index="3375">
    <X>56.289</X>
    <Y>31.679</Y>
    <Z>2277</Z>
  </point>
  <point index="3376">
    <X>9.672</X>
    <Y>52.562</Y>
    <Z>2017</Z>
  </point>
  <point index="3377">
    <X>24.600</X>
    <Y>26.853</Y>
    <Z>2260</Z>
  </point>
  <point index="3378">
    <X>15.580</X>
    <Y>54.470</Y>
    <Z>2246</Z>
  </point>
  <point index="3379">
    <X>101.552</X>
    <Y>34.120</Y>
    <Z>2165</Z>
  </point>
  <point index="3380">
    <X>115.777</X>
    <Y>72.448</Y>
    <Z>2093</Z>
  </point>
  <point index="3381">
    <X>64.901</X>
    <Y>48.262</Y>
    <Z>2242</Z>
  </point>
  <point index="3382">
    <X>95.099</X>
    <Y>35.812</Y>
    <Z>2225</Z>
  </point>
  <point index="3383">
    <X>76.112</X>
    <Y>13.242</Y>
    <Z>2078</Z>
  </point>
  <point index="3384">
    <X>116.575</X>
    <Y>53.351</Y>
    <Z>2059</Z>
  </point>
  <point index="3385">
    <X>53.464</X>
    <Y>51.931</Y>
    <Z>2155</Z>
  </point>
  <point index="3386">
    <X>72.571</X>
    <Y>24.006</Y>
    <Z>2231</Z>
  </point>
  <point index="3387">
    <X>112.742</X>
    <Y>31.013</Y>
    <Z>2224</Z>
  </point>
  <point index="3388">
    <X>39.335</X>
    <Y>54.721</Y>
    <Z>2121</Z>
  </point>
  <point index="3389">
    <X>106.945</X>
    <Y>19.551</Y>
    <Z>2125</Z>
  </point>
  <point index="3390">
    <X>88.998</X>
    <Y>19.306</Y>
    <Z>2075</Z>
  </point>
  <point index="3391">
    <X>49.289</X>
    <Y>61.004</Y>
    <Z>2050</Z>
  </point>
  <point index="3392">
    <X>63.558</X>
    <Y>64.649</Y>
    <Z>2280</Z>
  </point>
  <point index="3393">
    <X>116.781</X>
    <Y>56.328</Y>
    <Z>2050</Z>
  </point>
  <point index="3394">
    <X>65.503</X>
    <Y>26.444</Y>
    <Z>2208</Z>
  </point>
  <point index="3395">
    <X>33.232</X>
    <Y>52.784</Y>
    <Z>2203</Z>
  </point>
  <point index="3396">
    <X>91.751</X>
    <Y>54.458</Y>
    <Z>2081</Z>
  </point>
  <point index="3397">
    <X>11.069</X>
    <Y>57.222</Y>
    <Z>2052</Z>
  </point>
  <point index="3398">
    <X>56.629</X>
    <Y>63.245</Y>
    <Z>2291</Z>
  </point>
  <point index="3399">
    <X>38.952</X>
    <Y>56.022</Y>
    <Z>2088</Z>
  </point>
  <point index="3400">
    <X>87.698</X>
    <Y>18.853</Y>
    <Z>2188</Z>
  </point>
  <point index="3401">
    <X>98.351</X>
    <Y>61.827</Y>
    <Z>2055</Z>
  </point>
  <point index="3402">
    <X>23.996</X>
    <Y>27.642</Y>
    <Z>2294</Z>
  </point>
  <point index="3403">
    <X>15.124</X>
    <Y>28.249</Y>
    <Z>2227</Z>
  </point>
  <point index="3404">
    <X>65.074</X>
    <Y>22.898</Y>
    <Z>2232</Z>
  </point>
  <point index="3405">
    <X>68.442</X>
    <Y>28.811</Y>
    <Z>2038</Z>
  </point>
  <point index="3406">
    <X>58.503</X>
    <Y>58.469</Y>
    <Z>2031</Z>
  </point>
  <point index="3407">
    <X>99.698</X>
    <Y>62.335</Y>
    <Z>2058</Z>
  </point>
  <point index="3408">
    <X>105.002</X>
    <Y>56.510</Y>
    <Z>2237</Z>
  </point>
  <point index="3409">
    <X>32.113</X>
    <Y>33.239</Y>
    <Z>2251</Z>
  </point>
  <point index="3410">
    <X>21.089</X>
    <Y>31.367</Y>
    <Z>2138</Z>
  </point>
  <point index="3411">
    <X>87.999</X>
    <Y>24.042</Y>
    <Z>2162</Z>
  </point>
  <point index="3412">
    <X>110.326</X>
    <Y>48.142</Y>
    <Z>2196</Z>
  </point>
  <point index="3413">
    <X>86.693</X>
    <Y>63.052</Y>
    <Z>2275</Z>
  </point>
  <point index="3414">
    <X>35.577</X>
    <Y>25.413</Y>
    <Z>2102</Z>
  </point>
  <point index="3415">
    <X>77.859</X>
    <Y>16.867</Y>
    <Z>2003</Z>
  </point>
  <point index="3416">
    <X>48.982</X>
    <Y>27.594</Y>
    <Z>2077</Z>
  </point>
  <point index="3417">
    <X>53.779</X>
    <Y>37.747</Y>
    <Z>2169</Z>
  </point>
  <point index="3418">
    <X>8.489</X>
    <Y>15.431</Y>
    <Z>2119</Z>
  </point>
  <point index="3419">
    <X>18.834</X>
    <Y>33.538</Y>
    <Z>2008</Z>
  </point>
  <point index="3420">
    <X>33.688</X>
    <Y>73.843</Y>
    <Z>2183</Z>
  </point>
  <point index="3421">
    <X>11.903</X>
    <Y>55.918</Y>
    <Z>2088</Z>
  </point>
  <point index="3422">
    <X>25.461</X>
    <Y>47.085</Y>
    <Z>2210</Z>
  </point>
  <point index="3423">
    <X>67.834</X>
    <Y>60.936</Y>
    <Z>2073</Z>
  </point>
  <point index="3424">
    <X>33.213</X>
    <Y>17.446</Y>
    <Z>2203</Z>
  </point>
  <point index="3425">
    <X>7.701</X>
    <Y>19.212</Y>
    <Z>2187</Z>
  </point>
  <point index="3426">
    <X>78.608</X>
    <Y>21.397</Y>
    <Z>2058</Z>
  </point>
  <point index="3427">
    <X>121.126</X>
    <Y>25.145</Y>
    <Z>2276</Z>
  </point>
  <point index="3428">
    <X>103.826</X>
    <Y>45.907</Y>
    <Z>2296</Z>
  </point>
  <point index="3429">
    <X>99.149</X>
    <Y>32.611</Y>
    <Z>2026</Z>
  </point>
  <point index="3430">
    <X>18.988</X>
    <Y>56.835</Y>
    <Z>2017</Z>
  </point>
  <point index="3431">
    <X>105.430</X>
    <Y>57.928</Y>
    <Z>2212</Z>
  </point>
  <point index="3432">
    <X>50.350</X>
    <Y>56.345</Y>
    <Z>2021</Z>
  </point>
  <point index="3433">
    <X>113.223</X>
    <Y>37.248</Y>
    <Z>2203</Z>
  </point>
  <point index="3434">
    <X>95.323</X>
    <Y>58.823</Y>
    <Z>2235</Z>
  </point>
  <point index="3435">
    <X>95.234</X>
    <Y>17.021</Y>
    <Z>2231</Z>
  </point>
  <point index="3436">
    <X>37.750</X>
    <Y>22.868</Y>
    <Z>2008</Z>
  </point>
  <point index="3437">
    <X>68.517</X>
    <Y>74.502</Y>
    <Z>2034</Z>
  </point>
  <point index="3438">
    <X>103.214</X>
    <Y>17.111</Y>
    <Z>2260</Z>
  </point>
  <point index="3439">
    <X>49.893</X>
    <Y>62.182</Y>
    <Z>2001</Z>
  </point>
  <point index="3440">
    <X>62.145</X>
    <Y>75.810</Y>
    <Z>2199</Z>
  </point>
  <point index="3441">
    <X>60.868</X>
    <Y>39.496</Y>
    <Z>2125</Z>
  </point>
  <point index="3442">
    <X>13.511</X>
    <Y>10.762</Y>
    <Z>2157</Z>
  </point>
  <point index="3443">
    <X>46.838</X>
    <Y>62.523</Y>
    <Z>2262</Z>
  </point>
  <point index="3444">
    <X>17.910</X>
    <Y>68.028</Y>
    <Z>2126</Z>
  </point>
  <point index="3445">
    <X>90.731</X>
    <Y>29.691</Y>
    <Z>2037</Z>
  </point>
  <point index="3446">
    <X>36.574</X>
    <Y>69.639</Y>
    <Z>2059</Z>
  </point>
  <point index="3447">
    <X>74.224</X>
    <Y>74.946</Y>
    <Z>2160</Z>
  </point>
  <point index="3448">
    <X>58.253</X>
    <Y>13.534</Y>
    <Z>2071</Z>
  </point>
  <point index="3449">
    <X>104.129</X>
    <Y>9.605</Y>
    <Z>2287</Z>
  </point>
  <point index="3450">
    <X>31.943</X>
    <Y>28.686</Y>
    <Z>2258</Z>
  </point>
  <point index="3451">
    <X>96.989</X>
    <Y>35.658</Y>
    <Z>2274</Z>
  </point>
  <point index="3452">
    <X>17.442</X>
    <Y>52.474</Y>
    <Z>2201</Z>
  </point>
  <point index="3453">
    <X>92.595</X>
    <Y>63.549</Y>
    <Z>2118</Z>
  </point>
  <point index="3454">
    <X>26.162</X>
    <Y>22.125</Y>
    <Z>2170</Z>
  </point>
  <point index="3455">
    <X>14.020</X>
    <Y>55.547</Y>
    <Z>2179</Z>
  </point>
  <point index="3456">
    <X>102.476</X>
    <Y>59.253</Y>
    <Z>2218</Z>
  </point>
  <point index="3457">
    <X>103.557</X>
    <Y>17.687</Y>
    <Z>2280</Z>
  </point>
  <point index="3458">
    <X>107.231</X>
    <Y>52.031</Y>
    <Z>2108</Z>
  </point>
  <point index="3459">
    <X>23.454</X>
    <Y>54.877</Y>
    <Z>2274</Z>
  </point>
  <point index="3460">
    <X>47.075</X>
    <Y>57.534</Y>
    <Z>2242</Z>
  </point>
  <point index="3461">
    <X>80.858</X>
    <Y>65.912</Y>
    <Z>2253</Z>
  </point>
  <point index="3462">
    <X>61.670</X>
    <Y>78.227</Y>
    <Z>2172</Z>
  </point>
  <point index="3463">
    <X>107.937</X>
    <Y>63.307</Y>
    <Z>2067</Z>
  </point>
  <point index="3464">
    <X>50.472</X>
    <Y>20.025</Y>
    <Z>2026</Z>
  </point>
  <point index="3465">
    <X>104.045</X>
    <Y>54.518</Y>
    <Z>2292</Z>
  </point>
  <point index="3466">
    <X>73.172</X>
    <Y>20.875</Y>
    <Z>2205</Z>
  </point>
  <point index="3467">
    <X>59.253</X>
    <Y>26.274</Y>
    <Z>2032</Z>
  </point>
  <point index="3468">
    <X>13.860</X>
    <Y>70.870</Y>
    <Z>2172</Z>
  </point>
  <point index="3469">
    <X>103.396</X>
    <Y>17.687</Y>
    <Z>2271</Z>
  </point>
  <point index="3470">
    <X>26.722</X>
    <Y>60.129</Y>
    <Z>2137</Z>
  </point>
  <point index="3471">
    <X>111.601</X>
    <Y>32.602</Y>
    <Z>2273</Z>
  </point>
  <point index="3472">
    <X>117.145</X>
    <Y>59.766</Y>
    <Z>2034</Z>
  </point>
  <point index="3473">
    <X>101.710</X>
    <Y>11.573</Y>
    <Z>2174</Z>
  </point>
  <point index="3474">
    <X>103.711</X>
    <Y>7.553</Y>
    <Z>2289</Z>
  </point>
  <point index="3475">
    <X>103.558</X>
    <Y>78.555</Y>
    <Z>2280</Z>
  </point>
  <point index="3476">
    <X>97.892</X>
    <Y>64.491</Y>
    <Z>2129</Z>
  </point>
  <point index="3477">
    <X>53.909</X>
    <Y>18.148</Y>
    <Z>2174</Z>
  </point>
  <point index="3478">
    <X>20.099</X>
    <Y>40.565</Y>
    <Z>2081</Z>
  </point>
  <point index="3479">
    <X>65.178</X>
    <Y>46.458</Y>
    <Z>2226</Z>
  </point>
  <point index="3480">
    <X>97.267</X>
    <Y>52.696</Y>
    <Z>2229</Z>
  </point>
  <point index="3481">
    <X>90.296</X>
    <Y>19.056</Y>
    <Z>2018</Z>
  </point>
  <point index="3482">
    <X>98.420</X>
    <Y>15.361</Y>
    <Z>2044</Z>
  </point>
  <point index="3483">
    <X>61.131</X>
    <Y>53.042</Y>
    <Z>2140</Z>
  </point>
  <point index="3484">
    <X>95.589</X>
    <Y>46.971</Y>
    <Z>2247</Z>
  </point>
  <point index="3485">
    <X>55.884</X>
    <Y>59.370</Y>
    <Z>2259</Z>
  </point>
  <point index="3486">
    <X>97.731</X>
    <Y>72.779</Y>
    <Z>2155</Z>
  </point>
  <point index="3487">
    <X>118.315</X>
    <Y>26.599</Y>
    <Z>2033</Z>
  </point>
  <point index="3488">
    <X>54.547</X>
    <Y>62.964</Y>
    <Z>2202</Z>
  </point>
  <point index="3489">
    <X>99.779</X>
    <Y>70.422</Y>
    <Z>2063</Z>
  </point>
  <point index="3490">
    <X>114.211</X>
    <Y>15.065</Y>
    <Z>2160</Z>
  </point>
  <point index="3491">
    <X>10.725</X>
    <Y>29.231</Y>
    <Z>2037</Z>
  </point>
  <point index="3492">
    <X>63.254</X>
    <Y>49.709</Y>
    <Z>2263</Z>
  </point>
  <point index="3493">
    <X>35.948</X>
    <Y>64.352</Y>
    <Z>2086</Z>
  </point>
  <point index="3494">
    <X>18.174</X>
    <Y>68.450</Y>
    <Z>2084</Z>
  </point>
  <point index="3495">
    <X>68.820</X>
    <Y>19.071</Y>
    <Z>2016</Z>
  </point>
  <point index="3496">
    <X>116.834</X>
    <Y>55.685</Y>
    <Z>2047</Z>
  </point>
  <point index="3497">
    <X>89.997</X>
    <Y>62.066</Y>
    <Z>2006</Z>
  </point>
  <point index="3498">
    <X>59.600</X>
    <Y>56.538</Y>
    <Z>2052</Z>
  </point>
  <point index="3499">
    <X>27.128</X>
    <Y>26.030</Y>
    <Z>2114</Z>
  </point>
  <point index="3500">
    <X>98.481</X>
    <Y>48.012</Y>
    <Z>2034</Z>
  </point>
  <point index="3501">
    <X>33.012</X>
    <Y>23.730</Y>
    <Z>2212</Z>
  </point>
  <point index="3502">
    <X>91.500</X>
    <Y>16.144</Y>
    <Z>2070</Z>
  </point>
  <point index="3503">
    <X>32.870</X>
    <Y>22.532</Y>
    <Z>2218</Z>
  </point>
  <point index="3504">
    <X>66.452</X>
    <Y>40.266</Y>
    <Z>2153</Z>
  </point>
  <point index="3505">
    <X>12.579</X>
    <Y>60.683</Y>
    <Z>2117</Z>
  </point>
  <point index="3506">
    <X>12.647</X>
    <Y>60.481</Y>
    <Z>2120</Z>
  </point>
  <point index="3507">
    <X>90.218</X>
    <Y>13.146</Y>
    <Z>2015</Z>
  </point>
  <point index="3508">
    <X>22.171</X>
    <Y>8.135</Y>
    <Z>2200</Z>
  </point>
  <point index="3509">
    <X>25.589</X>
    <Y>10.191</Y>
    <Z>2203</Z>
  </point>
  <point index="3510">
    <X>100.055</X>
    <Y>10.376</Y>
    <Z>2078</Z>
  </point>
  <point index="3511">
    <X>102.644</X>
    <Y>62.731</Y>
    <Z>2228</Z>
  </point>
  <point index="3512">
    <X>22.254</X>
    <Y>49.801</Y>
    <Z>2205</Z>
  </point>
  <point index="3513">
    <X>98.189</X>
    <Y>69.786</Y>
    <Z>2081</Z>
  </point>
  <point index="3514">
    <X>66.059</X>
    <Y>36.885</Y>
    <Z>2176</Z>
  </point>
  <point index="3515">
    <X>112.029</X>
    <Y>19.210</Y>
    <Z>2254</Z>
  </point>
  <point index="3516">
    <X>58.289</X>
    <Y>35.982</Y>
    <Z>2065</Z>
  </point>
  <point index="3517">
    <X>64.238</X>
    <Y>11.521</Y>
    <Z>2281</Z>
  </point>
  <point index="3518">
    <X>74.788</X>
    <Y>50.033</Y>
    <Z>2136</Z>
  </point>
  <point index="3519">
    <X>51.516</X>
    <Y>62.732</Y>
    <Z>2071</Z>
  </point>
  <point index="3520">
    <X>49.288</X>
    <Y>69.387</Y>
    <Z>2050</Z>
  </point>
  <point index="3521">
    <X>17.846</X>
    <Y>63.849</Y>
    <Z>2136</Z>
  </point>
  <point index="3522">
    <X>102.479</X>
    <Y>64.989</Y>
    <Z>2218</Z>
  </point>
  <point index="3523">
    <X>15.838</X>
    <Y>19.668</Y>
    <Z>2257</Z>
  </point>
  <point index="3524">
    <X>58.275</X>
    <Y>60.594</Y>
    <Z>2067</Z>
  </point>
  <point index="3525">
    <X>31.691</X>
    <Y>68.428</Y>
    <Z>2269</Z>
  </point>
  <point index="3526">
    <X>95.827</X>
    <Y>23.463</Y>
    <Z>2257</Z>
  </point>
  <point index="3527">
    <X>10.759</X>
    <Y>18.389</Y>
    <Z>2038</Z>
  </point>
  <point index="3528">
    <X>56.410</X>
    <Y>48.450</Y>
    <Z>2282</Z>
  </point>
  <point index="3529">
    <X>37.810</X>
    <Y>51.541</Y>
    <Z>2005</Z>
  </point>
  <point index="3530">
    <X>19.006</X>
    <Y>21.559</Y>
    <Z>2018</Z>
  </point>
  <point index="3531">
    <X>115.869</X>
    <Y>71.952</Y>
    <Z>2089</Z>
  </point>
  <point index="3532">
    <X>19.571</X>
    <Y>23.034</Y>
    <Z>2051</Z>
  </point>
  <point index="3533">
    <X>17.214</X>
    <Y>38.651</Y>
    <Z>2238</Z>
  </point>
  <point index="3534">
    <X>103.051</X>
    <Y>73.248</Y>
    <Z>2251</Z>
  </point>
  <point index="3535">
    <X>38.139</X>
    <Y>23.826</Y>
    <Z>2018</Z>
  </point>
  <point index="3536">
    <X>26.902</X>
    <Y>73.710</Y>
    <Z>2127</Z>
  </point>
  <point index="3537">
    <X>115.168</X>
    <Y>25.706</Y>
    <Z>2119</Z>
  </point>
  <point index="3538">
    <X>66.118</X>
    <Y>21.466</Y>
    <Z>2172</Z>
  </point>
  <point index="3539">
    <X>74.882</X>
    <Y>53.703</Y>
    <Z>2131</Z>
  </point>
  <point index="3540">
    <X>65.202</X>
    <Y>60.753</Y>
    <Z>2225</Z>
  </point>
  <point index="3541">
    <X>74.513</X>
    <Y>15.995</Y>
    <Z>2147</Z>
  </point>
  <point index="3542">
    <X>11.508</X>
    <Y>31.673</Y>
    <Z>2071</Z>
  </point>
  <point index="3543">
    <X>76.743</X>
    <Y>50.259</Y>
    <Z>2051</Z>
  </point>
  <point index="3544">
    <X>110.850</X>
    <Y>16.810</Y>
    <Z>2280</Z>
  </point>
  <point index="3545">
    <X>104.955</X>
    <Y>76.375</Y>
    <Z>2239</Z>
  </point>
  <point index="3546">
    <X>19.808</X>
    <Y>33.926</Y>
    <Z>2064</Z>
  </point>
  <point index="3547">
    <X>91.981</X>
    <Y>17.042</Y>
    <Z>2091</Z>
  </point>
  <point index="3548">
    <X>26.261</X>
    <Y>12.654</Y>
    <Z>2164</Z>
  </point>
  <point index="3549">
    <X>104.959</X>
    <Y>70.705</Y>
    <Z>2239</Z>
  </point>
  <point index="3550">
    <X>64.744</X>
    <Y>24.633</Y>
    <Z>2251</Z>
  </point>
  <point index="3551">
    <X>111.162</X>
    <Y>70.473</Y>
    <Z>2292</Z>
  </point>
  <point index="3552">
    <X>74.552</X>
    <Y>57.639</Y>
    <Z>2146</Z>
  </point>
  <point index="3553">
    <X>31.202</X>
    <Y>59.873</Y>
    <Z>2290</Z>
  </point>
  <point index="3554">
    <X>19.715</X>
    <Y>17.154</Y>
    <Z>2059</Z>
  </point>
  <point index="3555">
    <X>94.493</X>
    <Y>33.316</Y>
    <Z>2199</Z>
  </point>
  <point index="3556">
    <X>116.287</X>
    <Y>25.767</Y>
    <Z>2071</Z>
  </point>
  <point index="3557">
    <X>16.969</X>
    <Y>63.411</Y>
    <Z>2277</Z>
  </point>
  <point index="3558">
    <X>95.711</X>
    <Y>23.628</Y>
    <Z>2252</Z>
  </point>
  <point index="3559">
    <X>62.675</X>
    <Y>75.625</Y>
    <Z>2229</Z>
  </point>
  <point index="3560">
    <X>20.142</X>
    <Y>18.619</Y>
    <Z>2083</Z>
  </point>
  <point index="3561">
    <X>57.207</X>
    <Y>20.503</Y>
    <Z>2239</Z>
  </point>
  <point index="3562">
    <X>55.608</X>
    <Y>34.013</Y>
    <Z>2247</Z>
  </point>
  <point index="3563">
    <X>33.442</X>
    <Y>62.971</Y>
    <Z>2194</Z>
  </point>
  <point index="3564">
    <X>67.742</X>
    <Y>31.549</Y>
    <Z>2079</Z>
  </point>
  <point index="3565">
    <X>94.554</X>
    <Y>26.881</Y>
    <Z>2202</Z>
  </point>
  <point index="3566">
    <X>10.162</X>
    <Y>59.459</Y>
    <Z>2013</Z>
  </point>
  <point index="3567">
    <X>76.541</X>
    <Y>22.451</Y>
    <Z>2060</Z>
  </point>
  <point index="3568">
    <X>10.877</X>
    <Y>59.675</Y>
    <Z>2043</Z>
  </point>
  <point index="3569">
    <X>61.756</X>
    <Y>48.515</Y>
    <Z>2176</Z>
  </point>
  <point index="3570">
    <X>107.638</X>
    <Y>15.205</Y>
    <Z>2085</Z>
  </point>
  <point index="3571">
    <X>16.202</X>
    <Y>37.109</Y>
    <Z>2273</Z>
  </point>
  <point index="3572">
    <X>114.307</X>
    <Y>18.127</Y>
    <Z>2156</Z>
  </point>
  <point index="3573">
    <X>99.630</X>
    <Y>24.041</Y>
    <Z>2054</Z>
  </point>
  <point index="3574">
    <X>33.273</X>
    <Y>66.303</Y>
    <Z>2201</Z>
  </point>
  <point index="3575">
    <X>55.751</X>
    <Y>10.760</Y>
    <Z>2254</Z>
  </point>
  <point index="3576">
    <X>64.751</X>
    <Y>66.110</Y>
    <Z>2251</Z>
  </point>
  <point index="3577">
    <X>99.941</X>
    <Y>17.863</Y>
    <Z>2072</Z>
  </point>
  <point index="3578">
    <X>14.174</X>
    <Y>24.133</Y>
    <Z>2186</Z>
  </point>
  <point index="3579">
    <X>92.446</X>
    <Y>19.702</Y>
    <Z>2111</Z>
  </point>
  <point index="3580">
    <X>117.336</X>
    <Y>17.096</Y>
    <Z>2026</Z>
  </point>
  <point index="3581">
    <X>47.055</X>
    <Y>28.318</Y>
    <Z>2243</Z>
  </point>
  <point index="3582">
    <X>104.218</X>
    <Y>35.659</Y>
    <Z>2282</Z>
  </point>
  <point index="3583">
    <X>32.698</X>
    <Y>31.905</Y>
    <Z>2226</Z>
  </point>
  <point index="3584">
    <X>100.562</X>
    <Y>54.522</Y>
    <Z>2108</Z>
  </point>
  <point index="3585">
    <X>51.084</X>
    <Y>59.127</Y>
    <Z>2052</Z>
  </point>
  <point index="3586">
    <X>115.495</X>
    <Y>72.356</Y>
    <Z>2105</Z>
  </point>
  <point index="3587">
    <X>29.716</X>
    <Y>11.574</Y>
    <Z>2098</Z>
  </point>
  <point index="3588">
    <X>94.499</X>
    <Y>16.467</Y>
    <Z>2200</Z>
  </point>
  <point index="3589">
    <X>39.638</X>
    <Y>55.504</Y>
    <Z>2148</Z>
  </point>
  <point index="3590">
    <X>88.847</X>
    <Y>59.398</Y>
    <Z>2088</Z>
  </point>
  <point index="3591">
    <X>60.330</X>
    <Y>46.010</Y>
    <Z>2094</Z>
  </point>
  <point index="3592">
    <X>114.865</X>
    <Y>14.872</Y>
    <Z>2132</Z>
  </point>
  <point index="3593">
    <X>68.394</X>
    <Y>37.859</Y>
    <Z>2041</Z>
  </point>
  <point index="3594">
    <X>98.794</X>
    <Y>26.342</Y>
    <Z>2006</Z>
  </point>
  <point index="3595">
    <X>119.204</X>
    <Y>64.445</Y>
    <Z>2110</Z>
  </point>
  <point index="3596">
    <X>8.849</X>
    <Y>31.813</Y>
    <Z>2088</Z>
  </point>
  <point index="3597">
    <X>17.240</X>
    <Y>60.013</Y>
    <Z>2234</Z>
  </point>
  <point index="3598">
    <X>32.929</X>
    <Y>14.329</Y>
    <Z>2216</Z>
  </point>
  <point index="3599">
    <X>91.418</X>
    <Y>62.552</Y>
    <Z>2067</Z>
  </point>
  <point index="3600">
    <X>67.302</X>
    <Y>24.311</Y>
    <Z>2104</Z>
  </point>
  <point index="3601">
    <X>110.285</X>
    <Y>56.860</Y>
    <Z>2190</Z>
  </point>
  <point index="3602">
    <X>71.039</X>
    <Y>69.685</Y>
    <Z>2297</Z>
  </point>
  <point index="3603">
    <X>71.350</X>
    <Y>61.889</Y>
    <Z>2284</Z>
  </point>
  <point index="3604">
    <X>107.183</X>
    <Y>18.571</Y>
    <Z>2111</Z>
  </point>
  <point index="3605">
    <X>37.652</X>
    <Y>59.971</Y>
    <Z>2012</Z>
  </point>
  <point index="3606">
    <X>29.183</X>
    <Y>14.076</Y>
    <Z>2012</Z>
  </point>
  <point index="3607">
    <X>105.436</X>
    <Y>54.382</Y>
    <Z>2211</Z>
  </point>
  <point index="3608">
    <X>68.856</X>
    <Y>53.225</Y>
    <Z>2014</Z>
  </point>
  <point index="3609">
    <X>57.385</X>
    <Y>30.893</Y>
    <Z>2210</Z>
  </point>
  <point index="3610">
    <X>95.161</X>
    <Y>60.925</Y>
    <Z>2228</Z>
  </point>
  <point index="3611">
    <X>18.294</X>
    <Y>47.008</Y>
    <Z>2064</Z>
  </point>
  <point index="3612">
    <X>109.005</X>
    <Y>26.475</Y>
    <Z>2006</Z>
  </point>
  <point index="3613">
    <X>97.262</X>
    <Y>9.873</Y>
    <Z>2230</Z>
  </point>
  <point index="3614">
    <X>72.727</X>
    <Y>33.408</Y>
    <Z>2224</Z>
  </point>
  <point index="3615">
    <X>113.116</X>
    <Y>62.044</Y>
    <Z>2208</Z>
  </point>
  <point index="3616">
    <X>52.829</X>
    <Y>71.453</Y>
    <Z>2128</Z>
  </point>
  <point index="3617">
    <X>95.970</X>
    <Y>28.828</Y>
    <Z>2263</Z>
  </point>
  <point index="3618">
    <X>108.373</X>
    <Y>74.162</Y>
    <Z>2042</Z>
  </point>
  <point index="3619">
    <X>105.763</X>
    <Y>16.918</Y>
    <Z>2193</Z>
  </point>
  <point index="3620">
    <X>58.324</X>
    <Y>74.700</Y>
    <Z>2060</Z>
  </point>
  <point index="3621">
    <X>27.128</X>
    <Y>32.425</Y>
    <Z>2114</Z>
  </point>
  <point index="3622">
    <X>54.619</X>
    <Y>15.502</Y>
    <Z>2205</Z>
  </point>
  <point index="3623">
    <X>110.860</X>
    <Y>65.049</Y>
    <Z>2282</Z>
  </point>
  <point index="3624">
    <X>92.239</X>
    <Y>12.358</Y>
    <Z>2102</Z>
  </point>
  <point index="3625">
    <X>32.346</X>
    <Y>54.929</Y>
    <Z>2241</Z>
  </point>
  <point index="3626">
    <X>71.663</X>
    <Y>56.863</Y>
    <Z>2270</Z>
  </point>
  <point index="3627">
    <X>35.196</X>
    <Y>70.218</Y>
    <Z>2118</Z>
  </point>
  <point index="3628">
    <X>104.883</X>
    <Y>47.192</Y>
    <Z>2243</Z>
  </point>
  <point index="3629">
    <X>25.233</X>
    <Y>78.885</Y>
    <Z>2223</Z>
  </point>
  <point index="3630">
    <X>27.511</X>
    <Y>26.825</Y>
    <Z>2092</Z>
  </point>
  <point index="3631">
    <X>79.609</X>
    <Y>30.050</Y>
    <Z>2145</Z>
  </point>
  <point index="3632">
    <X>47.772</X>
    <Y>23.848</Y>
    <Z>2181</Z>
  </point>
  <point index="3633">
    <X>13.681</X>
    <Y>10.494</Y>
    <Z>2164</Z>
  </point>
  <point index="3634">
    <X>64.539</X>
    <Y>53.610</Y>
    <Z>2263</Z>
  </point>
  <point index="3635">
    <X>63.425</X>
    <Y>9.579</Y>
    <Z>2273</Z>
  </point>
  <point index="3636">
    <X>11.965</X>
    <Y>58.387</Y>
    <Z>2090</Z>
  </point>
  <point index="3637">
    <X>115.478</X>
    <Y>68.306</Y>
    <Z>2106</Z>
  </point>
  <point index="3638">
    <X>110.836</X>
    <Y>36.550</Y>
    <Z>2278</Z>
  </point>
  <point index="3639">
    <X>77.105</X>
    <Y>54.666</Y>
    <Z>2036</Z>
  </point>
  <point index="3640">
    <X>59.045</X>
    <Y>45.130</Y>
    <Z>2020</Z>
  </point>
  <point index="3641">
    <X>12.809</X>
    <Y>18.078</Y>
    <Z>2127</Z>
  </point>
  <point index="3642">
    <X>68.294</X>
    <Y>48.286</Y>
    <Z>2047</Z>
  </point>
  <point index="3643">
    <X>37.353</X>
    <Y>22.730</Y>
    <Z>2025</Z>
  </point>
  <point index="3644">
    <X>95.446</X>
    <Y>76.647</Y>
    <Z>2240</Z>
  </point>
  <point index="3645">
    <X>56.362</X>
    <Y>36.558</Y>
    <Z>2280</Z>
  </point>
  <point index="3646">
    <X>95.822</X>
    <Y>28.902</Y>
    <Z>2257</Z>
  </point>
  <point index="3647">
    <X>62.132</X>
    <Y>34.574</Y>
    <Z>2198</Z>
  </point>
  <point index="3648">
    <X>108.493</X>
    <Y>50.834</Y>
    <Z>2035</Z>
  </point>
  <point index="3649">
    <X>117.043</X>
    <Y>27.802</Y>
    <Z>2038</Z>
  </point>
  <point index="3650">
    <X>106.788</X>
    <Y>31.525</Y>
    <Z>2134</Z>
  </point>
  <point index="3651">
    <X>108.992</X>
    <Y>52.752</Y>
    <Z>2007</Z>
  </point>
  <point index="3652">
    <X>48.627</X>
    <Y>63.038</Y>
    <Z>2107</Z>
  </point>
  <point index="3653">
    <X>8.645</X>
    <Y>53.784</Y>
    <Z>2106</Z>
  </point>
  <point index="3654">
    <X>111.202</X>
    <Y>76.920</Y>
    <Z>2290</Z>
  </point>
  <point index="3655">
    <X>100.148</X>
    <Y>61.205</Y>
    <Z>2084</Z>
  </point>
  <point index="3656">
    <X>56.157</X>
    <Y>27.327</Y>
    <Z>2271</Z>
  </point>
  <point index="3657">
    <X>76.787</X>
    <Y>29.140</Y>
    <Z>2049</Z>
  </point>
  <point index="3658">
    <X>120.656</X>
    <Y>60.345</Y>
    <Z>2236</Z>
  </point>
  <point index="3659">
    <X>16.129</X>
    <Y>16.147</Y>
    <Z>2270</Z>
  </point>
  <point index="3660">
    <X>74.133</X>
    <Y>30.702</Y>
    <Z>2164</Z>
  </point>
  <point index="3661">
    <X>100.052</X>
    <Y>10.495</Y>
    <Z>2078</Z>
  </point>
  <point index="3662">
    <X>17.301</X>
    <Y>57.057</Y>
    <Z>2224</Z>
  </point>
  <point index="3663">
    <X>87.564</X>
    <Y>18.294</Y>
    <Z>2199</Z>
  </point>
  <point index="3664">
    <X>21.312</X>
    <Y>37.212</Y>
    <Z>2151</Z>
  </point>
  <point index="3665">
    <X>71.224</X>
    <Y>73.935</Y>
    <Z>2289</Z>
  </point>
  <point index="3666">
    <X>107.751</X>
    <Y>71.273</Y>
    <Z>2078</Z>
  </point>
  <point index="3667">
    <X>71.832</X>
    <Y>48.775</Y>
    <Z>2263</Z>
  </point>
  <point index="3668">
    <X>110.101</X>
    <Y>25.333</Y>
    <Z>2160</Z>
  </point>
  <point index="3669">
    <X>40.253</X>
    <Y>58.063</Y>
    <Z>2201</Z>
  </point>
  <point index="3670">
    <X>12.393</X>
    <Y>16.398</Y>
    <Z>2109</Z>
  </point>
  <point index="3671">
    <X>66.594</X>
    <Y>47.332</Y>
    <Z>2145</Z>
  </point>
  <point index="3672">
    <X>14.387</X>
    <Y>67.743</Y>
    <Z>2195</Z>
  </point>
  <point index="3673">
    <X>72.604</X>
    <Y>66.000</Y>
    <Z>2230</Z>
  </point>
  <point index="3674">
    <X>73.789</X>
    <Y>24.695</Y>
    <Z>2179</Z>
  </point>
  <point index="3675">
    <X>12.481</X>
    <Y>21.152</Y>
    <Z>2113</Z>
  </point>
  <point index="3676">
    <X>18.753</X>
    <Y>46.848</Y>
    <Z>2003</Z>
  </point>
  <point index="3677">
    <X>95.779</X>
    <Y>37.024</Y>
    <Z>2255</Z>
  </point>
  <point index="3678">
    <X>11.888</X>
    <Y>17.878</Y>
    <Z>2087</Z>
  </point>
  <point index="3679">
    <X>13.029</X>
    <Y>58.760</Y>
    <Z>2136</Z>
  </point>
  <point index="3680">
    <X>11.530</X>
    <Y>14.606</Y>
    <Z>2072</Z>
  </point>
  <point index="3681">
    <X>20.161</X>
    <Y>21.742</Y>
    <Z>2085</Z>
  </point>
  <point index="3682">
    <X>48.505</X>
    <Y>23.791</Y>
    <Z>2118</Z>
  </point>
  <point index="3683">
    <X>64.593</X>
    <Y>35.853</Y>
    <Z>2260</Z>
  </point>
  <point index="3684">
    <X>96.108</X>
    <Y>76.664</Y>
    <Z>2269</Z>
  </point>
  <point index="3685">
    <X>62.000</X>
    <Y>46.095</Y>
    <Z>2191</Z>
  </point>
  <point index="3686">
    <X>34.555</X>
    <Y>56.167</Y>
    <Z>2146</Z>
  </point>
  <point index="3687">
    <X>69.553</X>
    <Y>53.278</Y>
    <Z>2072</Z>
  </point>
  <point index="3688">
    <X>64.843</X>
    <Y>57.709</Y>
    <Z>2246</Z>
  </point>
  <point index="3689">
    <X>19.758</X>
    <Y>35.684</Y>
    <Z>2061</Z>
  </point>
  <point index="3690">
    <X>95.439</X>
    <Y>50.482</Y>
    <Z>2240</Z>
  </point>
  <point index="3691">
    <X>98.464</X>
    <Y>71.415</Y>
    <Z>2037</Z>
  </point>
  <point index="3692">
    <X>12.606</X>
    <Y>52.636</Y>
    <Z>2118</Z>
  </point>
  <point index="3693">
    <X>89.148</X>
    <Y>16.007</Y>
    <Z>2062</Z>
  </point>
  <point index="3694">
    <X>10.251</X>
    <Y>25.050</Y>
    <Z>2017</Z>
  </point>
  <point index="3695">
    <X>30.063</X>
    <Y>69.312</Y>
    <Z>2154</Z>
  </point>
  <point index="3696">
    <X>90.913</X>
    <Y>35.173</Y>
    <Z>2045</Z>
  </point>
  <point index="3697">
    <X>24.566</X>
    <Y>30.970</Y>
    <Z>2262</Z>
  </point>
  <point index="3698">
    <X>36.682</X>
    <Y>71.888</Y>
    <Z>2054</Z>
  </point>
  <point index="3699">
    <X>36.642</X>
    <Y>30.326</Y>
    <Z>2056</Z>
  </point>
  <point index="3700">
    <X>116.952</X>
    <Y>50.430</Y>
    <Z>2042</Z>
  </point>
  <point index="3701">
    <X>55.839</X>
    <Y>46.224</Y>
    <Z>2257</Z>
  </point>
  <point index="3702">
    <X>60.200</X>
    <Y>68.347</Y>
    <Z>2087</Z>
  </point>
  <point index="3703">
    <X>59.069</X>
    <Y>66.029</Y>
    <Z>2022</Z>
  </point>
  <point index="3704">
    <X>76.188</X>
    <Y>27.785</Y>
    <Z>2075</Z>
  </point>
  <point index="3705">
    <X>74.875</X>
    <Y>29.431</Y>
    <Z>2132</Z>
  </point>
  <point index="3706">
    <X>24.764</X>
    <Y>76.188</Y>
    <Z>2250</Z>
  </point>
  <point index="3707">
    <X>50.420</X>
    <Y>69.191</Y>
    <Z>2024</Z>
  </point>
  <point index="3708">
    <X>68.096</X>
    <Y>18.555</Y>
    <Z>2058</Z>
  </point>
  <point index="3709">
    <X>70.050</X>
    <Y>54.352</Y>
    <Z>2152</Z>
  </point>
  <point index="3710">
    <X>18.941</X>
    <Y>73.076</Y>
    <Z>2014</Z>
  </point>
  <point index="3711">
    <X>18.824</X>
    <Y>47.257</Y>
    <Z>2007</Z>
  </point>
  <point index="3712">
    <X>37.997</X>
    <Y>23.380</Y>
    <Z>2006</Z>
  </point>
  <point index="3713">
    <X>24.232</X>
    <Y>19.089</Y>
    <Z>2281</Z>
  </point>
  <point index="3714">
    <X>21.959</X>
    <Y>66.144</Y>
    <Z>2188</Z>
  </point>
  <point index="3715">
    <X>35.558</X>
    <Y>64.338</Y>
    <Z>2102</Z>
  </point>
  <point index="3716">
    <X>99.806</X>
    <Y>24.571</Y>
    <Z>2064</Z>
  </point>
  <point index="3717">
    <X>18.476</X>
    <Y>8.395</Y>
    <Z>2035</Z>
  </point>
  <point index="3718">
    <X>32.731</X>
    <Y>63.641</Y>
    <Z>2224</Z>
  </point>
  <point index="3719">
    <X>89.414</X>
    <Y>60.834</Y>
    <Z>2039</Z>
  </point>
  <point index="3720">
    <X>51.086</X>
    <Y>26.202</Y>
    <Z>2053</Z>
  </point>
  <point index="3721">
    <X>51.378</X>
    <Y>71.714</Y>
    <Z>2065</Z>
  </point>
  <point index="3722">
    <X>22.466</X>
    <Y>24.861</Y>
    <Z>2217</Z>
  </point>
  <point index="3723">
    <X>91.166</X>
    <Y>25.059</Y>
    <Z>2056</Z>
  </point>
  <point index="3724">
    <X>63.054</X>
    <Y>64.542</Y>
    <Z>2251</Z>
  </point>
  <point index="3725">
    <X>16.074</X>
    <Y>59.563</Y>
    <Z>2268</Z>
  </point>
  <point index="3726">
    <X>118.298</X>
    <Y>53.508</Y>
    <Z>2032</Z>
  </point>
  <point index="3727">
    <X>75.329</X>
    <Y>68.586</Y>
    <Z>2112</Z>
  </point>
  <point index="3728">
    <X>80.261</X>
    <Y>64.035</Y>
    <Z>2201</Z>
  </point>
  <point index="3729">
    <X>104.590</X>
    <Y>29.494</Y>
    <Z>2260</Z>
  </point>
  <point index="3730">
    <X>111.582</X>
    <Y>69.155</Y>
    <Z>2274</Z>
  </point>
  <point index="3731">
    <X>34.378</X>
    <Y>28.538</Y>
    <Z>2153</Z>
  </point>
  <point index="3732">
    <X>72.496</X>
    <Y>13.172</Y>
    <Z>2234</Z>
  </point>
  <point index="3733">
    <X>54.595</X>
    <Y>13.708</Y>
    <Z>2204</Z>
  </point>
  <point index="3734">
    <X>99.565</X>
    <Y>32.366</Y>
    <Z>2050</Z>
  </point>
  <point index="3735">
    <X>77.840</X>
    <Y>20.599</Y>
    <Z>2004</Z>
  </point>
  <point index="3736">
    <X>110.347</X>
    <Y>60.865</Y>
    <Z>2200</Z>
  </point>
  <point index="3737">
    <X>106.620</X>
    <Y>69.807</Y>
    <Z>2143</Z>
  </point>
  <point index="3738">
    <X>20.694</X>
    <Y>20.453</Y>
    <Z>2115</Z>
  </point>
  <point index="3739">
    <X>115.336</X>
    <Y>49.812</Y>
    <Z>2112</Z>
  </point>
  <point index="3740">
    <X>63.543</X>
    <Y>19.788</Y>
    <Z>2279</Z>
  </point>
  <point index="3741">
    <X>12.931</X>
    <Y>29.103</Y>
    <Z>2132</Z>
  </point>
  <point index="3742">
    <X>12.479</X>
    <Y>14.173</Y>
    <Z>2113</Z>
  </point>
  <point index="3743">
    <X>60.139</X>
    <Y>15.074</Y>
    <Z>2083</Z>
  </point>
  <point index="3744">
    <X>13.211</X>
    <Y>70.355</Y>
    <Z>2144</Z>
  </point>
  <point index="3745">
    <X>63.544</X>
    <Y>44.764</Y>
    <Z>2279</Z>
  </point>
  <point index="3746">
    <X>18.268</X>
    <Y>54.919</Y>
    <Z>2068</Z>
  </point>
  <point index="3747">
    <X>52.878</X>
    <Y>64.721</Y>
    <Z>2130</Z>
  </point>
  <point index="3748">
    <X>67.004</X>
    <Y>34.354</Y>
    <Z>2121</Z>
  </point>
  <point index="3749">
    <X>24.259</X>
    <Y>45.000</Y>
    <Z>2279</Z>
  </point>
  <point index="3750">
    <X>98.265</X>
    <Y>50.197</Y>
    <Z>2069</Z>
  </point>
  <point index="3751">
    <X>38.987</X>
    <Y>22.874</Y>
    <Z>2091</Z>
  </point>
  <point index="3752">
    <X>102.727</X>
    <Y>38.881</Y>
    <Z>2232</Z>
  </point>
  <point index="3753">
    <X>108.823</X>
    <Y>26.326</Y>
    <Z>2016</Z>
  </point>
  <point index="3754">
    <X>93.308</X>
    <Y>62.950</Y>
    <Z>2148</Z>
  </point>
  <point index="3755">
    <X>12.286</X>
    <Y>69.298</Y>
    <Z>2104</Z>
  </point>
  <point index="3756">
    <X>109.269</X>
    <Y>69.650</Y>
    <Z>2026</Z>
  </point>
  <point index="3757">
    <X>106.839</X>
    <Y>66.723</Y>
    <Z>2131</Z>
  </point>
  <point index="3758">
    <X>72.506</X>
    <Y>52.516</Y>
    <Z>2234</Z>
  </point>
  <point index="3759">
    <X>70.077</X>
    <Y>73.153</Y>
    <Z>2156</Z>
  </point>
  <point index="3760">
    <X>35.722</X>
    <Y>70.017</Y>
    <Z>2095</Z>
  </point>
  <point index="3761">
    <X>90.478</X>
    <Y>31.571</Y>
    <Z>2026</Z>
  </point>
  <point index="3762">
    <X>110.640</X>
    <Y>65.383</Y>
    <Z>2247</Z>
  </point>
  <point index="3763">
    <X>75.758</X>
    <Y>18.630</Y>
    <Z>2094</Z>
  </point>
  <point index="3764">
    <X>11.992</X>
    <Y>50.739</Y>
    <Z>2092</Z>
  </point>
  <point index="3765">
    <X>97.529</X>
    <Y>20.241</Y>
    <Z>2187</Z>
  </point>
  <point index="3766">
    <X>37.132</X>
    <Y>52.193</Y>
    <Z>2034</Z>
  </point>
  <point index="3767">
    <X>10.970</X>
    <Y>53.270</Y>
    <Z>2047</Z>
  </point>
  <point index="3768">
    <X>54.056</X>
    <Y>62.951</Y>
    <Z>2181</Z>
  </point>
  <point index="3769">
    <X>110.510</X>
    <Y>23.215</Y>
    <Z>2226</Z>
  </point>
  <point index="3770">
    <X>100.702</X>
    <Y>59.852</Y>
    <Z>2116</Z>
  </point>
  <point index="3771">
    <X>88.388</X>
    <Y>68.927</Y>
    <Z>2128</Z>
  </point>
  <point index="3772">
    <X>23.505</X>
    <Y>69.012</Y>
    <Z>2277</Z>
  </point>
  <point index="3773">
    <X>108.777</X>
    <Y>61.591</Y>
    <Z>2019</Z>
  </point>
  <point index="3774">
    <X>58.188</X>
    <Y>72.715</Y>
    <Z>2081</Z>
  </point>
  <point index="3775">
    <X>93.441</X>
    <Y>50.104</Y>
    <Z>2154</Z>
  </point>
  <point index="3776">
    <X>96.287</X>
    <Y>38.280</Y>
    <Z>2277</Z>
  </point>
  <point index="3777">
    <X>91.474</X>
    <Y>27.445</Y>
    <Z>2069</Z>
  </point>
  <point index="3778">
    <X>30.229</X>
    <Y>50.597</Y>
    <Z>2181</Z>
  </point>
  <point index="3779">
    <X>107.722</X>
    <Y>22.813</Y>
    <Z>2080</Z>
  </point>
  <point index="3780">
    <X>93.886</X>
    <Y>24.479</Y>
    <Z>2173</Z>
  </point>
  <point index="3781">
    <X>21.712</X>
    <Y>27.596</Y>
    <Z>2174</Z>
  </point>
  <point index="3782">
    <X>90.404</X>
    <Y>54.343</Y>
    <Z>2023</Z>
  </point>
  <point index="3783">
    <X>109.762</X>
    <Y>33.884</Y>
    <Z>2106</Z>
  </point>
  <point index="3784">
    <X>107.228</X>
    <Y>9.062</Y>
    <Z>2108</Z>
  </point>
  <point index="3785">
    <X>30.805</X>
    <Y>62.743</Y>
    <Z>2273</Z>
  </point>
  <point index="3786">
    <X>102.540</X>
    <Y>35.391</Y>
    <Z>2222</Z>
  </point>
  <point index="3787">
    <X>28.581</X>
    <Y>23.133</Y>
    <Z>2030</Z>
  </point>
  <point index="3788">
    <X>24.427</X>
    <Y>20.713</Y>
    <Z>2270</Z>
  </point>
  <point index="3789">
    <X>109.578</X>
    <Y>35.411</Y>
    <Z>2076</Z>
  </point>
  <point index="3790">
    <X>95.543</X>
    <Y>36.878</Y>
    <Z>2245</Z>
  </point>
  <point index="3791">
    <X>66.452</X>
    <Y>19.538</Y>
    <Z>2153</Z>
  </point>
  <point index="3792">
    <X>101.041</X>
    <Y>39.434</Y>
    <Z>2135</Z>
  </point>
  <point index="3793">
    <X>71.229</X>
    <Y>76.916</Y>
    <Z>2289</Z>
  </point>
  <point index="3794">
    <X>47.889</X>
    <Y>54.644</Y>
    <Z>2171</Z>
  </point>
  <point index="3795">
    <X>51.183</X>
    <Y>27.114</Y>
    <Z>2057</Z>
  </point>
  <point index="3796">
    <X>24.016</X>
    <Y>54.687</Y>
    <Z>2293</Z>
  </point>
  <point index="3797">
    <X>103.593</X>
    <Y>73.326</Y>
    <Z>2282</Z>
  </point>
  <point index="3798">
    <X>29.693</X>
    <Y>54.394</Y>
    <Z>2094</Z>
  </point>
  <point index="3799">
    <X>103.871</X>
    <Y>50.521</Y>
    <Z>2298</Z>
  </point>
  <point index="3800">
    <X>47.649</X>
    <Y>62.354</Y>
    <Z>2192</Z>
  </point>
  <point index="3801">
    <X>71.044</X>
    <Y>64.433</Y>
    <Z>2297</Z>
  </point>
  <point index="3802">
    <X>115.224</X>
    <Y>12.586</Y>
    <Z>2117</Z>
  </point>
  <point index="3803">
    <X>55.176</X>
    <Y>61.299</Y>
    <Z>2229</Z>
  </point>
  <point index="3804">
    <X>24.184</X>
    <Y>18.317</Y>
    <Z>2284</Z>
  </point>
  <point index="3805">
    <X>35.225</X>
    <Y>69.167</Y>
    <Z>2117</Z>
  </point>
  <point index="3806">
    <X>102.139</X>
    <Y>29.374</Y>
    <Z>2199</Z>
  </point>
  <point index="3807">
    <X>112.016</X>
    <Y>35.488</Y>
    <Z>2255</Z>
  </point>
  <point index="3808">
    <X>103.955</X>
    <Y>16.776</Y>
    <Z>2297</Z>
  </point>
  <point index="3809">
    <X>61.822</X>
    <Y>54.959</Y>
    <Z>2180</Z>
  </point>
  <point index="3810">
    <X>108.393</X>
    <Y>13.504</Y>
    <Z>2041</Z>
  </point>
  <point index="3811">
    <X>111.716</X>
    <Y>10.750</Y>
    <Z>2268</Z>
  </point>
  <point index="3812">
    <X>22.662</X>
    <Y>28.681</Y>
    <Z>2229</Z>
  </point>
  <point index="3813">
    <X>53.869</X>
    <Y>32.396</Y>
    <Z>2172</Z>
  </point>
  <point index="3814">
    <X>93.276</X>
    <Y>69.820</Y>
    <Z>2147</Z>
  </point>
  <point index="3815">
    <X>71.244</X>
    <Y>22.021</Y>
    <Z>2288</Z>
  </point>
  <point index="3816">
    <X>54.457</X>
    <Y>66.186</Y>
    <Z>2198</Z>
  </point>
  <point index="3817">
    <X>60.275</X>
    <Y>46.341</Y>
    <Z>2091</Z>
  </point>
  <point index="3818">
    <X>34.410</X>
    <Y>56.049</Y>
    <Z>2152</Z>
  </point>
  <point index="3819">
    <X>65.743</X>
    <Y>10.090</Y>
    <Z>2194</Z>
  </point>
  <point index="3820">
    <X>118.397</X>
    <Y>63.289</Y>
    <Z>2040</Z>
  </point>
  <point index="3821">
    <X>99.176</X>
    <Y>18.126</Y>
    <Z>2028</Z>
  </point>
  <point index="3822">
    <X>29.555</X>
    <Y>55.726</Y>
    <Z>2072</Z>
  </point>
  <point index="3823">
    <X>110.291</X>
    <Y>71.200</Y>
    <Z>2191</Z>
  </point>
  <point index="3824">
    <X>16.828</X>
    <Y>23.836</Y>
    <Z>2300</Z>
  </point>
  <point index="3825">
    <X>92.709</X>
    <Y>48.419</Y>
    <Z>2122</Z>
  </point>
  <point index="3826">
    <X>106.868</X>
    <Y>25.174</Y>
    <Z>2129</Z>
  </point>
  <point index="3827">
    <X>88.538</X>
    <Y>21.531</Y>
    <Z>2115</Z>
  </point>
  <point index="3828">
    <X>99.250</X>
    <Y>30.869</Y>
    <Z>2032</Z>
  </point>
  <point index="3829">
    <X>91.769</X>
    <Y>54.044</Y>
    <Z>2082</Z>
  </point>
  <point index="3830">
    <X>17.942</X>
    <Y>47.176</Y>
    <Z>2121</Z>
  </point>
  <point index="3831">
    <X>52.268</X>
    <Y>62.141</Y>
    <Z>2103</Z>
  </point>
  <point index="3832">
    <X>7.535</X>
    <Y>26.982</Y>
    <Z>2202</Z>
  </point>
  <point index="3833">
    <X>116.711</X>
    <Y>29.521</Y>
    <Z>2053</Z>
  </point>
  <point index="3834">
    <X>113.112</X>
    <Y>64.689</Y>
    <Z>2208</Z>
  </point>
  <point index="3835">
    <X>38.266</X>
    <Y>32.383</Y>
    <Z>2029</Z>
  </point>
  <point index="3836">
    <X>69.303</X>
    <Y>37.541</Y>
    <Z>2032</Z>
  </point>
  <point index="3837">
    <X>103.431</X>
    <Y>28.753</Y>
    <Z>2273</Z>
  </point>
  <point index="3838">
    <X>75.377</X>
    <Y>10.762</Y>
    <Z>2110</Z>
  </point>
  <point index="3839">
    <X>48.124</X>
    <Y>16.419</Y>
    <Z>2151</Z>
  </point>
  <point index="3840">
    <X>71.915</X>
    <Y>26.667</Y>
    <Z>2259</Z>
  </point>
  <point index="3841">
    <X>23.723</X>
    <Y>66.773</Y>
    <Z>2290</Z>
  </point>
  <point index="3842">
    <X>112.572</X>
    <Y>59.956</Y>
    <Z>2231</Z>
  </point>
  <point index="3843">
    <X>100.273</X>
    <Y>30.545</Y>
    <Z>2091</Z>
  </point>
  <point index="3844">
    <X>30.155</X>
    <Y>46.239</Y>
    <Z>2169</Z>
  </point>
  <point index="3845">
    <X>16.457</X>
    <Y>76.736</Y>
    <Z>2284</Z>
  </point>
  <point index="3846">
    <X>76.430</X>
    <Y>67.544</Y>
    <Z>2065</Z>
  </point>
  <point index="3847">
    <X>19.185</X>
    <Y>57.273</Y>
    <Z>2028</Z>
  </point>
  <point index="3848">
    <X>34.336</X>
    <Y>49.545</Y>
    <Z>2155</Z>
  </point>
  <point index="3849">
    <X>10.666</X>
    <Y>64.344</Y>
    <Z>2034</Z>
  </point>
  <point index="3850">
    <X>10.077</X>
    <Y>61.314</Y>
    <Z>2009</Z>
  </point>
  <point index="3851">
    <X>25.856</X>
    <Y>59.422</Y>
    <Z>2187</Z>
  </point>
  <point index="3852">
    <X>61.877</X>
    <Y>33.035</Y>
    <Z>2183</Z>
  </point>
  <point index="3853">
    <X>95.212</X>
    <Y>66.968</Y>
    <Z>2230</Z>
  </point>
  <point index="3854">
    <X>108.584</X>
    <Y>9.657</Y>
    <Z>2030</Z>
  </point>
  <point index="3855">
    <X>20.941</X>
    <Y>16.468</Y>
    <Z>2129</Z>
  </point>
  <point index="3856">
    <X>101.184</X>
    <Y>21.105</Y>
    <Z>2143</Z>
  </point>
  <point index="3857">
    <X>116.420</X>
    <Y>68.666</Y>
    <Z>2065</Z>
  </point>
  <point index="3858">
    <X>50.126</X>
    <Y>63.790</Y>
    <Z>2011</Z>
  </point>
  <point index="3859">
    <X>29.424</X>
    <Y>72.695</Y>
    <Z>2051</Z>
  </point>
  <point index="3860">
    <X>31.151</X>
    <Y>12.780</Y>
    <Z>2292</Z>
  </point>
  <point index="3861">
    <X>65.364</X>
    <Y>38.954</Y>
    <Z>2216</Z>
  </point>
  <point index="3862">
    <X>74.557</X>
    <Y>20.610</Y>
    <Z>2145</Z>
  </point>
  <point index="3863">
    <X>113.712</X>
    <Y>19.555</Y>
    <Z>2182</Z>
  </point>
  <point index="3864">
    <X>14.404</X>
    <Y>36.482</Y>
    <Z>2196</Z>
  </point>
  <point index="3865">
    <X>91.509</X>
    <Y>13.387</Y>
    <Z>2071</Z>
  </point>
  <point index="3866">
    <X>103.510</X>
    <Y>55.934</Y>
    <Z>2278</Z>
  </point>
  <point index="3867">
    <X>62.145</X>
    <Y>75.277</Y>
    <Z>2199</Z>
  </point>
  <point index="3868">
    <X>59.358</X>
    <Y>70.611</Y>
    <Z>2038</Z>
  </point>
  <point index="3869">
    <X>18.443</X>
    <Y>52.753</Y>
    <Z>2040</Z>
  </point>
  <point index="3870">
    <X>34.060</X>
    <Y>23.099</Y>
    <Z>2167</Z>
  </point>
  <point index="3871">
    <X>68.735</X>
    <Y>27.180</Y>
    <Z>2021</Z>
  </point>
  <point index="3872">
    <X>62.148</X>
    <Y>36.201</Y>
    <Z>2199</Z>
  </point>
  <point index="3873">
    <X>68.705</X>
    <Y>76.846</Y>
    <Z>2023</Z>
  </point>
  <point index="3874">
    <X>63.842</X>
    <Y>69.867</Y>
    <Z>2297</Z>
  </point>
  <point index="3875">
    <X>101.527</X>
    <Y>24.143</Y>
    <Z>2163</Z>
  </point>
  <point index="3876">
    <X>105.639</X>
    <Y>31.966</Y>
    <Z>2200</Z>
  </point>
  <point index="3877">
    <X>67.391</X>
    <Y>65.703</Y>
    <Z>2099</Z>
  </point>
  <point index="3878">
    <X>118.418</X>
    <Y>57.925</Y>
    <Z>2042</Z>
  </point>
  <point index="3879">
    <X>24.332</X>
    <Y>73.576</Y>
    <Z>2275</Z>
  </point>
  <point index="3880">
    <X>59.790</X>
    <Y>22.384</Y>
    <Z>2063</Z>
  </point>
  <point index="3881">
    <X>67.797</X>
    <Y>59.043</Y>
    <Z>2075</Z>
  </point>
  <point index="3882">
    <X>47.112</X>
    <Y>61.192</Y>
    <Z>2238</Z>
  </point>
  <point index="3883">
    <X>119.555</X>
    <Y>60.289</Y>
    <Z>2140</Z>
  </point>
  <point index="3884">
    <X>51.311</X>
    <Y>51.343</Y>
    <Z>2062</Z>
  </point>
  <point index="3885">
    <X>36.669</X>
    <Y>20.121</Y>
    <Z>2054</Z>
  </point>
  <point index="3886">
    <X>110.740</X>
    <Y>8.956</Y>
    <Z>2263</Z>
  </point>
  <point index="3887">
    <X>60.949</X>
    <Y>59.784</Y>
    <Z>2130</Z>
  </point>
  <point index="3888">
    <X>24.375</X>
    <Y>30.708</Y>
    <Z>2273</Z>
  </point>
  <point index="3889">
    <X>17.988</X>
    <Y>34.862</Y>
    <Z>2114</Z>
  </point>
  <point index="3890">
    <X>60.326</X>
    <Y>12.665</Y>
    <Z>2094</Z>
  </point>
  <point index="3891">
    <X>70.796</X>
    <Y>12.672</Y>
    <Z>2272</Z>
  </point>
  <point index="3892">
    <X>79.288</X>
    <Y>68.740</Y>
    <Z>2117</Z>
  </point>
  <point index="3893">
    <X>55.851</X>
    <Y>12.054</Y>
    <Z>2258</Z>
  </point>
  <point index="3894">
    <X>51.124</X>
    <Y>23.518</Y>
    <Z>2054</Z>
  </point>
  <point index="3895">
    <X>33.861</X>
    <Y>32.282</Y>
    <Z>2175</Z>
  </point>
  <point index="3896">
    <X>76.110</X>
    <Y>58.287</Y>
    <Z>2079</Z>
  </point>
  <point index="3897">
    <X>32.416</X>
    <Y>73.789</Y>
    <Z>2238</Z>
  </point>
  <point index="3898">
    <X>65.897</X>
    <Y>44.980</Y>
    <Z>2185</Z>
  </point>
  <point index="3899">
    <X>90.958</X>
    <Y>53.059</Y>
    <Z>2047</Z>
  </point>
  <point index="3900">
    <X>47.438</X>
    <Y>60.684</Y>
    <Z>2210</Z>
  </point>
  <point index="3901">
    <X>110.780</X>
    <Y>75.712</Y>
    <Z>2269</Z>
  </point>
  <point index="3902">
    <X>74.735</X>
    <Y>34.246</Y>
    <Z>2138</Z>
  </point>
  <point index="3903">
    <X>97.497</X>
    <Y>60.766</Y>
    <Z>2192</Z>
  </point>
  <point index="3904">
    <X>74.350</X>
    <Y>23.401</Y>
    <Z>2154</Z>
  </point>
  <point index="3905">
    <X>51.330</X>
    <Y>29.795</Y>
    <Z>2063</Z>
  </point>
  <point index="3906">
    <X>28.633</X>
    <Y>34.148</Y>
    <Z>2027</Z>
  </point>
  <point index="3907">
    <X>115.504</X>
    <Y>48.977</Y>
    <Z>2105</Z>
  </point>
  <point index="3908">
    <X>77.418</X>
    <Y>14.797</Y>
    <Z>2022</Z>
  </point>
  <point index="3909">
    <X>109.587</X>
    <Y>50.284</Y>
    <Z>2077</Z>
  </point>
  <point index="3910">
    <X>25.135</X>
    <Y>16.663</Y>
    <Z>2229</Z>
  </point>
  <point index="3911">
    <X>56.931</X>
    <Y>63.296</Y>
    <Z>2283</Z>
  </point>
  <point index="3912">
    <X>11.583</X>
    <Y>15.703</Y>
    <Z>2074</Z>
  </point>
  <point index="3913">
    <X>19.330</X>
    <Y>78.003</Y>
    <Z>2037</Z>
  </point>
  <point index="3914">
    <X>24.224</X>
    <Y>52.087</Y>
    <Z>2281</Z>
  </point>
  <point index="3915">
    <X>20.066</X>
    <Y>57.424</Y>
    <Z>2079</Z>
  </point>
  <point index="3916">
    <X>26.811</X>
    <Y>48.629</Y>
    <Z>2132</Z>
  </point>
  <point index="3917">
    <X>34.856</X>
    <Y>32.097</Y>
    <Z>2133</Z>
  </point>
  <point index="3918">
    <X>33.088</X>
    <Y>64.406</Y>
    <Z>2209</Z>
  </point>
  <point index="3919">
    <X>102.752</X>
    <Y>35.544</Y>
    <Z>2234</Z>
  </point>
  <point index="3920">
    <X>105.193</X>
    <Y>8.690</Y>
    <Z>2225</Z>
  </point>
  <point index="3921">
    <X>116.593</X>
    <Y>51.154</Y>
    <Z>2058</Z>
  </point>
  <point index="3922">
    <X>109.115</X>
    <Y>62.940</Y>
    <Z>2002</Z>
  </point>
  <point index="3923">
    <X>75.042</X>
    <Y>29.377</Y>
    <Z>2125</Z>
  </point>
  <point index="3924">
    <X>76.717</X>
    <Y>18.234</Y>
    <Z>2052</Z>
  </point>
  <point index="3925">
    <X>57.270</X>
    <Y>70.998</Y>
    <Z>2229</Z>
  </point>
  <point index="3926">
    <X>60.618</X>
    <Y>6.522</Y>
    <Z>2111</Z>
  </point>
  <point index="3927">
    <X>33.583</X>
    <Y>9.609</Y>
    <Z>2187</Z>
  </point>
  <point index="3928">
    <X>100.368</X>
    <Y>45.959</Y>
    <Z>2096</Z>
  </point>
  <point index="3929">
    <X>94.125</X>
    <Y>62.204</Y>
    <Z>2183</Z>
  </point>
  <point index="3930">
    <X>100.809</X>
    <Y>78.865</Y>
    <Z>2122</Z>
  </point>
  <point index="3931">
    <X>102.688</X>
    <Y>20.717</Y>
    <Z>2230</Z>
  </point>
  <point index="3932">
    <X>98.152</X>
    <Y>65.942</Y>
    <Z>2087</Z>
  </point>
  <point index="3933">
    <X>114.795</X>
    <Y>53.192</Y>
    <Z>2135</Z>
  </point>
  <point index="3934">
    <X>109.604</X>
    <Y>55.657</Y>
    <Z>2080</Z>
  </point>
  <point index="3935">
    <X>29.714</X>
    <Y>32.652</Y>
    <Z>2098</Z>
  </point>
  <point index="3936">
    <X>99.914</X>
    <Y>40.421</Y>
    <Z>2070</Z>
  </point>
  <point index="3937">
    <X>91.264</X>
    <Y>19.155</Y>
    <Z>2060</Z>
  </point>
  <point index="3938">
    <X>60.379</X>
    <Y>35.540</Y>
    <Z>2097</Z>
  </point>
  <point index="3939">
    <X>110.056</X>
    <Y>24.893</Y>
    <Z>2153</Z>
  </point>
  <point index="3940">
    <X>35.110</X>
    <Y>69.962</Y>
    <Z>2122</Z>
  </point>
  <point index="3941">
    <X>23.427</X>
    <Y>62.897</Y>
    <Z>2273</Z>
  </point>
  <point index="3942">
    <X>55.342</X>
    <Y>73.684</Y>
    <Z>2236</Z>
  </point>
  <point index="3943">
    <X>33.571</X>
    <Y>61.529</Y>
    <Z>2188</Z>
  </point>
  <point index="3944">
    <X>64.072</X>
    <Y>56.450</Y>
    <Z>2290</Z>
  </point>
  <point index="3945">
    <X>57.207</X>
    <Y>35.374</Y>
    <Z>2239</Z>
  </point>
  <point index="3946">
    <X>25.731</X>
    <Y>69.426</Y>
    <Z>2194</Z>
  </point>
  <point index="3947">
    <X>106.960</X>
    <Y>71.408</Y>
    <Z>2124</Z>
  </point>
  <point index="3948">
    <X>16.457</X>
    <Y>23.296</Y>
    <Z>2284</Z>
  </point>
  <point index="3949">
    <X>25.758</X>
    <Y>49.146</Y>
    <Z>2193</Z>
  </point>
  <point index="3950">
    <X>116.401</X>
    <Y>19.112</Y>
    <Z>2066</Z>
  </point>
  <point index="3951">
    <X>32.871</X>
    <Y>20.151</Y>
    <Z>2218</Z>
  </point>
  <point index="3952">
    <X>17.879</X>
    <Y>9.853</Y>
    <Z>2131</Z>
  </point>
  <point index="3953">
    <X>26.572</X>
    <Y>15.770</Y>
    <Z>2146</Z>
  </point>
  <point index="3954">
    <X>69.537</X>
    <Y>31.669</Y>
    <Z>2069</Z>
  </point>
  <point index="3955">
    <X>116.374</X>
    <Y>60.364</Y>
    <Z>2067</Z>
  </point>
  <point index="3956">
    <X>108.724</X>
    <Y>48.439</Y>
    <Z>2022</Z>
  </point>
  <point index="3957">
    <X>66.105</X>
    <Y>34.254</Y>
    <Z>2173</Z>
  </point>
  <point index="3958">
    <X>69.415</X>
    <Y>70.684</Y>
    <Z>2050</Z>
  </point>
  <point index="3959">
    <X>73.970</X>
    <Y>22.260</Y>
    <Z>2171</Z>
  </point>
  <point index="3960">
    <X>97.979</X>
    <Y>35.985</Y>
    <Z>2115</Z>
  </point>
  <point index="3961">
    <X>103.374</X>
    <Y>20.949</Y>
    <Z>2270</Z>
  </point>
  <point index="3962">
    <X>15.793</X>
    <Y>15.051</Y>
    <Z>2255</Z>
  </point>
  <point index="3963">
    <X>77.438</X>
    <Y>58.084</Y>
    <Z>2021</Z>
  </point>
  <point index="3964">
    <X>11.519</X>
    <Y>24.676</Y>
    <Z>2071</Z>
  </point>
  <point index="3965">
    <X>24.325</X>
    <Y>31.226</Y>
    <Z>2276</Z>
  </point>
  <point index="3966">
    <X>32.936</X>
    <Y>12.659</Y>
    <Z>2215</Z>
  </point>
  <point index="3967">
    <X>8.224</X>
    <Y>59.610</Y>
    <Z>2142</Z>
  </point>
  <point index="3968">
    <X>7.486</X>
    <Y>22.039</Y>
    <Z>2206</Z>
  </point>
  <point index="3969">
    <X>66.929</X>
    <Y>44.613</Y>
    <Z>2125</Z>
  </point>
  <point index="3970">
    <X>97.323</X>
    <Y>47.330</Y>
    <Z>2220</Z>
  </point>
  <point index="3971">
    <X>115.918</X>
    <Y>12.360</Y>
    <Z>2087</Z>
  </point>
  <point index="3972">
    <X>93.690</X>
    <Y>29.210</Y>
    <Z>2165</Z>
  </point>
  <point index="3973">
    <X>31.474</X>
    <Y>56.863</Y>
    <Z>2278</Z>
  </point>
  <point index="3974">
    <X>105.318</X>
    <Y>37.051</Y>
    <Z>2218</Z>
  </point>
  <point index="3975">
    <X>25.007</X>
    <Y>77.752</Y>
    <Z>2236</Z>
  </point>
  <point index="3976">
    <X>106.784</X>
    <Y>74.173</Y>
    <Z>2134</Z>
  </point>
  <point index="3977">
    <X>25.799</X>
    <Y>53.363</Y>
    <Z>2191</Z>
  </point>
  <point index="3978">
    <X>69.774</X>
    <Y>65.750</Y>
    <Z>2107</Z>
  </point>
  <point index="3979">
    <X>112.855</X>
    <Y>63.329</Y>
    <Z>2219</Z>
  </point>
  <point index="3980">
    <X>55.670</X>
    <Y>77.058</Y>
    <Z>2250</Z>
  </point>
  <point index="3981">
    <X>107.131</X>
    <Y>27.259</Y>
    <Z>2114</Z>
  </point>
  <point index="3982">
    <X>96.433</X>
    <Y>16.852</Y>
    <Z>2283</Z>
  </point>
  <point index="3983">
    <X>27.526</X>
    <Y>9.978</Y>
    <Z>2091</Z>
  </point>
  <point index="3984">
    <X>90.494</X>
    <Y>18.090</Y>
    <Z>2027</Z>
  </point>
  <point index="3985">
    <X>62.418</X>
    <Y>14.731</Y>
    <Z>2215</Z>
  </point>
  <point index="3986">
    <X>61.109</X>
    <Y>49.787</Y>
    <Z>2139</Z>
  </point>
  <point index="3987">
    <X>102.356</X>
    <Y>65.035</Y>
    <Z>2211</Z>
  </point>
  <point index="3988">
    <X>109.341</X>
    <Y>24.630</Y>
    <Z>2038</Z>
  </point>
  <point index="3989">
    <X>97.604</X>
    <Y>75.651</Y>
    <Z>2175</Z>
  </point>
  <point index="3990">
    <X>71.349</X>
    <Y>63.257</Y>
    <Z>2284</Z>
  </point>
  <point index="3991">
    <X>100.179</X>
    <Y>32.794</Y>
    <Z>2086</Z>
  </point>
  <point index="3992">
    <X>76.087</X>
    <Y>13.767</Y>
    <Z>2080</Z>
  </point>
  <point index="3993">
    <X>10.668</X>
    <Y>34.929</Y>
    <Z>2034</Z>
  </point>
  <point index="3994">
    <X>98.829</X>
    <Y>18.861</Y>
    <Z>2008</Z>
  </point>
  <point index="3995">
    <X>56.732</X>
    <Y>54.913</Y>
    <Z>2296</Z>
  </point>
  <point index="3996">
    <X>65.245</X>
    <Y>26.992</Y>
    <Z>2223</Z>
  </point>
  <point index="3997">
    <X>100.756</X>
    <Y>36.811</Y>
    <Z>2119</Z>
  </point>
  <point index="3998">
    <X>91.408</X>
    <Y>49.908</Y>
    <Z>2066</Z>
  </point>
  <point index="3999">
    <X>66.055</X>
    <Y>7.357</Y>
    <Z>2176</Z>
  </point>
  <point index="4000">
    <X>109.707</X>
    <Y>30.055</Y>
    <Z>2097</Z>
  </point>
  <point index="4001">
    <X>60.395</X>
    <Y>75.796</Y>
    <Z>2098</Z>
  </point>
  <point index="4002">
    <X>56.441</X>
    <Y>54.712</Y>
    <Z>2283</Z>
  </point>
  <point index="4003">
    <X>34.135</X>
    <Y>35.062</Y>
    <Z>2164</Z>
  </point>
  <point index="4004">
    <X>80.231</X>
    <Y>17.704</Y>
    <Z>2199</Z>
  </point>
  <point index="4005">
    <X>39.863</X>
    <Y>29.534</Y>
    <Z>2167</Z>
  </point>
  <point index="4006">
    <X>97.965</X>
    <Y>21.792</Y>
    <Z>2117</Z>
  </point>
  <point index="4007">
    <X>34.116</X>
    <Y>71.001</Y>
    <Z>2164</Z>
  </point>
  <point index="4008">
    <X>28.868</X>
    <Y>47.640</Y>
    <Z>2014</Z>
  </point>
  <point index="4009">
    <X>25.061</X>
    <Y>27.943</Y>
    <Z>2233</Z>
  </point>
  <point index="4010">
    <X>17.946</X>
    <Y>17.179</Y>
    <Z>2120</Z>
  </point>
  <point index="4011">
    <X>101.195</X>
    <Y>76.777</Y>
    <Z>2144</Z>
  </point>
  <point index="4012">
    <X>34.038</X>
    <Y>32.869</Y>
    <Z>2168</Z>
  </point>
  <point index="4013">
    <X>71.712</X>
    <Y>75.724</Y>
    <Z>2268</Z>
  </point>
  <point index="4014">
    <X>92.697</X>
    <Y>26.077</Y>
    <Z>2122</Z>
  </point>
  <point index="4015">
    <X>55.979</X>
    <Y>36.888</Y>
    <Z>2263</Z>
  </point>
  <point index="4016">
    <X>25.966</X>
    <Y>69.779</Y>
    <Z>2181</Z>
  </point>
  <point index="4017">
    <X>60.188</X>
    <Y>25.722</Y>
    <Z>2086</Z>
  </point>
  <point index="4018">
    <X>100.543</X>
    <Y>31.838</Y>
    <Z>2107</Z>
  </point>
  <point index="4019">
    <X>95.112</X>
    <Y>72.473</Y>
    <Z>2226</Z>
  </point>
  <point index="4020">
    <X>68.809</X>
    <Y>37.196</Y>
    <Z>2017</Z>
  </point>
  <point index="4021">
    <X>17.047</X>
    <Y>51.447</Y>
    <Z>2265</Z>
  </point>
  <point index="4022">
    <X>50.850</X>
    <Y>18.052</Y>
    <Z>2042</Z>
  </point>
  <point index="4023">
    <X>27.515</X>
    <Y>70.868</Y>
    <Z>2092</Z>
  </point>
  <point index="4024">
    <X>94.432</X>
    <Y>23.636</Y>
    <Z>2197</Z>
  </point>
  <point index="4025">
    <X>92.128</X>
    <Y>64.554</Y>
    <Z>2097</Z>
  </point>
  <point index="4026">
    <X>80.172</X>
    <Y>62.748</Y>
    <Z>2194</Z>
  </point>
  <point index="4027">
    <X>30.752</X>
    <Y>36.735</Y>
    <Z>2265</Z>
  </point>
  <point index="4028">
    <X>114.713</X>
    <Y>74.044</Y>
    <Z>2139</Z>
  </point>
  <point index="4029">
    <X>15.747</X>
    <Y>68.224</Y>
    <Z>2253</Z>
  </point>
  <point index="4030">
    <X>17.641</X>
    <Y>23.417</Y>
    <Z>2169</Z>
  </point>
  <point index="4031">
    <X>37.082</X>
    <Y>64.627</Y>
    <Z>2037</Z>
  </point>
  <point index="4032">
    <X>58.957</X>
    <Y>76.445</Y>
    <Z>2015</Z>
  </point>
  <point index="4033">
    <X>12.868</X>
    <Y>65.851</Y>
    <Z>2129</Z>
  </point>
  <point index="4034">
    <X>70.689</X>
    <Y>33.912</Y>
    <Z>2255</Z>
  </point>
  <point index="4035">
    <X>55.821</X>
    <Y>46.627</Y>
    <Z>2257</Z>
  </point>
  <point index="4036">
    <X>52.956</X>
    <Y>15.699</Y>
    <Z>2133</Z>
  </point>
  <point index="4037">
    <X>120.579</X>
    <Y>62.505</Y>
    <Z>2229</Z>
  </point>
  <point index="4038">
    <X>33.048</X>
    <Y>37.130</Y>
    <Z>2211</Z>
  </point>
  <point index="4039">
    <X>81.142</X>
    <Y>25.110</Y>
    <Z>2278</Z>
  </point>
  <point index="4040">
    <X>36.594</X>
    <Y>70.278</Y>
    <Z>2058</Z>
  </point>
  <point index="4041">
    <X>119.098</X>
    <Y>62.041</Y>
    <Z>2101</Z>
  </point>
  <point index="4042">
    <X>101.023</X>
    <Y>49.861</Y>
    <Z>2134</Z>
  </point>
  <point index="4043">
    <X>90.515</X>
    <Y>18.186</Y>
    <Z>2028</Z>
  </point>
  <point index="4044">
    <X>34.809</X>
    <Y>73.603</Y>
    <Z>2135</Z>
  </point>
  <point index="4045">
    <X>32.797</X>
    <Y>71.327</Y>
    <Z>2221</Z>
  </point>
  <point index="4046">
    <X>64.474</X>
    <Y>59.672</Y>
    <Z>2267</Z>
  </point>
  <point index="4047">
    <X>48.813</X>
    <Y>57.796</Y>
    <Z>2091</Z>
  </point>
  <point index="4048">
    <X>17.304</X>
    <Y>19.123</Y>
    <Z>2223</Z>
  </point>
  <point index="4049">
    <X>22.235</X>
    <Y>30.146</Y>
    <Z>2204</Z>
  </point>
  <point index="4050">
    <X>97.986</X>
    <Y>59.278</Y>
    <Z>2114</Z>
  </point>
  <point index="4051">
    <X>88.809</X>
    <Y>54.466</Y>
    <Z>2092</Z>
  </point>
  <point index="4052">
    <X>94.331</X>
    <Y>23.667</Y>
    <Z>2192</Z>
  </point>
  <point index="4053">
    <X>29.629</X>
    <Y>68.237</Y>
    <Z>2084</Z>
  </point>
  <point index="4054">
    <X>101.907</X>
    <Y>20.798</Y>
    <Z>2185</Z>
  </point>
  <point index="4055">
    <X>63.593</X>
    <Y>58.301</Y>
    <Z>2282</Z>
  </point>
  <point index="4056">
    <X>108.957</X>
    <Y>31.423</Y>
    <Z>2009</Z>
  </point>
  <point index="4057">
    <X>104.019</X>
    <Y>64.478</Y>
    <Z>2293</Z>
  </point>
  <point index="4058">
    <X>59.202</X>
    <Y>11.352</Y>
    <Z>2029</Z>
  </point>
  <point index="4059">
    <X>68.739</X>
    <Y>29.669</Y>
    <Z>2021</Z>
  </point>
  <point index="4060">
    <X>103.915</X>
    <Y>8.085</Y>
    <Z>2299</Z>
  </point>
  <point index="4061">
    <X>20.496</X>
    <Y>7.864</Y>
    <Z>2104</Z>
  </point>
  <point index="4062">
    <X>36.566</X>
    <Y>11.952</Y>
    <Z>2059</Z>
  </point>
  <point index="4063">
    <X>52.022</X>
    <Y>25.001</Y>
    <Z>2093</Z>
  </point>
  <point index="4064">
    <X>70.618</X>
    <Y>12.788</Y>
    <Z>2243</Z>
  </point>
  <point index="4065">
    <X>93.129</X>
    <Y>65.470</Y>
    <Z>2141</Z>
  </point>
  <point index="4066">
    <X>111.892</X>
    <Y>15.792</Y>
    <Z>2260</Z>
  </point>
  <point index="4067">
    <X>88.423</X>
    <Y>67.408</Y>
    <Z>2125</Z>
  </point>
  <point index="4068">
    <X>29.722</X>
    <Y>24.500</Y>
    <Z>2099</Z>
  </point>
  <point index="4069">
    <X>59.013</X>
    <Y>13.743</Y>
    <Z>2018</Z>
  </point>
  <point index="4070">
    <X>75.771</X>
    <Y>65.834</Y>
    <Z>2093</Z>
  </point>
  <point index="4071">
    <X>113.333</X>
    <Y>74.874</Y>
    <Z>2198</Z>
  </point>
  <point index="4072">
    <X>35.703</X>
    <Y>15.139</Y>
    <Z>2096</Z>
  </point>
  <point index="4073">
    <X>10.657</X>
    <Y>67.025</Y>
    <Z>2034</Z>
  </point>
  <point index="4074">
    <X>120.592</X>
    <Y>19.442</Y>
    <Z>2230</Z>
  </point>
  <point index="4075">
    <X>94.094</X>
    <Y>18.183</Y>
    <Z>2182</Z>
  </point>
  <point index="4076">
    <X>69.779</X>
    <Y>77.571</Y>
    <Z>2108</Z>
  </point>
  <point index="4077">
    <X>110.101</X>
    <Y>59.575</Y>
    <Z>2160</Z>
  </point>
  <point index="4078">
    <X>19.821</X>
    <Y>53.934</Y>
    <Z>2065</Z>
  </point>
  <point index="4079">
    <X>69.451</X>
    <Y>73.818</Y>
    <Z>2056</Z>
  </point>
  <point index="4080">
    <X>65.854</X>
    <Y>57.183</Y>
    <Z>2187</Z>
  </point>
  <point index="4081">
    <X>59.903</X>
    <Y>57.332</Y>
    <Z>2070</Z>
  </point>
  <point index="4082">
    <X>27.449</X>
    <Y>29.101</Y>
    <Z>2095</Z>
  </point>
  <point index="4083">
    <X>77.325</X>
    <Y>59.548</Y>
    <Z>2026</Z>
  </point>
  <point index="4084">
    <X>50.039</X>
    <Y>64.486</Y>
    <Z>2007</Z>
  </point>
  <point index="4085">
    <X>12.888</X>
    <Y>25.526</Y>
    <Z>2130</Z>
  </point>
  <point index="4086">
    <X>33.373</X>
    <Y>70.380</Y>
    <Z>2196</Z>
  </point>
  <point index="4087">
    <X>60.921</X>
    <Y>12.920</Y>
    <Z>2128</Z>
  </point>
  <point index="4088">
    <X>11.739</X>
    <Y>71.530</Y>
    <Z>2081</Z>
  </point>
  <point index="4089">
    <X>39.421</X>
    <Y>16.740</Y>
    <Z>2129</Z>
  </point>
  <point index="4090">
    <X>61.836</X>
    <Y>22.881</Y>
    <Z>2181</Z>
  </point>
  <point index="4091">
    <X>95.917</X>
    <Y>32.253</Y>
    <Z>2261</Z>
  </point>
  <point index="4092">
    <X>74.170</X>
    <Y>34.637</Y>
    <Z>2162</Z>
  </point>
  <point index="4093">
    <X>19.822</X>
    <Y>26.793</Y>
    <Z>2065</Z>
  </point>
  <point index="4094">
    <X>58.144</X>
    <Y>69.395</Y>
    <Z>2088</Z>
  </point>
  <point index="4095">
    <X>107.324</X>
    <Y>78.001</Y>
    <Z>2103</Z>
  </point>
  <point index="4096">
    <X>76.122</X>
    <Y>24.852</Y>
    <Z>2078</Z>
  </point>
  <point index="4097">
    <X>30.521</X>
    <Y>11.708</Y>
    <Z>2227</Z>
  </point>
  <point index="4098">
    <X>39.491</X>
    <Y>58.683</Y>
    <Z>2135</Z>
  </point>
  <point index="4099">
    <X>53.504</X>
    <Y>13.755</Y>
    <Z>2157</Z>
  </point>
  <point index="4100">
    <X>95.387</X>
    <Y>17.934</Y>
    <Z>2238</Z>
  </point>
  <point index="4101">
    <X>52.354</X>
    <Y>61.150</Y>
    <Z>2107</Z>
  </point>
  <point index="4102">
    <X>112.249</X>
    <Y>37.165</Y>
    <Z>2245</Z>
  </point>
  <point index="4103">
    <X>48.582</X>
    <Y>24.706</Y>
    <Z>2111</Z>
  </point>
  <point index="4104">
    <X>33.512</X>
    <Y>23.505</Y>
    <Z>2191</Z>
  </point>
  <point index="4105">
    <X>20.159</X>
    <Y>15.642</Y>
    <Z>2084</Z>
  </point>
  <point index="4106">
    <X>73.881</X>
    <Y>71.771</Y>
    <Z>2175</Z>
  </point>
  <point index="4107">
    <X>90.901</X>
    <Y>31.380</Y>
    <Z>2045</Z>
  </point>
  <point index="4108">
    <X>69.218</X>
    <Y>29.272</Y>
    <Z>2018</Z>
  </point>
  <point index="4109">
    <X>13.895</X>
    <Y>17.880</Y>
    <Z>2174</Z>
  </point>
  <point index="4110">
    <X>88.408</X>
    <Y>62.088</Y>
    <Z>2126</Z>
  </point>
  <point index="4111">
    <X>110.590</X>
    <Y>17.592</Y>
    <Z>2239</Z>
  </point>
  <point index="4112">
    <X>53.371</X>
    <Y>21.417</Y>
    <Z>2151</Z>
  </point>
  <point index="4113">
    <X>103.630</X>
    <Y>15.588</Y>
    <Z>2284</Z>
  </point>
  <point index="4114">
    <X>21.350</X>
    <Y>55.980</Y>
    <Z>2153</Z>
  </point>
  <point index="4115">
    <X>18.954</X>
    <Y>58.117</Y>
    <Z>2015</Z>
  </point>
  <point index="4116">
    <X>60.640</X>
    <Y>23.773</Y>
    <Z>2112</Z>
  </point>
  <point index="4117">
    <X>117.711</X>
    <Y>70.738</Y>
    <Z>2010</Z>
  </point>
  <point index="4118">
    <X>107.367</X>
    <Y>56.978</Y>
    <Z>2100</Z>
  </point>
  <point index="4119">
    <X>61.560</X>
    <Y>60.271</Y>
    <Z>2165</Z>
  </point>
  <point index="4120">
    <X>6.746</X>
    <Y>25.975</Y>
    <Z>2270</Z>
  </point>
  <point index="4121">
    <X>27.148</X>
    <Y>33.354</Y>
    <Z>2113</Z>
  </point>
  <point index="4122">
    <X>97.687</X>
    <Y>52.878</Y>
    <Z>2162</Z>
  </point>
  <point index="4123">
    <X>74.381</X>
    <Y>28.633</Y>
    <Z>2153</Z>
  </point>
  <point index="4124">
    <X>87.411</X>
    <Y>29.375</Y>
    <Z>2213</Z>
  </point>
  <point index="4125">
    <X>110.958</X>
    <Y>55.276</Y>
    <Z>2298</Z>
  </point>
  <point index="4126">
    <X>15.084</X>
    <Y>53.424</Y>
    <Z>2225</Z>
  </point>
  <point index="4127">
    <X>73.277</X>
    <Y>68.119</Y>
    <Z>2201</Z>
  </point>
  <point index="4128">
    <X>66.089</X>
    <Y>47.664</Y>
    <Z>2174</Z>
  </point>
  <point index="4129">
    <X>98.719</X>
    <Y>54.508</Y>
    <Z>2001</Z>
  </point>
  <point index="4130">
    <X>88.706</X>
    <Y>58.795</Y>
    <Z>2101</Z>
  </point>
  <point index="4131">
    <X>93.124</X>
    <Y>53.568</Y>
    <Z>2140</Z>
  </point>
  <point index="4132">
    <X>97.316</X>
    <Y>65.327</Y>
    <Z>2222</Z>
  </point>
  <point index="4133">
    <X>91.269</X>
    <Y>24.263</Y>
    <Z>2060</Z>
  </point>
  <point index="4134">
    <X>24.499</X>
    <Y>38.671</Y>
    <Z>2265</Z>
  </point>
  <point index="4135">
    <X>108.804</X>
    <Y>77.045</Y>
    <Z>2017</Z>
  </point>
  <point index="4136">
    <X>101.463</X>
    <Y>70.054</Y>
    <Z>2160</Z>
  </point>
  <point index="4137">
    <X>8.669</X>
    <Y>22.479</Y>
    <Z>2104</Z>
  </point>
  <point index="4138">
    <X>25.407</X>
    <Y>14.664</Y>
    <Z>2213</Z>
  </point>
  <point index="4139">
    <X>22.705</X>
    <Y>7.070</Y>
    <Z>2231</Z>
  </point>
  <point index="4140">
    <X>11.381</X>
    <Y>14.188</Y>
    <Z>2065</Z>
  </point>
  <point index="4141">
    <X>48.394</X>
    <Y>54.915</Y>
    <Z>2127</Z>
  </point>
  <point index="4142">
    <X>76.429</X>
    <Y>27.106</Y>
    <Z>2065</Z>
  </point>
  <point index="4143">
    <X>24.887</X>
    <Y>34.940</Y>
    <Z>2243</Z>
  </point>
  <point index="4144">
    <X>29.908</X>
    <Y>74.226</Y>
    <Z>2129</Z>
  </point>
  <point index="4145">
    <X>33.896</X>
    <Y>23.827</Y>
    <Z>2174</Z>
  </point>
  <point index="4146">
    <X>30.883</X>
    <Y>76.213</Y>
    <Z>2286</Z>
  </point>
  <point index="4147">
    <X>108.482</X>
    <Y>24.877</Y>
    <Z>2036</Z>
  </point>
  <point index="4148">
    <X>109.563</X>
    <Y>69.841</Y>
    <Z>2074</Z>
  </point>
  <point index="4149">
    <X>68.408</X>
    <Y>30.646</Y>
    <Z>2040</Z>
  </point>
  <point index="4150">
    <X>33.252</X>
    <Y>33.069</Y>
    <Z>2202</Z>
  </point>
  <point index="4151">
    <X>110.233</X>
    <Y>36.298</Y>
    <Z>2181</Z>
  </point>
  <point index="4152">
    <X>25.452</X>
    <Y>76.884</Y>
    <Z>2211</Z>
  </point>
  <point index="4153">
    <X>13.489</X>
    <Y>33.981</Y>
    <Z>2156</Z>
  </point>
  <point index="4154">
    <X>70.387</X>
    <Y>47.928</Y>
    <Z>2206</Z>
  </point>
  <point index="4155">
    <X>29.083</X>
    <Y>25.031</Y>
    <Z>2001</Z>
  </point>
  <point index="4156">
    <X>32.990</X>
    <Y>69.139</Y>
    <Z>2213</Z>
  </point>
  <point index="4157">
    <X>34.941</X>
    <Y>50.696</Y>
    <Z>2129</Z>
  </point>
  <point index="4158">
    <X>29.675</X>
    <Y>76.325</Y>
    <Z>2092</Z>
  </point>
  <point index="4159">
    <X>89.081</X>
    <Y>21.228</Y>
    <Z>2068</Z>
  </point>
  <point index="4160">
    <X>15.354</X>
    <Y>16.379</Y>
    <Z>2236</Z>
  </point>
  <point index="4161">
    <X>48.578</X>
    <Y>67.017</Y>
    <Z>2112</Z>
  </point>
  <point index="4162">
    <X>66.499</X>
    <Y>9.675</Y>
    <Z>2150</Z>
  </point>
  <point index="4163">
    <X>23.205</X>
    <Y>45.081</Y>
    <Z>2260</Z>
  </point>
  <point index="4164">
    <X>71.054</X>
    <Y>33.023</Y>
    <Z>2296</Z>
  </point>
  <point index="4165">
    <X>11.777</X>
    <Y>35.048</Y>
    <Z>2082</Z>
  </point>
  <point index="4166">
    <X>12.093</X>
    <Y>74.206</Y>
    <Z>2096</Z>
  </point>
  <point index="4167">
    <X>64.502</X>
    <Y>30.781</Y>
    <Z>2265</Z>
  </point>
  <point index="4168">
    <X>115.401</X>
    <Y>14.320</Y>
    <Z>2109</Z>
  </point>
  <point index="4169">
    <X>69.861</X>
    <Y>35.554</Y>
    <Z>2121</Z>
  </point>
  <point index="4170">
    <X>50.474</X>
    <Y>25.778</Y>
    <Z>2026</Z>
  </point>
  <point index="4171">
    <X>55.933</X>
    <Y>21.805</Y>
    <Z>2261</Z>
  </point>
  <point index="4172">
    <X>97.105</X>
    <Y>27.426</Y>
    <Z>2256</Z>
  </point>
  <point index="4173">
    <X>48.468</X>
    <Y>28.359</Y>
    <Z>2121</Z>
  </point>
  <point index="4174">
    <X>55.211</X>
    <Y>26.027</Y>
    <Z>2230</Z>
  </point>
  <point index="4175">
    <X>47.863</X>
    <Y>65.164</Y>
    <Z>2173</Z>
  </point>
  <point index="4176">
    <X>95.363</X>
    <Y>46.596</Y>
    <Z>2237</Z>
  </point>
  <point index="4177">
    <X>30.209</X>
    <Y>50.140</Y>
    <Z>2177</Z>
  </point>
  <point index="4178">
    <X>22.087</X>
    <Y>31.767</Y>
    <Z>2196</Z>
  </point>
  <point index="4179">
    <X>101.311</X>
    <Y>14.541</Y>
    <Z>2151</Z>
  </point>
  <point index="4180">
    <X>14.648</X>
    <Y>54.614</Y>
    <Z>2206</Z>
  </point>
  <point index="4181">
    <X>63.646</X>
    <Y>46.932</Y>
    <Z>2285</Z>
  </point>
  <point index="4182">
    <X>14.218</X>
    <Y>48.287</Y>
    <Z>2188</Z>
  </point>
  <point index="4183">
    <X>80.079</X>
    <Y>20.407</Y>
    <Z>2186</Z>
  </point>
  <point index="4184">
    <X>112.509</X>
    <Y>56.885</Y>
    <Z>2234</Z>
  </point>
  <point index="4185">
    <X>15.668</X>
    <Y>18.763</Y>
    <Z>2250</Z>
  </point>
  <point index="4186">
    <X>8.577</X>
    <Y>59.702</Y>
    <Z>2112</Z>
  </point>
  <point index="4187">
    <X>77.048</X>
    <Y>73.173</Y>
    <Z>2038</Z>
  </point>
  <point index="4188">
    <X>35.137</X>
    <Y>53.181</Y>
    <Z>2120</Z>
  </point>
  <point index="4189">
    <X>50.887</X>
    <Y>72.435</Y>
    <Z>2044</Z>
  </point>
  <point index="4190">
    <X>109.875</X>
    <Y>37.514</Y>
    <Z>2124</Z>
  </point>
  <point index="4191">
    <X>103.738</X>
    <Y>53.474</Y>
    <Z>2291</Z>
  </point>
  <point index="4192">
    <X>67.313</X>
    <Y>31.404</Y>
    <Z>2103</Z>
  </point>
  <point index="4193">
    <X>36.583</X>
    <Y>54.145</Y>
    <Z>2058</Z>
  </point>
  <point index="4194">
    <X>93.691</X>
    <Y>67.874</Y>
    <Z>2165</Z>
  </point>
  <point index="4195">
    <X>98.966</X>
    <Y>61.097</Y>
    <Z>2016</Z>
  </point>
  <point index="4196">
    <X>8.813</X>
    <Y>65.044</Y>
    <Z>2091</Z>
  </point>
  <point index="4197">
    <X>54.441</X>
    <Y>58.452</Y>
    <Z>2197</Z>
  </point>
  <point index="4198">
    <X>13.645</X>
    <Y>31.991</Y>
    <Z>2163</Z>
  </point>
  <point index="4199">
    <X>28.539</X>
    <Y>48.529</Y>
    <Z>2033</Z>
  </point>
  <point index="4200">
    <X>19.118</X>
    <Y>19.722</Y>
    <Z>2024</Z>
  </point>
  <point index="4201">
    <X>38.077</X>
    <Y>22.028</Y>
    <Z>2013</Z>
  </point>
  <point index="4202">
    <X>108.653</X>
    <Y>26.312</Y>
    <Z>2026</Z>
  </point>
  <point index="4203">
    <X>103.521</X>
    <Y>47.296</Y>
    <Z>2278</Z>
  </point>
  <point index="4204">
    <X>53.531</X>
    <Y>35.948</Y>
    <Z>2158</Z>
  </point>
  <point index="4205">
    <X>118.345</X>
    <Y>56.136</Y>
    <Z>2036</Z>
  </point>
  <point index="4206">
    <X>57.822</X>
    <Y>53.462</Y>
    <Z>2140</Z>
  </point>
  <point index="4207">
    <X>69.063</X>
    <Y>45.866</Y>
    <Z>2002</Z>
  </point>
  <point index="4208">
    <X>54.429</X>
    <Y>58.030</Y>
    <Z>2197</Z>
  </point>
  <point index="4209">
    <X>109.273</X>
    <Y>60.007</Y>
    <Z>2027</Z>
  </point>
  <point index="4210">
    <X>21.094</X>
    <Y>10.577</Y>
    <Z>2138</Z>
  </point>
  <point index="4211">
    <X>23.511</X>
    <Y>72.967</Y>
    <Z>2278</Z>
  </point>
  <point index="4212">
    <X>16.768</X>
    <Y>21.954</Y>
    <Z>2297</Z>
  </point>
  <point index="4213">
    <X>95.590</X>
    <Y>16.984</Y>
    <Z>2247</Z>
  </point>
  <point index="4214">
    <X>103.658</X>
    <Y>37.329</Y>
    <Z>2286</Z>
  </point>
  <point index="4215">
    <X>75.407</X>
    <Y>61.420</Y>
    <Z>2109</Z>
  </point>
  <point index="4216">
    <X>48.428</X>
    <Y>55.988</Y>
    <Z>2125</Z>
  </point>
  <point index="4217">
    <X>33.446</X>
    <Y>62.797</Y>
    <Z>2193</Z>
  </point>
  <point index="4218">
    <X>103.615</X>
    <Y>78.677</Y>
    <Z>2284</Z>
  </point>
  <point index="4219">
    <X>92.703</X>
    <Y>33.251</Y>
    <Z>2122</Z>
  </point>
  <point index="4220">
    <X>72.089</X>
    <Y>67.736</Y>
    <Z>2252</Z>
  </point>
  <point index="4221">
    <X>58.164</X>
    <Y>37.230</Y>
    <Z>2085</Z>
  </point>
  <point index="4222">
    <X>17.812</X>
    <Y>38.106</Y>
    <Z>2142</Z>
  </point>
  <point index="4223">
    <X>100.281</X>
    <Y>28.362</Y>
    <Z>2091</Z>
  </point>
  <point index="4224">
    <X>10.885</X>
    <Y>18.479</Y>
    <Z>2044</Z>
  </point>
  <point index="4225">
    <X>37.728</X>
    <Y>29.324</Y>
    <Z>2009</Z>
  </point>
  <point index="4226">
    <X>73.065</X>
    <Y>34.637</Y>
    <Z>2210</Z>
  </point>
  <point index="4227">
    <X>57.776</X>
    <Y>27.293</Y>
    <Z>2148</Z>
  </point>
  <point index="4228">
    <X>33.437</X>
    <Y>68.144</Y>
    <Z>2194</Z>
  </point>
  <point index="4229">
    <X>88.741</X>
    <Y>17.535</Y>
    <Z>2097</Z>
  </point>
  <point index="4230">
    <X>25.599</X>
    <Y>64.890</Y>
    <Z>2202</Z>
  </point>
  <point index="4231">
    <X>15.997</X>
    <Y>30.016</Y>
    <Z>2264</Z>
  </point>
  <point index="4232">
    <X>79.254</X>
    <Y>58.122</Y>
    <Z>2114</Z>
  </point>
  <point index="4233">
    <X>117.666</X>
    <Y>28.167</Y>
    <Z>2011</Z>
  </point>
  <point index="4234">
    <X>98.560</X>
    <Y>70.079</Y>
    <Z>2022</Z>
  </point>
  <point index="4235">
    <X>23.787</X>
    <Y>35.598</Y>
    <Z>2293</Z>
  </point>
  <point index="4236">
    <X>95.580</X>
    <Y>53.505</Y>
    <Z>2246</Z>
  </point>
  <point index="4237">
    <X>7.544</X>
    <Y>28.173</Y>
    <Z>2201</Z>
  </point>
  <point index="4238">
    <X>103.681</X>
    <Y>77.066</Y>
    <Z>2287</Z>
  </point>
  <point index="4239">
    <X>72.698</X>
    <Y>19.537</Y>
    <Z>2226</Z>
  </point>
  <point index="4240">
    <X>103.406</X>
    <Y>76.211</Y>
    <Z>2272</Z>
  </point>
  <point index="4241">
    <X>94.570</X>
    <Y>75.115</Y>
    <Z>2203</Z>
  </point>
  <point index="4242">
    <X>23.795</X>
    <Y>46.606</Y>
    <Z>2294</Z>
  </point>
  <point index="4243">
    <X>88.046</X>
    <Y>56.345</Y>
    <Z>2158</Z>
  </point>
  <point index="4244">
    <X>30.081</X>
    <Y>25.061</Y>
    <Z>2157</Z>
  </point>
  <point index="4245">
    <X>15.170</X>
    <Y>23.651</Y>
    <Z>2229</Z>
  </point>
  <point index="4246">
    <X>113.440</X>
    <Y>14.288</Y>
    <Z>2194</Z>
  </point>
  <point index="4247">
    <X>49.813</X>
    <Y>20.645</Y>
    <Z>2005</Z>
  </point>
  <point index="4248">
    <X>26.618</X>
    <Y>39.143</Y>
    <Z>2143</Z>
  </point>
  <point index="4249">
    <X>103.645</X>
    <Y>16.114</Y>
    <Z>2285</Z>
  </point>
  <point index="4250">
    <X>68.938</X>
    <Y>25.056</Y>
    <Z>2010</Z>
  </point>
  <point index="4251">
    <X>49.571</X>
    <Y>24.367</Y>
    <Z>2026</Z>
  </point>
  <point index="4252">
    <X>88.863</X>
    <Y>22.639</Y>
    <Z>2087</Z>
  </point>
  <point index="4253">
    <X>75.839</X>
    <Y>57.648</Y>
    <Z>2090</Z>
  </point>
  <point index="4254">
    <X>22.116</X>
    <Y>73.149</Y>
    <Z>2197</Z>
  </point>
  <point index="4255">
    <X>80.177</X>
    <Y>63.259</Y>
    <Z>2194</Z>
  </point>
  <point index="4256">
    <X>53.099</X>
    <Y>11.803</Y>
    <Z>2139</Z>
  </point>
  <point index="4257">
    <X>24.496</X>
    <Y>48.887</Y>
    <Z>2266</Z>
  </point>
  <point index="4258">
    <X>54.713</X>
    <Y>10.935</Y>
    <Z>2209</Z>
  </point>
  <point index="4259">
    <X>73.429</X>
    <Y>47.333</Y>
    <Z>2194</Z>
  </point>
  <point index="4260">
    <X>35.355</X>
    <Y>49.927</Y>
    <Z>2111</Z>
  </point>
  <point index="4261">
    <X>50.820</X>
    <Y>12.364</Y>
    <Z>2041</Z>
  </point>
  <point index="4262">
    <X>32.838</X>
    <Y>75.729</Y>
    <Z>2220</Z>
  </point>
  <point index="4263">
    <X>10.957</X>
    <Y>70.192</Y>
    <Z>2047</Z>
  </point>
  <point index="4264">
    <X>22.544</X>
    <Y>76.316</Y>
    <Z>2222</Z>
  </point>
  <point index="4265">
    <X>94.600</X>
    <Y>49.525</Y>
    <Z>2204</Z>
  </point>
  <point index="4266">
    <X>111.629</X>
    <Y>71.468</Y>
    <Z>2272</Z>
  </point>
  <point index="4267">
    <X>29.737</X>
    <Y>12.256</Y>
    <Z>2102</Z>
  </point>
  <point index="4268">
    <X>95.672</X>
    <Y>37.633</Y>
    <Z>2250</Z>
  </point>
  <point index="4269">
    <X>19.102</X>
    <Y>13.542</Y>
    <Z>2024</Z>
  </point>
  <point index="4270">
    <X>108.966</X>
    <Y>63.150</Y>
    <Z>2008</Z>
  </point>
  <point index="4271">
    <X>53.405</X>
    <Y>61.953</Y>
    <Z>2152</Z>
  </point>
  <point index="4272">
    <X>23.044</X>
    <Y>21.358</Y>
    <Z>2251</Z>
  </point>
  <point index="4273">
    <X>101.888</X>
    <Y>31.744</Y>
    <Z>2184</Z>
  </point>
  <point index="4274">
    <X>61.210</X>
    <Y>17.265</Y>
    <Z>2145</Z>
  </point>
  <point index="4275">
    <X>15.399</X>
    <Y>75.154</Y>
    <Z>2238</Z>
  </point>
  <point index="4276">
    <X>53.716</X>
    <Y>13.092</Y>
    <Z>2166</Z>
  </point>
  <point index="4277">
    <X>54.191</X>
    <Y>34.735</Y>
    <Z>2186</Z>
  </point>
  <point index="4278">
    <X>87.927</X>
    <Y>60.166</Y>
    <Z>2168</Z>
  </point>
  <point index="4279">
    <X>71.151</X>
    <Y>27.169</Y>
    <Z>2292</Z>
  </point>
  <point index="4280">
    <X>80.218</X>
    <Y>23.268</Y>
    <Z>2198</Z>
  </point>
  <point index="4281">
    <X>103.093</X>
    <Y>69.916</Y>
    <Z>2253</Z>
  </point>
  <point index="4282">
    <X>12.469</X>
    <Y>63.821</Y>
    <Z>2112</Z>
  </point>
  <point index="4283">
    <X>95.863</X>
    <Y>14.849</Y>
    <Z>2258</Z>
  </point>
  <point index="4284">
    <X>108.590</X>
    <Y>26.792</Y>
    <Z>2030</Z>
  </point>
  <point index="4285">
    <X>102.007</X>
    <Y>66.521</Y>
    <Z>2191</Z>
  </point>
  <point index="4286">
    <X>60.105</X>
    <Y>61.279</Y>
    <Z>2081</Z>
  </point>
  <point index="4287">
    <X>11.825</X>
    <Y>71.085</Y>
    <Z>2084</Z>
  </point>
  <point index="4288">
    <X>115.104</X>
    <Y>68.813</Y>
    <Z>2122</Z>
  </point>
  <point index="4289">
    <X>39.312</X>
    <Y>54.795</Y>
    <Z>2119</Z>
  </point>
  <point index="4290">
    <X>102.345</X>
    <Y>46.307</Y>
    <Z>2210</Z>
  </point>
  <point index="4291">
    <X>92.312</X>
    <Y>24.159</Y>
    <Z>2105</Z>
  </point>
  <point index="4292">
    <X>17.152</X>
    <Y>72.860</Y>
    <Z>2248</Z>
  </point>
  <point index="4293">
    <X>100.290</X>
    <Y>11.796</Y>
    <Z>2092</Z>
  </point>
  <point index="4294">
    <X>66.306</X>
    <Y>71.213</Y>
    <Z>2161</Z>
  </point>
  <point index="4295">
    <X>26.666</X>
    <Y>67.050</Y>
    <Z>2141</Z>
  </point>
  <point index="4296">
    <X>16.820</X>
    <Y>27.316</Y>
    <Z>2300</Z>
  </point>
  <point index="4297">
    <X>70.794</X>
    <Y>62.402</Y>
    <Z>2271</Z>
  </point>
  <point index="4298">
    <X>71.334</X>
    <Y>77.424</Y>
    <Z>2284</Z>
  </point>
  <point index="4299">
    <X>49.472</X>
    <Y>61.828</Y>
    <Z>2034</Z>
  </point>
  <point index="4300">
    <X>106.546</X>
    <Y>48.447</Y>
    <Z>2148</Z>
  </point>
  <point index="4301">
    <X>112.866</X>
    <Y>32.715</Y>
    <Z>2218</Z>
  </point>
  <point index="4302">
    <X>94.968</X>
    <Y>52.880</Y>
    <Z>2220</Z>
  </point>
  <point index="4303">
    <X>55.482</X>
    <Y>54.904</Y>
    <Z>2242</Z>
  </point>
  <point index="4304">
    <X>63.862</X>
    <Y>51.014</Y>
    <Z>2298</Z>
  </point>
  <point index="4305">
    <X>40.093</X>
    <Y>19.736</Y>
    <Z>2187</Z>
  </point>
  <point index="4306">
    <X>96.561</X>
    <Y>22.993</Y>
    <Z>2289</Z>
  </point>
  <point index="4307">
    <X>90.327</X>
    <Y>55.090</Y>
    <Z>2020</Z>
  </point>
  <point index="4308">
    <X>107.998</X>
    <Y>17.515</Y>
    <Z>2064</Z>
  </point>
  <point index="4309">
    <X>102.676</X>
    <Y>68.570</Y>
    <Z>2229</Z>
  </point>
  <point index="4310">
    <X>49.862</X>
    <Y>26.333</Y>
    <Z>2000</Z>
  </point>
  <point index="4311">
    <X>98.366</X>
    <Y>48.675</Y>
    <Z>2053</Z>
  </point>
  <point index="4312">
    <X>19.873</X>
    <Y>37.305</Y>
    <Z>2068</Z>
  </point>
  <point index="4313">
    <X>28.940</X>
    <Y>52.242</Y>
    <Z>2010</Z>
  </point>
  <point index="4314">
    <X>64.298</X>
    <Y>25.807</Y>
    <Z>2277</Z>
  </point>
  <point index="4315">
    <X>95.120</X>
    <Y>9.959</Y>
    <Z>2226</Z>
  </point>
  <point index="4316">
    <X>20.075</X>
    <Y>32.968</Y>
    <Z>2080</Z>
  </point>
  <point index="4317">
    <X>23.595</X>
    <Y>31.785</Y>
    <Z>2282</Z>
  </point>
  <point index="4318">
    <X>63.728</X>
    <Y>8.413</Y>
    <Z>2290</Z>
  </point>
  <point index="4319">
    <X>110.591</X>
    <Y>12.522</Y>
    <Z>2239</Z>
  </point>
  <point index="4320">
    <X>105.279</X>
    <Y>68.393</Y>
    <Z>2221</Z>
  </point>
  <point index="4321">
    <X>59.748</X>
    <Y>68.663</Y>
    <Z>2061</Z>
  </point>
  <point index="4322">
    <X>110.860</X>
    <Y>65.138</Y>
    <Z>2282</Z>
  </point>
  <point index="4323">
    <X>37.487</X>
    <Y>31.819</Y>
    <Z>2019</Z>
  </point>
  <point index="4324">
    <X>61.223</X>
    <Y>26.520</Y>
    <Z>2146</Z>
  </point>
  <point index="4325">
    <X>10.884</X>
    <Y>18.576</Y>
    <Z>2044</Z>
  </point>
  <point index="4326">
    <X>110.915</X>
    <Y>29.229</Y>
    <Z>2291</Z>
  </point>
  <point index="4327">
    <X>110.406</X>
    <Y>27.845</Y>
    <Z>2209</Z>
  </point>
  <point index="4328">
    <X>77.222</X>
    <Y>55.555</Y>
    <Z>2031</Z>
  </point>
  <point index="4329">
    <X>79.721</X>
    <Y>67.048</Y>
    <Z>2155</Z>
  </point>
  <point index="4330">
    <X>16.033</X>
    <Y>59.491</Y>
    <Z>2266</Z>
  </point>
  <point index="4331">
    <X>12.353</X>
    <Y>26.956</Y>
    <Z>2107</Z>
  </point>
  <point index="4332">
    <X>49.694</X>
    <Y>31.177</Y>
    <Z>2015</Z>
  </point>
  <point index="4333">
    <X>106.462</X>
    <Y>34.777</Y>
    <Z>2152</Z>
  </point>
  <point index="4334">
    <X>111.084</X>
    <Y>20.501</Y>
    <Z>2295</Z>
  </point>
  <point index="4335">
    <X>37.517</X>
    <Y>50.814</Y>
    <Z>2018</Z>
  </point>
  <point index="4336">
    <X>100.867</X>
    <Y>29.663</Y>
    <Z>2125</Z>
  </point>
  <point index="4337">
    <X>30.907</X>
    <Y>37.042</Y>
    <Z>2290</Z>
  </point>
  <point index="4338">
    <X>61.686</X>
    <Y>12.448</Y>
    <Z>2172</Z>
  </point>
  <point index="4339">
    <X>71.260</X>
    <Y>60.965</Y>
    <Z>2288</Z>
  </point>
  <point index="4340">
    <X>96.233</X>
    <Y>24.889</Y>
    <Z>2274</Z>
  </point>
  <point index="4341">
    <X>18.594</X>
    <Y>63.984</Y>
    <Z>2016</Z>
  </point>
  <point index="4342">
    <X>67.778</X>
    <Y>11.740</Y>
    <Z>2077</Z>
  </point>
  <point index="4343">
    <X>11.111</X>
    <Y>25.239</Y>
    <Z>2054</Z>
  </point>
  <point index="4344">
    <X>14.990</X>
    <Y>15.104</Y>
    <Z>2221</Z>
  </point>
  <point index="4345">
    <X>55.342</X>
    <Y>75.779</Y>
    <Z>2236</Z>
  </point>
  <point index="4346">
    <X>69.142</X>
    <Y>71.249</Y>
    <Z>2006</Z>
  </point>
  <point index="4347">
    <X>29.833</X>
    <Y>65.306</Y>
    <Z>2117</Z>
  </point>
  <point index="4348">
    <X>104.492</X>
    <Y>49.198</Y>
    <Z>2266</Z>
  </point>
  <point index="4349">
    <X>10.762</X>
    <Y>54.480</Y>
    <Z>2039</Z>
  </point>
  <point index="4350">
    <X>28.680</X>
    <Y>37.004</Y>
    <Z>2025</Z>
  </point>
  <point index="4351">
    <X>96.011</X>
    <Y>48.851</Y>
    <Z>2265</Z>
  </point>
  <point index="4352">
    <X>112.959</X>
    <Y>17.376</Y>
    <Z>2214</Z>
  </point>
  <point index="4353">
    <X>18.907</X>
    <Y>61.257</Y>
    <Z>2012</Z>
  </point>
  <point index="4354">
    <X>106.156</X>
    <Y>52.293</Y>
    <Z>2170</Z>
  </point>
  <point index="4355">
    <X>78.196</X>
    <Y>20.054</Y>
    <Z>2023</Z>
  </point>
  <point index="4356">
    <X>62.007</X>
    <Y>51.607</Y>
    <Z>2191</Z>
  </point>
  <point index="4357">
    <X>47.780</X>
    <Y>25.813</Y>
    <Z>2181</Z>
  </point>
  <point index="4358">
    <X>35.289</X>
    <Y>10.977</Y>
    <Z>2114</Z>
  </point>
  <point index="4359">
    <X>75.369</X>
    <Y>21.922</Y>
    <Z>2110</Z>
  </point>
  <point index="4360">
    <X>70.886</X>
    <Y>9.695</Y>
    <Z>2286</Z>
  </point>
  <point index="4361">
    <X>77.250</X>
    <Y>26.014</Y>
    <Z>2029</Z>
  </point>
  <point index="4362">
    <X>74.362</X>
    <Y>35.830</Y>
    <Z>2154</Z>
  </point>
  <point index="4363">
    <X>31.231</X>
    <Y>20.119</Y>
    <Z>2289</Z>
  </point>
  <point index="4364">
    <X>100.371</X>
    <Y>74.560</Y>
    <Z>2097</Z>
  </point>
  <point index="4365">
    <X>68.929</X>
    <Y>69.405</Y>
    <Z>2010</Z>
  </point>
  <point index="4366">
    <X>117.359</X>
    <Y>26.325</Y>
    <Z>2025</Z>
  </point>
  <point index="4367">
    <X>29.210</X>
    <Y>24.276</Y>
    <Z>2017</Z>
  </point>
  <point index="4368">
    <X>37.499</X>
    <Y>68.845</Y>
    <Z>2019</Z>
  </point>
  <point index="4369">
    <X>19.346</X>
    <Y>28.481</Y>
    <Z>2038</Z>
  </point>
  <point index="4370">
    <X>58.942</X>
    <Y>9.642</Y>
    <Z>2014</Z>
  </point>
  <point index="4371">
    <X>58.275</X>
    <Y>34.242</Y>
    <Z>2067</Z>
  </point>
  <point index="4372">
    <X>36.972</X>
    <Y>19.377</Y>
    <Z>2041</Z>
  </point>
  <point index="4373">
    <X>60.901</X>
    <Y>70.958</Y>
    <Z>2127</Z>
  </point>
  <point index="4374">
    <X>103.392</X>
    <Y>74.599</Y>
    <Z>2271</Z>
  </point>
  <point index="4375">
    <X>39.853</X>
    <Y>54.707</Y>
    <Z>2166</Z>
  </point>
  <point index="4376">
    <X>55.027</X>
    <Y>71.242</Y>
    <Z>2222</Z>
  </point>
  <point index="4377">
    <X>93.575</X>
    <Y>48.222</Y>
    <Z>2160</Z>
  </point>
  <point index="4378">
    <X>98.922</X>
    <Y>47.953</Y>
    <Z>2013</Z>
  </point>
  <point index="4379">
    <X>55.292</X>
    <Y>46.930</Y>
    <Z>2234</Z>
  </point>
  <point index="4380">
    <X>25.399</X>
    <Y>29.765</Y>
    <Z>2214</Z>
  </point>
  <point index="4381">
    <X>77.190</X>
    <Y>22.497</Y>
    <Z>2032</Z>
  </point>
  <point index="4382">
    <X>32.394</X>
    <Y>61.038</Y>
    <Z>2239</Z>
  </point>
  <point index="4383">
    <X>103.369</X>
    <Y>32.866</Y>
    <Z>2269</Z>
  </point>
  <point index="4384">
    <X>74.191</X>
    <Y>25.842</Y>
    <Z>2161</Z>
  </point>
  <point index="4385">
    <X>115.424</X>
    <Y>74.746</Y>
    <Z>2108</Z>
  </point>
  <point index="4386">
    <X>120.459</X>
    <Y>56.522</Y>
    <Z>2219</Z>
  </point>
  <point index="4387">
    <X>109.792</X>
    <Y>61.917</Y>
    <Z>2110</Z>
  </point>
  <point index="4388">
    <X>58.074</X>
    <Y>26.067</Y>
    <Z>2100</Z>
  </point>
  <point index="4389">
    <X>38.262</X>
    <Y>33.462</Y>
    <Z>2029</Z>
  </point>
  <point index="4390">
    <X>102.558</X>
    <Y>47.772</Y>
    <Z>2223</Z>
  </point>
  <point index="4391">
    <X>13.728</X>
    <Y>15.035</Y>
    <Z>2166</Z>
  </point>
  <point index="4392">
    <X>68.686</X>
    <Y>13.506</Y>
    <Z>2024</Z>
  </point>
  <point index="4393">
    <X>56.283</X>
    <Y>51.023</Y>
    <Z>2277</Z>
  </point>
  <point index="4394">
    <X>109.550</X>
    <Y>24.528</Y>
    <Z>2071</Z>
  </point>
  <point index="4395">
    <X>104.335</X>
    <Y>48.468</Y>
    <Z>2275</Z>
  </point>
  <point index="4396">
    <X>27.229</X>
    <Y>9.978</Y>
    <Z>2108</Z>
  </point>
  <point index="4397">
    <X>63.733</X>
    <Y>16.034</Y>
    <Z>2290</Z>
  </point>
  <point index="4398">
    <X>9.451</X>
    <Y>65.614</Y>
    <Z>2036</Z>
  </point>
  <point index="4399">
    <X>12.074</X>
    <Y>13.499</Y>
    <Z>2095</Z>
  </point>
  <point index="4400">
    <X>78.615</X>
    <Y>33.055</Y>
    <Z>2059</Z>
  </point>
  <point index="4401">
    <X>102.304</X>
    <Y>59.720</Y>
    <Z>2208</Z>
  </point>
  <point index="4402">
    <X>30.677</X>
    <Y>60.458</Y>
    <Z>2253</Z>
  </point>
  <point index="4403">
    <X>106.804</X>
    <Y>48.992</Y>
    <Z>2133</Z>
  </point>
  <point index="4404">
    <X>77.572</X>
    <Y>53.795</Y>
    <Z>2016</Z>
  </point>
  <point index="4405">
    <X>105.746</X>
    <Y>75.713</Y>
    <Z>2194</Z>
  </point>
  <point index="4406">
    <X>20.251</X>
    <Y>69.356</Y>
    <Z>2090</Z>
  </point>
  <point index="4407">
    <X>61.308</X>
    <Y>16.781</Y>
    <Z>2151</Z>
  </point>
  <point index="4408">
    <X>17.054</X>
    <Y>9.228</Y>
    <Z>2264</Z>
  </point>
  <point index="4409">
    <X>58.788</X>
    <Y>34.477</Y>
    <Z>2005</Z>
  </point>
  <point index="4410">
    <X>31.584</X>
    <Y>21.902</Y>
    <Z>2274</Z>
  </point>
  <point index="4411">
    <X>27.949</X>
    <Y>51.106</Y>
    <Z>2067</Z>
  </point>
  <point index="4412">
    <X>52.227</X>
    <Y>28.307</Y>
    <Z>2102</Z>
  </point>
  <point index="4413">
    <X>73.821</X>
    <Y>17.739</Y>
    <Z>2177</Z>
  </point>
  <point index="4414">
    <X>110.961</X>
    <Y>24.805</Y>
    <Z>2298</Z>
  </point>
  <point index="4415">
    <X>72.834</X>
    <Y>50.554</Y>
    <Z>2220</Z>
  </point>
  <point index="4416">
    <X>55.073</X>
    <Y>18.517</Y>
    <Z>2224</Z>
  </point>
  <point index="4417">
    <X>119.731</X>
    <Y>58.457</Y>
    <Z>2156</Z>
  </point>
  <point index="4418">
    <X>53.347</X>
    <Y>66.825</Y>
    <Z>2150</Z>
  </point>
  <point index="4419">
    <X>65.737</X>
    <Y>17.125</Y>
    <Z>2194</Z>
  </point>
  <point index="4420">
    <X>104.172</X>
    <Y>64.406</Y>
    <Z>2284</Z>
  </point>
  <point index="4421">
    <X>33.878</X>
    <Y>19.677</Y>
    <Z>2175</Z>
  </point>
  <point index="4422">
    <X>30.111</X>
    <Y>8.555</Y>
    <Z>2162</Z>
  </point>
  <point index="4423">
    <X>15.056</X>
    <Y>11.063</Y>
    <Z>2224</Z>
  </point>
  <point index="4424">
    <X>70.719</X>
    <Y>57.913</Y>
    <Z>2259</Z>
  </point>
  <point index="4425">
    <X>80.236</X>
    <Y>61.727</Y>
    <Z>2199</Z>
  </point>
  <point index="4426">
    <X>57.862</X>
    <Y>60.161</Y>
    <Z>2134</Z>
  </point>
  <point index="4427">
    <X>26.306</X>
    <Y>62.540</Y>
    <Z>2161</Z>
  </point>
  <point index="4428">
    <X>7.776</X>
    <Y>24.354</Y>
    <Z>2181</Z>
  </point>
  <point index="4429">
    <X>56.998</X>
    <Y>15.973</Y>
    <Z>2273</Z>
  </point>
  <point index="4430">
    <X>25.003</X>
    <Y>34.564</Y>
    <Z>2236</Z>
  </point>
  <point index="4431">
    <X>93.226</X>
    <Y>35.222</Y>
    <Z>2145</Z>
  </point>
  <point index="4432">
    <X>74.651</X>
    <Y>74.864</Y>
    <Z>2141</Z>
  </point>
  <point index="4433">
    <X>55.856</X>
    <Y>48.959</Y>
    <Z>2258</Z>
  </point>
  <point index="4434">
    <X>90.333</X>
    <Y>20.941</Y>
    <Z>2020</Z>
  </point>
  <point index="4435">
    <X>27.815</X>
    <Y>53.106</Y>
    <Z>2074</Z>
  </point>
  <point index="4436">
    <X>61.123</X>
    <Y>76.919</Y>
    <Z>2140</Z>
  </point>
  <point index="4437">
    <X>35.885</X>
    <Y>66.257</Y>
    <Z>2088</Z>
  </point>
  <point index="4438">
    <X>108.983</X>
    <Y>29.272</Y>
    <Z>2007</Z>
  </point>
  <point index="4439">
    <X>79.777</X>
    <Y>17.387</Y>
    <Z>2160</Z>
  </point>
  <point index="4440">
    <X>30.421</X>
    <Y>35.355</Y>
    <Z>2211</Z>
  </point>
  <point index="4441">
    <X>36.116</X>
    <Y>74.075</Y>
    <Z>2078</Z>
  </point>
  <point index="4442">
    <X>63.052</X>
    <Y>75.528</Y>
    <Z>2251</Z>
  </point>
  <point index="4443">
    <X>50.012</X>
    <Y>53.673</Y>
    <Z>2006</Z>
  </point>
  <point index="4444">
    <X>62.327</X>
    <Y>8.289</Y>
    <Z>2209</Z>
  </point>
  <point index="4445">
    <X>64.313</X>
    <Y>57.104</Y>
    <Z>2276</Z>
  </point>
  <point index="4446">
    <X>94.933</X>
    <Y>33.359</Y>
    <Z>2218</Z>
  </point>
  <point index="4447">
    <X>109.381</X>
    <Y>9.920</Y>
    <Z>2044</Z>
  </point>
  <point index="4448">
    <X>10.754</X>
    <Y>64.089</Y>
    <Z>2038</Z>
  </point>
  <point index="4449">
    <X>98.566</X>
    <Y>25.583</Y>
    <Z>2021</Z>
  </point>
  <point index="4450">
    <X>31.220</X>
    <Y>48.635</Y>
    <Z>2289</Z>
  </point>
  <point index="4451">
    <X>27.723</X>
    <Y>48.793</Y>
    <Z>2080</Z>
  </point>
  <point index="4452">
    <X>59.871</X>
    <Y>65.233</Y>
    <Z>2068</Z>
  </point>
  <point index="4453">
    <X>110.679</X>
    <Y>49.339</Y>
    <Z>2253</Z>
  </point>
  <point index="4454">
    <X>20.499</X>
    <Y>18.409</Y>
    <Z>2104</Z>
  </point>
  <point index="4455">
    <X>14.777</X>
    <Y>25.265</Y>
    <Z>2212</Z>
  </point>
  <point index="4456">
    <X>34.214</X>
    <Y>23.557</Y>
    <Z>2160</Z>
  </point>
  <point index="4457">
    <X>113.138</X>
    <Y>26.337</Y>
    <Z>2207</Z>
  </point>
  <point index="4458">
    <X>47.406</X>
    <Y>24.961</Y>
    <Z>2213</Z>
  </point>
  <point index="4459">
    <X>11.822</X>
    <Y>57.105</Y>
    <Z>2084</Z>
  </point>
  <point index="4460">
    <X>97.102</X>
    <Y>9.470</Y>
    <Z>2256</Z>
  </point>
  <point index="4461">
    <X>72.339</X>
    <Y>26.436</Y>
    <Z>2241</Z>
  </point>
  <point index="4462">
    <X>106.483</X>
    <Y>26.644</Y>
    <Z>2151</Z>
  </point>
  <point index="4463">
    <X>77.498</X>
    <Y>55.187</Y>
    <Z>2019</Z>
  </point>
  <point index="4464">
    <X>14.206</X>
    <Y>11.897</Y>
    <Z>2187</Z>
  </point>
  <point index="4465">
    <X>34.737</X>
    <Y>71.724</Y>
    <Z>2138</Z>
  </point>
  <point index="4466">
    <X>54.318</X>
    <Y>20.952</Y>
    <Z>2192</Z>
  </point>
  <point index="4467">
    <X>48.129</X>
    <Y>27.035</Y>
    <Z>2150</Z>
  </point>
  <point index="4468">
    <X>108.683</X>
    <Y>24.289</Y>
    <Z>2024</Z>
  </point>
  <point index="4469">
    <X>19.357</X>
    <Y>7.567</Y>
    <Z>2038</Z>
  </point>
  <point index="4470">
    <X>60.897</X>
    <Y>15.084</Y>
    <Z>2127</Z>
  </point>
  <point index="4471">
    <X>58.485</X>
    <Y>30.657</Y>
    <Z>2034</Z>
  </point>
  <point index="4472">
    <X>31.328</X>
    <Y>64.453</Y>
    <Z>2285</Z>
  </point>
  <point index="4473">
    <X>92.872</X>
    <Y>31.110</Y>
    <Z>2129</Z>
  </point>
  <point index="4474">
    <X>9.012</X>
    <Y>53.299</Y>
    <Z>2074</Z>
  </point>
  <point index="4475">
    <X>90.947</X>
    <Y>26.329</Y>
    <Z>2047</Z>
  </point>
  <point index="4476">
    <X>97.373</X>
    <Y>11.694</Y>
    <Z>2212</Z>
  </point>
  <point index="4477">
    <X>68.274</X>
    <Y>11.625</Y>
    <Z>2048</Z>
  </point>
  <point index="4478">
    <X>69.802</X>
    <Y>53.517</Y>
    <Z>2112</Z>
  </point>
  <point index="4479">
    <X>30.844</X>
    <Y>32.523</Y>
    <Z>2279</Z>
  </point>
  <point index="4480">
    <X>86.796</X>
    <Y>26.420</Y>
    <Z>2266</Z>
  </point>
  <point index="4481">
    <X>99.561</X>
    <Y>57.223</Y>
    <Z>2050</Z>
  </point>
  <point index="4482">
    <X>25.339</X>
    <Y>74.178</Y>
    <Z>2217</Z>
  </point>
  <point index="4483">
    <X>50.594</X>
    <Y>32.377</Y>
    <Z>2031</Z>
  </point>
  <point index="4484">
    <X>47.188</X>
    <Y>24.422</Y>
    <Z>2232</Z>
  </point>
  <point index="4485">
    <X>28.274</X>
    <Y>23.726</Y>
    <Z>2048</Z>
  </point>
  <point index="4486">
    <X>70.828</X>
    <Y>60.324</Y>
    <Z>2277</Z>
  </point>
  <point index="4487">
    <X>48.045</X>
    <Y>18.517</Y>
    <Z>2158</Z>
  </point>
  <point index="4488">
    <X>22.583</X>
    <Y>35.255</Y>
    <Z>2224</Z>
  </point>
  <point index="4489">
    <X>58.222</X>
    <Y>45.201</Y>
    <Z>2076</Z>
  </point>
  <point index="4490">
    <X>25.176</X>
    <Y>71.856</Y>
    <Z>2226</Z>
  </point>
  <point index="4491">
    <X>66.779</X>
    <Y>35.039</Y>
    <Z>2134</Z>
  </point>
  <point index="4492">
    <X>95.771</X>
    <Y>38.803</Y>
    <Z>2254</Z>
  </point>
  <point index="4493">
    <X>100.500</X>
    <Y>65.553</Y>
    <Z>2104</Z>
  </point>
  <point index="4494">
    <X>106.747</X>
    <Y>59.294</Y>
    <Z>2136</Z>
  </point>
  <point index="4495">
    <X>32.225</X>
    <Y>47.300</Y>
    <Z>2246</Z>
  </point>
  <point index="4496">
    <X>47.675</X>
    <Y>61.059</Y>
    <Z>2190</Z>
  </point>
  <point index="4497">
    <X>58.763</X>
    <Y>68.317</Y>
    <Z>2004</Z>
  </point>
  <point index="4498">
    <X>109.644</X>
    <Y>7.562</Y>
    <Z>2087</Z>
  </point>
  <point index="4499">
    <X>23.952</X>
    <Y>14.916</Y>
    <Z>2297</Z>
  </point>
  <point index="4500">
    <X>75.436</X>
    <Y>36.815</Y>
    <Z>2108</Z>
  </point>
  <point index="4501">
    <X>109.037</X>
    <Y>14.297</Y>
    <Z>2004</Z>
  </point>
  <point index="4502">
    <X>70.365</X>
    <Y>21.105</Y>
    <Z>2202</Z>
  </point>
  <point index="4503">
    <X>110.820</X>
    <Y>53.700</Y>
    <Z>2276</Z>
  </point>
  <point index="4504">
    <X>21.239</X>
    <Y>15.434</Y>
    <Z>2147</Z>
  </point>
  <point index="4505">
    <X>36.185</X>
    <Y>65.175</Y>
    <Z>2075</Z>
  </point>
  <point index="4506">
    <X>15.848</X>
    <Y>75.521</Y>
    <Z>2258</Z>
  </point>
  <point index="4507">
    <X>15.686</X>
    <Y>16.748</Y>
    <Z>2251</Z>
  </point>
  <point index="4508">
    <X>75.602</X>
    <Y>74.383</Y>
    <Z>2100</Z>
  </point>
  <point index="4509">
    <X>95.973</X>
    <Y>9.134</Y>
    <Z>2263</Z>
  </point>
  <point index="4510">
    <X>34.852</X>
    <Y>21.303</Y>
    <Z>2133</Z>
  </point>
  <point index="4511">
    <X>58.901</X>
    <Y>35.850</Y>
    <Z>2012</Z>
  </point>
  <point index="4512">
    <X>62.014</X>
    <Y>68.974</Y>
    <Z>2191</Z>
  </point>
  <point index="4513">
    <X>102.162</X>
    <Y>62.796</Y>
    <Z>2200</Z>
  </point>
  <point index="4514">
    <X>25.506</X>
    <Y>11.793</Y>
    <Z>2207</Z>
  </point>
  <point index="4515">
    <X>69.068</X>
    <Y>30.062</Y>
    <Z>2002</Z>
  </point>
  <point index="4516">
    <X>99.711</X>
    <Y>67.154</Y>
    <Z>2059</Z>
  </point>
  <point index="4517">
    <X>71.131</X>
    <Y>32.217</Y>
    <Z>2293</Z>
  </point>
  <point index="4518">
    <X>107.858</X>
    <Y>54.129</Y>
    <Z>2072</Z>
  </point>
  <point index="4519">
    <X>25.811</X>
    <Y>13.563</Y>
    <Z>2190</Z>
  </point>
  <point index="4520">
    <X>103.430</X>
    <Y>53.669</Y>
    <Z>2273</Z>
  </point>
  <point index="4521">
    <X>107.622</X>
    <Y>40.103</Y>
    <Z>2086</Z>
  </point>
  <point index="4522">
    <X>23.570</X>
    <Y>45.965</Y>
    <Z>2281</Z>
  </point>
  <point index="4523">
    <X>69.417</X>
    <Y>38.805</Y>
    <Z>2050</Z>
  </point>
  <point index="4524">
    <X>9.388</X>
    <Y>25.453</Y>
    <Z>2041</Z>
  </point>
  <point index="4525">
    <X>103.605</X>
    <Y>47.337</Y>
    <Z>2283</Z>
  </point>
  <point index="4526">
    <X>90.369</X>
    <Y>29.890</Y>
    <Z>2022</Z>
  </point>
  <point index="4527">
    <X>30.294</X>
    <Y>36.346</Y>
    <Z>2191</Z>
  </point>
  <point index="4528">
    <X>57.530</X>
    <Y>58.033</Y>
    <Z>2187</Z>
  </point>
  <point index="4529">
    <X>65.373</X>
    <Y>66.191</Y>
    <Z>2215</Z>
  </point>
  <point index="4530">
    <X>26.098</X>
    <Y>11.711</Y>
    <Z>2173</Z>
  </point>
  <point index="4531">
    <X>35.670</X>
    <Y>15.963</Y>
    <Z>2097</Z>
  </point>
  <point index="4532">
    <X>66.019</X>
    <Y>36.541</Y>
    <Z>2178</Z>
  </point>
  <point index="4533">
    <X>70.089</X>
    <Y>29.620</Y>
    <Z>2158</Z>
  </point>
  <point index="4534">
    <X>103.994</X>
    <Y>53.567</Y>
    <Z>2295</Z>
  </point>
  <point index="4535">
    <X>56.567</X>
    <Y>73.535</Y>
    <Z>2289</Z>
  </point>
  <point index="4536">
    <X>17.313</X>
    <Y>77.037</Y>
    <Z>2222</Z>
  </point>
  <point index="4537">
    <X>95.652</X>
    <Y>61.092</Y>
    <Z>2249</Z>
  </point>
  <point index="4538">
    <X>22.309</X>
    <Y>39.387</Y>
    <Z>2208</Z>
  </point>
  <point index="4539">
    <X>91.964</X>
    <Y>61.217</Y>
    <Z>2090</Z>
  </point>
  <point index="4540">
    <X>86.467</X>
    <Y>22.168</Y>
    <Z>2294</Z>
  </point>
  <point index="4541">
    <X>20.558</X>
    <Y>58.635</Y>
    <Z>2107</Z>
  </point>
  <point index="4542">
    <X>64.965</X>
    <Y>32.136</Y>
    <Z>2239</Z>
  </point>
  <point index="4543">
    <X>114.162</X>
    <Y>59.812</Y>
    <Z>2163</Z>
  </point>
  <point index="4544">
    <X>29.314</X>
    <Y>60.289</Y>
    <Z>2034</Z>
  </point>
  <point index="4545">
    <X>106.593</X>
    <Y>48.940</Y>
    <Z>2145</Z>
  </point>
  <point index="4546">
    <X>68.351</X>
    <Y>59.331</Y>
    <Z>2043</Z>
  </point>
  <point index="4547">
    <X>52.808</X>
    <Y>15.468</Y>
    <Z>2127</Z>
  </point>
  <point index="4548">
    <X>94.594</X>
    <Y>28.600</Y>
    <Z>2204</Z>
  </point>
  <point index="4549">
    <X>110.056</X>
    <Y>46.354</Y>
    <Z>2153</Z>
  </point>
  <point index="4550">
    <X>121.057</X>
    <Y>23.854</Y>
    <Z>2270</Z>
  </point>
  <point index="4551">
    <X>14.097</X>
    <Y>58.959</Y>
    <Z>2182</Z>
  </point>
  <point index="4552">
    <X>98.066</X>
    <Y>23.102</Y>
    <Z>2101</Z>
  </point>
  <point index="4553">
    <X>25.780</X>
    <Y>18.244</Y>
    <Z>2192</Z>
  </point>
  <point index="4554">
    <X>30.702</X>
    <Y>59.628</Y>
    <Z>2257</Z>
  </point>
  <point index="4555">
    <X>94.822</X>
    <Y>50.821</Y>
    <Z>2214</Z>
  </point>
  <point index="4556">
    <X>8.321</X>
    <Y>23.306</Y>
    <Z>2134</Z>
  </point>
  <point index="4557">
    <X>90.197</X>
    <Y>20.721</Y>
    <Z>2014</Z>
  </point>
  <point index="4558">
    <X>60.218</X>
    <Y>56.334</Y>
    <Z>2088</Z>
  </point>
  <point index="4559">
    <X>75.247</X>
    <Y>55.008</Y>
    <Z>2116</Z>
  </point>
  <point index="4560">
    <X>58.223</X>
    <Y>19.968</Y>
    <Z>2076</Z>
  </point>
  <point index="4561">
    <X>22.285</X>
    <Y>37.456</Y>
    <Z>2207</Z>
  </point>
  <point index="4562">
    <X>89.390</X>
    <Y>16.502</Y>
    <Z>2041</Z>
  </point>
  <point index="4563">
    <X>56.035</X>
    <Y>32.610</Y>
    <Z>2266</Z>
  </point>
  <point index="4564">
    <X>104.416</X>
    <Y>67.954</Y>
    <Z>2270</Z>
  </point>
  <point index="4565">
    <X>113.150</X>
    <Y>36.115</Y>
    <Z>2206</Z>
  </point>
  <point index="4566">
    <X>115.786</X>
    <Y>52.337</Y>
    <Z>2092</Z>
  </point>
  <point index="4567">
    <X>89.161</X>
    <Y>70.177</Y>
    <Z>2061</Z>
  </point>
  <point index="4568">
    <X>92.790</X>
    <Y>60.964</Y>
    <Z>2126</Z>
  </point>
  <point index="4569">
    <X>66.581</X>
    <Y>10.079</Y>
    <Z>2146</Z>
  </point>
  <point index="4570">
    <X>35.454</X>
    <Y>62.078</Y>
    <Z>2107</Z>
  </point>
  <point index="4571">
    <X>50.990</X>
    <Y>68.347</Y>
    <Z>2048</Z>
  </point>
  <point index="4572">
    <X>22.507</X>
    <Y>12.821</Y>
    <Z>2220</Z>
  </point>
  <point index="4573">
    <X>12.980</X>
    <Y>60.576</Y>
    <Z>2134</Z>
  </point>
  <point index="4574">
    <X>108.418</X>
    <Y>71.231</Y>
    <Z>2040</Z>
  </point>
  <point index="4575">
    <X>71.095</X>
    <Y>10.261</Y>
    <Z>2295</Z>
  </point>
  <point index="4576">
    <X>21.961</X>
    <Y>9.786</Y>
    <Z>2188</Z>
  </point>
  <point index="4577">
    <X>104.435</X>
    <Y>72.240</Y>
    <Z>2269</Z>
  </point>
  <point index="4578">
    <X>27.140</X>
    <Y>64.021</Y>
    <Z>2113</Z>
  </point>
  <point index="4579">
    <X>49.480</X>
    <Y>52.380</Y>
    <Z>2034</Z>
  </point>
  <point index="4580">
    <X>21.114</X>
    <Y>6.563</Y>
    <Z>2139</Z>
  </point>
  <point index="4581">
    <X>55.637</X>
    <Y>47.051</Y>
    <Z>2249</Z>
  </point>
  <point index="4582">
    <X>76.576</X>
    <Y>52.616</Y>
    <Z>2058</Z>
  </point>
  <point index="4583">
    <X>62.299</X>
    <Y>59.738</Y>
    <Z>2208</Z>
  </point>
  <point index="4584">
    <X>63.116</X>
    <Y>61.099</Y>
    <Z>2255</Z>
  </point>
  <point index="4585">
    <X>72.670</X>
    <Y>34.129</Y>
    <Z>2227</Z>
  </point>
  <point index="4586">
    <X>30.208</X>
    <Y>31.704</Y>
    <Z>2177</Z>
  </point>
  <point index="4587">
    <X>57.247</X>
    <Y>72.199</Y>
    <Z>2233</Z>
  </point>
  <point index="4588">
    <X>110.374</X>
    <Y>64.673</Y>
    <Z>2204</Z>
  </point>
  <point index="4589">
    <X>55.457</X>
    <Y>9.315</Y>
    <Z>2241</Z>
  </point>
  <point index="4590">
    <X>36.828</X>
    <Y>55.364</Y>
    <Z>2048</Z>
  </point>
  <point index="4591">
    <X>87.574</X>
    <Y>18.769</Y>
    <Z>2198</Z>
  </point>
  <point index="4592">
    <X>58.183</X>
    <Y>31.390</Y>
    <Z>2082</Z>
  </point>
  <point index="4593">
    <X>11.717</X>
    <Y>35.744</Y>
    <Z>2080</Z>
  </point>
  <point index="4594">
    <X>99.876</X>
    <Y>49.261</Y>
    <Z>2068</Z>
  </point>
  <point index="4595">
    <X>62.454</X>
    <Y>72.657</Y>
    <Z>2217</Z>
  </point>
  <point index="4596">
    <X>59.527</X>
    <Y>11.755</Y>
    <Z>2048</Z>
  </point>
  <point index="4597">
    <X>91.824</X>
    <Y>11.621</Y>
    <Z>2084</Z>
  </point>
  <point index="4598">
    <X>80.433</X>
    <Y>56.849</Y>
    <Z>2216</Z>
  </point>
  <point index="4599">
    <X>116.607</X>
    <Y>60.913</Y>
    <Z>2057</Z>
  </point>
  <point index="4600">
    <X>33.863</X>
    <Y>35.319</Y>
    <Z>2175</Z>
  </point>
  <point index="4601">
    <X>22.099</X>
    <Y>49.845</Y>
    <Z>2196</Z>
  </point>
  <point index="4602">
    <X>89.926</X>
    <Y>62.232</Y>
    <Z>2003</Z>
  </point>
  <point index="4603">
    <X>97.070</X>
    <Y>64.225</Y>
    <Z>2261</Z>
  </point>
  <point index="4604">
    <X>7.646</X>
    <Y>60.681</Y>
    <Z>2192</Z>
  </point>
  <point index="4605">
    <X>13.714</X>
    <Y>72.972</Y>
    <Z>2166</Z>
  </point>
  <point index="4606">
    <X>68.481</X>
    <Y>10.803</Y>
    <Z>2036</Z>
  </point>
  <point index="4607">
    <X>32.275</X>
    <Y>15.111</Y>
    <Z>2244</Z>
  </point>
  <point index="4608">
    <X>78.311</X>
    <Y>52.989</Y>
    <Z>2033</Z>
  </point>
  <point index="4609">
    <X>103.729</X>
    <Y>68.609</Y>
    <Z>2290</Z>
  </point>
  <point index="4610">
    <X>111.333</X>
    <Y>22.958</Y>
    <Z>2284</Z>
  </point>
  <point index="4611">
    <X>73.188</X>
    <Y>74.883</Y>
    <Z>2204</Z>
  </point>
  <point index="4612">
    <X>96.971</X>
    <Y>19.185</Y>
    <Z>2277</Z>
  </point>
  <point index="4613">
    <X>13.872</X>
    <Y>53.189</Y>
    <Z>2173</Z>
  </point>
  <point index="4614">
    <X>68.836</X>
    <Y>15.910</Y>
    <Z>2016</Z>
  </point>
  <point index="4615">
    <X>19.177</X>
    <Y>75.357</Y>
    <Z>2028</Z>
  </point>
  <point index="4616">
    <X>104.164</X>
    <Y>34.413</Y>
    <Z>2285</Z>
  </point>
  <point index="4617">
    <X>36.178</X>
    <Y>64.031</Y>
    <Z>2076</Z>
  </point>
  <point index="4618">
    <X>32.177</X>
    <Y>37.012</Y>
    <Z>2248</Z>
  </point>
  <point index="4619">
    <X>65.926</X>
    <Y>12.502</Y>
    <Z>2183</Z>
  </point>
  <point index="4620">
    <X>63.442</X>
    <Y>31.415</Y>
    <Z>2274</Z>
  </point>
  <point index="4621">
    <X>15.606</X>
    <Y>75.960</Y>
    <Z>2247</Z>
  </point>
  <point index="4622">
    <X>24.712</X>
    <Y>18.174</Y>
    <Z>2253</Z>
  </point>
  <point index="4623">
    <X>12.419</X>
    <Y>52.575</Y>
    <Z>2110</Z>
  </point>
  <point index="4624">
    <X>99.193</X>
    <Y>36.198</Y>
    <Z>2029</Z>
  </point>
  <point index="4625">
    <X>99.949</X>
    <Y>77.101</Y>
    <Z>2072</Z>
  </point>
  <point index="4626">
    <X>27.220</X>
    <Y>6.643</Y>
    <Z>2109</Z>
  </point>
  <point index="4627">
    <X>12.452</X>
    <Y>56.353</Y>
    <Z>2111</Z>
  </point>
  <point index="4628">
    <X>80.307</X>
    <Y>65.323</Y>
    <Z>2205</Z>
  </point>
  <point index="4629">
    <X>58.523</X>
    <Y>19.045</Y>
    <Z>2028</Z>
  </point>
  <point index="4630">
    <X>93.232</X>
    <Y>25.991</Y>
    <Z>2145</Z>
  </point>
  <point index="4631">
    <X>33.127</X>
    <Y>60.907</Y>
    <Z>2207</Z>
  </point>
  <point index="4632">
    <X>93.531</X>
    <Y>75.649</Y>
    <Z>2158</Z>
  </point>
  <point index="4633">
    <X>104.882</X>
    <Y>54.397</Y>
    <Z>2243</Z>
  </point>
  <point index="4634">
    <X>28.787</X>
    <Y>59.820</Y>
    <Z>2018</Z>
  </point>
  <point index="4635">
    <X>63.905</X>
    <Y>26.132</Y>
    <Z>2300</Z>
  </point>
  <point index="4636">
    <X>16.991</X>
    <Y>61.777</Y>
    <Z>2274</Z>
  </point>
  <point index="4637">
    <X>98.356</X>
    <Y>45.828</Y>
    <Z>2054</Z>
  </point>
  <point index="4638">
    <X>64.090</X>
    <Y>35.429</Y>
    <Z>2289</Z>
  </point>
  <point index="4639">
    <X>93.694</X>
    <Y>37.777</Y>
    <Z>2165</Z>
  </point>
  <point index="4640">
    <X>89.015</X>
    <Y>68.399</Y>
    <Z>2074</Z>
  </point>
  <point index="4641">
    <X>95.511</X>
    <Y>25.765</Y>
    <Z>2243</Z>
  </point>
  <point index="4642">
    <X>98.969</X>
    <Y>75.608</Y>
    <Z>2016</Z>
  </point>
  <point index="4643">
    <X>22.973</X>
    <Y>24.572</Y>
    <Z>2247</Z>
  </point>
  <point index="4644">
    <X>62.450</X>
    <Y>10.129</Y>
    <Z>2216</Z>
  </point>
  <point index="4645">
    <X>36.337</X>
    <Y>24.441</Y>
    <Z>2069</Z>
  </point>
  <point index="4646">
    <X>103.956</X>
    <Y>15.948</Y>
    <Z>2297</Z>
  </point>
  <point index="4647">
    <X>65.753</X>
    <Y>46.201</Y>
    <Z>2193</Z>
  </point>
  <point index="4648">
    <X>104.220</X>
    <Y>75.887</Y>
    <Z>2282</Z>
  </point>
  <point index="4649">
    <X>27.283</X>
    <Y>47.509</Y>
    <Z>2105</Z>
  </point>
  <point index="4650">
    <X>115.817</X>
    <Y>69.228</Y>
    <Z>2091</Z>
  </point>
  <point index="4651">
    <X>93.592</X>
    <Y>74.801</Y>
    <Z>2161</Z>
  </point>
  <point index="4652">
    <X>56.727</X>
    <Y>23.771</Y>
    <Z>2296</Z>
  </point>
  <point index="4653">
    <X>96.316</X>
    <Y>63.905</Y>
    <Z>2278</Z>
  </point>
  <point index="4654">
    <X>11.742</X>
    <Y>72.320</Y>
    <Z>2081</Z>
  </point>
  <point index="4655">
    <X>92.193</X>
    <Y>19.699</Y>
    <Z>2100</Z>
  </point>
[truncated: 460,581 more chars]
