# Supplementary material for: LIFTOSCOPE: development of an automated AI-based module for time-effective and contactless analysis and isolation of cells in microtiter plates
Source: J Biol Eng. 2023 Feb 7;17:10. doi: 10.1186/s13036-023-00329-9 (PMC9903473; doi:10.1186/s13036-023-00329-9)
Supplement: Supplementary file 1 — Additional file 1. [file 13036_2023_329_MOESM1_ESM.zip › Points24.xml]

<points>
  <point index="1">
    <X>11.408</X>
    <Y>67.966</Y>
    <Z>2267</Z>
  </point>
  <point index="2">
    <X>7.611</X>
    <Y>24.721</Y>
    <Z>2055</Z>
  </point>
  <point index="3">
    <X>98.609</X>
    <Y>77.994</Y>
    <Z>2102</Z>
  </point>
  <point index="4">
    <X>20.832</X>
    <Y>67.213</Y>
    <Z>2185</Z>
  </point>
  <point index="5">
    <X>8.332</X>
    <Y>54.534</Y>
    <Z>2109</Z>
  </point>
  <point index="6">
    <X>106.570</X>
    <Y>23.096</Y>
    <Z>2200</Z>
  </point>
  <point index="7">
    <X>59.319</X>
    <Y>17.208</Y>
    <Z>2129</Z>
  </point>
  <point index="8">
    <X>35.143</X>
    <Y>27.854</Y>
    <Z>2192</Z>
  </point>
  <point index="9">
    <X>9.943</X>
    <Y>15.085</Y>
    <Z>2231</Z>
  </point>
  <point index="10">
    <X>106.185</X>
    <Y>77.116</Y>
    <Z>2215</Z>
  </point>
  <point index="11">
    <X>8.624</X>
    <Y>24.768</Y>
    <Z>2131</Z>
  </point>
  <point index="12">
    <X>29.625</X>
    <Y>33.895</Y>
    <Z>2086</Z>
  </point>
  <point index="13">
    <X>57.465</X>
    <Y>12.672</Y>
    <Z>2060</Z>
  </point>
  <point index="14">
    <X>67.462</X>
    <Y>51.567</Y>
    <Z>2167</Z>
  </point>
  <point index="15">
    <X>70.663</X>
    <Y>65.791</Y>
    <Z>2047</Z>
  </point>
  <point index="16">
    <X>115.570</X>
    <Y>10.804</Y>
    <Z>2218</Z>
  </point>
  <point index="17">
    <X>68.713</X>
    <Y>66.424</Y>
    <Z>2120</Z>
  </point>
  <point index="18">
    <X>32.456</X>
    <Y>28.190</Y>
    <Z>2031</Z>
  </point>
  <point index="19">
    <X>94.543</X>
    <Y>27.732</Y>
    <Z>2079</Z>
  </point>
  <point index="20">
    <X>108.283</X>
    <Y>57.505</Y>
    <Z>2136</Z>
  </point>
  <point index="21">
    <X>23.968</X>
    <Y>35.144</Y>
    <Z>2297</Z>
  </point>
  <point index="22">
    <X>33.631</X>
    <Y>59.917</Y>
    <Z>2102</Z>
  </point>
  <point index="23">
    <X>108.220</X>
    <Y>15.796</Y>
    <Z>2139</Z>
  </point>
  <point index="24">
    <X>90.145</X>
    <Y>29.948</Y>
    <Z>2246</Z>
  </point>
  <point index="25">
    <X>63.103</X>
    <Y>36.319</Y>
    <Z>2270</Z>
  </point>
  <point index="26">
    <X>100.493</X>
    <Y>75.582</Y>
    <Z>2173</Z>
  </point>
  <point index="27">
    <X>112.229</X>
    <Y>57.259</Y>
    <Z>2018</Z>
  </point>
  <point index="28">
    <X>97.507</X>
    <Y>14.437</Y>
    <Z>2061</Z>
  </point>
  <point index="29">
    <X>59.110</X>
    <Y>75.702</Y>
    <Z>2121</Z>
  </point>
  <point index="30">
    <X>27.627</X>
    <Y>51.869</Y>
    <Z>2161</Z>
  </point>
  <point index="31">
    <X>102.142</X>
    <Y>55.268</Y>
    <Z>2234</Z>
  </point>
  <point index="32">
    <X>93.323</X>
    <Y>24.654</Y>
    <Z>2152</Z>
  </point>
  <point index="33">
    <X>16.280</X>
    <Y>35.900</Y>
    <Z>2015</Z>
  </point>
  <point index="34">
    <X>102.498</X>
    <Y>19.979</Y>
    <Z>2248</Z>
  </point>
  <point index="35">
    <X>47.453</X>
    <Y>56.830</Y>
    <Z>2043</Z>
  </point>
  <point index="36">
    <X>54.285</X>
    <Y>15.712</Y>
    <Z>2095</Z>
  </point>
  <point index="37">
    <X>72.746</X>
    <Y>75.914</Y>
    <Z>2049</Z>
  </point>
  <point index="38">
    <X>69.593</X>
    <Y>40.131</Y>
    <Z>2087</Z>
  </point>
  <point index="39">
    <X>65.426</X>
    <Y>73.940</Y>
    <Z>2243</Z>
  </point>
  <point index="40">
    <X>110.337</X>
    <Y>51.365</Y>
    <Z>2060</Z>
  </point>
  <point index="41">
    <X>20.383</X>
    <Y>16.213</Y>
    <Z>2169</Z>
  </point>
  <point index="42">
    <X>69.661</X>
    <Y>38.801</Y>
    <Z>2085</Z>
  </point>
  <point index="43">
    <X>49.193</X>
    <Y>60.212</Y>
    <Z>2174</Z>
  </point>
  <point index="44">
    <X>79.731</X>
    <Y>27.614</Y>
    <Z>2090</Z>
  </point>
  <point index="45">
    <X>114.557</X>
    <Y>27.561</Y>
    <Z>2157</Z>
  </point>
  <point index="46">
    <X>79.689</X>
    <Y>20.285</Y>
    <Z>2093</Z>
  </point>
  <point index="47">
    <X>95.066</X>
    <Y>47.503</Y>
    <Z>2048</Z>
  </point>
  <point index="48">
    <X>13.175</X>
    <Y>48.846</Y>
    <Z>2161</Z>
  </point>
  <point index="49">
    <X>81.010</X>
    <Y>65.290</Y>
    <Z>2056</Z>
  </point>
  <point index="50">
    <X>36.883</X>
    <Y>28.349</Y>
    <Z>2297</Z>
  </point>
  <point index="51">
    <X>35.414</X>
    <Y>36.120</Y>
    <Z>2209</Z>
  </point>
  <point index="52">
    <X>17.925</X>
    <Y>47.771</Y>
    <Z>2077</Z>
  </point>
  <point index="53">
    <X>63.894</X>
    <Y>71.608</Y>
    <Z>2300</Z>
  </point>
  <point index="54">
    <X>105.269</X>
    <Y>48.375</Y>
    <Z>2249</Z>
  </point>
  <point index="55">
    <X>16.433</X>
    <Y>24.018</Y>
    <Z>2021</Z>
  </point>
  <point index="56">
    <X>115.155</X>
    <Y>26.343</Y>
    <Z>2193</Z>
  </point>
  <point index="57">
    <X>14.255</X>
    <Y>51.414</Y>
    <Z>2097</Z>
  </point>
  <point index="58">
    <X>19.054</X>
    <Y>65.721</Y>
    <Z>2119</Z>
  </point>
  <point index="59">
    <X>62.278</X>
    <Y>33.498</Y>
    <Z>2239</Z>
  </point>
  <point index="60">
    <X>102.661</X>
    <Y>50.281</Y>
    <Z>2254</Z>
  </point>
  <point index="61">
    <X>110.998</X>
    <Y>35.378</Y>
    <Z>2035</Z>
  </point>
  <point index="62">
    <X>23.849</X>
    <Y>22.963</Y>
    <Z>2298</Z>
  </point>
  <point index="63">
    <X>98.224</X>
    <Y>54.437</Y>
    <Z>2088</Z>
  </point>
  <point index="64">
    <X>34.645</X>
    <Y>48.775</Y>
    <Z>2163</Z>
  </point>
  <point index="65">
    <X>57.914</X>
    <Y>73.461</Y>
    <Z>2076</Z>
  </point>
  <point index="66">
    <X>54.944</X>
    <Y>23.897</Y>
    <Z>2055</Z>
  </point>
  <point index="67">
    <X>105.036</X>
    <Y>10.295</Y>
    <Z>2258</Z>
  </point>
  <point index="68">
    <X>69.714</X>
    <Y>63.369</Y>
    <Z>2083</Z>
  </point>
  <point index="69">
    <X>51.280</X>
    <Y>54.693</Y>
    <Z>2275</Z>
  </point>
  <point index="70">
    <X>28.353</X>
    <Y>58.958</Y>
    <Z>2134</Z>
  </point>
  <point index="71">
    <X>64.805</X>
    <Y>57.978</Y>
    <Z>2266</Z>
  </point>
  <point index="72">
    <X>59.453</X>
    <Y>15.734</Y>
    <Z>2134</Z>
  </point>
  <point index="73">
    <X>39.887</X>
    <Y>61.277</Y>
    <Z>2078</Z>
  </point>
  <point index="74">
    <X>61.863</X>
    <Y>29.224</Y>
    <Z>2224</Z>
  </point>
  <point index="75">
    <X>90.351</X>
    <Y>68.990</Y>
    <Z>2262</Z>
  </point>
  <point index="76">
    <X>72.477</X>
    <Y>36.375</Y>
    <Z>2033</Z>
  </point>
  <point index="77">
    <X>51.311</X>
    <Y>69.334</Y>
    <Z>2273</Z>
  </point>
  <point index="78">
    <X>105.640</X>
    <Y>22.320</Y>
    <Z>2235</Z>
  </point>
  <point index="79">
    <X>66.009</X>
    <Y>8.732</Y>
    <Z>2221</Z>
  </point>
  <point index="80">
    <X>103.789</X>
    <Y>21.048</Y>
    <Z>2296</Z>
  </point>
  <point index="81">
    <X>109.493</X>
    <Y>48.131</Y>
    <Z>2091</Z>
  </point>
  <point index="82">
    <X>53.127</X>
    <Y>21.449</Y>
    <Z>2164</Z>
  </point>
  <point index="83">
    <X>20.941</X>
    <Y>24.765</Y>
    <Z>2189</Z>
  </point>
  <point index="84">
    <X>24.277</X>
    <Y>54.483</Y>
    <Z>2286</Z>
  </point>
  <point index="85">
    <X>93.939</X>
    <Y>36.332</Y>
    <Z>2116</Z>
  </point>
  <point index="86">
    <X>71.413</X>
    <Y>75.722</Y>
    <Z>2019</Z>
  </point>
  <point index="87">
    <X>49.141</X>
    <Y>29.622</Y>
    <Z>2170</Z>
  </point>
  <point index="88">
    <X>103.602</X>
    <Y>31.701</Y>
    <Z>2289</Z>
  </point>
  <point index="89">
    <X>59.633</X>
    <Y>66.681</Y>
    <Z>2141</Z>
  </point>
  <point index="90">
    <X>118.952</X>
    <Y>54.779</Y>
    <Z>2148</Z>
  </point>
  <point index="91">
    <X>56.641</X>
    <Y>34.818</Y>
    <Z>2029</Z>
  </point>
  <point index="92">
    <X>34.197</X>
    <Y>74.092</Y>
    <Z>2136</Z>
  </point>
  <point index="93">
    <X>99.709</X>
    <Y>47.117</Y>
    <Z>2143</Z>
  </point>
  <point index="94">
    <X>29.129</X>
    <Y>66.332</Y>
    <Z>2105</Z>
  </point>
  <point index="95">
    <X>104.296</X>
    <Y>29.993</Y>
    <Z>2285</Z>
  </point>
  <point index="96">
    <X>55.517</X>
    <Y>48.176</Y>
    <Z>2021</Z>
  </point>
  <point index="97">
    <X>101.390</X>
    <Y>64.571</Y>
    <Z>2206</Z>
  </point>
  <point index="98">
    <X>18.412</X>
    <Y>17.445</Y>
    <Z>2095</Z>
  </point>
  <point index="99">
    <X>20.918</X>
    <Y>33.817</Y>
    <Z>2189</Z>
  </point>
  <point index="100">
    <X>15.384</X>
    <Y>14.912</Y>
    <Z>2029</Z>
  </point>
  <point index="101">
    <X>57.479</X>
    <Y>16.562</Y>
    <Z>2060</Z>
  </point>
  <point index="102">
    <X>14.275</X>
    <Y>10.355</Y>
    <Z>2095</Z>
  </point>
  <point index="103">
    <X>36.474</X>
    <Y>32.157</Y>
    <Z>2272</Z>
  </point>
  <point index="104">
    <X>107.537</X>
    <Y>24.758</Y>
    <Z>2164</Z>
  </point>
  <point index="105">
    <X>17.677</X>
    <Y>24.999</Y>
    <Z>2068</Z>
  </point>
  <point index="106">
    <X>53.795</X>
    <Y>65.592</Y>
    <Z>2124</Z>
  </point>
  <point index="107">
    <X>108.998</X>
    <Y>78.302</Y>
    <Z>2110</Z>
  </point>
  <point index="108">
    <X>90.499</X>
    <Y>60.672</Y>
    <Z>2273</Z>
  </point>
  <point index="109">
    <X>107.387</X>
    <Y>53.647</Y>
    <Z>2170</Z>
  </point>
  <point index="110">
    <X>27.953</X>
    <Y>28.344</Y>
    <Z>2149</Z>
  </point>
  <point index="111">
    <X>48.071</X>
    <Y>56.045</Y>
    <Z>2090</Z>
  </point>
  <point index="112">
    <X>40.021</X>
    <Y>56.854</Y>
    <Z>2068</Z>
  </point>
  <point index="113">
    <X>10.087</X>
    <Y>17.621</Y>
    <Z>2242</Z>
  </point>
  <point index="114">
    <X>101.215</X>
    <Y>12.637</Y>
    <Z>2200</Z>
  </point>
  <point index="115">
    <X>103.937</X>
    <Y>61.769</Y>
    <Z>2299</Z>
  </point>
  <point index="116">
    <X>58.959</X>
    <Y>50.285</Y>
    <Z>2115</Z>
  </point>
  <point index="117">
    <X>58.206</X>
    <Y>21.036</Y>
    <Z>2087</Z>
  </point>
  <point index="118">
    <X>62.691</X>
    <Y>8.496</Y>
    <Z>2255</Z>
  </point>
  <point index="119">
    <X>25.662</X>
    <Y>34.436</Y>
    <Z>2234</Z>
  </point>
  <point index="120">
    <X>101.321</X>
    <Y>8.397</Y>
    <Z>2204</Z>
  </point>
  <point index="121">
    <X>35.731</X>
    <Y>35.061</Y>
    <Z>2228</Z>
  </point>
  <point index="122">
    <X>32.025</X>
    <Y>65.148</Y>
    <Z>2006</Z>
  </point>
  <point index="123">
    <X>77.462</X>
    <Y>13.272</Y>
    <Z>2261</Z>
  </point>
  <point index="124">
    <X>12.450</X>
    <Y>18.451</Y>
    <Z>2205</Z>
  </point>
  <point index="125">
    <X>17.678</X>
    <Y>36.066</Y>
    <Z>2068</Z>
  </point>
  <point index="126">
    <X>65.558</X>
    <Y>19.257</Y>
    <Z>2238</Z>
  </point>
  <point index="127">
    <X>68.193</X>
    <Y>21.753</Y>
    <Z>2140</Z>
  </point>
  <point index="128">
    <X>99.874</X>
    <Y>18.553</Y>
    <Z>2150</Z>
  </point>
  <point index="129">
    <X>75.722</X>
    <Y>16.022</Y>
    <Z>2227</Z>
  </point>
  <point index="130">
    <X>71.597</X>
    <Y>34.240</Y>
    <Z>2012</Z>
  </point>
  <point index="131">
    <X>28.328</X>
    <Y>49.657</Y>
    <Z>2135</Z>
  </point>
  <point index="132">
    <X>32.173</X>
    <Y>68.505</Y>
    <Z>2014</Z>
  </point>
  <point index="133">
    <X>14.019</X>
    <Y>20.806</Y>
    <Z>2111</Z>
  </point>
  <point index="134">
    <X>67.060</X>
    <Y>33.977</Y>
    <Z>2182</Z>
  </point>
  <point index="135">
    <X>33.739</X>
    <Y>60.098</Y>
    <Z>2108</Z>
  </point>
  <point index="136">
    <X>55.561</X>
    <Y>69.300</Y>
    <Z>2018</Z>
  </point>
  <point index="137">
    <X>28.320</X>
    <Y>33.123</Y>
    <Z>2135</Z>
  </point>
  <point index="138">
    <X>28.289</X>
    <Y>35.078</Y>
    <Z>2136</Z>
  </point>
  <point index="139">
    <X>95.107</X>
    <Y>60.331</Y>
    <Z>2046</Z>
  </point>
  <point index="140">
    <X>67.605</X>
    <Y>75.944</Y>
    <Z>2162</Z>
  </point>
  <point index="141">
    <X>70.475</X>
    <Y>33.679</Y>
    <Z>2054</Z>
  </point>
  <point index="142">
    <X>31.739</X>
    <Y>54.346</Y>
    <Z>2007</Z>
  </point>
  <point index="143">
    <X>74.325</X>
    <Y>52.235</Y>
    <Z>2143</Z>
  </point>
  <point index="144">
    <X>60.853</X>
    <Y>73.261</Y>
    <Z>2186</Z>
  </point>
  <point index="145">
    <X>20.807</X>
    <Y>13.947</Y>
    <Z>2184</Z>
  </point>
  <point index="146">
    <X>121.330</X>
    <Y>62.284</Y>
    <Z>2256</Z>
  </point>
  <point index="147">
    <X>61.602</X>
    <Y>29.602</Y>
    <Z>2214</Z>
  </point>
  <point index="148">
    <X>60.207</X>
    <Y>45.287</Y>
    <Z>2162</Z>
  </point>
  <point index="149">
    <X>17.441</X>
    <Y>45.463</Y>
    <Z>2059</Z>
  </point>
  <point index="150">
    <X>55.343</X>
    <Y>16.346</Y>
    <Z>2032</Z>
  </point>
  <point index="151">
    <X>66.645</X>
    <Y>6.926</Y>
    <Z>2197</Z>
  </point>
  <point index="152">
    <X>77.554</X>
    <Y>68.556</Y>
    <Z>2254</Z>
  </point>
  <point index="153">
    <X>47.100</X>
    <Y>58.899</Y>
    <Z>2017</Z>
  </point>
  <point index="154">
    <X>15.183</X>
    <Y>10.816</Y>
    <Z>2041</Z>
  </point>
  <point index="155">
    <X>106.960</X>
    <Y>10.754</Y>
    <Z>2186</Z>
  </point>
  <point index="156">
    <X>23.502</X>
    <Y>55.178</Y>
    <Z>2285</Z>
  </point>
  <point index="157">
    <X>106.034</X>
    <Y>33.484</Y>
    <Z>2220</Z>
  </point>
  <point index="158">
    <X>114.562</X>
    <Y>52.567</Y>
    <Z>2158</Z>
  </point>
  <point index="159">
    <X>76.061</X>
    <Y>35.283</Y>
    <Z>2247</Z>
  </point>
  <point index="160">
    <X>116.836</X>
    <Y>25.883</Y>
    <Z>2294</Z>
  </point>
  <point index="161">
    <X>57.181</X>
    <Y>55.295</Y>
    <Z>2049</Z>
  </point>
  <point index="162">
    <X>100.797</X>
    <Y>57.840</Y>
    <Z>2184</Z>
  </point>
  <point index="163">
    <X>109.775</X>
    <Y>7.292</Y>
    <Z>2081</Z>
  </point>
  <point index="164">
    <X>69.438</X>
    <Y>25.029</Y>
    <Z>2093</Z>
  </point>
  <point index="165">
    <X>41.269</X>
    <Y>25.823</Y>
    <Z>2218</Z>
  </point>
  <point index="166">
    <X>101.246</X>
    <Y>26.058</Y>
    <Z>2201</Z>
  </point>
  <point index="167">
    <X>27.194</X>
    <Y>22.408</Y>
    <Z>2177</Z>
  </point>
  <point index="168">
    <X>69.942</X>
    <Y>51.783</Y>
    <Z>2074</Z>
  </point>
  <point index="169">
    <X>63.938</X>
    <Y>51.417</Y>
    <Z>2299</Z>
  </point>
  <point index="170">
    <X>24.157</X>
    <Y>12.002</Y>
    <Z>2290</Z>
  </point>
  <point index="171">
    <X>74.547</X>
    <Y>37.273</Y>
    <Z>2157</Z>
  </point>
  <point index="172">
    <X>22.906</X>
    <Y>58.622</Y>
    <Z>2263</Z>
  </point>
  <point index="173">
    <X>111.882</X>
    <Y>64.646</Y>
    <Z>2002</Z>
  </point>
  <point index="174">
    <X>25.365</X>
    <Y>17.782</Y>
    <Z>2245</Z>
  </point>
  <point index="175">
    <X>27.828</X>
    <Y>36.365</Y>
    <Z>2153</Z>
  </point>
  <point index="176">
    <X>99.759</X>
    <Y>77.713</Y>
    <Z>2145</Z>
  </point>
  <point index="177">
    <X>98.892</X>
    <Y>73.081</Y>
    <Z>2113</Z>
  </point>
  <point index="178">
    <X>95.138</X>
    <Y>64.900</Y>
    <Z>2044</Z>
  </point>
  <point index="179">
    <X>16.217</X>
    <Y>10.259</Y>
    <Z>2013</Z>
  </point>
  <point index="180">
    <X>32.589</X>
    <Y>57.161</Y>
    <Z>2039</Z>
  </point>
  <point index="181">
    <X>50.999</X>
    <Y>27.107</Y>
    <Z>2292</Z>
  </point>
  <point index="182">
    <X>58.861</X>
    <Y>30.562</Y>
    <Z>2112</Z>
  </point>
  <point index="183">
    <X>74.166</X>
    <Y>70.812</Y>
    <Z>2134</Z>
  </point>
  <point index="184">
    <X>68.398</X>
    <Y>14.329</Y>
    <Z>2132</Z>
  </point>
  <point index="185">
    <X>48.518</X>
    <Y>66.386</Y>
    <Z>2124</Z>
  </point>
  <point index="186">
    <X>76.418</X>
    <Y>67.057</Y>
    <Z>2269</Z>
  </point>
  <point index="187">
    <X>89.516</X>
    <Y>32.923</Y>
    <Z>2199</Z>
  </point>
  <point index="188">
    <X>97.151</X>
    <Y>51.304</Y>
    <Z>2048</Z>
  </point>
  <point index="189">
    <X>99.506</X>
    <Y>61.950</Y>
    <Z>2136</Z>
  </point>
  <point index="190">
    <X>77.125</X>
    <Y>51.998</Y>
    <Z>2286</Z>
  </point>
  <point index="191">
    <X>112.976</X>
    <Y>76.517</Y>
    <Z>2063</Z>
  </point>
  <point index="192">
    <X>66.312</X>
    <Y>51.342</Y>
    <Z>2210</Z>
  </point>
  <point index="193">
    <X>111.767</X>
    <Y>38.659</Y>
    <Z>2006</Z>
  </point>
  <point index="194">
    <X>98.139</X>
    <Y>69.487</Y>
    <Z>2085</Z>
  </point>
  <point index="195">
    <X>109.062</X>
    <Y>47.710</Y>
    <Z>2107</Z>
  </point>
  <point index="196">
    <X>113.146</X>
    <Y>25.273</Y>
    <Z>2073</Z>
  </point>
  <point index="197">
    <X>93.261</X>
    <Y>66.987</Y>
    <Z>2156</Z>
  </point>
  <point index="198">
    <X>118.785</X>
    <Y>17.166</Y>
    <Z>2161</Z>
  </point>
  <point index="199">
    <X>54.899</X>
    <Y>10.248</Y>
    <Z>2058</Z>
  </point>
  <point index="200">
    <X>17.460</X>
    <Y>46.026</Y>
    <Z>2059</Z>
  </point>
  <point index="201">
    <X>21.590</X>
    <Y>65.335</Y>
    <Z>2214</Z>
  </point>
  <point index="202">
    <X>89.808</X>
    <Y>66.056</Y>
    <Z>2221</Z>
  </point>
  <point index="203">
    <X>36.551</X>
    <Y>72.065</Y>
    <Z>2277</Z>
  </point>
  <point index="204">
    <X>17.483</X>
    <Y>64.704</Y>
    <Z>2060</Z>
  </point>
  <point index="205">
    <X>25.544</X>
    <Y>32.666</Y>
    <Z>2239</Z>
  </point>
  <point index="206">
    <X>28.096</X>
    <Y>28.602</Y>
    <Z>2143</Z>
  </point>
  <point index="207">
    <X>106.837</X>
    <Y>76.308</Y>
    <Z>2190</Z>
  </point>
  <point index="208">
    <X>78.195</X>
    <Y>19.421</Y>
    <Z>2205</Z>
  </point>
  <point index="209">
    <X>17.125</X>
    <Y>29.629</Y>
    <Z>2047</Z>
  </point>
  <point index="210">
    <X>8.230</X>
    <Y>64.224</Y>
    <Z>2102</Z>
  </point>
  <point index="211">
    <X>54.887</X>
    <Y>53.807</Y>
    <Z>2059</Z>
  </point>
  <point index="212">
    <X>52.417</X>
    <Y>50.924</Y>
    <Z>2207</Z>
  </point>
  <point index="213">
    <X>104.186</X>
    <Y>46.631</Y>
    <Z>2289</Z>
  </point>
  <point index="214">
    <X>73.096</X>
    <Y>62.863</Y>
    <Z>2070</Z>
  </point>
  <point index="215">
    <X>15.021</X>
    <Y>57.669</Y>
    <Z>2051</Z>
  </point>
  <point index="216">
    <X>34.124</X>
    <Y>12.983</Y>
    <Z>2131</Z>
  </point>
  <point index="217">
    <X>27.674</X>
    <Y>19.284</Y>
    <Z>2159</Z>
  </point>
  <point index="218">
    <X>54.945</X>
    <Y>20.889</Y>
    <Z>2055</Z>
  </point>
  <point index="219">
    <X>101.170</X>
    <Y>13.071</Y>
    <Z>2198</Z>
  </point>
  <point index="220">
    <X>13.654</X>
    <Y>20.264</Y>
    <Z>2133</Z>
  </point>
  <point index="221">
    <X>104.910</X>
    <Y>24.128</Y>
    <Z>2262</Z>
  </point>
  <point index="222">
    <X>80.604</X>
    <Y>28.815</Y>
    <Z>2024</Z>
  </point>
  <point index="223">
    <X>53.644</X>
    <Y>60.245</Y>
    <Z>2133</Z>
  </point>
  <point index="224">
    <X>31.390</X>
    <Y>61.470</Y>
    <Z>2020</Z>
  </point>
  <point index="225">
    <X>64.070</X>
    <Y>28.131</Y>
    <Z>2294</Z>
  </point>
  <point index="226">
    <X>52.651</X>
    <Y>32.378</Y>
    <Z>2193</Z>
  </point>
  <point index="227">
    <X>53.780</X>
    <Y>48.688</Y>
    <Z>2125</Z>
  </point>
  <point index="228">
    <X>71.451</X>
    <Y>68.809</Y>
    <Z>2018</Z>
  </point>
  <point index="229">
    <X>17.874</X>
    <Y>28.230</Y>
    <Z>2075</Z>
  </point>
  <point index="230">
    <X>95.919</X>
    <Y>75.870</Y>
    <Z>2002</Z>
  </point>
  <point index="231">
    <X>110.883</X>
    <Y>60.560</Y>
    <Z>2039</Z>
  </point>
  <point index="232">
    <X>31.730</X>
    <Y>28.732</Y>
    <Z>2008</Z>
  </point>
  <point index="233">
    <X>68.950</X>
    <Y>23.529</Y>
    <Z>2111</Z>
  </point>
  <point index="234">
    <X>10.441</X>
    <Y>57.833</Y>
    <Z>2268</Z>
  </point>
  <point index="235">
    <X>62.344</X>
    <Y>18.581</Y>
    <Z>2242</Z>
  </point>
  <point index="236">
    <X>56.328</X>
    <Y>55.028</Y>
    <Z>2017</Z>
  </point>
  <point index="237">
    <X>50.819</X>
    <Y>12.568</Y>
    <Z>2297</Z>
  </point>
  <point index="238">
    <X>98.904</X>
    <Y>60.282</Y>
    <Z>2113</Z>
  </point>
  <point index="239">
    <X>75.057</X>
    <Y>64.859</Y>
    <Z>2187</Z>
  </point>
  <point index="240">
    <X>9.989</X>
    <Y>17.034</Y>
    <Z>2234</Z>
  </point>
  <point index="241">
    <X>100.963</X>
    <Y>15.073</Y>
    <Z>2190</Z>
  </point>
  <point index="242">
    <X>78.532</X>
    <Y>58.050</Y>
    <Z>2180</Z>
  </point>
  <point index="243">
    <X>107.079</X>
    <Y>51.265</Y>
    <Z>2181</Z>
  </point>
  <point index="244">
    <X>27.766</X>
    <Y>13.696</Y>
    <Z>2156</Z>
  </point>
  <point index="245">
    <X>17.639</X>
    <Y>74.436</Y>
    <Z>2066</Z>
  </point>
  <point index="246">
    <X>67.300</X>
    <Y>32.815</Y>
    <Z>2173</Z>
  </point>
  <point index="247">
    <X>102.259</X>
    <Y>9.823</Y>
    <Z>2239</Z>
  </point>
  <point index="248">
    <X>52.115</X>
    <Y>19.447</Y>
    <Z>2225</Z>
  </point>
  <point index="249">
    <X>14.592</X>
    <Y>28.702</Y>
    <Z>2076</Z>
  </point>
  <point index="250">
    <X>74.785</X>
    <Y>29.754</Y>
    <Z>2171</Z>
  </point>
  <point index="251">
    <X>95.602</X>
    <Y>76.182</Y>
    <Z>2016</Z>
  </point>
  <point index="252">
    <X>59.482</X>
    <Y>18.651</Y>
    <Z>2135</Z>
  </point>
  <point index="253">
    <X>47.499</X>
    <Y>26.720</Y>
    <Z>2047</Z>
  </point>
  <point index="254">
    <X>51.365</X>
    <Y>70.759</Y>
    <Z>2270</Z>
  </point>
  <point index="255">
    <X>119.074</X>
    <Y>56.916</Y>
    <Z>2139</Z>
  </point>
  <point index="256">
    <X>25.524</X>
    <Y>12.213</Y>
    <Z>2239</Z>
  </point>
  <point index="257">
    <X>19.285</X>
    <Y>71.939</Y>
    <Z>2128</Z>
  </point>
  <point index="258">
    <X>18.827</X>
    <Y>63.630</Y>
    <Z>2111</Z>
  </point>
  <point index="259">
    <X>106.366</X>
    <Y>48.426</Y>
    <Z>2208</Z>
  </point>
  <point index="260">
    <X>49.859</X>
    <Y>58.108</Y>
    <Z>2225</Z>
  </point>
  <point index="261">
    <X>30.616</X>
    <Y>20.215</Y>
    <Z>2049</Z>
  </point>
  <point index="262">
    <X>62.543</X>
    <Y>75.746</Y>
    <Z>2249</Z>
  </point>
  <point index="263">
    <X>55.518</X>
    <Y>67.385</Y>
    <Z>2021</Z>
  </point>
  <point index="264">
    <X>54.686</X>
    <Y>9.898</Y>
    <Z>2071</Z>
  </point>
  <point index="265">
    <X>112.562</X>
    <Y>38.890</Y>
    <Z>2038</Z>
  </point>
  <point index="266">
    <X>30.301</X>
    <Y>74.656</Y>
    <Z>2061</Z>
  </point>
  <point index="267">
    <X>92.488</X>
    <Y>66.806</Y>
    <Z>2202</Z>
  </point>
  <point index="268">
    <X>116.464</X>
    <Y>21.403</Y>
    <Z>2271</Z>
  </point>
  <point index="269">
    <X>119.759</X>
    <Y>62.399</Y>
    <Z>2088</Z>
  </point>
  <point index="270">
    <X>27.635</X>
    <Y>65.179</Y>
    <Z>2160</Z>
  </point>
  <point index="271">
    <X>22.269</X>
    <Y>31.081</Y>
    <Z>2239</Z>
  </point>
  <point index="272">
    <X>68.988</X>
    <Y>12.091</Y>
    <Z>2110</Z>
  </point>
  <point index="273">
    <X>22.722</X>
    <Y>11.674</Y>
    <Z>2256</Z>
  </point>
  <point index="274">
    <X>116.750</X>
    <Y>32.914</Y>
    <Z>2289</Z>
  </point>
  <point index="275">
    <X>100.746</X>
    <Y>17.075</Y>
    <Z>2182</Z>
  </point>
  <point index="276">
    <X>28.787</X>
    <Y>40.101</Y>
    <Z>2117</Z>
  </point>
  <point index="277">
    <X>35.886</X>
    <Y>14.847</Y>
    <Z>2237</Z>
  </point>
  <point index="278">
    <X>31.329</X>
    <Y>49.631</Y>
    <Z>2022</Z>
  </point>
  <point index="279">
    <X>105.600</X>
    <Y>79.003</Y>
    <Z>2237</Z>
  </point>
  <point index="280">
    <X>96.439</X>
    <Y>23.048</Y>
    <Z>2021</Z>
  </point>
  <point index="281">
    <X>33.705</X>
    <Y>53.183</Y>
    <Z>2106</Z>
  </point>
  <point index="282">
    <X>116.504</X>
    <Y>51.486</Y>
    <Z>2274</Z>
  </point>
  <point index="283">
    <X>109.357</X>
    <Y>30.061</Y>
    <Z>2096</Z>
  </point>
  <point index="284">
    <X>89.492</X>
    <Y>20.537</Y>
    <Z>2197</Z>
  </point>
  <point index="285">
    <X>12.309</X>
    <Y>10.823</Y>
    <Z>2213</Z>
  </point>
  <point index="286">
    <X>92.555</X>
    <Y>59.959</Y>
    <Z>2198</Z>
  </point>
  <point index="287">
    <X>80.403</X>
    <Y>22.050</Y>
    <Z>2039</Z>
  </point>
  <point index="288">
    <X>89.691</X>
    <Y>64.408</Y>
    <Z>2212</Z>
  </point>
  <point index="289">
    <X>31.388</X>
    <Y>28.502</Y>
    <Z>2020</Z>
  </point>
  <point index="290">
    <X>17.289</X>
    <Y>50.413</Y>
    <Z>2053</Z>
  </point>
  <point index="291">
    <X>76.289</X>
    <Y>28.614</Y>
    <Z>2261</Z>
  </point>
  <point index="292">
    <X>68.288</X>
    <Y>14.799</Y>
    <Z>2136</Z>
  </point>
  <point index="293">
    <X>26.201</X>
    <Y>71.129</Y>
    <Z>2214</Z>
  </point>
  <point index="294">
    <X>117.094</X>
    <Y>59.092</Y>
    <Z>2288</Z>
  </point>
  <point index="295">
    <X>52.643</X>
    <Y>51.314</Y>
    <Z>2193</Z>
  </point>
  <point index="296">
    <X>26.183</X>
    <Y>71.455</Y>
    <Z>2215</Z>
  </point>
  <point index="297">
    <X>105.663</X>
    <Y>25.373</Y>
    <Z>2234</Z>
  </point>
  <point index="298">
    <X>67.635</X>
    <Y>53.604</Y>
    <Z>2160</Z>
  </point>
  <point index="299">
    <X>23.706</X>
    <Y>69.537</Y>
    <Z>2293</Z>
  </point>
  <point index="300">
    <X>105.054</X>
    <Y>24.503</Y>
    <Z>2257</Z>
  </point>
  <point index="301">
    <X>14.730</X>
    <Y>53.865</Y>
    <Z>2068</Z>
  </point>
  <point index="302">
    <X>16.388</X>
    <Y>13.376</Y>
    <Z>2019</Z>
  </point>
  <point index="303">
    <X>26.066</X>
    <Y>31.897</Y>
    <Z>2219</Z>
  </point>
  <point index="304">
    <X>69.196</X>
    <Y>47.713</Y>
    <Z>2102</Z>
  </point>
  <point index="305">
    <X>67.281</X>
    <Y>74.235</Y>
    <Z>2174</Z>
  </point>
  <point index="306">
    <X>51.873</X>
    <Y>61.756</Y>
    <Z>2239</Z>
  </point>
  <point index="307">
    <X>62.496</X>
    <Y>20.190</Y>
    <Z>2248</Z>
  </point>
  <point index="308">
    <X>76.533</X>
    <Y>22.533</Y>
    <Z>2276</Z>
  </point>
  <point index="309">
    <X>56.524</X>
    <Y>26.340</Y>
    <Z>2024</Z>
  </point>
  <point index="310">
    <X>93.877</X>
    <Y>49.501</Y>
    <Z>2119</Z>
  </point>
  <point index="311">
    <X>34.746</X>
    <Y>10.706</Y>
    <Z>2169</Z>
  </point>
  <point index="312">
    <X>96.851</X>
    <Y>70.395</Y>
    <Z>2037</Z>
  </point>
  <point index="313">
    <X>54.058</X>
    <Y>67.063</Y>
    <Z>2108</Z>
  </point>
  <point index="314">
    <X>35.253</X>
    <Y>58.563</Y>
    <Z>2199</Z>
  </point>
  <point index="315">
    <X>7.435</X>
    <Y>64.787</Y>
    <Z>2042</Z>
  </point>
  <point index="316">
    <X>98.042</X>
    <Y>32.060</Y>
    <Z>2081</Z>
  </point>
  <point index="317">
    <X>104.255</X>
    <Y>21.852</Y>
    <Z>2287</Z>
  </point>
  <point index="318">
    <X>71.833</X>
    <Y>38.741</Y>
    <Z>2004</Z>
  </point>
  <point index="319">
    <X>7.047</X>
    <Y>27.340</Y>
    <Z>2013</Z>
  </point>
  <point index="320">
    <X>60.113</X>
    <Y>75.426</Y>
    <Z>2159</Z>
  </point>
  <point index="321">
    <X>62.870</X>
    <Y>25.453</Y>
    <Z>2262</Z>
  </point>
  <point index="322">
    <X>24.686</X>
    <Y>71.762</Y>
    <Z>2271</Z>
  </point>
  <point index="323">
    <X>75.306</X>
    <Y>55.543</Y>
    <Z>2202</Z>
  </point>
  <point index="324">
    <X>105.577</X>
    <Y>14.644</Y>
    <Z>2237</Z>
  </point>
  <point index="325">
    <X>96.006</X>
    <Y>48.243</Y>
    <Z>2005</Z>
  </point>
  <point index="326">
    <X>64.151</X>
    <Y>44.353</Y>
    <Z>2291</Z>
  </point>
  <point index="327">
    <X>111.432</X>
    <Y>18.080</Y>
    <Z>2019</Z>
  </point>
  <point index="328">
    <X>74.134</X>
    <Y>37.837</Y>
    <Z>2132</Z>
  </point>
  <point index="329">
    <X>36.387</X>
    <Y>24.814</Y>
    <Z>2267</Z>
  </point>
  <point index="330">
    <X>11.492</X>
    <Y>63.618</Y>
    <Z>2262</Z>
  </point>
  <point index="331">
    <X>109.617</X>
    <Y>23.168</Y>
    <Z>2086</Z>
  </point>
  <point index="332">
    <X>73.065</X>
    <Y>32.449</Y>
    <Z>2068</Z>
  </point>
  <point index="333">
    <X>64.316</X>
    <Y>32.251</Y>
    <Z>2284</Z>
  </point>
  <point index="334">
    <X>26.196</X>
    <Y>60.378</Y>
    <Z>2214</Z>
  </point>
  <point index="335">
    <X>120.094</X>
    <Y>60.095</Y>
    <Z>2062</Z>
  </point>
  <point index="336">
    <X>96.317</X>
    <Y>46.762</Y>
    <Z>2017</Z>
  </point>
  <point index="337">
    <X>52.938</X>
    <Y>29.159</Y>
    <Z>2176</Z>
  </point>
  <point index="338">
    <X>62.095</X>
    <Y>28.523</Y>
    <Z>2233</Z>
  </point>
  <point index="339">
    <X>92.089</X>
    <Y>50.815</Y>
    <Z>2226</Z>
  </point>
  <point index="340">
    <X>52.178</X>
    <Y>32.696</Y>
    <Z>2221</Z>
  </point>
  <point index="341">
    <X>46.691</X>
    <Y>59.115</Y>
    <Z>2118</Z>
  </point>
  <point index="342">
    <X>90.196</X>
    <Y>68.134</Y>
    <Z>2250</Z>
  </point>
  <point index="343">
    <X>108.364</X>
    <Y>35.217</Y>
    <Z>2133</Z>
  </point>
  <point index="344">
    <X>54.159</X>
    <Y>52.704</Y>
    <Z>2102</Z>
  </point>
  <point index="345">
    <X>104.499</X>
    <Y>18.122</Y>
    <Z>2278</Z>
  </point>
  <point index="346">
    <X>66.414</X>
    <Y>11.991</Y>
    <Z>2206</Z>
  </point>
  <point index="347">
    <X>79.687</X>
    <Y>30.792</Y>
    <Z>2093</Z>
  </point>
  <point index="348">
    <X>96.366</X>
    <Y>19.037</Y>
    <Z>2019</Z>
  </point>
  <point index="349">
    <X>105.919</X>
    <Y>12.309</Y>
    <Z>2225</Z>
  </point>
  <point index="350">
    <X>30.689</X>
    <Y>38.706</Y>
    <Z>2046</Z>
  </point>
  <point index="351">
    <X>73.402</X>
    <Y>47.475</Y>
    <Z>2088</Z>
  </point>
  <point index="352">
    <X>66.264</X>
    <Y>36.232</Y>
    <Z>2212</Z>
  </point>
  <point index="353">
    <X>97.954</X>
    <Y>49.439</Y>
    <Z>2078</Z>
  </point>
  <point index="354">
    <X>16.024</X>
    <Y>63.359</Y>
    <Z>2006</Z>
  </point>
  <point index="355">
    <X>103.584</X>
    <Y>61.413</Y>
    <Z>2288</Z>
  </point>
  <point index="356">
    <X>89.078</X>
    <Y>68.720</Y>
    <Z>2166</Z>
  </point>
  <point index="357">
    <X>77.081</X>
    <Y>17.082</Y>
    <Z>2289</Z>
  </point>
  <point index="358">
    <X>101.735</X>
    <Y>63.473</Y>
    <Z>2219</Z>
  </point>
  <point index="359">
    <X>95.750</X>
    <Y>31.280</Y>
    <Z>2007</Z>
  </point>
  <point index="360">
    <X>22.644</X>
    <Y>40.157</Y>
    <Z>2253</Z>
  </point>
  <point index="361">
    <X>69.712</X>
    <Y>64.803</Y>
    <Z>2083</Z>
  </point>
  <point index="362">
    <X>18.569</X>
    <Y>61.160</Y>
    <Z>2101</Z>
  </point>
  <point index="363">
    <X>52.957</X>
    <Y>50.438</Y>
    <Z>2174</Z>
  </point>
  <point index="364">
    <X>7.444</X>
    <Y>28.414</Y>
    <Z>2043</Z>
  </point>
  <point index="365">
    <X>96.579</X>
    <Y>55.252</Y>
    <Z>2027</Z>
  </point>
  <point index="366">
    <X>52.178</X>
    <Y>25.199</Y>
    <Z>2221</Z>
  </point>
  <point index="367">
    <X>103.748</X>
    <Y>15.715</Y>
    <Z>2294</Z>
  </point>
  <point index="368">
    <X>103.221</X>
    <Y>26.263</Y>
    <Z>2275</Z>
  </point>
  <point index="369">
    <X>102.424</X>
    <Y>54.692</Y>
    <Z>2245</Z>
  </point>
  <point index="370">
    <X>50.429</X>
    <Y>15.850</Y>
    <Z>2268</Z>
  </point>
  <point index="371">
    <X>112.478</X>
    <Y>29.024</Y>
    <Z>2033</Z>
  </point>
  <point index="372">
    <X>95.234</X>
    <Y>36.729</Y>
    <Z>2038</Z>
  </point>
  <point index="373">
    <X>63.298</X>
    <Y>56.559</Y>
    <Z>2278</Z>
  </point>
  <point index="374">
    <X>103.069</X>
    <Y>36.502</Y>
    <Z>2269</Z>
  </point>
  <point index="375">
    <X>90.567</X>
    <Y>56.981</Y>
    <Z>2278</Z>
  </point>
  <point index="376">
    <X>70.382</X>
    <Y>75.078</Y>
    <Z>2058</Z>
  </point>
  <point index="377">
    <X>113.685</X>
    <Y>56.623</Y>
    <Z>2105</Z>
  </point>
  <point index="378">
    <X>65.877</X>
    <Y>34.785</Y>
    <Z>2226</Z>
  </point>
  <point index="379">
    <X>113.840</X>
    <Y>50.544</Y>
    <Z>2114</Z>
  </point>
  <point index="380">
    <X>53.660</X>
    <Y>12.570</Y>
    <Z>2132</Z>
  </point>
  <point index="381">
    <X>112.752</X>
    <Y>58.875</Y>
    <Z>2049</Z>
  </point>
  <point index="382">
    <X>19.435</X>
    <Y>30.832</Y>
    <Z>2133</Z>
  </point>
  <point index="383">
    <X>69.190</X>
    <Y>76.999</Y>
    <Z>2102</Z>
  </point>
  <point index="384">
    <X>34.878</X>
    <Y>58.509</Y>
    <Z>2177</Z>
  </point>
  <point index="385">
    <X>77.107</X>
    <Y>60.989</Y>
    <Z>2287</Z>
  </point>
  <point index="386">
    <X>53.424</X>
    <Y>23.772</Y>
    <Z>2146</Z>
  </point>
  <point index="387">
    <X>27.017</X>
    <Y>22.834</Y>
    <Z>2184</Z>
  </point>
  <point index="388">
    <X>90.231</X>
    <Y>21.746</Y>
    <Z>2253</Z>
  </point>
  <point index="389">
    <X>97.829</X>
    <Y>53.538</Y>
    <Z>2073</Z>
  </point>
  <point index="390">
    <X>105.575</X>
    <Y>59.629</Y>
    <Z>2237</Z>
  </point>
  <point index="391">
    <X>25.302</X>
    <Y>11.349</Y>
    <Z>2248</Z>
  </point>
  <point index="392">
    <X>59.907</X>
    <Y>16.260</Y>
    <Z>2151</Z>
  </point>
  <point index="393">
    <X>115.689</X>
    <Y>30.732</Y>
    <Z>2225</Z>
  </point>
  <point index="394">
    <X>54.056</X>
    <Y>61.864</Y>
    <Z>2109</Z>
  </point>
  <point index="395">
    <X>56.270</X>
    <Y>38.014</Y>
    <Z>2015</Z>
  </point>
  <point index="396">
    <X>31.911</X>
    <Y>22.989</Y>
    <Z>2001</Z>
  </point>
  <point index="397">
    <X>57.877</X>
    <Y>33.861</Y>
    <Z>2075</Z>
  </point>
  <point index="398">
    <X>23.373</X>
    <Y>28.097</Y>
    <Z>2280</Z>
  </point>
  <point index="399">
    <X>94.998</X>
    <Y>36.622</Y>
    <Z>2052</Z>
  </point>
  <point index="400">
    <X>101.290</X>
    <Y>49.139</Y>
    <Z>2203</Z>
  </point>
  <point index="401">
    <X>87.139</X>
    <Y>63.109</Y>
    <Z>2020</Z>
  </point>
  <point index="402">
    <X>31.911</X>
    <Y>33.886</Y>
    <Z>2001</Z>
  </point>
  <point index="403">
    <X>20.045</X>
    <Y>24.244</Y>
    <Z>2156</Z>
  </point>
  <point index="404">
    <X>119.024</X>
    <Y>20.721</Y>
    <Z>2143</Z>
  </point>
  <point index="405">
    <X>9.911</X>
    <Y>33.121</Y>
    <Z>2228</Z>
  </point>
  <point index="406">
    <X>13.516</X>
    <Y>30.652</Y>
    <Z>2141</Z>
  </point>
  <point index="407">
    <X>28.530</X>
    <Y>67.817</Y>
    <Z>2127</Z>
  </point>
  <point index="408">
    <X>9.322</X>
    <Y>55.467</Y>
    <Z>2184</Z>
  </point>
  <point index="409">
    <X>97.957</X>
    <Y>16.388</Y>
    <Z>2078</Z>
  </point>
  <point index="410">
    <X>35.403</X>
    <Y>63.757</Y>
    <Z>2208</Z>
  </point>
  <point index="411">
    <X>98.005</X>
    <Y>56.176</Y>
    <Z>2080</Z>
  </point>
  <point index="412">
    <X>97.758</X>
    <Y>72.558</Y>
    <Z>2071</Z>
  </point>
  <point index="413">
    <X>63.887</X>
    <Y>10.980</Y>
    <Z>2300</Z>
  </point>
  <point index="414">
    <X>48.458</X>
    <Y>26.007</Y>
    <Z>2119</Z>
  </point>
  <point index="415">
    <X>20.591</X>
    <Y>72.866</Y>
    <Z>2176</Z>
  </point>
  <point index="416">
    <X>96.078</X>
    <Y>64.761</Y>
    <Z>2008</Z>
  </point>
  <point index="417">
    <X>103.556</X>
    <Y>33.679</Y>
    <Z>2287</Z>
  </point>
  <point index="418">
    <X>115.303</X>
    <Y>14.142</Y>
    <Z>2202</Z>
  </point>
  <point index="419">
    <X>32.304</X>
    <Y>16.988</Y>
    <Z>2022</Z>
  </point>
  <point index="420">
    <X>100.112</X>
    <Y>28.592</Y>
    <Z>2158</Z>
  </point>
  <point index="421">
    <X>25.007</X>
    <Y>20.604</Y>
    <Z>2259</Z>
  </point>
  <point index="422">
    <X>20.925</X>
    <Y>12.243</Y>
    <Z>2189</Z>
  </point>
  <point index="423">
    <X>72.747</X>
    <Y>29.592</Y>
    <Z>2049</Z>
  </point>
  <point index="424">
    <X>37.454</X>
    <Y>22.828</Y>
    <Z>2261</Z>
  </point>
  <point index="425">
    <X>106.259</X>
    <Y>74.669</Y>
    <Z>2212</Z>
  </point>
  <point index="426">
    <X>59.083</X>
    <Y>46.485</Y>
    <Z>2120</Z>
  </point>
  <point index="427">
    <X>67.888</X>
    <Y>33.917</Y>
    <Z>2151</Z>
  </point>
  <point index="428">
    <X>113.719</X>
    <Y>69.864</Y>
    <Z>2107</Z>
  </point>
  <point index="429">
    <X>81.052</X>
    <Y>20.635</Y>
    <Z>2082</Z>
  </point>
  <point index="430">
    <X>77.285</X>
    <Y>16.913</Y>
    <Z>2274</Z>
  </point>
  <point index="431">
    <X>98.442</X>
    <Y>29.932</Y>
    <Z>2096</Z>
  </point>
  <point index="432">
    <X>95.313</X>
    <Y>47.411</Y>
    <Z>2033</Z>
  </point>
  <point index="433">
    <X>33.075</X>
    <Y>59.065</Y>
    <Z>2069</Z>
  </point>
  <point index="434">
    <X>99.449</X>
    <Y>14.984</Y>
    <Z>2134</Z>
  </point>
  <point index="435">
    <X>34.809</X>
    <Y>58.673</Y>
    <Z>2172</Z>
  </point>
  <point index="436">
    <X>62.960</X>
    <Y>67.565</Y>
    <Z>2265</Z>
  </point>
  <point index="437">
    <X>36.204</X>
    <Y>33.421</Y>
    <Z>2256</Z>
  </point>
  <point index="438">
    <X>114.595</X>
    <Y>62.840</Y>
    <Z>2160</Z>
  </point>
  <point index="439">
    <X>51.828</X>
    <Y>14.315</Y>
    <Z>2242</Z>
  </point>
  <point index="440">
    <X>54.229</X>
    <Y>49.250</Y>
    <Z>2098</Z>
  </point>
  <point index="441">
    <X>30.046</X>
    <Y>28.343</Y>
    <Z>2070</Z>
  </point>
  <point index="442">
    <X>63.862</X>
    <Y>71.695</Y>
    <Z>2299</Z>
  </point>
  <point index="443">
    <X>96.300</X>
    <Y>17.890</Y>
    <Z>2016</Z>
  </point>
  <point index="444">
    <X>113.673</X>
    <Y>61.269</Y>
    <Z>2104</Z>
  </point>
  <point index="445">
    <X>108.627</X>
    <Y>45.698</Y>
    <Z>2123</Z>
  </point>
  <point index="446">
    <X>66.102</X>
    <Y>70.440</Y>
    <Z>2218</Z>
  </point>
  <point index="447">
    <X>113.368</X>
    <Y>57.081</Y>
    <Z>2086</Z>
  </point>
  <point index="448">
    <X>74.325</X>
    <Y>19.707</Y>
    <Z>2143</Z>
  </point>
  <point index="449">
    <X>10.097</X>
    <Y>56.609</Y>
    <Z>2242</Z>
  </point>
  <point index="450">
    <X>17.645</X>
    <Y>49.051</Y>
    <Z>2066</Z>
  </point>
  <point index="451">
    <X>12.316</X>
    <Y>20.827</Y>
    <Z>2213</Z>
  </point>
  <point index="452">
    <X>61.788</X>
    <Y>65.113</Y>
    <Z>2221</Z>
  </point>
  <point index="453">
    <X>102.595</X>
    <Y>79.059</Y>
    <Z>2251</Z>
  </point>
  <point index="454">
    <X>113.432</X>
    <Y>74.480</Y>
    <Z>2090</Z>
  </point>
  <point index="455">
    <X>118.053</X>
    <Y>25.061</Y>
    <Z>2216</Z>
  </point>
  <point index="456">
    <X>18.927</X>
    <Y>8.149</Y>
    <Z>2114</Z>
  </point>
  <point index="457">
    <X>39.681</X>
    <Y>16.789</Y>
    <Z>2093</Z>
  </point>
  <point index="458">
    <X>37.352</X>
    <Y>15.601</Y>
    <Z>2269</Z>
  </point>
  <point index="459">
    <X>35.084</X>
    <Y>15.924</Y>
    <Z>2189</Z>
  </point>
  <point index="460">
    <X>79.185</X>
    <Y>69.267</Y>
    <Z>2131</Z>
  </point>
  <point index="461">
    <X>93.156</X>
    <Y>30.065</Y>
    <Z>2162</Z>
  </point>
  <point index="462">
    <X>37.200</X>
    <Y>57.083</Y>
    <Z>2280</Z>
  </point>
  <point index="463">
    <X>71.868</X>
    <Y>27.574</Y>
    <Z>2002</Z>
  </point>
  <point index="464">
    <X>92.148</X>
    <Y>59.069</Y>
    <Z>2223</Z>
  </point>
  <point index="465">
    <X>16.251</X>
    <Y>37.415</Y>
    <Z>2014</Z>
  </point>
  <point index="466">
    <X>102.470</X>
    <Y>32.831</Y>
    <Z>2247</Z>
  </point>
  <point index="467">
    <X>30.854</X>
    <Y>70.830</Y>
    <Z>2040</Z>
  </point>
  <point index="468">
    <X>46.809</X>
    <Y>23.731</Y>
    <Z>2044</Z>
  </point>
  <point index="469">
    <X>113.542</X>
    <Y>57.041</Y>
    <Z>2096</Z>
  </point>
  <point index="470">
    <X>73.782</X>
    <Y>48.241</Y>
    <Z>2111</Z>
  </point>
  <point index="471">
    <X>110.323</X>
    <Y>69.826</Y>
    <Z>2060</Z>
  </point>
  <point index="472">
    <X>25.628</X>
    <Y>67.441</Y>
    <Z>2235</Z>
  </point>
  <point index="473">
    <X>16.602</X>
    <Y>29.378</Y>
    <Z>2027</Z>
  </point>
  <point index="474">
    <X>10.369</X>
    <Y>20.228</Y>
    <Z>2263</Z>
  </point>
  <point index="475">
    <X>99.658</X>
    <Y>30.137</Y>
    <Z>2142</Z>
  </point>
  <point index="476">
    <X>33.651</X>
    <Y>69.841</Y>
    <Z>2103</Z>
  </point>
  <point index="477">
    <X>66.139</X>
    <Y>58.599</Y>
    <Z>2216</Z>
  </point>
  <point index="478">
    <X>115.284</X>
    <Y>60.657</Y>
    <Z>2201</Z>
  </point>
  <point index="479">
    <X>110.810</X>
    <Y>50.294</Y>
    <Z>2042</Z>
  </point>
  <point index="480">
    <X>111.193</X>
    <Y>73.068</Y>
    <Z>2028</Z>
  </point>
  <point index="481">
    <X>96.350</X>
    <Y>61.021</Y>
    <Z>2018</Z>
  </point>
  <point index="482">
    <X>74.594</X>
    <Y>25.844</Y>
    <Z>2159</Z>
  </point>
  <point index="483">
    <X>24.656</X>
    <Y>14.946</Y>
    <Z>2272</Z>
  </point>
  <point index="484">
    <X>55.567</X>
    <Y>59.361</Y>
    <Z>2018</Z>
  </point>
  <point index="485">
    <X>113.710</X>
    <Y>13.476</Y>
    <Z>2107</Z>
  </point>
  <point index="486">
    <X>68.877</X>
    <Y>30.589</Y>
    <Z>2114</Z>
  </point>
  <point index="487">
    <X>58.399</X>
    <Y>28.074</Y>
    <Z>2095</Z>
  </point>
  <point index="488">
    <X>74.465</X>
    <Y>26.333</Y>
    <Z>2152</Z>
  </point>
  <point index="489">
    <X>103.962</X>
    <Y>58.838</Y>
    <Z>2298</Z>
  </point>
  <point index="490">
    <X>68.021</X>
    <Y>38.823</Y>
    <Z>2146</Z>
  </point>
  <point index="491">
    <X>59.085</X>
    <Y>66.075</Y>
    <Z>2120</Z>
  </point>
  <point index="492">
    <X>64.349</X>
    <Y>48.069</Y>
    <Z>2283</Z>
  </point>
  <point index="493">
    <X>120.241</X>
    <Y>20.544</Y>
    <Z>2051</Z>
  </point>
  <point index="494">
    <X>34.023</X>
    <Y>70.337</Y>
    <Z>2125</Z>
  </point>
  <point index="495">
    <X>33.695</X>
    <Y>58.996</Y>
    <Z>2106</Z>
  </point>
  <point index="496">
    <X>64.795</X>
    <Y>16.150</Y>
    <Z>2267</Z>
  </point>
  <point index="497">
    <X>94.951</X>
    <Y>24.310</Y>
    <Z>2055</Z>
  </point>
  <point index="498">
    <X>66.673</X>
    <Y>33.745</Y>
    <Z>2196</Z>
  </point>
  <point index="499">
    <X>64.323</X>
    <Y>68.814</Y>
    <Z>2284</Z>
  </point>
  <point index="500">
    <X>98.445</X>
    <Y>7.829</Y>
    <Z>2096</Z>
  </point>
  <point index="501">
    <X>35.586</X>
    <Y>25.644</Y>
    <Z>2219</Z>
  </point>
  <point index="502">
    <X>92.860</X>
    <Y>10.924</Y>
    <Z>2180</Z>
  </point>
  <point index="503">
    <X>107.779</X>
    <Y>8.297</Y>
    <Z>2155</Z>
  </point>
  <point index="504">
    <X>50.388</X>
    <Y>55.497</Y>
    <Z>2264</Z>
  </point>
  <point index="505">
    <X>74.604</X>
    <Y>29.885</Y>
    <Z>2160</Z>
  </point>
  <point index="506">
    <X>13.867</X>
    <Y>34.999</Y>
    <Z>2120</Z>
  </point>
  <point index="507">
    <X>13.988</X>
    <Y>70.247</Y>
    <Z>2113</Z>
  </point>
  <point index="508">
    <X>58.855</X>
    <Y>29.936</Y>
    <Z>2112</Z>
  </point>
  <point index="509">
    <X>117.694</X>
    <Y>58.057</Y>
    <Z>2243</Z>
  </point>
  <point index="510">
    <X>54.651</X>
    <Y>62.873</Y>
    <Z>2073</Z>
  </point>
  <point index="511">
    <X>21.698</X>
    <Y>45.143</Y>
    <Z>2218</Z>
  </point>
  <point index="512">
    <X>119.417</X>
    <Y>17.628</Y>
    <Z>2113</Z>
  </point>
  <point index="513">
    <X>119.681</X>
    <Y>26.833</Y>
    <Z>2093</Z>
  </point>
  <point index="514">
    <X>88.755</X>
    <Y>16.616</Y>
    <Z>2141</Z>
  </point>
  <point index="515">
    <X>105.805</X>
    <Y>39.893</Y>
    <Z>2229</Z>
  </point>
  <point index="516">
    <X>17.500</X>
    <Y>37.659</Y>
    <Z>2061</Z>
  </point>
  <point index="517">
    <X>65.208</X>
    <Y>26.932</Y>
    <Z>2251</Z>
  </point>
  <point index="518">
    <X>33.986</X>
    <Y>67.816</Y>
    <Z>2123</Z>
  </point>
  <point index="519">
    <X>110.871</X>
    <Y>54.299</Y>
    <Z>2040</Z>
  </point>
  <point index="520">
    <X>96.235</X>
    <Y>74.940</Y>
    <Z>2014</Z>
  </point>
  <point index="521">
    <X>39.726</X>
    <Y>24.718</Y>
    <Z>2090</Z>
  </point>
  <point index="522">
    <X>54.890</X>
    <Y>72.199</Y>
    <Z>2059</Z>
  </point>
  <point index="523">
    <X>15.526</X>
    <Y>50.840</Y>
    <Z>2021</Z>
  </point>
  <point index="524">
    <X>71.573</X>
    <Y>11.159</Y>
    <Z>2013</Z>
  </point>
  <point index="525">
    <X>97.037</X>
    <Y>24.887</Y>
    <Z>2044</Z>
  </point>
  <point index="526">
    <X>108.001</X>
    <Y>59.880</Y>
    <Z>2147</Z>
  </point>
  <point index="527">
    <X>33.656</X>
    <Y>21.534</Y>
    <Z>2103</Z>
  </point>
  <point index="528">
    <X>108.842</X>
    <Y>76.985</Y>
    <Z>2115</Z>
  </point>
  <point index="529">
    <X>117.288</X>
    <Y>66.100</Y>
    <Z>2274</Z>
  </point>
  <point index="530">
    <X>95.332</X>
    <Y>49.924</Y>
    <Z>2032</Z>
  </point>
  <point index="531">
    <X>56.502</X>
    <Y>67.055</Y>
    <Z>2024</Z>
  </point>
  <point index="532">
    <X>78.783</X>
    <Y>59.581</Y>
    <Z>2161</Z>
  </point>
  <point index="533">
    <X>61.662</X>
    <Y>19.637</Y>
    <Z>2216</Z>
  </point>
  <point index="534">
    <X>19.225</X>
    <Y>26.326</Y>
    <Z>2125</Z>
  </point>
  <point index="535">
    <X>109.285</X>
    <Y>54.383</Y>
    <Z>2099</Z>
  </point>
  <point index="536">
    <X>80.307</X>
    <Y>21.656</Y>
    <Z>2046</Z>
  </point>
  <point index="537">
    <X>22.183</X>
    <Y>49.801</Y>
    <Z>2236</Z>
  </point>
  <point index="538">
    <X>105.408</X>
    <Y>55.585</Y>
    <Z>2244</Z>
  </point>
  <point index="539">
    <X>101.040</X>
    <Y>14.853</Y>
    <Z>2193</Z>
  </point>
  <point index="540">
    <X>97.620</X>
    <Y>47.134</Y>
    <Z>2065</Z>
  </point>
  <point index="541">
    <X>34.696</X>
    <Y>20.150</Y>
    <Z>2166</Z>
  </point>
  <point index="542">
    <X>34.527</X>
    <Y>50.568</Y>
    <Z>2155</Z>
  </point>
  <point index="543">
    <X>19.323</X>
    <Y>9.713</Y>
    <Z>2129</Z>
  </point>
  <point index="544">
    <X>51.323</X>
    <Y>67.069</Y>
    <Z>2272</Z>
  </point>
  <point index="545">
    <X>65.977</X>
    <Y>72.134</Y>
    <Z>2222</Z>
  </point>
  <point index="546">
    <X>59.320</X>
    <Y>55.247</Y>
    <Z>2129</Z>
  </point>
  <point index="547">
    <X>78.888</X>
    <Y>27.962</Y>
    <Z>2153</Z>
  </point>
  <point index="548">
    <X>90.243</X>
    <Y>54.773</Y>
    <Z>2254</Z>
  </point>
  <point index="549">
    <X>91.224</X>
    <Y>49.686</Y>
    <Z>2278</Z>
  </point>
  <point index="550">
    <X>107.868</X>
    <Y>19.649</Y>
    <Z>2152</Z>
  </point>
  <point index="551">
    <X>63.226</X>
    <Y>13.909</Y>
    <Z>2275</Z>
  </point>
  <point index="552">
    <X>56.250</X>
    <Y>60.928</Y>
    <Z>2014</Z>
  </point>
  <point index="553">
    <X>92.894</X>
    <Y>72.904</Y>
    <Z>2178</Z>
  </point>
  <point index="554">
    <X>12.431</X>
    <Y>32.388</Y>
    <Z>2206</Z>
  </point>
  <point index="555">
    <X>38.784</X>
    <Y>65.784</Y>
    <Z>2161</Z>
  </point>
  <point index="556">
    <X>71.976</X>
    <Y>61.033</Y>
    <Z>2003</Z>
  </point>
  <point index="557">
    <X>69.385</X>
    <Y>54.359</Y>
    <Z>2095</Z>
  </point>
  <point index="558">
    <X>14.332</X>
    <Y>67.167</Y>
    <Z>2092</Z>
  </point>
  <point index="559">
    <X>48.103</X>
    <Y>18.303</Y>
    <Z>2092</Z>
  </point>
  <point index="560">
    <X>80.194</X>
    <Y>18.382</Y>
    <Z>2055</Z>
  </point>
  <point index="561">
    <X>18.628</X>
    <Y>32.780</Y>
    <Z>2103</Z>
  </point>
  <point index="562">
    <X>60.309</X>
    <Y>57.143</Y>
    <Z>2166</Z>
  </point>
  <point index="563">
    <X>66.106</X>
    <Y>12.854</Y>
    <Z>2218</Z>
  </point>
  <point index="564">
    <X>59.335</X>
    <Y>11.142</Y>
    <Z>2129</Z>
  </point>
  <point index="565">
    <X>111.717</X>
    <Y>26.083</Y>
    <Z>2008</Z>
  </point>
  <point index="566">
    <X>18.645</X>
    <Y>45.163</Y>
    <Z>2104</Z>
  </point>
  <point index="567">
    <X>98.338</X>
    <Y>26.501</Y>
    <Z>2092</Z>
  </point>
  <point index="568">
    <X>89.385</X>
    <Y>25.510</Y>
    <Z>2189</Z>
  </point>
  <point index="569">
    <X>30.658</X>
    <Y>46.929</Y>
    <Z>2048</Z>
  </point>
  <point index="570">
    <X>111.845</X>
    <Y>16.888</Y>
    <Z>2003</Z>
  </point>
  <point index="571">
    <X>106.993</X>
    <Y>54.152</Y>
    <Z>2184</Z>
  </point>
  <point index="572">
    <X>100.315</X>
    <Y>63.167</Y>
    <Z>2166</Z>
  </point>
  <point index="573">
    <X>64.152</X>
    <Y>55.677</Y>
    <Z>2291</Z>
  </point>
  <point index="574">
    <X>68.027</X>
    <Y>20.286</Y>
    <Z>2146</Z>
  </point>
  <point index="575">
    <X>106.085</X>
    <Y>34.368</Y>
    <Z>2218</Z>
  </point>
  <point index="576">
    <X>19.735</X>
    <Y>35.207</Y>
    <Z>2144</Z>
  </point>
  <point index="577">
    <X>68.019</X>
    <Y>28.455</Y>
    <Z>2146</Z>
  </point>
  <point index="578">
    <X>14.274</X>
    <Y>36.863</Y>
    <Z>2096</Z>
  </point>
  <point index="579">
    <X>20.259</X>
    <Y>45.502</Y>
    <Z>2164</Z>
  </point>
  <point index="580">
    <X>23.220</X>
    <Y>31.698</Y>
    <Z>2275</Z>
  </point>
  <point index="581">
    <X>31.025</X>
    <Y>33.087</Y>
    <Z>2034</Z>
  </point>
  <point index="582">
    <X>59.409</X>
    <Y>17.379</Y>
    <Z>2132</Z>
  </point>
  <point index="583">
    <X>71.116</X>
    <Y>56.137</Y>
    <Z>2030</Z>
  </point>
  <point index="584">
    <X>49.458</X>
    <Y>56.821</Y>
    <Z>2194</Z>
  </point>
  <point index="585">
    <X>106.953</X>
    <Y>32.408</Y>
    <Z>2186</Z>
  </point>
  <point index="586">
    <X>87.845</X>
    <Y>17.036</Y>
    <Z>2073</Z>
  </point>
  <point index="587">
    <X>62.212</X>
    <Y>76.775</Y>
    <Z>2237</Z>
  </point>
  <point index="588">
    <X>106.372</X>
    <Y>40.622</Y>
    <Z>2208</Z>
  </point>
  <point index="589">
    <X>96.374</X>
    <Y>75.713</Y>
    <Z>2019</Z>
  </point>
  <point index="590">
    <X>58.337</X>
    <Y>52.594</Y>
    <Z>2092</Z>
  </point>
  <point index="591">
    <X>73.604</X>
    <Y>24.304</Y>
    <Z>2100</Z>
  </point>
  <point index="592">
    <X>38.032</X>
    <Y>62.359</Y>
    <Z>2218</Z>
  </point>
  <point index="593">
    <X>103.047</X>
    <Y>31.119</Y>
    <Z>2268</Z>
  </point>
  <point index="594">
    <X>26.538</X>
    <Y>46.957</Y>
    <Z>2201</Z>
  </point>
  <point index="595">
    <X>23.427</X>
    <Y>65.045</Y>
    <Z>2282</Z>
  </point>
  <point index="596">
    <X>113.837</X>
    <Y>30.767</Y>
    <Z>2114</Z>
  </point>
  <point index="597">
    <X>28.489</X>
    <Y>48.207</Y>
    <Z>2129</Z>
  </point>
  <point index="598">
    <X>107.627</X>
    <Y>46.908</Y>
    <Z>2161</Z>
  </point>
  <point index="599">
    <X>65.601</X>
    <Y>17.507</Y>
    <Z>2236</Z>
  </point>
  <point index="600">
    <X>28.615</X>
    <Y>59.045</Y>
    <Z>2124</Z>
  </point>
  <point index="601">
    <X>103.242</X>
    <Y>65.362</Y>
    <Z>2275</Z>
  </point>
  <point index="602">
    <X>88.386</X>
    <Y>61.252</Y>
    <Z>2114</Z>
  </point>
  <point index="603">
    <X>48.124</X>
    <Y>17.088</Y>
    <Z>2094</Z>
  </point>
  <point index="604">
    <X>40.452</X>
    <Y>24.844</Y>
    <Z>2035</Z>
  </point>
  <point index="605">
    <X>36.154</X>
    <Y>54.599</Y>
    <Z>2253</Z>
  </point>
  <point index="606">
    <X>60.074</X>
    <Y>14.667</Y>
    <Z>2157</Z>
  </point>
  <point index="607">
    <X>30.104</X>
    <Y>24.654</Y>
    <Z>2068</Z>
  </point>
  <point index="608">
    <X>35.639</X>
    <Y>56.942</Y>
    <Z>2222</Z>
  </point>
  <point index="609">
    <X>40.460</X>
    <Y>56.279</Y>
    <Z>2035</Z>
  </point>
  <point index="610">
    <X>93.320</X>
    <Y>27.321</Y>
    <Z>2153</Z>
  </point>
  <point index="611">
    <X>114.092</X>
    <Y>33.421</Y>
    <Z>2129</Z>
  </point>
  <point index="612">
    <X>48.782</X>
    <Y>62.275</Y>
    <Z>2143</Z>
  </point>
  <point index="613">
    <X>78.102</X>
    <Y>56.763</Y>
    <Z>2212</Z>
  </point>
  <point index="614">
    <X>31.844</X>
    <Y>70.581</Y>
    <Z>2003</Z>
  </point>
  <point index="615">
    <X>93.136</X>
    <Y>50.147</Y>
    <Z>2164</Z>
  </point>
  <point index="616">
    <X>62.708</X>
    <Y>45.893</Y>
    <Z>2255</Z>
  </point>
  <point index="617">
    <X>74.824</X>
    <Y>19.164</Y>
    <Z>2173</Z>
  </point>
  <point index="618">
    <X>15.832</X>
    <Y>32.141</Y>
    <Z>2002</Z>
  </point>
  <point index="619">
    <X>34.991</X>
    <Y>24.714</Y>
    <Z>2183</Z>
  </point>
  <point index="620">
    <X>56.186</X>
    <Y>10.972</Y>
    <Z>2012</Z>
  </point>
  <point index="621">
    <X>93.397</X>
    <Y>71.985</Y>
    <Z>2148</Z>
  </point>
  <point index="622">
    <X>72.899</X>
    <Y>70.755</Y>
    <Z>2058</Z>
  </point>
  <point index="623">
    <X>51.302</X>
    <Y>31.915</Y>
    <Z>2274</Z>
  </point>
  <point index="624">
    <X>31.485</X>
    <Y>59.258</Y>
    <Z>2017</Z>
  </point>
  <point index="625">
    <X>32.823</X>
    <Y>8.989</Y>
    <Z>2053</Z>
  </point>
  <point index="626">
    <X>16.428</X>
    <Y>74.536</Y>
    <Z>2021</Z>
  </point>
  <point index="627">
    <X>112.336</X>
    <Y>56.258</Y>
    <Z>2024</Z>
  </point>
  <point index="628">
    <X>79.076</X>
    <Y>27.348</Y>
    <Z>2139</Z>
  </point>
  <point index="629">
    <X>38.832</X>
    <Y>27.539</Y>
    <Z>2157</Z>
  </point>
  <point index="630">
    <X>16.050</X>
    <Y>37.391</Y>
    <Z>2007</Z>
  </point>
  <point index="631">
    <X>100.614</X>
    <Y>65.848</Y>
    <Z>2177</Z>
  </point>
  <point index="632">
    <X>34.643</X>
    <Y>35.862</Y>
    <Z>2162</Z>
  </point>
  <point index="633">
    <X>9.324</X>
    <Y>59.301</Y>
    <Z>2184</Z>
  </point>
  <point index="634">
    <X>79.032</X>
    <Y>23.135</Y>
    <Z>2142</Z>
  </point>
  <point index="635">
    <X>21.982</X>
    <Y>58.848</Y>
    <Z>2228</Z>
  </point>
  <point index="636">
    <X>66.097</X>
    <Y>50.535</Y>
    <Z>2218</Z>
  </point>
  <point index="637">
    <X>63.490</X>
    <Y>25.823</Y>
    <Z>2285</Z>
  </point>
  <point index="638">
    <X>52.429</X>
    <Y>15.924</Y>
    <Z>2206</Z>
  </point>
  <point index="639">
    <X>16.068</X>
    <Y>38.179</Y>
    <Z>2007</Z>
  </point>
  <point index="640">
    <X>31.892</X>
    <Y>28.907</Y>
    <Z>2001</Z>
  </point>
  <point index="641">
    <X>94.839</X>
    <Y>24.229</Y>
    <Z>2062</Z>
  </point>
  <point index="642">
    <X>17.865</X>
    <Y>52.141</Y>
    <Z>2075</Z>
  </point>
  <point index="643">
    <X>20.157</X>
    <Y>23.127</Y>
    <Z>2160</Z>
  </point>
  <point index="644">
    <X>25.098</X>
    <Y>13.868</Y>
    <Z>2255</Z>
  </point>
  <point index="645">
    <X>26.698</X>
    <Y>60.366</Y>
    <Z>2195</Z>
  </point>
  <point index="646">
    <X>114.192</X>
    <Y>71.101</Y>
    <Z>2135</Z>
  </point>
  <point index="647">
    <X>66.841</X>
    <Y>34.009</Y>
    <Z>2190</Z>
  </point>
  <point index="648">
    <X>68.519</X>
    <Y>61.307</Y>
    <Z>2127</Z>
  </point>
  <point index="649">
    <X>16.867</X>
    <Y>49.501</Y>
    <Z>2037</Z>
  </point>
  <point index="650">
    <X>71.309</X>
    <Y>73.874</Y>
    <Z>2023</Z>
  </point>
  <point index="651">
    <X>118.290</X>
    <Y>23.797</Y>
    <Z>2198</Z>
  </point>
  <point index="652">
    <X>103.442</X>
    <Y>44.537</Y>
    <Z>2283</Z>
  </point>
  <point index="653">
    <X>21.448</X>
    <Y>32.323</Y>
    <Z>2208</Z>
  </point>
  <point index="654">
    <X>96.750</X>
    <Y>64.090</Y>
    <Z>2033</Z>
  </point>
  <point index="655">
    <X>109.227</X>
    <Y>76.225</Y>
    <Z>2101</Z>
  </point>
  <point index="656">
    <X>35.937</X>
    <Y>51.902</Y>
    <Z>2240</Z>
  </point>
  <point index="657">
    <X>101.670</X>
    <Y>30.345</Y>
    <Z>2217</Z>
  </point>
  <point index="658">
    <X>30.846</X>
    <Y>67.839</Y>
    <Z>2041</Z>
  </point>
  <point index="659">
    <X>113.798</X>
    <Y>21.539</Y>
    <Z>2112</Z>
  </point>
  <point index="660">
    <X>60.120</X>
    <Y>9.640</Y>
    <Z>2159</Z>
  </point>
  <point index="661">
    <X>22.034</X>
    <Y>73.535</Y>
    <Z>2230</Z>
  </point>
  <point index="662">
    <X>79.336</X>
    <Y>68.620</Y>
    <Z>2119</Z>
  </point>
  <point index="663">
    <X>73.514</X>
    <Y>15.333</Y>
    <Z>2095</Z>
  </point>
  <point index="664">
    <X>34.147</X>
    <Y>33.799</Y>
    <Z>2133</Z>
  </point>
  <point index="665">
    <X>66.063</X>
    <Y>36.719</Y>
    <Z>2219</Z>
  </point>
  <point index="666">
    <X>98.694</X>
    <Y>22.306</Y>
    <Z>2106</Z>
  </point>
  <point index="667">
    <X>94.619</X>
    <Y>63.547</Y>
    <Z>2075</Z>
  </point>
  <point index="668">
    <X>98.647</X>
    <Y>20.275</Y>
    <Z>2104</Z>
  </point>
  <point index="669">
    <X>53.484</X>
    <Y>26.262</Y>
    <Z>2143</Z>
  </point>
  <point index="670">
    <X>87.789</X>
    <Y>65.518</Y>
    <Z>2069</Z>
  </point>
  <point index="671">
    <X>115.110</X>
    <Y>19.293</Y>
    <Z>2190</Z>
  </point>
  <point index="672">
    <X>63.266</X>
    <Y>25.550</Y>
    <Z>2276</Z>
  </point>
  <point index="673">
    <X>107.490</X>
    <Y>69.364</Y>
    <Z>2166</Z>
  </point>
  <point index="674">
    <X>86.481</X>
    <Y>24.478</Y>
    <Z>2249</Z>
  </point>
  <point index="675">
    <X>113.932</X>
    <Y>73.672</Y>
    <Z>2120</Z>
  </point>
  <point index="676">
    <X>71.535</X>
    <Y>35.829</Y>
    <Z>2015</Z>
  </point>
  <point index="677">
    <X>113.753</X>
    <Y>11.688</Y>
    <Z>2109</Z>
  </point>
  <point index="678">
    <X>49.918</X>
    <Y>23.565</Y>
    <Z>2229</Z>
  </point>
  <point index="679">
    <X>62.016</X>
    <Y>48.093</Y>
    <Z>2230</Z>
  </point>
  <point index="680">
    <X>55.017</X>
    <Y>16.100</Y>
    <Z>2051</Z>
  </point>
  <point index="681">
    <X>71.174</X>
    <Y>28.743</Y>
    <Z>2028</Z>
  </point>
  <point index="682">
    <X>26.661</X>
    <Y>36.801</Y>
    <Z>2197</Z>
  </point>
  <point index="683">
    <X>72.675</X>
    <Y>56.893</Y>
    <Z>2045</Z>
  </point>
  <point index="684">
    <X>49.302</X>
    <Y>18.506</Y>
    <Z>2183</Z>
  </point>
  <point index="685">
    <X>23.297</X>
    <Y>10.183</Y>
    <Z>2277</Z>
  </point>
  <point index="686">
    <X>114.496</X>
    <Y>48.774</Y>
    <Z>2154</Z>
  </point>
  <point index="687">
    <X>106.134</X>
    <Y>30.158</Y>
    <Z>2217</Z>
  </point>
  <point index="688">
    <X>117.191</X>
    <Y>61.609</Y>
    <Z>2281</Z>
  </point>
  <point index="689">
    <X>57.479</X>
    <Y>14.318</Y>
    <Z>2060</Z>
  </point>
  <point index="690">
    <X>97.000</X>
    <Y>59.434</Y>
    <Z>2042</Z>
  </point>
  <point index="691">
    <X>74.717</X>
    <Y>59.775</Y>
    <Z>2167</Z>
  </point>
  <point index="692">
    <X>15.533</X>
    <Y>35.632</Y>
    <Z>2020</Z>
  </point>
  <point index="693">
    <X>18.178</X>
    <Y>16.233</Y>
    <Z>2086</Z>
  </point>
  <point index="694">
    <X>30.275</X>
    <Y>9.890</Y>
    <Z>2062</Z>
  </point>
  <point index="695">
    <X>117.472</X>
    <Y>53.879</Y>
    <Z>2260</Z>
  </point>
  <point index="696">
    <X>103.759</X>
    <Y>18.029</Y>
    <Z>2295</Z>
  </point>
  <point index="697">
    <X>22.937</X>
    <Y>24.991</Y>
    <Z>2264</Z>
  </point>
  <point index="698">
    <X>90.982</X>
    <Y>59.835</Y>
    <Z>2293</Z>
  </point>
  <point index="699">
    <X>24.831</X>
    <Y>13.532</Y>
    <Z>2265</Z>
  </point>
  <point index="700">
    <X>106.874</X>
    <Y>29.622</Y>
    <Z>2189</Z>
  </point>
  <point index="701">
    <X>77.212</X>
    <Y>66.466</Y>
    <Z>2280</Z>
  </point>
  <point index="702">
    <X>27.048</X>
    <Y>20.215</Y>
    <Z>2182</Z>
  </point>
  <point index="703">
    <X>111.959</X>
    <Y>58.835</Y>
    <Z>2002</Z>
  </point>
  <point index="704">
    <X>96.883</X>
    <Y>64.690</Y>
    <Z>2038</Z>
  </point>
  <point index="705">
    <X>9.952</X>
    <Y>14.264</Y>
    <Z>2232</Z>
  </point>
  <point index="706">
    <X>25.061</X>
    <Y>17.375</Y>
    <Z>2257</Z>
  </point>
  <point index="707">
    <X>23.043</X>
    <Y>29.457</Y>
    <Z>2268</Z>
  </point>
  <point index="708">
    <X>73.291</X>
    <Y>14.059</Y>
    <Z>2081</Z>
  </point>
  <point index="709">
    <X>94.632</X>
    <Y>72.859</Y>
    <Z>2074</Z>
  </point>
  <point index="710">
    <X>96.986</X>
    <Y>50.984</Y>
    <Z>2042</Z>
  </point>
  <point index="711">
    <X>110.057</X>
    <Y>76.486</Y>
    <Z>2070</Z>
  </point>
  <point index="712">
    <X>57.233</X>
    <Y>46.715</Y>
    <Z>2051</Z>
  </point>
  <point index="713">
    <X>14.706</X>
    <Y>59.774</Y>
    <Z>2070</Z>
  </point>
  <point index="714">
    <X>59.777</X>
    <Y>33.726</Y>
    <Z>2146</Z>
  </point>
  <point index="715">
    <X>103.927</X>
    <Y>10.757</Y>
    <Z>2299</Z>
  </point>
  <point index="716">
    <X>53.961</X>
    <Y>16.448</Y>
    <Z>2114</Z>
  </point>
  <point index="717">
    <X>107.785</X>
    <Y>33.804</Y>
    <Z>2155</Z>
  </point>
  <point index="718">
    <X>37.371</X>
    <Y>22.680</Y>
    <Z>2268</Z>
  </point>
  <point index="719">
    <X>109.872</X>
    <Y>13.148</Y>
    <Z>2077</Z>
  </point>
  <point index="720">
    <X>74.838</X>
    <Y>49.998</Y>
    <Z>2174</Z>
  </point>
  <point index="721">
    <X>90.910</X>
    <Y>13.899</Y>
    <Z>2297</Z>
  </point>
  <point index="722">
    <X>22.165</X>
    <Y>34.118</Y>
    <Z>2235</Z>
  </point>
  <point index="723">
    <X>50.318</X>
    <Y>58.109</Y>
    <Z>2259</Z>
  </point>
  <point index="724">
    <X>70.334</X>
    <Y>31.077</Y>
    <Z>2060</Z>
  </point>
  <point index="725">
    <X>104.328</X>
    <Y>8.968</Y>
    <Z>2284</Z>
  </point>
  <point index="726">
    <X>88.165</X>
    <Y>29.912</Y>
    <Z>2097</Z>
  </point>
  <point index="727">
    <X>96.560</X>
    <Y>58.901</Y>
    <Z>2026</Z>
  </point>
  <point index="728">
    <X>112.968</X>
    <Y>62.305</Y>
    <Z>2062</Z>
  </point>
  <point index="729">
    <X>34.632</X>
    <Y>59.693</Y>
    <Z>2162</Z>
  </point>
  <point index="730">
    <X>71.733</X>
    <Y>76.360</Y>
    <Z>2007</Z>
  </point>
  <point index="731">
    <X>95.706</X>
    <Y>12.383</Y>
    <Z>2010</Z>
  </point>
  <point index="732">
    <X>29.797</X>
    <Y>57.349</Y>
    <Z>2080</Z>
  </point>
  <point index="733">
    <X>26.934</X>
    <Y>54.539</Y>
    <Z>2187</Z>
  </point>
  <point index="734">
    <X>117.499</X>
    <Y>24.032</Y>
    <Z>2258</Z>
  </point>
  <point index="735">
    <X>105.229</X>
    <Y>51.077</Y>
    <Z>2250</Z>
  </point>
  <point index="736">
    <X>61.301</X>
    <Y>72.256</Y>
    <Z>2203</Z>
  </point>
  <point index="737">
    <X>108.064</X>
    <Y>62.610</Y>
    <Z>2144</Z>
  </point>
  <point index="738">
    <X>113.680</X>
    <Y>68.267</Y>
    <Z>2105</Z>
  </point>
  <point index="739">
    <X>64.409</X>
    <Y>56.342</Y>
    <Z>2281</Z>
  </point>
  <point index="740">
    <X>101.728</X>
    <Y>28.692</Y>
    <Z>2219</Z>
  </point>
  <point index="741">
    <X>76.267</X>
    <Y>69.325</Y>
    <Z>2260</Z>
  </point>
  <point index="742">
    <X>33.063</X>
    <Y>51.130</Y>
    <Z>2068</Z>
  </point>
  <point index="743">
    <X>14.440</X>
    <Y>20.653</Y>
    <Z>2086</Z>
  </point>
  <point index="744">
    <X>100.876</X>
    <Y>20.478</Y>
    <Z>2187</Z>
  </point>
  <point index="745">
    <X>65.608</X>
    <Y>36.196</Y>
    <Z>2236</Z>
  </point>
  <point index="746">
    <X>100.107</X>
    <Y>78.469</Y>
    <Z>2158</Z>
  </point>
  <point index="747">
    <X>48.368</X>
    <Y>63.931</Y>
    <Z>2112</Z>
  </point>
  <point index="748">
    <X>9.962</X>
    <Y>29.251</Y>
    <Z>2232</Z>
  </point>
  <point index="749">
    <X>109.094</X>
    <Y>24.735</Y>
    <Z>2106</Z>
  </point>
  <point index="750">
    <X>100.159</X>
    <Y>22.256</Y>
    <Z>2160</Z>
  </point>
  <point index="751">
    <X>22.631</X>
    <Y>53.568</Y>
    <Z>2253</Z>
  </point>
  <point index="752">
    <X>55.805</X>
    <Y>51.597</Y>
    <Z>2004</Z>
  </point>
  <point index="753">
    <X>33.147</X>
    <Y>37.733</Y>
    <Z>2073</Z>
  </point>
  <point index="754">
    <X>35.971</X>
    <Y>50.793</Y>
    <Z>2242</Z>
  </point>
  <point index="755">
    <X>92.837</X>
    <Y>63.895</Y>
    <Z>2182</Z>
  </point>
  <point index="756">
    <X>72.877</X>
    <Y>13.540</Y>
    <Z>2057</Z>
  </point>
  <point index="757">
    <X>9.708</X>
    <Y>16.400</Y>
    <Z>2213</Z>
  </point>
  <point index="758">
    <X>16.173</X>
    <Y>23.109</Y>
    <Z>2011</Z>
  </point>
  <point index="759">
    <X>114.436</X>
    <Y>14.115</Y>
    <Z>2150</Z>
  </point>
  <point index="760">
    <X>102.572</X>
    <Y>46.792</Y>
    <Z>2250</Z>
  </point>
  <point index="761">
    <X>70.958</X>
    <Y>26.432</Y>
    <Z>2036</Z>
  </point>
  <point index="762">
    <X>111.547</X>
    <Y>54.297</Y>
    <Z>2014</Z>
  </point>
  <point index="763">
    <X>68.278</X>
    <Y>59.268</Y>
    <Z>2136</Z>
  </point>
  <point index="764">
    <X>93.089</X>
    <Y>18.541</Y>
    <Z>2166</Z>
  </point>
  <point index="765">
    <X>96.829</X>
    <Y>62.653</Y>
    <Z>2036</Z>
  </point>
  <point index="766">
    <X>66.737</X>
    <Y>68.641</Y>
    <Z>2194</Z>
  </point>
  <point index="767">
    <X>120.295</X>
    <Y>26.204</Y>
    <Z>2047</Z>
  </point>
  <point index="768">
    <X>29.239</X>
    <Y>74.562</Y>
    <Z>2101</Z>
  </point>
  <point index="769">
    <X>96.804</X>
    <Y>13.591</Y>
    <Z>2035</Z>
  </point>
  <point index="770">
    <X>118.752</X>
    <Y>61.957</Y>
    <Z>2163</Z>
  </point>
  <point index="771">
    <X>20.248</X>
    <Y>31.021</Y>
    <Z>2164</Z>
  </point>
  <point index="772">
    <X>77.229</X>
    <Y>55.432</Y>
    <Z>2278</Z>
  </point>
  <point index="773">
    <X>74.941</X>
    <Y>16.103</Y>
    <Z>2180</Z>
  </point>
  <point index="774">
    <X>70.742</X>
    <Y>74.703</Y>
    <Z>2044</Z>
  </point>
  <point index="775">
    <X>96.052</X>
    <Y>49.278</Y>
    <Z>2007</Z>
  </point>
  <point index="776">
    <X>12.676</X>
    <Y>60.485</Y>
    <Z>2191</Z>
  </point>
  <point index="777">
    <X>118.672</X>
    <Y>30.224</Y>
    <Z>2169</Z>
  </point>
  <point index="778">
    <X>28.550</X>
    <Y>8.165</Y>
    <Z>2126</Z>
  </point>
  <point index="779">
    <X>115.674</X>
    <Y>60.227</Y>
    <Z>2224</Z>
  </point>
  <point index="780">
    <X>98.115</X>
    <Y>22.288</Y>
    <Z>2084</Z>
  </point>
  <point index="781">
    <X>28.553</X>
    <Y>17.301</Y>
    <Z>2126</Z>
  </point>
  <point index="782">
    <X>32.689</X>
    <Y>25.014</Y>
    <Z>2045</Z>
  </point>
  <point index="783">
    <X>113.852</X>
    <Y>17.234</Y>
    <Z>2115</Z>
  </point>
  <point index="784">
    <X>90.254</X>
    <Y>55.274</Y>
    <Z>2254</Z>
  </point>
  <point index="785">
    <X>60.396</X>
    <Y>63.168</Y>
    <Z>2169</Z>
  </point>
  <point index="786">
    <X>74.105</X>
    <Y>61.670</Y>
    <Z>2130</Z>
  </point>
  <point index="787">
    <X>26.057</X>
    <Y>47.158</Y>
    <Z>2219</Z>
  </point>
  <point index="788">
    <X>12.928</X>
    <Y>54.035</Y>
    <Z>2176</Z>
  </point>
  <point index="789">
    <X>27.288</X>
    <Y>14.838</Y>
    <Z>2173</Z>
  </point>
  <point index="790">
    <X>96.448</X>
    <Y>25.297</Y>
    <Z>2022</Z>
  </point>
  <point index="791">
    <X>27.620</X>
    <Y>31.326</Y>
    <Z>2161</Z>
  </point>
  <point index="792">
    <X>117.467</X>
    <Y>56.790</Y>
    <Z>2260</Z>
  </point>
  <point index="793">
    <X>68.608</X>
    <Y>40.282</Y>
    <Z>2124</Z>
  </point>
  <point index="794">
    <X>15.056</X>
    <Y>34.439</Y>
    <Z>2049</Z>
  </point>
  <point index="795">
    <X>103.493</X>
    <Y>18.062</Y>
    <Z>2285</Z>
  </point>
  <point index="796">
    <X>60.749</X>
    <Y>76.136</Y>
    <Z>2182</Z>
  </point>
  <point index="797">
    <X>104.969</X>
    <Y>78.656</Y>
    <Z>2260</Z>
  </point>
  <point index="798">
    <X>114.971</X>
    <Y>56.834</Y>
    <Z>2182</Z>
  </point>
  <point index="799">
    <X>95.985</X>
    <Y>30.274</Y>
    <Z>2004</Z>
  </point>
  <point index="800">
    <X>95.929</X>
    <Y>12.209</Y>
    <Z>2002</Z>
  </point>
  <point index="801">
    <X>38.001</X>
    <Y>56.957</Y>
    <Z>2220</Z>
  </point>
  <point index="802">
    <X>72.322</X>
    <Y>20.235</Y>
    <Z>2023</Z>
  </point>
  <point index="803">
    <X>115.260</X>
    <Y>35.111</Y>
    <Z>2199</Z>
  </point>
  <point index="804">
    <X>76.622</X>
    <Y>34.110</Y>
    <Z>2281</Z>
  </point>
  <point index="805">
    <X>23.687</X>
    <Y>71.669</Y>
    <Z>2292</Z>
  </point>
  <point index="806">
    <X>104.775</X>
    <Y>10.335</Y>
    <Z>2267</Z>
  </point>
  <point index="807">
    <X>30.546</X>
    <Y>77.815</Y>
    <Z>2052</Z>
  </point>
  <point index="808">
    <X>55.000</X>
    <Y>67.059</Y>
    <Z>2052</Z>
  </point>
  <point index="809">
    <X>114.954</X>
    <Y>16.232</Y>
    <Z>2181</Z>
  </point>
  <point index="810">
    <X>96.193</X>
    <Y>36.789</Y>
    <Z>2012</Z>
  </point>
  <point index="811">
    <X>28.513</X>
    <Y>12.014</Y>
    <Z>2128</Z>
  </point>
  <point index="812">
    <X>90.140</X>
    <Y>52.096</Y>
    <Z>2246</Z>
  </point>
  <point index="813">
    <X>17.350</X>
    <Y>25.428</Y>
    <Z>2055</Z>
  </point>
  <point index="814">
    <X>99.052</X>
    <Y>10.852</Y>
    <Z>2119</Z>
  </point>
  <point index="815">
    <X>17.272</X>
    <Y>47.716</Y>
    <Z>2052</Z>
  </point>
  <point index="816">
    <X>71.118</X>
    <Y>33.218</Y>
    <Z>2030</Z>
  </point>
  <point index="817">
    <X>16.116</X>
    <Y>15.390</Y>
    <Z>2009</Z>
  </point>
  <point index="818">
    <X>26.966</X>
    <Y>72.003</Y>
    <Z>2185</Z>
  </point>
  <point index="819">
    <X>25.802</X>
    <Y>22.340</Y>
    <Z>2229</Z>
  </point>
  <point index="820">
    <X>63.096</X>
    <Y>26.470</Y>
    <Z>2270</Z>
  </point>
  <point index="821">
    <X>114.867</X>
    <Y>70.661</Y>
    <Z>2176</Z>
  </point>
  <point index="822">
    <X>103.742</X>
    <Y>79.005</Y>
    <Z>2294</Z>
  </point>
  <point index="823">
    <X>16.939</X>
    <Y>37.621</Y>
    <Z>2040</Z>
  </point>
  <point index="824">
    <X>51.351</X>
    <Y>15.500</Y>
    <Z>2271</Z>
  </point>
  <point index="825">
    <X>97.717</X>
    <Y>48.798</Y>
    <Z>2069</Z>
  </point>
  <point index="826">
    <X>61.967</X>
    <Y>44.381</Y>
    <Z>2228</Z>
  </point>
  <point index="827">
    <X>105.425</X>
    <Y>21.892</Y>
    <Z>2243</Z>
  </point>
  <point index="828">
    <X>112.607</X>
    <Y>24.463</Y>
    <Z>2040</Z>
  </point>
  <point index="829">
    <X>26.348</X>
    <Y>14.816</Y>
    <Z>2209</Z>
  </point>
  <point index="830">
    <X>74.415</X>
    <Y>66.043</Y>
    <Z>2149</Z>
  </point>
  <point index="831">
    <X>28.742</X>
    <Y>31.834</Y>
    <Z>2119</Z>
  </point>
  <point index="832">
    <X>23.529</X>
    <Y>10.086</Y>
    <Z>2286</Z>
  </point>
  <point index="833">
    <X>108.047</X>
    <Y>48.030</Y>
    <Z>2145</Z>
  </point>
  <point index="834">
    <X>105.704</X>
    <Y>55.160</Y>
    <Z>2233</Z>
  </point>
  <point index="835">
    <X>59.295</X>
    <Y>38.492</Y>
    <Z>2128</Z>
  </point>
  <point index="836">
    <X>109.066</X>
    <Y>37.456</Y>
    <Z>2107</Z>
  </point>
  <point index="837">
    <X>24.861</X>
    <Y>30.597</Y>
    <Z>2264</Z>
  </point>
  <point index="838">
    <X>76.492</X>
    <Y>58.717</Y>
    <Z>2273</Z>
  </point>
  <point index="839">
    <X>105.773</X>
    <Y>22.674</Y>
    <Z>2230</Z>
  </point>
  <point index="840">
    <X>47.689</X>
    <Y>55.237</Y>
    <Z>2061</Z>
  </point>
  <point index="841">
    <X>12.771</X>
    <Y>20.993</Y>
    <Z>2186</Z>
  </point>
  <point index="842">
    <X>18.990</X>
    <Y>72.896</Y>
    <Z>2117</Z>
  </point>
  <point index="843">
    <X>55.161</X>
    <Y>38.089</Y>
    <Z>2042</Z>
  </point>
  <point index="844">
    <X>73.536</X>
    <Y>31.618</Y>
    <Z>2096</Z>
  </point>
  <point index="845">
    <X>98.058</X>
    <Y>32.693</Y>
    <Z>2082</Z>
  </point>
  <point index="846">
    <X>26.023</X>
    <Y>24.257</Y>
    <Z>2221</Z>
  </point>
  <point index="847">
    <X>94.466</X>
    <Y>72.954</Y>
    <Z>2084</Z>
  </point>
  <point index="848">
    <X>15.882</X>
    <Y>59.151</Y>
    <Z>2000</Z>
  </point>
  <point index="849">
    <X>10.376</X>
    <Y>61.053</Y>
    <Z>2264</Z>
  </point>
  <point index="850">
    <X>93.340</X>
    <Y>57.221</Y>
    <Z>2151</Z>
  </point>
  <point index="851">
    <X>95.204</X>
    <Y>48.951</Y>
    <Z>2040</Z>
  </point>
  <point index="852">
    <X>29.061</X>
    <Y>75.582</Y>
    <Z>2107</Z>
  </point>
  <point index="853">
    <X>117.177</X>
    <Y>65.408</Y>
    <Z>2282</Z>
  </point>
  <point index="854">
    <X>65.664</X>
    <Y>31.388</Y>
    <Z>2234</Z>
  </point>
  <point index="855">
    <X>18.724</X>
    <Y>63.616</Y>
    <Z>2107</Z>
  </point>
  <point index="856">
    <X>88.907</X>
    <Y>61.754</Y>
    <Z>2153</Z>
  </point>
  <point index="857">
    <X>20.372</X>
    <Y>25.960</Y>
    <Z>2168</Z>
  </point>
  <point index="858">
    <X>72.849</X>
    <Y>34.363</Y>
    <Z>2055</Z>
  </point>
  <point index="859">
    <X>115.263</X>
    <Y>19.613</Y>
    <Z>2200</Z>
  </point>
  <point index="860">
    <X>64.498</X>
    <Y>56.929</Y>
    <Z>2278</Z>
  </point>
  <point index="861">
    <X>21.109</X>
    <Y>16.846</Y>
    <Z>2196</Z>
  </point>
  <point index="862">
    <X>18.079</X>
    <Y>27.749</Y>
    <Z>2083</Z>
  </point>
  <point index="863">
    <X>48.925</X>
    <Y>69.841</Y>
    <Z>2154</Z>
  </point>
  <point index="864">
    <X>30.274</X>
    <Y>12.917</Y>
    <Z>2062</Z>
  </point>
  <point index="865">
    <X>31.914</X>
    <Y>9.937</Y>
    <Z>2001</Z>
  </point>
  <point index="866">
    <X>106.965</X>
    <Y>38.460</Y>
    <Z>2186</Z>
  </point>
  <point index="867">
    <X>26.912</X>
    <Y>6.654</Y>
    <Z>2187</Z>
  </point>
  <point index="868">
    <X>25.226</X>
    <Y>10.500</Y>
    <Z>2250</Z>
  </point>
  <point index="869">
    <X>105.788</X>
    <Y>16.206</Y>
    <Z>2229</Z>
  </point>
  <point index="870">
    <X>103.866</X>
    <Y>63.487</Y>
    <Z>2299</Z>
  </point>
  <point index="871">
    <X>36.694</X>
    <Y>25.563</Y>
    <Z>2285</Z>
  </point>
  <point index="872">
    <X>86.800</X>
    <Y>23.223</Y>
    <Z>2050</Z>
  </point>
  <point index="873">
    <X>52.155</X>
    <Y>63.930</Y>
    <Z>2222</Z>
  </point>
  <point index="874">
    <X>93.881</X>
    <Y>28.403</Y>
    <Z>2119</Z>
  </point>
  <point index="875">
    <X>9.903</X>
    <Y>26.779</Y>
    <Z>2228</Z>
  </point>
  <point index="876">
    <X>34.496</X>
    <Y>67.553</Y>
    <Z>2154</Z>
  </point>
  <point index="877">
    <X>32.260</X>
    <Y>67.605</Y>
    <Z>2020</Z>
  </point>
  <point index="878">
    <X>57.196</X>
    <Y>20.959</Y>
    <Z>2050</Z>
  </point>
  <point index="879">
    <X>11.954</X>
    <Y>63.221</Y>
    <Z>2234</Z>
  </point>
  <point index="880">
    <X>109.372</X>
    <Y>28.501</Y>
    <Z>2096</Z>
  </point>
  <point index="881">
    <X>62.131</X>
    <Y>21.940</Y>
    <Z>2234</Z>
  </point>
  <point index="882">
    <X>11.749</X>
    <Y>13.619</Y>
    <Z>2247</Z>
  </point>
  <point index="883">
    <X>9.862</X>
    <Y>21.007</Y>
    <Z>2225</Z>
  </point>
  <point index="884">
    <X>32.159</X>
    <Y>57.770</Y>
    <Z>2014</Z>
  </point>
  <point index="885">
    <X>107.487</X>
    <Y>10.537</Y>
    <Z>2166</Z>
  </point>
  <point index="886">
    <X>34.796</X>
    <Y>65.467</Y>
    <Z>2172</Z>
  </point>
  <point index="887">
    <X>93.463</X>
    <Y>68.264</Y>
    <Z>2144</Z>
  </point>
  <point index="888">
    <X>25.511</X>
    <Y>45.098</Y>
    <Z>2240</Z>
  </point>
  <point index="889">
    <X>51.814</X>
    <Y>66.288</Y>
    <Z>2243</Z>
  </point>
  <point index="890">
    <X>25.203</X>
    <Y>39.478</Y>
    <Z>2251</Z>
  </point>
  <point index="891">
    <X>97.910</X>
    <Y>17.015</Y>
    <Z>2076</Z>
  </point>
  <point index="892">
    <X>24.099</X>
    <Y>11.257</Y>
    <Z>2293</Z>
  </point>
  <point index="893">
    <X>54.767</X>
    <Y>49.786</Y>
    <Z>2066</Z>
  </point>
  <point index="894">
    <X>37.863</X>
    <Y>62.967</Y>
    <Z>2230</Z>
  </point>
  <point index="895">
    <X>118.516</X>
    <Y>21.374</Y>
    <Z>2181</Z>
  </point>
  <point index="896">
    <X>19.267</X>
    <Y>53.058</Y>
    <Z>2127</Z>
  </point>
  <point index="897">
    <X>72.331</X>
    <Y>71.149</Y>
    <Z>2024</Z>
  </point>
  <point index="898">
    <X>102.421</X>
    <Y>57.603</Y>
    <Z>2245</Z>
  </point>
  <point index="899">
    <X>96.953</X>
    <Y>48.024</Y>
    <Z>2041</Z>
  </point>
  <point index="900">
    <X>108.826</X>
    <Y>55.421</Y>
    <Z>2116</Z>
  </point>
  <point index="901">
    <X>68.271</X>
    <Y>54.592</Y>
    <Z>2137</Z>
  </point>
  <point index="902">
    <X>100.532</X>
    <Y>18.497</Y>
    <Z>2174</Z>
  </point>
  <point index="903">
    <X>28.254</X>
    <Y>10.345</Y>
    <Z>2137</Z>
  </point>
  <point index="904">
    <X>101.773</X>
    <Y>39.690</Y>
    <Z>2221</Z>
  </point>
  <point index="905">
    <X>107.890</X>
    <Y>53.089</Y>
    <Z>2151</Z>
  </point>
  <point index="906">
    <X>14.216</X>
    <Y>62.096</Y>
    <Z>2099</Z>
  </point>
  <point index="907">
    <X>65.420</X>
    <Y>17.600</Y>
    <Z>2243</Z>
  </point>
  <point index="908">
    <X>71.663</X>
    <Y>18.922</Y>
    <Z>2010</Z>
  </point>
  <point index="909">
    <X>35.305</X>
    <Y>67.538</Y>
    <Z>2202</Z>
  </point>
  <point index="910">
    <X>33.921</X>
    <Y>21.251</Y>
    <Z>2119</Z>
  </point>
  <point index="911">
    <X>50.627</X>
    <Y>13.939</Y>
    <Z>2282</Z>
  </point>
  <point index="912">
    <X>105.599</X>
    <Y>71.820</Y>
    <Z>2237</Z>
  </point>
  <point index="913">
    <X>33.795</X>
    <Y>47.347</Y>
    <Z>2112</Z>
  </point>
  <point index="914">
    <X>22.859</X>
    <Y>51.601</Y>
    <Z>2261</Z>
  </point>
  <point index="915">
    <X>114.081</X>
    <Y>21.106</Y>
    <Z>2129</Z>
  </point>
  <point index="916">
    <X>116.229</X>
    <Y>18.061</Y>
    <Z>2257</Z>
  </point>
  <point index="917">
    <X>109.537</X>
    <Y>73.865</Y>
    <Z>2089</Z>
  </point>
  <point index="918">
    <X>36.306</X>
    <Y>28.439</Y>
    <Z>2262</Z>
  </point>
  <point index="919">
    <X>114.766</X>
    <Y>22.101</Y>
    <Z>2170</Z>
  </point>
  <point index="920">
    <X>54.355</X>
    <Y>13.091</Y>
    <Z>2091</Z>
  </point>
  <point index="921">
    <X>9.899</X>
    <Y>70.978</Y>
    <Z>2228</Z>
  </point>
  <point index="922">
    <X>90.565</X>
    <Y>71.292</Y>
    <Z>2278</Z>
  </point>
  <point index="923">
    <X>49.395</X>
    <Y>59.787</Y>
    <Z>2190</Z>
  </point>
  <point index="924">
    <X>102.096</X>
    <Y>63.982</Y>
    <Z>2233</Z>
  </point>
  <point index="925">
    <X>19.529</X>
    <Y>39.764</Y>
    <Z>2137</Z>
  </point>
  <point index="926">
    <X>79.795</X>
    <Y>19.850</Y>
    <Z>2085</Z>
  </point>
  <point index="927">
    <X>23.340</X>
    <Y>60.197</Y>
    <Z>2279</Z>
  </point>
  <point index="928">
    <X>118.407</X>
    <Y>17.720</Y>
    <Z>2189</Z>
  </point>
  <point index="929">
    <X>56.570</X>
    <Y>39.568</Y>
    <Z>2026</Z>
  </point>
  <point index="930">
    <X>86.956</X>
    <Y>27.043</Y>
    <Z>2006</Z>
  </point>
  <point index="931">
    <X>11.979</X>
    <Y>65.942</Y>
    <Z>2233</Z>
  </point>
  <point index="932">
    <X>113.358</X>
    <Y>61.002</Y>
    <Z>2085</Z>
  </point>
  <point index="933">
    <X>67.325</X>
    <Y>59.689</Y>
    <Z>2172</Z>
  </point>
  <point index="934">
    <X>53.571</X>
    <Y>51.884</Y>
    <Z>2138</Z>
  </point>
  <point index="935">
    <X>62.896</X>
    <Y>19.636</Y>
    <Z>2262</Z>
  </point>
  <point index="936">
    <X>90.806</X>
    <Y>20.027</Y>
    <Z>2296</Z>
  </point>
  <point index="937">
    <X>16.279</X>
    <Y>33.157</Y>
    <Z>2015</Z>
  </point>
  <point index="938">
    <X>59.691</X>
    <Y>37.211</Y>
    <Z>2143</Z>
  </point>
  <point index="939">
    <X>15.331</X>
    <Y>38.567</Y>
    <Z>2032</Z>
  </point>
  <point index="940">
    <X>59.718</X>
    <Y>68.367</Y>
    <Z>2144</Z>
  </point>
  <point index="941">
    <X>32.337</X>
    <Y>55.016</Y>
    <Z>2024</Z>
  </point>
  <point index="942">
    <X>70.339</X>
    <Y>36.771</Y>
    <Z>2059</Z>
  </point>
  <point index="943">
    <X>105.695</X>
    <Y>55.168</Y>
    <Z>2233</Z>
  </point>
  <point index="944">
    <X>98.400</X>
    <Y>13.551</Y>
    <Z>2095</Z>
  </point>
  <point index="945">
    <X>93.528</X>
    <Y>12.042</Y>
    <Z>2140</Z>
  </point>
  <point index="946">
    <X>90.361</X>
    <Y>22.809</Y>
    <Z>2262</Z>
  </point>
  <point index="947">
    <X>64.087</X>
    <Y>38.745</Y>
    <Z>2293</Z>
  </point>
  <point index="948">
    <X>9.299</X>
    <Y>58.127</Y>
    <Z>2182</Z>
  </point>
  <point index="949">
    <X>70.628</X>
    <Y>16.612</Y>
    <Z>2049</Z>
  </point>
  <point index="950">
    <X>20.777</X>
    <Y>33.794</Y>
    <Z>2183</Z>
  </point>
  <point index="951">
    <X>106.938</X>
    <Y>65.565</Y>
    <Z>2187</Z>
  </point>
  <point index="952">
    <X>117.944</X>
    <Y>58.159</Y>
    <Z>2224</Z>
  </point>
  <point index="953">
    <X>117.853</X>
    <Y>63.261</Y>
    <Z>2231</Z>
  </point>
  <point index="954">
    <X>35.071</X>
    <Y>34.534</Y>
    <Z>2188</Z>
  </point>
  <point index="955">
    <X>119.399</X>
    <Y>21.704</Y>
    <Z>2115</Z>
  </point>
  <point index="956">
    <X>29.932</X>
    <Y>9.103</Y>
    <Z>2075</Z>
  </point>
  <point index="957">
    <X>26.277</X>
    <Y>56.821</Y>
    <Z>2211</Z>
  </point>
  <point index="958">
    <X>29.428</X>
    <Y>73.453</Y>
    <Z>2094</Z>
  </point>
  <point index="959">
    <X>54.402</X>
    <Y>57.426</Y>
    <Z>2088</Z>
  </point>
  <point index="960">
    <X>24.590</X>
    <Y>73.678</Y>
    <Z>2274</Z>
  </point>
  <point index="961">
    <X>50.663</X>
    <Y>15.599</Y>
    <Z>2285</Z>
  </point>
  <point index="962">
    <X>67.823</X>
    <Y>62.537</Y>
    <Z>2153</Z>
  </point>
  <point index="963">
    <X>67.782</X>
    <Y>35.955</Y>
    <Z>2155</Z>
  </point>
  <point index="964">
    <X>77.526</X>
    <Y>13.957</Y>
    <Z>2256</Z>
  </point>
  <point index="965">
    <X>8.413</X>
    <Y>56.164</Y>
    <Z>2116</Z>
  </point>
  <point index="966">
    <X>118.974</X>
    <Y>21.769</Y>
    <Z>2147</Z>
  </point>
  <point index="967">
    <X>60.622</X>
    <Y>73.797</Y>
    <Z>2178</Z>
  </point>
  <point index="968">
    <X>75.400</X>
    <Y>50.373</Y>
    <Z>2208</Z>
  </point>
  <point index="969">
    <X>105.827</X>
    <Y>49.834</Y>
    <Z>2228</Z>
  </point>
  <point index="970">
    <X>92.489</X>
    <Y>65.353</Y>
    <Z>2202</Z>
  </point>
  <point index="971">
    <X>98.540</X>
    <Y>11.861</Y>
    <Z>2100</Z>
  </point>
  <point index="972">
    <X>100.419</X>
    <Y>65.595</Y>
    <Z>2170</Z>
  </point>
  <point index="973">
    <X>77.944</X>
    <Y>51.526</Y>
    <Z>2224</Z>
  </point>
  <point index="974">
    <X>63.561</X>
    <Y>64.593</Y>
    <Z>2287</Z>
  </point>
  <point index="975">
    <X>105.537</X>
    <Y>11.717</Y>
    <Z>2239</Z>
  </point>
  <point index="976">
    <X>92.516</X>
    <Y>66.736</Y>
    <Z>2201</Z>
  </point>
  <point index="977">
    <X>68.109</X>
    <Y>23.152</Y>
    <Z>2143</Z>
  </point>
  <point index="978">
    <X>20.302</X>
    <Y>16.160</Y>
    <Z>2166</Z>
  </point>
  <point index="979">
    <X>65.500</X>
    <Y>37.733</Y>
    <Z>2240</Z>
  </point>
  <point index="980">
    <X>98.106</X>
    <Y>38.460</Y>
    <Z>2084</Z>
  </point>
  <point index="981">
    <X>48.212</X>
    <Y>60.268</Y>
    <Z>2100</Z>
  </point>
  <point index="982">
    <X>102.164</X>
    <Y>32.355</Y>
    <Z>2235</Z>
  </point>
  <point index="983">
    <X>19.791</X>
    <Y>37.772</Y>
    <Z>2147</Z>
  </point>
  <point index="984">
    <X>61.479</X>
    <Y>78.010</Y>
    <Z>2210</Z>
  </point>
  <point index="985">
    <X>119.708</X>
    <Y>68.587</Y>
    <Z>2091</Z>
  </point>
  <point index="986">
    <X>69.724</X>
    <Y>10.361</Y>
    <Z>2082</Z>
  </point>
  <point index="987">
    <X>21.028</X>
    <Y>6.658</Y>
    <Z>2193</Z>
  </point>
  <point index="988">
    <X>101.773</X>
    <Y>6.578</Y>
    <Z>2221</Z>
  </point>
  <point index="989">
    <X>10.683</X>
    <Y>33.004</Y>
    <Z>2287</Z>
  </point>
  <point index="990">
    <X>109.024</X>
    <Y>49.423</Y>
    <Z>2109</Z>
  </point>
  <point index="991">
    <X>28.752</X>
    <Y>47.825</Y>
    <Z>2119</Z>
  </point>
  <point index="992">
    <X>109.054</X>
    <Y>15.295</Y>
    <Z>2107</Z>
  </point>
  <point index="993">
    <X>113.772</X>
    <Y>62.836</Y>
    <Z>2110</Z>
  </point>
  <point index="994">
    <X>80.094</X>
    <Y>63.614</Y>
    <Z>2062</Z>
  </point>
  <point index="995">
    <X>29.528</X>
    <Y>71.399</Y>
    <Z>2090</Z>
  </point>
  <point index="996">
    <X>51.328</X>
    <Y>71.243</Y>
    <Z>2272</Z>
  </point>
  <point index="997">
    <X>24.957</X>
    <Y>17.747</Y>
    <Z>2261</Z>
  </point>
  <point index="998">
    <X>74.281</X>
    <Y>63.968</Y>
    <Z>2141</Z>
  </point>
  <point index="999">
    <X>59.841</X>
    <Y>47.563</Y>
    <Z>2148</Z>
  </point>
  <point index="1000">
    <X>112.678</X>
    <Y>71.586</Y>
    <Z>2045</Z>
  </point>
  <point index="1001">
    <X>75.191</X>
    <Y>72.966</Y>
    <Z>2195</Z>
  </point>
  <point index="1002">
    <X>55.724</X>
    <Y>52.347</Y>
    <Z>2009</Z>
  </point>
  <point index="1003">
    <X>33.536</X>
    <Y>26.848</Y>
    <Z>2096</Z>
  </point>
  <point index="1004">
    <X>71.172</X>
    <Y>55.463</Y>
    <Z>2028</Z>
  </point>
  <point index="1005">
    <X>56.138</X>
    <Y>37.800</Y>
    <Z>2010</Z>
  </point>
  <point index="1006">
    <X>23.804</X>
    <Y>16.408</Y>
    <Z>2296</Z>
  </point>
  <point index="1007">
    <X>60.376</X>
    <Y>60.460</Y>
    <Z>2168</Z>
  </point>
  <point index="1008">
    <X>20.278</X>
    <Y>29.125</Y>
    <Z>2165</Z>
  </point>
  <point index="1009">
    <X>55.074</X>
    <Y>52.960</Y>
    <Z>2048</Z>
  </point>
  <point index="1010">
    <X>115.726</X>
    <Y>14.247</Y>
    <Z>2227</Z>
  </point>
  <point index="1011">
    <X>18.978</X>
    <Y>30.756</Y>
    <Z>2116</Z>
  </point>
  <point index="1012">
    <X>57.807</X>
    <Y>50.882</Y>
    <Z>2072</Z>
  </point>
  <point index="1013">
    <X>71.546</X>
    <Y>72.692</Y>
    <Z>2014</Z>
  </point>
  <point index="1014">
    <X>32.356</X>
    <Y>56.211</Y>
    <Z>2025</Z>
  </point>
  <point index="1015">
    <X>60.098</X>
    <Y>46.805</Y>
    <Z>2158</Z>
  </point>
  <point index="1016">
    <X>8.794</X>
    <Y>19.359</Y>
    <Z>2144</Z>
  </point>
  <point index="1017">
    <X>24.800</X>
    <Y>64.117</Y>
    <Z>2266</Z>
  </point>
  <point index="1018">
    <X>21.849</X>
    <Y>72.481</Y>
    <Z>2223</Z>
  </point>
  <point index="1019">
    <X>100.313</X>
    <Y>36.667</Y>
    <Z>2166</Z>
  </point>
  <point index="1020">
    <X>50.082</X>
    <Y>61.541</Y>
    <Z>2241</Z>
  </point>
  <point index="1021">
    <X>21.167</X>
    <Y>53.163</Y>
    <Z>2198</Z>
  </point>
  <point index="1022">
    <X>61.138</X>
    <Y>27.845</Y>
    <Z>2197</Z>
  </point>
  <point index="1023">
    <X>21.573</X>
    <Y>18.562</Y>
    <Z>2213</Z>
  </point>
  <point index="1024">
    <X>19.865</X>
    <Y>57.322</Y>
    <Z>2149</Z>
  </point>
  <point index="1025">
    <X>67.197</X>
    <Y>62.435</Y>
    <Z>2177</Z>
  </point>
  <point index="1026">
    <X>31.255</X>
    <Y>26.591</Y>
    <Z>2025</Z>
  </point>
  <point index="1027">
    <X>109.579</X>
    <Y>54.327</Y>
    <Z>2088</Z>
  </point>
  <point index="1028">
    <X>54.523</X>
    <Y>76.177</Y>
    <Z>2081</Z>
  </point>
  <point index="1029">
    <X>92.257</X>
    <Y>56.953</Y>
    <Z>2216</Z>
  </point>
  <point index="1030">
    <X>66.563</X>
    <Y>52.063</Y>
    <Z>2201</Z>
  </point>
  <point index="1031">
    <X>22.510</X>
    <Y>50.406</Y>
    <Z>2248</Z>
  </point>
  <point index="1032">
    <X>7.607</X>
    <Y>26.545</Y>
    <Z>2055</Z>
  </point>
  <point index="1033">
    <X>23.207</X>
    <Y>34.267</Y>
    <Z>2274</Z>
  </point>
  <point index="1034">
    <X>65.925</X>
    <Y>40.202</Y>
    <Z>2224</Z>
  </point>
  <point index="1035">
    <X>105.241</X>
    <Y>27.024</Y>
    <Z>2250</Z>
  </point>
  <point index="1036">
    <X>61.598</X>
    <Y>59.532</Y>
    <Z>2214</Z>
  </point>
  <point index="1037">
    <X>29.327</X>
    <Y>35.840</Y>
    <Z>2097</Z>
  </point>
  <point index="1038">
    <X>98.175</X>
    <Y>68.664</Y>
    <Z>2086</Z>
  </point>
  <point index="1039">
    <X>76.518</X>
    <Y>66.255</Y>
    <Z>2275</Z>
  </point>
  <point index="1040">
    <X>116.832</X>
    <Y>31.639</Y>
    <Z>2293</Z>
  </point>
  <point index="1041">
    <X>61.327</X>
    <Y>62.210</Y>
    <Z>2204</Z>
  </point>
  <point index="1042">
    <X>57.138</X>
    <Y>58.457</Y>
    <Z>2047</Z>
  </point>
  <point index="1043">
    <X>60.375</X>
    <Y>22.207</Y>
    <Z>2168</Z>
  </point>
  <point index="1044">
    <X>119.722</X>
    <Y>68.167</Y>
    <Z>2090</Z>
  </point>
  <point index="1045">
    <X>116.569</X>
    <Y>68.075</Y>
    <Z>2278</Z>
  </point>
  <point index="1046">
    <X>91.257</X>
    <Y>13.697</Y>
    <Z>2276</Z>
  </point>
  <point index="1047">
    <X>15.772</X>
    <Y>54.997</Y>
    <Z>2006</Z>
  </point>
  <point index="1048">
    <X>55.090</X>
    <Y>14.964</Y>
    <Z>2047</Z>
  </point>
  <point index="1049">
    <X>10.243</X>
    <Y>31.625</Y>
    <Z>2254</Z>
  </point>
  <point index="1050">
    <X>112.867</X>
    <Y>57.862</Y>
    <Z>2056</Z>
  </point>
  <point index="1051">
    <X>72.838</X>
    <Y>38.597</Y>
    <Z>2054</Z>
  </point>
  <point index="1052">
    <X>93.012</X>
    <Y>14.266</Y>
    <Z>2171</Z>
  </point>
  <point index="1053">
    <X>29.303</X>
    <Y>66.697</Y>
    <Z>2098</Z>
  </point>
  <point index="1054">
    <X>113.364</X>
    <Y>14.358</Y>
    <Z>2086</Z>
  </point>
  <point index="1055">
    <X>16.835</X>
    <Y>73.007</Y>
    <Z>2036</Z>
  </point>
  <point index="1056">
    <X>60.000</X>
    <Y>69.248</Y>
    <Z>2154</Z>
  </point>
  <point index="1057">
    <X>117.924</X>
    <Y>24.787</Y>
    <Z>2226</Z>
  </point>
  <point index="1058">
    <X>108.211</X>
    <Y>65.751</Y>
    <Z>2139</Z>
  </point>
  <point index="1059">
    <X>74.851</X>
    <Y>15.567</Y>
    <Z>2175</Z>
  </point>
  <point index="1060">
    <X>113.279</X>
    <Y>34.216</Y>
    <Z>2081</Z>
  </point>
  <point index="1061">
    <X>11.057</X>
    <Y>58.102</Y>
    <Z>2288</Z>
  </point>
  <point index="1062">
    <X>49.802</X>
    <Y>14.602</Y>
    <Z>2220</Z>
  </point>
  <point index="1063">
    <X>19.918</X>
    <Y>18.501</Y>
    <Z>2151</Z>
  </point>
  <point index="1064">
    <X>106.383</X>
    <Y>55.598</Y>
    <Z>2207</Z>
  </point>
  <point index="1065">
    <X>25.245</X>
    <Y>56.490</Y>
    <Z>2250</Z>
  </point>
  <point index="1066">
    <X>47.990</X>
    <Y>19.257</Y>
    <Z>2084</Z>
  </point>
  <point index="1067">
    <X>66.626</X>
    <Y>21.889</Y>
    <Z>2198</Z>
  </point>
  <point index="1068">
    <X>93.482</X>
    <Y>33.872</Y>
    <Z>2143</Z>
  </point>
  <point index="1069">
    <X>115.578</X>
    <Y>24.245</Y>
    <Z>2218</Z>
  </point>
  <point index="1070">
    <X>92.282</X>
    <Y>66.160</Y>
    <Z>2215</Z>
  </point>
  <point index="1071">
    <X>106.350</X>
    <Y>21.961</Y>
    <Z>2208</Z>
  </point>
  <point index="1072">
    <X>8.860</X>
    <Y>16.129</Y>
    <Z>2149</Z>
  </point>
  <point index="1073">
    <X>114.258</X>
    <Y>37.489</Y>
    <Z>2139</Z>
  </point>
  <point index="1074">
    <X>96.433</X>
    <Y>51.357</Y>
    <Z>2021</Z>
  </point>
  <point index="1075">
    <X>101.018</X>
    <Y>52.476</Y>
    <Z>2192</Z>
  </point>
  <point index="1076">
    <X>67.226</X>
    <Y>53.053</Y>
    <Z>2176</Z>
  </point>
  <point index="1077">
    <X>119.678</X>
    <Y>28.202</Y>
    <Z>2094</Z>
  </point>
  <point index="1078">
    <X>68.870</X>
    <Y>45.975</Y>
    <Z>2114</Z>
  </point>
  <point index="1079">
    <X>28.836</X>
    <Y>76.510</Y>
    <Z>2116</Z>
  </point>
  <point index="1080">
    <X>17.913</X>
    <Y>18.548</Y>
    <Z>2076</Z>
  </point>
  <point index="1081">
    <X>18.386</X>
    <Y>73.664</Y>
    <Z>2094</Z>
  </point>
  <point index="1082">
    <X>92.593</X>
    <Y>35.213</Y>
    <Z>2196</Z>
  </point>
  <point index="1083">
    <X>87.522</X>
    <Y>55.593</Y>
    <Z>2048</Z>
  </point>
  <point index="1084">
    <X>75.560</X>
    <Y>20.484</Y>
    <Z>2217</Z>
  </point>
  <point index="1085">
    <X>110.488</X>
    <Y>7.644</Y>
    <Z>2054</Z>
  </point>
  <point index="1086">
    <X>59.272</X>
    <Y>38.428</Y>
    <Z>2127</Z>
  </point>
  <point index="1087">
    <X>90.366</X>
    <Y>19.800</Y>
    <Z>2263</Z>
  </point>
  <point index="1088">
    <X>32.775</X>
    <Y>76.213</Y>
    <Z>2051</Z>
  </point>
  <point index="1089">
    <X>12.883</X>
    <Y>21.723</Y>
    <Z>2179</Z>
  </point>
  <point index="1090">
    <X>104.176</X>
    <Y>37.475</Y>
    <Z>2290</Z>
  </point>
  <point index="1091">
    <X>109.649</X>
    <Y>58.909</Y>
    <Z>2085</Z>
  </point>
  <point index="1092">
    <X>35.346</X>
    <Y>52.764</Y>
    <Z>2205</Z>
  </point>
  <point index="1093">
    <X>107.767</X>
    <Y>53.584</Y>
    <Z>2156</Z>
  </point>
  <point index="1094">
    <X>29.564</X>
    <Y>10.753</Y>
    <Z>2088</Z>
  </point>
  <point index="1095">
    <X>13.675</X>
    <Y>10.546</Y>
    <Z>2131</Z>
  </point>
  <point index="1096">
    <X>72.496</X>
    <Y>11.872</Y>
    <Z>2034</Z>
  </point>
  <point index="1097">
    <X>18.744</X>
    <Y>12.149</Y>
    <Z>2107</Z>
  </point>
  <point index="1098">
    <X>100.603</X>
    <Y>36.642</Y>
    <Z>2177</Z>
  </point>
  <point index="1099">
    <X>95.405</X>
    <Y>76.338</Y>
    <Z>2028</Z>
  </point>
  <point index="1100">
    <X>104.507</X>
    <Y>48.504</Y>
    <Z>2277</Z>
  </point>
  <point index="1101">
    <X>87.853</X>
    <Y>23.058</Y>
    <Z>2073</Z>
  </point>
  <point index="1102">
    <X>116.723</X>
    <Y>55.509</Y>
    <Z>2287</Z>
  </point>
  <point index="1103">
    <X>104.664</X>
    <Y>55.026</Y>
    <Z>2271</Z>
  </point>
  <point index="1104">
    <X>68.675</X>
    <Y>9.525</Y>
    <Z>2122</Z>
  </point>
  <point index="1105">
    <X>94.928</X>
    <Y>70.076</Y>
    <Z>2056</Z>
  </point>
  <point index="1106">
    <X>79.829</X>
    <Y>17.662</Y>
    <Z>2082</Z>
  </point>
  <point index="1107">
    <X>60.693</X>
    <Y>66.495</Y>
    <Z>2180</Z>
  </point>
  <point index="1108">
    <X>117.645</X>
    <Y>27.344</Y>
    <Z>2247</Z>
  </point>
  <point index="1109">
    <X>32.779</X>
    <Y>57.433</Y>
    <Z>2051</Z>
  </point>
  <point index="1110">
    <X>50.838</X>
    <Y>30.668</Y>
    <Z>2298</Z>
  </point>
  <point index="1111">
    <X>103.011</X>
    <Y>20.535</Y>
    <Z>2267</Z>
  </point>
  <point index="1112">
    <X>54.137</X>
    <Y>60.351</Y>
    <Z>2104</Z>
  </point>
  <point index="1113">
    <X>55.377</X>
    <Y>18.288</Y>
    <Z>2029</Z>
  </point>
  <point index="1114">
    <X>53.048</X>
    <Y>11.099</Y>
    <Z>2169</Z>
  </point>
  <point index="1115">
    <X>112.721</X>
    <Y>19.522</Y>
    <Z>2047</Z>
  </point>
  <point index="1116">
    <X>53.689</X>
    <Y>20.897</Y>
    <Z>2131</Z>
  </point>
  <point index="1117">
    <X>65.957</X>
    <Y>22.411</Y>
    <Z>2223</Z>
  </point>
  <point index="1118">
    <X>13.443</X>
    <Y>17.107</Y>
    <Z>2145</Z>
  </point>
  <point index="1119">
    <X>18.227</X>
    <Y>23.613</Y>
    <Z>2088</Z>
  </point>
  <point index="1120">
    <X>33.643</X>
    <Y>28.308</Y>
    <Z>2103</Z>
  </point>
  <point index="1121">
    <X>115.269</X>
    <Y>28.279</Y>
    <Z>2200</Z>
  </point>
  <point index="1122">
    <X>14.863</X>
    <Y>54.538</Y>
    <Z>2060</Z>
  </point>
  <point index="1123">
    <X>72.128</X>
    <Y>19.733</Y>
    <Z>2012</Z>
  </point>
  <point index="1124">
    <X>114.761</X>
    <Y>15.624</Y>
    <Z>2169</Z>
  </point>
  <point index="1125">
    <X>113.334</X>
    <Y>48.789</Y>
    <Z>2084</Z>
  </point>
  <point index="1126">
    <X>68.253</X>
    <Y>9.289</Y>
    <Z>2137</Z>
  </point>
  <point index="1127">
    <X>22.979</X>
    <Y>71.471</Y>
    <Z>2266</Z>
  </point>
  <point index="1128">
    <X>36.486</X>
    <Y>16.305</Y>
    <Z>2273</Z>
  </point>
  <point index="1129">
    <X>9.376</X>
    <Y>57.682</Y>
    <Z>2188</Z>
  </point>
  <point index="1130">
    <X>71.229</X>
    <Y>8.987</Y>
    <Z>2026</Z>
  </point>
  <point index="1131">
    <X>23.314</X>
    <Y>35.279</Y>
    <Z>2278</Z>
  </point>
  <point index="1132">
    <X>92.171</X>
    <Y>59.839</Y>
    <Z>2221</Z>
  </point>
  <point index="1133">
    <X>19.704</X>
    <Y>49.156</Y>
    <Z>2143</Z>
  </point>
  <point index="1134">
    <X>19.337</X>
    <Y>13.978</Y>
    <Z>2130</Z>
  </point>
  <point index="1135">
    <X>87.334</X>
    <Y>18.965</Y>
    <Z>2034</Z>
  </point>
  <point index="1136">
    <X>97.267</X>
    <Y>50.321</Y>
    <Z>2052</Z>
  </point>
  <point index="1137">
    <X>71.607</X>
    <Y>8.524</Y>
    <Z>2012</Z>
  </point>
  <point index="1138">
    <X>30.792</X>
    <Y>30.633</Y>
    <Z>2043</Z>
  </point>
  <point index="1139">
    <X>28.968</X>
    <Y>60.118</Y>
    <Z>2111</Z>
  </point>
  <point index="1140">
    <X>108.941</X>
    <Y>21.223</Y>
    <Z>2112</Z>
  </point>
  <point index="1141">
    <X>72.153</X>
    <Y>23.682</Y>
    <Z>2013</Z>
  </point>
  <point index="1142">
    <X>21.824</X>
    <Y>64.720</Y>
    <Z>2222</Z>
  </point>
  <point index="1143">
    <X>93.073</X>
    <Y>56.296</Y>
    <Z>2167</Z>
  </point>
  <point index="1144">
    <X>14.584</X>
    <Y>23.344</Y>
    <Z>2077</Z>
  </point>
  <point index="1145">
    <X>16.618</X>
    <Y>65.699</Y>
    <Z>2028</Z>
  </point>
  <point index="1146">
    <X>34.849</X>
    <Y>22.394</Y>
    <Z>2175</Z>
  </point>
  <point index="1147">
    <X>78.933</X>
    <Y>65.170</Y>
    <Z>2150</Z>
  </point>
  <point index="1148">
    <X>60.900</X>
    <Y>63.413</Y>
    <Z>2188</Z>
  </point>
  <point index="1149">
    <X>64.711</X>
    <Y>70.686</Y>
    <Z>2270</Z>
  </point>
  <point index="1150">
    <X>48.286</X>
    <Y>55.730</Y>
    <Z>2106</Z>
  </point>
  <point index="1151">
    <X>28.096</X>
    <Y>74.961</Y>
    <Z>2143</Z>
  </point>
  <point index="1152">
    <X>119.121</X>
    <Y>55.997</Y>
    <Z>2136</Z>
  </point>
  <point index="1153">
    <X>119.664</X>
    <Y>28.000</Y>
    <Z>2095</Z>
  </point>
  <point index="1154">
    <X>64.967</X>
    <Y>26.440</Y>
    <Z>2260</Z>
  </point>
  <point index="1155">
    <X>92.086</X>
    <Y>31.989</Y>
    <Z>2227</Z>
  </point>
  <point index="1156">
    <X>73.246</X>
    <Y>50.220</Y>
    <Z>2079</Z>
  </point>
  <point index="1157">
    <X>55.243</X>
    <Y>63.857</Y>
    <Z>2037</Z>
  </point>
  <point index="1158">
    <X>32.740</X>
    <Y>54.066</Y>
    <Z>2048</Z>
  </point>
  <point index="1159">
    <X>107.737</X>
    <Y>54.405</Y>
    <Z>2157</Z>
  </point>
  <point index="1160">
    <X>65.436</X>
    <Y>45.726</Y>
    <Z>2243</Z>
  </point>
  <point index="1161">
    <X>12.430</X>
    <Y>29.996</Y>
    <Z>2206</Z>
  </point>
  <point index="1162">
    <X>39.811</X>
    <Y>62.653</Y>
    <Z>2084</Z>
  </point>
  <point index="1163">
    <X>39.063</X>
    <Y>28.582</Y>
    <Z>2140</Z>
  </point>
  <point index="1164">
    <X>18.834</X>
    <Y>54.925</Y>
    <Z>2111</Z>
  </point>
  <point index="1165">
    <X>17.238</X>
    <Y>25.733</Y>
    <Z>2051</Z>
  </point>
  <point index="1166">
    <X>97.868</X>
    <Y>18.619</Y>
    <Z>2075</Z>
  </point>
  <point index="1167">
    <X>79.855</X>
    <Y>26.035</Y>
    <Z>2080</Z>
  </point>
  <point index="1168">
    <X>20.718</X>
    <Y>24.273</Y>
    <Z>2181</Z>
  </point>
  <point index="1169">
    <X>107.250</X>
    <Y>21.330</Y>
    <Z>2175</Z>
  </point>
  <point index="1170">
    <X>67.507</X>
    <Y>68.216</Y>
    <Z>2165</Z>
  </point>
  <point index="1171">
    <X>91.917</X>
    <Y>68.837</Y>
    <Z>2237</Z>
  </point>
  <point index="1172">
    <X>76.611</X>
    <Y>68.092</Y>
    <Z>2280</Z>
  </point>
  <point index="1173">
    <X>113.629</X>
    <Y>66.452</Y>
    <Z>2102</Z>
  </point>
  <point index="1174">
    <X>107.607</X>
    <Y>46.797</Y>
    <Z>2162</Z>
  </point>
  <point index="1175">
    <X>89.368</X>
    <Y>29.161</Y>
    <Z>2188</Z>
  </point>
  <point index="1176">
    <X>106.129</X>
    <Y>9.265</Y>
    <Z>2217</Z>
  </point>
  <point index="1177">
    <X>91.123</X>
    <Y>14.670</Y>
    <Z>2284</Z>
  </point>
  <point index="1178">
    <X>62.742</X>
    <Y>47.700</Y>
    <Z>2257</Z>
  </point>
  <point index="1179">
    <X>102.984</X>
    <Y>28.104</Y>
    <Z>2266</Z>
  </point>
  <point index="1180">
    <X>115.382</X>
    <Y>34.944</Y>
    <Z>2207</Z>
  </point>
  <point index="1181">
    <X>63.311</X>
    <Y>77.265</Y>
    <Z>2278</Z>
  </point>
  <point index="1182">
    <X>92.615</X>
    <Y>26.082</Y>
    <Z>2195</Z>
  </point>
  <point index="1183">
    <X>107.241</X>
    <Y>34.047</Y>
    <Z>2175</Z>
  </point>
  <point index="1184">
    <X>64.634</X>
    <Y>30.411</Y>
    <Z>2273</Z>
  </point>
  <point index="1185">
    <X>101.871</X>
    <Y>73.071</Y>
    <Z>2224</Z>
  </point>
  <point index="1186">
    <X>73.714</X>
    <Y>73.859</Y>
    <Z>2107</Z>
  </point>
  <point index="1187">
    <X>103.949</X>
    <Y>15.294</Y>
    <Z>2298</Z>
  </point>
  <point index="1188">
    <X>23.366</X>
    <Y>68.938</Y>
    <Z>2280</Z>
  </point>
  <point index="1189">
    <X>48.980</X>
    <Y>26.665</Y>
    <Z>2158</Z>
  </point>
  <point index="1190">
    <X>40.786</X>
    <Y>24.964</Y>
    <Z>2010</Z>
  </point>
  <point index="1191">
    <X>96.737</X>
    <Y>57.367</Y>
    <Z>2032</Z>
  </point>
  <point index="1192">
    <X>11.164</X>
    <Y>15.607</Y>
    <Z>2282</Z>
  </point>
  <point index="1193">
    <X>61.006</X>
    <Y>22.466</Y>
    <Z>2192</Z>
  </point>
  <point index="1194">
    <X>60.376</X>
    <Y>70.549</Y>
    <Z>2168</Z>
  </point>
  <point index="1195">
    <X>116.136</X>
    <Y>57.131</Y>
    <Z>2252</Z>
  </point>
  <point index="1196">
    <X>100.082</X>
    <Y>27.469</Y>
    <Z>2157</Z>
  </point>
  <point index="1197">
    <X>64.489</X>
    <Y>54.853</Y>
    <Z>2278</Z>
  </point>
  <point index="1198">
    <X>35.416</X>
    <Y>54.213</Y>
    <Z>2209</Z>
  </point>
  <point index="1199">
    <X>118.826</X>
    <Y>15.069</Y>
    <Z>2158</Z>
  </point>
  <point index="1200">
    <X>108.786</X>
    <Y>75.161</Y>
    <Z>2118</Z>
  </point>
  <point index="1201">
    <X>103.559</X>
    <Y>18.269</Y>
    <Z>2287</Z>
  </point>
  <point index="1202">
    <X>60.669</X>
    <Y>62.431</Y>
    <Z>2179</Z>
  </point>
  <point index="1203">
    <X>37.318</X>
    <Y>20.892</Y>
    <Z>2272</Z>
  </point>
  <point index="1204">
    <X>54.964</X>
    <Y>13.204</Y>
    <Z>2054</Z>
  </point>
  <point index="1205">
    <X>71.190</X>
    <Y>76.266</Y>
    <Z>2028</Z>
  </point>
  <point index="1206">
    <X>116.797</X>
    <Y>34.369</Y>
    <Z>2291</Z>
  </point>
  <point index="1207">
    <X>109.969</X>
    <Y>23.476</Y>
    <Z>2073</Z>
  </point>
  <point index="1208">
    <X>65.926</X>
    <Y>56.339</Y>
    <Z>2224</Z>
  </point>
  <point index="1209">
    <X>101.425</X>
    <Y>55.876</Y>
    <Z>2208</Z>
  </point>
  <point index="1210">
    <X>7.048</X>
    <Y>23.384</Y>
    <Z>2013</Z>
  </point>
  <point index="1211">
    <X>99.774</X>
    <Y>14.266</Y>
    <Z>2146</Z>
  </point>
  <point index="1212">
    <X>78.833</X>
    <Y>69.822</Y>
    <Z>2157</Z>
  </point>
  <point index="1213">
    <X>70.302</X>
    <Y>17.200</Y>
    <Z>2061</Z>
  </point>
  <point index="1214">
    <X>56.147</X>
    <Y>33.871</Y>
    <Z>2010</Z>
  </point>
  <point index="1215">
    <X>32.053</X>
    <Y>28.133</Y>
    <Z>2007</Z>
  </point>
  <point index="1216">
    <X>68.502</X>
    <Y>23.972</Y>
    <Z>2128</Z>
  </point>
  <point index="1217">
    <X>71.538</X>
    <Y>14.516</Y>
    <Z>2015</Z>
  </point>
  <point index="1218">
    <X>48.840</X>
    <Y>56.859</Y>
    <Z>2148</Z>
  </point>
  <point index="1219">
    <X>32.423</X>
    <Y>69.179</Y>
    <Z>2029</Z>
  </point>
  <point index="1220">
    <X>32.187</X>
    <Y>62.853</Y>
    <Z>2015</Z>
  </point>
  <point index="1221">
    <X>118.063</X>
    <Y>21.452</Y>
    <Z>2215</Z>
  </point>
  <point index="1222">
    <X>31.871</X>
    <Y>59.007</Y>
    <Z>2002</Z>
  </point>
  <point index="1223">
    <X>47.856</X>
    <Y>27.578</Y>
    <Z>2074</Z>
  </point>
  <point index="1224">
    <X>18.494</X>
    <Y>46.115</Y>
    <Z>2098</Z>
  </point>
  <point index="1225">
    <X>105.888</X>
    <Y>52.198</Y>
    <Z>2226</Z>
  </point>
  <point index="1226">
    <X>17.055</X>
    <Y>64.698</Y>
    <Z>2044</Z>
  </point>
  <point index="1227">
    <X>35.278</X>
    <Y>14.121</Y>
    <Z>2200</Z>
  </point>
  <point index="1228">
    <X>55.823</X>
    <Y>49.388</Y>
    <Z>2003</Z>
  </point>
  <point index="1229">
    <X>16.054</X>
    <Y>59.088</Y>
    <Z>2007</Z>
  </point>
  <point index="1230">
    <X>80.803</X>
    <Y>24.371</Y>
    <Z>2009</Z>
  </point>
  <point index="1231">
    <X>52.935</X>
    <Y>70.257</Y>
    <Z>2176</Z>
  </point>
  <point index="1232">
    <X>66.789</X>
    <Y>45.751</Y>
    <Z>2192</Z>
  </point>
  <point index="1233">
    <X>35.197</X>
    <Y>72.999</Y>
    <Z>2196</Z>
  </point>
  <point index="1234">
    <X>30.880</X>
    <Y>16.029</Y>
    <Z>2039</Z>
  </point>
  <point index="1235">
    <X>60.548</X>
    <Y>63.738</Y>
    <Z>2175</Z>
  </point>
  <point index="1236">
    <X>38.715</X>
    <Y>24.645</Y>
    <Z>2166</Z>
  </point>
  <point index="1237">
    <X>105.830</X>
    <Y>33.687</Y>
    <Z>2228</Z>
  </point>
  <point index="1238">
    <X>17.210</X>
    <Y>48.912</Y>
    <Z>2050</Z>
  </point>
  <point index="1239">
    <X>73.655</X>
    <Y>29.193</Y>
    <Z>2103</Z>
  </point>
  <point index="1240">
    <X>100.564</X>
    <Y>57.756</Y>
    <Z>2175</Z>
  </point>
  <point index="1241">
    <X>64.006</X>
    <Y>60.900</Y>
    <Z>2296</Z>
  </point>
  <point index="1242">
    <X>104.123</X>
    <Y>10.074</Y>
    <Z>2292</Z>
  </point>
  <point index="1243">
    <X>106.463</X>
    <Y>56.361</Y>
    <Z>2204</Z>
  </point>
  <point index="1244">
    <X>12.921</X>
    <Y>61.721</Y>
    <Z>2177</Z>
  </point>
  <point index="1245">
    <X>40.776</X>
    <Y>25.301</Y>
    <Z>2011</Z>
  </point>
  <point index="1246">
    <X>103.257</X>
    <Y>25.164</Y>
    <Z>2276</Z>
  </point>
  <point index="1247">
    <X>25.930</X>
    <Y>47.588</Y>
    <Z>2224</Z>
  </point>
  <point index="1248">
    <X>114.378</X>
    <Y>70.099</Y>
    <Z>2147</Z>
  </point>
  <point index="1249">
    <X>97.828</X>
    <Y>35.098</Y>
    <Z>2073</Z>
  </point>
  <point index="1250">
    <X>67.732</X>
    <Y>69.088</Y>
    <Z>2157</Z>
  </point>
  <point index="1251">
    <X>64.584</X>
    <Y>75.971</Y>
    <Z>2274</Z>
  </point>
  <point index="1252">
    <X>113.184</X>
    <Y>20.949</Y>
    <Z>2075</Z>
  </point>
  <point index="1253">
    <X>103.394</X>
    <Y>20.270</Y>
    <Z>2281</Z>
  </point>
  <point index="1254">
    <X>10.586</X>
    <Y>15.864</Y>
    <Z>2279</Z>
  </point>
  <point index="1255">
    <X>20.478</X>
    <Y>65.034</Y>
    <Z>2172</Z>
  </point>
  <point index="1256">
    <X>109.018</X>
    <Y>25.407</Y>
    <Z>2109</Z>
  </point>
  <point index="1257">
    <X>38.153</X>
    <Y>33.410</Y>
    <Z>2209</Z>
  </point>
  <point index="1258">
    <X>104.865</X>
    <Y>74.170</Y>
    <Z>2264</Z>
  </point>
  <point index="1259">
    <X>24.724</X>
    <Y>61.764</Y>
    <Z>2269</Z>
  </point>
  <point index="1260">
    <X>27.089</X>
    <Y>40.106</Y>
    <Z>2181</Z>
  </point>
  <point index="1261">
    <X>113.907</X>
    <Y>71.090</Y>
    <Z>2118</Z>
  </point>
  <point index="1262">
    <X>118.972</X>
    <Y>16.638</Y>
    <Z>2147</Z>
  </point>
  <point index="1263">
    <X>70.226</X>
    <Y>64.501</Y>
    <Z>2064</Z>
  </point>
  <point index="1264">
    <X>17.922</X>
    <Y>34.811</Y>
    <Z>2077</Z>
  </point>
  <point index="1265">
    <X>67.816</X>
    <Y>15.724</Y>
    <Z>2154</Z>
  </point>
  <point index="1266">
    <X>62.858</X>
    <Y>13.988</Y>
    <Z>2261</Z>
  </point>
  <point index="1267">
    <X>114.933</X>
    <Y>18.477</Y>
    <Z>2180</Z>
  </point>
  <point index="1268">
    <X>34.075</X>
    <Y>29.952</Y>
    <Z>2128</Z>
  </point>
  <point index="1269">
    <X>28.468</X>
    <Y>7.963</Y>
    <Z>2129</Z>
  </point>
  <point index="1270">
    <X>102.541</X>
    <Y>25.660</Y>
    <Z>2249</Z>
  </point>
  <point index="1271">
    <X>24.200</X>
    <Y>52.256</Y>
    <Z>2289</Z>
  </point>
  <point index="1272">
    <X>23.279</X>
    <Y>29.775</Y>
    <Z>2277</Z>
  </point>
  <point index="1273">
    <X>64.798</X>
    <Y>17.526</Y>
    <Z>2266</Z>
  </point>
  <point index="1274">
    <X>74.269</X>
    <Y>16.444</Y>
    <Z>2140</Z>
  </point>
  <point index="1275">
    <X>11.737</X>
    <Y>49.155</Y>
    <Z>2247</Z>
  </point>
  <point index="1276">
    <X>19.132</X>
    <Y>12.480</Y>
    <Z>2122</Z>
  </point>
  <point index="1277">
    <X>16.025</X>
    <Y>47.467</Y>
    <Z>2006</Z>
  </point>
  <point index="1278">
    <X>94.801</X>
    <Y>58.656</Y>
    <Z>2064</Z>
  </point>
  <point index="1279">
    <X>102.639</X>
    <Y>20.935</Y>
    <Z>2253</Z>
  </point>
  <point index="1280">
    <X>109.214</X>
    <Y>55.173</Y>
    <Z>2101</Z>
  </point>
  <point index="1281">
    <X>60.015</X>
    <Y>62.227</Y>
    <Z>2155</Z>
  </point>
  <point index="1282">
    <X>87.416</X>
    <Y>58.661</Y>
    <Z>2040</Z>
  </point>
  <point index="1283">
    <X>101.731</X>
    <Y>47.392</Y>
    <Z>2219</Z>
  </point>
  <point index="1284">
    <X>71.420</X>
    <Y>36.100</Y>
    <Z>2019</Z>
  </point>
  <point index="1285">
    <X>74.866</X>
    <Y>25.064</Y>
    <Z>2176</Z>
  </point>
  <point index="1286">
    <X>26.850</X>
    <Y>11.256</Y>
    <Z>2190</Z>
  </point>
  <point index="1287">
    <X>25.353</X>
    <Y>69.206</Y>
    <Z>2246</Z>
  </point>
  <point index="1288">
    <X>16.515</X>
    <Y>48.692</Y>
    <Z>2024</Z>
  </point>
  <point index="1289">
    <X>61.436</X>
    <Y>59.486</Y>
    <Z>2208</Z>
  </point>
  <point index="1290">
    <X>100.774</X>
    <Y>16.343</Y>
    <Z>2183</Z>
  </point>
  <point index="1291">
    <X>57.692</X>
    <Y>76.807</Y>
    <Z>2068</Z>
  </point>
  <point index="1292">
    <X>120.085</X>
    <Y>19.123</Y>
    <Z>2063</Z>
  </point>
  <point index="1293">
    <X>105.711</X>
    <Y>21.603</Y>
    <Z>2232</Z>
  </point>
  <point index="1294">
    <X>26.077</X>
    <Y>55.655</Y>
    <Z>2219</Z>
  </point>
  <point index="1295">
    <X>75.517</X>
    <Y>24.619</Y>
    <Z>2215</Z>
  </point>
  <point index="1296">
    <X>54.862</X>
    <Y>29.225</Y>
    <Z>2060</Z>
  </point>
  <point index="1297">
    <X>102.740</X>
    <Y>17.174</Y>
    <Z>2257</Z>
  </point>
  <point index="1298">
    <X>68.417</X>
    <Y>45.531</Y>
    <Z>2131</Z>
  </point>
  <point index="1299">
    <X>116.987</X>
    <Y>55.894</Y>
    <Z>2296</Z>
  </point>
  <point index="1300">
    <X>29.602</X>
    <Y>69.408</Y>
    <Z>2087</Z>
  </point>
  <point index="1301">
    <X>96.669</X>
    <Y>58.586</Y>
    <Z>2030</Z>
  </point>
  <point index="1302">
    <X>15.597</X>
    <Y>18.736</Y>
    <Z>2016</Z>
  </point>
  <point index="1303">
    <X>63.733</X>
    <Y>16.424</Y>
    <Z>2294</Z>
  </point>
  <point index="1304">
    <X>18.531</X>
    <Y>36.953</Y>
    <Z>2099</Z>
  </point>
  <point index="1305">
    <X>12.390</X>
    <Y>22.342</Y>
    <Z>2208</Z>
  </point>
  <point index="1306">
    <X>31.530</X>
    <Y>24.668</Y>
    <Z>2015</Z>
  </point>
  <point index="1307">
    <X>51.632</X>
    <Y>23.096</Y>
    <Z>2254</Z>
  </point>
  <point index="1308">
    <X>68.111</X>
    <Y>26.443</Y>
    <Z>2143</Z>
  </point>
  <point index="1309">
    <X>66.424</X>
    <Y>36.249</Y>
    <Z>2206</Z>
  </point>
  <point index="1310">
    <X>32.865</X>
    <Y>15.366</Y>
    <Z>2056</Z>
  </point>
  <point index="1311">
    <X>64.275</X>
    <Y>38.147</Y>
    <Z>2286</Z>
  </point>
  <point index="1312">
    <X>37.973</X>
    <Y>65.015</Y>
    <Z>2222</Z>
  </point>
  <point index="1313">
    <X>16.047</X>
    <Y>24.230</Y>
    <Z>2007</Z>
  </point>
  <point index="1314">
    <X>65.519</X>
    <Y>54.998</Y>
    <Z>2240</Z>
  </point>
  <point index="1315">
    <X>91.034</X>
    <Y>20.370</Y>
    <Z>2290</Z>
  </point>
  <point index="1316">
    <X>26.577</X>
    <Y>14.239</Y>
    <Z>2200</Z>
  </point>
  <point index="1317">
    <X>103.013</X>
    <Y>22.154</Y>
    <Z>2267</Z>
  </point>
  <point index="1318">
    <X>30.325</X>
    <Y>67.635</Y>
    <Z>2060</Z>
  </point>
  <point index="1319">
    <X>24.257</X>
    <Y>69.275</Y>
    <Z>2287</Z>
  </point>
  <point index="1320">
    <X>21.624</X>
    <Y>52.729</Y>
    <Z>2215</Z>
  </point>
  <point index="1321">
    <X>96.310</X>
    <Y>16.475</Y>
    <Z>2016</Z>
  </point>
  <point index="1322">
    <X>101.910</X>
    <Y>16.758</Y>
    <Z>2226</Z>
  </point>
  <point index="1323">
    <X>60.144</X>
    <Y>8.363</Y>
    <Z>2160</Z>
  </point>
  <point index="1324">
    <X>15.951</X>
    <Y>55.732</Y>
    <Z>2003</Z>
  </point>
  <point index="1325">
    <X>16.376</X>
    <Y>35.684</Y>
    <Z>2019</Z>
  </point>
  <point index="1326">
    <X>100.980</X>
    <Y>71.698</Y>
    <Z>2191</Z>
  </point>
  <point index="1327">
    <X>75.245</X>
    <Y>29.768</Y>
    <Z>2198</Z>
  </point>
  <point index="1328">
    <X>33.124</X>
    <Y>36.802</Y>
    <Z>2071</Z>
  </point>
  <point index="1329">
    <X>109.622</X>
    <Y>52.043</Y>
    <Z>2086</Z>
  </point>
  <point index="1330">
    <X>21.336</X>
    <Y>13.652</Y>
    <Z>2204</Z>
  </point>
  <point index="1331">
    <X>114.315</X>
    <Y>14.760</Y>
    <Z>2143</Z>
  </point>
  <point index="1332">
    <X>69.633</X>
    <Y>23.859</Y>
    <Z>2086</Z>
  </point>
  <point index="1333">
    <X>14.002</X>
    <Y>62.566</Y>
    <Z>2112</Z>
  </point>
  <point index="1334">
    <X>51.282</X>
    <Y>29.256</Y>
    <Z>2275</Z>
  </point>
  <point index="1335">
    <X>92.250</X>
    <Y>29.300</Y>
    <Z>2217</Z>
  </point>
  <point index="1336">
    <X>117.887</X>
    <Y>67.893</Y>
    <Z>2229</Z>
  </point>
  <point index="1337">
    <X>33.626</X>
    <Y>56.425</Y>
    <Z>2102</Z>
  </point>
  <point index="1338">
    <X>71.290</X>
    <Y>69.161</Y>
    <Z>2024</Z>
  </point>
  <point index="1339">
    <X>102.445</X>
    <Y>62.174</Y>
    <Z>2246</Z>
  </point>
  <point index="1340">
    <X>116.632</X>
    <Y>52.011</Y>
    <Z>2282</Z>
  </point>
  <point index="1341">
    <X>97.444</X>
    <Y>37.807</Y>
    <Z>2059</Z>
  </point>
  <point index="1342">
    <X>112.699</X>
    <Y>58.236</Y>
    <Z>2046</Z>
  </point>
  <point index="1343">
    <X>34.514</X>
    <Y>69.955</Y>
    <Z>2155</Z>
  </point>
  <point index="1344">
    <X>48.537</X>
    <Y>19.704</Y>
    <Z>2125</Z>
  </point>
  <point index="1345">
    <X>115.448</X>
    <Y>31.555</Y>
    <Z>2211</Z>
  </point>
  <point index="1346">
    <X>20.875</X>
    <Y>40.808</Y>
    <Z>2187</Z>
  </point>
  <point index="1347">
    <X>12.765</X>
    <Y>63.217</Y>
    <Z>2186</Z>
  </point>
  <point index="1348">
    <X>26.020</X>
    <Y>6.613</Y>
    <Z>2221</Z>
  </point>
  <point index="1349">
    <X>75.687</X>
    <Y>69.352</Y>
    <Z>2225</Z>
  </point>
  <point index="1350">
    <X>14.194</X>
    <Y>33.529</Y>
    <Z>2100</Z>
  </point>
  <point index="1351">
    <X>29.900</X>
    <Y>37.793</Y>
    <Z>2076</Z>
  </point>
  <point index="1352">
    <X>79.658</X>
    <Y>19.817</Y>
    <Z>2095</Z>
  </point>
  <point index="1353">
    <X>51.582</X>
    <Y>73.251</Y>
    <Z>2257</Z>
  </point>
  <point index="1354">
    <X>38.828</X>
    <Y>27.958</Y>
    <Z>2158</Z>
  </point>
  <point index="1355">
    <X>9.909</X>
    <Y>56.448</Y>
    <Z>2228</Z>
  </point>
  <point index="1356">
    <X>72.562</X>
    <Y>13.213</Y>
    <Z>2038</Z>
  </point>
  <point index="1357">
    <X>115.247</X>
    <Y>73.888</Y>
    <Z>2199</Z>
  </point>
  <point index="1358">
    <X>27.796</X>
    <Y>55.066</Y>
    <Z>2154</Z>
  </point>
  <point index="1359">
    <X>110.833</X>
    <Y>57.649</Y>
    <Z>2041</Z>
  </point>
  <point index="1360">
    <X>19.447</X>
    <Y>28.942</Y>
    <Z>2134</Z>
  </point>
  <point index="1361">
    <X>16.445</X>
    <Y>20.792</Y>
    <Z>2022</Z>
  </point>
  <point index="1362">
    <X>47.344</X>
    <Y>20.357</Y>
    <Z>2035</Z>
  </point>
  <point index="1363">
    <X>36.477</X>
    <Y>72.613</Y>
    <Z>2272</Z>
  </point>
  <point index="1364">
    <X>113.426</X>
    <Y>13.027</Y>
    <Z>2090</Z>
  </point>
  <point index="1365">
    <X>112.979</X>
    <Y>56.111</Y>
    <Z>2063</Z>
  </point>
  <point index="1366">
    <X>25.874</X>
    <Y>12.287</Y>
    <Z>2226</Z>
  </point>
  <point index="1367">
    <X>28.762</X>
    <Y>71.357</Y>
    <Z>2118</Z>
  </point>
  <point index="1368">
    <X>30.147</X>
    <Y>10.512</Y>
    <Z>2067</Z>
  </point>
  <point index="1369">
    <X>111.898</X>
    <Y>58.153</Y>
    <Z>2001</Z>
  </point>
  <point index="1370">
    <X>108.497</X>
    <Y>31.198</Y>
    <Z>2128</Z>
  </point>
  <point index="1371">
    <X>26.160</X>
    <Y>73.305</Y>
    <Z>2216</Z>
  </point>
  <point index="1372">
    <X>47.756</X>
    <Y>20.038</Y>
    <Z>2066</Z>
  </point>
  <point index="1373">
    <X>78.689</X>
    <Y>28.171</Y>
    <Z>2168</Z>
  </point>
  <point index="1374">
    <X>17.138</X>
    <Y>49.483</Y>
    <Z>2047</Z>
  </point>
  <point index="1375">
    <X>28.326</X>
    <Y>57.021</Y>
    <Z>2135</Z>
  </point>
  <point index="1376">
    <X>113.435</X>
    <Y>27.561</Y>
    <Z>2090</Z>
  </point>
  <point index="1377">
    <X>17.245</X>
    <Y>30.310</Y>
    <Z>2051</Z>
  </point>
  <point index="1378">
    <X>30.095</X>
    <Y>57.281</Y>
    <Z>2069</Z>
  </point>
  <point index="1379">
    <X>23.140</X>
    <Y>77.445</Y>
    <Z>2272</Z>
  </point>
  <point index="1380">
    <X>31.685</X>
    <Y>63.568</Y>
    <Z>2009</Z>
  </point>
  <point index="1381">
    <X>27.629</X>
    <Y>51.906</Y>
    <Z>2161</Z>
  </point>
  <point index="1382">
    <X>28.659</X>
    <Y>19.487</Y>
    <Z>2122</Z>
  </point>
  <point index="1383">
    <X>40.301</X>
    <Y>57.401</Y>
    <Z>2047</Z>
  </point>
  <point index="1384">
    <X>59.694</X>
    <Y>59.445</Y>
    <Z>2143</Z>
  </point>
  <point index="1385">
    <X>93.178</X>
    <Y>61.601</Y>
    <Z>2161</Z>
  </point>
  <point index="1386">
    <X>19.843</X>
    <Y>30.555</Y>
    <Z>2148</Z>
  </point>
  <point index="1387">
    <X>55.863</X>
    <Y>75.376</Y>
    <Z>2000</Z>
  </point>
  <point index="1388">
    <X>30.809</X>
    <Y>9.597</Y>
    <Z>2042</Z>
  </point>
  <point index="1389">
    <X>75.138</X>
    <Y>30.679</Y>
    <Z>2192</Z>
  </point>
  <point index="1390">
    <X>94.415</X>
    <Y>51.588</Y>
    <Z>2087</Z>
  </point>
  <point index="1391">
    <X>59.464</X>
    <Y>34.384</Y>
    <Z>2134</Z>
  </point>
  <point index="1392">
    <X>107.160</X>
    <Y>25.462</Y>
    <Z>2178</Z>
  </point>
  <point index="1393">
    <X>72.590</X>
    <Y>16.360</Y>
    <Z>2039</Z>
  </point>
  <point index="1394">
    <X>94.553</X>
    <Y>73.260</Y>
    <Z>2079</Z>
  </point>
  <point index="1395">
    <X>94.345</X>
    <Y>26.907</Y>
    <Z>2091</Z>
  </point>
  <point index="1396">
    <X>72.452</X>
    <Y>46.685</Y>
    <Z>2031</Z>
  </point>
  <point index="1397">
    <X>98.835</X>
    <Y>62.126</Y>
    <Z>2111</Z>
  </point>
  <point index="1398">
    <X>27.275</X>
    <Y>45.888</Y>
    <Z>2174</Z>
  </point>
  <point index="1399">
    <X>18.818</X>
    <Y>59.037</Y>
    <Z>2110</Z>
  </point>
  <point index="1400">
    <X>59.752</X>
    <Y>58.670</Y>
    <Z>2145</Z>
  </point>
  <point index="1401">
    <X>112.528</X>
    <Y>76.513</Y>
    <Z>2036</Z>
  </point>
  <point index="1402">
    <X>98.011</X>
    <Y>60.370</Y>
    <Z>2080</Z>
  </point>
  <point index="1403">
    <X>15.924</X>
    <Y>28.871</Y>
    <Z>2002</Z>
  </point>
  <point index="1404">
    <X>19.207</X>
    <Y>75.376</Y>
    <Z>2125</Z>
  </point>
  <point index="1405">
    <X>75.943</X>
    <Y>66.168</Y>
    <Z>2240</Z>
  </point>
  <point index="1406">
    <X>20.983</X>
    <Y>68.515</Y>
    <Z>2191</Z>
  </point>
  <point index="1407">
    <X>108.983</X>
    <Y>74.765</Y>
    <Z>2110</Z>
  </point>
  <point index="1408">
    <X>119.621</X>
    <Y>20.017</Y>
    <Z>2098</Z>
  </point>
  <point index="1409">
    <X>11.476</X>
    <Y>11.712</Y>
    <Z>2263</Z>
  </point>
  <point index="1410">
    <X>28.476</X>
    <Y>73.494</Y>
    <Z>2129</Z>
  </point>
  <point index="1411">
    <X>74.331</X>
    <Y>12.085</Y>
    <Z>2144</Z>
  </point>
  <point index="1412">
    <X>75.249</X>
    <Y>17.660</Y>
    <Z>2199</Z>
  </point>
  <point index="1413">
    <X>74.025</X>
    <Y>68.791</Y>
    <Z>2125</Z>
  </point>
  <point index="1414">
    <X>29.796</X>
    <Y>75.050</Y>
    <Z>2080</Z>
  </point>
  <point index="1415">
    <X>50.581</X>
    <Y>54.153</Y>
    <Z>2279</Z>
  </point>
  <point index="1416">
    <X>102.732</X>
    <Y>26.061</Y>
    <Z>2256</Z>
  </point>
  <point index="1417">
    <X>24.945</X>
    <Y>40.334</Y>
    <Z>2261</Z>
  </point>
  <point index="1418">
    <X>88.357</X>
    <Y>26.418</Y>
    <Z>2111</Z>
  </point>
  <point index="1419">
    <X>34.573</X>
    <Y>18.648</Y>
    <Z>2158</Z>
  </point>
  <point index="1420">
    <X>62.339</X>
    <Y>8.328</Y>
    <Z>2242</Z>
  </point>
  <point index="1421">
    <X>111.508</X>
    <Y>31.748</Y>
    <Z>2016</Z>
  </point>
  <point index="1422">
    <X>59.627</X>
    <Y>38.259</Y>
    <Z>2140</Z>
  </point>
  <point index="1423">
    <X>69.422</X>
    <Y>18.317</Y>
    <Z>2094</Z>
  </point>
  <point index="1424">
    <X>93.842</X>
    <Y>11.909</Y>
    <Z>2121</Z>
  </point>
  <point index="1425">
    <X>65.995</X>
    <Y>51.229</Y>
    <Z>2222</Z>
  </point>
  <point index="1426">
    <X>25.814</X>
    <Y>63.375</Y>
    <Z>2229</Z>
  </point>
  <point index="1427">
    <X>10.232</X>
    <Y>60.171</Y>
    <Z>2253</Z>
  </point>
  <point index="1428">
    <X>87.516</X>
    <Y>22.440</Y>
    <Z>2048</Z>
  </point>
  <point index="1429">
    <X>32.223</X>
    <Y>47.364</Y>
    <Z>2017</Z>
  </point>
  <point index="1430">
    <X>30.218</X>
    <Y>77.661</Y>
    <Z>2064</Z>
  </point>
  <point index="1431">
    <X>120.437</X>
    <Y>62.614</Y>
    <Z>2036</Z>
  </point>
  <point index="1432">
    <X>62.927</X>
    <Y>69.331</Y>
    <Z>2264</Z>
  </point>
  <point index="1433">
    <X>109.482</X>
    <Y>8.717</Y>
    <Z>2091</Z>
  </point>
  <point index="1434">
    <X>76.771</X>
    <Y>58.044</Y>
    <Z>2290</Z>
  </point>
  <point index="1435">
    <X>101.306</X>
    <Y>63.291</Y>
    <Z>2203</Z>
  </point>
  <point index="1436">
    <X>72.198</X>
    <Y>75.020</Y>
    <Z>2016</Z>
  </point>
  <point index="1437">
    <X>62.472</X>
    <Y>61.061</Y>
    <Z>2247</Z>
  </point>
  <point index="1438">
    <X>93.390</X>
    <Y>74.629</Y>
    <Z>2148</Z>
  </point>
  <point index="1439">
    <X>23.227</X>
    <Y>58.433</Y>
    <Z>2275</Z>
  </point>
  <point index="1440">
    <X>67.879</X>
    <Y>66.906</Y>
    <Z>2151</Z>
  </point>
  <point index="1441">
    <X>40.220</X>
    <Y>29.085</Y>
    <Z>2053</Z>
  </point>
  <point index="1442">
    <X>32.153</X>
    <Y>64.053</Y>
    <Z>2013</Z>
  </point>
  <point index="1443">
    <X>112.507</X>
    <Y>53.272</Y>
    <Z>2034</Z>
  </point>
  <point index="1444">
    <X>106.149</X>
    <Y>77.581</Y>
    <Z>2216</Z>
  </point>
  <point index="1445">
    <X>94.354</X>
    <Y>18.188</Y>
    <Z>2091</Z>
  </point>
  <point index="1446">
    <X>64.752</X>
    <Y>27.997</Y>
    <Z>2268</Z>
  </point>
  <point index="1447">
    <X>118.653</X>
    <Y>53.686</Y>
    <Z>2171</Z>
  </point>
  <point index="1448">
    <X>17.383</X>
    <Y>50.301</Y>
    <Z>2057</Z>
  </point>
  <point index="1449">
    <X>68.455</X>
    <Y>29.039</Y>
    <Z>2130</Z>
  </point>
  <point index="1450">
    <X>114.970</X>
    <Y>29.383</Y>
    <Z>2182</Z>
  </point>
  <point index="1451">
    <X>16.447</X>
    <Y>27.556</Y>
    <Z>2022</Z>
  </point>
  <point index="1452">
    <X>32.114</X>
    <Y>28.079</Y>
    <Z>2011</Z>
  </point>
  <point index="1453">
    <X>56.002</X>
    <Y>69.405</Y>
    <Z>2005</Z>
  </point>
  <point index="1454">
    <X>104.242</X>
    <Y>20.718</Y>
    <Z>2287</Z>
  </point>
  <point index="1455">
    <X>17.382</X>
    <Y>23.407</Y>
    <Z>2057</Z>
  </point>
  <point index="1456">
    <X>79.425</X>
    <Y>57.183</Y>
    <Z>2113</Z>
  </point>
  <point index="1457">
    <X>111.173</X>
    <Y>29.930</Y>
    <Z>2028</Z>
  </point>
  <point index="1458">
    <X>21.086</X>
    <Y>62.818</Y>
    <Z>2195</Z>
  </point>
  <point index="1459">
    <X>54.228</X>
    <Y>20.192</Y>
    <Z>2098</Z>
  </point>
  <point index="1460">
    <X>51.854</X>
    <Y>20.074</Y>
    <Z>2240</Z>
  </point>
  <point index="1461">
    <X>72.869</X>
    <Y>75.166</Y>
    <Z>2056</Z>
  </point>
  <point index="1462">
    <X>96.845</X>
    <Y>56.669</Y>
    <Z>2036</Z>
  </point>
  <point index="1463">
    <X>28.994</X>
    <Y>60.878</Y>
    <Z>2110</Z>
  </point>
  <point index="1464">
    <X>71.460</X>
    <Y>53.915</Y>
    <Z>2018</Z>
  </point>
  <point index="1465">
    <X>93.561</X>
    <Y>34.311</Y>
    <Z>2138</Z>
  </point>
  <point index="1466">
    <X>19.948</X>
    <Y>58.391</Y>
    <Z>2152</Z>
  </point>
  <point index="1467">
    <X>34.658</X>
    <Y>9.993</Y>
    <Z>2163</Z>
  </point>
  <point index="1468">
    <X>30.243</X>
    <Y>63.122</Y>
    <Z>2063</Z>
  </point>
  <point index="1469">
    <X>104.257</X>
    <Y>21.531</Y>
    <Z>2287</Z>
  </point>
  <point index="1470">
    <X>112.172</X>
    <Y>63.307</Y>
    <Z>2014</Z>
  </point>
  <point index="1471">
    <X>7.644</X>
    <Y>65.167</Y>
    <Z>2058</Z>
  </point>
  <point index="1472">
    <X>63.080</X>
    <Y>17.138</Y>
    <Z>2269</Z>
  </point>
  <point index="1473">
    <X>59.094</X>
    <Y>58.869</Y>
    <Z>2120</Z>
  </point>
  <point index="1474">
    <X>52.296</X>
    <Y>30.300</Y>
    <Z>2214</Z>
  </point>
  <point index="1475">
    <X>115.882</X>
    <Y>22.957</Y>
    <Z>2237</Z>
  </point>
  <point index="1476">
    <X>54.224</X>
    <Y>24.932</Y>
    <Z>2099</Z>
  </point>
  <point index="1477">
    <X>17.495</X>
    <Y>23.636</Y>
    <Z>2061</Z>
  </point>
  <point index="1478">
    <X>75.744</X>
    <Y>28.145</Y>
    <Z>2228</Z>
  </point>
  <point index="1479">
    <X>52.599</X>
    <Y>20.839</Y>
    <Z>2196</Z>
  </point>
  <point index="1480">
    <X>72.657</X>
    <Y>31.968</Y>
    <Z>2043</Z>
  </point>
  <point index="1481">
    <X>103.838</X>
    <Y>12.301</Y>
    <Z>2298</Z>
  </point>
  <point index="1482">
    <X>58.206</X>
    <Y>47.332</Y>
    <Z>2087</Z>
  </point>
  <point index="1483">
    <X>59.532</X>
    <Y>33.016</Y>
    <Z>2137</Z>
  </point>
  <point index="1484">
    <X>49.174</X>
    <Y>32.459</Y>
    <Z>2173</Z>
  </point>
  <point index="1485">
    <X>111.794</X>
    <Y>8.942</Y>
    <Z>2005</Z>
  </point>
  <point index="1486">
    <X>20.211</X>
    <Y>73.459</Y>
    <Z>2162</Z>
  </point>
  <point index="1487">
    <X>105.519</X>
    <Y>8.738</Y>
    <Z>2240</Z>
  </point>
  <point index="1488">
    <X>23.580</X>
    <Y>47.754</Y>
    <Z>2288</Z>
  </point>
  <point index="1489">
    <X>76.982</X>
    <Y>59.537</Y>
    <Z>2297</Z>
  </point>
  <point index="1490">
    <X>29.935</X>
    <Y>25.824</Y>
    <Z>2075</Z>
  </point>
  <point index="1491">
    <X>31.208</X>
    <Y>46.978</Y>
    <Z>2027</Z>
  </point>
  <point index="1492">
    <X>33.674</X>
    <Y>25.672</Y>
    <Z>2104</Z>
  </point>
  <point index="1493">
    <X>101.681</X>
    <Y>56.322</Y>
    <Z>2217</Z>
  </point>
  <point index="1494">
    <X>29.604</X>
    <Y>28.595</Y>
    <Z>2087</Z>
  </point>
  <point index="1495">
    <X>108.919</X>
    <Y>69.758</Y>
    <Z>2113</Z>
  </point>
  <point index="1496">
    <X>22.804</X>
    <Y>72.140</Y>
    <Z>2259</Z>
  </point>
  <point index="1497">
    <X>64.203</X>
    <Y>71.286</Y>
    <Z>2289</Z>
  </point>
  <point index="1498">
    <X>108.500</X>
    <Y>58.272</Y>
    <Z>2128</Z>
  </point>
  <point index="1499">
    <X>34.884</X>
    <Y>14.641</Y>
    <Z>2177</Z>
  </point>
  <point index="1500">
    <X>29.434</X>
    <Y>56.803</Y>
    <Z>2093</Z>
  </point>
  <point index="1501">
    <X>13.131</X>
    <Y>63.521</Y>
    <Z>2164</Z>
  </point>
  <point index="1502">
    <X>91.892</X>
    <Y>23.978</Y>
    <Z>2238</Z>
  </point>
  <point index="1503">
    <X>76.586</X>
    <Y>58.485</Y>
    <Z>2279</Z>
  </point>
  <point index="1504">
    <X>66.176</X>
    <Y>17.074</Y>
    <Z>2215</Z>
  </point>
  <point index="1505">
    <X>111.031</X>
    <Y>77.644</Y>
    <Z>2034</Z>
  </point>
  <point index="1506">
    <X>35.936</X>
    <Y>27.427</Y>
    <Z>2240</Z>
  </point>
  <point index="1507">
    <X>66.442</X>
    <Y>8.837</Y>
    <Z>2205</Z>
  </point>
  <point index="1508">
    <X>102.720</X>
    <Y>35.746</Y>
    <Z>2256</Z>
  </point>
  <point index="1509">
    <X>35.952</X>
    <Y>20.684</Y>
    <Z>2241</Z>
  </point>
  <point index="1510">
    <X>51.454</X>
    <Y>53.394</Y>
    <Z>2264</Z>
  </point>
  <point index="1511">
    <X>21.634</X>
    <Y>74.081</Y>
    <Z>2215</Z>
  </point>
  <point index="1512">
    <X>13.970</X>
    <Y>37.660</Y>
    <Z>2114</Z>
  </point>
  <point index="1513">
    <X>53.233</X>
    <Y>31.354</Y>
    <Z>2158</Z>
  </point>
  <point index="1514">
    <X>51.198</X>
    <Y>18.026</Y>
    <Z>2280</Z>
  </point>
  <point index="1515">
    <X>7.932</X>
    <Y>16.962</Y>
    <Z>2079</Z>
  </point>
  <point index="1516">
    <X>23.318</X>
    <Y>13.444</Y>
    <Z>2278</Z>
  </point>
  <point index="1517">
    <X>68.503</X>
    <Y>26.273</Y>
    <Z>2128</Z>
  </point>
  <point index="1518">
    <X>38.366</X>
    <Y>26.230</Y>
    <Z>2193</Z>
  </point>
  <point index="1519">
    <X>76.850</X>
    <Y>60.174</Y>
    <Z>2295</Z>
  </point>
  <point index="1520">
    <X>21.199</X>
    <Y>78.450</Y>
    <Z>2199</Z>
  </point>
  <point index="1521">
    <X>99.079</X>
    <Y>65.423</Y>
    <Z>2120</Z>
  </point>
  <point index="1522">
    <X>51.274</X>
    <Y>25.982</Y>
    <Z>2275</Z>
  </point>
  <point index="1523">
    <X>55.155</X>
    <Y>31.068</Y>
    <Z>2043</Z>
  </point>
  <point index="1524">
    <X>62.643</X>
    <Y>55.199</Y>
    <Z>2253</Z>
  </point>
  <point index="1525">
    <X>118.055</X>
    <Y>69.806</Y>
    <Z>2216</Z>
  </point>
  <point index="1526">
    <X>73.561</X>
    <Y>30.474</Y>
    <Z>2098</Z>
  </point>
  <point index="1527">
    <X>32.250</X>
    <Y>53.911</Y>
    <Z>2019</Z>
  </point>
  <point index="1528">
    <X>100.789</X>
    <Y>17.798</Y>
    <Z>2184</Z>
  </point>
  <point index="1529">
    <X>106.092</X>
    <Y>34.130</Y>
    <Z>2218</Z>
  </point>
  <point index="1530">
    <X>75.182</X>
    <Y>12.383</Y>
    <Z>2195</Z>
  </point>
  <point index="1531">
    <X>75.710</X>
    <Y>52.433</Y>
    <Z>2226</Z>
  </point>
  <point index="1532">
    <X>102.117</X>
    <Y>58.036</Y>
    <Z>2233</Z>
  </point>
  <point index="1533">
    <X>91.880</X>
    <Y>15.304</Y>
    <Z>2239</Z>
  </point>
  <point index="1534">
    <X>14.786</X>
    <Y>26.685</Y>
    <Z>2065</Z>
  </point>
  <point index="1535">
    <X>24.141</X>
    <Y>56.600</Y>
    <Z>2291</Z>
  </point>
  <point index="1536">
    <X>9.533</X>
    <Y>58.209</Y>
    <Z>2200</Z>
  </point>
  <point index="1537">
    <X>100.222</X>
    <Y>73.200</Y>
    <Z>2163</Z>
  </point>
  <point index="1538">
    <X>14.764</X>
    <Y>59.908</Y>
    <Z>2066</Z>
  </point>
  <point index="1539">
    <X>104.929</X>
    <Y>33.588</Y>
    <Z>2262</Z>
  </point>
  <point index="1540">
    <X>68.992</X>
    <Y>73.342</Y>
    <Z>2110</Z>
  </point>
  <point index="1541">
    <X>113.569</X>
    <Y>9.981</Y>
    <Z>2098</Z>
  </point>
  <point index="1542">
    <X>69.889</X>
    <Y>10.605</Y>
    <Z>2076</Z>
  </point>
  <point index="1543">
    <X>63.172</X>
    <Y>33.202</Y>
    <Z>2273</Z>
  </point>
  <point index="1544">
    <X>69.597</X>
    <Y>14.838</Y>
    <Z>2087</Z>
  </point>
  <point index="1545">
    <X>38.765</X>
    <Y>20.667</Y>
    <Z>2162</Z>
  </point>
  <point index="1546">
    <X>71.326</X>
    <Y>31.139</Y>
    <Z>2023</Z>
  </point>
  <point index="1547">
    <X>64.739</X>
    <Y>55.132</Y>
    <Z>2269</Z>
  </point>
  <point index="1548">
    <X>11.314</X>
    <Y>32.868</Y>
    <Z>2273</Z>
  </point>
  <point index="1549">
    <X>60.307</X>
    <Y>52.110</Y>
    <Z>2166</Z>
  </point>
  <point index="1550">
    <X>36.171</X>
    <Y>65.121</Y>
    <Z>2254</Z>
  </point>
  <point index="1551">
    <X>31.422</X>
    <Y>55.499</Y>
    <Z>2019</Z>
  </point>
  <point index="1552">
    <X>24.251</X>
    <Y>17.317</Y>
    <Z>2287</Z>
  </point>
  <point index="1553">
    <X>116.793</X>
    <Y>33.209</Y>
    <Z>2291</Z>
  </point>
  <point index="1554">
    <X>53.866</X>
    <Y>37.928</Y>
    <Z>2120</Z>
  </point>
  <point index="1555">
    <X>33.854</X>
    <Y>35.601</Y>
    <Z>2115</Z>
  </point>
  <point index="1556">
    <X>107.704</X>
    <Y>77.010</Y>
    <Z>2158</Z>
  </point>
  <point index="1557">
    <X>110.334</X>
    <Y>36.747</Y>
    <Z>2060</Z>
  </point>
  <point index="1558">
    <X>38.860</X>
    <Y>52.956</Y>
    <Z>2155</Z>
  </point>
  <point index="1559">
    <X>32.830</X>
    <Y>24.794</Y>
    <Z>2054</Z>
  </point>
  <point index="1560">
    <X>107.007</X>
    <Y>76.696</Y>
    <Z>2184</Z>
  </point>
  <point index="1561">
    <X>16.220</X>
    <Y>53.667</Y>
    <Z>2013</Z>
  </point>
  <point index="1562">
    <X>97.627</X>
    <Y>53.438</Y>
    <Z>2066</Z>
  </point>
  <point index="1563">
    <X>77.952</X>
    <Y>29.440</Y>
    <Z>2224</Z>
  </point>
  <point index="1564">
    <X>97.969</X>
    <Y>38.189</Y>
    <Z>2078</Z>
  </point>
  <point index="1565">
    <X>65.709</X>
    <Y>79.027</Y>
    <Z>2232</Z>
  </point>
  <point index="1566">
    <X>27.186</X>
    <Y>22.986</Y>
    <Z>2177</Z>
  </point>
  <point index="1567">
    <X>115.799</X>
    <Y>25.396</Y>
    <Z>2232</Z>
  </point>
  <point index="1568">
    <X>71.795</X>
    <Y>18.442</Y>
    <Z>2005</Z>
  </point>
  <point index="1569">
    <X>61.980</X>
    <Y>40.860</Y>
    <Z>2228</Z>
  </point>
  <point index="1570">
    <X>74.952</X>
    <Y>48.747</Y>
    <Z>2181</Z>
  </point>
  <point index="1571">
    <X>103.076</X>
    <Y>36.033</Y>
    <Z>2269</Z>
  </point>
  <point index="1572">
    <X>9.712</X>
    <Y>68.346</Y>
    <Z>2213</Z>
  </point>
  <point index="1573">
    <X>10.868</X>
    <Y>12.205</Y>
    <Z>2300</Z>
  </point>
  <point index="1574">
    <X>51.834</X>
    <Y>31.996</Y>
    <Z>2242</Z>
  </point>
  <point index="1575">
    <X>102.197</X>
    <Y>66.900</Y>
    <Z>2236</Z>
  </point>
  <point index="1576">
    <X>61.969</X>
    <Y>19.476</Y>
    <Z>2228</Z>
  </point>
  <point index="1577">
    <X>69.005</X>
    <Y>28.915</Y>
    <Z>2109</Z>
  </point>
  <point index="1578">
    <X>34.836</X>
    <Y>27.754</Y>
    <Z>2174</Z>
  </point>
  <point index="1579">
    <X>18.190</X>
    <Y>54.062</Y>
    <Z>2087</Z>
  </point>
  <point index="1580">
    <X>22.795</X>
    <Y>30.669</Y>
    <Z>2259</Z>
  </point>
  <point index="1581">
    <X>107.365</X>
    <Y>17.644</Y>
    <Z>2171</Z>
  </point>
  <point index="1582">
    <X>108.951</X>
    <Y>36.741</Y>
    <Z>2111</Z>
  </point>
  <point index="1583">
    <X>102.591</X>
    <Y>68.884</Y>
    <Z>2251</Z>
  </point>
  <point index="1584">
    <X>95.562</X>
    <Y>52.811</Y>
    <Z>2018</Z>
  </point>
  <point index="1585">
    <X>63.584</X>
    <Y>11.333</Y>
    <Z>2288</Z>
  </point>
  <point index="1586">
    <X>93.986</X>
    <Y>65.858</Y>
    <Z>2113</Z>
  </point>
  <point index="1587">
    <X>73.047</X>
    <Y>12.891</Y>
    <Z>2067</Z>
  </point>
  <point index="1588">
    <X>113.730</X>
    <Y>37.766</Y>
    <Z>2108</Z>
  </point>
  <point index="1589">
    <X>59.564</X>
    <Y>57.913</Y>
    <Z>2138</Z>
  </point>
  <point index="1590">
    <X>18.489</X>
    <Y>51.326</Y>
    <Z>2098</Z>
  </point>
  <point index="1591">
    <X>57.581</X>
    <Y>60.798</Y>
    <Z>2064</Z>
  </point>
  <point index="1592">
    <X>58.063</X>
    <Y>34.712</Y>
    <Z>2082</Z>
  </point>
  <point index="1593">
    <X>19.866</X>
    <Y>72.491</Y>
    <Z>2149</Z>
  </point>
  <point index="1594">
    <X>115.580</X>
    <Y>23.941</Y>
    <Z>2219</Z>
  </point>
  <point index="1595">
    <X>104.967</X>
    <Y>51.787</Y>
    <Z>2260</Z>
  </point>
  <point index="1596">
    <X>60.392</X>
    <Y>66.020</Y>
    <Z>2169</Z>
  </point>
  <point index="1597">
    <X>20.548</X>
    <Y>34.079</Y>
    <Z>2175</Z>
  </point>
  <point index="1598">
    <X>35.700</X>
    <Y>17.989</Y>
    <Z>2226</Z>
  </point>
  <point index="1599">
    <X>62.636</X>
    <Y>57.031</Y>
    <Z>2253</Z>
  </point>
  <point index="1600">
    <X>58.512</X>
    <Y>13.575</Y>
    <Z>2099</Z>
  </point>
  <point index="1601">
    <X>64.008</X>
    <Y>47.770</Y>
    <Z>2296</Z>
  </point>
  <point index="1602">
    <X>70.103</X>
    <Y>73.940</Y>
    <Z>2068</Z>
  </point>
  <point index="1603">
    <X>97.464</X>
    <Y>8.873</Y>
    <Z>2060</Z>
  </point>
  <point index="1604">
    <X>22.628</X>
    <Y>50.237</Y>
    <Z>2252</Z>
  </point>
  <point index="1605">
    <X>24.609</X>
    <Y>30.722</Y>
    <Z>2274</Z>
  </point>
  <point index="1606">
    <X>100.282</X>
    <Y>47.822</Y>
    <Z>2165</Z>
  </point>
  <point index="1607">
    <X>26.191</X>
    <Y>12.962</Y>
    <Z>2214</Z>
  </point>
  <point index="1608">
    <X>12.300</X>
    <Y>21.621</Y>
    <Z>2214</Z>
  </point>
  <point index="1609">
    <X>53.602</X>
    <Y>72.754</Y>
    <Z>2136</Z>
  </point>
  <point index="1610">
    <X>50.984</X>
    <Y>12.369</Y>
    <Z>2293</Z>
  </point>
  <point index="1611">
    <X>33.612</X>
    <Y>74.230</Y>
    <Z>2101</Z>
  </point>
  <point index="1612">
    <X>21.251</X>
    <Y>69.186</Y>
    <Z>2201</Z>
  </point>
  <point index="1613">
    <X>32.234</X>
    <Y>52.713</Y>
    <Z>2018</Z>
  </point>
  <point index="1614">
    <X>27.583</X>
    <Y>77.322</Y>
    <Z>2162</Z>
  </point>
  <point index="1615">
    <X>51.014</X>
    <Y>35.314</Y>
    <Z>2291</Z>
  </point>
  <point index="1616">
    <X>120.233</X>
    <Y>24.426</Y>
    <Z>2052</Z>
  </point>
  <point index="1617">
    <X>92.908</X>
    <Y>17.603</Y>
    <Z>2177</Z>
  </point>
  <point index="1618">
    <X>95.730</X>
    <Y>23.662</Y>
    <Z>2008</Z>
  </point>
  <point index="1619">
    <X>111.504</X>
    <Y>74.350</Y>
    <Z>2016</Z>
  </point>
  <point index="1620">
    <X>96.711</X>
    <Y>72.578</Y>
    <Z>2031</Z>
  </point>
  <point index="1621">
    <X>11.686</X>
    <Y>31.115</Y>
    <Z>2251</Z>
  </point>
  <point index="1622">
    <X>67.805</X>
    <Y>39.192</Y>
    <Z>2154</Z>
  </point>
  <point index="1623">
    <X>31.011</X>
    <Y>48.863</Y>
    <Z>2034</Z>
  </point>
  <point index="1624">
    <X>20.875</X>
    <Y>39.901</Y>
    <Z>2187</Z>
  </point>
  <point index="1625">
    <X>32.861</X>
    <Y>14.216</Y>
    <Z>2056</Z>
  </point>
  <point index="1626">
    <X>54.508</X>
    <Y>24.258</Y>
    <Z>2082</Z>
  </point>
  <point index="1627">
    <X>70.831</X>
    <Y>76.560</Y>
    <Z>2041</Z>
  </point>
  <point index="1628">
    <X>19.421</X>
    <Y>66.193</Y>
    <Z>2133</Z>
  </point>
  <point index="1629">
    <X>31.536</X>
    <Y>24.312</Y>
    <Z>2015</Z>
  </point>
  <point index="1630">
    <X>68.116</X>
    <Y>37.965</Y>
    <Z>2143</Z>
  </point>
  <point index="1631">
    <X>66.291</X>
    <Y>64.646</Y>
    <Z>2211</Z>
  </point>
  <point index="1632">
    <X>105.113</X>
    <Y>76.365</Y>
    <Z>2255</Z>
  </point>
  <point index="1633">
    <X>102.537</X>
    <Y>58.907</Y>
    <Z>2249</Z>
  </point>
  <point index="1634">
    <X>107.960</X>
    <Y>31.459</Y>
    <Z>2148</Z>
  </point>
  <point index="1635">
    <X>23.174</X>
    <Y>64.350</Y>
    <Z>2273</Z>
  </point>
  <point index="1636">
    <X>73.098</X>
    <Y>48.813</Y>
    <Z>2070</Z>
  </point>
  <point index="1637">
    <X>55.102</X>
    <Y>35.917</Y>
    <Z>2046</Z>
  </point>
  <point index="1638">
    <X>9.994</X>
    <Y>53.062</Y>
    <Z>2235</Z>
  </point>
  <point index="1639">
    <X>93.804</X>
    <Y>30.357</Y>
    <Z>2124</Z>
  </point>
  <point index="1640">
    <X>21.635</X>
    <Y>55.625</Y>
    <Z>2215</Z>
  </point>
  <point index="1641">
    <X>53.961</X>
    <Y>66.136</Y>
    <Z>2114</Z>
  </point>
  <point index="1642">
    <X>61.457</X>
    <Y>9.451</Y>
    <Z>2209</Z>
  </point>
  <point index="1643">
    <X>49.836</X>
    <Y>33.696</Y>
    <Z>2223</Z>
  </point>
  <point index="1644">
    <X>67.555</X>
    <Y>60.161</Y>
    <Z>2163</Z>
  </point>
  <point index="1645">
    <X>87.966</X>
    <Y>66.962</Y>
    <Z>2082</Z>
  </point>
  <point index="1646">
    <X>55.087</X>
    <Y>71.646</Y>
    <Z>2047</Z>
  </point>
  <point index="1647">
    <X>14.205</X>
    <Y>50.788</Y>
    <Z>2100</Z>
  </point>
  <point index="1648">
    <X>10.829</X>
    <Y>56.624</Y>
    <Z>2298</Z>
  </point>
  <point index="1649">
    <X>116.693</X>
    <Y>62.417</Y>
    <Z>2285</Z>
  </point>
  <point index="1650">
    <X>15.794</X>
    <Y>63.111</Y>
    <Z>2004</Z>
  </point>
  <point index="1651">
    <X>51.294</X>
    <Y>16.084</Y>
    <Z>2274</Z>
  </point>
  <point index="1652">
    <X>21.561</X>
    <Y>64.762</Y>
    <Z>2213</Z>
  </point>
  <point index="1653">
    <X>97.925</X>
    <Y>54.087</Y>
    <Z>2077</Z>
  </point>
  <point index="1654">
    <X>59.707</X>
    <Y>16.981</Y>
    <Z>2143</Z>
  </point>
  <point index="1655">
    <X>20.256</X>
    <Y>25.119</Y>
    <Z>2164</Z>
  </point>
  <point index="1656">
    <X>88.275</X>
    <Y>15.835</Y>
    <Z>2105</Z>
  </point>
  <point index="1657">
    <X>60.316</X>
    <Y>29.437</Y>
    <Z>2166</Z>
  </point>
  <point index="1658">
    <X>24.617</X>
    <Y>9.457</Y>
    <Z>2273</Z>
  </point>
  <point index="1659">
    <X>94.988</X>
    <Y>66.111</Y>
    <Z>2053</Z>
  </point>
  <point index="1660">
    <X>57.440</X>
    <Y>76.629</Y>
    <Z>2059</Z>
  </point>
  <point index="1661">
    <X>113.727</X>
    <Y>36.185</Y>
    <Z>2108</Z>
  </point>
  <point index="1662">
    <X>8.563</X>
    <Y>57.426</Y>
    <Z>2127</Z>
  </point>
  <point index="1663">
    <X>25.645</X>
    <Y>76.040</Y>
    <Z>2235</Z>
  </point>
  <point index="1664">
    <X>11.198</X>
    <Y>59.851</Y>
    <Z>2280</Z>
  </point>
  <point index="1665">
    <X>101.569</X>
    <Y>73.466</Y>
    <Z>2213</Z>
  </point>
  <point index="1666">
    <X>76.468</X>
    <Y>17.743</Y>
    <Z>2272</Z>
  </point>
  <point index="1667">
    <X>58.178</X>
    <Y>74.348</Y>
    <Z>2086</Z>
  </point>
  <point index="1668">
    <X>60.853</X>
    <Y>44.808</Y>
    <Z>2186</Z>
  </point>
  <point index="1669">
    <X>23.737</X>
    <Y>76.955</Y>
    <Z>2294</Z>
  </point>
  <point index="1670">
    <X>107.149</X>
    <Y>25.305</Y>
    <Z>2179</Z>
  </point>
  <point index="1671">
    <X>23.472</X>
    <Y>10.435</Y>
    <Z>2284</Z>
  </point>
  <point index="1672">
    <X>89.852</X>
    <Y>61.157</Y>
    <Z>2224</Z>
  </point>
  <point index="1673">
    <X>58.666</X>
    <Y>72.618</Y>
    <Z>2104</Z>
  </point>
  <point index="1674">
    <X>92.234</X>
    <Y>14.362</Y>
    <Z>2218</Z>
  </point>
  <point index="1675">
    <X>67.215</X>
    <Y>29.546</Y>
    <Z>2176</Z>
  </point>
  <point index="1676">
    <X>97.829</X>
    <Y>71.910</Y>
    <Z>2073</Z>
  </point>
  <point index="1677">
    <X>28.341</X>
    <Y>33.979</Y>
    <Z>2134</Z>
  </point>
  <point index="1678">
    <X>40.737</X>
    <Y>23.233</Y>
    <Z>2014</Z>
  </point>
  <point index="1679">
    <X>75.131</X>
    <Y>24.525</Y>
    <Z>2192</Z>
  </point>
  <point index="1680">
    <X>49.387</X>
    <Y>18.601</Y>
    <Z>2189</Z>
  </point>
  <point index="1681">
    <X>19.836</X>
    <Y>60.602</Y>
    <Z>2148</Z>
  </point>
  <point index="1682">
    <X>63.372</X>
    <Y>67.522</Y>
    <Z>2280</Z>
  </point>
  <point index="1683">
    <X>100.225</X>
    <Y>46.153</Y>
    <Z>2163</Z>
  </point>
  <point index="1684">
    <X>26.430</X>
    <Y>78.205</Y>
    <Z>2205</Z>
  </point>
  <point index="1685">
    <X>105.528</X>
    <Y>8.809</Y>
    <Z>2239</Z>
  </point>
  <point index="1686">
    <X>101.454</X>
    <Y>53.181</Y>
    <Z>2209</Z>
  </point>
  <point index="1687">
    <X>76.719</X>
    <Y>72.260</Y>
    <Z>2287</Z>
  </point>
  <point index="1688">
    <X>38.368</X>
    <Y>31.496</Y>
    <Z>2192</Z>
  </point>
  <point index="1689">
    <X>65.963</X>
    <Y>36.312</Y>
    <Z>2223</Z>
  </point>
  <point index="1690">
    <X>113.214</X>
    <Y>64.061</Y>
    <Z>2077</Z>
  </point>
  <point index="1691">
    <X>73.881</X>
    <Y>29.195</Y>
    <Z>2117</Z>
  </point>
  <point index="1692">
    <X>26.190</X>
    <Y>26.716</Y>
    <Z>2214</Z>
  </point>
  <point index="1693">
    <X>9.936</X>
    <Y>63.767</Y>
    <Z>2230</Z>
  </point>
  <point index="1694">
    <X>95.586</X>
    <Y>57.026</Y>
    <Z>2017</Z>
  </point>
  <point index="1695">
    <X>65.396</X>
    <Y>15.698</Y>
    <Z>2244</Z>
  </point>
  <point index="1696">
    <X>55.672</X>
    <Y>12.266</Y>
    <Z>2012</Z>
  </point>
  <point index="1697">
    <X>33.345</X>
    <Y>50.320</Y>
    <Z>2085</Z>
  </point>
  <point index="1698">
    <X>116.697</X>
    <Y>68.239</Y>
    <Z>2285</Z>
  </point>
  <point index="1699">
    <X>21.423</X>
    <Y>47.023</Y>
    <Z>2207</Z>
  </point>
  <point index="1700">
    <X>14.220</X>
    <Y>34.708</Y>
    <Z>2099</Z>
  </point>
  <point index="1701">
    <X>111.874</X>
    <Y>65.729</Y>
    <Z>2002</Z>
  </point>
  <point index="1702">
    <X>18.811</X>
    <Y>23.989</Y>
    <Z>2110</Z>
  </point>
  <point index="1703">
    <X>52.193</X>
    <Y>73.613</Y>
    <Z>2220</Z>
  </point>
  <point index="1704">
    <X>38.576</X>
    <Y>57.159</Y>
    <Z>2177</Z>
  </point>
  <point index="1705">
    <X>101.720</X>
    <Y>27.471</Y>
    <Z>2219</Z>
  </point>
  <point index="1706">
    <X>18.954</X>
    <Y>31.918</Y>
    <Z>2115</Z>
  </point>
  <point index="1707">
    <X>36.084</X>
    <Y>17.213</Y>
    <Z>2249</Z>
  </point>
  <point index="1708">
    <X>77.592</X>
    <Y>18.760</Y>
    <Z>2251</Z>
  </point>
  <point index="1709">
    <X>90.584</X>
    <Y>23.102</Y>
    <Z>2279</Z>
  </point>
  <point index="1710">
    <X>71.208</X>
    <Y>23.589</Y>
    <Z>2027</Z>
  </point>
  <point index="1711">
    <X>79.391</X>
    <Y>65.348</Y>
    <Z>2115</Z>
  </point>
  <point index="1712">
    <X>28.812</X>
    <Y>25.581</Y>
    <Z>2117</Z>
  </point>
  <point index="1713">
    <X>68.474</X>
    <Y>27.988</Y>
    <Z>2129</Z>
  </point>
  <point index="1714">
    <X>96.175</X>
    <Y>34.266</Y>
    <Z>2011</Z>
  </point>
  <point index="1715">
    <X>20.184</X>
    <Y>77.175</Y>
    <Z>2161</Z>
  </point>
  <point index="1716">
    <X>87.817</X>
    <Y>26.154</Y>
    <Z>2071</Z>
  </point>
  <point index="1717">
    <X>68.280</X>
    <Y>61.194</Y>
    <Z>2136</Z>
  </point>
  <point index="1718">
    <X>68.690</X>
    <Y>37.438</Y>
    <Z>2121</Z>
  </point>
  <point index="1719">
    <X>78.285</X>
    <Y>59.052</Y>
    <Z>2199</Z>
  </point>
  <point index="1720">
    <X>70.868</X>
    <Y>39.313</Y>
    <Z>2040</Z>
  </point>
  <point index="1721">
    <X>49.357</X>
    <Y>19.478</Y>
    <Z>2187</Z>
  </point>
  <point index="1722">
    <X>115.583</X>
    <Y>69.225</Y>
    <Z>2219</Z>
  </point>
  <point index="1723">
    <X>10.535</X>
    <Y>19.986</Y>
    <Z>2276</Z>
  </point>
  <point index="1724">
    <X>96.951</X>
    <Y>22.909</Y>
    <Z>2040</Z>
  </point>
  <point index="1725">
    <X>87.751</X>
    <Y>67.116</Y>
    <Z>2066</Z>
  </point>
  <point index="1726">
    <X>28.029</X>
    <Y>53.154</Y>
    <Z>2146</Z>
  </point>
  <point index="1727">
    <X>76.024</X>
    <Y>55.469</Y>
    <Z>2245</Z>
  </point>
  <point index="1728">
    <X>33.040</X>
    <Y>26.297</Y>
    <Z>2066</Z>
  </point>
  <point index="1729">
    <X>67.860</X>
    <Y>32.638</Y>
    <Z>2152</Z>
  </point>
  <point index="1730">
    <X>35.631</X>
    <Y>54.673</Y>
    <Z>2222</Z>
  </point>
  <point index="1731">
    <X>101.117</X>
    <Y>29.053</Y>
    <Z>2196</Z>
  </point>
  <point index="1732">
    <X>96.906</X>
    <Y>61.019</Y>
    <Z>2039</Z>
  </point>
  <point index="1733">
    <X>13.084</X>
    <Y>49.093</Y>
    <Z>2167</Z>
  </point>
  <point index="1734">
    <X>98.522</X>
    <Y>26.918</Y>
    <Z>2099</Z>
  </point>
  <point index="1735">
    <X>30.083</X>
    <Y>64.626</Y>
    <Z>2069</Z>
  </point>
  <point index="1736">
    <X>70.482</X>
    <Y>26.132</Y>
    <Z>2054</Z>
  </point>
  <point index="1737">
    <X>98.787</X>
    <Y>32.766</Y>
    <Z>2109</Z>
  </point>
  <point index="1738">
    <X>32.411</X>
    <Y>71.961</Y>
    <Z>2029</Z>
  </point>
  <point index="1739">
    <X>102.318</X>
    <Y>45.747</Y>
    <Z>2241</Z>
  </point>
  <point index="1740">
    <X>21.757</X>
    <Y>8.556</Y>
    <Z>2220</Z>
  </point>
  <point index="1741">
    <X>9.712</X>
    <Y>32.439</Y>
    <Z>2214</Z>
  </point>
  <point index="1742">
    <X>108.685</X>
    <Y>55.990</Y>
    <Z>2121</Z>
  </point>
  <point index="1743">
    <X>38.296</X>
    <Y>59.969</Y>
    <Z>2198</Z>
  </point>
  <point index="1744">
    <X>30.561</X>
    <Y>23.267</Y>
    <Z>2051</Z>
  </point>
  <point index="1745">
    <X>70.455</X>
    <Y>15.530</Y>
    <Z>2055</Z>
  </point>
  <point index="1746">
    <X>97.703</X>
    <Y>36.710</Y>
    <Z>2069</Z>
  </point>
  <point index="1747">
    <X>101.794</X>
    <Y>78.211</Y>
    <Z>2221</Z>
  </point>
  <point index="1748">
    <X>37.654</X>
    <Y>68.521</Y>
    <Z>2246</Z>
  </point>
  <point index="1749">
    <X>102.445</X>
    <Y>26.992</Y>
    <Z>2246</Z>
  </point>
  <point index="1750">
    <X>31.158</X>
    <Y>72.671</Y>
    <Z>2029</Z>
  </point>
  <point index="1751">
    <X>120.428</X>
    <Y>26.950</Y>
    <Z>2037</Z>
  </point>
  <point index="1752">
    <X>109.867</X>
    <Y>70.328</Y>
    <Z>2077</Z>
  </point>
  <point index="1753">
    <X>67.368</X>
    <Y>48.561</Y>
    <Z>2170</Z>
  </point>
  <point index="1754">
    <X>104.289</X>
    <Y>39.350</Y>
    <Z>2285</Z>
  </point>
  <point index="1755">
    <X>65.505</X>
    <Y>35.014</Y>
    <Z>2240</Z>
  </point>
  <point index="1756">
    <X>35.876</X>
    <Y>52.021</Y>
    <Z>2236</Z>
  </point>
  <point index="1757">
    <X>113.512</X>
    <Y>10.354</Y>
    <Z>2095</Z>
  </point>
  <point index="1758">
    <X>14.093</X>
    <Y>33.467</Y>
    <Z>2106</Z>
  </point>
  <point index="1759">
    <X>65.506</X>
    <Y>15.606</Y>
    <Z>2240</Z>
  </point>
  <point index="1760">
    <X>30.246</X>
    <Y>70.794</Y>
    <Z>2063</Z>
  </point>
  <point index="1761">
    <X>19.962</X>
    <Y>25.547</Y>
    <Z>2153</Z>
  </point>
  <point index="1762">
    <X>30.962</X>
    <Y>28.396</Y>
    <Z>2036</Z>
  </point>
  <point index="1763">
    <X>35.230</X>
    <Y>25.543</Y>
    <Z>2198</Z>
  </point>
  <point index="1764">
    <X>74.689</X>
    <Y>59.112</Y>
    <Z>2165</Z>
  </point>
  <point index="1765">
    <X>98.325</X>
    <Y>55.845</Y>
    <Z>2092</Z>
  </point>
  <point index="1766">
    <X>37.984</X>
    <Y>16.736</Y>
    <Z>2221</Z>
  </point>
  <point index="1767">
    <X>60.290</X>
    <Y>78.554</Y>
    <Z>2165</Z>
  </point>
  <point index="1768">
    <X>17.183</X>
    <Y>67.819</Y>
    <Z>2049</Z>
  </point>
  <point index="1769">
    <X>113.887</X>
    <Y>59.644</Y>
    <Z>2117</Z>
  </point>
  <point index="1770">
    <X>61.086</X>
    <Y>39.019</Y>
    <Z>2195</Z>
  </point>
  <point index="1771">
    <X>61.872</X>
    <Y>75.651</Y>
    <Z>2224</Z>
  </point>
  <point index="1772">
    <X>92.215</X>
    <Y>33.784</Y>
    <Z>2219</Z>
  </point>
  <point index="1773">
    <X>77.787</X>
    <Y>28.066</Y>
    <Z>2236</Z>
  </point>
  <point index="1774">
    <X>26.325</X>
    <Y>6.491</Y>
    <Z>2209</Z>
  </point>
  <point index="1775">
    <X>116.450</X>
    <Y>17.316</Y>
    <Z>2271</Z>
  </point>
  <point index="1776">
    <X>61.744</X>
    <Y>24.189</Y>
    <Z>2219</Z>
  </point>
  <point index="1777">
    <X>103.910</X>
    <Y>54.083</Y>
    <Z>2300</Z>
  </point>
  <point index="1778">
    <X>48.482</X>
    <Y>56.351</Y>
    <Z>2121</Z>
  </point>
  <point index="1779">
    <X>71.562</X>
    <Y>26.161</Y>
    <Z>2014</Z>
  </point>
  <point index="1780">
    <X>74.409</X>
    <Y>14.013</Y>
    <Z>2148</Z>
  </point>
  <point index="1781">
    <X>95.964</X>
    <Y>16.340</Y>
    <Z>2004</Z>
  </point>
  <point index="1782">
    <X>71.972</X>
    <Y>56.471</Y>
    <Z>2002</Z>
  </point>
  <point index="1783">
    <X>109.021</X>
    <Y>53.057</Y>
    <Z>2109</Z>
  </point>
  <point index="1784">
    <X>108.004</X>
    <Y>40.704</Y>
    <Z>2147</Z>
  </point>
  <point index="1785">
    <X>69.633</X>
    <Y>10.070</Y>
    <Z>2086</Z>
  </point>
  <point index="1786">
    <X>32.949</X>
    <Y>59.191</Y>
    <Z>2061</Z>
  </point>
  <point index="1787">
    <X>20.363</X>
    <Y>73.408</Y>
    <Z>2168</Z>
  </point>
  <point index="1788">
    <X>61.199</X>
    <Y>19.296</Y>
    <Z>2199</Z>
  </point>
  <point index="1789">
    <X>99.246</X>
    <Y>71.140</Y>
    <Z>2126</Z>
  </point>
  <point index="1790">
    <X>18.963</X>
    <Y>15.869</Y>
    <Z>2116</Z>
  </point>
  <point index="1791">
    <X>67.707</X>
    <Y>40.015</Y>
    <Z>2158</Z>
  </point>
  <point index="1792">
    <X>105.280</X>
    <Y>54.956</Y>
    <Z>2248</Z>
  </point>
  <point index="1793">
    <X>37.802</X>
    <Y>68.793</Y>
    <Z>2235</Z>
  </point>
  <point index="1794">
    <X>19.795</X>
    <Y>46.459</Y>
    <Z>2147</Z>
  </point>
  <point index="1795">
    <X>28.376</X>
    <Y>21.304</Y>
    <Z>2133</Z>
  </point>
  <point index="1796">
    <X>52.327</X>
    <Y>18.414</Y>
    <Z>2212</Z>
  </point>
  <point index="1797">
    <X>90.515</X>
    <Y>22.754</Y>
    <Z>2274</Z>
  </point>
  <point index="1798">
    <X>53.772</X>
    <Y>69.619</Y>
    <Z>2126</Z>
  </point>
  <point index="1799">
    <X>55.350</X>
    <Y>10.063</Y>
    <Z>2031</Z>
  </point>
  <point index="1800">
    <X>103.445</X>
    <Y>34.728</Y>
    <Z>2283</Z>
  </point>
  <point index="1801">
    <X>91.063</X>
    <Y>53.353</Y>
    <Z>2288</Z>
  </point>
  <point index="1802">
    <X>98.136</X>
    <Y>72.161</Y>
    <Z>2085</Z>
  </point>
  <point index="1803">
    <X>32.851</X>
    <Y>72.731</Y>
    <Z>2055</Z>
  </point>
  <point index="1804">
    <X>55.702</X>
    <Y>23.145</Y>
    <Z>2010</Z>
  </point>
  <point index="1805">
    <X>110.397</X>
    <Y>17.256</Y>
    <Z>2057</Z>
  </point>
  <point index="1806">
    <X>33.277</X>
    <Y>31.729</Y>
    <Z>2081</Z>
  </point>
  <point index="1807">
    <X>56.358</X>
    <Y>51.440</Y>
    <Z>2018</Z>
  </point>
  <point index="1808">
    <X>10.935</X>
    <Y>15.990</Y>
    <Z>2295</Z>
  </point>
  <point index="1809">
    <X>71.292</X>
    <Y>72.925</Y>
    <Z>2024</Z>
  </point>
  <point index="1810">
    <X>22.980</X>
    <Y>68.700</Y>
    <Z>2266</Z>
  </point>
  <point index="1811">
    <X>113.420</X>
    <Y>33.300</Y>
    <Z>2089</Z>
  </point>
  <point index="1812">
    <X>8.325</X>
    <Y>68.209</Y>
    <Z>2109</Z>
  </point>
  <point index="1813">
    <X>15.067</X>
    <Y>47.144</Y>
    <Z>2048</Z>
  </point>
  <point index="1814">
    <X>112.742</X>
    <Y>76.300</Y>
    <Z>2049</Z>
  </point>
  <point index="1815">
    <X>111.210</X>
    <Y>54.828</Y>
    <Z>2027</Z>
  </point>
  <point index="1816">
    <X>113.269</X>
    <Y>57.709</Y>
    <Z>2080</Z>
  </point>
  <point index="1817">
    <X>8.633</X>
    <Y>26.843</Y>
    <Z>2132</Z>
  </point>
  <point index="1818">
    <X>73.096</X>
    <Y>69.623</Y>
    <Z>2070</Z>
  </point>
  <point index="1819">
    <X>117.594</X>
    <Y>22.924</Y>
    <Z>2251</Z>
  </point>
  <point index="1820">
    <X>107.105</X>
    <Y>48.809</Y>
    <Z>2180</Z>
  </point>
  <point index="1821">
    <X>90.105</X>
    <Y>13.906</Y>
    <Z>2243</Z>
  </point>
  <point index="1822">
    <X>114.228</X>
    <Y>67.173</Y>
    <Z>2138</Z>
  </point>
  <point index="1823">
    <X>69.122</X>
    <Y>23.701</Y>
    <Z>2105</Z>
  </point>
  <point index="1824">
    <X>15.981</X>
    <Y>75.835</Y>
    <Z>2004</Z>
  </point>
  <point index="1825">
    <X>34.754</X>
    <Y>71.591</Y>
    <Z>2169</Z>
  </point>
  <point index="1826">
    <X>112.251</X>
    <Y>62.572</Y>
    <Z>2019</Z>
  </point>
  <point index="1827">
    <X>112.035</X>
    <Y>21.583</Y>
    <Z>2006</Z>
  </point>
  <point index="1828">
    <X>12.326</X>
    <Y>56.275</Y>
    <Z>2212</Z>
  </point>
  <point index="1829">
    <X>108.627</X>
    <Y>20.642</Y>
    <Z>2123</Z>
  </point>
  <point index="1830">
    <X>106.279</X>
    <Y>47.603</Y>
    <Z>2211</Z>
  </point>
  <point index="1831">
    <X>18.777</X>
    <Y>21.044</Y>
    <Z>2109</Z>
  </point>
  <point index="1832">
    <X>115.434</X>
    <Y>17.653</Y>
    <Z>2210</Z>
  </point>
  <point index="1833">
    <X>115.464</X>
    <Y>59.957</Y>
    <Z>2212</Z>
  </point>
  <point index="1834">
    <X>100.443</X>
    <Y>45.490</Y>
    <Z>2171</Z>
  </point>
  <point index="1835">
    <X>116.797</X>
    <Y>18.131</Y>
    <Z>2291</Z>
  </point>
  <point index="1836">
    <X>49.456</X>
    <Y>53.273</Y>
    <Z>2194</Z>
  </point>
  <point index="1837">
    <X>98.167</X>
    <Y>26.144</Y>
    <Z>2086</Z>
  </point>
  <point index="1838">
    <X>97.992</X>
    <Y>35.444</Y>
    <Z>2079</Z>
  </point>
  <point index="1839">
    <X>16.317</X>
    <Y>50.190</Y>
    <Z>2017</Z>
  </point>
  <point index="1840">
    <X>56.266</X>
    <Y>63.781</Y>
    <Z>2015</Z>
  </point>
  <point index="1841">
    <X>69.163</X>
    <Y>75.819</Y>
    <Z>2103</Z>
  </point>
  <point index="1842">
    <X>16.430</X>
    <Y>61.923</Y>
    <Z>2021</Z>
  </point>
  <point index="1843">
    <X>32.138</X>
    <Y>71.446</Y>
    <Z>2012</Z>
  </point>
  <point index="1844">
    <X>51.608</X>
    <Y>14.558</Y>
    <Z>2255</Z>
  </point>
  <point index="1845">
    <X>59.295</X>
    <Y>18.624</Y>
    <Z>2128</Z>
  </point>
  <point index="1846">
    <X>107.392</X>
    <Y>15.846</Y>
    <Z>2170</Z>
  </point>
  <point index="1847">
    <X>92.234</X>
    <Y>18.699</Y>
    <Z>2218</Z>
  </point>
  <point index="1848">
    <X>106.782</X>
    <Y>51.856</Y>
    <Z>2192</Z>
  </point>
  <point index="1849">
    <X>26.456</X>
    <Y>39.782</Y>
    <Z>2205</Z>
  </point>
  <point index="1850">
    <X>17.592</X>
    <Y>7.799</Y>
    <Z>2064</Z>
  </point>
  <point index="1851">
    <X>75.544</X>
    <Y>71.460</Y>
    <Z>2216</Z>
  </point>
  <point index="1852">
    <X>17.680</X>
    <Y>50.945</Y>
    <Z>2068</Z>
  </point>
  <point index="1853">
    <X>61.986</X>
    <Y>66.999</Y>
    <Z>2228</Z>
  </point>
  <point index="1854">
    <X>49.811</X>
    <Y>24.321</Y>
    <Z>2221</Z>
  </point>
  <point index="1855">
    <X>71.235</X>
    <Y>19.302</Y>
    <Z>2026</Z>
  </point>
  <point index="1856">
    <X>57.405</X>
    <Y>69.954</Y>
    <Z>2057</Z>
  </point>
  <point index="1857">
    <X>61.096</X>
    <Y>46.186</Y>
    <Z>2195</Z>
  </point>
  <point index="1858">
    <X>21.703</X>
    <Y>7.204</Y>
    <Z>2218</Z>
  </point>
  <point index="1859">
    <X>69.887</X>
    <Y>38.312</Y>
    <Z>2076</Z>
  </point>
  <point index="1860">
    <X>108.032</X>
    <Y>24.943</Y>
    <Z>2146</Z>
  </point>
  <point index="1861">
    <X>28.448</X>
    <Y>47.470</Y>
    <Z>2130</Z>
  </point>
  <point index="1862">
    <X>109.234</X>
    <Y>57.184</Y>
    <Z>2101</Z>
  </point>
  <point index="1863">
    <X>40.212</X>
    <Y>24.734</Y>
    <Z>2053</Z>
  </point>
  <point index="1864">
    <X>27.907</X>
    <Y>73.597</Y>
    <Z>2150</Z>
  </point>
  <point index="1865">
    <X>117.291</X>
    <Y>52.433</Y>
    <Z>2274</Z>
  </point>
  <point index="1866">
    <X>33.081</X>
    <Y>19.078</Y>
    <Z>2069</Z>
  </point>
  <point index="1867">
    <X>94.083</X>
    <Y>18.580</Y>
    <Z>2107</Z>
  </point>
  <point index="1868">
    <X>100.157</X>
    <Y>73.827</Y>
    <Z>2160</Z>
  </point>
  <point index="1869">
    <X>22.107</X>
    <Y>22.398</Y>
    <Z>2233</Z>
  </point>
  <point index="1870">
    <X>21.695</X>
    <Y>74.451</Y>
    <Z>2218</Z>
  </point>
  <point index="1871">
    <X>32.607</X>
    <Y>20.158</Y>
    <Z>2040</Z>
  </point>
  <point index="1872">
    <X>14.833</X>
    <Y>31.075</Y>
    <Z>2062</Z>
  </point>
  <point index="1873">
    <X>57.560</X>
    <Y>10.172</Y>
    <Z>2063</Z>
  </point>
  <point index="1874">
    <X>25.113</X>
    <Y>14.324</Y>
    <Z>2255</Z>
  </point>
  <point index="1875">
    <X>57.712</X>
    <Y>16.380</Y>
    <Z>2069</Z>
  </point>
  <point index="1876">
    <X>71.784</X>
    <Y>55.846</Y>
    <Z>2005</Z>
  </point>
  <point index="1877">
    <X>68.080</X>
    <Y>51.880</Y>
    <Z>2144</Z>
  </point>
  <point index="1878">
    <X>72.608</X>
    <Y>9.402</Y>
    <Z>2041</Z>
  </point>
  <point index="1879">
    <X>22.954</X>
    <Y>26.648</Y>
    <Z>2265</Z>
  </point>
  <point index="1880">
    <X>68.386</X>
    <Y>75.602</Y>
    <Z>2132</Z>
  </point>
  <point index="1881">
    <X>74.810</X>
    <Y>65.781</Y>
    <Z>2172</Z>
  </point>
  <point index="1882">
    <X>88.378</X>
    <Y>53.899</Y>
    <Z>2113</Z>
  </point>
  <point index="1883">
    <X>20.855</X>
    <Y>33.767</Y>
    <Z>2186</Z>
  </point>
  <point index="1884">
    <X>69.484</X>
    <Y>33.753</Y>
    <Z>2091</Z>
  </point>
  <point index="1885">
    <X>102.549</X>
    <Y>59.867</Y>
    <Z>2250</Z>
  </point>
  <point index="1886">
    <X>20.336</X>
    <Y>75.547</Y>
    <Z>2167</Z>
  </point>
  <point index="1887">
    <X>52.228</X>
    <Y>13.233</Y>
    <Z>2218</Z>
  </point>
  <point index="1888">
    <X>106.008</X>
    <Y>33.201</Y>
    <Z>2221</Z>
  </point>
  <point index="1889">
    <X>66.632</X>
    <Y>72.365</Y>
    <Z>2198</Z>
  </point>
  <point index="1890">
    <X>32.698</X>
    <Y>60.828</Y>
    <Z>2046</Z>
  </point>
  <point index="1891">
    <X>92.956</X>
    <Y>73.756</Y>
    <Z>2174</Z>
  </point>
  <point index="1892">
    <X>109.757</X>
    <Y>72.997</Y>
    <Z>2081</Z>
  </point>
  <point index="1893">
    <X>103.411</X>
    <Y>38.263</Y>
    <Z>2282</Z>
  </point>
  <point index="1894">
    <X>9.544</X>
    <Y>63.523</Y>
    <Z>2201</Z>
  </point>
  <point index="1895">
    <X>14.616</X>
    <Y>69.749</Y>
    <Z>2075</Z>
  </point>
  <point index="1896">
    <X>60.805</X>
    <Y>31.167</Y>
    <Z>2184</Z>
  </point>
  <point index="1897">
    <X>110.698</X>
    <Y>39.795</Y>
    <Z>2046</Z>
  </point>
  <point index="1898">
    <X>7.925</X>
    <Y>59.593</Y>
    <Z>2079</Z>
  </point>
  <point index="1899">
    <X>22.930</X>
    <Y>60.362</Y>
    <Z>2264</Z>
  </point>
  <point index="1900">
    <X>71.113</X>
    <Y>71.761</Y>
    <Z>2031</Z>
  </point>
  <point index="1901">
    <X>31.620</X>
    <Y>8.155</Y>
    <Z>2012</Z>
  </point>
  <point index="1902">
    <X>119.129</X>
    <Y>63.912</Y>
    <Z>2135</Z>
  </point>
  <point index="1903">
    <X>24.448</X>
    <Y>58.881</Y>
    <Z>2280</Z>
  </point>
  <point index="1904">
    <X>33.343</X>
    <Y>25.081</Y>
    <Z>2085</Z>
  </point>
  <point index="1905">
    <X>18.405</X>
    <Y>39.755</Y>
    <Z>2095</Z>
  </point>
  <point index="1906">
    <X>10.199</X>
    <Y>57.473</Y>
    <Z>2250</Z>
  </point>
  <point index="1907">
    <X>18.607</X>
    <Y>7.892</Y>
    <Z>2102</Z>
  </point>
  <point index="1908">
    <X>26.825</X>
    <Y>73.391</Y>
    <Z>2191</Z>
  </point>
  <point index="1909">
    <X>22.926</X>
    <Y>24.975</Y>
    <Z>2264</Z>
  </point>
  <point index="1910">
    <X>106.233</X>
    <Y>11.158</Y>
    <Z>2213</Z>
  </point>
  <point index="1911">
    <X>96.348</X>
    <Y>26.632</Y>
    <Z>2018</Z>
  </point>
  <point index="1912">
    <X>64.771</X>
    <Y>18.372</Y>
    <Z>2267</Z>
  </point>
  <point index="1913">
    <X>19.595</X>
    <Y>72.943</Y>
    <Z>2139</Z>
  </point>
  <point index="1914">
    <X>110.077</X>
    <Y>10.645</Y>
    <Z>2069</Z>
  </point>
  <point index="1915">
    <X>77.921</X>
    <Y>29.109</Y>
    <Z>2226</Z>
  </point>
  <point index="1916">
    <X>91.210</X>
    <Y>18.746</Y>
    <Z>2279</Z>
  </point>
  <point index="1917">
    <X>92.344</X>
    <Y>62.855</Y>
    <Z>2211</Z>
  </point>
  <point index="1918">
    <X>34.147</X>
    <Y>54.817</Y>
    <Z>2133</Z>
  </point>
  <point index="1919">
    <X>52.714</X>
    <Y>27.969</Y>
    <Z>2189</Z>
  </point>
  <point index="1920">
    <X>68.616</X>
    <Y>30.113</Y>
    <Z>2124</Z>
  </point>
  <point index="1921">
    <X>50.818</X>
    <Y>72.794</Y>
    <Z>2297</Z>
  </point>
  <point index="1922">
    <X>90.696</X>
    <Y>68.358</Y>
    <Z>2288</Z>
  </point>
  <point index="1923">
    <X>12.011</X>
    <Y>16.481</Y>
    <Z>2231</Z>
  </point>
  <point index="1924">
    <X>113.768</X>
    <Y>73.150</Y>
    <Z>2110</Z>
  </point>
  <point index="1925">
    <X>105.352</X>
    <Y>27.538</Y>
    <Z>2246</Z>
  </point>
  <point index="1926">
    <X>76.803</X>
    <Y>31.521</Y>
    <Z>2292</Z>
  </point>
  <point index="1927">
    <X>71.603</X>
    <Y>56.057</Y>
    <Z>2012</Z>
  </point>
  <point index="1928">
    <X>52.514</X>
    <Y>15.870</Y>
    <Z>2201</Z>
  </point>
  <point index="1929">
    <X>89.191</X>
    <Y>61.750</Y>
    <Z>2174</Z>
  </point>
  <point index="1930">
    <X>76.731</X>
    <Y>33.996</Y>
    <Z>2287</Z>
  </point>
  <point index="1931">
    <X>47.709</X>
    <Y>55.857</Y>
    <Z>2062</Z>
  </point>
  <point index="1932">
    <X>68.745</X>
    <Y>76.288</Y>
    <Z>2119</Z>
  </point>
  <point index="1933">
    <X>104.520</X>
    <Y>11.166</Y>
    <Z>2277</Z>
  </point>
  <point index="1934">
    <X>102.214</X>
    <Y>24.199</Y>
    <Z>2237</Z>
  </point>
  <point index="1935">
    <X>15.374</X>
    <Y>53.454</Y>
    <Z>2030</Z>
  </point>
  <point index="1936">
    <X>113.509</X>
    <Y>11.997</Y>
    <Z>2095</Z>
  </point>
  <point index="1937">
    <X>68.261</X>
    <Y>35.684</Y>
    <Z>2137</Z>
  </point>
  <point index="1938">
    <X>47.954</X>
    <Y>66.135</Y>
    <Z>2081</Z>
  </point>
  <point index="1939">
    <X>107.699</X>
    <Y>40.141</Y>
    <Z>2158</Z>
  </point>
  <point index="1940">
    <X>27.614</X>
    <Y>60.371</Y>
    <Z>2161</Z>
  </point>
  <point index="1941">
    <X>70.918</X>
    <Y>19.743</Y>
    <Z>2038</Z>
  </point>
  <point index="1942">
    <X>9.738</X>
    <Y>29.721</Y>
    <Z>2215</Z>
  </point>
  <point index="1943">
    <X>78.398</X>
    <Y>21.329</Y>
    <Z>2190</Z>
  </point>
  <point index="1944">
    <X>17.714</X>
    <Y>73.108</Y>
    <Z>2069</Z>
  </point>
  <point index="1945">
    <X>23.018</X>
    <Y>79.004</Y>
    <Z>2267</Z>
  </point>
  <point index="1946">
    <X>50.523</X>
    <Y>27.136</Y>
    <Z>2275</Z>
  </point>
  <point index="1947">
    <X>107.237</X>
    <Y>70.608</Y>
    <Z>2175</Z>
  </point>
  <point index="1948">
    <X>108.801</X>
    <Y>66.932</Y>
    <Z>2117</Z>
  </point>
  <point index="1949">
    <X>65.299</X>
    <Y>23.525</Y>
    <Z>2248</Z>
  </point>
  <point index="1950">
    <X>14.166</X>
    <Y>37.561</Y>
    <Z>2102</Z>
  </point>
  <point index="1951">
    <X>59.802</X>
    <Y>30.732</Y>
    <Z>2147</Z>
  </point>
  <point index="1952">
    <X>78.411</X>
    <Y>57.926</Y>
    <Z>2189</Z>
  </point>
  <point index="1953">
    <X>103.725</X>
    <Y>44.619</Y>
    <Z>2293</Z>
  </point>
  <point index="1954">
    <X>30.219</X>
    <Y>67.333</Y>
    <Z>2064</Z>
  </point>
  <point index="1955">
    <X>102.330</X>
    <Y>68.733</Y>
    <Z>2241</Z>
  </point>
  <point index="1956">
    <X>50.391</X>
    <Y>65.751</Y>
    <Z>2265</Z>
  </point>
  <point index="1957">
    <X>100.732</X>
    <Y>63.000</Y>
    <Z>2182</Z>
  </point>
  <point index="1958">
    <X>101.407</X>
    <Y>38.134</Y>
    <Z>2207</Z>
  </point>
  <point index="1959">
    <X>32.326</X>
    <Y>26.868</Y>
    <Z>2024</Z>
  </point>
  <point index="1960">
    <X>20.177</X>
    <Y>31.499</Y>
    <Z>2161</Z>
  </point>
  <point index="1961">
    <X>54.331</X>
    <Y>21.760</Y>
    <Z>2092</Z>
  </point>
  <point index="1962">
    <X>65.068</X>
    <Y>65.702</Y>
    <Z>2256</Z>
  </point>
  <point index="1963">
    <X>114.601</X>
    <Y>22.715</Y>
    <Z>2160</Z>
  </point>
  <point index="1964">
    <X>17.465</X>
    <Y>12.632</Y>
    <Z>2060</Z>
  </point>
  <point index="1965">
    <X>110.806</X>
    <Y>46.679</Y>
    <Z>2042</Z>
  </point>
  <point index="1966">
    <X>70.478</X>
    <Y>56.749</Y>
    <Z>2054</Z>
  </point>
  <point index="1967">
    <X>28.979</X>
    <Y>39.867</Y>
    <Z>2110</Z>
  </point>
  <point index="1968">
    <X>49.069</X>
    <Y>25.969</Y>
    <Z>2165</Z>
  </point>
  <point index="1969">
    <X>100.006</X>
    <Y>20.826</Y>
    <Z>2155</Z>
  </point>
  <point index="1970">
    <X>37.405</X>
    <Y>55.772</Y>
    <Z>2265</Z>
  </point>
  <point index="1971">
    <X>67.651</X>
    <Y>51.714</Y>
    <Z>2160</Z>
  </point>
  <point index="1972">
    <X>17.043</X>
    <Y>72.722</Y>
    <Z>2044</Z>
  </point>
  <point index="1973">
    <X>8.687</X>
    <Y>25.629</Y>
    <Z>2136</Z>
  </point>
  <point index="1974">
    <X>95.020</X>
    <Y>29.017</Y>
    <Z>2051</Z>
  </point>
  <point index="1975">
    <X>48.824</X>
    <Y>25.634</Y>
    <Z>2147</Z>
  </point>
  <point index="1976">
    <X>61.459</X>
    <Y>32.975</Y>
    <Z>2209</Z>
  </point>
  <point index="1977">
    <X>90.453</X>
    <Y>57.536</Y>
    <Z>2269</Z>
  </point>
  <point index="1978">
    <X>70.233</X>
    <Y>59.684</Y>
    <Z>2063</Z>
  </point>
  <point index="1979">
    <X>75.502</X>
    <Y>74.509</Y>
    <Z>2214</Z>
  </point>
  <point index="1980">
    <X>81.087</X>
    <Y>64.384</Y>
    <Z>2104</Z>
  </point>
  <point index="1981">
    <X>48.244</X>
    <Y>68.781</Y>
    <Z>2103</Z>
  </point>
  <point index="1982">
    <X>10.282</X>
    <Y>28.254</Y>
    <Z>2256</Z>
  </point>
  <point index="1983">
    <X>10.770</X>
    <Y>54.266</Y>
    <Z>2293</Z>
  </point>
  <point index="1984">
    <X>116.533</X>
    <Y>63.816</Y>
    <Z>2276</Z>
  </point>
  <point index="1985">
    <X>105.238</X>
    <Y>49.507</Y>
    <Z>2250</Z>
  </point>
  <point index="1986">
    <X>99.177</X>
    <Y>35.558</Y>
    <Z>2124</Z>
  </point>
  <point index="1987">
    <X>75.227</X>
    <Y>34.139</Y>
    <Z>2197</Z>
  </point>
  <point index="1988">
    <X>100.900</X>
    <Y>75.857</Y>
    <Z>2188</Z>
  </point>
  <point index="1989">
    <X>67.219</X>
    <Y>23.638</Y>
    <Z>2176</Z>
  </point>
  <point index="1990">
    <X>113.201</X>
    <Y>15.694</Y>
    <Z>2076</Z>
  </point>
  <point index="1991">
    <X>68.707</X>
    <Y>77.059</Y>
    <Z>2120</Z>
  </point>
  <point index="1992">
    <X>76.664</X>
    <Y>58.578</Y>
    <Z>2283</Z>
  </point>
  <point index="1993">
    <X>21.132</X>
    <Y>78.828</Y>
    <Z>2197</Z>
  </point>
  <point index="1994">
    <X>102.789</X>
    <Y>33.915</Y>
    <Z>2259</Z>
  </point>
  <point index="1995">
    <X>72.048</X>
    <Y>32.492</Y>
    <Z>2007</Z>
  </point>
  <point index="1996">
    <X>76.926</X>
    <Y>18.854</Y>
    <Z>2299</Z>
  </point>
  <point index="1997">
    <X>76.131</X>
    <Y>33.953</Y>
    <Z>2252</Z>
  </point>
  <point index="1998">
    <X>111.110</X>
    <Y>48.527</Y>
    <Z>2031</Z>
  </point>
  <point index="1999">
    <X>27.708</X>
    <Y>31.226</Y>
    <Z>2158</Z>
  </point>
  <point index="2000">
    <X>107.837</X>
    <Y>24.251</Y>
    <Z>2153</Z>
  </point>
  <point index="2001">
    <X>9.441</X>
    <Y>57.908</Y>
    <Z>2193</Z>
  </point>
  <point index="2002">
    <X>60.968</X>
    <Y>77.963</Y>
    <Z>2190</Z>
  </point>
  <point index="2003">
    <X>61.340</X>
    <Y>68.795</Y>
    <Z>2204</Z>
  </point>
  <point index="2004">
    <X>36.218</X>
    <Y>64.118</Y>
    <Z>2257</Z>
  </point>
  <point index="2005">
    <X>30.246</X>
    <Y>24.629</Y>
    <Z>2063</Z>
  </point>
  <point index="2006">
    <X>105.714</X>
    <Y>51.524</Y>
    <Z>2232</Z>
  </point>
  <point index="2007">
    <X>111.386</X>
    <Y>14.953</Y>
    <Z>2020</Z>
  </point>
  <point index="2008">
    <X>37.946</X>
    <Y>18.014</Y>
    <Z>2224</Z>
  </point>
  <point index="2009">
    <X>115.143</X>
    <Y>67.795</Y>
    <Z>2192</Z>
  </point>
  <point index="2010">
    <X>23.612</X>
    <Y>55.513</Y>
    <Z>2289</Z>
  </point>
  <point index="2011">
    <X>70.633</X>
    <Y>33.008</Y>
    <Z>2048</Z>
  </point>
  <point index="2012">
    <X>73.316</X>
    <Y>51.257</Y>
    <Z>2083</Z>
  </point>
  <point index="2013">
    <X>22.420</X>
    <Y>12.583</Y>
    <Z>2245</Z>
  </point>
  <point index="2014">
    <X>77.721</X>
    <Y>34.200</Y>
    <Z>2241</Z>
  </point>
  <point index="2015">
    <X>90.371</X>
    <Y>60.984</Y>
    <Z>2263</Z>
  </point>
  <point index="2016">
    <X>19.773</X>
    <Y>64.547</Y>
    <Z>2146</Z>
  </point>
  <point index="2017">
    <X>99.456</X>
    <Y>53.974</Y>
    <Z>2134</Z>
  </point>
  <point index="2018">
    <X>60.359</X>
    <Y>13.058</Y>
    <Z>2168</Z>
  </point>
  <point index="2019">
    <X>104.306</X>
    <Y>72.841</Y>
    <Z>2285</Z>
  </point>
  <point index="2020">
    <X>103.305</X>
    <Y>40.904</Y>
    <Z>2278</Z>
  </point>
  <point index="2021">
    <X>33.873</X>
    <Y>66.206</Y>
    <Z>2116</Z>
  </point>
  <point index="2022">
    <X>34.544</X>
    <Y>70.981</Y>
    <Z>2156</Z>
  </point>
  <point index="2023">
    <X>93.091</X>
    <Y>34.542</Y>
    <Z>2166</Z>
  </point>
  <point index="2024">
    <X>99.707</X>
    <Y>28.278</Y>
    <Z>2143</Z>
  </point>
  <point index="2025">
    <X>88.533</X>
    <Y>21.108</Y>
    <Z>2125</Z>
  </point>
  <point index="2026">
    <X>70.765</X>
    <Y>75.733</Y>
    <Z>2044</Z>
  </point>
  <point index="2027">
    <X>23.810</X>
    <Y>29.155</Y>
    <Z>2297</Z>
  </point>
  <point index="2028">
    <X>74.790</X>
    <Y>65.942</Y>
    <Z>2171</Z>
  </point>
  <point index="2029">
    <X>39.871</X>
    <Y>28.975</Y>
    <Z>2079</Z>
  </point>
  <point index="2030">
    <X>108.372</X>
    <Y>10.904</Y>
    <Z>2133</Z>
  </point>
  <point index="2031">
    <X>70.020</X>
    <Y>37.977</Y>
    <Z>2071</Z>
  </point>
  <point index="2032">
    <X>73.567</X>
    <Y>28.832</Y>
    <Z>2098</Z>
  </point>
  <point index="2033">
    <X>25.788</X>
    <Y>32.959</Y>
    <Z>2229</Z>
  </point>
  <point index="2034">
    <X>110.307</X>
    <Y>66.604</Y>
    <Z>2061</Z>
  </point>
  <point index="2035">
    <X>21.081</X>
    <Y>68.557</Y>
    <Z>2195</Z>
  </point>
  <point index="2036">
    <X>76.062</X>
    <Y>60.466</Y>
    <Z>2247</Z>
  </point>
  <point index="2037">
    <X>79.759</X>
    <Y>28.357</Y>
    <Z>2088</Z>
  </point>
  <point index="2038">
    <X>115.199</X>
    <Y>68.838</Y>
    <Z>2196</Z>
  </point>
  <point index="2039">
    <X>25.170</X>
    <Y>71.507</Y>
    <Z>2253</Z>
  </point>
  <point index="2040">
    <X>59.072</X>
    <Y>68.068</Y>
    <Z>2120</Z>
  </point>
  <point index="2041">
    <X>111.767</X>
    <Y>30.765</Y>
    <Z>2006</Z>
  </point>
  <point index="2042">
    <X>12.919</X>
    <Y>51.622</Y>
    <Z>2177</Z>
  </point>
  <point index="2043">
    <X>88.280</X>
    <Y>58.750</Y>
    <Z>2106</Z>
  </point>
  <point index="2044">
    <X>59.043</X>
    <Y>65.140</Y>
    <Z>2119</Z>
  </point>
  <point index="2045">
    <X>13.585</X>
    <Y>20.477</Y>
    <Z>2137</Z>
  </point>
  <point index="2046">
    <X>15.849</X>
    <Y>60.374</Y>
    <Z>2001</Z>
  </point>
  <point index="2047">
    <X>76.482</X>
    <Y>20.978</Y>
    <Z>2273</Z>
  </point>
  <point index="2048">
    <X>27.754</X>
    <Y>23.143</Y>
    <Z>2156</Z>
  </point>
  <point index="2049">
    <X>13.674</X>
    <Y>26.979</Y>
    <Z>2131</Z>
  </point>
  <point index="2050">
    <X>86.995</X>
    <Y>65.610</Y>
    <Z>2009</Z>
  </point>
  <point index="2051">
    <X>91.499</X>
    <Y>67.346</Y>
    <Z>2262</Z>
  </point>
  <point index="2052">
    <X>25.100</X>
    <Y>34.254</Y>
    <Z>2255</Z>
  </point>
  <point index="2053">
    <X>12.479</X>
    <Y>20.481</Y>
    <Z>2203</Z>
  </point>
  <point index="2054">
    <X>50.010</X>
    <Y>51.138</Y>
    <Z>2236</Z>
  </point>
  <point index="2055">
    <X>12.254</X>
    <Y>16.258</Y>
    <Z>2217</Z>
  </point>
  <point index="2056">
    <X>119.067</X>
    <Y>58.652</Y>
    <Z>2140</Z>
  </point>
  <point index="2057">
    <X>16.263</X>
    <Y>48.977</Y>
    <Z>2015</Z>
  </point>
  <point index="2058">
    <X>118.107</X>
    <Y>31.341</Y>
    <Z>2212</Z>
  </point>
  <point index="2059">
    <X>89.690</X>
    <Y>60.899</Y>
    <Z>2212</Z>
  </point>
  <point index="2060">
    <X>71.298</X>
    <Y>68.694</Y>
    <Z>2024</Z>
  </point>
  <point index="2061">
    <X>115.232</X>
    <Y>63.802</Y>
    <Z>2198</Z>
  </point>
  <point index="2062">
    <X>67.112</X>
    <Y>9.665</Y>
    <Z>2180</Z>
  </point>
  <point index="2063">
    <X>97.619</X>
    <Y>38.810</Y>
    <Z>2065</Z>
  </point>
  <point index="2064">
    <X>13.297</X>
    <Y>17.184</Y>
    <Z>2154</Z>
  </point>
  <point index="2065">
    <X>115.028</X>
    <Y>13.972</Y>
    <Z>2185</Z>
  </point>
  <point index="2066">
    <X>60.308</X>
    <Y>35.391</Y>
    <Z>2166</Z>
  </point>
  <point index="2067">
    <X>27.743</X>
    <Y>76.295</Y>
    <Z>2156</Z>
  </point>
  <point index="2068">
    <X>112.658</X>
    <Y>22.242</Y>
    <Z>2044</Z>
  </point>
  <point index="2069">
    <X>105.227</X>
    <Y>46.396</Y>
    <Z>2250</Z>
  </point>
  <point index="2070">
    <X>37.158</X>
    <Y>69.124</Y>
    <Z>2284</Z>
  </point>
  <point index="2071">
    <X>19.462</X>
    <Y>70.372</Y>
    <Z>2134</Z>
  </point>
  <point index="2072">
    <X>32.296</X>
    <Y>67.574</Y>
    <Z>2022</Z>
  </point>
  <point index="2073">
    <X>28.815</X>
    <Y>51.780</Y>
    <Z>2116</Z>
  </point>
  <point index="2074">
    <X>28.344</X>
    <Y>35.298</Y>
    <Z>2134</Z>
  </point>
  <point index="2075">
    <X>112.951</X>
    <Y>19.636</Y>
    <Z>2061</Z>
  </point>
  <point index="2076">
    <X>77.888</X>
    <Y>32.784</Y>
    <Z>2229</Z>
  </point>
  <point index="2077">
    <X>71.013</X>
    <Y>71.433</Y>
    <Z>2034</Z>
  </point>
  <point index="2078">
    <X>105.552</X>
    <Y>15.015</Y>
    <Z>2238</Z>
  </point>
  <point index="2079">
    <X>53.346</X>
    <Y>48.943</Y>
    <Z>2151</Z>
  </point>
  <point index="2080">
    <X>36.511</X>
    <Y>70.801</Y>
    <Z>2274</Z>
  </point>
  <point index="2081">
    <X>110.825</X>
    <Y>61.076</Y>
    <Z>2041</Z>
  </point>
  <point index="2082">
    <X>47.395</X>
    <Y>64.710</Y>
    <Z>2039</Z>
  </point>
  <point index="2083">
    <X>57.071</X>
    <Y>21.029</Y>
    <Z>2045</Z>
  </point>
  <point index="2084">
    <X>99.020</X>
    <Y>23.579</Y>
    <Z>2118</Z>
  </point>
  <point index="2085">
    <X>98.778</X>
    <Y>75.554</Y>
    <Z>2109</Z>
  </point>
  <point index="2086">
    <X>11.908</X>
    <Y>71.359</Y>
    <Z>2237</Z>
  </point>
  <point index="2087">
    <X>79.846</X>
    <Y>61.584</Y>
    <Z>2081</Z>
  </point>
  <point index="2088">
    <X>87.484</X>
    <Y>28.016</Y>
    <Z>2046</Z>
  </point>
  <point index="2089">
    <X>17.819</X>
    <Y>71.975</Y>
    <Z>2073</Z>
  </point>
  <point index="2090">
    <X>95.470</X>
    <Y>14.571</Y>
    <Z>2024</Z>
  </point>
  <point index="2091">
    <X>39.080</X>
    <Y>15.012</Y>
    <Z>2139</Z>
  </point>
  <point index="2092">
    <X>114.787</X>
    <Y>12.711</Y>
    <Z>2171</Z>
  </point>
  <point index="2093">
    <X>70.784</X>
    <Y>67.140</Y>
    <Z>2043</Z>
  </point>
  <point index="2094">
    <X>114.848</X>
    <Y>14.636</Y>
    <Z>2175</Z>
  </point>
  <point index="2095">
    <X>104.708</X>
    <Y>30.288</Y>
    <Z>2270</Z>
  </point>
  <point index="2096">
    <X>52.652</X>
    <Y>22.432</Y>
    <Z>2193</Z>
  </point>
  <point index="2097">
    <X>54.519</X>
    <Y>28.482</Y>
    <Z>2081</Z>
  </point>
  <point index="2098">
    <X>98.849</X>
    <Y>54.915</Y>
    <Z>2111</Z>
  </point>
  <point index="2099">
    <X>21.431</X>
    <Y>49.880</Y>
    <Z>2208</Z>
  </point>
  <point index="2100">
    <X>100.251</X>
    <Y>8.669</Y>
    <Z>2164</Z>
  </point>
  <point index="2101">
    <X>92.085</X>
    <Y>21.322</Y>
    <Z>2227</Z>
  </point>
  <point index="2102">
    <X>68.713</X>
    <Y>26.730</Y>
    <Z>2120</Z>
  </point>
  <point index="2103">
    <X>75.750</X>
    <Y>68.012</Y>
    <Z>2229</Z>
  </point>
  <point index="2104">
    <X>120.905</X>
    <Y>60.528</Y>
    <Z>2001</Z>
  </point>
  <point index="2105">
    <X>113.776</X>
    <Y>10.331</Y>
    <Z>2110</Z>
  </point>
  <point index="2106">
    <X>59.497</X>
    <Y>15.597</Y>
    <Z>2136</Z>
  </point>
  <point index="2107">
    <X>49.348</X>
    <Y>33.131</Y>
    <Z>2186</Z>
  </point>
  <point index="2108">
    <X>56.692</X>
    <Y>47.170</Y>
    <Z>2031</Z>
  </point>
  <point index="2109">
    <X>13.430</X>
    <Y>10.669</Y>
    <Z>2146</Z>
  </point>
  <point index="2110">
    <X>16.209</X>
    <Y>10.250</Y>
    <Z>2013</Z>
  </point>
  <point index="2111">
    <X>78.567</X>
    <Y>53.501</Y>
    <Z>2177</Z>
  </point>
  <point index="2112">
    <X>65.404</X>
    <Y>22.474</Y>
    <Z>2244</Z>
  </point>
  <point index="2113">
    <X>97.670</X>
    <Y>14.388</Y>
    <Z>2067</Z>
  </point>
  <point index="2114">
    <X>67.398</X>
    <Y>76.284</Y>
    <Z>2169</Z>
  </point>
  <point index="2115">
    <X>96.833</X>
    <Y>20.235</Y>
    <Z>2036</Z>
  </point>
  <point index="2116">
    <X>105.017</X>
    <Y>12.645</Y>
    <Z>2258</Z>
  </point>
  <point index="2117">
    <X>100.544</X>
    <Y>36.174</Y>
    <Z>2175</Z>
  </point>
  <point index="2118">
    <X>91.037</X>
    <Y>58.805</Y>
    <Z>2289</Z>
  </point>
  <point index="2119">
    <X>18.359</X>
    <Y>32.154</Y>
    <Z>2093</Z>
  </point>
  <point index="2120">
    <X>27.195</X>
    <Y>55.442</Y>
    <Z>2177</Z>
  </point>
  <point index="2121">
    <X>64.836</X>
    <Y>37.502</Y>
    <Z>2265</Z>
  </point>
  <point index="2122">
    <X>76.176</X>
    <Y>69.555</Y>
    <Z>2254</Z>
  </point>
  <point index="2123">
    <X>107.125</X>
    <Y>32.511</Y>
    <Z>2180</Z>
  </point>
  <point index="2124">
    <X>104.243</X>
    <Y>9.307</Y>
    <Z>2287</Z>
  </point>
  <point index="2125">
    <X>52.605</X>
    <Y>58.154</Y>
    <Z>2195</Z>
  </point>
  <point index="2126">
    <X>104.060</X>
    <Y>9.760</Y>
    <Z>2294</Z>
  </point>
  <point index="2127">
    <X>76.102</X>
    <Y>64.472</Y>
    <Z>2250</Z>
  </point>
  <point index="2128">
    <X>33.100</X>
    <Y>66.102</Y>
    <Z>2070</Z>
  </point>
  <point index="2129">
    <X>102.755</X>
    <Y>59.319</Y>
    <Z>2257</Z>
  </point>
  <point index="2130">
    <X>33.614</X>
    <Y>31.833</Y>
    <Z>2101</Z>
  </point>
  <point index="2131">
    <X>71.847</X>
    <Y>26.001</Y>
    <Z>2003</Z>
  </point>
  <point index="2132">
    <X>101.156</X>
    <Y>15.650</Y>
    <Z>2197</Z>
  </point>
  <point index="2133">
    <X>101.613</X>
    <Y>45.498</Y>
    <Z>2215</Z>
  </point>
  <point index="2134">
    <X>36.307</X>
    <Y>66.942</Y>
    <Z>2262</Z>
  </point>
  <point index="2135">
    <X>15.696</X>
    <Y>10.019</Y>
    <Z>2010</Z>
  </point>
  <point index="2136">
    <X>13.689</X>
    <Y>65.352</Y>
    <Z>2131</Z>
  </point>
  <point index="2137">
    <X>21.038</X>
    <Y>35.511</Y>
    <Z>2193</Z>
  </point>
  <point index="2138">
    <X>13.702</X>
    <Y>70.160</Y>
    <Z>2130</Z>
  </point>
  <point index="2139">
    <X>73.100</X>
    <Y>35.162</Y>
    <Z>2070</Z>
  </point>
  <point index="2140">
    <X>108.802</X>
    <Y>55.632</Y>
    <Z>2117</Z>
  </point>
  <point index="2141">
    <X>97.966</X>
    <Y>70.698</Y>
    <Z>2078</Z>
  </point>
  <point index="2142">
    <X>113.798</X>
    <Y>50.483</Y>
    <Z>2112</Z>
  </point>
  <point index="2143">
    <X>66.802</X>
    <Y>78.924</Y>
    <Z>2192</Z>
  </point>
  <point index="2144">
    <X>101.423</X>
    <Y>29.653</Y>
    <Z>2207</Z>
  </point>
  <point index="2145">
    <X>99.752</X>
    <Y>23.559</Y>
    <Z>2145</Z>
  </point>
  <point index="2146">
    <X>16.933</X>
    <Y>58.678</Y>
    <Z>2040</Z>
  </point>
  <point index="2147">
    <X>50.552</X>
    <Y>31.125</Y>
    <Z>2277</Z>
  </point>
  <point index="2148">
    <X>27.635</X>
    <Y>15.957</Y>
    <Z>2160</Z>
  </point>
  <point index="2149">
    <X>57.267</X>
    <Y>16.326</Y>
    <Z>2052</Z>
  </point>
  <point index="2150">
    <X>76.260</X>
    <Y>54.457</Y>
    <Z>2259</Z>
  </point>
  <point index="2151">
    <X>58.107</X>
    <Y>57.058</Y>
    <Z>2084</Z>
  </point>
  <point index="2152">
    <X>119.575</X>
    <Y>60.380</Y>
    <Z>2101</Z>
  </point>
  <point index="2153">
    <X>18.853</X>
    <Y>55.608</Y>
    <Z>2111</Z>
  </point>
  <point index="2154">
    <X>112.075</X>
    <Y>27.580</Y>
    <Z>2009</Z>
  </point>
  <point index="2155">
    <X>97.525</X>
    <Y>49.731</Y>
    <Z>2062</Z>
  </point>
  <point index="2156">
    <X>106.355</X>
    <Y>57.991</Y>
    <Z>2208</Z>
  </point>
  <point index="2157">
    <X>65.750</X>
    <Y>15.270</Y>
    <Z>2231</Z>
  </point>
  <point index="2158">
    <X>98.794</X>
    <Y>16.824</Y>
    <Z>2109</Z>
  </point>
  <point index="2159">
    <X>95.294</X>
    <Y>72.702</Y>
    <Z>2034</Z>
  </point>
  <point index="2160">
    <X>28.525</X>
    <Y>75.426</Y>
    <Z>2127</Z>
  </point>
  <point index="2161">
    <X>59.613</X>
    <Y>66.208</Y>
    <Z>2140</Z>
  </point>
  <point index="2162">
    <X>26.629</X>
    <Y>73.688</Y>
    <Z>2198</Z>
  </point>
  <point index="2163">
    <X>96.099</X>
    <Y>18.848</Y>
    <Z>2009</Z>
  </point>
  <point index="2164">
    <X>18.522</X>
    <Y>25.193</Y>
    <Z>2099</Z>
  </point>
  <point index="2165">
    <X>93.249</X>
    <Y>57.047</Y>
    <Z>2157</Z>
  </point>
  <point index="2166">
    <X>39.861</X>
    <Y>54.877</Y>
    <Z>2080</Z>
  </point>
  <point index="2167">
    <X>12.886</X>
    <Y>26.458</Y>
    <Z>2179</Z>
  </point>
  <point index="2168">
    <X>94.935</X>
    <Y>57.377</Y>
    <Z>2056</Z>
  </point>
  <point index="2169">
    <X>28.790</X>
    <Y>76.169</Y>
    <Z>2117</Z>
  </point>
  <point index="2170">
    <X>53.607</X>
    <Y>75.354</Y>
    <Z>2135</Z>
  </point>
  <point index="2171">
    <X>93.783</X>
    <Y>32.352</Y>
    <Z>2125</Z>
  </point>
  <point index="2172">
    <X>94.776</X>
    <Y>23.144</Y>
    <Z>2065</Z>
  </point>
  <point index="2173">
    <X>28.273</X>
    <Y>77.515</Y>
    <Z>2137</Z>
  </point>
  <point index="2174">
    <X>8.230</X>
    <Y>65.239</Y>
    <Z>2102</Z>
  </point>
  <point index="2175">
    <X>89.835</X>
    <Y>71.340</Y>
    <Z>2223</Z>
  </point>
  <point index="2176">
    <X>38.714</X>
    <Y>26.477</Y>
    <Z>2166</Z>
  </point>
  <point index="2177">
    <X>32.090</X>
    <Y>63.663</Y>
    <Z>2009</Z>
  </point>
  <point index="2178">
    <X>27.130</X>
    <Y>37.354</Y>
    <Z>2179</Z>
  </point>
  <point index="2179">
    <X>73.822</X>
    <Y>61.855</Y>
    <Z>2113</Z>
  </point>
  <point index="2180">
    <X>102.997</X>
    <Y>14.874</Y>
    <Z>2266</Z>
  </point>
  <point index="2181">
    <X>102.003</X>
    <Y>15.587</Y>
    <Z>2229</Z>
  </point>
  <point index="2182">
    <X>79.768</X>
    <Y>20.334</Y>
    <Z>2087</Z>
  </point>
  <point index="2183">
    <X>64.284</X>
    <Y>74.997</Y>
    <Z>2286</Z>
  </point>
  <point index="2184">
    <X>91.827</X>
    <Y>54.221</Y>
    <Z>2242</Z>
  </point>
  <point index="2185">
    <X>53.819</X>
    <Y>73.624</Y>
    <Z>2123</Z>
  </point>
  <point index="2186">
    <X>64.168</X>
    <Y>44.602</Y>
    <Z>2290</Z>
  </point>
  <point index="2187">
    <X>62.609</X>
    <Y>12.281</Y>
    <Z>2252</Z>
  </point>
  <point index="2188">
    <X>22.733</X>
    <Y>22.644</Y>
    <Z>2256</Z>
  </point>
  <point index="2189">
    <X>67.800</X>
    <Y>10.995</Y>
    <Z>2154</Z>
  </point>
  <point index="2190">
    <X>117.523</X>
    <Y>33.496</Y>
    <Z>2256</Z>
  </point>
  <point index="2191">
    <X>37.005</X>
    <Y>14.110</Y>
    <Z>2295</Z>
  </point>
  <point index="2192">
    <X>79.102</X>
    <Y>26.534</Y>
    <Z>2137</Z>
  </point>
  <point index="2193">
    <X>109.822</X>
    <Y>70.992</Y>
    <Z>2079</Z>
  </point>
  <point index="2194">
    <X>66.152</X>
    <Y>35.638</Y>
    <Z>2216</Z>
  </point>
  <point index="2195">
    <X>22.507</X>
    <Y>74.370</Y>
    <Z>2248</Z>
  </point>
  <point index="2196">
    <X>65.919</X>
    <Y>32.870</Y>
    <Z>2225</Z>
  </point>
  <point index="2197">
    <X>30.589</X>
    <Y>63.002</Y>
    <Z>2050</Z>
  </point>
  <point index="2198">
    <X>27.615</X>
    <Y>69.750</Y>
    <Z>2161</Z>
  </point>
  <point index="2199">
    <X>69.511</X>
    <Y>30.143</Y>
    <Z>2090</Z>
  </point>
  <point index="2200">
    <X>7.808</X>
    <Y>21.385</Y>
    <Z>2070</Z>
  </point>
  <point index="2201">
    <X>72.225</X>
    <Y>15.171</Y>
    <Z>2018</Z>
  </point>
  <point index="2202">
    <X>87.333</X>
    <Y>59.713</Y>
    <Z>2034</Z>
  </point>
  <point index="2203">
    <X>68.192</X>
    <Y>70.878</Y>
    <Z>2140</Z>
  </point>
  <point index="2204">
    <X>97.624</X>
    <Y>38.273</Y>
    <Z>2066</Z>
  </point>
  <point index="2205">
    <X>67.238</X>
    <Y>55.154</Y>
    <Z>2175</Z>
  </point>
  <point index="2206">
    <X>115.178</X>
    <Y>32.258</Y>
    <Z>2194</Z>
  </point>
  <point index="2207">
    <X>51.924</X>
    <Y>60.167</Y>
    <Z>2236</Z>
  </point>
  <point index="2208">
    <X>55.092</X>
    <Y>57.934</Y>
    <Z>2047</Z>
  </point>
  <point index="2209">
    <X>19.821</X>
    <Y>71.345</Y>
    <Z>2148</Z>
  </point>
  <point index="2210">
    <X>47.473</X>
    <Y>56.021</Y>
    <Z>2045</Z>
  </point>
  <point index="2211">
    <X>30.060</X>
    <Y>63.425</Y>
    <Z>2070</Z>
  </point>
  <point index="2212">
    <X>26.450</X>
    <Y>56.983</Y>
    <Z>2205</Z>
  </point>
  <point index="2213">
    <X>108.265</X>
    <Y>74.571</Y>
    <Z>2137</Z>
  </point>
  <point index="2214">
    <X>33.640</X>
    <Y>60.624</Y>
    <Z>2102</Z>
  </point>
  <point index="2215">
    <X>105.592</X>
    <Y>15.396</Y>
    <Z>2237</Z>
  </point>
  <point index="2216">
    <X>110.818</X>
    <Y>17.996</Y>
    <Z>2042</Z>
  </point>
  <point index="2217">
    <X>70.192</X>
    <Y>77.864</Y>
    <Z>2065</Z>
  </point>
  <point index="2218">
    <X>54.534</X>
    <Y>32.782</Y>
    <Z>2080</Z>
  </point>
  <point index="2219">
    <X>110.378</X>
    <Y>26.769</Y>
    <Z>2058</Z>
  </point>
  <point index="2220">
    <X>60.012</X>
    <Y>68.096</Y>
    <Z>2155</Z>
  </point>
  <point index="2221">
    <X>18.306</X>
    <Y>29.944</Y>
    <Z>2091</Z>
  </point>
  <point index="2222">
    <X>20.968</X>
    <Y>76.431</Y>
    <Z>2190</Z>
  </point>
  <point index="2223">
    <X>108.784</X>
    <Y>11.995</Y>
    <Z>2118</Z>
  </point>
  <point index="2224">
    <X>58.484</X>
    <Y>13.315</Y>
    <Z>2098</Z>
  </point>
  <point index="2225">
    <X>107.221</X>
    <Y>66.856</Y>
    <Z>2176</Z>
  </point>
  <point index="2226">
    <X>110.680</X>
    <Y>26.036</Y>
    <Z>2047</Z>
  </point>
  <point index="2227">
    <X>16.206</X>
    <Y>35.027</Y>
    <Z>2013</Z>
  </point>
  <point index="2228">
    <X>59.075</X>
    <Y>11.834</Y>
    <Z>2120</Z>
  </point>
  <point index="2229">
    <X>119.120</X>
    <Y>20.170</Y>
    <Z>2136</Z>
  </point>
  <point index="2230">
    <X>20.028</X>
    <Y>27.326</Y>
    <Z>2155</Z>
  </point>
  <point index="2231">
    <X>101.722</X>
    <Y>74.172</Y>
    <Z>2219</Z>
  </point>
  <point index="2232">
    <X>94.213</X>
    <Y>53.770</Y>
    <Z>2099</Z>
  </point>
  <point index="2233">
    <X>49.057</X>
    <Y>20.660</Y>
    <Z>2164</Z>
  </point>
  <point index="2234">
    <X>112.280</X>
    <Y>19.686</Y>
    <Z>2021</Z>
  </point>
  <point index="2235">
    <X>24.150</X>
    <Y>6.592</Y>
    <Z>2291</Z>
  </point>
  <point index="2236">
    <X>31.863</X>
    <Y>15.335</Y>
    <Z>2003</Z>
  </point>
  <point index="2237">
    <X>54.332</X>
    <Y>73.041</Y>
    <Z>2092</Z>
  </point>
  <point index="2238">
    <X>111.736</X>
    <Y>72.513</Y>
    <Z>2007</Z>
  </point>
  <point index="2239">
    <X>70.377</X>
    <Y>32.718</Y>
    <Z>2058</Z>
  </point>
  <point index="2240">
    <X>35.039</X>
    <Y>14.557</Y>
    <Z>2186</Z>
  </point>
  <point index="2241">
    <X>91.453</X>
    <Y>57.738</Y>
    <Z>2264</Z>
  </point>
  <point index="2242">
    <X>94.085</X>
    <Y>72.488</Y>
    <Z>2107</Z>
  </point>
  <point index="2243">
    <X>20.112</X>
    <Y>75.767</Y>
    <Z>2158</Z>
  </point>
  <point index="2244">
    <X>57.315</X>
    <Y>70.705</Y>
    <Z>2054</Z>
  </point>
  <point index="2245">
    <X>26.209</X>
    <Y>7.936</Y>
    <Z>2214</Z>
  </point>
  <point index="2246">
    <X>69.136</X>
    <Y>16.442</Y>
    <Z>2104</Z>
  </point>
  <point index="2247">
    <X>92.723</X>
    <Y>60.407</Y>
    <Z>2188</Z>
  </point>
  <point index="2248">
    <X>73.344</X>
    <Y>13.959</Y>
    <Z>2085</Z>
  </point>
  <point index="2249">
    <X>59.116</X>
    <Y>36.077</Y>
    <Z>2121</Z>
  </point>
  <point index="2250">
    <X>27.555</X>
    <Y>21.600</Y>
    <Z>2163</Z>
  </point>
  <point index="2251">
    <X>118.608</X>
    <Y>61.003</Y>
    <Z>2174</Z>
  </point>
  <point index="2252">
    <X>41.318</X>
    <Y>62.272</Y>
    <Z>2249</Z>
  </point>
  <point index="2253">
    <X>34.159</X>
    <Y>21.027</Y>
    <Z>2133</Z>
  </point>
  <point index="2254">
    <X>53.781</X>
    <Y>31.823</Y>
    <Z>2125</Z>
  </point>
  <point index="2255">
    <X>112.079</X>
    <Y>31.596</Y>
    <Z>2009</Z>
  </point>
  <point index="2256">
    <X>69.016</X>
    <Y>14.215</Y>
    <Z>2109</Z>
  </point>
  <point index="2257">
    <X>36.511</X>
    <Y>26.910</Y>
    <Z>2274</Z>
  </point>
  <point index="2258">
    <X>56.540</X>
    <Y>34.212</Y>
    <Z>2025</Z>
  </point>
  <point index="2259">
    <X>77.999</X>
    <Y>33.445</Y>
    <Z>2220</Z>
  </point>
  <point index="2260">
    <X>28.316</X>
    <Y>66.191</Y>
    <Z>2135</Z>
  </point>
  <point index="2261">
    <X>59.410</X>
    <Y>67.781</Y>
    <Z>2132</Z>
  </point>
  <point index="2262">
    <X>64.252</X>
    <Y>40.600</Y>
    <Z>2287</Z>
  </point>
  <point index="2263">
    <X>104.891</X>
    <Y>70.727</Y>
    <Z>2263</Z>
  </point>
  <point index="2264">
    <X>63.604</X>
    <Y>64.418</Y>
    <Z>2289</Z>
  </point>
  <point index="2265">
    <X>32.134</X>
    <Y>47.948</Y>
    <Z>2012</Z>
  </point>
  <point index="2266">
    <X>89.730</X>
    <Y>60.586</Y>
    <Z>2215</Z>
  </point>
  <point index="2267">
    <X>89.497</X>
    <Y>22.418</Y>
    <Z>2197</Z>
  </point>
  <point index="2268">
    <X>112.055</X>
    <Y>28.305</Y>
    <Z>2007</Z>
  </point>
  <point index="2269">
    <X>21.912</X>
    <Y>16.979</Y>
    <Z>2226</Z>
  </point>
  <point index="2270">
    <X>88.276</X>
    <Y>26.793</Y>
    <Z>2105</Z>
  </point>
  <point index="2271">
    <X>116.074</X>
    <Y>26.004</Y>
    <Z>2248</Z>
  </point>
  <point index="2272">
    <X>39.897</X>
    <Y>64.464</Y>
    <Z>2077</Z>
  </point>
  <point index="2273">
    <X>22.402</X>
    <Y>71.115</Y>
    <Z>2244</Z>
  </point>
  <point index="2274">
    <X>22.074</X>
    <Y>67.344</Y>
    <Z>2232</Z>
  </point>
  <point index="2275">
    <X>101.566</X>
    <Y>26.955</Y>
    <Z>2213</Z>
  </point>
  <point index="2276">
    <X>106.710</X>
    <Y>67.975</Y>
    <Z>2195</Z>
  </point>
  <point index="2277">
    <X>8.015</X>
    <Y>22.031</Y>
    <Z>2086</Z>
  </point>
  <point index="2278">
    <X>27.369</X>
    <Y>46.985</Y>
    <Z>2170</Z>
  </point>
  <point index="2279">
    <X>59.992</X>
    <Y>55.214</Y>
    <Z>2154</Z>
  </point>
  <point index="2280">
    <X>104.730</X>
    <Y>60.821</Y>
    <Z>2269</Z>
  </point>
  <point index="2281">
    <X>17.829</X>
    <Y>51.511</Y>
    <Z>2073</Z>
  </point>
  <point index="2282">
    <X>19.830</X>
    <Y>72.981</Y>
    <Z>2148</Z>
  </point>
  <point index="2283">
    <X>23.069</X>
    <Y>13.747</Y>
    <Z>2269</Z>
  </point>
  <point index="2284">
    <X>105.301</X>
    <Y>39.495</Y>
    <Z>2248</Z>
  </point>
  <point index="2285">
    <X>117.644</X>
    <Y>16.089</Y>
    <Z>2247</Z>
  </point>
  <point index="2286">
    <X>26.364</X>
    <Y>30.760</Y>
    <Z>2208</Z>
  </point>
  <point index="2287">
    <X>95.315</X>
    <Y>14.178</Y>
    <Z>2033</Z>
  </point>
  <point index="2288">
    <X>101.963</X>
    <Y>24.661</Y>
    <Z>2228</Z>
  </point>
  <point index="2289">
    <X>69.559</X>
    <Y>75.520</Y>
    <Z>2089</Z>
  </point>
  <point index="2290">
    <X>114.169</X>
    <Y>56.604</Y>
    <Z>2134</Z>
  </point>
  <point index="2291">
    <X>37.131</X>
    <Y>34.084</Y>
    <Z>2286</Z>
  </point>
  <point index="2292">
    <X>27.955</X>
    <Y>55.472</Y>
    <Z>2149</Z>
  </point>
  <point index="2293">
    <X>93.612</X>
    <Y>29.201</Y>
    <Z>2135</Z>
  </point>
  <point index="2294">
    <X>116.663</X>
    <Y>56.013</Y>
    <Z>2283</Z>
  </point>
  <point index="2295">
    <X>105.401</X>
    <Y>68.445</Y>
    <Z>2244</Z>
  </point>
  <point index="2296">
    <X>95.214</X>
    <Y>60.154</Y>
    <Z>2039</Z>
  </point>
  <point index="2297">
    <X>49.222</X>
    <Y>26.747</Y>
    <Z>2177</Z>
  </point>
  <point index="2298">
    <X>23.963</X>
    <Y>65.395</Y>
    <Z>2298</Z>
  </point>
  <point index="2299">
    <X>97.483</X>
    <Y>35.803</Y>
    <Z>2060</Z>
  </point>
  <point index="2300">
    <X>26.737</X>
    <Y>48.430</Y>
    <Z>2194</Z>
  </point>
  <point index="2301">
    <X>27.861</X>
    <Y>54.991</Y>
    <Z>2152</Z>
  </point>
  <point index="2302">
    <X>56.019</X>
    <Y>68.375</Y>
    <Z>2006</Z>
  </point>
  <point index="2303">
    <X>58.500</X>
    <Y>49.810</Y>
    <Z>2098</Z>
  </point>
  <point index="2304">
    <X>67.344</X>
    <Y>46.856</Y>
    <Z>2171</Z>
  </point>
  <point index="2305">
    <X>65.812</X>
    <Y>55.418</Y>
    <Z>2229</Z>
  </point>
  <point index="2306">
    <X>63.955</X>
    <Y>58.524</Y>
    <Z>2298</Z>
  </point>
  <point index="2307">
    <X>55.579</X>
    <Y>48.954</Y>
    <Z>2017</Z>
  </point>
  <point index="2308">
    <X>9.304</X>
    <Y>20.407</Y>
    <Z>2183</Z>
  </point>
  <point index="2309">
    <X>113.760</X>
    <Y>11.954</Y>
    <Z>2110</Z>
  </point>
  <point index="2310">
    <X>20.924</X>
    <Y>64.242</Y>
    <Z>2189</Z>
  </point>
  <point index="2311">
    <X>104.946</X>
    <Y>65.774</Y>
    <Z>2261</Z>
  </point>
  <point index="2312">
    <X>13.058</X>
    <Y>20.775</Y>
    <Z>2168</Z>
  </point>
  <point index="2313">
    <X>29.378</X>
    <Y>10.767</Y>
    <Z>2095</Z>
  </point>
  <point index="2314">
    <X>59.050</X>
    <Y>69.806</Y>
    <Z>2119</Z>
  </point>
  <point index="2315">
    <X>29.100</X>
    <Y>34.822</Y>
    <Z>2106</Z>
  </point>
  <point index="2316">
    <X>25.706</X>
    <Y>32.540</Y>
    <Z>2233</Z>
  </point>
  <point index="2317">
    <X>105.029</X>
    <Y>44.957</Y>
    <Z>2258</Z>
  </point>
  <point index="2318">
    <X>36.182</X>
    <Y>17.641</Y>
    <Z>2255</Z>
  </point>
  <point index="2319">
    <X>98.419</X>
    <Y>17.162</Y>
    <Z>2095</Z>
  </point>
  <point index="2320">
    <X>22.309</X>
    <Y>22.494</Y>
    <Z>2241</Z>
  </point>
  <point index="2321">
    <X>116.003</X>
    <Y>54.158</Y>
    <Z>2244</Z>
  </point>
  <point index="2322">
    <X>96.221</X>
    <Y>24.768</Y>
    <Z>2013</Z>
  </point>
  <point index="2323">
    <X>9.083</X>
    <Y>66.380</Y>
    <Z>2166</Z>
  </point>
  <point index="2324">
    <X>28.408</X>
    <Y>52.447</Y>
    <Z>2132</Z>
  </point>
  <point index="2325">
    <X>14.778</X>
    <Y>52.889</Y>
    <Z>2065</Z>
  </point>
  <point index="2326">
    <X>89.163</X>
    <Y>54.355</Y>
    <Z>2172</Z>
  </point>
  <point index="2327">
    <X>117.010</X>
    <Y>64.755</Y>
    <Z>2295</Z>
  </point>
  <point index="2328">
    <X>25.302</X>
    <Y>77.189</Y>
    <Z>2248</Z>
  </point>
  <point index="2329">
    <X>76.286</X>
    <Y>28.201</Y>
    <Z>2261</Z>
  </point>
  <point index="2330">
    <X>8.136</X>
    <Y>63.752</Y>
    <Z>2095</Z>
  </point>
  <point index="2331">
    <X>71.284</X>
    <Y>75.130</Y>
    <Z>2024</Z>
  </point>
  <point index="2332">
    <X>64.751</X>
    <Y>21.131</Y>
    <Z>2268</Z>
  </point>
  <point index="2333">
    <X>68.225</X>
    <Y>68.430</Y>
    <Z>2138</Z>
  </point>
  <point index="2334">
    <X>54.802</X>
    <Y>53.160</Y>
    <Z>2064</Z>
  </point>
  <point index="2335">
    <X>106.394</X>
    <Y>74.441</Y>
    <Z>2207</Z>
  </point>
  <point index="2336">
    <X>29.002</X>
    <Y>69.382</Y>
    <Z>2109</Z>
  </point>
  <point index="2337">
    <X>32.755</X>
    <Y>60.909</Y>
    <Z>2049</Z>
  </point>
  <point index="2338">
    <X>107.118</X>
    <Y>46.774</Y>
    <Z>2180</Z>
  </point>
  <point index="2339">
    <X>61.628</X>
    <Y>21.714</Y>
    <Z>2215</Z>
  </point>
  <point index="2340">
    <X>14.665</X>
    <Y>26.054</Y>
    <Z>2072</Z>
  </point>
  <point index="2341">
    <X>75.256</X>
    <Y>73.042</Y>
    <Z>2199</Z>
  </point>
  <point index="2342">
    <X>11.873</X>
    <Y>66.687</Y>
    <Z>2239</Z>
  </point>
  <point index="2343">
    <X>74.630</X>
    <Y>19.617</Y>
    <Z>2162</Z>
  </point>
  <point index="2344">
    <X>113.693</X>
    <Y>32.363</Y>
    <Z>2105</Z>
  </point>
  <point index="2345">
    <X>53.063</X>
    <Y>23.135</Y>
    <Z>2168</Z>
  </point>
  <point index="2346">
    <X>57.029</X>
    <Y>38.979</Y>
    <Z>2043</Z>
  </point>
  <point index="2347">
    <X>114.689</X>
    <Y>58.764</Y>
    <Z>2165</Z>
  </point>
  <point index="2348">
    <X>34.703</X>
    <Y>21.350</Y>
    <Z>2166</Z>
  </point>
  <point index="2349">
    <X>58.896</X>
    <Y>55.097</Y>
    <Z>2113</Z>
  </point>
  <point index="2350">
    <X>24.187</X>
    <Y>28.917</Y>
    <Z>2289</Z>
  </point>
  <point index="2351">
    <X>107.787</X>
    <Y>63.005</Y>
    <Z>2155</Z>
  </point>
  <point index="2352">
    <X>111.080</X>
    <Y>66.807</Y>
    <Z>2032</Z>
  </point>
  <point index="2353">
    <X>51.270</X>
    <Y>24.995</Y>
    <Z>2275</Z>
  </point>
  <point index="2354">
    <X>34.209</X>
    <Y>74.695</Y>
    <Z>2136</Z>
  </point>
  <point index="2355">
    <X>111.185</X>
    <Y>29.004</Y>
    <Z>2028</Z>
  </point>
  <point index="2356">
    <X>54.323</X>
    <Y>56.916</Y>
    <Z>2093</Z>
  </point>
  <point index="2357">
    <X>106.655</X>
    <Y>12.989</Y>
    <Z>2197</Z>
  </point>
  <point index="2358">
    <X>12.925</X>
    <Y>74.914</Y>
    <Z>2176</Z>
  </point>
  <point index="2359">
    <X>12.123</X>
    <Y>32.388</Y>
    <Z>2224</Z>
  </point>
  <point index="2360">
    <X>46.849</X>
    <Y>25.741</Y>
    <Z>2019</Z>
  </point>
  <point index="2361">
    <X>23.428</X>
    <Y>66.232</Y>
    <Z>2282</Z>
  </point>
  <point index="2362">
    <X>50.256</X>
    <Y>17.991</Y>
    <Z>2255</Z>
  </point>
  <point index="2363">
    <X>99.155</X>
    <Y>32.245</Y>
    <Z>2123</Z>
  </point>
  <point index="2364">
    <X>117.725</X>
    <Y>23.310</Y>
    <Z>2241</Z>
  </point>
  <point index="2365">
    <X>104.888</X>
    <Y>68.988</Y>
    <Z>2263</Z>
  </point>
  <point index="2366">
    <X>98.787</X>
    <Y>26.967</Y>
    <Z>2109</Z>
  </point>
  <point index="2367">
    <X>34.038</X>
    <Y>36.378</Y>
    <Z>2126</Z>
  </point>
  <point index="2368">
    <X>90.172</X>
    <Y>58.783</Y>
    <Z>2248</Z>
  </point>
  <point index="2369">
    <X>9.505</X>
    <Y>68.323</Y>
    <Z>2198</Z>
  </point>
  <point index="2370">
    <X>53.421</X>
    <Y>62.527</Y>
    <Z>2147</Z>
  </point>
  <point index="2371">
    <X>37.678</X>
    <Y>28.747</Y>
    <Z>2244</Z>
  </point>
  <point index="2372">
    <X>54.864</X>
    <Y>20.325</Y>
    <Z>2060</Z>
  </point>
  <point index="2373">
    <X>61.316</X>
    <Y>34.268</Y>
    <Z>2203</Z>
  </point>
  <point index="2374">
    <X>51.007</X>
    <Y>71.057</Y>
    <Z>2291</Z>
  </point>
  <point index="2375">
    <X>20.407</X>
    <Y>27.667</Y>
    <Z>2170</Z>
  </point>
  <point index="2376">
    <X>10.421</X>
    <Y>24.963</Y>
    <Z>2267</Z>
  </point>
  <point index="2377">
    <X>103.983</X>
    <Y>14.670</Y>
    <Z>2297</Z>
  </point>
  <point index="2378">
    <X>103.757</X>
    <Y>7.983</Y>
    <Z>2295</Z>
  </point>
  <point index="2379">
    <X>36.046</X>
    <Y>61.632</Y>
    <Z>2246</Z>
  </point>
  <point index="2380">
    <X>98.349</X>
    <Y>56.605</Y>
    <Z>2093</Z>
  </point>
  <point index="2381">
    <X>60.010</X>
    <Y>7.685</Y>
    <Z>2155</Z>
  </point>
  <point index="2382">
    <X>10.071</X>
    <Y>67.759</Y>
    <Z>2241</Z>
  </point>
  <point index="2383">
    <X>21.908</X>
    <Y>22.153</Y>
    <Z>2226</Z>
  </point>
  <point index="2384">
    <X>25.963</X>
    <Y>76.111</Y>
    <Z>2223</Z>
  </point>
  <point index="2385">
    <X>36.807</X>
    <Y>65.319</Y>
    <Z>2292</Z>
  </point>
  <point index="2386">
    <X>23.045</X>
    <Y>41.123</Y>
    <Z>2268</Z>
  </point>
  <point index="2387">
    <X>111.999</X>
    <Y>51.947</Y>
    <Z>2004</Z>
  </point>
  <point index="2388">
    <X>38.224</X>
    <Y>54.410</Y>
    <Z>2203</Z>
  </point>
  <point index="2389">
    <X>51.527</X>
    <Y>21.460</Y>
    <Z>2260</Z>
  </point>
  <point index="2390">
    <X>92.433</X>
    <Y>53.282</Y>
    <Z>2206</Z>
  </point>
  <point index="2391">
    <X>68.370</X>
    <Y>33.076</Y>
    <Z>2133</Z>
  </point>
  <point index="2392">
    <X>114.559</X>
    <Y>50.618</Y>
    <Z>2157</Z>
  </point>
  <point index="2393">
    <X>58.881</X>
    <Y>31.747</Y>
    <Z>2113</Z>
  </point>
  <point index="2394">
    <X>26.757</X>
    <Y>71.937</Y>
    <Z>2193</Z>
  </point>
  <point index="2395">
    <X>47.060</X>
    <Y>21.642</Y>
    <Z>2014</Z>
  </point>
  <point index="2396">
    <X>11.753</X>
    <Y>28.638</Y>
    <Z>2247</Z>
  </point>
  <point index="2397">
    <X>107.027</X>
    <Y>52.086</Y>
    <Z>2183</Z>
  </point>
  <point index="2398">
    <X>13.764</X>
    <Y>55.495</Y>
    <Z>2126</Z>
  </point>
  <point index="2399">
    <X>23.528</X>
    <Y>18.417</Y>
    <Z>2286</Z>
  </point>
  <point index="2400">
    <X>100.582</X>
    <Y>8.165</Y>
    <Z>2176</Z>
  </point>
  <point index="2401">
    <X>36.919</X>
    <Y>67.724</Y>
    <Z>2299</Z>
  </point>
  <point index="2402">
    <X>27.193</X>
    <Y>10.882</Y>
    <Z>2177</Z>
  </point>
  <point index="2403">
    <X>56.036</X>
    <Y>18.769</Y>
    <Z>2006</Z>
  </point>
  <point index="2404">
    <X>69.675</X>
    <Y>30.114</Y>
    <Z>2084</Z>
  </point>
  <point index="2405">
    <X>98.743</X>
    <Y>51.029</Y>
    <Z>2107</Z>
  </point>
  <point index="2406">
    <X>32.700</X>
    <Y>31.855</Y>
    <Z>2046</Z>
  </point>
  <point index="2407">
    <X>88.843</X>
    <Y>59.733</Y>
    <Z>2148</Z>
  </point>
  <point index="2408">
    <X>88.991</X>
    <Y>60.006</Y>
    <Z>2159</Z>
  </point>
  <point index="2409">
    <X>114.758</X>
    <Y>12.293</Y>
    <Z>2169</Z>
  </point>
  <point index="2410">
    <X>101.316</X>
    <Y>66.196</Y>
    <Z>2203</Z>
  </point>
  <point index="2411">
    <X>31.422</X>
    <Y>22.994</Y>
    <Z>2019</Z>
  </point>
  <point index="2412">
    <X>102.816</X>
    <Y>11.755</Y>
    <Z>2260</Z>
  </point>
  <point index="2413">
    <X>67.095</X>
    <Y>11.857</Y>
    <Z>2181</Z>
  </point>
  <point index="2414">
    <X>56.312</X>
    <Y>27.458</Y>
    <Z>2017</Z>
  </point>
  <point index="2415">
    <X>18.250</X>
    <Y>66.454</Y>
    <Z>2089</Z>
  </point>
  <point index="2416">
    <X>98.287</X>
    <Y>74.444</Y>
    <Z>2090</Z>
  </point>
  <point index="2417">
    <X>38.783</X>
    <Y>23.204</Y>
    <Z>2161</Z>
  </point>
  <point index="2418">
    <X>96.717</X>
    <Y>47.085</Y>
    <Z>2032</Z>
  </point>
  <point index="2419">
    <X>23.943</X>
    <Y>22.947</Y>
    <Z>2298</Z>
  </point>
  <point index="2420">
    <X>66.638</X>
    <Y>30.690</Y>
    <Z>2198</Z>
  </point>
  <point index="2421">
    <X>20.607</X>
    <Y>13.254</Y>
    <Z>2177</Z>
  </point>
  <point index="2422">
    <X>102.417</X>
    <Y>67.564</Y>
    <Z>2245</Z>
  </point>
  <point index="2423">
    <X>103.443</X>
    <Y>62.043</Y>
    <Z>2283</Z>
  </point>
  <point index="2424">
    <X>76.135</X>
    <Y>18.799</Y>
    <Z>2252</Z>
  </point>
  <point index="2425">
    <X>52.433</X>
    <Y>51.224</Y>
    <Z>2206</Z>
  </point>
  <point index="2426">
    <X>79.791</X>
    <Y>22.926</Y>
    <Z>2085</Z>
  </point>
  <point index="2427">
    <X>104.797</X>
    <Y>29.277</Y>
    <Z>2267</Z>
  </point>
  <point index="2428">
    <X>19.860</X>
    <Y>53.986</Y>
    <Z>2149</Z>
  </point>
  <point index="2429">
    <X>68.565</X>
    <Y>12.890</Y>
    <Z>2126</Z>
  </point>
  <point index="2430">
    <X>98.274</X>
    <Y>57.020</Y>
    <Z>2090</Z>
  </point>
  <point index="2431">
    <X>14.088</X>
    <Y>69.287</Y>
    <Z>2107</Z>
  </point>
  <point index="2432">
    <X>52.810</X>
    <Y>71.886</Y>
    <Z>2183</Z>
  </point>
  <point index="2433">
    <X>100.929</X>
    <Y>58.083</Y>
    <Z>2189</Z>
  </point>
  <point index="2434">
    <X>96.662</X>
    <Y>58.287</Y>
    <Z>2030</Z>
  </point>
  <point index="2435">
    <X>26.891</X>
    <Y>9.799</Y>
    <Z>2188</Z>
  </point>
  <point index="2436">
    <X>70.499</X>
    <Y>76.363</Y>
    <Z>2054</Z>
  </point>
  <point index="2437">
    <X>59.771</X>
    <Y>23.789</Y>
    <Z>2146</Z>
  </point>
  <point index="2438">
    <X>59.226</X>
    <Y>10.494</Y>
    <Z>2125</Z>
  </point>
  <point index="2439">
    <X>18.474</X>
    <Y>39.851</Y>
    <Z>2097</Z>
  </point>
  <point index="2440">
    <X>31.543</X>
    <Y>56.479</Y>
    <Z>2015</Z>
  </point>
  <point index="2441">
    <X>107.763</X>
    <Y>31.099</Y>
    <Z>2156</Z>
  </point>
  <point index="2442">
    <X>22.783</X>
    <Y>57.062</Y>
    <Z>2258</Z>
  </point>
  <point index="2443">
    <X>27.069</X>
    <Y>46.027</Y>
    <Z>2182</Z>
  </point>
  <point index="2444">
    <X>33.737</X>
    <Y>37.941</Y>
    <Z>2108</Z>
  </point>
  <point index="2445">
    <X>94.062</X>
    <Y>14.672</Y>
    <Z>2108</Z>
  </point>
  <point index="2446">
    <X>34.297</X>
    <Y>25.459</Y>
    <Z>2142</Z>
  </point>
  <point index="2447">
    <X>8.998</X>
    <Y>62.632</Y>
    <Z>2160</Z>
  </point>
  <point index="2448">
    <X>95.282</X>
    <Y>11.409</Y>
    <Z>2035</Z>
  </point>
  <point index="2449">
    <X>110.135</X>
    <Y>63.374</Y>
    <Z>2067</Z>
  </point>
  <point index="2450">
    <X>97.323</X>
    <Y>22.313</Y>
    <Z>2054</Z>
  </point>
  <point index="2451">
    <X>61.459</X>
    <Y>18.705</Y>
    <Z>2209</Z>
  </point>
  <point index="2452">
    <X>115.887</X>
    <Y>14.800</Y>
    <Z>2237</Z>
  </point>
  <point index="2453">
    <X>101.279</X>
    <Y>20.523</Y>
    <Z>2202</Z>
  </point>
  <point index="2454">
    <X>74.023</X>
    <Y>49.107</Y>
    <Z>2125</Z>
  </point>
  <point index="2455">
    <X>67.129</X>
    <Y>55.374</Y>
    <Z>2179</Z>
  </point>
  <point index="2456">
    <X>36.411</X>
    <Y>23.095</Y>
    <Z>2268</Z>
  </point>
  <point index="2457">
    <X>72.265</X>
    <Y>20.519</Y>
    <Z>2020</Z>
  </point>
  <point index="2458">
    <X>52.475</X>
    <Y>23.044</Y>
    <Z>2203</Z>
  </point>
  <point index="2459">
    <X>21.631</X>
    <Y>51.644</Y>
    <Z>2215</Z>
  </point>
  <point index="2460">
    <X>27.818</X>
    <Y>78.178</Y>
    <Z>2154</Z>
  </point>
  <point index="2461">
    <X>110.931</X>
    <Y>71.043</Y>
    <Z>2037</Z>
  </point>
  <point index="2462">
    <X>107.444</X>
    <Y>62.780</Y>
    <Z>2168</Z>
  </point>
  <point index="2463">
    <X>117.362</X>
    <Y>15.142</Y>
    <Z>2268</Z>
  </point>
  <point index="2464">
    <X>96.267</X>
    <Y>13.761</Y>
    <Z>2015</Z>
  </point>
  <point index="2465">
    <X>87.964</X>
    <Y>20.498</Y>
    <Z>2082</Z>
  </point>
  <point index="2466">
    <X>77.440</X>
    <Y>25.084</Y>
    <Z>2262</Z>
  </point>
  <point index="2467">
    <X>37.765</X>
    <Y>69.089</Y>
    <Z>2238</Z>
  </point>
  <point index="2468">
    <X>63.047</X>
    <Y>73.087</Y>
    <Z>2268</Z>
  </point>
  <point index="2469">
    <X>114.483</X>
    <Y>32.768</Y>
    <Z>2153</Z>
  </point>
  <point index="2470">
    <X>98.284</X>
    <Y>8.853</Y>
    <Z>2090</Z>
  </point>
  <point index="2471">
    <X>108.614</X>
    <Y>19.988</Y>
    <Z>2124</Z>
  </point>
  <point index="2472">
    <X>35.677</X>
    <Y>36.539</Y>
    <Z>2224</Z>
  </point>
  <point index="2473">
    <X>14.257</X>
    <Y>72.692</Y>
    <Z>2097</Z>
  </point>
  <point index="2474">
    <X>68.230</X>
    <Y>47.801</Y>
    <Z>2138</Z>
  </point>
  <point index="2475">
    <X>15.785</X>
    <Y>76.860</Y>
    <Z>2005</Z>
  </point>
  <point index="2476">
    <X>105.351</X>
    <Y>32.327</Y>
    <Z>2246</Z>
  </point>
  <point index="2477">
    <X>21.214</X>
    <Y>13.763</Y>
    <Z>2200</Z>
  </point>
  <point index="2478">
    <X>20.444</X>
    <Y>48.812</Y>
    <Z>2171</Z>
  </point>
  <point index="2479">
    <X>17.557</X>
    <Y>58.249</Y>
    <Z>2063</Z>
  </point>
  <point index="2480">
    <X>95.193</X>
    <Y>63.598</Y>
    <Z>2040</Z>
  </point>
  <point index="2481">
    <X>23.118</X>
    <Y>77.120</Y>
    <Z>2271</Z>
  </point>
  <point index="2482">
    <X>57.293</X>
    <Y>38.308</Y>
    <Z>2053</Z>
  </point>
  <point index="2483">
    <X>91.589</X>
    <Y>24.149</Y>
    <Z>2256</Z>
  </point>
  <point index="2484">
    <X>22.916</X>
    <Y>75.029</Y>
    <Z>2263</Z>
  </point>
  <point index="2485">
    <X>24.225</X>
    <Y>61.714</Y>
    <Z>2288</Z>
  </point>
  <point index="2486">
    <X>113.846</X>
    <Y>21.771</Y>
    <Z>2115</Z>
  </point>
  <point index="2487">
    <X>104.321</X>
    <Y>14.944</Y>
    <Z>2284</Z>
  </point>
  <point index="2488">
    <X>19.364</X>
    <Y>66.439</Y>
    <Z>2131</Z>
  </point>
  <point index="2489">
    <X>61.955</X>
    <Y>6.416</Y>
    <Z>2227</Z>
  </point>
  <point index="2490">
    <X>8.275</X>
    <Y>61.790</Y>
    <Z>2105</Z>
  </point>
  <point index="2491">
    <X>63.353</X>
    <Y>73.915</Y>
    <Z>2280</Z>
  </point>
  <point index="2492">
    <X>91.070</X>
    <Y>56.500</Y>
    <Z>2287</Z>
  </point>
  <point index="2493">
    <X>101.660</X>
    <Y>26.640</Y>
    <Z>2216</Z>
  </point>
  <point index="2494">
    <X>63.179</X>
    <Y>22.682</Y>
    <Z>2273</Z>
  </point>
  <point index="2495">
    <X>50.960</X>
    <Y>15.135</Y>
    <Z>2294</Z>
  </point>
  <point index="2496">
    <X>13.289</X>
    <Y>58.696</Y>
    <Z>2154</Z>
  </point>
  <point index="2497">
    <X>99.234</X>
    <Y>76.840</Y>
    <Z>2126</Z>
  </point>
  <point index="2498">
    <X>104.226</X>
    <Y>55.657</Y>
    <Z>2288</Z>
  </point>
  <point index="2499">
    <X>25.607</X>
    <Y>44.656</Y>
    <Z>2236</Z>
  </point>
  <point index="2500">
    <X>62.911</X>
    <Y>17.438</Y>
    <Z>2263</Z>
  </point>
  <point index="2501">
    <X>66.975</X>
    <Y>78.804</Y>
    <Z>2185</Z>
  </point>
  <point index="2502">
    <X>98.734</X>
    <Y>24.524</Y>
    <Z>2107</Z>
  </point>
  <point index="2503">
    <X>54.050</X>
    <Y>23.587</Y>
    <Z>2109</Z>
  </point>
  <point index="2504">
    <X>77.947</X>
    <Y>64.444</Y>
    <Z>2224</Z>
  </point>
  <point index="2505">
    <X>97.933</X>
    <Y>17.606</Y>
    <Z>2077</Z>
  </point>
  <point index="2506">
    <X>106.567</X>
    <Y>60.518</Y>
    <Z>2200</Z>
  </point>
  <point index="2507">
    <X>30.835</X>
    <Y>11.718</Y>
    <Z>2041</Z>
  </point>
  <point index="2508">
    <X>50.882</X>
    <Y>59.838</Y>
    <Z>2299</Z>
  </point>
  <point index="2509">
    <X>74.113</X>
    <Y>53.459</Y>
    <Z>2131</Z>
  </point>
  <point index="2510">
    <X>15.352</X>
    <Y>64.273</Y>
    <Z>2031</Z>
  </point>
  <point index="2511">
    <X>39.843</X>
    <Y>60.751</Y>
    <Z>2081</Z>
  </point>
  <point index="2512">
    <X>10.493</X>
    <Y>60.197</Y>
    <Z>2272</Z>
  </point>
  <point index="2513">
    <X>58.276</X>
    <Y>16.793</Y>
    <Z>2090</Z>
  </point>
  <point index="2514">
    <X>7.516</X>
    <Y>56.995</Y>
    <Z>2048</Z>
  </point>
  <point index="2515">
    <X>70.549</X>
    <Y>32.624</Y>
    <Z>2052</Z>
  </point>
  <point index="2516">
    <X>48.203</X>
    <Y>68.413</Y>
    <Z>2100</Z>
  </point>
  <point index="2517">
    <X>112.690</X>
    <Y>47.712</Y>
    <Z>2045</Z>
  </point>
  <point index="2518">
    <X>25.173</X>
    <Y>76.126</Y>
    <Z>2252</Z>
  </point>
  <point index="2519">
    <X>15.313</X>
    <Y>21.841</Y>
    <Z>2033</Z>
  </point>
  <point index="2520">
    <X>105.479</X>
    <Y>17.267</Y>
    <Z>2241</Z>
  </point>
  <point index="2521">
    <X>103.900</X>
    <Y>68.505</Y>
    <Z>2300</Z>
  </point>
  <point index="2522">
    <X>119.232</X>
    <Y>64.030</Y>
    <Z>2127</Z>
  </point>
  <point index="2523">
    <X>65.324</X>
    <Y>11.978</Y>
    <Z>2247</Z>
  </point>
  <point index="2524">
    <X>58.996</X>
    <Y>70.570</Y>
    <Z>2117</Z>
  </point>
  <point index="2525">
    <X>106.355</X>
    <Y>69.222</Y>
    <Z>2208</Z>
  </point>
  <point index="2526">
    <X>60.162</X>
    <Y>12.749</Y>
    <Z>2160</Z>
  </point>
  <point index="2527">
    <X>29.100</X>
    <Y>57.776</Y>
    <Z>2106</Z>
  </point>
  <point index="2528">
    <X>93.057</X>
    <Y>30.833</Y>
    <Z>2168</Z>
  </point>
  <point index="2529">
    <X>70.519</X>
    <Y>28.199</Y>
    <Z>2053</Z>
  </point>
  <point index="2530">
    <X>67.563</X>
    <Y>11.832</Y>
    <Z>2163</Z>
  </point>
  <point index="2531">
    <X>71.068</X>
    <Y>24.161</Y>
    <Z>2032</Z>
  </point>
  <point index="2532">
    <X>21.461</X>
    <Y>69.709</Y>
    <Z>2209</Z>
  </point>
  <point index="2533">
    <X>74.951</X>
    <Y>16.003</Y>
    <Z>2181</Z>
  </point>
  <point index="2534">
    <X>113.752</X>
    <Y>54.754</Y>
    <Z>2109</Z>
  </point>
  <point index="2535">
    <X>17.982</X>
    <Y>21.953</Y>
    <Z>2079</Z>
  </point>
  <point index="2536">
    <X>92.390</X>
    <Y>35.918</Y>
    <Z>2208</Z>
  </point>
  <point index="2537">
    <X>39.092</X>
    <Y>67.792</Y>
    <Z>2138</Z>
  </point>
  <point index="2538">
    <X>54.990</X>
    <Y>27.337</Y>
    <Z>2053</Z>
  </point>
  <point index="2539">
    <X>105.749</X>
    <Y>27.015</Y>
    <Z>2231</Z>
  </point>
  <point index="2540">
    <X>59.546</X>
    <Y>68.223</Y>
    <Z>2137</Z>
  </point>
  <point index="2541">
    <X>78.077</X>
    <Y>51.544</Y>
    <Z>2214</Z>
  </point>
  <point index="2542">
    <X>91.623</X>
    <Y>23.468</Y>
    <Z>2254</Z>
  </point>
  <point index="2543">
    <X>27.113</X>
    <Y>66.041</Y>
    <Z>2180</Z>
  </point>
  <point index="2544">
    <X>114.184</X>
    <Y>36.161</Y>
    <Z>2135</Z>
  </point>
  <point index="2545">
    <X>108.564</X>
    <Y>33.775</Y>
    <Z>2126</Z>
  </point>
  <point index="2546">
    <X>101.605</X>
    <Y>59.095</Y>
    <Z>2214</Z>
  </point>
  <point index="2547">
    <X>107.107</X>
    <Y>61.999</Y>
    <Z>2180</Z>
  </point>
  <point index="2548">
    <X>69.401</X>
    <Y>38.938</Y>
    <Z>2095</Z>
  </point>
  <point index="2549">
    <X>32.556</X>
    <Y>35.539</Y>
    <Z>2037</Z>
  </point>
  <point index="2550">
    <X>76.476</X>
    <Y>29.453</Y>
    <Z>2272</Z>
  </point>
  <point index="2551">
    <X>61.878</X>
    <Y>23.050</Y>
    <Z>2224</Z>
  </point>
  <point index="2552">
    <X>108.130</X>
    <Y>49.221</Y>
    <Z>2142</Z>
  </point>
  <point index="2553">
    <X>8.794</X>
    <Y>63.144</Y>
    <Z>2144</Z>
  </point>
  <point index="2554">
    <X>49.816</X>
    <Y>26.673</Y>
    <Z>2221</Z>
  </point>
  <point index="2555">
    <X>72.940</X>
    <Y>34.579</Y>
    <Z>2060</Z>
  </point>
  <point index="2556">
    <X>113.293</X>
    <Y>74.495</Y>
    <Z>2082</Z>
  </point>
  <point index="2557">
    <X>17.921</X>
    <Y>34.171</Y>
    <Z>2077</Z>
  </point>
  <point index="2558">
    <X>112.657</X>
    <Y>16.318</Y>
    <Z>2043</Z>
  </point>
  <point index="2559">
    <X>105.568</X>
    <Y>65.413</Y>
    <Z>2238</Z>
  </point>
  <point index="2560">
    <X>11.172</X>
    <Y>52.188</Y>
    <Z>2281</Z>
  </point>
  <point index="2561">
    <X>30.485</X>
    <Y>34.735</Y>
    <Z>2054</Z>
  </point>
  <point index="2562">
    <X>112.386</X>
    <Y>72.265</Y>
    <Z>2027</Z>
  </point>
  <point index="2563">
    <X>106.714</X>
    <Y>58.187</Y>
    <Z>2195</Z>
  </point>
  <point index="2564">
    <X>64.708</X>
    <Y>61.898</Y>
    <Z>2270</Z>
  </point>
  <point index="2565">
    <X>38.223</X>
    <Y>32.167</Y>
    <Z>2203</Z>
  </point>
  <point index="2566">
    <X>106.421</X>
    <Y>12.863</Y>
    <Z>2206</Z>
  </point>
  <point index="2567">
    <X>51.370</X>
    <Y>17.142</Y>
    <Z>2269</Z>
  </point>
  <point index="2568">
    <X>101.949</X>
    <Y>60.571</Y>
    <Z>2227</Z>
  </point>
  <point index="2569">
    <X>100.905</X>
    <Y>7.946</Y>
    <Z>2188</Z>
  </point>
  <point index="2570">
    <X>23.556</X>
    <Y>22.203</Y>
    <Z>2287</Z>
  </point>
  <point index="2571">
    <X>33.232</X>
    <Y>72.488</Y>
    <Z>2078</Z>
  </point>
  <point index="2572">
    <X>79.459</X>
    <Y>61.255</Y>
    <Z>2110</Z>
  </point>
  <point index="2573">
    <X>33.441</X>
    <Y>56.109</Y>
    <Z>2090</Z>
  </point>
  <point index="2574">
    <X>30.477</X>
    <Y>48.997</Y>
    <Z>2054</Z>
  </point>
  <point index="2575">
    <X>54.873</X>
    <Y>69.410</Y>
    <Z>2060</Z>
  </point>
  <point index="2576">
    <X>27.590</X>
    <Y>69.532</Y>
    <Z>2162</Z>
  </point>
  <point index="2577">
    <X>27.609</X>
    <Y>28.491</Y>
    <Z>2161</Z>
  </point>
  <point index="2578">
    <X>99.739</X>
    <Y>70.263</Y>
    <Z>2145</Z>
  </point>
  <point index="2579">
    <X>65.903</X>
    <Y>7.348</Y>
    <Z>2225</Z>
  </point>
  <point index="2580">
    <X>37.348</X>
    <Y>22.785</Y>
    <Z>2269</Z>
  </point>
  <point index="2581">
    <X>26.533</X>
    <Y>67.473</Y>
    <Z>2202</Z>
  </point>
  <point index="2582">
    <X>18.137</X>
    <Y>71.398</Y>
    <Z>2085</Z>
  </point>
  <point index="2583">
    <X>114.903</X>
    <Y>57.209</Y>
    <Z>2178</Z>
  </point>
  <point index="2584">
    <X>6.726</X>
    <Y>63.232</Y>
    <Z>2096</Z>
  </point>
  <point index="2585">
    <X>67.443</X>
    <Y>59.046</Y>
    <Z>2168</Z>
  </point>
  <point index="2586">
    <X>24.872</X>
    <Y>24.850</Y>
    <Z>2264</Z>
  </point>
  <point index="2587">
    <X>53.548</X>
    <Y>72.423</Y>
    <Z>2139</Z>
  </point>
  <point index="2588">
    <X>8.833</X>
    <Y>54.210</Y>
    <Z>2147</Z>
  </point>
  <point index="2589">
    <X>64.557</X>
    <Y>59.125</Y>
    <Z>2275</Z>
  </point>
  <point index="2590">
    <X>34.250</X>
    <Y>54.809</Y>
    <Z>2139</Z>
  </point>
  <point index="2591">
    <X>75.251</X>
    <Y>25.229</Y>
    <Z>2199</Z>
  </point>
  <point index="2592">
    <X>13.973</X>
    <Y>36.605</Y>
    <Z>2114</Z>
  </point>
  <point index="2593">
    <X>24.037</X>
    <Y>34.144</Y>
    <Z>2295</Z>
  </point>
  <point index="2594">
    <X>106.816</X>
    <Y>39.349</Y>
    <Z>2191</Z>
  </point>
  <point index="2595">
    <X>60.365</X>
    <Y>72.268</Y>
    <Z>2168</Z>
  </point>
  <point index="2596">
    <X>99.774</X>
    <Y>60.044</Y>
    <Z>2146</Z>
  </point>
  <point index="2597">
    <X>61.050</X>
    <Y>23.735</Y>
    <Z>2194</Z>
  </point>
  <point index="2598">
    <X>31.497</X>
    <Y>36.207</Y>
    <Z>2016</Z>
  </point>
  <point index="2599">
    <X>29.274</X>
    <Y>17.519</Y>
    <Z>2099</Z>
  </point>
  <point index="2600">
    <X>54.182</X>
    <Y>9.694</Y>
    <Z>2101</Z>
  </point>
  <point index="2601">
    <X>23.742</X>
    <Y>67.417</Y>
    <Z>2294</Z>
  </point>
  <point index="2602">
    <X>34.863</X>
    <Y>72.967</Y>
    <Z>2176</Z>
  </point>
  <point index="2603">
    <X>22.141</X>
    <Y>32.949</Y>
    <Z>2234</Z>
  </point>
  <point index="2604">
    <X>110.882</X>
    <Y>49.200</Y>
    <Z>2039</Z>
  </point>
  <point index="2605">
    <X>17.630</X>
    <Y>66.786</Y>
    <Z>2066</Z>
  </point>
  <point index="2606">
    <X>67.323</X>
    <Y>27.779</Y>
    <Z>2172</Z>
  </point>
  <point index="2607">
    <X>69.911</X>
    <Y>69.614</Y>
    <Z>2075</Z>
  </point>
  <point index="2608">
    <X>35.244</X>
    <Y>18.665</Y>
    <Z>2198</Z>
  </point>
  <point index="2609">
    <X>88.467</X>
    <Y>27.456</Y>
    <Z>2120</Z>
  </point>
  <point index="2610">
    <X>111.064</X>
    <Y>33.918</Y>
    <Z>2032</Z>
  </point>
  <point index="2611">
    <X>18.005</X>
    <Y>27.628</Y>
    <Z>2080</Z>
  </point>
  <point index="2612">
    <X>106.737</X>
    <Y>37.370</Y>
    <Z>2194</Z>
  </point>
  <point index="2613">
    <X>113.175</X>
    <Y>59.416</Y>
    <Z>2074</Z>
  </point>
  <point index="2614">
    <X>27.990</X>
    <Y>76.708</Y>
    <Z>2147</Z>
  </point>
  <point index="2615">
    <X>67.583</X>
    <Y>44.981</Y>
    <Z>2162</Z>
  </point>
  <point index="2616">
    <X>95.873</X>
    <Y>66.342</Y>
    <Z>2000</Z>
  </point>
  <point index="2617">
    <X>113.958</X>
    <Y>10.919</Y>
    <Z>2121</Z>
  </point>
  <point index="2618">
    <X>69.097</X>
    <Y>10.382</Y>
    <Z>2106</Z>
  </point>
  <point index="2619">
    <X>64.497</X>
    <Y>46.490</Y>
    <Z>2278</Z>
  </point>
  <point index="2620">
    <X>112.296</X>
    <Y>23.196</Y>
    <Z>2022</Z>
  </point>
  <point index="2621">
    <X>31.536</X>
    <Y>54.216</Y>
    <Z>2015</Z>
  </point>
  <point index="2622">
    <X>104.049</X>
    <Y>28.195</Y>
    <Z>2294</Z>
  </point>
  <point index="2623">
    <X>115.029</X>
    <Y>70.635</Y>
    <Z>2186</Z>
  </point>
  <point index="2624">
    <X>38.728</X>
    <Y>16.890</Y>
    <Z>2165</Z>
  </point>
  <point index="2625">
    <X>119.883</X>
    <Y>18.719</Y>
    <Z>2078</Z>
  </point>
  <point index="2626">
    <X>54.979</X>
    <Y>26.677</Y>
    <Z>2053</Z>
  </point>
  <point index="2627">
    <X>109.124</X>
    <Y>51.924</Y>
    <Z>2105</Z>
  </point>
  <point index="2628">
    <X>72.343</X>
    <Y>27.010</Y>
    <Z>2025</Z>
  </point>
  <point index="2629">
    <X>58.727</X>
    <Y>76.326</Y>
    <Z>2107</Z>
  </point>
  <point index="2630">
    <X>27.620</X>
    <Y>53.706</Y>
    <Z>2161</Z>
  </point>
  <point index="2631">
    <X>113.164</X>
    <Y>28.033</Y>
    <Z>2074</Z>
  </point>
  <point index="2632">
    <X>55.265</X>
    <Y>18.848</Y>
    <Z>2036</Z>
  </point>
  <point index="2633">
    <X>59.086</X>
    <Y>68.471</Y>
    <Z>2120</Z>
  </point>
  <point index="2634">
    <X>68.995</X>
    <Y>32.632</Y>
    <Z>2110</Z>
  </point>
  <point index="2635">
    <X>90.848</X>
    <Y>56.524</Y>
    <Z>2299</Z>
  </point>
  <point index="2636">
    <X>50.690</X>
    <Y>52.028</Y>
    <Z>2287</Z>
  </point>
  <point index="2637">
    <X>88.572</X>
    <Y>66.339</Y>
    <Z>2128</Z>
  </point>
  <point index="2638">
    <X>18.689</X>
    <Y>13.431</Y>
    <Z>2105</Z>
  </point>
  <point index="2639">
    <X>73.958</X>
    <Y>49.770</Y>
    <Z>2121</Z>
  </point>
  <point index="2640">
    <X>24.137</X>
    <Y>30.920</Y>
    <Z>2291</Z>
  </point>
  <point index="2641">
    <X>104.912</X>
    <Y>27.817</Y>
    <Z>2262</Z>
  </point>
  <point index="2642">
    <X>71.516</X>
    <Y>51.480</Y>
    <Z>2015</Z>
  </point>
  <point index="2643">
    <X>23.938</X>
    <Y>10.293</Y>
    <Z>2299</Z>
  </point>
  <point index="2644">
    <X>14.826</X>
    <Y>66.193</Y>
    <Z>2062</Z>
  </point>
  <point index="2645">
    <X>93.087</X>
    <Y>62.443</Y>
    <Z>2167</Z>
  </point>
  <point index="2646">
    <X>14.018</X>
    <Y>14.126</Y>
    <Z>2111</Z>
  </point>
  <point index="2647">
    <X>116.148</X>
    <Y>32.843</Y>
    <Z>2253</Z>
  </point>
  <point index="2648">
    <X>30.197</X>
    <Y>66.620</Y>
    <Z>2065</Z>
  </point>
  <point index="2649">
    <X>110.610</X>
    <Y>59.678</Y>
    <Z>2049</Z>
  </point>
  <point index="2650">
    <X>69.357</X>
    <Y>73.215</Y>
    <Z>2096</Z>
  </point>
  <point index="2651">
    <X>51.728</X>
    <Y>53.187</Y>
    <Z>2248</Z>
  </point>
  <point index="2652">
    <X>68.409</X>
    <Y>36.594</Y>
    <Z>2132</Z>
  </point>
  <point index="2653">
    <X>120.301</X>
    <Y>57.529</Y>
    <Z>2047</Z>
  </point>
  <point index="2654">
    <X>19.829</X>
    <Y>61.245</Y>
    <Z>2148</Z>
  </point>
  <point index="2655">
    <X>19.547</X>
    <Y>55.268</Y>
    <Z>2137</Z>
  </point>
  <point index="2656">
    <X>75.199</X>
    <Y>68.877</Y>
    <Z>2196</Z>
  </point>
  <point index="2657">
    <X>26.551</X>
    <Y>51.582</Y>
    <Z>2201</Z>
  </point>
  <point index="2658">
    <X>109.042</X>
    <Y>32.832</Y>
    <Z>2108</Z>
  </point>
  <point index="2659">
    <X>31.399</X>
    <Y>54.865</Y>
    <Z>2020</Z>
  </point>
  <point index="2660">
    <X>100.944</X>
    <Y>33.981</Y>
    <Z>2190</Z>
  </point>
  <point index="2661">
    <X>34.419</X>
    <Y>33.916</Y>
    <Z>2149</Z>
  </point>
  <point index="2662">
    <X>106.775</X>
    <Y>18.555</Y>
    <Z>2193</Z>
  </point>
  <point index="2663">
    <X>26.719</X>
    <Y>34.422</Y>
    <Z>2195</Z>
  </point>
  <point index="2664">
    <X>51.834</X>
    <Y>55.240</Y>
    <Z>2242</Z>
  </point>
  <point index="2665">
    <X>97.170</X>
    <Y>68.243</Y>
    <Z>2049</Z>
  </point>
  <point index="2666">
    <X>67.238</X>
    <Y>65.145</Y>
    <Z>2175</Z>
  </point>
  <point index="2667">
    <X>54.110</X>
    <Y>22.560</Y>
    <Z>2105</Z>
  </point>
  <point index="2668">
    <X>15.514</X>
    <Y>20.621</Y>
    <Z>2021</Z>
  </point>
  <point index="2669">
    <X>62.109</X>
    <Y>18.159</Y>
    <Z>2233</Z>
  </point>
  <point index="2670">
    <X>24.273</X>
    <Y>75.212</Y>
    <Z>2286</Z>
  </point>
  <point index="2671">
    <X>67.431</X>
    <Y>27.150</Y>
    <Z>2168</Z>
  </point>
  <point index="2672">
    <X>15.332</X>
    <Y>56.613</Y>
    <Z>2032</Z>
  </point>
  <point index="2673">
    <X>36.735</X>
    <Y>50.375</Y>
    <Z>2288</Z>
  </point>
  <point index="2674">
    <X>31.402</X>
    <Y>16.129</Y>
    <Z>2020</Z>
  </point>
  <point index="2675">
    <X>28.250</X>
    <Y>45.465</Y>
    <Z>2138</Z>
  </point>
  <point index="2676">
    <X>10.833</X>
    <Y>65.939</Y>
    <Z>2298</Z>
  </point>
  <point index="2677">
    <X>52.886</X>
    <Y>14.473</Y>
    <Z>2179</Z>
  </point>
  <point index="2678">
    <X>79.395</X>
    <Y>67.788</Y>
    <Z>2115</Z>
  </point>
  <point index="2679">
    <X>30.461</X>
    <Y>25.829</Y>
    <Z>2055</Z>
  </point>
  <point index="2680">
    <X>60.180</X>
    <Y>34.422</Y>
    <Z>2161</Z>
  </point>
  <point index="2681">
    <X>65.770</X>
    <Y>46.395</Y>
    <Z>2230</Z>
  </point>
  <point index="2682">
    <X>23.250</X>
    <Y>6.628</Y>
    <Z>2276</Z>
  </point>
  <point index="2683">
    <X>109.356</X>
    <Y>25.427</Y>
    <Z>2096</Z>
  </point>
  <point index="2684">
    <X>90.136</X>
    <Y>27.189</Y>
    <Z>2245</Z>
  </point>
  <point index="2685">
    <X>102.140</X>
    <Y>56.374</Y>
    <Z>2234</Z>
  </point>
  <point index="2686">
    <X>53.042</X>
    <Y>59.083</Y>
    <Z>2169</Z>
  </point>
  <point index="2687">
    <X>97.522</X>
    <Y>16.425</Y>
    <Z>2062</Z>
  </point>
  <point index="2688">
    <X>113.348</X>
    <Y>49.230</Y>
    <Z>2085</Z>
  </point>
  <point index="2689">
    <X>55.713</X>
    <Y>33.483</Y>
    <Z>2009</Z>
  </point>
  <point index="2690">
    <X>60.865</X>
    <Y>8.907</Y>
    <Z>2187</Z>
  </point>
  <point index="2691">
    <X>98.898</X>
    <Y>32.800</Y>
    <Z>2113</Z>
  </point>
  <point index="2692">
    <X>50.568</X>
    <Y>63.586</Y>
    <Z>2278</Z>
  </point>
  <point index="2693">
    <X>11.762</X>
    <Y>52.676</Y>
    <Z>2246</Z>
  </point>
  <point index="2694">
    <X>30.807</X>
    <Y>10.725</Y>
    <Z>2042</Z>
  </point>
  <point index="2695">
    <X>75.627</X>
    <Y>51.713</Y>
    <Z>2221</Z>
  </point>
  <point index="2696">
    <X>57.355</X>
    <Y>64.939</Y>
    <Z>2056</Z>
  </point>
  <point index="2697">
    <X>107.296</X>
    <Y>65.063</Y>
    <Z>2173</Z>
  </point>
  <point index="2698">
    <X>51.330</X>
    <Y>53.241</Y>
    <Z>2272</Z>
  </point>
  <point index="2699">
    <X>101.272</X>
    <Y>72.870</Y>
    <Z>2202</Z>
  </point>
  <point index="2700">
    <X>59.173</X>
    <Y>23.433</Y>
    <Z>2123</Z>
  </point>
  <point index="2701">
    <X>16.920</X>
    <Y>45.715</Y>
    <Z>2039</Z>
  </point>
  <point index="2702">
    <X>52.016</X>
    <Y>25.707</Y>
    <Z>2231</Z>
  </point>
  <point index="2703">
    <X>109.967</X>
    <Y>15.190</Y>
    <Z>2073</Z>
  </point>
  <point index="2704">
    <X>53.980</X>
    <Y>58.811</Y>
    <Z>2113</Z>
  </point>
  <point index="2705">
    <X>29.776</X>
    <Y>8.190</Y>
    <Z>2081</Z>
  </point>
  <point index="2706">
    <X>26.459</X>
    <Y>77.584</Y>
    <Z>2204</Z>
  </point>
  <point index="2707">
    <X>93.016</X>
    <Y>68.534</Y>
    <Z>2171</Z>
  </point>
  <point index="2708">
    <X>108.255</X>
    <Y>63.071</Y>
    <Z>2137</Z>
  </point>
  <point index="2709">
    <X>101.618</X>
    <Y>7.655</Y>
    <Z>2215</Z>
  </point>
  <point index="2710">
    <X>15.747</X>
    <Y>61.399</Y>
    <Z>2007</Z>
  </point>
  <point index="2711">
    <X>74.638</X>
    <Y>61.022</Y>
    <Z>2162</Z>
  </point>
  <point index="2712">
    <X>26.277</X>
    <Y>50.518</Y>
    <Z>2211</Z>
  </point>
  <point index="2713">
    <X>39.243</X>
    <Y>65.926</Y>
    <Z>2126</Z>
  </point>
  <point index="2714">
    <X>98.196</X>
    <Y>58.737</Y>
    <Z>2087</Z>
  </point>
  <point index="2715">
    <X>104.449</X>
    <Y>67.329</Y>
    <Z>2279</Z>
  </point>
  <point index="2716">
    <X>68.704</X>
    <Y>73.753</Y>
    <Z>2121</Z>
  </point>
  <point index="2717">
    <X>36.864</X>
    <Y>26.090</Y>
    <Z>2295</Z>
  </point>
  <point index="2718">
    <X>70.333</X>
    <Y>50.427</Y>
    <Z>2060</Z>
  </point>
  <point index="2719">
    <X>30.570</X>
    <Y>54.584</Y>
    <Z>2051</Z>
  </point>
  <point index="2720">
    <X>57.304</X>
    <Y>13.424</Y>
    <Z>2054</Z>
  </point>
  <point index="2721">
    <X>111.488</X>
    <Y>76.642</Y>
    <Z>2017</Z>
  </point>
  <point index="2722">
    <X>79.736</X>
    <Y>24.880</Y>
    <Z>2089</Z>
  </point>
  <point index="2723">
    <X>29.624</X>
    <Y>63.322</Y>
    <Z>2086</Z>
  </point>
  <point index="2724">
    <X>114.298</X>
    <Y>61.335</Y>
    <Z>2142</Z>
  </point>
  <point index="2725">
    <X>109.080</X>
    <Y>7.853</Y>
    <Z>2106</Z>
  </point>
  <point index="2726">
    <X>26.927</X>
    <Y>13.964</Y>
    <Z>2187</Z>
  </point>
  <point index="2727">
    <X>73.889</X>
    <Y>9.600</Y>
    <Z>2117</Z>
  </point>
  <point index="2728">
    <X>9.575</X>
    <Y>21.542</Y>
    <Z>2203</Z>
  </point>
  <point index="2729">
    <X>73.635</X>
    <Y>13.377</Y>
    <Z>2102</Z>
  </point>
  <point index="2730">
    <X>79.233</X>
    <Y>58.222</Y>
    <Z>2127</Z>
  </point>
  <point index="2731">
    <X>36.656</X>
    <Y>73.222</Y>
    <Z>2283</Z>
  </point>
  <point index="2732">
    <X>118.454</X>
    <Y>67.398</Y>
    <Z>2186</Z>
  </point>
  <point index="2733">
    <X>28.573</X>
    <Y>48.701</Y>
    <Z>2125</Z>
  </point>
  <point index="2734">
    <X>77.018</X>
    <Y>25.591</Y>
    <Z>2294</Z>
  </point>
  <point index="2735">
    <X>18.980</X>
    <Y>9.235</Y>
    <Z>2116</Z>
  </point>
  <point index="2736">
    <X>106.850</X>
    <Y>69.358</Y>
    <Z>2190</Z>
  </point>
  <point index="2737">
    <X>96.603</X>
    <Y>56.167</Y>
    <Z>2027</Z>
  </point>
  <point index="2738">
    <X>66.829</X>
    <Y>63.642</Y>
    <Z>2191</Z>
  </point>
  <point index="2739">
    <X>60.666</X>
    <Y>16.345</Y>
    <Z>2179</Z>
  </point>
  <point index="2740">
    <X>29.731</X>
    <Y>52.298</Y>
    <Z>2082</Z>
  </point>
  <point index="2741">
    <X>54.045</X>
    <Y>76.105</Y>
    <Z>2109</Z>
  </point>
  <point index="2742">
    <X>28.946</X>
    <Y>33.210</Y>
    <Z>2112</Z>
  </point>
  <point index="2743">
    <X>80.423</X>
    <Y>61.487</Y>
    <Z>2038</Z>
  </point>
  <point index="2744">
    <X>53.362</X>
    <Y>10.208</Y>
    <Z>2150</Z>
  </point>
  <point index="2745">
    <X>7.747</X>
    <Y>19.981</Y>
    <Z>2065</Z>
  </point>
  <point index="2746">
    <X>13.914</X>
    <Y>68.327</Y>
    <Z>2117</Z>
  </point>
  <point index="2747">
    <X>12.352</X>
    <Y>23.826</Y>
    <Z>2211</Z>
  </point>
  <point index="2748">
    <X>93.282</X>
    <Y>56.362</Y>
    <Z>2155</Z>
  </point>
  <point index="2749">
    <X>19.153</X>
    <Y>25.987</Y>
    <Z>2123</Z>
  </point>
  <point index="2750">
    <X>87.215</X>
    <Y>59.455</Y>
    <Z>2025</Z>
  </point>
  <point index="2751">
    <X>16.908</X>
    <Y>22.794</Y>
    <Z>2039</Z>
  </point>
  <point index="2752">
    <X>58.986</X>
    <Y>37.251</Y>
    <Z>2116</Z>
  </point>
  <point index="2753">
    <X>34.166</X>
    <Y>11.273</Y>
    <Z>2134</Z>
  </point>
  <point index="2754">
    <X>21.733</X>
    <Y>9.423</Y>
    <Z>2219</Z>
  </point>
  <point index="2755">
    <X>61.265</X>
    <Y>38.281</Y>
    <Z>2202</Z>
  </point>
  <point index="2756">
    <X>13.287</X>
    <Y>36.656</Y>
    <Z>2155</Z>
  </point>
  <point index="2757">
    <X>12.892</X>
    <Y>67.911</Y>
    <Z>2178</Z>
  </point>
  <point index="2758">
    <X>14.917</X>
    <Y>33.010</Y>
    <Z>2057</Z>
  </point>
  <point index="2759">
    <X>64.904</X>
    <Y>33.260</Y>
    <Z>2262</Z>
  </point>
  <point index="2760">
    <X>67.895</X>
    <Y>76.208</Y>
    <Z>2151</Z>
  </point>
  <point index="2761">
    <X>115.722</X>
    <Y>28.579</Y>
    <Z>2227</Z>
  </point>
  <point index="2762">
    <X>27.649</X>
    <Y>65.956</Y>
    <Z>2160</Z>
  </point>
  <point index="2763">
    <X>117.245</X>
    <Y>51.274</Y>
    <Z>2277</Z>
  </point>
  <point index="2764">
    <X>61.894</X>
    <Y>9.521</Y>
    <Z>2225</Z>
  </point>
  <point index="2765">
    <X>105.629</X>
    <Y>23.658</Y>
    <Z>2235</Z>
  </point>
  <point index="2766">
    <X>27.179</X>
    <Y>57.468</Y>
    <Z>2178</Z>
  </point>
  <point index="2767">
    <X>35.477</X>
    <Y>64.274</Y>
    <Z>2212</Z>
  </point>
  <point index="2768">
    <X>12.793</X>
    <Y>28.712</Y>
    <Z>2184</Z>
  </point>
  <point index="2769">
    <X>88.265</X>
    <Y>27.438</Y>
    <Z>2104</Z>
  </point>
  <point index="2770">
    <X>106.988</X>
    <Y>26.008</Y>
    <Z>2185</Z>
  </point>
  <point index="2771">
    <X>55.967</X>
    <Y>60.896</Y>
    <Z>2004</Z>
  </point>
  <point index="2772">
    <X>73.733</X>
    <Y>27.554</Y>
    <Z>2108</Z>
  </point>
  <point index="2773">
    <X>12.314</X>
    <Y>28.615</Y>
    <Z>2213</Z>
  </point>
  <point index="2774">
    <X>57.663</X>
    <Y>76.728</Y>
    <Z>2067</Z>
  </point>
  <point index="2775">
    <X>100.178</X>
    <Y>73.643</Y>
    <Z>2161</Z>
  </point>
  <point index="2776">
    <X>72.422</X>
    <Y>53.467</Y>
    <Z>2029</Z>
  </point>
  <point index="2777">
    <X>62.865</X>
    <Y>78.659</Y>
    <Z>2261</Z>
  </point>
  <point index="2778">
    <X>35.638</X>
    <Y>18.652</Y>
    <Z>2222</Z>
  </point>
  <point index="2779">
    <X>26.378</X>
    <Y>56.657</Y>
    <Z>2207</Z>
  </point>
  <point index="2780">
    <X>27.534</X>
    <Y>50.511</Y>
    <Z>2164</Z>
  </point>
  <point index="2781">
    <X>60.992</X>
    <Y>22.769</Y>
    <Z>2191</Z>
  </point>
  <point index="2782">
    <X>34.099</X>
    <Y>14.123</Y>
    <Z>2130</Z>
  </point>
  <point index="2783">
    <X>106.831</X>
    <Y>31.727</Y>
    <Z>2191</Z>
  </point>
  <point index="2784">
    <X>99.497</X>
    <Y>17.873</Y>
    <Z>2136</Z>
  </point>
  <point index="2785">
    <X>19.621</X>
    <Y>51.331</Y>
    <Z>2140</Z>
  </point>
  <point index="2786">
    <X>49.863</X>
    <Y>53.965</Y>
    <Z>2225</Z>
  </point>
  <point index="2787">
    <X>111.333</X>
    <Y>9.236</Y>
    <Z>2022</Z>
  </point>
  <point index="2788">
    <X>60.423</X>
    <Y>75.556</Y>
    <Z>2170</Z>
  </point>
  <point index="2789">
    <X>96.959</X>
    <Y>32.740</Y>
    <Z>2041</Z>
  </point>
  <point index="2790">
    <X>51.236</X>
    <Y>32.512</Y>
    <Z>2277</Z>
  </point>
  <point index="2791">
    <X>108.797</X>
    <Y>72.798</Y>
    <Z>2117</Z>
  </point>
  <point index="2792">
    <X>69.614</X>
    <Y>54.479</Y>
    <Z>2087</Z>
  </point>
  <point index="2793">
    <X>69.002</X>
    <Y>50.327</Y>
    <Z>2109</Z>
  </point>
  <point index="2794">
    <X>69.202</X>
    <Y>19.745</Y>
    <Z>2102</Z>
  </point>
  <point index="2795">
    <X>16.292</X>
    <Y>58.219</Y>
    <Z>2016</Z>
  </point>
  <point index="2796">
    <X>75.503</X>
    <Y>16.991</Y>
    <Z>2214</Z>
  </point>
  <point index="2797">
    <X>96.439</X>
    <Y>59.398</Y>
    <Z>2021</Z>
  </point>
  <point index="2798">
    <X>37.398</X>
    <Y>25.251</Y>
    <Z>2265</Z>
  </point>
  <point index="2799">
    <X>89.876</X>
    <Y>22.307</Y>
    <Z>2226</Z>
  </point>
  <point index="2800">
    <X>15.386</X>
    <Y>62.949</Y>
    <Z>2029</Z>
  </point>
  <point index="2801">
    <X>31.941</X>
    <Y>32.146</Y>
    <Z>2001</Z>
  </point>
  <point index="2802">
    <X>24.057</X>
    <Y>47.834</Y>
    <Z>2294</Z>
  </point>
  <point index="2803">
    <X>53.762</X>
    <Y>30.877</Y>
    <Z>2126</Z>
  </point>
  <point index="2804">
    <X>73.470</X>
    <Y>70.558</Y>
    <Z>2092</Z>
  </point>
  <point index="2805">
    <X>58.586</X>
    <Y>18.609</Y>
    <Z>2101</Z>
  </point>
  <point index="2806">
    <X>76.889</X>
    <Y>64.363</Y>
    <Z>2297</Z>
  </point>
  <point index="2807">
    <X>117.589</X>
    <Y>65.046</Y>
    <Z>2251</Z>
  </point>
  <point index="2808">
    <X>20.435</X>
    <Y>50.625</Y>
    <Z>2171</Z>
  </point>
  <point index="2809">
    <X>54.574</X>
    <Y>49.850</Y>
    <Z>2078</Z>
  </point>
  <point index="2810">
    <X>27.982</X>
    <Y>19.032</Y>
    <Z>2148</Z>
  </point>
  <point index="2811">
    <X>109.766</X>
    <Y>60.595</Y>
    <Z>2081</Z>
  </point>
  <point index="2812">
    <X>51.783</X>
    <Y>29.657</Y>
    <Z>2245</Z>
  </point>
  <point index="2813">
    <X>60.964</X>
    <Y>31.609</Y>
    <Z>2190</Z>
  </point>
  <point index="2814">
    <X>117.730</X>
    <Y>54.618</Y>
    <Z>2240</Z>
  </point>
  <point index="2815">
    <X>60.137</X>
    <Y>62.361</Y>
    <Z>2159</Z>
  </point>
  <point index="2816">
    <X>98.694</X>
    <Y>10.807</Y>
    <Z>2106</Z>
  </point>
  <point index="2817">
    <X>22.500</X>
    <Y>61.425</Y>
    <Z>2248</Z>
  </point>
  <point index="2818">
    <X>24.443</X>
    <Y>12.287</Y>
    <Z>2280</Z>
  </point>
  <point index="2819">
    <X>12.302</X>
    <Y>33.968</Y>
    <Z>2214</Z>
  </point>
  <point index="2820">
    <X>28.794</X>
    <Y>68.619</Y>
    <Z>2117</Z>
  </point>
  <point index="2821">
    <X>31.811</X>
    <Y>30.817</Y>
    <Z>2005</Z>
  </point>
  <point index="2822">
    <X>98.668</X>
    <Y>54.971</Y>
    <Z>2105</Z>
  </point>
  <point index="2823">
    <X>59.532</X>
    <Y>75.015</Y>
    <Z>2137</Z>
  </point>
  <point index="2824">
    <X>115.490</X>
    <Y>67.423</Y>
    <Z>2213</Z>
  </point>
  <point index="2825">
    <X>109.512</X>
    <Y>38.064</Y>
    <Z>2090</Z>
  </point>
  <point index="2826">
    <X>116.248</X>
    <Y>66.190</Y>
    <Z>2259</Z>
  </point>
  <point index="2827">
    <X>22.361</X>
    <Y>20.413</Y>
    <Z>2243</Z>
  </point>
  <point index="2828">
    <X>33.972</X>
    <Y>54.591</Y>
    <Z>2122</Z>
  </point>
  <point index="2829">
    <X>112.671</X>
    <Y>34.044</Y>
    <Z>2044</Z>
  </point>
  <point index="2830">
    <X>38.520</X>
    <Y>58.774</Y>
    <Z>2181</Z>
  </point>
  <point index="2831">
    <X>80.270</X>
    <Y>63.803</Y>
    <Z>2049</Z>
  </point>
  <point index="2832">
    <X>69.891</X>
    <Y>75.417</Y>
    <Z>2076</Z>
  </point>
  <point index="2833">
    <X>89.756</X>
    <Y>53.311</Y>
    <Z>2217</Z>
  </point>
  <point index="2834">
    <X>79.117</X>
    <Y>21.382</Y>
    <Z>2136</Z>
  </point>
  <point index="2835">
    <X>111.978</X>
    <Y>51.949</Y>
    <Z>2003</Z>
  </point>
  <point index="2836">
    <X>24.601</X>
    <Y>57.709</Y>
    <Z>2274</Z>
  </point>
  <point index="2837">
    <X>53.629</X>
    <Y>27.046</Y>
    <Z>2134</Z>
  </point>
  <point index="2838">
    <X>32.066</X>
    <Y>69.444</Y>
    <Z>2008</Z>
  </point>
  <point index="2839">
    <X>97.377</X>
    <Y>28.143</Y>
    <Z>2056</Z>
  </point>
  <point index="2840">
    <X>26.325</X>
    <Y>77.885</Y>
    <Z>2209</Z>
  </point>
  <point index="2841">
    <X>57.484</X>
    <Y>71.920</Y>
    <Z>2060</Z>
  </point>
  <point index="2842">
    <X>19.479</X>
    <Y>16.910</Y>
    <Z>2135</Z>
  </point>
  <point index="2843">
    <X>33.169</X>
    <Y>71.993</Y>
    <Z>2074</Z>
  </point>
  <point index="2844">
    <X>33.752</X>
    <Y>27.957</Y>
    <Z>2109</Z>
  </point>
  <point index="2845">
    <X>50.738</X>
    <Y>63.423</Y>
    <Z>2291</Z>
  </point>
  <point index="2846">
    <X>50.242</X>
    <Y>64.850</Y>
    <Z>2253</Z>
  </point>
  <point index="2847">
    <X>12.640</X>
    <Y>54.680</Y>
    <Z>2193</Z>
  </point>
  <point index="2848">
    <X>13.679</X>
    <Y>53.192</Y>
    <Z>2131</Z>
  </point>
  <point index="2849">
    <X>116.190</X>
    <Y>52.217</Y>
    <Z>2255</Z>
  </point>
  <point index="2850">
    <X>105.855</X>
    <Y>40.467</Y>
    <Z>2227</Z>
  </point>
  <point index="2851">
    <X>11.136</X>
    <Y>29.613</Y>
    <Z>2283</Z>
  </point>
  <point index="2852">
    <X>25.016</X>
    <Y>29.118</Y>
    <Z>2258</Z>
  </point>
  <point index="2853">
    <X>79.412</X>
    <Y>17.101</Y>
    <Z>2114</Z>
  </point>
  <point index="2854">
    <X>59.636</X>
    <Y>50.738</Y>
    <Z>2141</Z>
  </point>
  <point index="2855">
    <X>102.446</X>
    <Y>10.278</Y>
    <Z>2246</Z>
  </point>
  <point index="2856">
    <X>55.373</X>
    <Y>11.248</Y>
    <Z>2030</Z>
  </point>
  <point index="2857">
    <X>102.697</X>
    <Y>32.442</Y>
    <Z>2255</Z>
  </point>
  <point index="2858">
    <X>111.897</X>
    <Y>47.206</Y>
    <Z>2001</Z>
  </point>
  <point index="2859">
    <X>116.902</X>
    <Y>28.604</Y>
    <Z>2298</Z>
  </point>
  <point index="2860">
    <X>100.110</X>
    <Y>32.235</Y>
    <Z>2158</Z>
  </point>
  <point index="2861">
    <X>23.706</X>
    <Y>54.457</Y>
    <Z>2293</Z>
  </point>
  <point index="2862">
    <X>14.980</X>
    <Y>58.598</Y>
    <Z>2053</Z>
  </point>
  <point index="2863">
    <X>118.168</X>
    <Y>27.797</Y>
    <Z>2207</Z>
  </point>
  <point index="2864">
    <X>68.691</X>
    <Y>54.340</Y>
    <Z>2121</Z>
  </point>
  <point index="2865">
    <X>29.795</X>
    <Y>64.970</Y>
    <Z>2080</Z>
  </point>
  <point index="2866">
    <X>59.113</X>
    <Y>30.776</Y>
    <Z>2121</Z>
  </point>
  <point index="2867">
    <X>99.941</X>
    <Y>46.086</Y>
    <Z>2152</Z>
  </point>
  <point index="2868">
    <X>75.909</X>
    <Y>25.258</Y>
    <Z>2238</Z>
  </point>
  <point index="2869">
    <X>94.375</X>
    <Y>54.821</Y>
    <Z>2089</Z>
  </point>
  <point index="2870">
    <X>18.467</X>
    <Y>70.596</Y>
    <Z>2097</Z>
  </point>
  <point index="2871">
    <X>78.774</X>
    <Y>53.848</Y>
    <Z>2162</Z>
  </point>
  <point index="2872">
    <X>10.003</X>
    <Y>26.413</Y>
    <Z>2235</Z>
  </point>
  <point index="2873">
    <X>59.732</X>
    <Y>12.667</Y>
    <Z>2144</Z>
  </point>
  <point index="2874">
    <X>74.186</X>
    <Y>19.377</Y>
    <Z>2135</Z>
  </point>
  <point index="2875">
    <X>17.557</X>
    <Y>17.137</Y>
    <Z>2063</Z>
  </point>
  <point index="2876">
    <X>35.588</X>
    <Y>32.187</Y>
    <Z>2219</Z>
  </point>
  <point index="2877">
    <X>19.880</X>
    <Y>23.942</Y>
    <Z>2150</Z>
  </point>
  <point index="2878">
    <X>31.707</X>
    <Y>60.292</Y>
    <Z>2008</Z>
  </point>
  <point index="2879">
    <X>90.076</X>
    <Y>56.547</Y>
    <Z>2241</Z>
  </point>
  <point index="2880">
    <X>88.717</X>
    <Y>54.542</Y>
    <Z>2139</Z>
  </point>
  <point index="2881">
    <X>15.157</X>
    <Y>71.141</Y>
    <Z>2043</Z>
  </point>
  <point index="2882">
    <X>117.156</X>
    <Y>29.820</Y>
    <Z>2284</Z>
  </point>
  <point index="2883">
    <X>92.574</X>
    <Y>56.226</Y>
    <Z>2197</Z>
  </point>
  <point index="2884">
    <X>13.610</X>
    <Y>54.264</Y>
    <Z>2135</Z>
  </point>
  <point index="2885">
    <X>96.842</X>
    <Y>59.646</Y>
    <Z>2036</Z>
  </point>
  <point index="2886">
    <X>105.971</X>
    <Y>44.705</Y>
    <Z>2223</Z>
  </point>
  <point index="2887">
    <X>62.719</X>
    <Y>47.922</Y>
    <Z>2256</Z>
  </point>
  <point index="2888">
    <X>67.851</X>
    <Y>25.915</Y>
    <Z>2152</Z>
  </point>
  <point index="2889">
    <X>106.249</X>
    <Y>58.474</Y>
    <Z>2212</Z>
  </point>
  <point index="2890">
    <X>114.267</X>
    <Y>32.442</Y>
    <Z>2140</Z>
  </point>
  <point index="2891">
    <X>101.066</X>
    <Y>34.182</Y>
    <Z>2194</Z>
  </point>
  <point index="2892">
    <X>16.663</X>
    <Y>36.736</Y>
    <Z>2030</Z>
  </point>
  <point index="2893">
    <X>63.030</X>
    <Y>59.872</Y>
    <Z>2267</Z>
  </point>
  <point index="2894">
    <X>75.741</X>
    <Y>70.960</Y>
    <Z>2228</Z>
  </point>
  <point index="2895">
    <X>14.653</X>
    <Y>61.586</Y>
    <Z>2073</Z>
  </point>
  <point index="2896">
    <X>96.342</X>
    <Y>71.782</Y>
    <Z>2018</Z>
  </point>
  <point index="2897">
    <X>24.681</X>
    <Y>70.967</Y>
    <Z>2271</Z>
  </point>
  <point index="2898">
    <X>16.916</X>
    <Y>60.935</Y>
    <Z>2039</Z>
  </point>
  <point index="2899">
    <X>60.653</X>
    <Y>71.176</Y>
    <Z>2179</Z>
  </point>
  <point index="2900">
    <X>8.284</X>
    <Y>61.219</Y>
    <Z>2106</Z>
  </point>
  <point index="2901">
    <X>59.010</X>
    <Y>78.318</Y>
    <Z>2117</Z>
  </point>
  <point index="2902">
    <X>99.626</X>
    <Y>15.001</Y>
    <Z>2140</Z>
  </point>
  <point index="2903">
    <X>88.646</X>
    <Y>65.344</Y>
    <Z>2133</Z>
  </point>
  <point index="2904">
    <X>112.613</X>
    <Y>68.663</Y>
    <Z>2041</Z>
  </point>
  <point index="2905">
    <X>58.674</X>
    <Y>72.538</Y>
    <Z>2105</Z>
  </point>
  <point index="2906">
    <X>75.648</X>
    <Y>28.231</Y>
    <Z>2223</Z>
  </point>
  <point index="2907">
    <X>74.892</X>
    <Y>72.004</Y>
    <Z>2177</Z>
  </point>
  <point index="2908">
    <X>87.382</X>
    <Y>27.061</Y>
    <Z>2038</Z>
  </point>
  <point index="2909">
    <X>65.097</X>
    <Y>67.621</Y>
    <Z>2255</Z>
  </point>
  <point index="2910">
    <X>52.075</X>
    <Y>51.905</Y>
    <Z>2227</Z>
  </point>
  <point index="2911">
    <X>58.338</X>
    <Y>61.083</Y>
    <Z>2092</Z>
  </point>
  <point index="2912">
    <X>23.249</X>
    <Y>16.036</Y>
    <Z>2276</Z>
  </point>
  <point index="2913">
    <X>72.464</X>
    <Y>9.401</Y>
    <Z>2032</Z>
  </point>
  <point index="2914">
    <X>111.850</X>
    <Y>54.503</Y>
    <Z>2003</Z>
  </point>
  <point index="2915">
    <X>67.545</X>
    <Y>73.222</Y>
    <Z>2164</Z>
  </point>
  <point index="2916">
    <X>103.185</X>
    <Y>75.865</Y>
    <Z>2273</Z>
  </point>
  <point index="2917">
    <X>47.169</X>
    <Y>58.707</Y>
    <Z>2022</Z>
  </point>
  <point index="2918">
    <X>9.820</X>
    <Y>23.169</Y>
    <Z>2222</Z>
  </point>
  <point index="2919">
    <X>35.487</X>
    <Y>31.223</Y>
    <Z>2213</Z>
  </point>
  <point index="2920">
    <X>62.671</X>
    <Y>48.181</Y>
    <Z>2254</Z>
  </point>
  <point index="2921">
    <X>98.000</X>
    <Y>33.654</Y>
    <Z>2080</Z>
  </point>
  <point index="2922">
    <X>38.848</X>
    <Y>68.238</Y>
    <Z>2156</Z>
  </point>
  <point index="2923">
    <X>98.057</X>
    <Y>35.852</Y>
    <Z>2082</Z>
  </point>
  <point index="2924">
    <X>8.944</X>
    <Y>21.972</Y>
    <Z>2156</Z>
  </point>
  <point index="2925">
    <X>57.779</X>
    <Y>73.234</Y>
    <Z>2071</Z>
  </point>
  <point index="2926">
    <X>101.257</X>
    <Y>78.086</Y>
    <Z>2201</Z>
  </point>
  <point index="2927">
    <X>24.997</X>
    <Y>76.242</Y>
    <Z>2259</Z>
  </point>
  <point index="2928">
    <X>30.425</X>
    <Y>13.061</Y>
    <Z>2056</Z>
  </point>
  <point index="2929">
    <X>53.603</X>
    <Y>72.035</Y>
    <Z>2136</Z>
  </point>
  <point index="2930">
    <X>27.660</X>
    <Y>70.466</Y>
    <Z>2160</Z>
  </point>
  <point index="2931">
    <X>106.099</X>
    <Y>26.510</Y>
    <Z>2218</Z>
  </point>
  <point index="2932">
    <X>17.889</X>
    <Y>7.827</Y>
    <Z>2075</Z>
  </point>
  <point index="2933">
    <X>33.598</X>
    <Y>56.606</Y>
    <Z>2100</Z>
  </point>
  <point index="2934">
    <X>101.867</X>
    <Y>40.336</Y>
    <Z>2224</Z>
  </point>
  <point index="2935">
    <X>98.222</X>
    <Y>58.054</Y>
    <Z>2088</Z>
  </point>
  <point index="2936">
    <X>29.576</X>
    <Y>66.956</Y>
    <Z>2088</Z>
  </point>
  <point index="2937">
    <X>25.374</X>
    <Y>38.795</Y>
    <Z>2245</Z>
  </point>
  <point index="2938">
    <X>62.174</X>
    <Y>77.064</Y>
    <Z>2236</Z>
  </point>
  <point index="2939">
    <X>62.140</X>
    <Y>24.132</Y>
    <Z>2234</Z>
  </point>
  <point index="2940">
    <X>97.268</X>
    <Y>8.345</Y>
    <Z>2052</Z>
  </point>
  <point index="2941">
    <X>65.390</X>
    <Y>72.334</Y>
    <Z>2244</Z>
  </point>
  <point index="2942">
    <X>66.504</X>
    <Y>50.215</Y>
    <Z>2203</Z>
  </point>
  <point index="2943">
    <X>106.829</X>
    <Y>49.961</Y>
    <Z>2191</Z>
  </point>
  <point index="2944">
    <X>9.456</X>
    <Y>69.511</Y>
    <Z>2194</Z>
  </point>
  <point index="2945">
    <X>26.668</X>
    <Y>28.050</Y>
    <Z>2197</Z>
  </point>
  <point index="2946">
    <X>30.576</X>
    <Y>48.700</Y>
    <Z>2051</Z>
  </point>
  <point index="2947">
    <X>117.096</X>
    <Y>59.826</Y>
    <Z>2288</Z>
  </point>
  <point index="2948">
    <X>97.379</X>
    <Y>66.788</Y>
    <Z>2056</Z>
  </point>
  <point index="2949">
    <X>27.810</X>
    <Y>19.417</Y>
    <Z>2154</Z>
  </point>
  <point index="2950">
    <X>78.226</X>
    <Y>22.738</Y>
    <Z>2203</Z>
  </point>
  <point index="2951">
    <X>57.150</X>
    <Y>48.125</Y>
    <Z>2048</Z>
  </point>
  <point index="2952">
    <X>75.759</X>
    <Y>60.916</Y>
    <Z>2229</Z>
  </point>
  <point index="2953">
    <X>21.868</X>
    <Y>38.035</Y>
    <Z>2224</Z>
  </point>
  <point index="2954">
    <X>31.428</X>
    <Y>71.258</Y>
    <Z>2019</Z>
  </point>
  <point index="2955">
    <X>58.848</X>
    <Y>39.823</Y>
    <Z>2111</Z>
  </point>
  <point index="2956">
    <X>106.975</X>
    <Y>53.085</Y>
    <Z>2185</Z>
  </point>
  <point index="2957">
    <X>49.280</X>
    <Y>15.512</Y>
    <Z>2181</Z>
  </point>
  <point index="2958">
    <X>17.199</X>
    <Y>49.491</Y>
    <Z>2050</Z>
  </point>
  <point index="2959">
    <X>7.168</X>
    <Y>18.960</Y>
    <Z>2022</Z>
  </point>
  <point index="2960">
    <X>19.384</X>
    <Y>76.839</Y>
    <Z>2131</Z>
  </point>
  <point index="2961">
    <X>64.625</X>
    <Y>18.887</Y>
    <Z>2273</Z>
  </point>
  <point index="2962">
    <X>35.618</X>
    <Y>30.755</Y>
    <Z>2221</Z>
  </point>
  <point index="2963">
    <X>51.397</X>
    <Y>73.439</Y>
    <Z>2268</Z>
  </point>
  <point index="2964">
    <X>10.435</X>
    <Y>17.795</Y>
    <Z>2268</Z>
  </point>
  <point index="2965">
    <X>109.667</X>
    <Y>63.943</Y>
    <Z>2085</Z>
  </point>
  <point index="2966">
    <X>59.327</X>
    <Y>39.981</Y>
    <Z>2129</Z>
  </point>
  <point index="2967">
    <X>55.759</X>
    <Y>64.934</Y>
    <Z>2007</Z>
  </point>
  <point index="2968">
    <X>95.917</X>
    <Y>62.966</Y>
    <Z>2002</Z>
  </point>
  <point index="2969">
    <X>25.036</X>
    <Y>6.728</Y>
    <Z>2258</Z>
  </point>
  <point index="2970">
    <X>77.420</X>
    <Y>67.987</Y>
    <Z>2264</Z>
  </point>
  <point index="2971">
    <X>106.074</X>
    <Y>62.942</Y>
    <Z>2219</Z>
  </point>
  <point index="2972">
    <X>103.410</X>
    <Y>57.444</Y>
    <Z>2282</Z>
  </point>
  <point index="2973">
    <X>29.032</X>
    <Y>15.542</Y>
    <Z>2108</Z>
  </point>
  <point index="2974">
    <X>68.312</X>
    <Y>50.847</Y>
    <Z>2135</Z>
  </point>
  <point index="2975">
    <X>49.348</X>
    <Y>18.506</Y>
    <Z>2186</Z>
  </point>
  <point index="2976">
    <X>91.678</X>
    <Y>21.094</Y>
    <Z>2251</Z>
  </point>
  <point index="2977">
    <X>74.727</X>
    <Y>27.654</Y>
    <Z>2167</Z>
  </point>
  <point index="2978">
    <X>10.347</X>
    <Y>55.720</Y>
    <Z>2261</Z>
  </point>
  <point index="2979">
    <X>105.776</X>
    <Y>76.606</Y>
    <Z>2230</Z>
  </point>
  <point index="2980">
    <X>66.550</X>
    <Y>37.000</Y>
    <Z>2201</Z>
  </point>
  <point index="2981">
    <X>116.488</X>
    <Y>28.767</Y>
    <Z>2273</Z>
  </point>
  <point index="2982">
    <X>113.804</X>
    <Y>59.362</Y>
    <Z>2112</Z>
  </point>
  <point index="2983">
    <X>110.120</X>
    <Y>17.063</Y>
    <Z>2068</Z>
  </point>
  <point index="2984">
    <X>68.849</X>
    <Y>51.868</Y>
    <Z>2115</Z>
  </point>
  <point index="2985">
    <X>15.581</X>
    <Y>51.250</Y>
    <Z>2017</Z>
  </point>
  <point index="2986">
    <X>25.775</X>
    <Y>19.581</Y>
    <Z>2230</Z>
  </point>
  <point index="2987">
    <X>18.148</X>
    <Y>68.131</Y>
    <Z>2085</Z>
  </point>
  <point index="2988">
    <X>94.758</X>
    <Y>16.882</Y>
    <Z>2067</Z>
  </point>
  <point index="2989">
    <X>76.484</X>
    <Y>72.785</Y>
    <Z>2273</Z>
  </point>
  <point index="2990">
    <X>79.209</X>
    <Y>65.034</Y>
    <Z>2129</Z>
  </point>
  <point index="2991">
    <X>77.735</X>
    <Y>31.680</Y>
    <Z>2240</Z>
  </point>
  <point index="2992">
    <X>73.779</X>
    <Y>10.565</Y>
    <Z>2111</Z>
  </point>
  <point index="2993">
    <X>26.536</X>
    <Y>69.303</Y>
    <Z>2202</Z>
  </point>
  <point index="2994">
    <X>113.636</X>
    <Y>47.311</Y>
    <Z>2102</Z>
  </point>
  <point index="2995">
    <X>87.369</X>
    <Y>67.392</Y>
    <Z>2037</Z>
  </point>
  <point index="2996">
    <X>98.546</X>
    <Y>47.572</Y>
    <Z>2100</Z>
  </point>
  <point index="2997">
    <X>63.815</X>
    <Y>78.862</Y>
    <Z>2297</Z>
  </point>
  <point index="2998">
    <X>60.212</X>
    <Y>67.294</Y>
    <Z>2162</Z>
  </point>
  <point index="2999">
    <X>37.507</X>
    <Y>70.870</Y>
    <Z>2257</Z>
  </point>
  <point index="3000">
    <X>109.972</X>
    <Y>19.058</Y>
    <Z>2073</Z>
  </point>
  <point index="3001">
    <X>110.381</X>
    <Y>35.055</Y>
    <Z>2058</Z>
  </point>
  <point index="3002">
    <X>70.750</X>
    <Y>17.932</Y>
    <Z>2044</Z>
  </point>
  <point index="3003">
    <X>107.514</X>
    <Y>58.981</Y>
    <Z>2165</Z>
  </point>
  <point index="3004">
    <X>100.607</X>
    <Y>37.741</Y>
    <Z>2177</Z>
  </point>
  <point index="3005">
    <X>102.546</X>
    <Y>8.784</Y>
    <Z>2249</Z>
  </point>
  <point index="3006">
    <X>96.444</X>
    <Y>11.388</Y>
    <Z>2022</Z>
  </point>
  <point index="3007">
    <X>53.726</X>
    <Y>61.442</Y>
    <Z>2128</Z>
  </point>
  <point index="3008">
    <X>34.946</X>
    <Y>25.988</Y>
    <Z>2181</Z>
  </point>
  <point index="3009">
    <X>107.986</X>
    <Y>28.046</Y>
    <Z>2147</Z>
  </point>
  <point index="3010">
    <X>13.513</X>
    <Y>74.173</Y>
    <Z>2141</Z>
  </point>
  <point index="3011">
    <X>101.120</X>
    <Y>22.515</Y>
    <Z>2196</Z>
  </point>
  <point index="3012">
    <X>71.311</X>
    <Y>61.833</Y>
    <Z>2023</Z>
  </point>
  <point index="3013">
    <X>66.964</X>
    <Y>57.206</Y>
    <Z>2186</Z>
  </point>
  <point index="3014">
    <X>50.928</X>
    <Y>25.421</Y>
    <Z>2296</Z>
  </point>
  <point index="3015">
    <X>55.653</X>
    <Y>34.683</Y>
    <Z>2013</Z>
  </point>
  <point index="3016">
    <X>72.604</X>
    <Y>60.554</Y>
    <Z>2040</Z>
  </point>
  <point index="3017">
    <X>58.179</X>
    <Y>63.237</Y>
    <Z>2086</Z>
  </point>
  <point index="3018">
    <X>95.689</X>
    <Y>16.705</Y>
    <Z>2011</Z>
  </point>
  <point index="3019">
    <X>93.144</X>
    <Y>64.142</Y>
    <Z>2163</Z>
  </point>
  <point index="3020">
    <X>13.627</X>
    <Y>27.639</Y>
    <Z>2134</Z>
  </point>
  <point index="3021">
    <X>72.443</X>
    <Y>31.726</Y>
    <Z>2031</Z>
  </point>
  <point index="3022">
    <X>95.996</X>
    <Y>47.439</Y>
    <Z>2005</Z>
  </point>
  <point index="3023">
    <X>59.508</X>
    <Y>53.621</Y>
    <Z>2136</Z>
  </point>
  <point index="3024">
    <X>106.720</X>
    <Y>39.272</Y>
    <Z>2195</Z>
  </point>
  <point index="3025">
    <X>107.846</X>
    <Y>28.931</Y>
    <Z>2153</Z>
  </point>
  <point index="3026">
    <X>61.640</X>
    <Y>68.736</Y>
    <Z>2216</Z>
  </point>
  <point index="3027">
    <X>104.979</X>
    <Y>12.691</Y>
    <Z>2260</Z>
  </point>
  <point index="3028">
    <X>66.432</X>
    <Y>14.175</Y>
    <Z>2205</Z>
  </point>
  <point index="3029">
    <X>32.335</X>
    <Y>16.958</Y>
    <Z>2024</Z>
  </point>
  <point index="3030">
    <X>38.721</X>
    <Y>20.446</Y>
    <Z>2166</Z>
  </point>
  <point index="3031">
    <X>75.035</X>
    <Y>62.874</Y>
    <Z>2186</Z>
  </point>
  <point index="3032">
    <X>71.118</X>
    <Y>59.136</Y>
    <Z>2030</Z>
  </point>
  <point index="3033">
    <X>68.749</X>
    <Y>17.507</Y>
    <Z>2119</Z>
  </point>
  <point index="3034">
    <X>115.629</X>
    <Y>53.647</Y>
    <Z>2221</Z>
  </point>
  <point index="3035">
    <X>61.571</X>
    <Y>24.170</Y>
    <Z>2213</Z>
  </point>
  <point index="3036">
    <X>30.825</X>
    <Y>19.728</Y>
    <Z>2041</Z>
  </point>
  <point index="3037">
    <X>64.110</X>
    <Y>68.640</Y>
    <Z>2292</Z>
  </point>
  <point index="3038">
    <X>89.940</X>
    <Y>24.479</Y>
    <Z>2231</Z>
  </point>
  <point index="3039">
    <X>58.206</X>
    <Y>78.016</Y>
    <Z>2087</Z>
  </point>
  <point index="3040">
    <X>66.849</X>
    <Y>73.056</Y>
    <Z>2190</Z>
  </point>
  <point index="3041">
    <X>97.604</X>
    <Y>63.738</Y>
    <Z>2065</Z>
  </point>
  <point index="3042">
    <X>9.015</X>
    <Y>65.839</Y>
    <Z>2161</Z>
  </point>
  <point index="3043">
    <X>57.284</X>
    <Y>72.403</Y>
    <Z>2053</Z>
  </point>
  <point index="3044">
    <X>108.188</X>
    <Y>35.498</Y>
    <Z>2140</Z>
  </point>
  <point index="3045">
    <X>75.910</X>
    <Y>61.925</Y>
    <Z>2238</Z>
  </point>
  <point index="3046">
    <X>60.808</X>
    <Y>62.547</Y>
    <Z>2185</Z>
  </point>
  <point index="3047">
    <X>11.497</X>
    <Y>30.060</Y>
    <Z>2262</Z>
  </point>
  <point index="3048">
    <X>55.711</X>
    <Y>62.310</Y>
    <Z>2009</Z>
  </point>
  <point index="3049">
    <X>52.116</X>
    <Y>23.354</Y>
    <Z>2225</Z>
  </point>
  <point index="3050">
    <X>38.938</X>
    <Y>21.312</Y>
    <Z>2149</Z>
  </point>
  <point index="3051">
    <X>29.512</X>
    <Y>26.118</Y>
    <Z>2090</Z>
  </point>
  <point index="3052">
    <X>14.297</X>
    <Y>19.597</Y>
    <Z>2094</Z>
  </point>
  <point index="3053">
    <X>79.913</X>
    <Y>58.441</Y>
    <Z>2076</Z>
  </point>
  <point index="3054">
    <X>7.810</X>
    <Y>24.449</Y>
    <Z>2070</Z>
  </point>
  <point index="3055">
    <X>69.981</X>
    <Y>15.680</Y>
    <Z>2073</Z>
  </point>
  <point index="3056">
    <X>9.174</X>
    <Y>55.223</Y>
    <Z>2173</Z>
  </point>
  <point index="3057">
    <X>36.204</X>
    <Y>63.974</Y>
    <Z>2256</Z>
  </point>
  <point index="3058">
    <X>27.313</X>
    <Y>40.651</Y>
    <Z>2173</Z>
  </point>
  <point index="3059">
    <X>35.938</X>
    <Y>19.724</Y>
    <Z>2240</Z>
  </point>
  <point index="3060">
    <X>91.002</X>
    <Y>69.969</Y>
    <Z>2291</Z>
  </point>
  <point index="3061">
    <X>93.893</X>
    <Y>56.313</Y>
    <Z>2118</Z>
  </point>
  <point index="3062">
    <X>86.822</X>
    <Y>21.222</Y>
    <Z>2036</Z>
  </point>
  <point index="3063">
    <X>63.997</X>
    <Y>32.875</Y>
    <Z>2296</Z>
  </point>
  <point index="3064">
    <X>32.169</X>
    <Y>22.820</Y>
    <Z>2014</Z>
  </point>
  <point index="3065">
    <X>116.216</X>
    <Y>32.888</Y>
    <Z>2257</Z>
  </point>
  <point index="3066">
    <X>72.010</X>
    <Y>62.374</Y>
    <Z>2005</Z>
  </point>
  <point index="3067">
    <X>28.588</X>
    <Y>57.814</Y>
    <Z>2125</Z>
  </point>
  <point index="3068">
    <X>30.165</X>
    <Y>22.625</Y>
    <Z>2066</Z>
  </point>
  <point index="3069">
    <X>57.275</X>
    <Y>74.501</Y>
    <Z>2053</Z>
  </point>
  <point index="3070">
    <X>66.295</X>
    <Y>67.342</Y>
    <Z>2211</Z>
  </point>
  <point index="3071">
    <X>65.624</X>
    <Y>13.283</Y>
    <Z>2236</Z>
  </point>
  <point index="3072">
    <X>68.060</X>
    <Y>46.516</Y>
    <Z>2145</Z>
  </point>
  <point index="3073">
    <X>77.120</X>
    <Y>64.142</Y>
    <Z>2286</Z>
  </point>
  <point index="3074">
    <X>75.109</X>
    <Y>73.830</Y>
    <Z>2190</Z>
  </point>
  <point index="3075">
    <X>57.745</X>
    <Y>66.883</Y>
    <Z>2070</Z>
  </point>
  <point index="3076">
    <X>97.886</X>
    <Y>18.596</Y>
    <Z>2075</Z>
  </point>
  <point index="3077">
    <X>35.420</X>
    <Y>27.021</Y>
    <Z>2209</Z>
  </point>
  <point index="3078">
    <X>63.186</X>
    <Y>79.176</Y>
    <Z>2273</Z>
  </point>
  <point index="3079">
    <X>49.848</X>
    <Y>58.900</Y>
    <Z>2224</Z>
  </point>
  <point index="3080">
    <X>73.041</X>
    <Y>55.572</Y>
    <Z>2066</Z>
  </point>
  <point index="3081">
    <X>10.789</X>
    <Y>69.863</Y>
    <Z>2295</Z>
  </point>
  <point index="3082">
    <X>77.908</X>
    <Y>61.382</Y>
    <Z>2227</Z>
  </point>
  <point index="3083">
    <X>26.769</X>
    <Y>36.368</Y>
    <Z>2193</Z>
  </point>
  <point index="3084">
    <X>111.394</X>
    <Y>23.320</Y>
    <Z>2020</Z>
  </point>
  <point index="3085">
    <X>93.258</X>
    <Y>32.475</Y>
    <Z>2156</Z>
  </point>
  <point index="3086">
    <X>72.039</X>
    <Y>27.340</Y>
    <Z>2006</Z>
  </point>
  <point index="3087">
    <X>8.464</X>
    <Y>22.063</Y>
    <Z>2119</Z>
  </point>
  <point index="3088">
    <X>54.885</X>
    <Y>64.526</Y>
    <Z>2059</Z>
  </point>
  <point index="3089">
    <X>16.166</X>
    <Y>61.587</Y>
    <Z>2011</Z>
  </point>
  <point index="3090">
    <X>93.096</X>
    <Y>59.854</Y>
    <Z>2166</Z>
  </point>
  <point index="3091">
    <X>111.132</X>
    <Y>72.862</Y>
    <Z>2030</Z>
  </point>
  <point index="3092">
    <X>33.278</X>
    <Y>63.640</Y>
    <Z>2081</Z>
  </point>
  <point index="3093">
    <X>36.816</X>
    <Y>70.157</Y>
    <Z>2293</Z>
  </point>
  <point index="3094">
    <X>67.681</X>
    <Y>11.277</Y>
    <Z>2159</Z>
  </point>
  <point index="3095">
    <X>52.427</X>
    <Y>16.858</Y>
    <Z>2206</Z>
  </point>
  <point index="3096">
    <X>90.222</X>
    <Y>22.675</Y>
    <Z>2252</Z>
  </point>
  <point index="3097">
    <X>15.685</X>
    <Y>46.573</Y>
    <Z>2011</Z>
  </point>
  <point index="3098">
    <X>60.738</X>
    <Y>66.280</Y>
    <Z>2182</Z>
  </point>
  <point index="3099">
    <X>73.152</X>
    <Y>25.516</Y>
    <Z>2073</Z>
  </point>
  <point index="3100">
    <X>61.804</X>
    <Y>30.248</Y>
    <Z>2222</Z>
  </point>
  <point index="3101">
    <X>62.225</X>
    <Y>17.945</Y>
    <Z>2237</Z>
  </point>
  <point index="3102">
    <X>80.161</X>
    <Y>20.944</Y>
    <Z>2057</Z>
  </point>
  <point index="3103">
    <X>54.742</X>
    <Y>57.111</Y>
    <Z>2067</Z>
  </point>
  <point index="3104">
    <X>108.708</X>
    <Y>61.740</Y>
    <Z>2120</Z>
  </point>
  <point index="3105">
    <X>91.506</X>
    <Y>17.624</Y>
    <Z>2261</Z>
  </point>
  <point index="3106">
    <X>104.133</X>
    <Y>41.119</Y>
    <Z>2291</Z>
  </point>
  <point index="3107">
    <X>55.141</X>
    <Y>50.690</Y>
    <Z>2044</Z>
  </point>
  <point index="3108">
    <X>18.826</X>
    <Y>52.819</Y>
    <Z>2110</Z>
  </point>
  <point index="3109">
    <X>77.800</X>
    <Y>67.078</Y>
    <Z>2235</Z>
  </point>
  <point index="3110">
    <X>12.556</X>
    <Y>54.429</Y>
    <Z>2198</Z>
  </point>
  <point index="3111">
    <X>59.032</X>
    <Y>73.508</Y>
    <Z>2118</Z>
  </point>
  <point index="3112">
    <X>14.830</X>
    <Y>10.674</Y>
    <Z>2062</Z>
  </point>
  <point index="3113">
    <X>22.750</X>
    <Y>13.520</Y>
    <Z>2257</Z>
  </point>
  <point index="3114">
    <X>29.374</X>
    <Y>7.933</Y>
    <Z>2096</Z>
  </point>
  <point index="3115">
    <X>27.008</X>
    <Y>76.338</Y>
    <Z>2184</Z>
  </point>
  <point index="3116">
    <X>99.336</X>
    <Y>52.115</Y>
    <Z>2130</Z>
  </point>
  <point index="3117">
    <X>22.101</X>
    <Y>23.493</Y>
    <Z>2233</Z>
  </point>
  <point index="3118">
    <X>32.242</X>
    <Y>37.125</Y>
    <Z>2019</Z>
  </point>
  <point index="3119">
    <X>110.545</X>
    <Y>47.208</Y>
    <Z>2052</Z>
  </point>
  <point index="3120">
    <X>53.276</X>
    <Y>63.049</Y>
    <Z>2155</Z>
  </point>
  <point index="3121">
    <X>72.179</X>
    <Y>67.401</Y>
    <Z>2015</Z>
  </point>
  <point index="3122">
    <X>57.409</X>
    <Y>65.763</Y>
    <Z>2058</Z>
  </point>
  <point index="3123">
    <X>67.825</X>
    <Y>51.395</Y>
    <Z>2153</Z>
  </point>
  <point index="3124">
    <X>86.935</X>
    <Y>59.188</Y>
    <Z>2004</Z>
  </point>
  <point index="3125">
    <X>27.324</X>
    <Y>44.997</Y>
    <Z>2172</Z>
  </point>
  <point index="3126">
    <X>108.908</X>
    <Y>71.368</Y>
    <Z>2113</Z>
  </point>
  <point index="3127">
    <X>111.465</X>
    <Y>46.612</Y>
    <Z>2017</Z>
  </point>
  <point index="3128">
    <X>71.195</X>
    <Y>26.103</Y>
    <Z>2027</Z>
  </point>
  <point index="3129">
    <X>94.777</X>
    <Y>63.253</Y>
    <Z>2065</Z>
  </point>
  <point index="3130">
    <X>20.050</X>
    <Y>21.977</Y>
    <Z>2156</Z>
  </point>
  <point index="3131">
    <X>89.215</X>
    <Y>32.255</Y>
    <Z>2176</Z>
  </point>
  <point index="3132">
    <X>47.410</X>
    <Y>23.631</Y>
    <Z>2040</Z>
  </point>
  <point index="3133">
    <X>16.730</X>
    <Y>74.368</Y>
    <Z>2032</Z>
  </point>
  <point index="3134">
    <X>8.760</X>
    <Y>58.131</Y>
    <Z>2142</Z>
  </point>
  <point index="3135">
    <X>111.207</X>
    <Y>75.030</Y>
    <Z>2027</Z>
  </point>
  <point index="3136">
    <X>90.509</X>
    <Y>56.465</Y>
    <Z>2274</Z>
  </point>
  <point index="3137">
    <X>60.039</X>
    <Y>33.347</Y>
    <Z>2156</Z>
  </point>
  <point index="3138">
    <X>108.549</X>
    <Y>11.507</Y>
    <Z>2126</Z>
  </point>
  <point index="3139">
    <X>57.037</X>
    <Y>15.615</Y>
    <Z>2044</Z>
  </point>
  <point index="3140">
    <X>75.478</X>
    <Y>51.996</Y>
    <Z>2212</Z>
  </point>
  <point index="3141">
    <X>92.992</X>
    <Y>63.381</Y>
    <Z>2172</Z>
  </point>
  <point index="3142">
    <X>117.651</X>
    <Y>70.277</Y>
    <Z>2246</Z>
  </point>
  <point index="3143">
    <X>63.457</X>
    <Y>32.453</Y>
    <Z>2283</Z>
  </point>
  <point index="3144">
    <X>57.045</X>
    <Y>75.555</Y>
    <Z>2044</Z>
  </point>
  <point index="3145">
    <X>87.522</X>
    <Y>21.326</Y>
    <Z>2048</Z>
  </point>
  <point index="3146">
    <X>104.845</X>
    <Y>48.651</Y>
    <Z>2265</Z>
  </point>
  <point index="3147">
    <X>71.844</X>
    <Y>68.306</Y>
    <Z>2003</Z>
  </point>
  <point index="3148">
    <X>11.657</X>
    <Y>25.226</Y>
    <Z>2252</Z>
  </point>
  <point index="3149">
    <X>73.052</X>
    <Y>34.984</Y>
    <Z>2067</Z>
  </point>
  <point index="3150">
    <X>61.598</X>
    <Y>37.612</Y>
    <Z>2214</Z>
  </point>
  <point index="3151">
    <X>39.575</X>
    <Y>30.853</Y>
    <Z>2101</Z>
  </point>
  <point index="3152">
    <X>61.855</X>
    <Y>63.331</Y>
    <Z>2224</Z>
  </point>
  <point index="3153">
    <X>80.070</X>
    <Y>55.633</Y>
    <Z>2064</Z>
  </point>
  <point index="3154">
    <X>54.109</X>
    <Y>58.480</Y>
    <Z>2105</Z>
  </point>
  <point index="3155">
    <X>110.981</X>
    <Y>20.432</Y>
    <Z>2036</Z>
  </point>
  <point index="3156">
    <X>63.618</X>
    <Y>77.594</Y>
    <Z>2289</Z>
  </point>
  <point index="3157">
    <X>103.170</X>
    <Y>64.193</Y>
    <Z>2273</Z>
  </point>
  <point index="3158">
    <X>90.486</X>
    <Y>18.372</Y>
    <Z>2272</Z>
  </point>
  <point index="3159">
    <X>113.096</X>
    <Y>64.983</Y>
    <Z>2070</Z>
  </point>
  <point index="3160">
    <X>95.267</X>
    <Y>17.023</Y>
    <Z>2036</Z>
  </point>
  <point index="3161">
    <X>76.364</X>
    <Y>35.706</Y>
    <Z>2265</Z>
  </point>
  <point index="3162">
    <X>90.223</X>
    <Y>51.640</Y>
    <Z>2252</Z>
  </point>
  <point index="3163">
    <X>31.922</X>
    <Y>70.845</Y>
    <Z>2000</Z>
  </point>
  <point index="3164">
    <X>118.272</X>
    <Y>20.867</Y>
    <Z>2200</Z>
  </point>
  <point index="3165">
    <X>23.109</X>
    <Y>34.735</Y>
    <Z>2270</Z>
  </point>
  <point index="3166">
    <X>33.966</X>
    <Y>47.464</Y>
    <Z>2122</Z>
  </point>
  <point index="3167">
    <X>72.855</X>
    <Y>49.030</Y>
    <Z>2055</Z>
  </point>
  <point index="3168">
    <X>9.334</X>
    <Y>17.208</Y>
    <Z>2185</Z>
  </point>
  <point index="3169">
    <X>59.230</X>
    <Y>46.560</Y>
    <Z>2126</Z>
  </point>
  <point index="3170">
    <X>26.824</X>
    <Y>59.074</Y>
    <Z>2191</Z>
  </point>
  <point index="3171">
    <X>89.022</X>
    <Y>61.252</Y>
    <Z>2161</Z>
  </point>
  <point index="3172">
    <X>22.717</X>
    <Y>68.532</Y>
    <Z>2256</Z>
  </point>
  <point index="3173">
    <X>100.984</X>
    <Y>67.140</Y>
    <Z>2191</Z>
  </point>
  <point index="3174">
    <X>100.430</X>
    <Y>45.880</Y>
    <Z>2170</Z>
  </point>
  <point index="3175">
    <X>36.159</X>
    <Y>57.628</Y>
    <Z>2253</Z>
  </point>
  <point index="3176">
    <X>58.802</X>
    <Y>63.379</Y>
    <Z>2110</Z>
  </point>
  <point index="3177">
    <X>103.214</X>
    <Y>40.546</Y>
    <Z>2274</Z>
  </point>
  <point index="3178">
    <X>117.047</X>
    <Y>13.871</Y>
    <Z>2292</Z>
  </point>
  <point index="3179">
    <X>19.778</X>
    <Y>18.649</Y>
    <Z>2146</Z>
  </point>
  <point index="3180">
    <X>74.070</X>
    <Y>54.110</Y>
    <Z>2128</Z>
  </point>
  <point index="3181">
    <X>109.809</X>
    <Y>24.067</Y>
    <Z>2079</Z>
  </point>
  <point index="3182">
    <X>50.456</X>
    <Y>15.798</Y>
    <Z>2270</Z>
  </point>
  <point index="3183">
    <X>7.965</X>
    <Y>29.994</Y>
    <Z>2082</Z>
  </point>
  <point index="3184">
    <X>110.340</X>
    <Y>75.752</Y>
    <Z>2059</Z>
  </point>
  <point index="3185">
    <X>105.242</X>
    <Y>36.080</Y>
    <Z>2250</Z>
  </point>
  <point index="3186">
    <X>71.524</X>
    <Y>25.946</Y>
    <Z>2015</Z>
  </point>
  <point index="3187">
    <X>23.134</X>
    <Y>31.785</Y>
    <Z>2271</Z>
  </point>
  <point index="3188">
    <X>19.590</X>
    <Y>56.749</Y>
    <Z>2139</Z>
  </point>
  <point index="3189">
    <X>36.704</X>
    <Y>14.889</Y>
    <Z>2286</Z>
  </point>
  <point index="3190">
    <X>36.053</X>
    <Y>54.134</Y>
    <Z>2247</Z>
  </point>
  <point index="3191">
    <X>102.243</X>
    <Y>39.144</Y>
    <Z>2238</Z>
  </point>
  <point index="3192">
    <X>65.132</X>
    <Y>14.793</Y>
    <Z>2254</Z>
  </point>
  <point index="3193">
    <X>56.875</X>
    <Y>16.675</Y>
    <Z>2038</Z>
  </point>
  <point index="3194">
    <X>61.712</X>
    <Y>76.033</Y>
    <Z>2218</Z>
  </point>
  <point index="3195">
    <X>15.853</X>
    <Y>37.208</Y>
    <Z>2001</Z>
  </point>
  <point index="3196">
    <X>49.627</X>
    <Y>54.620</Y>
    <Z>2207</Z>
  </point>
  <point index="3197">
    <X>58.277</X>
    <Y>47.408</Y>
    <Z>2090</Z>
  </point>
  <point index="3198">
    <X>31.738</X>
    <Y>69.221</Y>
    <Z>2007</Z>
  </point>
  <point index="3199">
    <X>47.829</X>
    <Y>65.674</Y>
    <Z>2072</Z>
  </point>
  <point index="3200">
    <X>52.777</X>
    <Y>17.757</Y>
    <Z>2185</Z>
  </point>
  <point index="3201">
    <X>114.318</X>
    <Y>64.856</Y>
    <Z>2143</Z>
  </point>
  <point index="3202">
    <X>59.784</X>
    <Y>51.114</Y>
    <Z>2146</Z>
  </point>
  <point index="3203">
    <X>37.861</X>
    <Y>20.201</Y>
    <Z>2231</Z>
  </point>
  <point index="3204">
    <X>8.225</X>
    <Y>67.481</Y>
    <Z>2101</Z>
  </point>
  <point index="3205">
    <X>13.534</X>
    <Y>15.951</Y>
    <Z>2140</Z>
  </point>
  <point index="3206">
    <X>89.664</X>
    <Y>33.084</Y>
    <Z>2210</Z>
  </point>
  <point index="3207">
    <X>92.005</X>
    <Y>12.119</Y>
    <Z>2231</Z>
  </point>
  <point index="3208">
    <X>11.753</X>
    <Y>62.378</Y>
    <Z>2247</Z>
  </point>
  <point index="3209">
    <X>28.695</X>
    <Y>62.368</Y>
    <Z>2121</Z>
  </point>
  <point index="3210">
    <X>112.121</X>
    <Y>28.883</Y>
    <Z>2011</Z>
  </point>
  <point index="3211">
    <X>60.989</X>
    <Y>72.424</Y>
    <Z>2191</Z>
  </point>
  <point index="3212">
    <X>33.728</X>
    <Y>65.515</Y>
    <Z>2108</Z>
  </point>
  <point index="3213">
    <X>63.926</X>
    <Y>57.847</Y>
    <Z>2299</Z>
  </point>
  <point index="3214">
    <X>60.043</X>
    <Y>31.020</Y>
    <Z>2156</Z>
  </point>
  <point index="3215">
    <X>94.889</X>
    <Y>9.608</Y>
    <Z>2059</Z>
  </point>
  <point index="3216">
    <X>63.071</X>
    <Y>57.099</Y>
    <Z>2269</Z>
  </point>
  <point index="3217">
    <X>19.435</X>
    <Y>77.634</Y>
    <Z>2133</Z>
  </point>
  <point index="3218">
    <X>103.617</X>
    <Y>54.884</Y>
    <Z>2289</Z>
  </point>
  <point index="3219">
    <X>98.542</X>
    <Y>29.139</Y>
    <Z>2100</Z>
  </point>
  <point index="3220">
    <X>71.627</X>
    <Y>60.598</Y>
    <Z>2011</Z>
  </point>
  <point index="3221">
    <X>118.767</X>
    <Y>22.956</Y>
    <Z>2162</Z>
  </point>
  <point index="3222">
    <X>99.923</X>
    <Y>53.538</Y>
    <Z>2151</Z>
  </point>
  <point index="3223">
    <X>51.143</X>
    <Y>29.225</Y>
    <Z>2283</Z>
  </point>
  <point index="3224">
    <X>108.900</X>
    <Y>61.364</Y>
    <Z>2113</Z>
  </point>
  <point index="3225">
    <X>16.462</X>
    <Y>72.875</Y>
    <Z>2022</Z>
  </point>
  <point index="3226">
    <X>107.261</X>
    <Y>63.342</Y>
    <Z>2174</Z>
  </point>
  <point index="3227">
    <X>90.976</X>
    <Y>33.376</Y>
    <Z>2293</Z>
  </point>
  <point index="3228">
    <X>104.554</X>
    <Y>8.054</Y>
    <Z>2276</Z>
  </point>
  <point index="3229">
    <X>57.038</X>
    <Y>31.277</Y>
    <Z>2044</Z>
  </point>
  <point index="3230">
    <X>100.620</X>
    <Y>61.403</Y>
    <Z>2177</Z>
  </point>
  <point index="3231">
    <X>89.770</X>
    <Y>55.001</Y>
    <Z>2218</Z>
  </point>
  <point index="3232">
    <X>22.845</X>
    <Y>12.947</Y>
    <Z>2261</Z>
  </point>
  <point index="3233">
    <X>107.377</X>
    <Y>64.829</Y>
    <Z>2170</Z>
  </point>
  <point index="3234">
    <X>73.049</X>
    <Y>58.452</Y>
    <Z>2067</Z>
  </point>
  <point index="3235">
    <X>49.318</X>
    <Y>54.729</Y>
    <Z>2184</Z>
  </point>
  <point index="3236">
    <X>105.189</X>
    <Y>60.929</Y>
    <Z>2252</Z>
  </point>
  <point index="3237">
    <X>14.150</X>
    <Y>18.089</Y>
    <Z>2103</Z>
  </point>
  <point index="3238">
    <X>115.621</X>
    <Y>22.864</Y>
    <Z>2221</Z>
  </point>
  <point index="3239">
    <X>109.367</X>
    <Y>11.722</Y>
    <Z>2096</Z>
  </point>
  <point index="3240">
    <X>64.618</X>
    <Y>25.055</Y>
    <Z>2273</Z>
  </point>
  <point index="3241">
    <X>68.565</X>
    <Y>48.926</Y>
    <Z>2126</Z>
  </point>
  <point index="3242">
    <X>97.836</X>
    <Y>12.761</Y>
    <Z>2073</Z>
  </point>
  <point index="3243">
    <X>70.317</X>
    <Y>22.689</Y>
    <Z>2060</Z>
  </point>
  <point index="3244">
    <X>79.093</X>
    <Y>67.809</Y>
    <Z>2138</Z>
  </point>
  <point index="3245">
    <X>93.978</X>
    <Y>57.355</Y>
    <Z>2113</Z>
  </point>
  <point index="3246">
    <X>59.994</X>
    <Y>16.992</Y>
    <Z>2154</Z>
  </point>
  <point index="3247">
    <X>56.559</X>
    <Y>60.473</Y>
    <Z>2026</Z>
  </point>
  <point index="3248">
    <X>22.804</X>
    <Y>37.207</Y>
    <Z>2259</Z>
  </point>
  <point index="3249">
    <X>114.337</X>
    <Y>27.523</Y>
    <Z>2144</Z>
  </point>
  <point index="3250">
    <X>34.838</X>
    <Y>25.517</Y>
    <Z>2174</Z>
  </point>
  <point index="3251">
    <X>23.905</X>
    <Y>39.168</Y>
    <Z>2300</Z>
  </point>
  <point index="3252">
    <X>22.579</X>
    <Y>7.144</Y>
    <Z>2251</Z>
  </point>
  <point index="3253">
    <X>65.912</X>
    <Y>27.159</Y>
    <Z>2225</Z>
  </point>
  <point index="3254">
    <X>23.428</X>
    <Y>78.100</Y>
    <Z>2282</Z>
  </point>
  <point index="3255">
    <X>38.532</X>
    <Y>52.995</Y>
    <Z>2180</Z>
  </point>
  <point index="3256">
    <X>65.216</X>
    <Y>78.170</Y>
    <Z>2251</Z>
  </point>
  <point index="3257">
    <X>35.692</X>
    <Y>68.810</Y>
    <Z>2225</Z>
  </point>
  <point index="3258">
    <X>102.025</X>
    <Y>44.757</Y>
    <Z>2230</Z>
  </point>
  <point index="3259">
    <X>69.026</X>
    <Y>46.062</Y>
    <Z>2109</Z>
  </point>
  <point index="3260">
    <X>31.538</X>
    <Y>16.440</Y>
    <Z>2015</Z>
  </point>
  <point index="3261">
    <X>106.128</X>
    <Y>73.655</Y>
    <Z>2217</Z>
  </point>
  <point index="3262">
    <X>78.350</X>
    <Y>53.117</Y>
    <Z>2194</Z>
  </point>
  <point index="3263">
    <X>103.778</X>
    <Y>40.696</Y>
    <Z>2295</Z>
  </point>
  <point index="3264">
    <X>24.824</X>
    <Y>54.907</Y>
    <Z>2265</Z>
  </point>
  <point index="3265">
    <X>31.411</X>
    <Y>34.100</Y>
    <Z>2019</Z>
  </point>
  <point index="3266">
    <X>69.565</X>
    <Y>40.181</Y>
    <Z>2088</Z>
  </point>
  <point index="3267">
    <X>78.328</X>
    <Y>63.366</Y>
    <Z>2195</Z>
  </point>
  <point index="3268">
    <X>25.059</X>
    <Y>18.741</Y>
    <Z>2257</Z>
  </point>
  <point index="3269">
    <X>72.237</X>
    <Y>63.006</Y>
    <Z>2018</Z>
  </point>
  <point index="3270">
    <X>22.980</X>
    <Y>66.358</Y>
    <Z>2266</Z>
  </point>
  <point index="3271">
    <X>70.255</X>
    <Y>74.530</Y>
    <Z>2063</Z>
  </point>
  <point index="3272">
    <X>50.395</X>
    <Y>19.436</Y>
    <Z>2265</Z>
  </point>
  <point index="3273">
    <X>65.428</X>
    <Y>64.622</Y>
    <Z>2243</Z>
  </point>
  <point index="3274">
    <X>104.286</X>
    <Y>36.139</Y>
    <Z>2286</Z>
  </point>
  <point index="3275">
    <X>63.100</X>
    <Y>64.686</Y>
    <Z>2270</Z>
  </point>
  <point index="3276">
    <X>39.948</X>
    <Y>61.680</Y>
    <Z>2073</Z>
  </point>
  <point index="3277">
    <X>19.692</X>
    <Y>70.701</Y>
    <Z>2143</Z>
  </point>
  <point index="3278">
    <X>55.620</X>
    <Y>19.834</Y>
    <Z>2015</Z>
  </point>
  <point index="3279">
    <X>40.595</X>
    <Y>64.555</Y>
    <Z>2025</Z>
  </point>
  <point index="3280">
    <X>28.998</X>
    <Y>22.985</Y>
    <Z>2110</Z>
  </point>
  <point index="3281">
    <X>26.801</X>
    <Y>76.184</Y>
    <Z>2192</Z>
  </point>
  <point index="3282">
    <X>96.797</X>
    <Y>21.098</Y>
    <Z>2035</Z>
  </point>
  <point index="3283">
    <X>65.120</X>
    <Y>35.993</Y>
    <Z>2254</Z>
  </point>
  <point index="3284">
    <X>24.809</X>
    <Y>49.084</Y>
    <Z>2266</Z>
  </point>
  <point index="3285">
    <X>94.342</X>
    <Y>27.487</Y>
    <Z>2091</Z>
  </point>
  <point index="3286">
    <X>68.117</X>
    <Y>78.611</Y>
    <Z>2142</Z>
  </point>
  <point index="3287">
    <X>26.859</X>
    <Y>14.416</Y>
    <Z>2189</Z>
  </point>
  <point index="3288">
    <X>109.047</X>
    <Y>8.982</Y>
    <Z>2108</Z>
  </point>
  <point index="3289">
    <X>76.529</X>
    <Y>24.084</Y>
    <Z>2275</Z>
  </point>
  <point index="3290">
    <X>51.543</X>
    <Y>35.112</Y>
    <Z>2259</Z>
  </point>
  <point index="3291">
    <X>58.897</X>
    <Y>26.130</Y>
    <Z>2113</Z>
  </point>
  <point index="3292">
    <X>64.224</X>
    <Y>28.508</Y>
    <Z>2288</Z>
  </point>
  <point index="3293">
    <X>114.237</X>
    <Y>20.961</Y>
    <Z>2138</Z>
  </point>
  <point index="3294">
    <X>29.349</X>
    <Y>23.855</Y>
    <Z>2096</Z>
  </point>
  <point index="3295">
    <X>88.536</X>
    <Y>58.552</Y>
    <Z>2125</Z>
  </point>
  <point index="3296">
    <X>29.780</X>
    <Y>38.408</Y>
    <Z>2080</Z>
  </point>
  <point index="3297">
    <X>38.338</X>
    <Y>20.881</Y>
    <Z>2195</Z>
  </point>
  <point index="3298">
    <X>105.790</X>
    <Y>67.497</Y>
    <Z>2229</Z>
  </point>
  <point index="3299">
    <X>95.712</X>
    <Y>55.442</Y>
    <Z>2009</Z>
  </point>
  <point index="3300">
    <X>64.078</X>
    <Y>65.451</Y>
    <Z>2293</Z>
  </point>
  <point index="3301">
    <X>60.588</X>
    <Y>76.083</Y>
    <Z>2176</Z>
  </point>
  <point index="3302">
    <X>68.516</X>
    <Y>25.330</Y>
    <Z>2128</Z>
  </point>
  <point index="3303">
    <X>56.628</X>
    <Y>76.555</Y>
    <Z>2028</Z>
  </point>
  <point index="3304">
    <X>11.706</X>
    <Y>30.689</Y>
    <Z>2249</Z>
  </point>
  <point index="3305">
    <X>30.183</X>
    <Y>17.464</Y>
    <Z>2065</Z>
  </point>
  <point index="3306">
    <X>36.700</X>
    <Y>26.327</Y>
    <Z>2286</Z>
  </point>
  <point index="3307">
    <X>37.503</X>
    <Y>70.114</Y>
    <Z>2258</Z>
  </point>
  <point index="3308">
    <X>77.044</X>
    <Y>51.470</Y>
    <Z>2292</Z>
  </point>
  <point index="3309">
    <X>53.650</X>
    <Y>73.673</Y>
    <Z>2133</Z>
  </point>
  <point index="3310">
    <X>60.027</X>
    <Y>29.840</Y>
    <Z>2155</Z>
  </point>
  <point index="3311">
    <X>67.008</X>
    <Y>50.286</Y>
    <Z>2184</Z>
  </point>
  <point index="3312">
    <X>19.797</X>
    <Y>35.051</Y>
    <Z>2147</Z>
  </point>
  <point index="3313">
    <X>22.189</X>
    <Y>64.188</Y>
    <Z>2236</Z>
  </point>
  <point index="3314">
    <X>17.788</X>
    <Y>51.714</Y>
    <Z>2072</Z>
  </point>
  <point index="3315">
    <X>19.700</X>
    <Y>47.184</Y>
    <Z>2143</Z>
  </point>
  <point index="3316">
    <X>50.241</X>
    <Y>32.416</Y>
    <Z>2253</Z>
  </point>
  <point index="3317">
    <X>95.037</X>
    <Y>60.937</Y>
    <Z>2050</Z>
  </point>
  <point index="3318">
    <X>111.551</X>
    <Y>63.108</Y>
    <Z>2014</Z>
  </point>
  <point index="3319">
    <X>60.091</X>
    <Y>29.292</Y>
    <Z>2158</Z>
  </point>
  <point index="3320">
    <X>31.261</X>
    <Y>10.403</Y>
    <Z>2025</Z>
  </point>
  <point index="3321">
    <X>57.987</X>
    <Y>70.003</Y>
    <Z>2079</Z>
  </point>
  <point index="3322">
    <X>17.954</X>
    <Y>58.316</Y>
    <Z>2078</Z>
  </point>
  <point index="3323">
    <X>35.920</X>
    <Y>26.091</Y>
    <Z>2239</Z>
  </point>
  <point index="3324">
    <X>77.140</X>
    <Y>64.753</Y>
    <Z>2285</Z>
  </point>
  <point index="3325">
    <X>23.949</X>
    <Y>57.931</Y>
    <Z>2298</Z>
  </point>
  <point index="3326">
    <X>54.341</X>
    <Y>50.120</Y>
    <Z>2091</Z>
  </point>
  <point index="3327">
    <X>24.859</X>
    <Y>68.461</Y>
    <Z>2264</Z>
  </point>
  <point index="3328">
    <X>76.490</X>
    <Y>50.680</Y>
    <Z>2273</Z>
  </point>
  <point index="3329">
    <X>56.767</X>
    <Y>61.138</Y>
    <Z>2034</Z>
  </point>
  <point index="3330">
    <X>52.142</X>
    <Y>27.245</Y>
    <Z>2223</Z>
  </point>
  <point index="3331">
    <X>57.471</X>
    <Y>30.209</Y>
    <Z>2060</Z>
  </point>
  <point index="3332">
    <X>61.530</X>
    <Y>54.374</Y>
    <Z>2211</Z>
  </point>
  <point index="3333">
    <X>25.164</X>
    <Y>30.028</Y>
    <Z>2253</Z>
  </point>
  <point index="3334">
    <X>54.758</X>
    <Y>30.155</Y>
    <Z>2067</Z>
  </point>
  <point index="3335">
    <X>70.557</X>
    <Y>15.038</Y>
    <Z>2051</Z>
  </point>
  <point index="3336">
    <X>58.898</X>
    <Y>12.887</Y>
    <Z>2113</Z>
  </point>
  <point index="3337">
    <X>15.715</X>
    <Y>28.825</Y>
    <Z>2009</Z>
  </point>
  <point index="3338">
    <X>37.185</X>
    <Y>70.815</Y>
    <Z>2282</Z>
  </point>
  <point index="3339">
    <X>55.363</X>
    <Y>53.775</Y>
    <Z>2030</Z>
  </point>
  <point index="3340">
    <X>47.359</X>
    <Y>22.314</Y>
    <Z>2036</Z>
  </point>
  <point index="3341">
    <X>68.880</X>
    <Y>11.972</Y>
    <Z>2114</Z>
  </point>
  <point index="3342">
    <X>115.601</X>
    <Y>70.020</Y>
    <Z>2220</Z>
  </point>
  <point index="3343">
    <X>66.235</X>
    <Y>56.979</Y>
    <Z>2213</Z>
  </point>
  <point index="3344">
    <X>71.111</X>
    <Y>49.041</Y>
    <Z>2031</Z>
  </point>
  <point index="3345">
    <X>47.429</X>
    <Y>24.697</Y>
    <Z>2041</Z>
  </point>
  <point index="3346">
    <X>53.002</X>
    <Y>71.264</Y>
    <Z>2172</Z>
  </point>
  <point index="3347">
    <X>63.256</X>
    <Y>38.955</Y>
    <Z>2276</Z>
  </point>
  <point index="3348">
    <X>65.867</X>
    <Y>37.857</Y>
    <Z>2227</Z>
  </point>
  <point index="3349">
    <X>97.795</X>
    <Y>65.534</Y>
    <Z>2072</Z>
  </point>
  <point index="3350">
    <X>28.227</X>
    <Y>72.977</Y>
    <Z>2138</Z>
  </point>
  <point index="3351">
    <X>111.483</X>
    <Y>73.058</Y>
    <Z>2017</Z>
  </point>
  <point index="3352">
    <X>56.527</X>
    <Y>70.943</Y>
    <Z>2025</Z>
  </point>
  <point index="3353">
    <X>107.748</X>
    <Y>18.848</Y>
    <Z>2156</Z>
  </point>
  <point index="3354">
    <X>97.715</X>
    <Y>49.063</Y>
    <Z>2069</Z>
  </point>
  <point index="3355">
    <X>61.427</X>
    <Y>76.747</Y>
    <Z>2208</Z>
  </point>
  <point index="3356">
    <X>21.798</X>
    <Y>61.131</Y>
    <Z>2221</Z>
  </point>
  <point index="3357">
    <X>37.548</X>
    <Y>58.969</Y>
    <Z>2254</Z>
  </point>
  <point index="3358">
    <X>111.700</X>
    <Y>33.631</Y>
    <Z>2009</Z>
  </point>
  <point index="3359">
    <X>102.402</X>
    <Y>68.293</Y>
    <Z>2244</Z>
  </point>
  <point index="3360">
    <X>27.350</X>
    <Y>77.258</Y>
    <Z>2171</Z>
  </point>
  <point index="3361">
    <X>32.251</X>
    <Y>23.527</Y>
    <Z>2019</Z>
  </point>
  <point index="3362">
    <X>73.472</X>
    <Y>10.171</Y>
    <Z>2092</Z>
  </point>
  <point index="3363">
    <X>77.413</X>
    <Y>62.007</Y>
    <Z>2264</Z>
  </point>
  <point index="3364">
    <X>66.777</X>
    <Y>10.268</Y>
    <Z>2193</Z>
  </point>
  <point index="3365">
    <X>21.841</X>
    <Y>67.319</Y>
    <Z>2223</Z>
  </point>
  <point index="3366">
    <X>69.351</X>
    <Y>25.671</Y>
    <Z>2096</Z>
  </point>
  <point index="3367">
    <X>77.078</X>
    <Y>53.015</Y>
    <Z>2290</Z>
  </point>
  <point index="3368">
    <X>54.636</X>
    <Y>11.868</Y>
    <Z>2074</Z>
  </point>
  <point index="3369">
    <X>110.256</X>
    <Y>47.635</Y>
    <Z>2063</Z>
  </point>
  <point index="3370">
    <X>51.199</X>
    <Y>57.836</Y>
    <Z>2280</Z>
  </point>
  <point index="3371">
    <X>95.792</X>
    <Y>62.286</Y>
    <Z>2005</Z>
  </point>
  <point index="3372">
    <X>61.531</X>
    <Y>15.940</Y>
    <Z>2212</Z>
  </point>
  <point index="3373">
    <X>57.026</X>
    <Y>71.661</Y>
    <Z>2043</Z>
  </point>
  <point index="3374">
    <X>25.188</X>
    <Y>30.257</Y>
    <Z>2252</Z>
  </point>
  <point index="3375">
    <X>93.896</X>
    <Y>50.091</Y>
    <Z>2118</Z>
  </point>
  <point index="3376">
    <X>112.870</X>
    <Y>47.039</Y>
    <Z>2056</Z>
  </point>
  <point index="3377">
    <X>14.155</X>
    <Y>34.530</Y>
    <Z>2103</Z>
  </point>
  <point index="3378">
    <X>89.474</X>
    <Y>21.747</Y>
    <Z>2196</Z>
  </point>
  <point index="3379">
    <X>113.062</X>
    <Y>56.794</Y>
    <Z>2068</Z>
  </point>
  <point index="3380">
    <X>107.147</X>
    <Y>35.689</Y>
    <Z>2179</Z>
  </point>
  <point index="3381">
    <X>59.199</X>
    <Y>36.875</Y>
    <Z>2124</Z>
  </point>
  <point index="3382">
    <X>19.605</X>
    <Y>6.834</Y>
    <Z>2140</Z>
  </point>
  <point index="3383">
    <X>37.366</X>
    <Y>59.838</Y>
    <Z>2268</Z>
  </point>
  <point index="3384">
    <X>52.234</X>
    <Y>60.964</Y>
    <Z>2218</Z>
  </point>
  <point index="3385">
    <X>52.092</X>
    <Y>21.475</Y>
    <Z>2226</Z>
  </point>
  <point index="3386">
    <X>27.583</X>
    <Y>67.557</Y>
    <Z>2162</Z>
  </point>
  <point index="3387">
    <X>98.800</X>
    <Y>19.026</Y>
    <Z>2109</Z>
  </point>
  <point index="3388">
    <X>17.543</X>
    <Y>55.048</Y>
    <Z>2063</Z>
  </point>
  <point index="3389">
    <X>32.769</X>
    <Y>72.092</Y>
    <Z>2050</Z>
  </point>
  <point index="3390">
    <X>112.080</X>
    <Y>18.783</Y>
    <Z>2009</Z>
  </point>
  <point index="3391">
    <X>33.973</X>
    <Y>33.492</Y>
    <Z>2122</Z>
  </point>
  <point index="3392">
    <X>48.261</X>
    <Y>22.467</Y>
    <Z>2104</Z>
  </point>
  <point index="3393">
    <X>110.518</X>
    <Y>69.499</Y>
    <Z>2053</Z>
  </point>
  <point index="3394">
    <X>17.061</X>
    <Y>57.197</Y>
    <Z>2045</Z>
  </point>
  <point index="3395">
    <X>26.249</X>
    <Y>77.013</Y>
    <Z>2212</Z>
  </point>
  <point index="3396">
    <X>95.206</X>
    <Y>12.209</Y>
    <Z>2040</Z>
  </point>
  <point index="3397">
    <X>11.638</X>
    <Y>20.468</Y>
    <Z>2253</Z>
  </point>
  <point index="3398">
    <X>21.793</X>
    <Y>10.397</Y>
    <Z>2221</Z>
  </point>
  <point index="3399">
    <X>51.557</X>
    <Y>34.564</Y>
    <Z>2258</Z>
  </point>
  <point index="3400">
    <X>38.789</X>
    <Y>67.974</Y>
    <Z>2161</Z>
  </point>
  <point index="3401">
    <X>13.731</X>
    <Y>49.556</Y>
    <Z>2128</Z>
  </point>
  <point index="3402">
    <X>57.372</X>
    <Y>20.009</Y>
    <Z>2056</Z>
  </point>
  <point index="3403">
    <X>99.891</X>
    <Y>23.263</Y>
    <Z>2150</Z>
  </point>
  <point index="3404">
    <X>16.577</X>
    <Y>68.514</Y>
    <Z>2026</Z>
  </point>
  <point index="3405">
    <X>14.952</X>
    <Y>57.492</Y>
    <Z>2055</Z>
  </point>
  <point index="3406">
    <X>29.128</X>
    <Y>30.136</Y>
    <Z>2105</Z>
  </point>
  <point index="3407">
    <X>49.900</X>
    <Y>65.052</Y>
    <Z>2228</Z>
  </point>
  <point index="3408">
    <X>24.220</X>
    <Y>67.583</Y>
    <Z>2288</Z>
  </point>
  <point index="3409">
    <X>109.220</X>
    <Y>40.068</Y>
    <Z>2101</Z>
  </point>
  <point index="3410">
    <X>61.374</X>
    <Y>69.040</Y>
    <Z>2206</Z>
  </point>
  <point index="3411">
    <X>54.393</X>
    <Y>62.678</Y>
    <Z>2088</Z>
  </point>
  <point index="3412">
    <X>22.257</X>
    <Y>11.964</Y>
    <Z>2239</Z>
  </point>
  <point index="3413">
    <X>98.172</X>
    <Y>23.990</Y>
    <Z>2086</Z>
  </point>
  <point index="3414">
    <X>48.768</X>
    <Y>27.118</Y>
    <Z>2142</Z>
  </point>
  <point index="3415">
    <X>37.902</X>
    <Y>54.364</Y>
    <Z>2227</Z>
  </point>
  <point index="3416">
    <X>53.632</X>
    <Y>67.481</Y>
    <Z>2134</Z>
  </point>
  <point index="3417">
    <X>49.972</X>
    <Y>58.056</Y>
    <Z>2233</Z>
  </point>
  <point index="3418">
    <X>63.332</X>
    <Y>17.232</Y>
    <Z>2279</Z>
  </point>
  <point index="3419">
    <X>96.781</X>
    <Y>71.518</Y>
    <Z>2034</Z>
  </point>
  <point index="3420">
    <X>10.694</X>
    <Y>24.387</Y>
    <Z>2287</Z>
  </point>
  <point index="3421">
    <X>19.056</X>
    <Y>56.294</Y>
    <Z>2119</Z>
  </point>
  <point index="3422">
    <X>76.265</X>
    <Y>62.055</Y>
    <Z>2260</Z>
  </point>
  <point index="3423">
    <X>57.215</X>
    <Y>72.957</Y>
    <Z>2050</Z>
  </point>
  <point index="3424">
    <X>38.046</X>
    <Y>29.198</Y>
    <Z>2217</Z>
  </point>
  <point index="3425">
    <X>50.368</X>
    <Y>14.660</Y>
    <Z>2263</Z>
  </point>
  <point index="3426">
    <X>8.726</X>
    <Y>16.396</Y>
    <Z>2139</Z>
  </point>
  <point index="3427">
    <X>36.355</X>
    <Y>22.728</Y>
    <Z>2265</Z>
  </point>
  <point index="3428">
    <X>87.692</X>
    <Y>27.436</Y>
    <Z>2061</Z>
  </point>
  <point index="3429">
    <X>58.000</X>
    <Y>26.736</Y>
    <Z>2080</Z>
  </point>
  <point index="3430">
    <X>72.833</X>
    <Y>24.074</Y>
    <Z>2054</Z>
  </point>
  <point index="3431">
    <X>23.852</X>
    <Y>60.360</Y>
    <Z>2298</Z>
  </point>
  <point index="3432">
    <X>31.676</X>
    <Y>29.960</Y>
    <Z>2010</Z>
  </point>
  <point index="3433">
    <X>62.805</X>
    <Y>38.075</Y>
    <Z>2259</Z>
  </point>
  <point index="3434">
    <X>55.879</X>
    <Y>27.350</Y>
    <Z>2000</Z>
  </point>
  <point index="3435">
    <X>75.067</X>
    <Y>73.707</Y>
    <Z>2188</Z>
  </point>
  <point index="3436">
    <X>8.934</X>
    <Y>28.277</Y>
    <Z>2155</Z>
  </point>
  <point index="3437">
    <X>89.829</X>
    <Y>59.868</Y>
    <Z>2222</Z>
  </point>
  <point index="3438">
    <X>33.877</X>
    <Y>20.237</Y>
    <Z>2117</Z>
  </point>
  <point index="3439">
    <X>65.202</X>
    <Y>49.731</Y>
    <Z>2251</Z>
  </point>
  <point index="3440">
    <X>79.897</X>
    <Y>27.436</Y>
    <Z>2077</Z>
  </point>
  <point index="3441">
    <X>88.283</X>
    <Y>60.938</Y>
    <Z>2106</Z>
  </point>
  <point index="3442">
    <X>29.585</X>
    <Y>70.733</Y>
    <Z>2088</Z>
  </point>
  <point index="3443">
    <X>50.277</X>
    <Y>27.547</Y>
    <Z>2256</Z>
  </point>
  <point index="3444">
    <X>99.798</X>
    <Y>57.889</Y>
    <Z>2147</Z>
  </point>
  <point index="3445">
    <X>67.917</X>
    <Y>52.764</Y>
    <Z>2150</Z>
  </point>
  <point index="3446">
    <X>98.499</X>
    <Y>55.147</Y>
    <Z>2098</Z>
  </point>
  <point index="3447">
    <X>25.936</X>
    <Y>14.356</Y>
    <Z>2224</Z>
  </point>
  <point index="3448">
    <X>72.110</X>
    <Y>62.278</Y>
    <Z>2011</Z>
  </point>
  <point index="3449">
    <X>38.992</X>
    <Y>24.389</Y>
    <Z>2145</Z>
  </point>
  <point index="3450">
    <X>11.888</X>
    <Y>59.716</Y>
    <Z>2238</Z>
  </point>
  <point index="3451">
    <X>116.502</X>
    <Y>24.869</Y>
    <Z>2274</Z>
  </point>
  <point index="3452">
    <X>74.747</X>
    <Y>52.551</Y>
    <Z>2169</Z>
  </point>
  <point index="3453">
    <X>65.681</X>
    <Y>29.102</Y>
    <Z>2233</Z>
  </point>
  <point index="3454">
    <X>107.966</X>
    <Y>60.986</Y>
    <Z>2148</Z>
  </point>
  <point index="3455">
    <X>29.427</X>
    <Y>24.796</Y>
    <Z>2094</Z>
  </point>
  <point index="3456">
    <X>26.603</X>
    <Y>70.992</Y>
    <Z>2199</Z>
  </point>
  <point index="3457">
    <X>76.864</X>
    <Y>29.000</Y>
    <Z>2295</Z>
  </point>
  <point index="3458">
    <X>56.009</X>
    <Y>58.694</Y>
    <Z>2005</Z>
  </point>
  <point index="3459">
    <X>49.572</X>
    <Y>68.754</Y>
    <Z>2203</Z>
  </point>
  <point index="3460">
    <X>19.242</X>
    <Y>64.946</Y>
    <Z>2126</Z>
  </point>
  <point index="3461">
    <X>76.562</X>
    <Y>65.888</Y>
    <Z>2277</Z>
  </point>
  <point index="3462">
    <X>104.245</X>
    <Y>18.979</Y>
    <Z>2287</Z>
  </point>
  <point index="3463">
    <X>28.503</X>
    <Y>63.983</Y>
    <Z>2128</Z>
  </point>
  <point index="3464">
    <X>75.308</X>
    <Y>13.559</Y>
    <Z>2202</Z>
  </point>
  <point index="3465">
    <X>14.515</X>
    <Y>52.245</Y>
    <Z>2081</Z>
  </point>
  <point index="3466">
    <X>121.258</X>
    <Y>61.035</Y>
    <Z>2211</Z>
  </point>
  <point index="3467">
    <X>76.749</X>
    <Y>58.749</Y>
    <Z>2289</Z>
  </point>
  <point index="3468">
    <X>21.012</X>
    <Y>74.957</Y>
    <Z>2192</Z>
  </point>
  <point index="3469">
    <X>63.223</X>
    <Y>48.760</Y>
    <Z>2275</Z>
  </point>
  <point index="3470">
    <X>105.419</X>
    <Y>62.334</Y>
    <Z>2243</Z>
  </point>
  <point index="3471">
    <X>22.553</X>
    <Y>31.743</Y>
    <Z>2250</Z>
  </point>
  <point index="3472">
    <X>16.824</X>
    <Y>54.922</Y>
    <Z>2036</Z>
  </point>
  <point index="3473">
    <X>27.743</X>
    <Y>56.258</Y>
    <Z>2156</Z>
  </point>
  <point index="3474">
    <X>96.597</X>
    <Y>28.188</Y>
    <Z>2027</Z>
  </point>
  <point index="3475">
    <X>25.666</X>
    <Y>21.563</Y>
    <Z>2234</Z>
  </point>
  <point index="3476">
    <X>22.479</X>
    <Y>58.376</Y>
    <Z>2247</Z>
  </point>
  <point index="3477">
    <X>48.026</X>
    <Y>21.462</Y>
    <Z>2086</Z>
  </point>
  <point index="3478">
    <X>34.902</X>
    <Y>54.615</Y>
    <Z>2178</Z>
  </point>
  <point index="3479">
    <X>62.056</X>
    <Y>28.186</Y>
    <Z>2231</Z>
  </point>
  <point index="3480">
    <X>25.006</X>
    <Y>60.499</Y>
    <Z>2259</Z>
  </point>
  <point index="3481">
    <X>21.047</X>
    <Y>57.986</Y>
    <Z>2193</Z>
  </point>
  <point index="3482">
    <X>116.999</X>
    <Y>64.299</Y>
    <Z>2296</Z>
  </point>
  <point index="3483">
    <X>20.900</X>
    <Y>68.826</Y>
    <Z>2188</Z>
  </point>
  <point index="3484">
    <X>32.423</X>
    <Y>65.674</Y>
    <Z>2029</Z>
  </point>
  <point index="3485">
    <X>38.764</X>
    <Y>20.221</Y>
    <Z>2163</Z>
  </point>
  <point index="3486">
    <X>94.775</X>
    <Y>26.525</Y>
    <Z>2066</Z>
  </point>
  <point index="3487">
    <X>40.403</X>
    <Y>26.658</Y>
    <Z>2039</Z>
  </point>
  <point index="3488">
    <X>48.706</X>
    <Y>58.275</Y>
    <Z>2138</Z>
  </point>
  <point index="3489">
    <X>121.239</X>
    <Y>24.218</Y>
    <Z>2199</Z>
  </point>
  <point index="3490">
    <X>108.792</X>
    <Y>56.774</Y>
    <Z>2117</Z>
  </point>
  <point index="3491">
    <X>107.775</X>
    <Y>67.069</Y>
    <Z>2155</Z>
  </point>
  <point index="3492">
    <X>15.403</X>
    <Y>48.440</Y>
    <Z>2028</Z>
  </point>
  <point index="3493">
    <X>38.782</X>
    <Y>18.594</Y>
    <Z>2161</Z>
  </point>
  <point index="3494">
    <X>27.059</X>
    <Y>59.038</Y>
    <Z>2182</Z>
  </point>
  <point index="3495">
    <X>62.120</X>
    <Y>59.103</Y>
    <Z>2234</Z>
  </point>
  <point index="3496">
    <X>62.019</X>
    <Y>36.596</Y>
    <Z>2230</Z>
  </point>
  <point index="3497">
    <X>111.339</X>
    <Y>63.341</Y>
    <Z>2022</Z>
  </point>
  <point index="3498">
    <X>89.057</X>
    <Y>55.591</Y>
    <Z>2164</Z>
  </point>
  <point index="3499">
    <X>57.658</X>
    <Y>15.870</Y>
    <Z>2067</Z>
  </point>
  <point index="3500">
    <X>66.863</X>
    <Y>52.365</Y>
    <Z>2189</Z>
  </point>
  <point index="3501">
    <X>116.047</X>
    <Y>72.042</Y>
    <Z>2246</Z>
  </point>
  <point index="3502">
    <X>60.673</X>
    <Y>37.797</Y>
    <Z>2179</Z>
  </point>
  <point index="3503">
    <X>26.348</X>
    <Y>73.179</Y>
    <Z>2209</Z>
  </point>
  <point index="3504">
    <X>16.789</X>
    <Y>47.321</Y>
    <Z>2034</Z>
  </point>
  <point index="3505">
    <X>118.282</X>
    <Y>66.807</Y>
    <Z>2199</Z>
  </point>
  <point index="3506">
    <X>30.624</X>
    <Y>14.783</Y>
    <Z>2049</Z>
  </point>
  <point index="3507">
    <X>69.856</X>
    <Y>57.564</Y>
    <Z>2078</Z>
  </point>
  <point index="3508">
    <X>94.934</X>
    <Y>71.198</Y>
    <Z>2056</Z>
  </point>
  <point index="3509">
    <X>26.380</X>
    <Y>44.530</Y>
    <Z>2207</Z>
  </point>
  <point index="3510">
    <X>68.948</X>
    <Y>18.879</Y>
    <Z>2111</Z>
  </point>
  <point index="3511">
    <X>108.355</X>
    <Y>68.534</Y>
    <Z>2134</Z>
  </point>
  <point index="3512">
    <X>118.369</X>
    <Y>71.507</Y>
    <Z>2192</Z>
  </point>
  <point index="3513">
    <X>65.272</X>
    <Y>18.483</Y>
    <Z>2249</Z>
  </point>
  <point index="3514">
    <X>59.651</X>
    <Y>50.352</Y>
    <Z>2141</Z>
  </point>
  <point index="3515">
    <X>107.127</X>
    <Y>31.492</Y>
    <Z>2179</Z>
  </point>
  <point index="3516">
    <X>75.961</X>
    <Y>27.517</Y>
    <Z>2241</Z>
  </point>
  <point index="3517">
    <X>104.865</X>
    <Y>10.827</Y>
    <Z>2264</Z>
  </point>
  <point index="3518">
    <X>78.505</X>
    <Y>65.043</Y>
    <Z>2182</Z>
  </point>
  <point index="3519">
    <X>112.302</X>
    <Y>69.197</Y>
    <Z>2022</Z>
  </point>
  <point index="3520">
    <X>63.991</X>
    <Y>39.622</Y>
    <Z>2297</Z>
  </point>
  <point index="3521">
    <X>114.110</X>
    <Y>29.400</Y>
    <Z>2130</Z>
  </point>
  <point index="3522">
    <X>115.469</X>
    <Y>30.794</Y>
    <Z>2212</Z>
  </point>
  <point index="3523">
    <X>9.489</X>
    <Y>27.603</Y>
    <Z>2197</Z>
  </point>
  <point index="3524">
    <X>97.560</X>
    <Y>23.057</Y>
    <Z>2063</Z>
  </point>
  <point index="3525">
    <X>28.439</X>
    <Y>63.718</Y>
    <Z>2130</Z>
  </point>
  <point index="3526">
    <X>34.258</X>
    <Y>15.490</Y>
    <Z>2139</Z>
  </point>
  <point index="3527">
    <X>55.936</X>
    <Y>56.121</Y>
    <Z>2003</Z>
  </point>
  <point index="3528">
    <X>97.915</X>
    <Y>54.115</Y>
    <Z>2076</Z>
  </point>
  <point index="3529">
    <X>14.774</X>
    <Y>34.967</Y>
    <Z>2066</Z>
  </point>
  <point index="3530">
    <X>68.196</X>
    <Y>18.282</Y>
    <Z>2140</Z>
  </point>
  <point index="3531">
    <X>12.538</X>
    <Y>64.515</Y>
    <Z>2199</Z>
  </point>
  <point index="3532">
    <X>8.935</X>
    <Y>54.698</Y>
    <Z>2155</Z>
  </point>
  <point index="3533">
    <X>30.818</X>
    <Y>65.752</Y>
    <Z>2042</Z>
  </point>
  <point index="3534">
    <X>72.456</X>
    <Y>9.401</Y>
    <Z>2031</Z>
  </point>
  <point index="3535">
    <X>100.798</X>
    <Y>12.872</Y>
    <Z>2184</Z>
  </point>
  <point index="3536">
    <X>21.291</X>
    <Y>47.736</Y>
    <Z>2203</Z>
  </point>
  <point index="3537">
    <X>111.215</X>
    <Y>68.045</Y>
    <Z>2027</Z>
  </point>
  <point index="3538">
    <X>21.780</X>
    <Y>47.465</Y>
    <Z>2221</Z>
  </point>
  <point index="3539">
    <X>26.169</X>
    <Y>60.359</Y>
    <Z>2215</Z>
  </point>
  <point index="3540">
    <X>94.888</X>
    <Y>34.438</Y>
    <Z>2059</Z>
  </point>
  <point index="3541">
    <X>23.806</X>
    <Y>30.327</Y>
    <Z>2296</Z>
  </point>
  <point index="3542">
    <X>76.912</X>
    <Y>72.551</Y>
    <Z>2298</Z>
  </point>
  <point index="3543">
    <X>34.003</X>
    <Y>63.053</Y>
    <Z>2124</Z>
  </point>
  <point index="3544">
    <X>10.393</X>
    <Y>25.059</Y>
    <Z>2265</Z>
  </point>
  <point index="3545">
    <X>98.622</X>
    <Y>56.061</Y>
    <Z>2103</Z>
  </point>
  <point index="3546">
    <X>34.981</X>
    <Y>66.986</Y>
    <Z>2183</Z>
  </point>
  <point index="3547">
    <X>79.100</X>
    <Y>56.256</Y>
    <Z>2137</Z>
  </point>
  <point index="3548">
    <X>15.576</X>
    <Y>50.581</Y>
    <Z>2018</Z>
  </point>
  <point index="3549">
    <X>101.545</X>
    <Y>19.363</Y>
    <Z>2212</Z>
  </point>
  <point index="3550">
    <X>89.432</X>
    <Y>66.213</Y>
    <Z>2192</Z>
  </point>
  <point index="3551">
    <X>113.310</X>
    <Y>11.977</Y>
    <Z>2083</Z>
  </point>
  <point index="3552">
    <X>74.147</X>
    <Y>50.568</Y>
    <Z>2133</Z>
  </point>
  <point index="3553">
    <X>88.532</X>
    <Y>63.275</Y>
    <Z>2125</Z>
  </point>
  <point index="3554">
    <X>18.959</X>
    <Y>50.979</Y>
    <Z>2115</Z>
  </point>
  <point index="3555">
    <X>32.049</X>
    <Y>34.565</Y>
    <Z>2007</Z>
  </point>
  <point index="3556">
    <X>31.493</X>
    <Y>18.743</Y>
    <Z>2016</Z>
  </point>
  <point index="3557">
    <X>70.668</X>
    <Y>67.139</Y>
    <Z>2047</Z>
  </point>
  <point index="3558">
    <X>96.434</X>
    <Y>72.518</Y>
    <Z>2021</Z>
  </point>
  <point index="3559">
    <X>61.300</X>
    <Y>14.506</Y>
    <Z>2203</Z>
  </point>
  <point index="3560">
    <X>75.958</X>
    <Y>28.615</Y>
    <Z>2241</Z>
  </point>
  <point index="3561">
    <X>7.129</X>
    <Y>57.352</Y>
    <Z>2019</Z>
  </point>
  <point index="3562">
    <X>95.039</X>
    <Y>64.453</Y>
    <Z>2050</Z>
  </point>
  <point index="3563">
    <X>36.702</X>
    <Y>24.470</Y>
    <Z>2286</Z>
  </point>
  <point index="3564">
    <X>97.046</X>
    <Y>74.948</Y>
    <Z>2044</Z>
  </point>
  <point index="3565">
    <X>109.690</X>
    <Y>75.340</Y>
    <Z>2084</Z>
  </point>
  <point index="3566">
    <X>50.053</X>
    <Y>61.358</Y>
    <Z>2239</Z>
  </point>
  <point index="3567">
    <X>110.365</X>
    <Y>35.712</Y>
    <Z>2058</Z>
  </point>
  <point index="3568">
    <X>55.296</X>
    <Y>51.753</Y>
    <Z>2034</Z>
  </point>
  <point index="3569">
    <X>24.459</X>
    <Y>64.987</Y>
    <Z>2279</Z>
  </point>
  <point index="3570">
    <X>59.359</X>
    <Y>48.631</Y>
    <Z>2130</Z>
  </point>
  <point index="3571">
    <X>108.167</X>
    <Y>70.191</Y>
    <Z>2141</Z>
  </point>
  <point index="3572">
    <X>108.509</X>
    <Y>7.488</Y>
    <Z>2128</Z>
  </point>
  <point index="3573">
    <X>32.862</X>
    <Y>27.363</Y>
    <Z>2056</Z>
  </point>
  <point index="3574">
    <X>109.895</X>
    <Y>36.084</Y>
    <Z>2076</Z>
  </point>
  <point index="3575">
    <X>109.168</X>
    <Y>66.467</Y>
    <Z>2103</Z>
  </point>
  <point index="3576">
    <X>57.808</X>
    <Y>33.339</Y>
    <Z>2072</Z>
  </point>
  <point index="3577">
    <X>32.654</X>
    <Y>14.110</Y>
    <Z>2043</Z>
  </point>
  <point index="3578">
    <X>79.866</X>
    <Y>25.601</Y>
    <Z>2079</Z>
  </point>
  <point index="3579">
    <X>105.425</X>
    <Y>37.538</Y>
    <Z>2243</Z>
  </point>
  <point index="3580">
    <X>103.814</X>
    <Y>61.266</Y>
    <Z>2297</Z>
  </point>
  <point index="3581">
    <X>77.340</X>
    <Y>19.421</Y>
    <Z>2270</Z>
  </point>
  <point index="3582">
    <X>30.873</X>
    <Y>47.135</Y>
    <Z>2040</Z>
  </point>
  <point index="3583">
    <X>115.250</X>
    <Y>58.444</Y>
    <Z>2199</Z>
  </point>
  <point index="3584">
    <X>96.651</X>
    <Y>67.046</Y>
    <Z>2029</Z>
  </point>
  <point index="3585">
    <X>102.238</X>
    <Y>24.871</Y>
    <Z>2238</Z>
  </point>
  <point index="3586">
    <X>23.950</X>
    <Y>14.791</Y>
    <Z>2298</Z>
  </point>
  <point index="3587">
    <X>66.292</X>
    <Y>77.881</Y>
    <Z>2211</Z>
  </point>
  <point index="3588">
    <X>18.054</X>
    <Y>14.236</Y>
    <Z>2082</Z>
  </point>
  <point index="3589">
    <X>13.228</X>
    <Y>61.371</Y>
    <Z>2158</Z>
  </point>
  <point index="3590">
    <X>38.625</X>
    <Y>31.612</Y>
    <Z>2173</Z>
  </point>
  <point index="3591">
    <X>110.079</X>
    <Y>34.463</Y>
    <Z>2069</Z>
  </point>
  <point index="3592">
    <X>92.675</X>
    <Y>12.748</Y>
    <Z>2191</Z>
  </point>
  <point index="3593">
    <X>18.203</X>
    <Y>73.354</Y>
    <Z>2087</Z>
  </point>
  <point index="3594">
    <X>30.114</X>
    <Y>34.399</Y>
    <Z>2068</Z>
  </point>
  <point index="3595">
    <X>97.111</X>
    <Y>45.755</Y>
    <Z>2046</Z>
  </point>
  <point index="3596">
    <X>36.914</X>
    <Y>69.548</Y>
    <Z>2298</Z>
  </point>
  <point index="3597">
    <X>116.575</X>
    <Y>26.858</Y>
    <Z>2278</Z>
  </point>
  <point index="3598">
    <X>104.198</X>
    <Y>74.286</Y>
    <Z>2289</Z>
  </point>
  <point index="3599">
    <X>59.086</X>
    <Y>56.404</Y>
    <Z>2120</Z>
  </point>
  <point index="3600">
    <X>68.409</X>
    <Y>11.591</Y>
    <Z>2132</Z>
  </point>
  <point index="3601">
    <X>110.009</X>
    <Y>53.635</Y>
    <Z>2072</Z>
  </point>
  <point index="3602">
    <X>56.679</X>
    <Y>55.785</Y>
    <Z>2030</Z>
  </point>
  <point index="3603">
    <X>20.111</X>
    <Y>8.608</Y>
    <Z>2158</Z>
  </point>
  <point index="3604">
    <X>114.221</X>
    <Y>72.806</Y>
    <Z>2137</Z>
  </point>
  <point index="3605">
    <X>105.466</X>
    <Y>70.226</Y>
    <Z>2241</Z>
  </point>
  <point index="3606">
    <X>76.731</X>
    <Y>72.608</Y>
    <Z>2287</Z>
  </point>
  <point index="3607">
    <X>28.238</X>
    <Y>36.274</Y>
    <Z>2138</Z>
  </point>
  <point index="3608">
    <X>111.064</X>
    <Y>13.948</Y>
    <Z>2032</Z>
  </point>
  <point index="3609">
    <X>38.957</X>
    <Y>57.918</Y>
    <Z>2148</Z>
  </point>
  <point index="3610">
    <X>63.724</X>
    <Y>58.044</Y>
    <Z>2293</Z>
  </point>
  <point index="3611">
    <X>108.921</X>
    <Y>48.090</Y>
    <Z>2112</Z>
  </point>
  <point index="3612">
    <X>97.196</X>
    <Y>75.331</Y>
    <Z>2050</Z>
  </point>
  <point index="3613">
    <X>67.075</X>
    <Y>6.921</Y>
    <Z>2181</Z>
  </point>
  <point index="3614">
    <X>20.362</X>
    <Y>32.081</Y>
    <Z>2168</Z>
  </point>
  <point index="3615">
    <X>58.309</X>
    <Y>13.423</Y>
    <Z>2091</Z>
  </point>
  <point index="3616">
    <X>33.639</X>
    <Y>69.392</Y>
    <Z>2102</Z>
  </point>
  <point index="3617">
    <X>25.208</X>
    <Y>57.513</Y>
    <Z>2251</Z>
  </point>
  <point index="3618">
    <X>37.581</X>
    <Y>62.974</Y>
    <Z>2252</Z>
  </point>
  <point index="3619">
    <X>62.152</X>
    <Y>33.469</Y>
    <Z>2235</Z>
  </point>
  <point index="3620">
    <X>111.205</X>
    <Y>69.576</Y>
    <Z>2027</Z>
  </point>
  <point index="3621">
    <X>115.195</X>
    <Y>51.308</Y>
    <Z>2195</Z>
  </point>
  <point index="3622">
    <X>19.604</X>
    <Y>9.371</Y>
    <Z>2140</Z>
  </point>
  <point index="3623">
    <X>13.426</X>
    <Y>50.730</Y>
    <Z>2146</Z>
  </point>
  <point index="3624">
    <X>11.926</X>
    <Y>18.089</Y>
    <Z>2236</Z>
  </point>
  <point index="3625">
    <X>120.546</X>
    <Y>28.384</Y>
    <Z>2028</Z>
  </point>
  <point index="3626">
    <X>46.836</X>
    <Y>26.534</Y>
    <Z>2027</Z>
  </point>
  <point index="3627">
    <X>53.519</X>
    <Y>15.681</Y>
    <Z>2141</Z>
  </point>
  <point index="3628">
    <X>65.896</X>
    <Y>28.741</Y>
    <Z>2225</Z>
  </point>
  <point index="3629">
    <X>55.052</X>
    <Y>13.003</Y>
    <Z>2049</Z>
  </point>
  <point index="3630">
    <X>55.027</X>
    <Y>70.552</Y>
    <Z>2050</Z>
  </point>
  <point index="3631">
    <X>30.602</X>
    <Y>69.484</Y>
    <Z>2050</Z>
  </point>
  <point index="3632">
    <X>90.351</X>
    <Y>34.585</Y>
    <Z>2262</Z>
  </point>
  <point index="3633">
    <X>89.464</X>
    <Y>17.537</Y>
    <Z>2195</Z>
  </point>
  <point index="3634">
    <X>100.485</X>
    <Y>34.498</Y>
    <Z>2172</Z>
  </point>
  <point index="3635">
    <X>52.563</X>
    <Y>64.310</Y>
    <Z>2198</Z>
  </point>
  <point index="3636">
    <X>18.522</X>
    <Y>23.772</Y>
    <Z>2099</Z>
  </point>
  <point index="3637">
    <X>99.723</X>
    <Y>45.482</Y>
    <Z>2144</Z>
  </point>
  <point index="3638">
    <X>50.310</X>
    <Y>31.982</Y>
    <Z>2259</Z>
  </point>
  <point index="3639">
    <X>105.205</X>
    <Y>58.161</Y>
    <Z>2251</Z>
  </point>
  <point index="3640">
    <X>60.193</X>
    <Y>56.911</Y>
    <Z>2162</Z>
  </point>
  <point index="3641">
    <X>87.706</X>
    <Y>57.859</Y>
    <Z>2062</Z>
  </point>
  <point index="3642">
    <X>62.392</X>
    <Y>35.435</Y>
    <Z>2244</Z>
  </point>
  <point index="3643">
    <X>16.483</X>
    <Y>56.565</Y>
    <Z>2023</Z>
  </point>
  <point index="3644">
    <X>20.441</X>
    <Y>57.084</Y>
    <Z>2171</Z>
  </point>
  <point index="3645">
    <X>77.999</X>
    <Y>60.805</Y>
    <Z>2220</Z>
  </point>
  <point index="3646">
    <X>98.967</X>
    <Y>39.589</Y>
    <Z>2116</Z>
  </point>
  <point index="3647">
    <X>69.229</X>
    <Y>30.081</Y>
    <Z>2101</Z>
  </point>
  <point index="3648">
    <X>101.130</X>
    <Y>58.628</Y>
    <Z>2197</Z>
  </point>
  <point index="3649">
    <X>29.963</X>
    <Y>50.848</Y>
    <Z>2074</Z>
  </point>
  <point index="3650">
    <X>14.462</X>
    <Y>29.896</Y>
    <Z>2084</Z>
  </point>
  <point index="3651">
    <X>67.127</X>
    <Y>78.344</Y>
    <Z>2179</Z>
  </point>
  <point index="3652">
    <X>66.922</X>
    <Y>13.873</Y>
    <Z>2187</Z>
  </point>
  <point index="3653">
    <X>37.183</X>
    <Y>19.494</Y>
    <Z>2282</Z>
  </point>
  <point index="3654">
    <X>93.229</X>
    <Y>70.032</Y>
    <Z>2158</Z>
  </point>
  <point index="3655">
    <X>106.082</X>
    <Y>52.822</Y>
    <Z>2218</Z>
  </point>
  <point index="3656">
    <X>29.361</X>
    <Y>61.574</Y>
    <Z>2096</Z>
  </point>
  <point index="3657">
    <X>18.840</X>
    <Y>26.583</Y>
    <Z>2111</Z>
  </point>
  <point index="3658">
    <X>15.158</X>
    <Y>19.562</Y>
    <Z>2043</Z>
  </point>
  <point index="3659">
    <X>25.312</X>
    <Y>48.028</Y>
    <Z>2247</Z>
  </point>
  <point index="3660">
    <X>76.579</X>
    <Y>22.640</Y>
    <Z>2278</Z>
  </point>
  <point index="3661">
    <X>68.463</X>
    <Y>36.044</Y>
    <Z>2130</Z>
  </point>
  <point index="3662">
    <X>94.339</X>
    <Y>9.312</Y>
    <Z>2092</Z>
  </point>
  <point index="3663">
    <X>109.550</X>
    <Y>24.800</Y>
    <Z>2089</Z>
  </point>
  <point index="3664">
    <X>51.023</X>
    <Y>33.179</Y>
    <Z>2290</Z>
  </point>
  <point index="3665">
    <X>27.414</X>
    <Y>32.599</Y>
    <Z>2169</Z>
  </point>
  <point index="3666">
    <X>32.205</X>
    <Y>47.677</Y>
    <Z>2016</Z>
  </point>
  <point index="3667">
    <X>94.417</X>
    <Y>57.275</Y>
    <Z>2087</Z>
  </point>
  <point index="3668">
    <X>68.529</X>
    <Y>70.433</Y>
    <Z>2127</Z>
  </point>
  <point index="3669">
    <X>17.949</X>
    <Y>17.642</Y>
    <Z>2078</Z>
  </point>
  <point index="3670">
    <X>24.503</X>
    <Y>10.461</Y>
    <Z>2277</Z>
  </point>
  <point index="3671">
    <X>98.472</X>
    <Y>9.167</Y>
    <Z>2097</Z>
  </point>
  <point index="3672">
    <X>107.483</X>
    <Y>71.529</Y>
    <Z>2166</Z>
  </point>
  <point index="3673">
    <X>117.994</X>
    <Y>53.312</Y>
    <Z>2221</Z>
  </point>
  <point index="3674">
    <X>28.891</X>
    <Y>65.336</Y>
    <Z>2114</Z>
  </point>
  <point index="3675">
    <X>25.268</X>
    <Y>52.091</Y>
    <Z>2249</Z>
  </point>
  <point index="3676">
    <X>103.962</X>
    <Y>48.827</Y>
    <Z>2298</Z>
  </point>
  <point index="3677">
    <X>37.917</X>
    <Y>54.661</Y>
    <Z>2226</Z>
  </point>
  <point index="3678">
    <X>61.661</X>
    <Y>55.159</Y>
    <Z>2216</Z>
  </point>
  <point index="3679">
    <X>28.814</X>
    <Y>73.361</Y>
    <Z>2116</Z>
  </point>
  <point index="3680">
    <X>64.533</X>
    <Y>25.806</Y>
    <Z>2276</Z>
  </point>
  <point index="3681">
    <X>54.955</X>
    <Y>35.630</Y>
    <Z>2055</Z>
  </point>
  <point index="3682">
    <X>12.983</X>
    <Y>21.108</Y>
    <Z>2173</Z>
  </point>
  <point index="3683">
    <X>109.833</X>
    <Y>17.981</Y>
    <Z>2078</Z>
  </point>
  <point index="3684">
    <X>75.178</X>
    <Y>60.025</Y>
    <Z>2194</Z>
  </point>
  <point index="3685">
    <X>47.573</X>
    <Y>24.928</Y>
    <Z>2052</Z>
  </point>
  <point index="3686">
    <X>66.264</X>
    <Y>50.948</Y>
    <Z>2212</Z>
  </point>
  <point index="3687">
    <X>111.142</X>
    <Y>38.758</Y>
    <Z>2029</Z>
  </point>
  <point index="3688">
    <X>68.585</X>
    <Y>57.066</Y>
    <Z>2125</Z>
  </point>
  <point index="3689">
    <X>53.023</X>
    <Y>57.407</Y>
    <Z>2170</Z>
  </point>
  <point index="3690">
    <X>106.453</X>
    <Y>31.925</Y>
    <Z>2205</Z>
  </point>
  <point index="3691">
    <X>6.580</X>
    <Y>59.426</Y>
    <Z>2187</Z>
  </point>
  <point index="3692">
    <X>48.429</X>
    <Y>18.674</Y>
    <Z>2117</Z>
  </point>
  <point index="3693">
    <X>21.422</X>
    <Y>67.888</Y>
    <Z>2207</Z>
  </point>
  <point index="3694">
    <X>76.121</X>
    <Y>71.159</Y>
    <Z>2251</Z>
  </point>
  <point index="3695">
    <X>24.341</X>
    <Y>18.952</Y>
    <Z>2284</Z>
  </point>
  <point index="3696">
    <X>70.766</X>
    <Y>16.403</Y>
    <Z>2044</Z>
  </point>
  <point index="3697">
    <X>34.932</X>
    <Y>24.309</Y>
    <Z>2180</Z>
  </point>
  <point index="3698">
    <X>109.044</X>
    <Y>15.753</Y>
    <Z>2108</Z>
  </point>
  <point index="3699">
    <X>49.043</X>
    <Y>61.481</Y>
    <Z>2163</Z>
  </point>
  <point index="3700">
    <X>120.154</X>
    <Y>61.631</Y>
    <Z>2058</Z>
  </point>
  <point index="3701">
    <X>111.867</X>
    <Y>77.033</Y>
    <Z>2002</Z>
  </point>
  <point index="3702">
    <X>24.265</X>
    <Y>39.193</Y>
    <Z>2286</Z>
  </point>
  <point index="3703">
    <X>121.034</X>
    <Y>20.731</Y>
    <Z>2071</Z>
  </point>
  <point index="3704">
    <X>21.937</X>
    <Y>62.315</Y>
    <Z>2227</Z>
  </point>
  <point index="3705">
    <X>53.745</X>
    <Y>49.595</Y>
    <Z>2127</Z>
  </point>
  <point index="3706">
    <X>92.616</X>
    <Y>24.447</Y>
    <Z>2195</Z>
  </point>
  <point index="3707">
    <X>31.393</X>
    <Y>36.254</Y>
    <Z>2020</Z>
  </point>
  <point index="3708">
    <X>54.139</X>
    <Y>20.028</Y>
    <Z>2104</Z>
  </point>
  <point index="3709">
    <X>77.429</X>
    <Y>21.620</Y>
    <Z>2263</Z>
  </point>
  <point index="3710">
    <X>87.298</X>
    <Y>62.774</Y>
    <Z>2032</Z>
  </point>
  <point index="3711">
    <X>23.030</X>
    <Y>34.286</Y>
    <Z>2268</Z>
  </point>
  <point index="3712">
    <X>61.220</X>
    <Y>31.743</Y>
    <Z>2200</Z>
  </point>
  <point index="3713">
    <X>21.424</X>
    <Y>50.868</Y>
    <Z>2208</Z>
  </point>
  <point index="3714">
    <X>66.091</X>
    <Y>8.464</Y>
    <Z>2218</Z>
  </point>
  <point index="3715">
    <X>103.317</X>
    <Y>45.381</Y>
    <Z>2278</Z>
  </point>
  <point index="3716">
    <X>105.701</X>
    <Y>16.343</Y>
    <Z>2233</Z>
  </point>
  <point index="3717">
    <X>24.155</X>
    <Y>51.060</Y>
    <Z>2290</Z>
  </point>
  <point index="3718">
    <X>78.185</X>
    <Y>33.165</Y>
    <Z>2206</Z>
  </point>
  <point index="3719">
    <X>19.363</X>
    <Y>46.854</Y>
    <Z>2131</Z>
  </point>
  <point index="3720">
    <X>14.052</X>
    <Y>67.723</Y>
    <Z>2109</Z>
  </point>
  <point index="3721">
    <X>95.495</X>
    <Y>26.528</Y>
    <Z>2022</Z>
  </point>
  <point index="3722">
    <X>100.656</X>
    <Y>69.196</Y>
    <Z>2179</Z>
  </point>
  <point index="3723">
    <X>75.954</X>
    <Y>22.660</Y>
    <Z>2241</Z>
  </point>
  <point index="3724">
    <X>117.027</X>
    <Y>62.011</Y>
    <Z>2293</Z>
  </point>
  <point index="3725">
    <X>68.823</X>
    <Y>23.916</Y>
    <Z>2116</Z>
  </point>
  <point index="3726">
    <X>13.743</X>
    <Y>54.260</Y>
    <Z>2127</Z>
  </point>
  <point index="3727">
    <X>64.459</X>
    <Y>59.462</Y>
    <Z>2279</Z>
  </point>
  <point index="3728">
    <X>10.631</X>
    <Y>58.328</Y>
    <Z>2283</Z>
  </point>
  <point index="3729">
    <X>38.173</X>
    <Y>27.409</Y>
    <Z>2207</Z>
  </point>
  <point index="3730">
    <X>115.050</X>
    <Y>65.667</Y>
    <Z>2187</Z>
  </point>
  <point index="3731">
    <X>78.311</X>
    <Y>26.272</Y>
    <Z>2197</Z>
  </point>
  <point index="3732">
    <X>79.541</X>
    <Y>24.227</Y>
    <Z>2104</Z>
  </point>
  <point index="3733">
    <X>114.157</X>
    <Y>57.597</Y>
    <Z>2133</Z>
  </point>
  <point index="3734">
    <X>107.209</X>
    <Y>70.649</Y>
    <Z>2176</Z>
  </point>
  <point index="3735">
    <X>55.386</X>
    <Y>71.694</Y>
    <Z>2029</Z>
  </point>
  <point index="3736">
    <X>106.165</X>
    <Y>30.737</Y>
    <Z>2215</Z>
  </point>
  <point index="3737">
    <X>25.132</X>
    <Y>15.311</Y>
    <Z>2254</Z>
  </point>
  <point index="3738">
    <X>57.358</X>
    <Y>13.517</Y>
    <Z>2056</Z>
  </point>
  <point index="3739">
    <X>92.949</X>
    <Y>67.500</Y>
    <Z>2175</Z>
  </point>
  <point index="3740">
    <X>28.731</X>
    <Y>56.271</Y>
    <Z>2120</Z>
  </point>
  <point index="3741">
    <X>100.676</X>
    <Y>75.817</Y>
    <Z>2180</Z>
  </point>
  <point index="3742">
    <X>34.362</X>
    <Y>74.673</Y>
    <Z>2146</Z>
  </point>
  <point index="3743">
    <X>93.894</X>
    <Y>20.296</Y>
    <Z>2118</Z>
  </point>
  <point index="3744">
    <X>6.658</X>
    <Y>58.851</Y>
    <Z>2139</Z>
  </point>
  <point index="3745">
    <X>19.586</X>
    <Y>77.455</Y>
    <Z>2139</Z>
  </point>
  <point index="3746">
    <X>68.838</X>
    <Y>12.185</Y>
    <Z>2116</Z>
  </point>
  <point index="3747">
    <X>95.966</X>
    <Y>64.365</Y>
    <Z>2004</Z>
  </point>
  <point index="3748">
    <X>24.077</X>
    <Y>77.268</Y>
    <Z>2293</Z>
  </point>
  <point index="3749">
    <X>33.617</X>
    <Y>10.795</Y>
    <Z>2101</Z>
  </point>
  <point index="3750">
    <X>94.723</X>
    <Y>54.575</Y>
    <Z>2069</Z>
  </point>
  <point index="3751">
    <X>103.111</X>
    <Y>73.958</Y>
    <Z>2271</Z>
  </point>
  <point index="3752">
    <X>22.129</X>
    <Y>24.442</Y>
    <Z>2234</Z>
  </point>
  <point index="3753">
    <X>71.967</X>
    <Y>62.108</Y>
    <Z>2002</Z>
  </point>
  <point index="3754">
    <X>107.157</X>
    <Y>38.063</Y>
    <Z>2178</Z>
  </point>
  <point index="3755">
    <X>26.073</X>
    <Y>36.347</Y>
    <Z>2219</Z>
  </point>
  <point index="3756">
    <X>104.634</X>
    <Y>20.217</Y>
    <Z>2273</Z>
  </point>
  <point index="3757">
    <X>99.777</X>
    <Y>35.575</Y>
    <Z>2146</Z>
  </point>
  <point index="3758">
    <X>24.161</X>
    <Y>50.992</Y>
    <Z>2290</Z>
  </point>
  <point index="3759">
    <X>97.646</X>
    <Y>30.179</Y>
    <Z>2066</Z>
  </point>
  <point index="3760">
    <X>65.992</X>
    <Y>56.364</Y>
    <Z>2222</Z>
  </point>
  <point index="3761">
    <X>57.548</X>
    <Y>24.628</Y>
    <Z>2063</Z>
  </point>
  <point index="3762">
    <X>67.225</X>
    <Y>36.361</Y>
    <Z>2176</Z>
  </point>
  <point index="3763">
    <X>8.971</X>
    <Y>19.776</Y>
    <Z>2158</Z>
  </point>
  <point index="3764">
    <X>115.188</X>
    <Y>56.062</Y>
    <Z>2195</Z>
  </point>
  <point index="3765">
    <X>97.724</X>
    <Y>52.941</Y>
    <Z>2069</Z>
  </point>
  <point index="3766">
    <X>101.370</X>
    <Y>27.844</Y>
    <Z>2205</Z>
  </point>
  <point index="3767">
    <X>87.220</X>
    <Y>22.149</Y>
    <Z>2026</Z>
  </point>
  <point index="3768">
    <X>89.244</X>
    <Y>26.471</Y>
    <Z>2178</Z>
  </point>
  <point index="3769">
    <X>20.250</X>
    <Y>65.999</Y>
    <Z>2164</Z>
  </point>
  <point index="3770">
    <X>95.587</X>
    <Y>74.312</Y>
    <Z>2017</Z>
  </point>
  <point index="3771">
    <X>109.933</X>
    <Y>31.678</Y>
    <Z>2075</Z>
  </point>
  <point index="3772">
    <X>67.993</X>
    <Y>70.087</Y>
    <Z>2147</Z>
  </point>
  <point index="3773">
    <X>104.429</X>
    <Y>68.310</Y>
    <Z>2280</Z>
  </point>
  <point index="3774">
    <X>71.245</X>
    <Y>22.355</Y>
    <Z>2026</Z>
  </point>
  <point index="3775">
    <X>118.834</X>
    <Y>30.470</Y>
    <Z>2157</Z>
  </point>
  <point index="3776">
    <X>97.540</X>
    <Y>75.156</Y>
    <Z>2062</Z>
  </point>
  <point index="3777">
    <X>32.191</X>
    <Y>60.786</Y>
    <Z>2016</Z>
  </point>
  <point index="3778">
    <X>67.760</X>
    <Y>64.809</Y>
    <Z>2156</Z>
  </point>
  <point index="3779">
    <X>93.730</X>
    <Y>28.546</Y>
    <Z>2128</Z>
  </point>
  <point index="3780">
    <X>30.591</X>
    <Y>77.488</Y>
    <Z>2050</Z>
  </point>
  <point index="3781">
    <X>116.105</X>
    <Y>54.490</Y>
    <Z>2250</Z>
  </point>
  <point index="3782">
    <X>59.052</X>
    <Y>30.937</Y>
    <Z>2119</Z>
  </point>
  <point index="3783">
    <X>101.729</X>
    <Y>52.654</Y>
    <Z>2219</Z>
  </point>
  <point index="3784">
    <X>61.408</X>
    <Y>44.854</Y>
    <Z>2207</Z>
  </point>
  <point index="3785">
    <X>113.512</X>
    <Y>13.631</Y>
    <Z>2095</Z>
  </point>
  <point index="3786">
    <X>18.287</X>
    <Y>47.164</Y>
    <Z>2090</Z>
  </point>
  <point index="3787">
    <X>12.074</X>
    <Y>30.055</Y>
    <Z>2227</Z>
  </point>
  <point index="3788">
    <X>113.118</X>
    <Y>49.622</Y>
    <Z>2071</Z>
  </point>
  <point index="3789">
    <X>91.013</X>
    <Y>26.169</Y>
    <Z>2291</Z>
  </point>
  <point index="3790">
    <X>72.619</X>
    <Y>71.954</Y>
    <Z>2041</Z>
  </point>
  <point index="3791">
    <X>68.127</X>
    <Y>68.567</Y>
    <Z>2142</Z>
  </point>
  <point index="3792">
    <X>103.972</X>
    <Y>61.636</Y>
    <Z>2297</Z>
  </point>
  <point index="3793">
    <X>29.729</X>
    <Y>55.698</Y>
    <Z>2082</Z>
  </point>
  <point index="3794">
    <X>12.540</X>
    <Y>29.648</Y>
    <Z>2199</Z>
  </point>
  <point index="3795">
    <X>113.088</X>
    <Y>73.870</Y>
    <Z>2069</Z>
  </point>
  <point index="3796">
    <X>15.268</X>
    <Y>69.219</Y>
    <Z>2036</Z>
  </point>
  <point index="3797">
    <X>14.096</X>
    <Y>25.395</Y>
    <Z>2106</Z>
  </point>
  <point index="3798">
    <X>114.616</X>
    <Y>74.417</Y>
    <Z>2161</Z>
  </point>
  <point index="3799">
    <X>37.509</X>
    <Y>17.560</Y>
    <Z>2257</Z>
  </point>
  <point index="3800">
    <X>120.424</X>
    <Y>56.747</Y>
    <Z>2037</Z>
  </point>
  <point index="3801">
    <X>62.062</X>
    <Y>11.484</Y>
    <Z>2231</Z>
  </point>
  <point index="3802">
    <X>71.462</X>
    <Y>24.187</Y>
    <Z>2018</Z>
  </point>
  <point index="3803">
    <X>28.620</X>
    <Y>34.956</Y>
    <Z>2124</Z>
  </point>
  <point index="3804">
    <X>61.049</X>
    <Y>45.947</Y>
    <Z>2193</Z>
  </point>
  <point index="3805">
    <X>13.754</X>
    <Y>31.274</Y>
    <Z>2127</Z>
  </point>
  <point index="3806">
    <X>107.936</X>
    <Y>77.974</Y>
    <Z>2149</Z>
  </point>
  <point index="3807">
    <X>20.986</X>
    <Y>17.882</Y>
    <Z>2191</Z>
  </point>
  <point index="3808">
    <X>89.559</X>
    <Y>52.359</Y>
    <Z>2202</Z>
  </point>
  <point index="3809">
    <X>23.344</X>
    <Y>59.185</Y>
    <Z>2279</Z>
  </point>
  <point index="3810">
    <X>58.897</X>
    <Y>63.950</Y>
    <Z>2113</Z>
  </point>
  <point index="3811">
    <X>62.363</X>
    <Y>71.684</Y>
    <Z>2243</Z>
  </point>
  <point index="3812">
    <X>93.249</X>
    <Y>14.113</Y>
    <Z>2157</Z>
  </point>
  <point index="3813">
    <X>11.979</X>
    <Y>49.492</Y>
    <Z>2233</Z>
  </point>
  <point index="3814">
    <X>24.192</X>
    <Y>17.978</Y>
    <Z>2289</Z>
  </point>
  <point index="3815">
    <X>96.810</X>
    <Y>37.366</Y>
    <Z>2035</Z>
  </point>
  <point index="3816">
    <X>53.005</X>
    <Y>57.605</Y>
    <Z>2172</Z>
  </point>
  <point index="3817">
    <X>64.008</X>
    <Y>36.815</Y>
    <Z>2296</Z>
  </point>
  <point index="3818">
    <X>107.186</X>
    <Y>40.080</Y>
    <Z>2177</Z>
  </point>
  <point index="3819">
    <X>99.095</X>
    <Y>10.559</Y>
    <Z>2120</Z>
  </point>
  <point index="3820">
    <X>10.687</X>
    <Y>56.123</Y>
    <Z>2287</Z>
  </point>
  <point index="3821">
    <X>76.042</X>
    <Y>21.824</Y>
    <Z>2246</Z>
  </point>
  <point index="3822">
    <X>91.269</X>
    <Y>57.264</Y>
    <Z>2275</Z>
  </point>
  <point index="3823">
    <X>11.315</X>
    <Y>32.335</Y>
    <Z>2273</Z>
  </point>
  <point index="3824">
    <X>27.996</X>
    <Y>53.460</Y>
    <Z>2147</Z>
  </point>
  <point index="3825">
    <X>24.026</X>
    <Y>56.351</Y>
    <Z>2295</Z>
  </point>
  <point index="3826">
    <X>107.512</X>
    <Y>18.507</Y>
    <Z>2165</Z>
  </point>
  <point index="3827">
    <X>14.267</X>
    <Y>75.942</Y>
    <Z>2096</Z>
  </point>
  <point index="3828">
    <X>112.836</X>
    <Y>67.589</Y>
    <Z>2054</Z>
  </point>
  <point index="3829">
    <X>98.852</X>
    <Y>32.911</Y>
    <Z>2111</Z>
  </point>
  <point index="3830">
    <X>29.959</X>
    <Y>49.149</Y>
    <Z>2074</Z>
  </point>
  <point index="3831">
    <X>107.113</X>
    <Y>17.789</Y>
    <Z>2180</Z>
  </point>
  <point index="3832">
    <X>48.111</X>
    <Y>55.586</Y>
    <Z>2093</Z>
  </point>
  <point index="3833">
    <X>40.511</X>
    <Y>23.202</Y>
    <Z>2031</Z>
  </point>
  <point index="3834">
    <X>52.418</X>
    <Y>63.844</Y>
    <Z>2207</Z>
  </point>
  <point index="3835">
    <X>31.466</X>
    <Y>56.299</Y>
    <Z>2017</Z>
  </point>
  <point index="3836">
    <X>104.566</X>
    <Y>46.160</Y>
    <Z>2275</Z>
  </point>
  <point index="3837">
    <X>108.402</X>
    <Y>32.264</Y>
    <Z>2132</Z>
  </point>
  <point index="3838">
    <X>115.172</X>
    <Y>20.049</Y>
    <Z>2194</Z>
  </point>
  <point index="3839">
    <X>33.387</X>
    <Y>23.421</Y>
    <Z>2087</Z>
  </point>
  <point index="3840">
    <X>77.229</X>
    <Y>24.241</Y>
    <Z>2278</Z>
  </point>
  <point index="3841">
    <X>90.375</X>
    <Y>17.937</Y>
    <Z>2263</Z>
  </point>
  <point index="3842">
    <X>71.083</X>
    <Y>53.748</Y>
    <Z>2032</Z>
  </point>
  <point index="3843">
    <X>31.537</X>
    <Y>30.692</Y>
    <Z>2015</Z>
  </point>
  <point index="3844">
    <X>62.061</X>
    <Y>62.608</Y>
    <Z>2231</Z>
  </point>
  <point index="3845">
    <X>37.366</X>
    <Y>15.209</Y>
    <Z>2268</Z>
  </point>
  <point index="3846">
    <X>105.685</X>
    <Y>37.970</Y>
    <Z>2233</Z>
  </point>
  <point index="3847">
    <X>61.041</X>
    <Y>23.787</Y>
    <Z>2193</Z>
  </point>
  <point index="3848">
    <X>105.210</X>
    <Y>70.312</Y>
    <Z>2251</Z>
  </point>
  <point index="3849">
    <X>16.701</X>
    <Y>20.898</Y>
    <Z>2031</Z>
  </point>
  <point index="3850">
    <X>11.930</X>
    <Y>69.759</Y>
    <Z>2236</Z>
  </point>
  <point index="3851">
    <X>22.381</X>
    <Y>61.533</Y>
    <Z>2243</Z>
  </point>
  <point index="3852">
    <X>8.802</X>
    <Y>26.867</Y>
    <Z>2145</Z>
  </point>
  <point index="3853">
    <X>32.985</X>
    <Y>38.655</Y>
    <Z>2063</Z>
  </point>
  <point index="3854">
    <X>13.708</X>
    <Y>59.554</Y>
    <Z>2129</Z>
  </point>
  <point index="3855">
    <X>115.574</X>
    <Y>65.747</Y>
    <Z>2218</Z>
  </point>
  <point index="3856">
    <X>109.487</X>
    <Y>30.049</Y>
    <Z>2091</Z>
  </point>
  <point index="3857">
    <X>74.668</X>
    <Y>26.915</Y>
    <Z>2164</Z>
  </point>
  <point index="3858">
    <X>101.309</X>
    <Y>62.871</Y>
    <Z>2203</Z>
  </point>
  <point index="3859">
    <X>36.398</X>
    <Y>28.931</Y>
    <Z>2268</Z>
  </point>
  <point index="3860">
    <X>99.201</X>
    <Y>30.446</Y>
    <Z>2124</Z>
  </point>
  <point index="3861">
    <X>73.426</X>
    <Y>16.341</Y>
    <Z>2089</Z>
  </point>
  <point index="3862">
    <X>62.842</X>
    <Y>32.605</Y>
    <Z>2260</Z>
  </point>
  <point index="3863">
    <X>106.725</X>
    <Y>48.989</Y>
    <Z>2194</Z>
  </point>
  <point index="3864">
    <X>64.811</X>
    <Y>69.591</Y>
    <Z>2266</Z>
  </point>
  <point index="3865">
    <X>75.220</X>
    <Y>35.212</Y>
    <Z>2197</Z>
  </point>
  <point index="3866">
    <X>25.930</X>
    <Y>54.036</Y>
    <Z>2224</Z>
  </point>
  <point index="3867">
    <X>102.972</X>
    <Y>49.804</Y>
    <Z>2265</Z>
  </point>
  <point index="3868">
    <X>57.835</X>
    <Y>28.425</Y>
    <Z>2073</Z>
  </point>
  <point index="3869">
    <X>67.706</X>
    <Y>36.663</Y>
    <Z>2158</Z>
  </point>
  <point index="3870">
    <X>91.339</X>
    <Y>28.238</Y>
    <Z>2271</Z>
  </point>
  <point index="3871">
    <X>106.525</X>
    <Y>36.288</Y>
    <Z>2202</Z>
  </point>
  <point index="3872">
    <X>70.318</X>
    <Y>28.870</Y>
    <Z>2060</Z>
  </point>
  <point index="3873">
    <X>105.444</X>
    <Y>69.301</Y>
    <Z>2242</Z>
  </point>
  <point index="3874">
    <X>99.504</X>
    <Y>21.908</Y>
    <Z>2136</Z>
  </point>
  <point index="3875">
    <X>91.356</X>
    <Y>53.576</Y>
    <Z>2270</Z>
  </point>
  <point index="3876">
    <X>107.682</X>
    <Y>11.728</Y>
    <Z>2159</Z>
  </point>
  <point index="3877">
    <X>51.198</X>
    <Y>16.917</Y>
    <Z>2280</Z>
  </point>
  <point index="3878">
    <X>21.912</X>
    <Y>49.954</Y>
    <Z>2226</Z>
  </point>
  <point index="3879">
    <X>40.096</X>
    <Y>18.236</Y>
    <Z>2062</Z>
  </point>
  <point index="3880">
    <X>65.276</X>
    <Y>16.420</Y>
    <Z>2249</Z>
  </point>
  <point index="3881">
    <X>61.448</X>
    <Y>24.371</Y>
    <Z>2208</Z>
  </point>
  <point index="3882">
    <X>8.964</X>
    <Y>55.524</Y>
    <Z>2157</Z>
  </point>
  <point index="3883">
    <X>80.497</X>
    <Y>63.597</Y>
    <Z>2032</Z>
  </point>
  <point index="3884">
    <X>64.133</X>
    <Y>76.211</Y>
    <Z>2291</Z>
  </point>
  <point index="3885">
    <X>17.457</X>
    <Y>29.484</Y>
    <Z>2059</Z>
  </point>
  <point index="3886">
    <X>40.159</X>
    <Y>25.247</Y>
    <Z>2057</Z>
  </point>
  <point index="3887">
    <X>34.401</X>
    <Y>72.691</Y>
    <Z>2148</Z>
  </point>
  <point index="3888">
    <X>78.318</X>
    <Y>16.640</Y>
    <Z>2196</Z>
  </point>
  <point index="3889">
    <X>62.569</X>
    <Y>63.123</Y>
    <Z>2250</Z>
  </point>
  <point index="3890">
    <X>114.133</X>
    <Y>72.619</Y>
    <Z>2132</Z>
  </point>
  <point index="3891">
    <X>99.975</X>
    <Y>71.042</Y>
    <Z>2153</Z>
  </point>
  <point index="3892">
    <X>111.850</X>
    <Y>54.648</Y>
    <Z>2003</Z>
  </point>
  <point index="3893">
    <X>93.280</X>
    <Y>29.944</Y>
    <Z>2155</Z>
  </point>
  <point index="3894">
    <X>111.753</X>
    <Y>23.108</Y>
    <Z>2007</Z>
  </point>
  <point index="3895">
    <X>101.682</X>
    <Y>34.271</Y>
    <Z>2217</Z>
  </point>
  <point index="3896">
    <X>103.923</X>
    <Y>39.168</Y>
    <Z>2299</Z>
  </point>
  <point index="3897">
    <X>96.678</X>
    <Y>28.943</Y>
    <Z>2030</Z>
  </point>
  <point index="3898">
    <X>101.246</X>
    <Y>11.902</Y>
    <Z>2201</Z>
  </point>
  <point index="3899">
    <X>103.986</X>
    <Y>70.022</Y>
    <Z>2297</Z>
  </point>
  <point index="3900">
    <X>25.131</X>
    <Y>67.719</Y>
    <Z>2254</Z>
  </point>
  <point index="3901">
    <X>28.368</X>
    <Y>21.268</Y>
    <Z>2133</Z>
  </point>
  <point index="3902">
    <X>30.555</X>
    <Y>75.744</Y>
    <Z>2051</Z>
  </point>
  <point index="3903">
    <X>55.779</X>
    <Y>35.383</Y>
    <Z>2005</Z>
  </point>
  <point index="3904">
    <X>93.480</X>
    <Y>69.627</Y>
    <Z>2143</Z>
  </point>
  <point index="3905">
    <X>114.911</X>
    <Y>26.009</Y>
    <Z>2178</Z>
  </point>
  <point index="3906">
    <X>23.803</X>
    <Y>23.988</Y>
    <Z>2296</Z>
  </point>
  <point index="3907">
    <X>26.151</X>
    <Y>68.085</Y>
    <Z>2216</Z>
  </point>
  <point index="3908">
    <X>71.609</X>
    <Y>46.720</Y>
    <Z>2012</Z>
  </point>
  <point index="3909">
    <X>59.350</X>
    <Y>76.514</Y>
    <Z>2130</Z>
  </point>
  <point index="3910">
    <X>72.104</X>
    <Y>60.023</Y>
    <Z>2010</Z>
  </point>
  <point index="3911">
    <X>87.074</X>
    <Y>25.250</Y>
    <Z>2015</Z>
  </point>
  <point index="3912">
    <X>26.495</X>
    <Y>59.342</Y>
    <Z>2203</Z>
  </point>
  <point index="3913">
    <X>31.127</X>
    <Y>20.176</Y>
    <Z>2030</Z>
  </point>
  <point index="3914">
    <X>97.407</X>
    <Y>33.775</Y>
    <Z>2057</Z>
  </point>
  <point index="3915">
    <X>96.538</X>
    <Y>15.097</Y>
    <Z>2025</Z>
  </point>
  <point index="3916">
    <X>58.338</X>
    <Y>48.409</Y>
    <Z>2092</Z>
  </point>
  <point index="3917">
    <X>68.565</X>
    <Y>36.391</Y>
    <Z>2126</Z>
  </point>
  <point index="3918">
    <X>114.578</X>
    <Y>70.224</Y>
    <Z>2159</Z>
  </point>
  <point index="3919">
    <X>95.584</X>
    <Y>15.821</Y>
    <Z>2017</Z>
  </point>
  <point index="3920">
    <X>113.517</X>
    <Y>61.461</Y>
    <Z>2095</Z>
  </point>
  <point index="3921">
    <X>20.581</X>
    <Y>53.554</Y>
    <Z>2176</Z>
  </point>
  <point index="3922">
    <X>57.836</X>
    <Y>18.018</Y>
    <Z>2073</Z>
  </point>
  <point index="3923">
    <X>37.070</X>
    <Y>62.576</Y>
    <Z>2290</Z>
  </point>
  <point index="3924">
    <X>19.293</X>
    <Y>70.303</Y>
    <Z>2128</Z>
  </point>
  <point index="3925">
    <X>63.440</X>
    <Y>55.745</Y>
    <Z>2283</Z>
  </point>
  <point index="3926">
    <X>63.818</X>
    <Y>64.203</Y>
    <Z>2297</Z>
  </point>
  <point index="3927">
    <X>112.446</X>
    <Y>70.122</Y>
    <Z>2031</Z>
  </point>
  <point index="3928">
    <X>104.898</X>
    <Y>41.089</Y>
    <Z>2263</Z>
  </point>
  <point index="3929">
    <X>100.579</X>
    <Y>51.038</Y>
    <Z>2176</Z>
  </point>
  <point index="3930">
    <X>60.383</X>
    <Y>20.185</Y>
    <Z>2169</Z>
  </point>
  <point index="3931">
    <X>55.572</X>
    <Y>48.406</Y>
    <Z>2018</Z>
  </point>
  <point index="3932">
    <X>114.746</X>
    <Y>27.778</Y>
    <Z>2169</Z>
  </point>
  <point index="3933">
    <X>16.467</X>
    <Y>33.747</Y>
    <Z>2022</Z>
  </point>
  <point index="3934">
    <X>108.780</X>
    <Y>55.169</Y>
    <Z>2118</Z>
  </point>
  <point index="3935">
    <X>54.198</X>
    <Y>28.329</Y>
    <Z>2100</Z>
  </point>
  <point index="3936">
    <X>66.653</X>
    <Y>62.209</Y>
    <Z>2197</Z>
  </point>
  <point index="3937">
    <X>64.024</X>
    <Y>54.576</Y>
    <Z>2295</Z>
  </point>
  <point index="3938">
    <X>105.824</X>
    <Y>17.827</Y>
    <Z>2228</Z>
  </point>
  <point index="3939">
    <X>24.751</X>
    <Y>11.572</Y>
    <Z>2268</Z>
  </point>
  <point index="3940">
    <X>14.182</X>
    <Y>65.346</Y>
    <Z>2101</Z>
  </point>
  <point index="3941">
    <X>19.841</X>
    <Y>49.976</Y>
    <Z>2148</Z>
  </point>
  <point index="3942">
    <X>68.723</X>
    <Y>67.533</Y>
    <Z>2120</Z>
  </point>
  <point index="3943">
    <X>22.825</X>
    <Y>23.699</Y>
    <Z>2260</Z>
  </point>
  <point index="3944">
    <X>38.361</X>
    <Y>57.263</Y>
    <Z>2193</Z>
  </point>
  <point index="3945">
    <X>36.996</X>
    <Y>56.732</Y>
    <Z>2296</Z>
  </point>
  <point index="3946">
    <X>57.778</X>
    <Y>54.143</Y>
    <Z>2071</Z>
  </point>
  <point index="3947">
    <X>114.731</X>
    <Y>12.293</Y>
    <Z>2168</Z>
  </point>
  <point index="3948">
    <X>62.064</X>
    <Y>52.966</Y>
    <Z>2231</Z>
  </point>
  <point index="3949">
    <X>94.182</X>
    <Y>9.465</Y>
    <Z>2101</Z>
  </point>
  <point index="3950">
    <X>101.178</X>
    <Y>33.777</Y>
    <Z>2198</Z>
  </point>
  <point index="3951">
    <X>99.854</X>
    <Y>64.209</Y>
    <Z>2149</Z>
  </point>
  <point index="3952">
    <X>22.604</X>
    <Y>20.978</Y>
    <Z>2252</Z>
  </point>
  <point index="3953">
    <X>18.213</X>
    <Y>17.354</Y>
    <Z>2088</Z>
  </point>
  <point index="3954">
    <X>107.363</X>
    <Y>13.423</Y>
    <Z>2171</Z>
  </point>
  <point index="3955">
    <X>69.704</X>
    <Y>37.027</Y>
    <Z>2083</Z>
  </point>
  <point index="3956">
    <X>93.203</X>
    <Y>61.279</Y>
    <Z>2160</Z>
  </point>
  <point index="3957">
    <X>18.799</X>
    <Y>75.740</Y>
    <Z>2109</Z>
  </point>
  <point index="3958">
    <X>110.341</X>
    <Y>61.549</Y>
    <Z>2059</Z>
  </point>
  <point index="3959">
    <X>31.327</X>
    <Y>10.615</Y>
    <Z>2023</Z>
  </point>
  <point index="3960">
    <X>52.965</X>
    <Y>19.402</Y>
    <Z>2174</Z>
  </point>
  <point index="3961">
    <X>57.185</X>
    <Y>12.472</Y>
    <Z>2049</Z>
  </point>
  <point index="3962">
    <X>91.078</X>
    <Y>34.028</Y>
    <Z>2287</Z>
  </point>
  <point index="3963">
    <X>104.497</X>
    <Y>10.748</Y>
    <Z>2278</Z>
  </point>
  <point index="3964">
    <X>16.853</X>
    <Y>14.644</Y>
    <Z>2037</Z>
  </point>
  <point index="3965">
    <X>55.380</X>
    <Y>14.845</Y>
    <Z>2029</Z>
  </point>
  <point index="3966">
    <X>104.195</X>
    <Y>40.627</Y>
    <Z>2289</Z>
  </point>
  <point index="3967">
    <X>90.441</X>
    <Y>59.949</Y>
    <Z>2268</Z>
  </point>
  <point index="3968">
    <X>30.118</X>
    <Y>54.590</Y>
    <Z>2068</Z>
  </point>
  <point index="3969">
    <X>102.725</X>
    <Y>63.931</Y>
    <Z>2256</Z>
  </point>
  <point index="3970">
    <X>28.493</X>
    <Y>57.670</Y>
    <Z>2128</Z>
  </point>
  <point index="3971">
    <X>75.194</X>
    <Y>61.295</Y>
    <Z>2195</Z>
  </point>
  <point index="3972">
    <X>105.163</X>
    <Y>57.533</Y>
    <Z>2253</Z>
  </point>
  <point index="3973">
    <X>70.901</X>
    <Y>26.216</Y>
    <Z>2038</Z>
  </point>
  <point index="3974">
    <X>63.954</X>
    <Y>6.650</Y>
    <Z>2298</Z>
  </point>
  <point index="3975">
    <X>13.346</X>
    <Y>73.245</Y>
    <Z>2151</Z>
  </point>
  <point index="3976">
    <X>8.814</X>
    <Y>30.672</Y>
    <Z>2146</Z>
  </point>
  <point index="3977">
    <X>100.369</X>
    <Y>12.793</Y>
    <Z>2168</Z>
  </point>
  <point index="3978">
    <X>119.012</X>
    <Y>60.302</Y>
    <Z>2144</Z>
  </point>
  <point index="3979">
    <X>58.771</X>
    <Y>77.622</Y>
    <Z>2108</Z>
  </point>
  <point index="3980">
    <X>26.014</X>
    <Y>44.561</Y>
    <Z>2221</Z>
  </point>
  <point index="3981">
    <X>35.157</X>
    <Y>53.485</Y>
    <Z>2193</Z>
  </point>
  <point index="3982">
    <X>64.831</X>
    <Y>40.780</Y>
    <Z>2265</Z>
  </point>
  <point index="3983">
    <X>36.914</X>
    <Y>27.647</Y>
    <Z>2298</Z>
  </point>
  <point index="3984">
    <X>73.760</X>
    <Y>50.837</Y>
    <Z>2110</Z>
  </point>
  <point index="3985">
    <X>60.772</X>
    <Y>45.633</Y>
    <Z>2183</Z>
  </point>
  <point index="3986">
    <X>108.327</X>
    <Y>73.310</Y>
    <Z>2135</Z>
  </point>
  <point index="3987">
    <X>30.448</X>
    <Y>71.887</Y>
    <Z>2055</Z>
  </point>
  <point index="3988">
    <X>28.828</X>
    <Y>61.256</Y>
    <Z>2116</Z>
  </point>
  <point index="3989">
    <X>115.423</X>
    <Y>59.329</Y>
    <Z>2209</Z>
  </point>
  <point index="3990">
    <X>25.405</X>
    <Y>77.025</Y>
    <Z>2244</Z>
  </point>
  <point index="3991">
    <X>26.763</X>
    <Y>23.231</Y>
    <Z>2193</Z>
  </point>
  <point index="3992">
    <X>112.599</X>
    <Y>69.341</Y>
    <Z>2040</Z>
  </point>
  <point index="3993">
    <X>108.329</X>
    <Y>66.687</Y>
    <Z>2135</Z>
  </point>
  <point index="3994">
    <X>62.522</X>
    <Y>44.446</Y>
    <Z>2249</Z>
  </point>
  <point index="3995">
    <X>98.541</X>
    <Y>22.850</Y>
    <Z>2100</Z>
  </point>
  <point index="3996">
    <X>69.400</X>
    <Y>68.808</Y>
    <Z>2095</Z>
  </point>
  <point index="3997">
    <X>34.563</X>
    <Y>73.814</Y>
    <Z>2158</Z>
  </point>
  <point index="3998">
    <X>70.232</X>
    <Y>29.835</Y>
    <Z>2063</Z>
  </point>
  <point index="3999">
    <X>105.176</X>
    <Y>30.004</Y>
    <Z>2252</Z>
  </point>
  <point index="4000">
    <X>69.240</X>
    <Y>20.388</Y>
    <Z>2101</Z>
  </point>
  <point index="4001">
    <X>57.483</X>
    <Y>70.588</Y>
    <Z>2060</Z>
  </point>
  <point index="4002">
    <X>80.239</X>
    <Y>28.962</Y>
    <Z>2051</Z>
  </point>
  <point index="4003">
    <X>118.291</X>
    <Y>53.852</Y>
    <Z>2198</Z>
  </point>
  <point index="4004">
    <X>100.155</X>
    <Y>39.176</Y>
    <Z>2160</Z>
  </point>
  <point index="4005">
    <X>78.673</X>
    <Y>56.245</Y>
    <Z>2169</Z>
  </point>
  <point index="4006">
    <X>94.798</X>
    <Y>24.286</Y>
    <Z>2064</Z>
  </point>
  <point index="4007">
    <X>119.437</X>
    <Y>61.997</Y>
    <Z>2112</Z>
  </point>
  <point index="4008">
    <X>55.151</X>
    <Y>20.698</Y>
    <Z>2043</Z>
  </point>
  <point index="4009">
    <X>48.728</X>
    <Y>15.512</Y>
    <Z>2139</Z>
  </point>
  <point index="4010">
    <X>27.454</X>
    <Y>62.332</Y>
    <Z>2167</Z>
  </point>
  <point index="4011">
    <X>111.684</X>
    <Y>22.203</Y>
    <Z>2009</Z>
  </point>
  <point index="4012">
    <X>17.770</X>
    <Y>24.546</Y>
    <Z>2071</Z>
  </point>
  <point index="4013">
    <X>101.806</X>
    <Y>59.376</Y>
    <Z>2222</Z>
  </point>
  <point index="4014">
    <X>62.106</X>
    <Y>70.498</Y>
    <Z>2233</Z>
  </point>
  <point index="4015">
    <X>115.422</X>
    <Y>13.370</Y>
    <Z>2209</Z>
  </point>
  <point index="4016">
    <X>66.441</X>
    <Y>25.471</Y>
    <Z>2205</Z>
  </point>
  <point index="4017">
    <X>24.036</X>
    <Y>61.675</Y>
    <Z>2295</Z>
  </point>
  <point index="4018">
    <X>92.762</X>
    <Y>17.473</Y>
    <Z>2186</Z>
  </point>
  <point index="4019">
    <X>58.803</X>
    <Y>18.983</Y>
    <Z>2110</Z>
  </point>
  <point index="4020">
    <X>52.523</X>
    <Y>16.265</Y>
    <Z>2200</Z>
  </point>
  <point index="4021">
    <X>15.124</X>
    <Y>31.219</Y>
    <Z>2045</Z>
  </point>
  <point index="4022">
    <X>26.306</X>
    <Y>78.638</Y>
    <Z>2210</Z>
  </point>
  <point index="4023">
    <X>109.122</X>
    <Y>23.946</Y>
    <Z>2105</Z>
  </point>
  <point index="4024">
    <X>98.317</X>
    <Y>58.456</Y>
    <Z>2091</Z>
  </point>
  <point index="4025">
    <X>20.958</X>
    <Y>52.720</Y>
    <Z>2190</Z>
  </point>
  <point index="4026">
    <X>60.330</X>
    <Y>32.409</Y>
    <Z>2167</Z>
  </point>
  <point index="4027">
    <X>53.063</X>
    <Y>30.617</Y>
    <Z>2168</Z>
  </point>
  <point index="4028">
    <X>93.008</X>
    <Y>12.835</Y>
    <Z>2171</Z>
  </point>
  <point index="4029">
    <X>33.257</X>
    <Y>72.803</Y>
    <Z>2079</Z>
  </point>
  <point index="4030">
    <X>118.719</X>
    <Y>65.762</Y>
    <Z>2166</Z>
  </point>
  <point index="4031">
    <X>71.833</X>
    <Y>76.627</Y>
    <Z>2004</Z>
  </point>
  <point index="4032">
    <X>88.170</X>
    <Y>62.895</Y>
    <Z>2097</Z>
  </point>
  <point index="4033">
    <X>55.287</X>
    <Y>64.733</Y>
    <Z>2035</Z>
  </point>
  <point index="4034">
    <X>65.523</X>
    <Y>36.545</Y>
    <Z>2239</Z>
  </point>
  <point index="4035">
    <X>64.217</X>
    <Y>38.366</Y>
    <Z>2288</Z>
  </point>
  <point index="4036">
    <X>20.312</X>
    <Y>25.949</Y>
    <Z>2166</Z>
  </point>
  <point index="4037">
    <X>78.716</X>
    <Y>54.640</Y>
    <Z>2166</Z>
  </point>
  <point index="4038">
    <X>55.953</X>
    <Y>8.248</Y>
    <Z>2003</Z>
  </point>
  <point index="4039">
    <X>8.466</X>
    <Y>25.656</Y>
    <Z>2120</Z>
  </point>
  <point index="4040">
    <X>63.426</X>
    <Y>22.774</Y>
    <Z>2282</Z>
  </point>
  <point index="4041">
    <X>93.850</X>
    <Y>50.658</Y>
    <Z>2121</Z>
  </point>
  <point index="4042">
    <X>22.592</X>
    <Y>54.271</Y>
    <Z>2251</Z>
  </point>
  <point index="4043">
    <X>72.283</X>
    <Y>24.681</Y>
    <Z>2021</Z>
  </point>
  <point index="4044">
    <X>29.392</X>
    <Y>47.855</Y>
    <Z>2095</Z>
  </point>
  <point index="4045">
    <X>31.682</X>
    <Y>75.547</Y>
    <Z>2009</Z>
  </point>
  <point index="4046">
    <X>52.841</X>
    <Y>59.214</Y>
    <Z>2181</Z>
  </point>
  <point index="4047">
    <X>98.967</X>
    <Y>46.432</Y>
    <Z>2116</Z>
  </point>
  <point index="4048">
    <X>114.164</X>
    <Y>37.471</Y>
    <Z>2134</Z>
  </point>
  <point index="4049">
    <X>97.388</X>
    <Y>64.172</Y>
    <Z>2057</Z>
  </point>
  <point index="4050">
    <X>26.144</X>
    <Y>46.685</Y>
    <Z>2216</Z>
  </point>
  <point index="4051">
    <X>57.083</X>
    <Y>16.086</Y>
    <Z>2045</Z>
  </point>
  <point index="4052">
    <X>13.407</X>
    <Y>17.756</Y>
    <Z>2147</Z>
  </point>
  <point index="4053">
    <X>112.788</X>
    <Y>65.212</Y>
    <Z>2051</Z>
  </point>
  <point index="4054">
    <X>68.989</X>
    <Y>47.948</Y>
    <Z>2110</Z>
  </point>
  <point index="4055">
    <X>32.829</X>
    <Y>18.800</Y>
    <Z>2054</Z>
  </point>
  <point index="4056">
    <X>15.765</X>
    <Y>59.486</Y>
    <Z>2006</Z>
  </point>
  <point index="4057">
    <X>28.413</X>
    <Y>9.476</Y>
    <Z>2131</Z>
  </point>
  <point index="4058">
    <X>26.903</X>
    <Y>36.866</Y>
    <Z>2188</Z>
  </point>
  <point index="4059">
    <X>96.571</X>
    <Y>32.928</Y>
    <Z>2026</Z>
  </point>
  <point index="4060">
    <X>20.666</X>
    <Y>74.211</Y>
    <Z>2179</Z>
  </point>
  <point index="4061">
    <X>117.727</X>
    <Y>34.100</Y>
    <Z>2241</Z>
  </point>
  <point index="4062">
    <X>51.647</X>
    <Y>26.985</Y>
    <Z>2253</Z>
  </point>
  <point index="4063">
    <X>74.224</X>
    <Y>59.723</Y>
    <Z>2137</Z>
  </point>
  <point index="4064">
    <X>52.600</X>
    <Y>16.047</Y>
    <Z>2196</Z>
  </point>
  <point index="4065">
    <X>62.457</X>
    <Y>19.573</Y>
    <Z>2246</Z>
  </point>
  <point index="4066">
    <X>20.992</X>
    <Y>10.263</Y>
    <Z>2191</Z>
  </point>
  <point index="4067">
    <X>34.319</X>
    <Y>65.101</Y>
    <Z>2143</Z>
  </point>
  <point index="4068">
    <X>107.687</X>
    <Y>55.898</Y>
    <Z>2159</Z>
  </point>
  <point index="4069">
    <X>104.635</X>
    <Y>17.841</Y>
    <Z>2273</Z>
  </point>
  <point index="4070">
    <X>54.820</X>
    <Y>53.028</Y>
    <Z>2063</Z>
  </point>
  <point index="4071">
    <X>106.250</X>
    <Y>28.364</Y>
    <Z>2212</Z>
  </point>
  <point index="4072">
    <X>113.161</X>
    <Y>66.451</Y>
    <Z>2074</Z>
  </point>
  <point index="4073">
    <X>62.414</X>
    <Y>72.857</Y>
    <Z>2245</Z>
  </point>
  <point index="4074">
    <X>15.893</X>
    <Y>61.264</Y>
    <Z>2001</Z>
  </point>
  <point index="4075">
    <X>54.612</X>
    <Y>14.279</Y>
    <Z>2075</Z>
  </point>
  <point index="4076">
    <X>30.639</X>
    <Y>70.960</Y>
    <Z>2048</Z>
  </point>
  <point index="4077">
    <X>38.559</X>
    <Y>19.484</Y>
    <Z>2178</Z>
  </point>
  <point index="4078">
    <X>13.847</X>
    <Y>16.211</Y>
    <Z>2121</Z>
  </point>
  <point index="4079">
    <X>51.960</X>
    <Y>13.092</Y>
    <Z>2234</Z>
  </point>
  <point index="4080">
    <X>11.584</X>
    <Y>54.918</Y>
    <Z>2257</Z>
  </point>
  <point index="4081">
    <X>90.323</X>
    <Y>61.035</Y>
    <Z>2260</Z>
  </point>
  <point index="4082">
    <X>51.425</X>
    <Y>21.460</Y>
    <Z>2266</Z>
  </point>
  <point index="4083">
    <X>58.627</X>
    <Y>56.273</Y>
    <Z>2103</Z>
  </point>
  <point index="4084">
    <X>110.910</X>
    <Y>9.135</Y>
    <Z>2038</Z>
  </point>
  <point index="4085">
    <X>97.420</X>
    <Y>56.125</Y>
    <Z>2058</Z>
  </point>
  <point index="4086">
    <X>77.270</X>
    <Y>15.788</Y>
    <Z>2275</Z>
  </point>
  <point index="4087">
    <X>62.856</X>
    <Y>22.414</Y>
    <Z>2261</Z>
  </point>
  <point index="4088">
    <X>23.742</X>
    <Y>79.124</Y>
    <Z>2294</Z>
  </point>
  <point index="4089">
    <X>108.181</X>
    <Y>19.265</Y>
    <Z>2140</Z>
  </point>
  <point index="4090">
    <X>72.187</X>
    <Y>29.892</Y>
    <Z>2015</Z>
  </point>
  <point index="4091">
    <X>80.936</X>
    <Y>21.376</Y>
    <Z>2010</Z>
  </point>
  <point index="4092">
    <X>59.102</X>
    <Y>22.934</Y>
    <Z>2121</Z>
  </point>
  <point index="4093">
    <X>102.633</X>
    <Y>7.167</Y>
    <Z>2253</Z>
  </point>
  <point index="4094">
    <X>72.084</X>
    <Y>33.104</Y>
    <Z>2009</Z>
  </point>
  <point index="4095">
    <X>20.536</X>
    <Y>69.470</Y>
    <Z>2174</Z>
  </point>
  <point index="4096">
    <X>102.216</X>
    <Y>50.118</Y>
    <Z>2237</Z>
  </point>
  <point index="4097">
    <X>105.238</X>
    <Y>73.321</Y>
    <Z>2250</Z>
  </point>
  <point index="4098">
    <X>19.436</X>
    <Y>7.848</Y>
    <Z>2133</Z>
  </point>
  <point index="4099">
    <X>102.345</X>
    <Y>6.999</Y>
    <Z>2242</Z>
  </point>
  <point index="4100">
    <X>108.346</X>
    <Y>54.557</Y>
    <Z>2134</Z>
  </point>
  <point index="4101">
    <X>117.662</X>
    <Y>22.890</Y>
    <Z>2246</Z>
  </point>
  <point index="4102">
    <X>51.116</X>
    <Y>61.391</Y>
    <Z>2285</Z>
  </point>
  <point index="4103">
    <X>12.684</X>
    <Y>60.891</Y>
    <Z>2191</Z>
  </point>
  <point index="4104">
    <X>106.173</X>
    <Y>67.876</Y>
    <Z>2215</Z>
  </point>
  <point index="4105">
    <X>15.392</X>
    <Y>17.058</Y>
    <Z>2029</Z>
  </point>
  <point index="4106">
    <X>50.581</X>
    <Y>19.065</Y>
    <Z>2279</Z>
  </point>
  <point index="4107">
    <X>22.126</X>
    <Y>44.437</Y>
    <Z>2234</Z>
  </point>
  <point index="4108">
    <X>65.009</X>
    <Y>40.441</Y>
    <Z>2259</Z>
  </point>
  <point index="4109">
    <X>109.050</X>
    <Y>10.361</Y>
    <Z>2108</Z>
  </point>
  <point index="4110">
    <X>92.861</X>
    <Y>15.524</Y>
    <Z>2180</Z>
  </point>
  <point index="4111">
    <X>91.591</X>
    <Y>23.109</Y>
    <Z>2256</Z>
  </point>
  <point index="4112">
    <X>116.927</X>
    <Y>12.035</Y>
    <Z>2299</Z>
  </point>
  <point index="4113">
    <X>56.932</X>
    <Y>29.825</Y>
    <Z>2040</Z>
  </point>
  <point index="4114">
    <X>35.361</X>
    <Y>64.232</Y>
    <Z>2205</Z>
  </point>
  <point index="4115">
    <X>53.012</X>
    <Y>18.439</Y>
    <Z>2171</Z>
  </point>
  <point index="4116">
    <X>32.493</X>
    <Y>8.616</Y>
    <Z>2034</Z>
  </point>
  <point index="4117">
    <X>106.705</X>
    <Y>59.088</Y>
    <Z>2195</Z>
  </point>
  <point index="4118">
    <X>93.930</X>
    <Y>75.752</Y>
    <Z>2116</Z>
  </point>
  <point index="4119">
    <X>65.309</X>
    <Y>7.202</Y>
    <Z>2247</Z>
  </point>
  <point index="4120">
    <X>112.621</X>
    <Y>64.922</Y>
    <Z>2041</Z>
  </point>
  <point index="4121">
    <X>101.867</X>
    <Y>24.089</Y>
    <Z>2224</Z>
  </point>
  <point index="4122">
    <X>33.256</X>
    <Y>32.093</Y>
    <Z>2079</Z>
  </point>
  <point index="4123">
    <X>27.715</X>
    <Y>35.206</Y>
    <Z>2157</Z>
  </point>
  <point index="4124">
    <X>36.433</X>
    <Y>52.845</Y>
    <Z>2270</Z>
  </point>
  <point index="4125">
    <X>24.180</X>
    <Y>46.404</Y>
    <Z>2290</Z>
  </point>
  <point index="4126">
    <X>90.932</X>
    <Y>63.589</Y>
    <Z>2296</Z>
  </point>
  <point index="4127">
    <X>70.897</X>
    <Y>34.232</Y>
    <Z>2039</Z>
  </point>
  <point index="4128">
    <X>92.018</X>
    <Y>55.578</Y>
    <Z>2231</Z>
  </point>
  <point index="4129">
    <X>63.227</X>
    <Y>57.347</Y>
    <Z>2275</Z>
  </point>
  <point index="4130">
    <X>98.735</X>
    <Y>68.135</Y>
    <Z>2107</Z>
  </point>
  <point index="4131">
    <X>37.440</X>
    <Y>25.984</Y>
    <Z>2262</Z>
  </point>
  <point index="4132">
    <X>12.125</X>
    <Y>14.456</Y>
    <Z>2224</Z>
  </point>
  <point index="4133">
    <X>8.847</X>
    <Y>54.440</Y>
    <Z>2148</Z>
  </point>
  <point index="4134">
    <X>75.296</X>
    <Y>68.536</Y>
    <Z>2202</Z>
  </point>
  <point index="4135">
    <X>98.264</X>
    <Y>45.237</Y>
    <Z>2089</Z>
  </point>
  <point index="4136">
    <X>30.396</X>
    <Y>34.947</Y>
    <Z>2057</Z>
  </point>
  <point index="4137">
    <X>8.729</X>
    <Y>15.486</Y>
    <Z>2139</Z>
  </point>
  <point index="4138">
    <X>22.072</X>
    <Y>7.222</Y>
    <Z>2232</Z>
  </point>
  <point index="4139">
    <X>112.571</X>
    <Y>47.018</Y>
    <Z>2038</Z>
  </point>
  <point index="4140">
    <X>31.658</X>
    <Y>69.503</Y>
    <Z>2010</Z>
  </point>
  <point index="4141">
    <X>67.826</X>
    <Y>23.122</Y>
    <Z>2153</Z>
  </point>
  <point index="4142">
    <X>68.411</X>
    <Y>69.377</Y>
    <Z>2131</Z>
  </point>
  <point index="4143">
    <X>109.218</X>
    <Y>12.702</Y>
    <Z>2101</Z>
  </point>
  <point index="4144">
    <X>68.429</X>
    <Y>47.381</Y>
    <Z>2131</Z>
  </point>
  <point index="4145">
    <X>19.575</X>
    <Y>56.377</Y>
    <Z>2138</Z>
  </point>
  <point index="4146">
    <X>119.030</X>
    <Y>26.819</Y>
    <Z>2143</Z>
  </point>
  <point index="4147">
    <X>104.153</X>
    <Y>76.372</Y>
    <Z>2291</Z>
  </point>
  <point index="4148">
    <X>89.526</X>
    <Y>22.570</Y>
    <Z>2199</Z>
  </point>
  <point index="4149">
    <X>99.225</X>
    <Y>8.100</Y>
    <Z>2125</Z>
  </point>
  <point index="4150">
    <X>63.672</X>
    <Y>11.964</Y>
    <Z>2292</Z>
  </point>
  <point index="4151">
    <X>35.766</X>
    <Y>62.932</Y>
    <Z>2230</Z>
  </point>
  <point index="4152">
    <X>72.397</X>
    <Y>74.100</Y>
    <Z>2028</Z>
  </point>
  <point index="4153">
    <X>101.458</X>
    <Y>15.800</Y>
    <Z>2209</Z>
  </point>
  <point index="4154">
    <X>66.040</X>
    <Y>73.957</Y>
    <Z>2220</Z>
  </point>
  <point index="4155">
    <X>100.823</X>
    <Y>21.870</Y>
    <Z>2185</Z>
  </point>
  <point index="4156">
    <X>63.897</X>
    <Y>14.387</Y>
    <Z>2300</Z>
  </point>
  <point index="4157">
    <X>75.704</X>
    <Y>59.518</Y>
    <Z>2226</Z>
  </point>
  <point index="4158">
    <X>56.662</X>
    <Y>67.160</Y>
    <Z>2030</Z>
  </point>
  <point index="4159">
    <X>118.682</X>
    <Y>57.861</Y>
    <Z>2169</Z>
  </point>
  <point index="4160">
    <X>101.097</X>
    <Y>11.991</Y>
    <Z>2195</Z>
  </point>
  <point index="4161">
    <X>115.067</X>
    <Y>55.449</Y>
    <Z>2188</Z>
  </point>
  <point index="4162">
    <X>92.134</X>
    <Y>61.462</Y>
    <Z>2224</Z>
  </point>
  <point index="4163">
    <X>35.369</X>
    <Y>60.683</Y>
    <Z>2206</Z>
  </point>
  <point index="4164">
    <X>79.474</X>
    <Y>26.689</Y>
    <Z>2109</Z>
  </point>
  <point index="4165">
    <X>65.550</X>
    <Y>53.011</Y>
    <Z>2238</Z>
  </point>
  <point index="4166">
    <X>91.228</X>
    <Y>21.696</Y>
    <Z>2278</Z>
  </point>
  <point index="4167">
    <X>109.910</X>
    <Y>61.803</Y>
    <Z>2075</Z>
  </point>
  <point index="4168">
    <X>88.312</X>
    <Y>63.185</Y>
    <Z>2108</Z>
  </point>
  <point index="4169">
    <X>36.442</X>
    <Y>23.554</Y>
    <Z>2270</Z>
  </point>
  <point index="4170">
    <X>21.336</X>
    <Y>78.881</Y>
    <Z>2204</Z>
  </point>
  <point index="4171">
    <X>103.652</X>
    <Y>9.231</Y>
    <Z>2291</Z>
  </point>
  <point index="4172">
    <X>106.547</X>
    <Y>24.538</Y>
    <Z>2201</Z>
  </point>
  <point index="4173">
    <X>19.596</X>
    <Y>7.938</Y>
    <Z>2139</Z>
  </point>
  <point index="4174">
    <X>110.414</X>
    <Y>11.733</Y>
    <Z>2057</Z>
  </point>
  <point index="4175">
    <X>9.879</X>
    <Y>18.961</Y>
    <Z>2226</Z>
  </point>
  <point index="4176">
    <X>20.299</X>
    <Y>64.265</Y>
    <Z>2165</Z>
  </point>
  <point index="4177">
    <X>13.956</X>
    <Y>28.492</Y>
    <Z>2115</Z>
  </point>
  <point index="4178">
    <X>67.582</X>
    <Y>49.067</Y>
    <Z>2162</Z>
  </point>
  <point index="4179">
    <X>14.956</X>
    <Y>28.369</Y>
    <Z>2055</Z>
  </point>
  <point index="4180">
    <X>50.502</X>
    <Y>22.472</Y>
    <Z>2273</Z>
  </point>
  <point index="4181">
    <X>18.116</X>
    <Y>71.500</Y>
    <Z>2084</Z>
  </point>
  <point index="4182">
    <X>79.023</X>
    <Y>58.230</Y>
    <Z>2143</Z>
  </point>
  <point index="4183">
    <X>76.375</X>
    <Y>33.738</Y>
    <Z>2266</Z>
  </point>
  <point index="4184">
    <X>99.995</X>
    <Y>9.516</Y>
    <Z>2154</Z>
  </point>
  <point index="4185">
    <X>116.152</X>
    <Y>70.681</Y>
    <Z>2253</Z>
  </point>
  <point index="4186">
    <X>35.724</X>
    <Y>17.987</Y>
    <Z>2227</Z>
  </point>
  <point index="4187">
    <X>75.951</X>
    <Y>26.192</Y>
    <Z>2241</Z>
  </point>
  <point index="4188">
    <X>60.778</X>
    <Y>64.639</Y>
    <Z>2183</Z>
  </point>
  <point index="4189">
    <X>119.292</X>
    <Y>61.779</Y>
    <Z>2123</Z>
  </point>
  <point index="4190">
    <X>108.125</X>
    <Y>49.020</Y>
    <Z>2142</Z>
  </point>
  <point index="4191">
    <X>52.789</X>
    <Y>30.641</Y>
    <Z>2184</Z>
  </point>
  <point index="4192">
    <X>24.504</X>
    <Y>18.093</Y>
    <Z>2277</Z>
  </point>
  <point index="4193">
    <X>104.365</X>
    <Y>47.417</Y>
    <Z>2283</Z>
  </point>
  <point index="4194">
    <X>52.933</X>
    <Y>10.392</Y>
    <Z>2176</Z>
  </point>
  <point index="4195">
    <X>71.930</X>
    <Y>29.074</Y>
    <Z>2000</Z>
  </point>
  <point index="4196">
    <X>68.143</X>
    <Y>38.459</Y>
    <Z>2142</Z>
  </point>
  <point index="4197">
    <X>110.261</X>
    <Y>61.746</Y>
    <Z>2062</Z>
  </point>
  <point index="4198">
    <X>70.801</X>
    <Y>33.366</Y>
    <Z>2042</Z>
  </point>
  <point index="4199">
    <X>40.835</X>
    <Y>57.536</Y>
    <Z>2006</Z>
  </point>
  <point index="4200">
    <X>119.412</X>
    <Y>63.009</Y>
    <Z>2114</Z>
  </point>
  <point index="4201">
    <X>110.017</X>
    <Y>53.495</Y>
    <Z>2072</Z>
  </point>
  <point index="4202">
    <X>106.539</X>
    <Y>27.778</Y>
    <Z>2201</Z>
  </point>
  <point index="4203">
    <X>112.313</X>
    <Y>33.947</Y>
    <Z>2023</Z>
  </point>
  <point index="4204">
    <X>103.991</X>
    <Y>72.463</Y>
    <Z>2297</Z>
  </point>
  <point index="4205">
    <X>16.063</X>
    <Y>11.208</Y>
    <Z>2007</Z>
  </point>
  <point index="4206">
    <X>32.307</X>
    <Y>28.102</Y>
    <Z>2022</Z>
  </point>
  <point index="4207">
    <X>10.735</X>
    <Y>57.208</Y>
    <Z>2291</Z>
  </point>
  <point index="4208">
    <X>53.361</X>
    <Y>62.861</Y>
    <Z>2150</Z>
  </point>
  <point index="4209">
    <X>25.959</X>
    <Y>20.497</Y>
    <Z>2223</Z>
  </point>
  <point index="4210">
    <X>66.408</X>
    <Y>18.117</Y>
    <Z>2206</Z>
  </point>
  <point index="4211">
    <X>99.436</X>
    <Y>54.447</Y>
    <Z>2133</Z>
  </point>
  <point index="4212">
    <X>32.006</X>
    <Y>29.331</Y>
    <Z>2004</Z>
  </point>
  <point index="4213">
    <X>39.894</X>
    <Y>67.909</Y>
    <Z>2077</Z>
  </point>
  <point index="4214">
    <X>76.474</X>
    <Y>66.948</Y>
    <Z>2272</Z>
  </point>
  <point index="4215">
    <X>74.421</X>
    <Y>70.761</Y>
    <Z>2149</Z>
  </point>
  <point index="4216">
    <X>105.590</X>
    <Y>6.528</Y>
    <Z>2237</Z>
  </point>
  <point index="4217">
    <X>49.061</X>
    <Y>52.869</Y>
    <Z>2164</Z>
  </point>
  <point index="4218">
    <X>67.310</X>
    <Y>69.939</Y>
    <Z>2173</Z>
  </point>
  <point index="4219">
    <X>117.253</X>
    <Y>59.960</Y>
    <Z>2276</Z>
  </point>
  <point index="4220">
    <X>16.455</X>
    <Y>13.823</Y>
    <Z>2022</Z>
  </point>
  <point index="4221">
    <X>58.048</X>
    <Y>33.750</Y>
    <Z>2081</Z>
  </point>
  <point index="4222">
    <X>61.326</X>
    <Y>8.142</Y>
    <Z>2204</Z>
  </point>
  <point index="4223">
    <X>57.566</X>
    <Y>57.766</Y>
    <Z>2063</Z>
  </point>
  <point index="4224">
    <X>113.656</X>
    <Y>31.184</Y>
    <Z>2103</Z>
  </point>
  <point index="4225">
    <X>39.705</X>
    <Y>27.624</Y>
    <Z>2092</Z>
  </point>
  <point index="4226">
    <X>20.956</X>
    <Y>46.086</Y>
    <Z>2190</Z>
  </point>
  <point index="4227">
    <X>10.458</X>
    <Y>64.665</Y>
    <Z>2270</Z>
  </point>
  <point index="4228">
    <X>96.792</X>
    <Y>34.410</Y>
    <Z>2035</Z>
  </point>
  <point index="4229">
    <X>31.683</X>
    <Y>31.406</Y>
    <Z>2009</Z>
  </point>
  <point index="4230">
    <X>63.573</X>
    <Y>38.445</Y>
    <Z>2288</Z>
  </point>
  <point index="4231">
    <X>21.661</X>
    <Y>44.721</Y>
    <Z>2216</Z>
  </point>
  <point index="4232">
    <X>95.749</X>
    <Y>35.741</Y>
    <Z>2007</Z>
  </point>
  <point index="4233">
    <X>59.451</X>
    <Y>21.567</Y>
    <Z>2134</Z>
  </point>
  <point index="4234">
    <X>58.718</X>
    <Y>22.979</Y>
    <Z>2106</Z>
  </point>
  <point index="4235">
    <X>87.988</X>
    <Y>65.769</Y>
    <Z>2084</Z>
  </point>
  <point index="4236">
    <X>33.767</X>
    <Y>27.470</Y>
    <Z>2110</Z>
  </point>
  <point index="4237">
    <X>67.557</X>
    <Y>65.148</Y>
    <Z>2163</Z>
  </point>
  <point index="4238">
    <X>13.509</X>
    <Y>49.095</Y>
    <Z>2141</Z>
  </point>
  <point index="4239">
    <X>30.475</X>
    <Y>39.207</Y>
    <Z>2054</Z>
  </point>
  <point index="4240">
    <X>62.152</X>
    <Y>49.749</Y>
    <Z>2235</Z>
  </point>
  <point index="4241">
    <X>52.324</X>
    <Y>17.149</Y>
    <Z>2212</Z>
  </point>
  <point index="4242">
    <X>31.267</X>
    <Y>51.165</Y>
    <Z>2025</Z>
  </point>
  <point index="4243">
    <X>29.598</X>
    <Y>38.508</Y>
    <Z>2087</Z>
  </point>
  <point index="4244">
    <X>120.599</X>
    <Y>28.550</Y>
    <Z>2024</Z>
  </point>
  <point index="4245">
    <X>64.612</X>
    <Y>50.667</Y>
    <Z>2273</Z>
  </point>
  <point index="4246">
    <X>96.408</X>
    <Y>55.633</Y>
    <Z>2020</Z>
  </point>
  <point index="4247">
    <X>35.577</X>
    <Y>29.501</Y>
    <Z>2218</Z>
  </point>
  <point index="4248">
    <X>34.654</X>
    <Y>70.551</Y>
    <Z>2163</Z>
  </point>
  <point index="4249">
    <X>101.206</X>
    <Y>45.241</Y>
    <Z>2199</Z>
  </point>
  <point index="4250">
    <X>35.462</X>
    <Y>57.425</Y>
    <Z>2211</Z>
  </point>
  <point index="4251">
    <X>88.743</X>
    <Y>64.949</Y>
    <Z>2140</Z>
  </point>
  <point index="4252">
    <X>101.147</X>
    <Y>68.419</Y>
    <Z>2197</Z>
  </point>
  <point index="4253">
    <X>21.582</X>
    <Y>27.864</Y>
    <Z>2213</Z>
  </point>
  <point index="4254">
    <X>107.133</X>
    <Y>59.854</Y>
    <Z>2179</Z>
  </point>
  <point index="4255">
    <X>12.116</X>
    <Y>56.195</Y>
    <Z>2225</Z>
  </point>
  <point index="4256">
    <X>29.801</X>
    <Y>14.205</Y>
    <Z>2080</Z>
  </point>
  <point index="4257">
    <X>78.656</X>
    <Y>30.147</Y>
    <Z>2171</Z>
  </point>
  <point index="4258">
    <X>66.605</X>
    <Y>59.110</Y>
    <Z>2199</Z>
  </point>
  <point index="4259">
    <X>104.841</X>
    <Y>20.447</Y>
    <Z>2265</Z>
  </point>
  <point index="4260">
    <X>53.766</X>
    <Y>23.440</Y>
    <Z>2126</Z>
  </point>
  <point index="4261">
    <X>75.610</X>
    <Y>31.173</Y>
    <Z>2220</Z>
  </point>
  <point index="4262">
    <X>31.331</X>
    <Y>38.288</Y>
    <Z>2022</Z>
  </point>
  <point index="4263">
    <X>108.960</X>
    <Y>45.608</Y>
    <Z>2111</Z>
  </point>
  <point index="4264">
    <X>87.085</X>
    <Y>59.594</Y>
    <Z>2015</Z>
  </point>
  <point index="4265">
    <X>97.401</X>
    <Y>62.536</Y>
    <Z>2057</Z>
  </point>
  <point index="4266">
    <X>58.543</X>
    <Y>53.516</Y>
    <Z>2100</Z>
  </point>
  <point index="4267">
    <X>35.826</X>
    <Y>33.370</Y>
    <Z>2233</Z>
  </point>
  <point index="4268">
    <X>111.537</X>
    <Y>50.560</Y>
    <Z>2015</Z>
  </point>
  <point index="4269">
    <X>18.060</X>
    <Y>53.965</Y>
    <Z>2082</Z>
  </point>
  <point index="4270">
    <X>33.546</X>
    <Y>25.694</Y>
    <Z>2097</Z>
  </point>
  <point index="4271">
    <X>57.549</X>
    <Y>70.334</Y>
    <Z>2063</Z>
  </point>
  <point index="4272">
    <X>92.997</X>
    <Y>12.683</Y>
    <Z>2172</Z>
  </point>
  <point index="4273">
    <X>103.206</X>
    <Y>53.913</Y>
    <Z>2274</Z>
  </point>
  <point index="4274">
    <X>54.059</X>
    <Y>69.233</Y>
    <Z>2108</Z>
  </point>
  <point index="4275">
    <X>10.073</X>
    <Y>63.103</Y>
    <Z>2241</Z>
  </point>
  <point index="4276">
    <X>102.782</X>
    <Y>56.705</Y>
    <Z>2258</Z>
  </point>
  <point index="4277">
    <X>66.933</X>
    <Y>15.148</Y>
    <Z>2187</Z>
  </point>
  <point index="4278">
    <X>16.341</X>
    <Y>48.717</Y>
    <Z>2018</Z>
  </point>
  <point index="4279">
    <X>25.018</X>
    <Y>60.106</Y>
    <Z>2258</Z>
  </point>
  <point index="4280">
    <X>69.336</X>
    <Y>13.995</Y>
    <Z>2097</Z>
  </point>
  <point index="4281">
    <X>117.475</X>
    <Y>68.873</Y>
    <Z>2260</Z>
  </point>
  <point index="4282">
    <X>90.906</X>
    <Y>71.523</Y>
    <Z>2297</Z>
  </point>
  <point index="4283">
    <X>95.366</X>
    <Y>17.757</Y>
    <Z>2030</Z>
  </point>
  <point index="4284">
    <X>107.623</X>
    <Y>19.156</Y>
    <Z>2161</Z>
  </point>
  <point index="4285">
    <X>63.110</X>
    <Y>77.693</Y>
    <Z>2271</Z>
  </point>
  <point index="4286">
    <X>72.844</X>
    <Y>36.910</Y>
    <Z>2055</Z>
  </point>
  <point index="4287">
    <X>78.025</X>
    <Y>59.350</Y>
    <Z>2218</Z>
  </point>
  <point index="4288">
    <X>110.748</X>
    <Y>35.362</Y>
    <Z>2044</Z>
  </point>
  <point index="4289">
    <X>15.156</X>
    <Y>52.195</Y>
    <Z>2043</Z>
  </point>
  <point index="4290">
    <X>21.096</X>
    <Y>36.591</Y>
    <Z>2195</Z>
  </point>
  <point index="4291">
    <X>114.052</X>
    <Y>13.333</Y>
    <Z>2127</Z>
  </point>
  <point index="4292">
    <X>26.365</X>
    <Y>32.352</Y>
    <Z>2208</Z>
  </point>
  <point index="4293">
    <X>11.410</X>
    <Y>28.209</Y>
    <Z>2267</Z>
  </point>
  <point index="4294">
    <X>14.616</X>
    <Y>72.260</Y>
    <Z>2075</Z>
  </point>
  <point index="4295">
    <X>99.080</X>
    <Y>49.675</Y>
    <Z>2120</Z>
  </point>
  <point index="4296">
    <X>113.950</X>
    <Y>35.271</Y>
    <Z>2121</Z>
  </point>
  <point index="4297">
    <X>59.921</X>
    <Y>70.361</Y>
    <Z>2151</Z>
  </point>
  <point index="4298">
    <X>37.647</X>
    <Y>25.624</Y>
    <Z>2247</Z>
  </point>
  <point index="4299">
    <X>47.596</X>
    <Y>65.955</Y>
    <Z>2054</Z>
  </point>
  <point index="4300">
    <X>118.906</X>
    <Y>60.095</Y>
    <Z>2152</Z>
  </point>
  <point index="4301">
    <X>75.071</X>
    <Y>28.964</Y>
    <Z>2188</Z>
  </point>
  <point index="4302">
    <X>71.599</X>
    <Y>57.387</Y>
    <Z>2012</Z>
  </point>
  <point index="4303">
    <X>33.403</X>
    <Y>27.004</Y>
    <Z>2088</Z>
  </point>
  <point index="4304">
    <X>29.900</X>
    <Y>50.154</Y>
    <Z>2076</Z>
  </point>
  <point index="4305">
    <X>56.042</X>
    <Y>72.702</Y>
    <Z>2006</Z>
  </point>
  <point index="4306">
    <X>22.993</X>
    <Y>28.430</Y>
    <Z>2266</Z>
  </point>
  <point index="4307">
    <X>57.140</X>
    <Y>52.345</Y>
    <Z>2047</Z>
  </point>
  <point index="4308">
    <X>98.131</X>
    <Y>62.868</Y>
    <Z>2085</Z>
  </point>
  <point index="4309">
    <X>92.290</X>
    <Y>56.480</Y>
    <Z>2214</Z>
  </point>
  <point index="4310">
    <X>66.790</X>
    <Y>61.304</Y>
    <Z>2192</Z>
  </point>
  <point index="4311">
    <X>75.355</X>
    <Y>72.224</Y>
    <Z>2205</Z>
  </point>
  <point index="4312">
    <X>11.753</X>
    <Y>57.750</Y>
    <Z>2247</Z>
  </point>
  <point index="4313">
    <X>38.320</X>
    <Y>28.585</Y>
    <Z>2196</Z>
  </point>
  <point index="4314">
    <X>54.334</X>
    <Y>37.880</Y>
    <Z>2092</Z>
  </point>
  <point index="4315">
    <X>71.505</X>
    <Y>51.763</Y>
    <Z>2016</Z>
  </point>
  <point index="4316">
    <X>111.096</X>
    <Y>16.896</Y>
    <Z>2031</Z>
  </point>
  <point index="4317">
    <X>88.037</X>
    <Y>67.711</Y>
    <Z>2087</Z>
  </point>
  <point index="4318">
    <X>61.825</X>
    <Y>17.549</Y>
    <Z>2222</Z>
  </point>
  <point index="4319">
    <X>36.371</X>
    <Y>18.782</Y>
    <Z>2266</Z>
  </point>
  <point index="4320">
    <X>74.180</X>
    <Y>13.276</Y>
    <Z>2135</Z>
  </point>
  <point index="4321">
    <X>8.558</X>
    <Y>59.832</Y>
    <Z>2127</Z>
  </point>
  <point index="4322">
    <X>50.750</X>
    <Y>30.875</Y>
    <Z>2292</Z>
  </point>
  <point index="4323">
    <X>38.619</X>
    <Y>64.324</Y>
    <Z>2173</Z>
  </point>
  <point index="4324">
    <X>18.992</X>
    <Y>13.051</Y>
    <Z>2117</Z>
  </point>
  <point index="4325">
    <X>65.188</X>
    <Y>58.366</Y>
    <Z>2252</Z>
  </point>
  <point index="4326">
    <X>71.731</X>
    <Y>25.302</Y>
    <Z>2007</Z>
  </point>
  <point index="4327">
    <X>50.562</X>
    <Y>60.362</Y>
    <Z>2278</Z>
  </point>
  <point index="4328">
    <X>117.441</X>
    <Y>54.530</Y>
    <Z>2262</Z>
  </point>
  <point index="4329">
    <X>64.741</X>
    <Y>9.797</Y>
    <Z>2269</Z>
  </point>
  <point index="4330">
    <X>109.593</X>
    <Y>60.775</Y>
    <Z>2087</Z>
  </point>
  <point index="4331">
    <X>7.613</X>
    <Y>28.200</Y>
    <Z>2055</Z>
  </point>
  <point index="4332">
    <X>20.942</X>
    <Y>54.221</Y>
    <Z>2190</Z>
  </point>
  <point index="4333">
    <X>24.835</X>
    <Y>19.027</Y>
    <Z>2265</Z>
  </point>
  <point index="4334">
    <X>59.696</X>
    <Y>75.050</Y>
    <Z>2143</Z>
  </point>
  <point index="4335">
    <X>62.194</X>
    <Y>51.104</Y>
    <Z>2236</Z>
  </point>
  <point index="4336">
    <X>94.778</X>
    <Y>37.334</Y>
    <Z>2065</Z>
  </point>
  <point index="4337">
    <X>89.435</X>
    <Y>27.693</Y>
    <Z>2193</Z>
  </point>
  <point index="4338">
    <X>34.926</X>
    <Y>21.340</Y>
    <Z>2179</Z>
  </point>
  <point index="4339">
    <X>66.440</X>
    <Y>20.542</Y>
    <Z>2205</Z>
  </point>
  <point index="4340">
    <X>25.081</X>
    <Y>27.944</Y>
    <Z>2256</Z>
  </point>
  <point index="4341">
    <X>90.628</X>
    <Y>30.408</Y>
    <Z>2283</Z>
  </point>
  <point index="4342">
    <X>96.408</X>
    <Y>28.798</Y>
    <Z>2020</Z>
  </point>
  <point index="4343">
    <X>50.759</X>
    <Y>26.199</Y>
    <Z>2292</Z>
  </point>
  <point index="4344">
    <X>115.772</X>
    <Y>13.300</Y>
    <Z>2230</Z>
  </point>
  <point index="4345">
    <X>68.821</X>
    <Y>19.364</Y>
    <Z>2116</Z>
  </point>
  <point index="4346">
    <X>57.207</X>
    <Y>13.514</Y>
    <Z>2050</Z>
  </point>
  <point index="4347">
    <X>66.671</X>
    <Y>64.765</Y>
    <Z>2196</Z>
  </point>
  <point index="4348">
    <X>106.317</X>
    <Y>26.024</Y>
    <Z>2210</Z>
  </point>
  <point index="4349">
    <X>104.445</X>
    <Y>45.474</Y>
    <Z>2280</Z>
  </point>
  <point index="4350">
    <X>47.882</X>
    <Y>26.894</Y>
    <Z>2076</Z>
  </point>
  <point index="4351">
    <X>102.811</X>
    <Y>31.225</Y>
    <Z>2259</Z>
  </point>
  <point index="4352">
    <X>56.810</X>
    <Y>61.550</Y>
    <Z>2035</Z>
  </point>
  <point index="4353">
    <X>25.207</X>
    <Y>69.134</Y>
    <Z>2251</Z>
  </point>
  <point index="4354">
    <X>90.485</X>
    <Y>26.457</Y>
    <Z>2272</Z>
  </point>
  <point index="4355">
    <X>99.800</X>
    <Y>20.512</Y>
    <Z>2147</Z>
  </point>
  <point index="4356">
    <X>68.158</X>
    <Y>31.868</Y>
    <Z>2141</Z>
  </point>
  <point index="4357">
    <X>19.845</X>
    <Y>36.977</Y>
    <Z>2149</Z>
  </point>
  <point index="4358">
    <X>116.541</X>
    <Y>35.032</Y>
    <Z>2276</Z>
  </point>
  <point index="4359">
    <X>55.223</X>
    <Y>20.524</Y>
    <Z>2039</Z>
  </point>
  <point index="4360">
    <X>53.106</X>
    <Y>69.740</Y>
    <Z>2165</Z>
  </point>
  <point index="4361">
    <X>21.698</X>
    <Y>31.120</Y>
    <Z>2218</Z>
  </point>
  <point index="4362">
    <X>101.712</X>
    <Y>36.853</Y>
    <Z>2218</Z>
  </point>
  <point index="4363">
    <X>25.651</X>
    <Y>35.958</Y>
    <Z>2235</Z>
  </point>
  <point index="4364">
    <X>76.244</X>
    <Y>52.722</Y>
    <Z>2258</Z>
  </point>
  <point index="4365">
    <X>97.323</X>
    <Y>50.912</Y>
    <Z>2054</Z>
  </point>
  <point index="4366">
    <X>73.298</X>
    <Y>12.984</Y>
    <Z>2082</Z>
  </point>
  <point index="4367">
    <X>110.266</X>
    <Y>18.053</Y>
    <Z>2062</Z>
  </point>
  <point index="4368">
    <X>79.320</X>
    <Y>18.517</Y>
    <Z>2121</Z>
  </point>
  <point index="4369">
    <X>38.174</X>
    <Y>52.202</Y>
    <Z>2207</Z>
  </point>
  <point index="4370">
    <X>99.197</X>
    <Y>32.969</Y>
    <Z>2124</Z>
  </point>
  <point index="4371">
    <X>57.704</X>
    <Y>56.474</Y>
    <Z>2069</Z>
  </point>
  <point index="4372">
    <X>74.446</X>
    <Y>11.168</Y>
    <Z>2151</Z>
  </point>
  <point index="4373">
    <X>95.811</X>
    <Y>21.254</Y>
    <Z>2003</Z>
  </point>
  <point index="4374">
    <X>19.102</X>
    <Y>47.093</Y>
    <Z>2121</Z>
  </point>
  <point index="4375">
    <X>26.361</X>
    <Y>74.708</Y>
    <Z>2208</Z>
  </point>
  <point index="4376">
    <X>91.204</X>
    <Y>59.179</Y>
    <Z>2279</Z>
  </point>
  <point index="4377">
    <X>17.812</X>
    <Y>25.245</Y>
    <Z>2073</Z>
  </point>
  <point index="4378">
    <X>22.759</X>
    <Y>29.417</Y>
    <Z>2257</Z>
  </point>
  <point index="4379">
    <X>107.939</X>
    <Y>12.392</Y>
    <Z>2149</Z>
  </point>
  <point index="4380">
    <X>70.140</X>
    <Y>76.419</Y>
    <Z>2067</Z>
  </point>
  <point index="4381">
    <X>75.819</X>
    <Y>32.452</Y>
    <Z>2233</Z>
  </point>
  <point index="4382">
    <X>19.190</X>
    <Y>62.154</Y>
    <Z>2124</Z>
  </point>
  <point index="4383">
    <X>67.818</X>
    <Y>15.371</Y>
    <Z>2154</Z>
  </point>
  <point index="4384">
    <X>51.731</X>
    <Y>17.033</Y>
    <Z>2248</Z>
  </point>
  <point index="4385">
    <X>36.235</X>
    <Y>24.631</Y>
    <Z>2258</Z>
  </point>
  <point index="4386">
    <X>112.165</X>
    <Y>27.665</Y>
    <Z>2014</Z>
  </point>
  <point index="4387">
    <X>54.237</X>
    <Y>29.363</Y>
    <Z>2098</Z>
  </point>
  <point index="4388">
    <X>18.299</X>
    <Y>28.417</Y>
    <Z>2091</Z>
  </point>
  <point index="4389">
    <X>32.190</X>
    <Y>9.991</Y>
    <Z>2015</Z>
  </point>
  <point index="4390">
    <X>107.210</X>
    <Y>71.741</Y>
    <Z>2176</Z>
  </point>
  <point index="4391">
    <X>37.599</X>
    <Y>31.805</Y>
    <Z>2250</Z>
  </point>
  <point index="4392">
    <X>74.176</X>
    <Y>53.300</Y>
    <Z>2134</Z>
  </point>
  <point index="4393">
    <X>8.778</X>
    <Y>56.587</Y>
    <Z>2143</Z>
  </point>
  <point index="4394">
    <X>112.117</X>
    <Y>17.675</Y>
    <Z>2011</Z>
  </point>
  <point index="4395">
    <X>100.057</X>
    <Y>78.515</Y>
    <Z>2156</Z>
  </point>
  <point index="4396">
    <X>108.156</X>
    <Y>15.167</Y>
    <Z>2141</Z>
  </point>
  <point index="4397">
    <X>96.787</X>
    <Y>60.987</Y>
    <Z>2034</Z>
  </point>
  <point index="4398">
    <X>25.034</X>
    <Y>54.636</Y>
    <Z>2258</Z>
  </point>
  <point index="4399">
    <X>56.269</X>
    <Y>23.341</Y>
    <Z>2015</Z>
  </point>
  <point index="4400">
    <X>76.145</X>
    <Y>13.030</Y>
    <Z>2252</Z>
  </point>
  <point index="4401">
    <X>14.092</X>
    <Y>56.404</Y>
    <Z>2106</Z>
  </point>
  <point index="4402">
    <X>54.764</X>
    <Y>34.821</Y>
    <Z>2066</Z>
  </point>
  <point index="4403">
    <X>14.893</X>
    <Y>21.081</Y>
    <Z>2058</Z>
  </point>
  <point index="4404">
    <X>71.528</X>
    <Y>16.930</Y>
    <Z>2015</Z>
  </point>
  <point index="4405">
    <X>77.137</X>
    <Y>63.647</Y>
    <Z>2285</Z>
  </point>
  <point index="4406">
    <X>98.895</X>
    <Y>32.281</Y>
    <Z>2113</Z>
  </point>
  <point index="4407">
    <X>116.636</X>
    <Y>51.101</Y>
    <Z>2282</Z>
  </point>
  <point index="4408">
    <X>93.172</X>
    <Y>27.219</Y>
    <Z>2162</Z>
  </point>
  <point index="4409">
    <X>66.089</X>
    <Y>48.792</Y>
    <Z>2218</Z>
  </point>
  <point index="4410">
    <X>28.177</X>
    <Y>20.689</Y>
    <Z>2140</Z>
  </point>
  <point index="4411">
    <X>114.586</X>
    <Y>48.120</Y>
    <Z>2159</Z>
  </point>
  <point index="4412">
    <X>71.672</X>
    <Y>9.219</Y>
    <Z>2010</Z>
  </point>
  <point index="4413">
    <X>46.992</X>
    <Y>23.141</Y>
    <Z>2009</Z>
  </point>
  <point index="4414">
    <X>104.352</X>
    <Y>28.075</Y>
    <Z>2283</Z>
  </point>
  <point index="4415">
    <X>30.082</X>
    <Y>28.614</Y>
    <Z>2069</Z>
  </point>
  <point index="4416">
    <X>100.836</X>
    <Y>60.428</Y>
    <Z>2186</Z>
  </point>
  <point index="4417">
    <X>34.394</X>
    <Y>17.482</Y>
    <Z>2148</Z>
  </point>
  <point index="4418">
    <X>114.549</X>
    <Y>29.808</Y>
    <Z>2157</Z>
  </point>
  <point index="4419">
    <X>61.067</X>
    <Y>61.135</Y>
    <Z>2194</Z>
  </point>
  <point index="4420">
    <X>119.295</X>
    <Y>20.565</Y>
    <Z>2123</Z>
  </point>
  <point index="4421">
    <X>73.962</X>
    <Y>61.457</Y>
    <Z>2122</Z>
  </point>
  <point index="4422">
    <X>14.872</X>
    <Y>75.220</Y>
    <Z>2060</Z>
  </point>
  <point index="4423">
    <X>20.392</X>
    <Y>73.005</Y>
    <Z>2169</Z>
  </point>
  <point index="4424">
    <X>25.935</X>
    <Y>74.381</Y>
    <Z>2224</Z>
  </point>
  <point index="4425">
    <X>52.873</X>
    <Y>48.223</Y>
    <Z>2179</Z>
  </point>
  <point index="4426">
    <X>54.343</X>
    <Y>31.524</Y>
    <Z>2091</Z>
  </point>
  <point index="4427">
    <X>56.161</X>
    <Y>14.522</Y>
    <Z>2011</Z>
  </point>
  <point index="4428">
    <X>89.391</X>
    <Y>16.215</Y>
    <Z>2189</Z>
  </point>
  <point index="4429">
    <X>22.156</X>
    <Y>10.669</Y>
    <Z>2235</Z>
  </point>
  <point index="4430">
    <X>106.176</X>
    <Y>31.533</Y>
    <Z>2215</Z>
  </point>
  <point index="4431">
    <X>17.084</X>
    <Y>56.742</Y>
    <Z>2045</Z>
  </point>
  <point index="4432">
    <X>34.804</X>
    <Y>18.868</Y>
    <Z>2172</Z>
  </point>
  <point index="4433">
    <X>104.543</X>
    <Y>11.793</Y>
    <Z>2276</Z>
  </point>
  <point index="4434">
    <X>107.356</X>
    <Y>68.043</Y>
    <Z>2171</Z>
  </point>
  <point index="4435">
    <X>11.759</X>
    <Y>31.883</Y>
    <Z>2246</Z>
  </point>
  <point index="4436">
    <X>92.545</X>
    <Y>54.011</Y>
    <Z>2199</Z>
  </point>
  <point index="4437">
    <X>14.094</X>
    <Y>37.266</Y>
    <Z>2106</Z>
  </point>
  <point index="4438">
    <X>15.990</X>
    <Y>52.110</Y>
    <Z>2005</Z>
  </point>
  <point index="4439">
    <X>65.549</X>
    <Y>8.597</Y>
    <Z>2238</Z>
  </point>
  <point index="4440">
    <X>34.338</X>
    <Y>34.734</Y>
    <Z>2144</Z>
  </point>
  <point index="4441">
    <X>56.037</X>
    <Y>34.646</Y>
    <Z>2006</Z>
  </point>
  <point index="4442">
    <X>15.104</X>
    <Y>53.339</Y>
    <Z>2046</Z>
  </point>
  <point index="4443">
    <X>107.902</X>
    <Y>70.478</Y>
    <Z>2151</Z>
  </point>
  <point index="4444">
    <X>54.682</X>
    <Y>33.389</Y>
    <Z>2071</Z>
  </point>
  <point index="4445">
    <X>22.638</X>
    <Y>26.611</Y>
    <Z>2253</Z>
  </point>
  <point index="4446">
    <X>52.681</X>
    <Y>59.059</Y>
    <Z>2191</Z>
  </point>
  <point index="4447">
    <X>8.857</X>
    <Y>64.737</Y>
    <Z>2149</Z>
  </point>
  <point index="4448">
    <X>54.850</X>
    <Y>18.147</Y>
    <Z>2061</Z>
  </point>
  <point index="4449">
    <X>54.793</X>
    <Y>17.143</Y>
    <Z>2064</Z>
  </point>
  <point index="4450">
    <X>21.535</X>
    <Y>29.370</Y>
    <Z>2212</Z>
  </point>
  <point index="4451">
    <X>69.977</X>
    <Y>76.861</Y>
    <Z>2073</Z>
  </point>
  <point index="4452">
    <X>11.101</X>
    <Y>61.850</Y>
    <Z>2286</Z>
  </point>
  <point index="4453">
    <X>103.535</X>
    <Y>29.648</Y>
    <Z>2286</Z>
  </point>
  <point index="4454">
    <X>34.498</X>
    <Y>62.125</Y>
    <Z>2154</Z>
  </point>
  <point index="4455">
    <X>9.874</X>
    <Y>71.764</Y>
    <Z>2226</Z>
  </point>
  <point index="4456">
    <X>50.113</X>
    <Y>31.681</Y>
    <Z>2244</Z>
  </point>
  <point index="4457">
    <X>62.373</X>
    <Y>16.688</Y>
    <Z>2243</Z>
  </point>
  <point index="4458">
    <X>50.319</X>
    <Y>26.723</Y>
    <Z>2259</Z>
  </point>
  <point index="4459">
    <X>16.733</X>
    <Y>61.019</Y>
    <Z>2032</Z>
  </point>
  <point index="4460">
    <X>75.666</X>
    <Y>23.053</Y>
    <Z>2224</Z>
  </point>
  <point index="4461">
    <X>75.435</X>
    <Y>35.901</Y>
    <Z>2210</Z>
  </point>
  <point index="4462">
    <X>35.774</X>
    <Y>27.586</Y>
    <Z>2230</Z>
  </point>
  <point index="4463">
    <X>17.208</X>
    <Y>10.551</Y>
    <Z>2050</Z>
  </point>
  <point index="4464">
    <X>54.524</X>
    <Y>51.426</Y>
    <Z>2081</Z>
  </point>
  <point index="4465">
    <X>65.019</X>
    <Y>65.641</Y>
    <Z>2258</Z>
  </point>
  <point index="4466">
    <X>53.553</X>
    <Y>14.759</Y>
    <Z>2139</Z>
  </point>
  <point index="4467">
    <X>53.842</X>
    <Y>70.793</Y>
    <Z>2121</Z>
  </point>
  <point index="4468">
    <X>35.716</X>
    <Y>12.320</Y>
    <Z>2227</Z>
  </point>
  <point index="4469">
    <X>48.411</X>
    <Y>17.601</Y>
    <Z>2115</Z>
  </point>
  <point index="4470">
    <X>18.746</X>
    <Y>48.345</Y>
    <Z>2107</Z>
  </point>
  <point index="4471">
    <X>25.259</X>
    <Y>16.441</Y>
    <Z>2249</Z>
  </point>
  <point index="4472">
    <X>61.599</X>
    <Y>8.065</Y>
    <Z>2214</Z>
  </point>
  <point index="4473">
    <X>109.193</X>
    <Y>55.976</Y>
    <Z>2102</Z>
  </point>
  <point index="4474">
    <X>21.584</X>
    <Y>59.674</Y>
    <Z>2213</Z>
  </point>
  <point index="4475">
    <X>112.417</X>
    <Y>17.191</Y>
    <Z>2029</Z>
  </point>
  <point index="4476">
    <X>75.611</X>
    <Y>67.976</Y>
    <Z>2220</Z>
  </point>
  <point index="4477">
    <X>19.986</X>
    <Y>38.225</Y>
    <Z>2154</Z>
  </point>
  <point index="4478">
    <X>115.076</X>
    <Y>73.611</Y>
    <Z>2188</Z>
  </point>
  <point index="4479">
    <X>73.325</X>
    <Y>34.462</Y>
    <Z>2083</Z>
  </point>
  <point index="4480">
    <X>75.735</X>
    <Y>73.961</Y>
    <Z>2228</Z>
  </point>
  <point index="4481">
    <X>7.454</X>
    <Y>61.905</Y>
    <Z>2043</Z>
  </point>
  <point index="4482">
    <X>104.389</X>
    <Y>20.874</Y>
    <Z>2282</Z>
  </point>
  <point index="4483">
    <X>8.564</X>
    <Y>69.384</Y>
    <Z>2127</Z>
  </point>
  <point index="4484">
    <X>64.235</X>
    <Y>23.779</Y>
    <Z>2287</Z>
  </point>
  <point index="4485">
    <X>88.332</X>
    <Y>69.298</Y>
    <Z>2109</Z>
  </point>
  <point index="4486">
    <X>68.599</X>
    <Y>26.994</Y>
    <Z>2124</Z>
  </point>
  <point index="4487">
    <X>72.724</X>
    <Y>22.126</Y>
    <Z>2047</Z>
  </point>
  <point index="4488">
    <X>35.806</X>
    <Y>19.781</Y>
    <Z>2232</Z>
  </point>
  <point index="4489">
    <X>94.849</X>
    <Y>50.950</Y>
    <Z>2061</Z>
  </point>
  <point index="4490">
    <X>100.951</X>
    <Y>78.797</Y>
    <Z>2190</Z>
  </point>
  <point index="4491">
    <X>115.901</X>
    <Y>21.318</Y>
    <Z>2238</Z>
  </point>
  <point index="4492">
    <X>103.113</X>
    <Y>62.590</Y>
    <Z>2271</Z>
  </point>
  <point index="4493">
    <X>54.946</X>
    <Y>73.947</Y>
    <Z>2055</Z>
  </point>
  <point index="4494">
    <X>99.654</X>
    <Y>27.886</Y>
    <Z>2141</Z>
  </point>
  <point index="4495">
    <X>103.878</X>
    <Y>27.799</Y>
    <Z>2299</Z>
  </point>
  <point index="4496">
    <X>112.458</X>
    <Y>17.643</Y>
    <Z>2032</Z>
  </point>
  <point index="4497">
    <X>111.293</X>
    <Y>48.416</Y>
    <Z>2024</Z>
  </point>
  <point index="4498">
    <X>20.376</X>
    <Y>16.008</Y>
    <Z>2168</Z>
  </point>
  <point index="4499">
    <X>53.823</X>
    <Y>37.751</Y>
    <Z>2123</Z>
  </point>
  <point index="4500">
    <X>17.869</X>
    <Y>26.774</Y>
    <Z>2075</Z>
  </point>
  <point index="4501">
    <X>36.221</X>
    <Y>29.535</Y>
    <Z>2257</Z>
  </point>
  <point index="4502">
    <X>89.564</X>
    <Y>67.539</Y>
    <Z>2202</Z>
  </point>
  <point index="4503">
    <X>30.355</X>
    <Y>64.785</Y>
    <Z>2059</Z>
  </point>
  <point index="4504">
    <X>65.748</X>
    <Y>35.148</Y>
    <Z>2231</Z>
  </point>
  <point index="4505">
    <X>30.363</X>
    <Y>65.565</Y>
    <Z>2059</Z>
  </point>
  <point index="4506">
    <X>70.011</X>
    <Y>57.913</Y>
    <Z>2072</Z>
  </point>
  <point index="4507">
    <X>107.769</X>
    <Y>71.062</Y>
    <Z>2155</Z>
  </point>
  <point index="4508">
    <X>74.336</X>
    <Y>28.020</Y>
    <Z>2144</Z>
  </point>
  <point index="4509">
    <X>17.183</X>
    <Y>38.341</Y>
    <Z>2049</Z>
  </point>
  <point index="4510">
    <X>18.260</X>
    <Y>53.033</Y>
    <Z>2089</Z>
  </point>
  <point index="4511">
    <X>15.764</X>
    <Y>29.884</Y>
    <Z>2006</Z>
  </point>
  <point index="4512">
    <X>95.381</X>
    <Y>15.662</Y>
    <Z>2029</Z>
  </point>
  <point index="4513">
    <X>24.119</X>
    <Y>37.425</Y>
    <Z>2292</Z>
  </point>
  <point index="4514">
    <X>102.898</X>
    <Y>40.701</Y>
    <Z>2263</Z>
  </point>
  <point index="4515">
    <X>35.048</X>
    <Y>64.745</Y>
    <Z>2187</Z>
  </point>
  <point index="4516">
    <X>77.683</X>
    <Y>21.145</Y>
    <Z>2244</Z>
  </point>
  <point index="4517">
    <X>115.812</X>
    <Y>13.537</Y>
    <Z>2232</Z>
  </point>
  <point index="4518">
    <X>72.540</X>
    <Y>53.210</Y>
    <Z>2036</Z>
  </point>
  <point index="4519">
    <X>23.253</X>
    <Y>31.942</Y>
    <Z>2276</Z>
  </point>
  <point index="4520">
    <X>74.818</X>
    <Y>33.952</Y>
    <Z>2173</Z>
  </point>
  <point index="4521">
    <X>15.832</X>
    <Y>52.414</Y>
    <Z>2002</Z>
  </point>
  <point index="4522">
    <X>103.378</X>
    <Y>31.852</Y>
    <Z>2280</Z>
  </point>
  <point index="4523">
    <X>97.000</X>
    <Y>17.653</Y>
    <Z>2042</Z>
  </point>
  <point index="4524">
    <X>117.226</X>
    <Y>34.816</Y>
    <Z>2278</Z>
  </point>
  <point index="4525">
    <X>118.616</X>
    <Y>58.516</Y>
    <Z>2174</Z>
  </point>
  <point index="4526">
    <X>68.882</X>
    <Y>65.887</Y>
    <Z>2114</Z>
  </point>
  <point index="4527">
    <X>36.390</X>
    <Y>23.947</Y>
    <Z>2267</Z>
  </point>
  <point index="4528">
    <X>93.153</X>
    <Y>53.694</Y>
    <Z>2163</Z>
  </point>
  <point index="4529">
    <X>37.033</X>
    <Y>67.899</Y>
    <Z>2293</Z>
  </point>
  <point index="4530">
    <X>32.029</X>
    <Y>55.849</Y>
    <Z>2006</Z>
  </point>
  <point index="4531">
    <X>33.001</X>
    <Y>19.701</Y>
    <Z>2064</Z>
  </point>
  <point index="4532">
    <X>16.258</X>
    <Y>51.366</Y>
    <Z>2015</Z>
  </point>
  <point index="4533">
    <X>32.312</X>
    <Y>59.707</Y>
    <Z>2023</Z>
  </point>
  <point index="4534">
    <X>63.555</X>
    <Y>18.789</Y>
    <Z>2287</Z>
  </point>
  <point index="4535">
    <X>51.759</X>
    <Y>26.285</Y>
    <Z>2246</Z>
  </point>
  <point index="4536">
    <X>40.765</X>
    <Y>65.438</Y>
    <Z>2012</Z>
  </point>
  <point index="4537">
    <X>14.592</X>
    <Y>22.708</Y>
    <Z>2076</Z>
  </point>
  <point index="4538">
    <X>99.354</X>
    <Y>21.608</Y>
    <Z>2130</Z>
  </point>
  <point index="4539">
    <X>67.433</X>
    <Y>7.583</Y>
    <Z>2168</Z>
  </point>
  <point index="4540">
    <X>70.843</X>
    <Y>70.216</Y>
    <Z>2041</Z>
  </point>
  <point index="4541">
    <X>33.700</X>
    <Y>50.266</Y>
    <Z>2106</Z>
  </point>
  <point index="4542">
    <X>25.683</X>
    <Y>68.107</Y>
    <Z>2233</Z>
  </point>
  <point index="4543">
    <X>88.920</X>
    <Y>64.801</Y>
    <Z>2154</Z>
  </point>
  <point index="4544">
    <X>102.191</X>
    <Y>63.719</Y>
    <Z>2236</Z>
  </point>
  <point index="4545">
    <X>116.028</X>
    <Y>32.062</Y>
    <Z>2245</Z>
  </point>
  <point index="4546">
    <X>101.224</X>
    <Y>70.992</Y>
    <Z>2200</Z>
  </point>
  <point index="4547">
    <X>24.975</X>
    <Y>20.558</Y>
    <Z>2260</Z>
  </point>
  <point index="4548">
    <X>13.530</X>
    <Y>66.912</Y>
    <Z>2140</Z>
  </point>
  <point index="4549">
    <X>31.951</X>
    <Y>16.040</Y>
    <Z>2001</Z>
  </point>
  <point index="4550">
    <X>66.725</X>
    <Y>35.131</Y>
    <Z>2194</Z>
  </point>
  <point index="4551">
    <X>59.888</X>
    <Y>12.248</Y>
    <Z>2150</Z>
  </point>
  <point index="4552">
    <X>49.357</X>
    <Y>60.184</Y>
    <Z>2187</Z>
  </point>
  <point index="4553">
    <X>67.541</X>
    <Y>31.834</Y>
    <Z>2164</Z>
  </point>
  <point index="4554">
    <X>27.695</X>
    <Y>62.552</Y>
    <Z>2158</Z>
  </point>
  <point index="4555">
    <X>60.073</X>
    <Y>13.289</Y>
    <Z>2157</Z>
  </point>
  <point index="4556">
    <X>50.195</X>
    <Y>61.492</Y>
    <Z>2250</Z>
  </point>
  <point index="4557">
    <X>55.756</X>
    <Y>33.793</Y>
    <Z>2007</Z>
  </point>
  <point index="4558">
    <X>25.044</X>
    <Y>64.495</Y>
    <Z>2257</Z>
  </point>
  <point index="4559">
    <X>111.081</X>
    <Y>32.916</Y>
    <Z>2032</Z>
  </point>
  <point index="4560">
    <X>52.326</X>
    <Y>66.821</Y>
    <Z>2212</Z>
  </point>
  <point index="4561">
    <X>55.791</X>
    <Y>9.276</Y>
    <Z>2005</Z>
  </point>
  <point index="4562">
    <X>90.013</X>
    <Y>28.999</Y>
    <Z>2236</Z>
  </point>
  <point index="4563">
    <X>77.572</X>
    <Y>66.888</Y>
    <Z>2252</Z>
  </point>
  <point index="4564">
    <X>55.762</X>
    <Y>52.177</Y>
    <Z>2006</Z>
  </point>
  <point index="4565">
    <X>75.634</X>
    <Y>51.407</Y>
    <Z>2222</Z>
  </point>
  <point index="4566">
    <X>61.238</X>
    <Y>57.990</Y>
    <Z>2201</Z>
  </point>
  <point index="4567">
    <X>60.581</X>
    <Y>38.469</Y>
    <Z>2176</Z>
  </point>
  <point index="4568">
    <X>119.292</X>
    <Y>18.281</Y>
    <Z>2123</Z>
  </point>
  <point index="4569">
    <X>94.551</X>
    <Y>75.277</Y>
    <Z>2079</Z>
  </point>
  <point index="4570">
    <X>25.106</X>
    <Y>33.211</Y>
    <Z>2255</Z>
  </point>
  <point index="4571">
    <X>49.216</X>
    <Y>67.768</Y>
    <Z>2176</Z>
  </point>
  <point index="4572">
    <X>101.083</X>
    <Y>6.623</Y>
    <Z>2195</Z>
  </point>
  <point index="4573">
    <X>60.382</X>
    <Y>21.066</Y>
    <Z>2169</Z>
  </point>
  <point index="4574">
    <X>35.783</X>
    <Y>63.898</Y>
    <Z>2231</Z>
  </point>
  <point index="4575">
    <X>106.387</X>
    <Y>70.052</Y>
    <Z>2207</Z>
  </point>
  <point index="4576">
    <X>21.443</X>
    <Y>71.106</Y>
    <Z>2208</Z>
  </point>
  <point index="4577">
    <X>101.044</X>
    <Y>64.848</Y>
    <Z>2193</Z>
  </point>
  <point index="4578">
    <X>20.550</X>
    <Y>23.803</Y>
    <Z>2175</Z>
  </point>
  <point index="4579">
    <X>67.812</X>
    <Y>36.203</Y>
    <Z>2154</Z>
  </point>
  <point index="4580">
    <X>48.863</X>
    <Y>54.353</Y>
    <Z>2149</Z>
  </point>
  <point index="4581">
    <X>64.241</X>
    <Y>34.026</Y>
    <Z>2287</Z>
  </point>
  <point index="4582">
    <X>18.135</X>
    <Y>32.232</Y>
    <Z>2085</Z>
  </point>
  <point index="4583">
    <X>57.983</X>
    <Y>31.830</Y>
    <Z>2079</Z>
  </point>
  <point index="4584">
    <X>70.056</X>
    <Y>74.415</Y>
    <Z>2070</Z>
  </point>
  <point index="4585">
    <X>92.651</X>
    <Y>23.044</Y>
    <Z>2193</Z>
  </point>
  <point index="4586">
    <X>35.071</X>
    <Y>51.417</Y>
    <Z>2188</Z>
  </point>
  <point index="4587">
    <X>61.417</X>
    <Y>53.494</Y>
    <Z>2207</Z>
  </point>
  <point index="4588">
    <X>112.475</X>
    <Y>56.109</Y>
    <Z>2033</Z>
  </point>
  <point index="4589">
    <X>49.956</X>
    <Y>16.941</Y>
    <Z>2232</Z>
  </point>
  <point index="4590">
    <X>72.086</X>
    <Y>21.885</Y>
    <Z>2009</Z>
  </point>
  <point index="4591">
    <X>101.936</X>
    <Y>63.904</Y>
    <Z>2227</Z>
  </point>
  <point index="4592">
    <X>31.266</X>
    <Y>77.215</Y>
    <Z>2025</Z>
  </point>
  <point index="4593">
    <X>89.603</X>
    <Y>26.030</Y>
    <Z>2205</Z>
  </point>
  <point index="4594">
    <X>59.226</X>
    <Y>76.286</Y>
    <Z>2125</Z>
  </point>
  <point index="4595">
    <X>118.763</X>
    <Y>25.336</Y>
    <Z>2163</Z>
  </point>
  <point index="4596">
    <X>110.377</X>
    <Y>55.839</Y>
    <Z>2058</Z>
  </point>
  <point index="4597">
    <X>55.685</X>
    <Y>66.054</Y>
    <Z>2011</Z>
  </point>
  <point index="4598">
    <X>108.699</X>
    <Y>16.153</Y>
    <Z>2121</Z>
  </point>
  <point index="4599">
    <X>96.320</X>
    <Y>61.696</Y>
    <Z>2017</Z>
  </point>
  <point index="4600">
    <X>34.247</X>
    <Y>11.392</Y>
    <Z>2139</Z>
  </point>
  <point index="4601">
    <X>34.636</X>
    <Y>68.096</Y>
    <Z>2162</Z>
  </point>
  <point index="4602">
    <X>71.758</X>
    <Y>26.513</Y>
    <Z>2006</Z>
  </point>
  <point index="4603">
    <X>51.189</X>
    <Y>49.897</Y>
    <Z>2280</Z>
  </point>
  <point index="4604">
    <X>116.483</X>
    <Y>33.581</Y>
    <Z>2273</Z>
  </point>
  <point index="4605">
    <X>112.053</X>
    <Y>58.861</Y>
    <Z>2007</Z>
  </point>
  <point index="4606">
    <X>13.394</X>
    <Y>23.398</Y>
    <Z>2148</Z>
  </point>
  <point index="4607">
    <X>73.481</X>
    <Y>66.779</Y>
    <Z>2093</Z>
  </point>
  <point index="4608">
    <X>34.622</X>
    <Y>12.791</Y>
    <Z>2161</Z>
  </point>
  <point index="4609">
    <X>57.733</X>
    <Y>60.984</Y>
    <Z>2070</Z>
  </point>
  <point index="4610">
    <X>62.013</X>
    <Y>72.453</Y>
    <Z>2230</Z>
  </point>
  <point index="4611">
    <X>96.349</X>
    <Y>61.321</Y>
    <Z>2018</Z>
  </point>
  <point index="4612">
    <X>63.306</X>
    <Y>29.351</Y>
    <Z>2278</Z>
  </point>
  <point index="4613">
    <X>55.876</X>
    <Y>39.100</Y>
    <Z>2000</Z>
  </point>
  <point index="4614">
    <X>105.595</X>
    <Y>69.355</Y>
    <Z>2237</Z>
  </point>
  <point index="4615">
    <X>77.667</X>
    <Y>25.634</Y>
    <Z>2245</Z>
  </point>
  <point index="4616">
    <X>65.186</X>
    <Y>74.129</Y>
    <Z>2252</Z>
  </point>
  <point index="4617">
    <X>116.078</X>
    <Y>14.507</Y>
    <Z>2248</Z>
  </point>
  <point index="4618">
    <X>19.677</X>
    <Y>19.617</Y>
    <Z>2142</Z>
  </point>
  <point index="4619">
    <X>116.651</X>
    <Y>56.393</Y>
    <Z>2283</Z>
  </point>
  <point index="4620">
    <X>25.438</X>
    <Y>19.626</Y>
    <Z>2243</Z>
  </point>
  <point index="4621">
    <X>100.688</X>
    <Y>64.956</Y>
    <Z>2180</Z>
  </point>
  <point index="4622">
    <X>89.519</X>
    <Y>53.735</Y>
    <Z>2199</Z>
  </point>
  <point index="4623">
    <X>98.597</X>
    <Y>74.213</Y>
    <Z>2102</Z>
  </point>
  <point index="4624">
    <X>94.126</X>
    <Y>52.076</Y>
    <Z>2104</Z>
  </point>
  <point index="4625">
    <X>113.654</X>
    <Y>29.415</Y>
    <Z>2103</Z>
  </point>
  <point index="4626">
    <X>10.637</X>
    <Y>50.617</Y>
    <Z>2283</Z>
  </point>
  <point index="4627">
    <X>35.834</X>
    <Y>58.444</Y>
    <Z>2234</Z>
  </point>
  <point index="4628">
    <X>16.250</X>
    <Y>26.986</Y>
    <Z>2014</Z>
  </point>
  <point index="4629">
    <X>94.196</X>
    <Y>17.517</Y>
    <Z>2100</Z>
  </point>
  <point index="4630">
    <X>18.933</X>
    <Y>72.828</Y>
    <Z>2114</Z>
  </point>
  <point index="4631">
    <X>17.040</X>
    <Y>25.250</Y>
    <Z>2044</Z>
  </point>
  <point index="4632">
    <X>50.381</X>
    <Y>29.657</Y>
    <Z>2264</Z>
  </point>
  <point index="4633">
    <X>109.871</X>
    <Y>28.088</Y>
    <Z>2077</Z>
  </point>
  <point index="4634">
    <X>14.039</X>
    <Y>52.537</Y>
    <Z>2110</Z>
  </point>
  <point index="4635">
    <X>70.656</X>
    <Y>18.068</Y>
    <Z>2048</Z>
  </point>
  <point index="4636">
    <X>107.472</X>
    <Y>77.086</Y>
    <Z>2167</Z>
  </point>
  <point index="4637">
    <X>14.791</X>
    <Y>24.251</Y>
    <Z>2065</Z>
  </point>
  <point index="4638">
    <X>15.318</X>
    <Y>9.498</Y>
    <Z>2033</Z>
  </point>
  <point index="4639">
    <X>55.232</X>
    <Y>58.785</Y>
    <Z>2038</Z>
  </point>
  <point index="4640">
    <X>52.881</X>
    <Y>64.799</Y>
    <Z>2179</Z>
  </point>
  <point index="4641">
    <X>67.598</X>
    <Y>65.763</Y>
    <Z>2162</Z>
  </point>
  <point index="4642">
    <X>76.025</X>
    <Y>14.171</Y>
    <Z>2245</Z>
  </point>
  <point index="4643">
    <X>33.998</X>
    <Y>14.997</Y>
    <Z>2124</Z>
  </point>
  <point index="4644">
    <X>110.673</X>
    <Y>67.052</Y>
    <Z>2047</Z>
  </point>
  <point index="4645">
    <X>49.212</X>
    <Y>68.028</Y>
    <Z>2176</Z>
  </point>
  <point index="4646">
    <X>89.629</X>
    <Y>64.699</Y>
    <Z>2207</Z>
  </point>
  <point index="4647">
    <X>104.705</X>
    <Y>16.389</Y>
    <Z>2270</Z>
  </point>
  <point index="4648">
    <X>102.242</X>
    <Y>22.887</Y>
    <Z>2238</Z>
  </point>
  <point index="4649">
    <X>11.371</X>
    <Y>49.949</Y>
    <Z>2269</Z>
  </point>
  <point index="4650">
    <X>96.219</X>
    <Y>24.189</Y>
    <Z>2013</Z>
  </point>
  <point index="4651">
    <X>60.918</X>
    <Y>52.156</Y>
    <Z>2189</Z>
  </point>
  <point index="4652">
    <X>7.938</X>
    <Y>19.758</Y>
    <Z>2080</Z>
  </point>
  <point index="4653">
    <X>19.786</X>
    <Y>14.836</Y>
    <Z>2146</Z>
  </point>
  <point index="4654">
    <X>110.574</X>
    <Y>16.132</Y>
    <Z>2051</Z>
  </point>
  <point index="4655">
    <X>109.184</X>
    <Y>74.291</Y>
[truncated: 460,568 more chars]
