# Supplementary material for: LIFTOSCOPE: development of an automated AI-based module for time-effective and contactless analysis and isolation of cells in microtiter plates
Source: J Biol Eng. 2023 Feb 7;17:10. doi: 10.1186/s13036-023-00329-9 (PMC9903473; doi:10.1186/s13036-023-00329-9)
Supplement: Supplementary file 1 — Additional file 1. [file 13036_2023_329_MOESM1_ESM.zip › Points25.xml]

<points>
  <point index="1">
    <X>59.386</X>
    <Y>46.217</Y>
    <Z>2037</Z>
  </point>
  <point index="2">
    <X>103.466</X>
    <Y>24.909</Y>
    <Z>2264</Z>
  </point>
  <point index="3">
    <X>95.235</X>
    <Y>63.511</Y>
    <Z>2210</Z>
  </point>
  <point index="4">
    <X>49.133</X>
    <Y>61.615</Y>
    <Z>2123</Z>
  </point>
  <point index="5">
    <X>18.753</X>
    <Y>13.475</Y>
    <Z>2064</Z>
  </point>
  <point index="6">
    <X>17.589</X>
    <Y>73.826</Y>
    <Z>2112</Z>
  </point>
  <point index="7">
    <X>75.254</X>
    <Y>49.824</Y>
    <Z>2277</Z>
  </point>
  <point index="8">
    <X>56.277</X>
    <Y>11.520</Y>
    <Z>2166</Z>
  </point>
  <point index="9">
    <X>119.996</X>
    <Y>18.787</Y>
    <Z>2063</Z>
  </point>
  <point index="10">
    <X>68.698</X>
    <Y>23.683</Y>
    <Z>2049</Z>
  </point>
  <point index="11">
    <X>62.056</X>
    <Y>21.434</Y>
    <Z>2147</Z>
  </point>
  <point index="12">
    <X>73.608</X>
    <Y>21.003</Y>
    <Z>2253</Z>
  </point>
  <point index="13">
    <X>74.330</X>
    <Y>48.459</Y>
    <Z>2283</Z>
  </point>
  <point index="14">
    <X>99.469</X>
    <Y>72.117</Y>
    <Z>2034</Z>
  </point>
  <point index="15">
    <X>113.952</X>
    <Y>20.035</Y>
    <Z>2267</Z>
  </point>
  <point index="16">
    <X>12.827</X>
    <Y>59.704</Y>
    <Z>2290</Z>
  </point>
  <point index="17">
    <X>118.736</X>
    <Y>62.891</Y>
    <Z>2120</Z>
  </point>
  <point index="18">
    <X>25.029</X>
    <Y>13.486</Y>
    <Z>2206</Z>
  </point>
  <point index="19">
    <X>48.772</X>
    <Y>57.932</Y>
    <Z>2107</Z>
  </point>
  <point index="20">
    <X>79.801</X>
    <Y>62.377</Y>
    <Z>2072</Z>
  </point>
  <point index="21">
    <X>60.111</X>
    <Y>13.247</Y>
    <Z>2007</Z>
  </point>
  <point index="22">
    <X>70.240</X>
    <Y>25.239</Y>
    <Z>2113</Z>
  </point>
  <point index="23">
    <X>39.962</X>
    <Y>61.773</Y>
    <Z>2064</Z>
  </point>
  <point index="24">
    <X>73.717</X>
    <Y>52.394</Y>
    <Z>2257</Z>
  </point>
  <point index="25">
    <X>66.608</X>
    <Y>16.706</Y>
    <Z>2075</Z>
  </point>
  <point index="26">
    <X>69.551</X>
    <Y>69.684</Y>
    <Z>2084</Z>
  </point>
  <point index="27">
    <X>102.415</X>
    <Y>71.773</Y>
    <Z>2177</Z>
  </point>
  <point index="28">
    <X>105.938</X>
    <Y>29.503</Y>
    <Z>2131</Z>
  </point>
  <point index="29">
    <X>74.154</X>
    <Y>75.300</Y>
    <Z>2276</Z>
  </point>
  <point index="30">
    <X>37.822</X>
    <Y>15.263</Y>
    <Z>2161</Z>
  </point>
  <point index="31">
    <X>57.001</X>
    <Y>53.483</Y>
    <Z>2136</Z>
  </point>
  <point index="32">
    <X>22.373</X>
    <Y>77.895</Y>
    <Z>2173</Z>
  </point>
  <point index="33">
    <X>102.577</X>
    <Y>20.764</Y>
    <Z>2190</Z>
  </point>
  <point index="34">
    <X>23.114</X>
    <Y>68.197</Y>
    <Z>2235</Z>
  </point>
  <point index="35">
    <X>57.856</X>
    <Y>47.840</Y>
    <Z>2101</Z>
  </point>
  <point index="36">
    <X>104.840</X>
    <Y>20.167</Y>
    <Z>2222</Z>
  </point>
  <point index="37">
    <X>94.439</X>
    <Y>33.537</Y>
    <Z>2243</Z>
  </point>
  <point index="38">
    <X>34.528</X>
    <Y>54.748</Y>
    <Z>2291</Z>
  </point>
  <point index="39">
    <X>9.283</X>
    <Y>66.946</Y>
    <Z>2130</Z>
  </point>
  <point index="40">
    <X>94.275</X>
    <Y>61.978</Y>
    <Z>2249</Z>
  </point>
  <point index="41">
    <X>48.209</X>
    <Y>21.870</Y>
    <Z>2081</Z>
  </point>
  <point index="42">
    <X>19.570</X>
    <Y>35.984</Y>
    <Z>2030</Z>
  </point>
  <point index="43">
    <X>117.041</X>
    <Y>73.127</Y>
    <Z>2196</Z>
  </point>
  <point index="44">
    <X>71.197</X>
    <Y>21.557</Y>
    <Z>2153</Z>
  </point>
  <point index="45">
    <X>101.283</X>
    <Y>63.704</Y>
    <Z>2083</Z>
  </point>
  <point index="46">
    <X>26.959</X>
    <Y>11.819</Y>
    <Z>2046</Z>
  </point>
  <point index="47">
    <X>20.118</X>
    <Y>10.469</Y>
    <Z>2007</Z>
  </point>
  <point index="48">
    <X>62.923</X>
    <Y>70.239</Y>
    <Z>2219</Z>
  </point>
  <point index="49">
    <X>109.074</X>
    <Y>9.473</Y>
    <Z>2065</Z>
  </point>
  <point index="50">
    <X>23.154</X>
    <Y>10.823</Y>
    <Z>2238</Z>
  </point>
  <point index="51">
    <X>29.042</X>
    <Y>68.918</Y>
    <Z>2063</Z>
  </point>
  <point index="52">
    <X>12.353</X>
    <Y>10.908</Y>
    <Z>2268</Z>
  </point>
  <point index="53">
    <X>39.089</X>
    <Y>63.719</Y>
    <Z>2104</Z>
  </point>
  <point index="54">
    <X>65.605</X>
    <Y>38.886</Y>
    <Z>2159</Z>
  </point>
  <point index="55">
    <X>104.801</X>
    <Y>59.171</Y>
    <Z>2225</Z>
  </point>
  <point index="56">
    <X>27.149</X>
    <Y>72.877</Y>
    <Z>2030</Z>
  </point>
  <point index="57">
    <X>64.138</X>
    <Y>63.194</Y>
    <Z>2280</Z>
  </point>
  <point index="58">
    <X>59.120</X>
    <Y>44.984</Y>
    <Z>2048</Z>
  </point>
  <point index="59">
    <X>17.350</X>
    <Y>47.455</Y>
    <Z>2122</Z>
  </point>
  <point index="60">
    <X>67.025</X>
    <Y>35.425</Y>
    <Z>2041</Z>
  </point>
  <point index="61">
    <X>36.141</X>
    <Y>51.587</Y>
    <Z>2237</Z>
  </point>
  <point index="62">
    <X>105.088</X>
    <Y>25.524</Y>
    <Z>2201</Z>
  </point>
  <point index="63">
    <X>57.865</X>
    <Y>62.464</Y>
    <Z>2100</Z>
  </point>
  <point index="64">
    <X>110.618</X>
    <Y>71.410</Y>
    <Z>2129</Z>
  </point>
  <point index="65">
    <X>61.534</X>
    <Y>62.127</Y>
    <Z>2104</Z>
  </point>
  <point index="66">
    <X>107.674</X>
    <Y>30.421</Y>
    <Z>2007</Z>
  </point>
  <point index="67">
    <X>96.826</X>
    <Y>77.411</Y>
    <Z>2144</Z>
  </point>
  <point index="68">
    <X>91.791</X>
    <Y>17.314</Y>
    <Z>2243</Z>
  </point>
  <point index="69">
    <X>15.286</X>
    <Y>59.114</Y>
    <Z>2207</Z>
  </point>
  <point index="70">
    <X>12.768</X>
    <Y>16.745</Y>
    <Z>2287</Z>
  </point>
  <point index="71">
    <X>99.753</X>
    <Y>30.460</Y>
    <Z>2022</Z>
  </point>
  <point index="72">
    <X>30.587</X>
    <Y>18.983</Y>
    <Z>2127</Z>
  </point>
  <point index="73">
    <X>65.042</X>
    <Y>78.728</Y>
    <Z>2205</Z>
  </point>
  <point index="74">
    <X>28.671</X>
    <Y>7.651</Y>
    <Z>2048</Z>
  </point>
  <point index="75">
    <X>100.241</X>
    <Y>70.191</Y>
    <Z>2002</Z>
  </point>
  <point index="76">
    <X>54.954</X>
    <Y>31.100</Y>
    <Z>2221</Z>
  </point>
  <point index="77">
    <X>74.033</X>
    <Y>14.155</Y>
    <Z>2271</Z>
  </point>
  <point index="78">
    <X>38.449</X>
    <Y>26.501</Y>
    <Z>2133</Z>
  </point>
  <point index="79">
    <X>10.772</X>
    <Y>55.131</Y>
    <Z>2197</Z>
  </point>
  <point index="80">
    <X>95.200</X>
    <Y>49.432</Y>
    <Z>2211</Z>
  </point>
  <point index="81">
    <X>9.650</X>
    <Y>27.955</Y>
    <Z>2146</Z>
  </point>
  <point index="82">
    <X>77.654</X>
    <Y>55.510</Y>
    <Z>2169</Z>
  </point>
  <point index="83">
    <X>56.340</X>
    <Y>62.626</Y>
    <Z>2164</Z>
  </point>
  <point index="84">
    <X>65.999</X>
    <Y>68.377</Y>
    <Z>2126</Z>
  </point>
  <point index="85">
    <X>66.042</X>
    <Y>68.311</Y>
    <Z>2122</Z>
  </point>
  <point index="86">
    <X>103.503</X>
    <Y>48.758</Y>
    <Z>2267</Z>
  </point>
  <point index="87">
    <X>34.146</X>
    <Y>11.119</Y>
    <Z>2275</Z>
  </point>
  <point index="88">
    <X>78.099</X>
    <Y>22.553</Y>
    <Z>2149</Z>
  </point>
  <point index="89">
    <X>11.675</X>
    <Y>52.449</Y>
    <Z>2238</Z>
  </point>
  <point index="90">
    <X>116.783</X>
    <Y>26.335</Y>
    <Z>2208</Z>
  </point>
  <point index="91">
    <X>66.251</X>
    <Y>16.447</Y>
    <Z>2105</Z>
  </point>
  <point index="92">
    <X>67.122</X>
    <Y>11.110</Y>
    <Z>2033</Z>
  </point>
  <point index="93">
    <X>33.243</X>
    <Y>22.744</Y>
    <Z>2238</Z>
  </point>
  <point index="94">
    <X>15.661</X>
    <Y>47.305</Y>
    <Z>2192</Z>
  </point>
  <point index="95">
    <X>56.402</X>
    <Y>72.428</Y>
    <Z>2161</Z>
  </point>
  <point index="96">
    <X>75.509</X>
    <Y>30.476</Y>
    <Z>2265</Z>
  </point>
  <point index="97">
    <X>96.787</X>
    <Y>53.886</Y>
    <Z>2145</Z>
  </point>
  <point index="98">
    <X>115.364</X>
    <Y>51.369</Y>
    <Z>2272</Z>
  </point>
  <point index="99">
    <X>9.577</X>
    <Y>51.720</Y>
    <Z>2143</Z>
  </point>
  <point index="100">
    <X>53.447</X>
    <Y>74.745</Y>
    <Z>2284</Z>
  </point>
  <point index="101">
    <X>102.415</X>
    <Y>21.189</Y>
    <Z>2177</Z>
  </point>
  <point index="102">
    <X>120.566</X>
    <Y>19.924</Y>
    <Z>2037</Z>
  </point>
  <point index="103">
    <X>35.150</X>
    <Y>50.206</Y>
    <Z>2282</Z>
  </point>
  <point index="104">
    <X>17.502</X>
    <Y>47.168</Y>
    <Z>2115</Z>
  </point>
  <point index="105">
    <X>22.761</X>
    <Y>19.576</Y>
    <Z>2206</Z>
  </point>
  <point index="106">
    <X>95.628</X>
    <Y>35.258</Y>
    <Z>2193</Z>
  </point>
  <point index="107">
    <X>25.840</X>
    <Y>77.676</Y>
    <Z>2139</Z>
  </point>
  <point index="108">
    <X>60.131</X>
    <Y>21.093</Y>
    <Z>2006</Z>
  </point>
  <point index="109">
    <X>105.824</X>
    <Y>71.640</Y>
    <Z>2140</Z>
  </point>
  <point index="110">
    <X>99.265</X>
    <Y>34.643</Y>
    <Z>2042</Z>
  </point>
  <point index="111">
    <X>36.374</X>
    <Y>63.694</Y>
    <Z>2226</Z>
  </point>
  <point index="112">
    <X>53.998</X>
    <Y>24.395</Y>
    <Z>2261</Z>
  </point>
  <point index="113">
    <X>23.037</X>
    <Y>47.655</Y>
    <Z>2228</Z>
  </point>
  <point index="114">
    <X>19.365</X>
    <Y>17.440</Y>
    <Z>2038</Z>
  </point>
  <point index="115">
    <X>107.569</X>
    <Y>8.755</Y>
    <Z>2002</Z>
  </point>
  <point index="116">
    <X>6.889</X>
    <Y>21.953</Y>
    <Z>2022</Z>
  </point>
  <point index="117">
    <X>109.513</X>
    <Y>47.122</Y>
    <Z>2083</Z>
  </point>
  <point index="118">
    <X>10.814</X>
    <Y>21.039</Y>
    <Z>2199</Z>
  </point>
  <point index="119">
    <X>116.783</X>
    <Y>31.917</Y>
    <Z>2208</Z>
  </point>
  <point index="120">
    <X>55.171</X>
    <Y>48.748</Y>
    <Z>2212</Z>
  </point>
  <point index="121">
    <X>106.424</X>
    <Y>50.489</Y>
    <Z>2091</Z>
  </point>
  <point index="122">
    <X>93.077</X>
    <Y>53.682</Y>
    <Z>2299</Z>
  </point>
  <point index="123">
    <X>55.830</X>
    <Y>58.956</Y>
    <Z>2185</Z>
  </point>
  <point index="124">
    <X>25.438</X>
    <Y>63.692</Y>
    <Z>2172</Z>
  </point>
  <point index="125">
    <X>117.086</X>
    <Y>52.373</Y>
    <Z>2194</Z>
  </point>
  <point index="126">
    <X>28.027</X>
    <Y>8.308</Y>
    <Z>2021</Z>
  </point>
  <point index="127">
    <X>38.747</X>
    <Y>25.883</Y>
    <Z>2119</Z>
  </point>
  <point index="128">
    <X>71.396</X>
    <Y>47.544</Y>
    <Z>2161</Z>
  </point>
  <point index="129">
    <X>68.981</X>
    <Y>8.023</Y>
    <Z>2061</Z>
  </point>
  <point index="130">
    <X>102.837</X>
    <Y>75.699</Y>
    <Z>2212</Z>
  </point>
  <point index="131">
    <X>33.586</X>
    <Y>74.088</Y>
    <Z>2252</Z>
  </point>
  <point index="132">
    <X>78.921</X>
    <Y>67.362</Y>
    <Z>2111</Z>
  </point>
  <point index="133">
    <X>16.116</X>
    <Y>15.400</Y>
    <Z>2173</Z>
  </point>
  <point index="134">
    <X>64.403</X>
    <Y>76.892</Y>
    <Z>2258</Z>
  </point>
  <point index="135">
    <X>87.160</X>
    <Y>66.623</Y>
    <Z>2034</Z>
  </point>
  <point index="136">
    <X>51.501</X>
    <Y>33.792</Y>
    <Z>2230</Z>
  </point>
  <point index="137">
    <X>77.220</X>
    <Y>72.368</Y>
    <Z>2188</Z>
  </point>
  <point index="138">
    <X>111.135</X>
    <Y>66.195</Y>
    <Z>2150</Z>
  </point>
  <point index="139">
    <X>47.560</X>
    <Y>20.842</Y>
    <Z>2052</Z>
  </point>
  <point index="140">
    <X>51.535</X>
    <Y>13.595</Y>
    <Z>2231</Z>
  </point>
  <point index="141">
    <X>110.432</X>
    <Y>34.748</Y>
    <Z>2121</Z>
  </point>
  <point index="142">
    <X>34.285</X>
    <Y>19.178</Y>
    <Z>2281</Z>
  </point>
  <point index="143">
    <X>91.604</X>
    <Y>17.275</Y>
    <Z>2234</Z>
  </point>
  <point index="144">
    <X>29.079</X>
    <Y>70.732</Y>
    <Z>2065</Z>
  </point>
  <point index="145">
    <X>16.125</X>
    <Y>27.468</Y>
    <Z>2173</Z>
  </point>
  <point index="146">
    <X>64.518</X>
    <Y>61.161</Y>
    <Z>2249</Z>
  </point>
  <point index="147">
    <X>65.568</X>
    <Y>15.707</Y>
    <Z>2162</Z>
  </point>
  <point index="148">
    <X>64.642</X>
    <Y>56.281</Y>
    <Z>2238</Z>
  </point>
  <point index="149">
    <X>78.567</X>
    <Y>26.204</Y>
    <Z>2127</Z>
  </point>
  <point index="150">
    <X>105.888</X>
    <Y>15.287</Y>
    <Z>2135</Z>
  </point>
  <point index="151">
    <X>37.652</X>
    <Y>71.334</Y>
    <Z>2169</Z>
  </point>
  <point index="152">
    <X>96.371</X>
    <Y>37.263</Y>
    <Z>2162</Z>
  </point>
  <point index="153">
    <X>30.100</X>
    <Y>39.021</Y>
    <Z>2107</Z>
  </point>
  <point index="154">
    <X>65.260</X>
    <Y>55.831</Y>
    <Z>2187</Z>
  </point>
  <point index="155">
    <X>120.422</X>
    <Y>20.873</Y>
    <Z>2044</Z>
  </point>
  <point index="156">
    <X>10.163</X>
    <Y>63.819</Y>
    <Z>2169</Z>
  </point>
  <point index="157">
    <X>97.839</X>
    <Y>18.644</Y>
    <Z>2102</Z>
  </point>
  <point index="158">
    <X>28.315</X>
    <Y>34.898</Y>
    <Z>2033</Z>
  </point>
  <point index="159">
    <X>71.930</X>
    <Y>29.826</Y>
    <Z>2183</Z>
  </point>
  <point index="160">
    <X>101.365</X>
    <Y>9.509</Y>
    <Z>2090</Z>
  </point>
  <point index="161">
    <X>71.018</X>
    <Y>19.995</Y>
    <Z>2145</Z>
  </point>
  <point index="162">
    <X>32.153</X>
    <Y>51.484</Y>
    <Z>2193</Z>
  </point>
  <point index="163">
    <X>58.290</X>
    <Y>53.661</Y>
    <Z>2083</Z>
  </point>
  <point index="164">
    <X>115.414</X>
    <Y>73.375</Y>
    <Z>2270</Z>
  </point>
  <point index="165">
    <X>10.269</X>
    <Y>59.050</Y>
    <Z>2174</Z>
  </point>
  <point index="166">
    <X>93.070</X>
    <Y>60.266</Y>
    <Z>2299</Z>
  </point>
  <point index="167">
    <X>97.217</X>
    <Y>74.838</Y>
    <Z>2127</Z>
  </point>
  <point index="168">
    <X>34.386</X>
    <Y>11.534</Y>
    <Z>2285</Z>
  </point>
  <point index="169">
    <X>98.069</X>
    <Y>50.635</Y>
    <Z>2092</Z>
  </point>
  <point index="170">
    <X>18.237</X>
    <Y>16.162</Y>
    <Z>2085</Z>
  </point>
  <point index="171">
    <X>60.060</X>
    <Y>74.930</Y>
    <Z>2009</Z>
  </point>
  <point index="172">
    <X>71.750</X>
    <Y>21.545</Y>
    <Z>2176</Z>
  </point>
  <point index="173">
    <X>14.673</X>
    <Y>65.916</Y>
    <Z>2233</Z>
  </point>
  <point index="174">
    <X>39.811</X>
    <Y>24.862</Y>
    <Z>2071</Z>
  </point>
  <point index="175">
    <X>26.408</X>
    <Y>23.983</Y>
    <Z>2092</Z>
  </point>
  <point index="176">
    <X>34.111</X>
    <Y>63.965</Y>
    <Z>2274</Z>
  </point>
  <point index="177">
    <X>95.236</X>
    <Y>64.946</Y>
    <Z>2210</Z>
  </point>
  <point index="178">
    <X>77.952</X>
    <Y>58.094</Y>
    <Z>2155</Z>
  </point>
  <point index="179">
    <X>14.288</X>
    <Y>56.816</Y>
    <Z>2249</Z>
  </point>
  <point index="180">
    <X>97.428</X>
    <Y>77.680</Y>
    <Z>2119</Z>
  </point>
  <point index="181">
    <X>71.781</X>
    <Y>17.213</Y>
    <Z>2177</Z>
  </point>
  <point index="182">
    <X>102.779</X>
    <Y>44.558</Y>
    <Z>2207</Z>
  </point>
  <point index="183">
    <X>92.507</X>
    <Y>53.108</Y>
    <Z>2275</Z>
  </point>
  <point index="184">
    <X>63.775</X>
    <Y>71.381</Y>
    <Z>2290</Z>
  </point>
  <point index="185">
    <X>19.104</X>
    <Y>64.669</Y>
    <Z>2049</Z>
  </point>
  <point index="186">
    <X>53.320</X>
    <Y>18.490</Y>
    <Z>2289</Z>
  </point>
  <point index="187">
    <X>97.152</X>
    <Y>26.214</Y>
    <Z>2130</Z>
  </point>
  <point index="188">
    <X>40.014</X>
    <Y>24.952</Y>
    <Z>2062</Z>
  </point>
  <point index="189">
    <X>58.153</X>
    <Y>58.194</Y>
    <Z>2088</Z>
  </point>
  <point index="190">
    <X>55.038</X>
    <Y>52.348</Y>
    <Z>2218</Z>
  </point>
  <point index="191">
    <X>19.246</X>
    <Y>14.963</Y>
    <Z>2043</Z>
  </point>
  <point index="192">
    <X>76.716</X>
    <Y>28.280</Y>
    <Z>2211</Z>
  </point>
  <point index="193">
    <X>110.490</X>
    <Y>38.123</Y>
    <Z>2123</Z>
  </point>
  <point index="194">
    <X>106.613</X>
    <Y>51.893</Y>
    <Z>2075</Z>
  </point>
  <point index="195">
    <X>25.572</X>
    <Y>59.358</Y>
    <Z>2161</Z>
  </point>
  <point index="196">
    <X>111.684</X>
    <Y>53.203</Y>
    <Z>2173</Z>
  </point>
  <point index="197">
    <X>18.024</X>
    <Y>73.831</Y>
    <Z>2094</Z>
  </point>
  <point index="198">
    <X>71.888</X>
    <Y>69.051</Y>
    <Z>2182</Z>
  </point>
  <point index="199">
    <X>101.135</X>
    <Y>28.926</Y>
    <Z>2071</Z>
  </point>
  <point index="200">
    <X>108.092</X>
    <Y>34.531</Y>
    <Z>2024</Z>
  </point>
  <point index="201">
    <X>37.403</X>
    <Y>51.554</Y>
    <Z>2180</Z>
  </point>
  <point index="202">
    <X>88.881</X>
    <Y>65.390</Y>
    <Z>2111</Z>
  </point>
  <point index="203">
    <X>97.726</X>
    <Y>9.290</Y>
    <Z>2106</Z>
  </point>
  <point index="204">
    <X>94.730</X>
    <Y>34.170</Y>
    <Z>2231</Z>
  </point>
  <point index="205">
    <X>12.487</X>
    <Y>12.891</Y>
    <Z>2274</Z>
  </point>
  <point index="206">
    <X>66.143</X>
    <Y>66.946</Y>
    <Z>2114</Z>
  </point>
  <point index="207">
    <X>68.305</X>
    <Y>61.046</Y>
    <Z>2033</Z>
  </point>
  <point index="208">
    <X>100.116</X>
    <Y>59.495</Y>
    <Z>2007</Z>
  </point>
  <point index="209">
    <X>35.375</X>
    <Y>31.997</Y>
    <Z>2271</Z>
  </point>
  <point index="210">
    <X>49.282</X>
    <Y>26.856</Y>
    <Z>2130</Z>
  </point>
  <point index="211">
    <X>120.092</X>
    <Y>67.590</Y>
    <Z>2059</Z>
  </point>
  <point index="212">
    <X>25.440</X>
    <Y>27.370</Y>
    <Z>2172</Z>
  </point>
  <point index="213">
    <X>74.551</X>
    <Y>55.811</Y>
    <Z>2292</Z>
  </point>
  <point index="214">
    <X>106.259</X>
    <Y>26.998</Y>
    <Z>2104</Z>
  </point>
  <point index="215">
    <X>58.455</X>
    <Y>67.174</Y>
    <Z>2076</Z>
  </point>
  <point index="216">
    <X>68.957</X>
    <Y>21.358</Y>
    <Z>2060</Z>
  </point>
  <point index="217">
    <X>107.006</X>
    <Y>65.193</Y>
    <Z>2042</Z>
  </point>
  <point index="218">
    <X>75.114</X>
    <Y>74.998</Y>
    <Z>2283</Z>
  </point>
  <point index="219">
    <X>25.484</X>
    <Y>31.466</Y>
    <Z>2169</Z>
  </point>
  <point index="220">
    <X>113.387</X>
    <Y>30.462</Y>
    <Z>2244</Z>
  </point>
  <point index="221">
    <X>100.614</X>
    <Y>48.609</Y>
    <Z>2027</Z>
  </point>
  <point index="222">
    <X>77.202</X>
    <Y>30.895</Y>
    <Z>2189</Z>
  </point>
  <point index="223">
    <X>15.281</X>
    <Y>17.177</Y>
    <Z>2208</Z>
  </point>
  <point index="224">
    <X>15.739</X>
    <Y>25.164</Y>
    <Z>2189</Z>
  </point>
  <point index="225">
    <X>112.226</X>
    <Y>71.965</Y>
    <Z>2196</Z>
  </point>
  <point index="226">
    <X>98.514</X>
    <Y>8.284</Y>
    <Z>2074</Z>
  </point>
  <point index="227">
    <X>26.265</X>
    <Y>75.126</Y>
    <Z>2104</Z>
  </point>
  <point index="228">
    <X>28.305</X>
    <Y>64.239</Y>
    <Z>2033</Z>
  </point>
  <point index="229">
    <X>49.326</X>
    <Y>62.182</Y>
    <Z>2132</Z>
  </point>
  <point index="230">
    <X>32.779</X>
    <Y>66.460</Y>
    <Z>2218</Z>
  </point>
  <point index="231">
    <X>14.328</X>
    <Y>61.657</Y>
    <Z>2247</Z>
  </point>
  <point index="232">
    <X>95.419</X>
    <Y>57.613</Y>
    <Z>2202</Z>
  </point>
  <point index="233">
    <X>111.830</X>
    <Y>64.269</Y>
    <Z>2179</Z>
  </point>
  <point index="234">
    <X>35.780</X>
    <Y>53.720</Y>
    <Z>2253</Z>
  </point>
  <point index="235">
    <X>16.270</X>
    <Y>54.085</Y>
    <Z>2167</Z>
  </point>
  <point index="236">
    <X>112.511</X>
    <Y>16.444</Y>
    <Z>2207</Z>
  </point>
  <point index="237">
    <X>110.108</X>
    <Y>19.615</Y>
    <Z>2108</Z>
  </point>
  <point index="238">
    <X>18.067</X>
    <Y>68.617</Y>
    <Z>2092</Z>
  </point>
  <point index="239">
    <X>15.265</X>
    <Y>17.025</Y>
    <Z>2208</Z>
  </point>
  <point index="240">
    <X>52.965</X>
    <Y>65.791</Y>
    <Z>2296</Z>
  </point>
  <point index="241">
    <X>53.064</X>
    <Y>19.074</Y>
    <Z>2300</Z>
  </point>
  <point index="242">
    <X>106.932</X>
    <Y>51.797</Y>
    <Z>2048</Z>
  </point>
  <point index="243">
    <X>102.918</X>
    <Y>55.626</Y>
    <Z>2219</Z>
  </point>
  <point index="244">
    <X>53.914</X>
    <Y>21.451</Y>
    <Z>2264</Z>
  </point>
  <point index="245">
    <X>34.313</X>
    <Y>29.981</Y>
    <Z>2282</Z>
  </point>
  <point index="246">
    <X>60.570</X>
    <Y>7.459</Y>
    <Z>2024</Z>
  </point>
  <point index="247">
    <X>31.602</X>
    <Y>16.640</Y>
    <Z>2170</Z>
  </point>
  <point index="248">
    <X>24.407</X>
    <Y>76.219</Y>
    <Z>2258</Z>
  </point>
  <point index="249">
    <X>38.768</X>
    <Y>16.531</Y>
    <Z>2118</Z>
  </point>
  <point index="250">
    <X>88.404</X>
    <Y>61.377</Y>
    <Z>2090</Z>
  </point>
  <point index="251">
    <X>67.488</X>
    <Y>12.187</Y>
    <Z>2002</Z>
  </point>
  <point index="252">
    <X>76.196</X>
    <Y>21.630</Y>
    <Z>2234</Z>
  </point>
  <point index="253">
    <X>97.349</X>
    <Y>20.921</Y>
    <Z>2122</Z>
  </point>
  <point index="254">
    <X>48.598</X>
    <Y>26.033</Y>
    <Z>2099</Z>
  </point>
  <point index="255">
    <X>119.668</X>
    <Y>61.136</Y>
    <Z>2078</Z>
  </point>
  <point index="256">
    <X>26.077</X>
    <Y>29.079</Y>
    <Z>2119</Z>
  </point>
  <point index="257">
    <X>61.345</X>
    <Y>14.104</Y>
    <Z>2088</Z>
  </point>
  <point index="258">
    <X>55.013</X>
    <Y>53.883</Y>
    <Z>2219</Z>
  </point>
  <point index="259">
    <X>74.286</X>
    <Y>63.599</Y>
    <Z>2281</Z>
  </point>
  <point index="260">
    <X>14.671</X>
    <Y>56.256</Y>
    <Z>2233</Z>
  </point>
  <point index="261">
    <X>34.438</X>
    <Y>11.629</Y>
    <Z>2287</Z>
  </point>
  <point index="262">
    <X>107.490</X>
    <Y>28.609</Y>
    <Z>2002</Z>
  </point>
  <point index="263">
    <X>56.258</X>
    <Y>51.499</Y>
    <Z>2167</Z>
  </point>
  <point index="264">
    <X>64.121</X>
    <Y>15.953</Y>
    <Z>2282</Z>
  </point>
  <point index="265">
    <X>62.207</X>
    <Y>48.586</Y>
    <Z>2160</Z>
  </point>
  <point index="266">
    <X>105.285</X>
    <Y>49.568</Y>
    <Z>2185</Z>
  </point>
  <point index="267">
    <X>29.211</X>
    <Y>12.395</Y>
    <Z>2070</Z>
  </point>
  <point index="268">
    <X>39.698</X>
    <Y>29.069</Y>
    <Z>2076</Z>
  </point>
  <point index="269">
    <X>58.659</X>
    <Y>57.409</Y>
    <Z>2067</Z>
  </point>
  <point index="270">
    <X>8.590</X>
    <Y>28.454</Y>
    <Z>2098</Z>
  </point>
  <point index="271">
    <X>10.371</X>
    <Y>54.020</Y>
    <Z>2179</Z>
  </point>
  <point index="272">
    <X>107.749</X>
    <Y>32.096</Y>
    <Z>2010</Z>
  </point>
  <point index="273">
    <X>17.516</X>
    <Y>33.910</Y>
    <Z>2115</Z>
  </point>
  <point index="274">
    <X>21.015</X>
    <Y>47.527</Y>
    <Z>2061</Z>
  </point>
  <point index="275">
    <X>33.480</X>
    <Y>72.647</Y>
    <Z>2248</Z>
  </point>
  <point index="276">
    <X>53.725</X>
    <Y>15.465</Y>
    <Z>2272</Z>
  </point>
  <point index="277">
    <X>107.390</X>
    <Y>8.237</Y>
    <Z>2010</Z>
  </point>
  <point index="278">
    <X>74.569</X>
    <Y>30.716</Y>
    <Z>2293</Z>
  </point>
  <point index="279">
    <X>66.187</X>
    <Y>58.455</Y>
    <Z>2110</Z>
  </point>
  <point index="280">
    <X>95.520</X>
    <Y>59.519</Y>
    <Z>2198</Z>
  </point>
  <point index="281">
    <X>104.137</X>
    <Y>20.595</Y>
    <Z>2280</Z>
  </point>
  <point index="282">
    <X>104.522</X>
    <Y>37.917</Y>
    <Z>2248</Z>
  </point>
  <point index="283">
    <X>66.762</X>
    <Y>8.613</Y>
    <Z>2063</Z>
  </point>
  <point index="284">
    <X>106.688</X>
    <Y>77.524</Y>
    <Z>2069</Z>
  </point>
  <point index="285">
    <X>10.153</X>
    <Y>13.544</Y>
    <Z>2169</Z>
  </point>
  <point index="286">
    <X>39.340</X>
    <Y>62.854</Y>
    <Z>2092</Z>
  </point>
  <point index="287">
    <X>94.083</X>
    <Y>60.258</Y>
    <Z>2257</Z>
  </point>
  <point index="288">
    <X>99.631</X>
    <Y>34.759</Y>
    <Z>2027</Z>
  </point>
  <point index="289">
    <X>25.452</X>
    <Y>19.753</Y>
    <Z>2171</Z>
  </point>
  <point index="290">
    <X>103.137</X>
    <Y>40.039</Y>
    <Z>2237</Z>
  </point>
  <point index="291">
    <X>88.853</X>
    <Y>58.971</Y>
    <Z>2110</Z>
  </point>
  <point index="292">
    <X>29.614</X>
    <Y>21.257</Y>
    <Z>2087</Z>
  </point>
  <point index="293">
    <X>99.929</X>
    <Y>71.861</Y>
    <Z>2015</Z>
  </point>
  <point index="294">
    <X>102.073</X>
    <Y>20.292</Y>
    <Z>2148</Z>
  </point>
  <point index="295">
    <X>91.765</X>
    <Y>27.448</Y>
    <Z>2242</Z>
  </point>
  <point index="296">
    <X>63.325</X>
    <Y>48.655</Y>
    <Z>2252</Z>
  </point>
  <point index="297">
    <X>104.189</X>
    <Y>67.344</Y>
    <Z>2276</Z>
  </point>
  <point index="298">
    <X>106.627</X>
    <Y>78.715</Y>
    <Z>2074</Z>
  </point>
  <point index="299">
    <X>117.281</X>
    <Y>24.002</Y>
    <Z>2185</Z>
  </point>
  <point index="300">
    <X>11.025</X>
    <Y>33.299</Y>
    <Z>2208</Z>
  </point>
  <point index="301">
    <X>72.510</X>
    <Y>56.628</Y>
    <Z>2207</Z>
  </point>
  <point index="302">
    <X>112.094</X>
    <Y>14.712</Y>
    <Z>2190</Z>
  </point>
  <point index="303">
    <X>12.889</X>
    <Y>28.721</Y>
    <Z>2292</Z>
  </point>
  <point index="304">
    <X>74.315</X>
    <Y>16.157</Y>
    <Z>2282</Z>
  </point>
  <point index="305">
    <X>65.203</X>
    <Y>45.382</Y>
    <Z>2192</Z>
  </point>
  <point index="306">
    <X>20.243</X>
    <Y>30.835</Y>
    <Z>2002</Z>
  </point>
  <point index="307">
    <X>76.092</X>
    <Y>33.278</Y>
    <Z>2239</Z>
  </point>
  <point index="308">
    <X>23.833</X>
    <Y>32.588</Y>
    <Z>2294</Z>
  </point>
  <point index="309">
    <X>52.067</X>
    <Y>30.959</Y>
    <Z>2255</Z>
  </point>
  <point index="310">
    <X>69.547</X>
    <Y>66.236</Y>
    <Z>2084</Z>
  </point>
  <point index="311">
    <X>94.244</X>
    <Y>28.998</Y>
    <Z>2251</Z>
  </point>
  <point index="312">
    <X>102.979</X>
    <Y>6.403</Y>
    <Z>2224</Z>
  </point>
  <point index="313">
    <X>76.200</X>
    <Y>29.835</Y>
    <Z>2234</Z>
  </point>
  <point index="314">
    <X>99.906</X>
    <Y>32.164</Y>
    <Z>2016</Z>
  </point>
  <point index="315">
    <X>107.695</X>
    <Y>9.364</Y>
    <Z>2007</Z>
  </point>
  <point index="316">
    <X>70.968</X>
    <Y>13.361</Y>
    <Z>2143</Z>
  </point>
  <point index="317">
    <X>11.342</X>
    <Y>26.104</Y>
    <Z>2223</Z>
  </point>
  <point index="318">
    <X>33.541</X>
    <Y>68.992</Y>
    <Z>2250</Z>
  </point>
  <point index="319">
    <X>25.041</X>
    <Y>23.724</Y>
    <Z>2205</Z>
  </point>
  <point index="320">
    <X>22.034</X>
    <Y>51.664</Y>
    <Z>2145</Z>
  </point>
  <point index="321">
    <X>13.997</X>
    <Y>11.552</Y>
    <Z>2261</Z>
  </point>
  <point index="322">
    <X>92.994</X>
    <Y>60.691</Y>
    <Z>2297</Z>
  </point>
  <point index="323">
    <X>100.186</X>
    <Y>34.294</Y>
    <Z>2004</Z>
  </point>
  <point index="324">
    <X>10.627</X>
    <Y>55.685</Y>
    <Z>2190</Z>
  </point>
  <point index="325">
    <X>98.499</X>
    <Y>62.724</Y>
    <Z>2074</Z>
  </point>
  <point index="326">
    <X>74.405</X>
    <Y>48.898</Y>
    <Z>2286</Z>
  </point>
  <point index="327">
    <X>55.631</X>
    <Y>47.396</Y>
    <Z>2193</Z>
  </point>
  <point index="328">
    <X>30.555</X>
    <Y>29.427</Y>
    <Z>2126</Z>
  </point>
  <point index="329">
    <X>67.994</X>
    <Y>7.385</Y>
    <Z>2020</Z>
  </point>
  <point index="330">
    <X>95.882</X>
    <Y>66.634</Y>
    <Z>2183</Z>
  </point>
  <point index="331">
    <X>92.546</X>
    <Y>31.549</Y>
    <Z>2277</Z>
  </point>
  <point index="332">
    <X>69.326</X>
    <Y>11.340</Y>
    <Z>2075</Z>
  </point>
  <point index="333">
    <X>38.093</X>
    <Y>21.619</Y>
    <Z>2149</Z>
  </point>
  <point index="334">
    <X>26.441</X>
    <Y>16.909</Y>
    <Z>2089</Z>
  </point>
  <point index="335">
    <X>8.217</X>
    <Y>65.314</Y>
    <Z>2082</Z>
  </point>
  <point index="336">
    <X>101.173</X>
    <Y>53.882</Y>
    <Z>2074</Z>
  </point>
  <point index="337">
    <X>51.045</X>
    <Y>18.937</Y>
    <Z>2209</Z>
  </point>
  <point index="338">
    <X>114.558</X>
    <Y>17.133</Y>
    <Z>2292</Z>
  </point>
  <point index="339">
    <X>18.376</X>
    <Y>29.930</Y>
    <Z>2079</Z>
  </point>
  <point index="340">
    <X>38.246</X>
    <Y>53.236</Y>
    <Z>2142</Z>
  </point>
  <point index="341">
    <X>25.767</X>
    <Y>37.860</Y>
    <Z>2145</Z>
  </point>
  <point index="342">
    <X>60.604</X>
    <Y>57.254</Y>
    <Z>2027</Z>
  </point>
  <point index="343">
    <X>93.964</X>
    <Y>58.724</Y>
    <Z>2262</Z>
  </point>
  <point index="344">
    <X>94.665</X>
    <Y>59.771</Y>
    <Z>2233</Z>
  </point>
  <point index="345">
    <X>73.605</X>
    <Y>29.531</Y>
    <Z>2253</Z>
  </point>
  <point index="346">
    <X>75.706</X>
    <Y>35.340</Y>
    <Z>2256</Z>
  </point>
  <point index="347">
    <X>30.310</X>
    <Y>13.271</Y>
    <Z>2116</Z>
  </point>
  <point index="348">
    <X>20.652</X>
    <Y>23.631</Y>
    <Z>2030</Z>
  </point>
  <point index="349">
    <X>49.490</X>
    <Y>65.737</Y>
    <Z>2139</Z>
  </point>
  <point index="350">
    <X>116.850</X>
    <Y>15.428</Y>
    <Z>2205</Z>
  </point>
  <point index="351">
    <X>25.414</X>
    <Y>64.639</Y>
    <Z>2174</Z>
  </point>
  <point index="352">
    <X>28.501</X>
    <Y>38.698</Y>
    <Z>2041</Z>
  </point>
  <point index="353">
    <X>105.255</X>
    <Y>39.822</Y>
    <Z>2188</Z>
  </point>
  <point index="354">
    <X>12.143</X>
    <Y>26.482</Y>
    <Z>2259</Z>
  </point>
  <point index="355">
    <X>60.106</X>
    <Y>47.113</Y>
    <Z>2007</Z>
  </point>
  <point index="356">
    <X>24.734</X>
    <Y>30.521</Y>
    <Z>2231</Z>
  </point>
  <point index="357">
    <X>19.240</X>
    <Y>25.872</Y>
    <Z>2043</Z>
  </point>
  <point index="358">
    <X>29.914</X>
    <Y>57.279</Y>
    <Z>2100</Z>
  </point>
  <point index="359">
    <X>21.260</X>
    <Y>50.580</Y>
    <Z>2081</Z>
  </point>
  <point index="360">
    <X>101.361</X>
    <Y>56.202</Y>
    <Z>2089</Z>
  </point>
  <point index="361">
    <X>114.395</X>
    <Y>57.275</Y>
    <Z>2286</Z>
  </point>
  <point index="362">
    <X>26.785</X>
    <Y>54.304</Y>
    <Z>2061</Z>
  </point>
  <point index="363">
    <X>74.405</X>
    <Y>74.168</Y>
    <Z>2286</Z>
  </point>
  <point index="364">
    <X>21.023</X>
    <Y>77.833</Y>
    <Z>2061</Z>
  </point>
  <point index="365">
    <X>69.214</X>
    <Y>64.932</Y>
    <Z>2070</Z>
  </point>
  <point index="366">
    <X>27.682</X>
    <Y>38.565</Y>
    <Z>2007</Z>
  </point>
  <point index="367">
    <X>97.931</X>
    <Y>30.837</Y>
    <Z>2098</Z>
  </point>
  <point index="368">
    <X>56.248</X>
    <Y>51.349</Y>
    <Z>2168</Z>
  </point>
  <point index="369">
    <X>17.227</X>
    <Y>56.861</Y>
    <Z>2127</Z>
  </point>
  <point index="370">
    <X>119.588</X>
    <Y>17.499</Y>
    <Z>2081</Z>
  </point>
  <point index="371">
    <X>69.966</X>
    <Y>57.130</Y>
    <Z>2102</Z>
  </point>
  <point index="372">
    <X>30.970</X>
    <Y>8.666</Y>
    <Z>2143</Z>
  </point>
  <point index="373">
    <X>18.930</X>
    <Y>24.267</Y>
    <Z>2056</Z>
  </point>
  <point index="374">
    <X>62.334</X>
    <Y>75.594</Y>
    <Z>2170</Z>
  </point>
  <point index="375">
    <X>15.504</X>
    <Y>53.608</Y>
    <Z>2198</Z>
  </point>
  <point index="376">
    <X>35.104</X>
    <Y>49.391</Y>
    <Z>2284</Z>
  </point>
  <point index="377">
    <X>16.346</X>
    <Y>48.853</Y>
    <Z>2163</Z>
  </point>
  <point index="378">
    <X>32.575</X>
    <Y>69.058</Y>
    <Z>2210</Z>
  </point>
  <point index="379">
    <X>52.331</X>
    <Y>31.124</Y>
    <Z>2267</Z>
  </point>
  <point index="380">
    <X>108.451</X>
    <Y>36.940</Y>
    <Z>2039</Z>
  </point>
  <point index="381">
    <X>112.440</X>
    <Y>57.025</Y>
    <Z>2204</Z>
  </point>
  <point index="382">
    <X>47.678</X>
    <Y>60.340</Y>
    <Z>2057</Z>
  </point>
  <point index="383">
    <X>60.963</X>
    <Y>24.783</Y>
    <Z>2056</Z>
  </point>
  <point index="384">
    <X>87.674</X>
    <Y>22.644</Y>
    <Z>2057</Z>
  </point>
  <point index="385">
    <X>93.561</X>
    <Y>13.638</Y>
    <Z>2279</Z>
  </point>
  <point index="386">
    <X>64.304</X>
    <Y>74.231</Y>
    <Z>2267</Z>
  </point>
  <point index="387">
    <X>67.143</X>
    <Y>60.350</Y>
    <Z>2031</Z>
  </point>
  <point index="388">
    <X>58.366</X>
    <Y>51.579</Y>
    <Z>2080</Z>
  </point>
  <point index="389">
    <X>52.028</X>
    <Y>73.046</Y>
    <Z>2254</Z>
  </point>
  <point index="390">
    <X>28.102</X>
    <Y>65.167</Y>
    <Z>2024</Z>
  </point>
  <point index="391">
    <X>21.775</X>
    <Y>40.737</Y>
    <Z>2124</Z>
  </point>
  <point index="392">
    <X>113.538</X>
    <Y>24.623</Y>
    <Z>2250</Z>
  </point>
  <point index="393">
    <X>96.496</X>
    <Y>48.580</Y>
    <Z>2157</Z>
  </point>
  <point index="394">
    <X>113.326</X>
    <Y>47.686</Y>
    <Z>2241</Z>
  </point>
  <point index="395">
    <X>112.912</X>
    <Y>11.006</Y>
    <Z>2224</Z>
  </point>
  <point index="396">
    <X>34.204</X>
    <Y>23.151</Y>
    <Z>2278</Z>
  </point>
  <point index="397">
    <X>59.471</X>
    <Y>75.825</Y>
    <Z>2034</Z>
  </point>
  <point index="398">
    <X>65.994</X>
    <Y>44.457</Y>
    <Z>2126</Z>
  </point>
  <point index="399">
    <X>48.922</X>
    <Y>14.864</Y>
    <Z>2113</Z>
  </point>
  <point index="400">
    <X>59.032</X>
    <Y>59.304</Y>
    <Z>2052</Z>
  </point>
  <point index="401">
    <X>76.064</X>
    <Y>66.859</Y>
    <Z>2240</Z>
  </point>
  <point index="402">
    <X>22.291</X>
    <Y>12.175</Y>
    <Z>2167</Z>
  </point>
  <point index="403">
    <X>50.612</X>
    <Y>15.524</Y>
    <Z>2190</Z>
  </point>
  <point index="404">
    <X>88.293</X>
    <Y>60.968</Y>
    <Z>2085</Z>
  </point>
  <point index="405">
    <X>64.689</X>
    <Y>29.059</Y>
    <Z>2235</Z>
  </point>
  <point index="406">
    <X>51.154</X>
    <Y>26.984</Y>
    <Z>2214</Z>
  </point>
  <point index="407">
    <X>54.763</X>
    <Y>22.674</Y>
    <Z>2229</Z>
  </point>
  <point index="408">
    <X>24.948</X>
    <Y>22.341</Y>
    <Z>2213</Z>
  </point>
  <point index="409">
    <X>62.930</X>
    <Y>75.865</Y>
    <Z>2220</Z>
  </point>
  <point index="410">
    <X>103.571</X>
    <Y>24.694</Y>
    <Z>2273</Z>
  </point>
  <point index="411">
    <X>75.064</X>
    <Y>73.239</Y>
    <Z>2285</Z>
  </point>
  <point index="412">
    <X>8.975</X>
    <Y>21.817</Y>
    <Z>2116</Z>
  </point>
  <point index="413">
    <X>37.570</X>
    <Y>65.497</Y>
    <Z>2172</Z>
  </point>
  <point index="414">
    <X>112.706</X>
    <Y>53.139</Y>
    <Z>2215</Z>
  </point>
  <point index="415">
    <X>103.021</X>
    <Y>37.261</Y>
    <Z>2227</Z>
  </point>
  <point index="416">
    <X>91.147</X>
    <Y>70.773</Y>
    <Z>2214</Z>
  </point>
  <point index="417">
    <X>71.044</X>
    <Y>46.777</Y>
    <Z>2146</Z>
  </point>
  <point index="418">
    <X>16.883</X>
    <Y>10.489</Y>
    <Z>2141</Z>
  </point>
  <point index="419">
    <X>24.869</X>
    <Y>25.379</Y>
    <Z>2220</Z>
  </point>
  <point index="420">
    <X>8.789</X>
    <Y>20.365</Y>
    <Z>2107</Z>
  </point>
  <point index="421">
    <X>80.994</X>
    <Y>21.574</Y>
    <Z>2018</Z>
  </point>
  <point index="422">
    <X>60.454</X>
    <Y>33.269</Y>
    <Z>2014</Z>
  </point>
  <point index="423">
    <X>25.381</X>
    <Y>77.331</Y>
    <Z>2177</Z>
  </point>
  <point index="424">
    <X>22.841</X>
    <Y>28.233</Y>
    <Z>2212</Z>
  </point>
  <point index="425">
    <X>38.042</X>
    <Y>30.374</Y>
    <Z>2151</Z>
  </point>
  <point index="426">
    <X>102.827</X>
    <Y>65.163</Y>
    <Z>2211</Z>
  </point>
  <point index="427">
    <X>74.907</X>
    <Y>17.584</Y>
    <Z>2293</Z>
  </point>
  <point index="428">
    <X>98.489</X>
    <Y>28.586</Y>
    <Z>2075</Z>
  </point>
  <point index="429">
    <X>74.837</X>
    <Y>21.998</Y>
    <Z>2296</Z>
  </point>
  <point index="430">
    <X>97.784</X>
    <Y>51.608</Y>
    <Z>2104</Z>
  </point>
  <point index="431">
    <X>38.064</X>
    <Y>70.794</Y>
    <Z>2150</Z>
  </point>
  <point index="432">
    <X>51.499</X>
    <Y>20.096</Y>
    <Z>2230</Z>
  </point>
  <point index="433">
    <X>40.788</X>
    <Y>27.956</Y>
    <Z>2027</Z>
  </point>
  <point index="434">
    <X>24.748</X>
    <Y>67.469</Y>
    <Z>2230</Z>
  </point>
  <point index="435">
    <X>31.993</X>
    <Y>49.713</Y>
    <Z>2186</Z>
  </point>
  <point index="436">
    <X>111.117</X>
    <Y>29.644</Y>
    <Z>2150</Z>
  </point>
  <point index="437">
    <X>50.453</X>
    <Y>57.975</Y>
    <Z>2182</Z>
  </point>
  <point index="438">
    <X>75.951</X>
    <Y>50.111</Y>
    <Z>2245</Z>
  </point>
  <point index="439">
    <X>32.931</X>
    <Y>14.077</Y>
    <Z>2225</Z>
  </point>
  <point index="440">
    <X>33.379</X>
    <Y>12.131</Y>
    <Z>2243</Z>
  </point>
  <point index="441">
    <X>71.280</X>
    <Y>68.024</Y>
    <Z>2156</Z>
  </point>
  <point index="442">
    <X>15.333</X>
    <Y>38.178</Y>
    <Z>2206</Z>
  </point>
  <point index="443">
    <X>74.561</X>
    <Y>48.835</Y>
    <Z>2292</Z>
  </point>
  <point index="444">
    <X>114.814</X>
    <Y>23.286</Y>
    <Z>2297</Z>
  </point>
  <point index="445">
    <X>67.644</X>
    <Y>29.399</Y>
    <Z>2005</Z>
  </point>
  <point index="446">
    <X>24.248</X>
    <Y>63.093</Y>
    <Z>2271</Z>
  </point>
  <point index="447">
    <X>105.133</X>
    <Y>25.926</Y>
    <Z>2198</Z>
  </point>
  <point index="448">
    <X>56.260</X>
    <Y>62.658</Y>
    <Z>2167</Z>
  </point>
  <point index="449">
    <X>47.782</X>
    <Y>61.078</Y>
    <Z>2062</Z>
  </point>
  <point index="450">
    <X>19.286</X>
    <Y>10.943</Y>
    <Z>2041</Z>
  </point>
  <point index="451">
    <X>69.733</X>
    <Y>63.674</Y>
    <Z>2092</Z>
  </point>
  <point index="452">
    <X>66.820</X>
    <Y>15.978</Y>
    <Z>2058</Z>
  </point>
  <point index="453">
    <X>54.847</X>
    <Y>73.651</Y>
    <Z>2226</Z>
  </point>
  <point index="454">
    <X>93.700</X>
    <Y>51.032</Y>
    <Z>2273</Z>
  </point>
  <point index="455">
    <X>108.323</X>
    <Y>18.672</Y>
    <Z>2034</Z>
  </point>
  <point index="456">
    <X>88.983</X>
    <Y>52.806</Y>
    <Z>2116</Z>
  </point>
  <point index="457">
    <X>56.343</X>
    <Y>17.501</Y>
    <Z>2164</Z>
  </point>
  <point index="458">
    <X>60.442</X>
    <Y>68.550</Y>
    <Z>2013</Z>
  </point>
  <point index="459">
    <X>10.811</X>
    <Y>62.248</Y>
    <Z>2199</Z>
  </point>
  <point index="460">
    <X>33.133</X>
    <Y>70.409</Y>
    <Z>2233</Z>
  </point>
  <point index="461">
    <X>15.176</X>
    <Y>61.609</Y>
    <Z>2212</Z>
  </point>
  <point index="462">
    <X>101.901</X>
    <Y>78.879</Y>
    <Z>2134</Z>
  </point>
  <point index="463">
    <X>15.645</X>
    <Y>11.260</Y>
    <Z>2193</Z>
  </point>
  <point index="464">
    <X>19.457</X>
    <Y>54.129</Y>
    <Z>2034</Z>
  </point>
  <point index="465">
    <X>27.532</X>
    <Y>33.956</Y>
    <Z>2001</Z>
  </point>
  <point index="466">
    <X>26.384</X>
    <Y>40.140</Y>
    <Z>2094</Z>
  </point>
  <point index="467">
    <X>95.487</X>
    <Y>57.428</Y>
    <Z>2199</Z>
  </point>
  <point index="468">
    <X>104.560</X>
    <Y>27.688</Y>
    <Z>2245</Z>
  </point>
  <point index="469">
    <X>18.756</X>
    <Y>32.653</Y>
    <Z>2063</Z>
  </point>
  <point index="470">
    <X>23.674</X>
    <Y>28.253</Y>
    <Z>2281</Z>
  </point>
  <point index="471">
    <X>110.130</X>
    <Y>12.505</Y>
    <Z>2109</Z>
  </point>
  <point index="472">
    <X>19.701</X>
    <Y>16.794</Y>
    <Z>2024</Z>
  </point>
  <point index="473">
    <X>69.389</X>
    <Y>72.194</Y>
    <Z>2078</Z>
  </point>
  <point index="474">
    <X>87.529</X>
    <Y>67.268</Y>
    <Z>2050</Z>
  </point>
  <point index="475">
    <X>119.124</X>
    <Y>68.109</Y>
    <Z>2102</Z>
  </point>
  <point index="476">
    <X>67.573</X>
    <Y>28.905</Y>
    <Z>2002</Z>
  </point>
  <point index="477">
    <X>53.960</X>
    <Y>36.185</Y>
    <Z>2263</Z>
  </point>
  <point index="478">
    <X>89.722</X>
    <Y>25.510</Y>
    <Z>2149</Z>
  </point>
  <point index="479">
    <X>105.623</X>
    <Y>56.991</Y>
    <Z>2157</Z>
  </point>
  <point index="480">
    <X>53.701</X>
    <Y>30.622</Y>
    <Z>2273</Z>
  </point>
  <point index="481">
    <X>70.491</X>
    <Y>50.315</Y>
    <Z>2124</Z>
  </point>
  <point index="482">
    <X>31.486</X>
    <Y>61.896</Y>
    <Z>2165</Z>
  </point>
  <point index="483">
    <X>62.713</X>
    <Y>25.982</Y>
    <Z>2201</Z>
  </point>
  <point index="484">
    <X>120.643</X>
    <Y>60.982</Y>
    <Z>2034</Z>
  </point>
  <point index="485">
    <X>26.810</X>
    <Y>11.973</Y>
    <Z>2059</Z>
  </point>
  <point index="486">
    <X>102.039</X>
    <Y>33.769</Y>
    <Z>2146</Z>
  </point>
  <point index="487">
    <X>108.024</X>
    <Y>26.445</Y>
    <Z>2021</Z>
  </point>
  <point index="488">
    <X>96.647</X>
    <Y>58.354</Y>
    <Z>2151</Z>
  </point>
  <point index="489">
    <X>115.992</X>
    <Y>18.178</Y>
    <Z>2244</Z>
  </point>
  <point index="490">
    <X>40.042</X>
    <Y>20.202</Y>
    <Z>2061</Z>
  </point>
  <point index="491">
    <X>91.789</X>
    <Y>66.842</Y>
    <Z>2243</Z>
  </point>
  <point index="492">
    <X>94.215</X>
    <Y>50.194</Y>
    <Z>2252</Z>
  </point>
  <point index="493">
    <X>8.948</X>
    <Y>18.906</Y>
    <Z>2115</Z>
  </point>
  <point index="494">
    <X>36.262</X>
    <Y>61.582</Y>
    <Z>2231</Z>
  </point>
  <point index="495">
    <X>66.899</X>
    <Y>9.593</Y>
    <Z>2051</Z>
  </point>
  <point index="496">
    <X>26.743</X>
    <Y>22.294</Y>
    <Z>2064</Z>
  </point>
  <point index="497">
    <X>95.887</X>
    <Y>51.977</Y>
    <Z>2183</Z>
  </point>
  <point index="498">
    <X>11.526</X>
    <Y>18.816</Y>
    <Z>2231</Z>
  </point>
  <point index="499">
    <X>103.979</X>
    <Y>62.705</Y>
    <Z>2293</Z>
  </point>
  <point index="500">
    <X>39.994</X>
    <Y>17.650</Y>
    <Z>2063</Z>
  </point>
  <point index="501">
    <X>71.781</X>
    <Y>21.950</Y>
    <Z>2177</Z>
  </point>
  <point index="502">
    <X>109.911</X>
    <Y>53.927</Y>
    <Z>2099</Z>
  </point>
  <point index="503">
    <X>94.587</X>
    <Y>76.348</Y>
    <Z>2237</Z>
  </point>
  <point index="504">
    <X>16.821</X>
    <Y>52.074</Y>
    <Z>2144</Z>
  </point>
  <point index="505">
    <X>60.072</X>
    <Y>67.677</Y>
    <Z>2009</Z>
  </point>
  <point index="506">
    <X>92.683</X>
    <Y>20.830</Y>
    <Z>2283</Z>
  </point>
  <point index="507">
    <X>23.978</X>
    <Y>47.130</Y>
    <Z>2294</Z>
  </point>
  <point index="508">
    <X>113.903</X>
    <Y>70.811</Y>
    <Z>2265</Z>
  </point>
  <point index="509">
    <X>54.504</X>
    <Y>11.455</Y>
    <Z>2240</Z>
  </point>
  <point index="510">
    <X>103.955</X>
    <Y>39.648</Y>
    <Z>2295</Z>
  </point>
  <point index="511">
    <X>10.263</X>
    <Y>16.876</Y>
    <Z>2174</Z>
  </point>
  <point index="512">
    <X>64.939</X>
    <Y>77.658</Y>
    <Z>2214</Z>
  </point>
  <point index="513">
    <X>92.193</X>
    <Y>35.732</Y>
    <Z>2261</Z>
  </point>
  <point index="514">
    <X>48.762</X>
    <Y>67.178</Y>
    <Z>2106</Z>
  </point>
  <point index="515">
    <X>35.696</X>
    <Y>22.774</Y>
    <Z>2257</Z>
  </point>
  <point index="516">
    <X>115.576</X>
    <Y>56.218</Y>
    <Z>2262</Z>
  </point>
  <point index="517">
    <X>79.157</X>
    <Y>54.032</Y>
    <Z>2101</Z>
  </point>
  <point index="518">
    <X>64.601</X>
    <Y>26.469</Y>
    <Z>2242</Z>
  </point>
  <point index="519">
    <X>67.501</X>
    <Y>72.035</Y>
    <Z>2001</Z>
  </point>
  <point index="520">
    <X>16.318</X>
    <Y>50.699</Y>
    <Z>2165</Z>
  </point>
  <point index="521">
    <X>106.456</X>
    <Y>37.856</Y>
    <Z>2088</Z>
  </point>
  <point index="522">
    <X>38.455</X>
    <Y>23.486</Y>
    <Z>2132</Z>
  </point>
  <point index="523">
    <X>29.814</X>
    <Y>50.671</Y>
    <Z>2095</Z>
  </point>
  <point index="524">
    <X>93.636</X>
    <Y>23.826</Y>
    <Z>2276</Z>
  </point>
  <point index="525">
    <X>18.299</X>
    <Y>30.234</Y>
    <Z>2082</Z>
  </point>
  <point index="526">
    <X>59.298</X>
    <Y>51.684</Y>
    <Z>2041</Z>
  </point>
  <point index="527">
    <X>27.713</X>
    <Y>28.690</Y>
    <Z>2008</Z>
  </point>
  <point index="528">
    <X>16.725</X>
    <Y>13.104</Y>
    <Z>2148</Z>
  </point>
  <point index="529">
    <X>27.832</X>
    <Y>54.600</Y>
    <Z>2013</Z>
  </point>
  <point index="530">
    <X>108.391</X>
    <Y>23.671</Y>
    <Z>2036</Z>
  </point>
  <point index="531">
    <X>98.332</X>
    <Y>15.973</Y>
    <Z>2081</Z>
  </point>
  <point index="532">
    <X>69.791</X>
    <Y>45.361</Y>
    <Z>2094</Z>
  </point>
  <point index="533">
    <X>31.752</X>
    <Y>36.781</Y>
    <Z>2176</Z>
  </point>
  <point index="534">
    <X>28.713</X>
    <Y>16.620</Y>
    <Z>2050</Z>
  </point>
  <point index="535">
    <X>33.647</X>
    <Y>62.187</Y>
    <Z>2255</Z>
  </point>
  <point index="536">
    <X>110.029</X>
    <Y>27.788</Y>
    <Z>2104</Z>
  </point>
  <point index="537">
    <X>69.450</X>
    <Y>60.616</Y>
    <Z>2080</Z>
  </point>
  <point index="538">
    <X>73.881</X>
    <Y>15.210</Y>
    <Z>2264</Z>
  </point>
  <point index="539">
    <X>106.619</X>
    <Y>64.198</Y>
    <Z>2074</Z>
  </point>
  <point index="540">
    <X>25.603</X>
    <Y>78.382</Y>
    <Z>2159</Z>
  </point>
  <point index="541">
    <X>119.852</X>
    <Y>57.063</Y>
    <Z>2069</Z>
  </point>
  <point index="542">
    <X>103.882</X>
    <Y>6.735</Y>
    <Z>2299</Z>
  </point>
  <point index="543">
    <X>74.637</X>
    <Y>68.529</Y>
    <Z>2296</Z>
  </point>
  <point index="544">
    <X>118.829</X>
    <Y>66.464</Y>
    <Z>2116</Z>
  </point>
  <point index="545">
    <X>56.260</X>
    <Y>33.141</Y>
    <Z>2167</Z>
  </point>
  <point index="546">
    <X>116.035</X>
    <Y>53.001</Y>
    <Z>2242</Z>
  </point>
  <point index="547">
    <X>31.461</X>
    <Y>76.791</Y>
    <Z>2164</Z>
  </point>
  <point index="548">
    <X>95.245</X>
    <Y>22.827</Y>
    <Z>2209</Z>
  </point>
  <point index="549">
    <X>7.281</X>
    <Y>19.530</Y>
    <Z>2039</Z>
  </point>
  <point index="550">
    <X>28.128</X>
    <Y>30.951</Y>
    <Z>2025</Z>
  </point>
  <point index="551">
    <X>52.576</X>
    <Y>27.053</Y>
    <Z>2278</Z>
  </point>
  <point index="552">
    <X>47.273</X>
    <Y>60.977</Y>
    <Z>2039</Z>
  </point>
  <point index="553">
    <X>88.589</X>
    <Y>67.981</Y>
    <Z>2098</Z>
  </point>
  <point index="554">
    <X>27.348</X>
    <Y>58.734</Y>
    <Z>2014</Z>
  </point>
  <point index="555">
    <X>93.548</X>
    <Y>32.776</Y>
    <Z>2280</Z>
  </point>
  <point index="556">
    <X>31.565</X>
    <Y>53.171</Y>
    <Z>2168</Z>
  </point>
  <point index="557">
    <X>61.905</X>
    <Y>54.518</Y>
    <Z>2134</Z>
  </point>
  <point index="558">
    <X>59.409</X>
    <Y>53.213</Y>
    <Z>2036</Z>
  </point>
  <point index="559">
    <X>91.370</X>
    <Y>56.060</Y>
    <Z>2224</Z>
  </point>
  <point index="560">
    <X>60.500</X>
    <Y>58.058</Y>
    <Z>2018</Z>
  </point>
  <point index="561">
    <X>113.197</X>
    <Y>37.817</Y>
    <Z>2236</Z>
  </point>
  <point index="562">
    <X>24.269</X>
    <Y>70.566</Y>
    <Z>2269</Z>
  </point>
  <point index="563">
    <X>28.184</X>
    <Y>46.250</Y>
    <Z>2028</Z>
  </point>
  <point index="564">
    <X>15.210</X>
    <Y>31.069</Y>
    <Z>2211</Z>
  </point>
  <point index="565">
    <X>69.340</X>
    <Y>65.621</Y>
    <Z>2076</Z>
  </point>
  <point index="566">
    <X>88.849</X>
    <Y>58.174</Y>
    <Z>2110</Z>
  </point>
  <point index="567">
    <X>76.507</X>
    <Y>59.737</Y>
    <Z>2220</Z>
  </point>
  <point index="568">
    <X>26.966</X>
    <Y>56.436</Y>
    <Z>2046</Z>
  </point>
  <point index="569">
    <X>99.436</X>
    <Y>66.704</Y>
    <Z>2035</Z>
  </point>
  <point index="570">
    <X>95.084</X>
    <Y>10.838</Y>
    <Z>2216</Z>
  </point>
  <point index="571">
    <X>63.343</X>
    <Y>56.662</Y>
    <Z>2254</Z>
  </point>
  <point index="572">
    <X>90.106</X>
    <Y>58.086</Y>
    <Z>2167</Z>
  </point>
  <point index="573">
    <X>50.307</X>
    <Y>29.401</Y>
    <Z>2176</Z>
  </point>
  <point index="574">
    <X>27.860</X>
    <Y>27.673</Y>
    <Z>2014</Z>
  </point>
  <point index="575">
    <X>97.234</X>
    <Y>61.489</Y>
    <Z>2127</Z>
  </point>
  <point index="576">
    <X>116.060</X>
    <Y>62.672</Y>
    <Z>2241</Z>
  </point>
  <point index="577">
    <X>101.963</X>
    <Y>66.794</Y>
    <Z>2139</Z>
  </point>
  <point index="578">
    <X>12.889</X>
    <Y>60.047</Y>
    <Z>2292</Z>
  </point>
  <point index="579">
    <X>99.882</X>
    <Y>55.932</Y>
    <Z>2017</Z>
  </point>
  <point index="580">
    <X>105.936</X>
    <Y>53.946</Y>
    <Z>2131</Z>
  </point>
  <point index="581">
    <X>87.769</X>
    <Y>61.976</Y>
    <Z>2061</Z>
  </point>
  <point index="582">
    <X>90.420</X>
    <Y>60.562</Y>
    <Z>2181</Z>
  </point>
  <point index="583">
    <X>114.011</X>
    <Y>75.479</Y>
    <Z>2270</Z>
  </point>
  <point index="584">
    <X>25.146</X>
    <Y>50.346</Y>
    <Z>2197</Z>
  </point>
  <point index="585">
    <X>40.062</X>
    <Y>59.729</Y>
    <Z>2060</Z>
  </point>
  <point index="586">
    <X>51.726</X>
    <Y>60.104</Y>
    <Z>2240</Z>
  </point>
  <point index="587">
    <X>9.804</X>
    <Y>16.319</Y>
    <Z>2153</Z>
  </point>
  <point index="588">
    <X>65.524</X>
    <Y>70.379</Y>
    <Z>2165</Z>
  </point>
  <point index="589">
    <X>34.711</X>
    <Y>68.953</Y>
    <Z>2299</Z>
  </point>
  <point index="590">
    <X>58.092</X>
    <Y>27.262</Y>
    <Z>2091</Z>
  </point>
  <point index="591">
    <X>19.418</X>
    <Y>70.507</Y>
    <Z>2036</Z>
  </point>
  <point index="592">
    <X>57.077</X>
    <Y>21.188</Y>
    <Z>2133</Z>
  </point>
  <point index="593">
    <X>92.818</X>
    <Y>12.117</Y>
    <Z>2289</Z>
  </point>
  <point index="594">
    <X>56.223</X>
    <Y>57.985</Y>
    <Z>2169</Z>
  </point>
  <point index="595">
    <X>33.009</X>
    <Y>48.491</Y>
    <Z>2228</Z>
  </point>
  <point index="596">
    <X>12.853</X>
    <Y>52.175</Y>
    <Z>2291</Z>
  </point>
  <point index="597">
    <X>112.788</X>
    <Y>29.440</Y>
    <Z>2219</Z>
  </point>
  <point index="598">
    <X>61.079</X>
    <Y>26.377</Y>
    <Z>2066</Z>
  </point>
  <point index="599">
    <X>59.274</X>
    <Y>45.661</Y>
    <Z>2042</Z>
  </point>
  <point index="600">
    <X>97.609</X>
    <Y>24.151</Y>
    <Z>2111</Z>
  </point>
  <point index="601">
    <X>10.847</X>
    <Y>57.222</Y>
    <Z>2200</Z>
  </point>
  <point index="602">
    <X>100.225</X>
    <Y>76.653</Y>
    <Z>2002</Z>
  </point>
  <point index="603">
    <X>14.071</X>
    <Y>24.426</Y>
    <Z>2258</Z>
  </point>
  <point index="604">
    <X>114.917</X>
    <Y>32.839</Y>
    <Z>2292</Z>
  </point>
  <point index="605">
    <X>53.053</X>
    <Y>10.836</Y>
    <Z>2300</Z>
  </point>
  <point index="606">
    <X>98.146</X>
    <Y>7.990</Y>
    <Z>2089</Z>
  </point>
  <point index="607">
    <X>108.267</X>
    <Y>72.231</Y>
    <Z>2031</Z>
  </point>
  <point index="608">
    <X>60.062</X>
    <Y>67.308</Y>
    <Z>2009</Z>
  </point>
  <point index="609">
    <X>96.853</X>
    <Y>57.519</Y>
    <Z>2142</Z>
  </point>
  <point index="610">
    <X>29.870</X>
    <Y>52.484</Y>
    <Z>2098</Z>
  </point>
  <point index="611">
    <X>6.589</X>
    <Y>61.593</Y>
    <Z>2008</Z>
  </point>
  <point index="612">
    <X>16.938</X>
    <Y>27.390</Y>
    <Z>2139</Z>
  </point>
  <point index="613">
    <X>33.649</X>
    <Y>53.069</Y>
    <Z>2255</Z>
  </point>
  <point index="614">
    <X>66.361</X>
    <Y>35.969</Y>
    <Z>2096</Z>
  </point>
  <point index="615">
    <X>70.549</X>
    <Y>24.815</Y>
    <Z>2126</Z>
  </point>
  <point index="616">
    <X>105.700</X>
    <Y>65.803</Y>
    <Z>2151</Z>
  </point>
  <point index="617">
    <X>17.694</X>
    <Y>35.557</Y>
    <Z>2108</Z>
  </point>
  <point index="618">
    <X>69.375</X>
    <Y>26.665</Y>
    <Z>2077</Z>
  </point>
  <point index="619">
    <X>68.599</X>
    <Y>35.829</Y>
    <Z>2045</Z>
  </point>
  <point index="620">
    <X>68.127</X>
    <Y>74.881</Y>
    <Z>2025</Z>
  </point>
  <point index="621">
    <X>48.142</X>
    <Y>68.599</Y>
    <Z>2078</Z>
  </point>
  <point index="622">
    <X>102.866</X>
    <Y>20.942</Y>
    <Z>2214</Z>
  </point>
  <point index="623">
    <X>57.222</X>
    <Y>8.518</Y>
    <Z>2127</Z>
  </point>
  <point index="624">
    <X>65.219</X>
    <Y>77.983</Y>
    <Z>2191</Z>
  </point>
  <point index="625">
    <X>115.655</X>
    <Y>30.436</Y>
    <Z>2259</Z>
  </point>
  <point index="626">
    <X>95.212</X>
    <Y>32.065</Y>
    <Z>2211</Z>
  </point>
  <point index="627">
    <X>112.384</X>
    <Y>11.193</Y>
    <Z>2202</Z>
  </point>
  <point index="628">
    <X>106.653</X>
    <Y>69.012</Y>
    <Z>2072</Z>
  </point>
  <point index="629">
    <X>29.050</X>
    <Y>48.761</Y>
    <Z>2064</Z>
  </point>
  <point index="630">
    <X>102.460</X>
    <Y>59.613</Y>
    <Z>2180</Z>
  </point>
  <point index="631">
    <X>62.893</X>
    <Y>65.204</Y>
    <Z>2216</Z>
  </point>
  <point index="632">
    <X>108.744</X>
    <Y>66.148</Y>
    <Z>2051</Z>
  </point>
  <point index="633">
    <X>51.599</X>
    <Y>31.019</Y>
    <Z>2234</Z>
  </point>
  <point index="634">
    <X>67.901</X>
    <Y>55.853</Y>
    <Z>2016</Z>
  </point>
  <point index="635">
    <X>93.028</X>
    <Y>64.119</Y>
    <Z>2299</Z>
  </point>
  <point index="636">
    <X>69.403</X>
    <Y>17.196</Y>
    <Z>2078</Z>
  </point>
  <point index="637">
    <X>32.259</X>
    <Y>22.701</Y>
    <Z>2197</Z>
  </point>
  <point index="638">
    <X>11.083</X>
    <Y>30.274</Y>
    <Z>2211</Z>
  </point>
  <point index="639">
    <X>10.822</X>
    <Y>18.646</Y>
    <Z>2199</Z>
  </point>
  <point index="640">
    <X>19.636</X>
    <Y>9.358</Y>
    <Z>2027</Z>
  </point>
  <point index="641">
    <X>25.747</X>
    <Y>24.401</Y>
    <Z>2147</Z>
  </point>
  <point index="642">
    <X>13.159</X>
    <Y>61.186</Y>
    <Z>2296</Z>
  </point>
  <point index="643">
    <X>78.555</X>
    <Y>26.844</Y>
    <Z>2128</Z>
  </point>
  <point index="644">
    <X>64.720</X>
    <Y>63.296</Y>
    <Z>2232</Z>
  </point>
  <point index="645">
    <X>31.931</X>
    <Y>24.247</Y>
    <Z>2183</Z>
  </point>
  <point index="646">
    <X>74.957</X>
    <Y>33.736</Y>
    <Z>2290</Z>
  </point>
  <point index="647">
    <X>72.446</X>
    <Y>16.410</Y>
    <Z>2205</Z>
  </point>
  <point index="648">
    <X>92.143</X>
    <Y>12.280</Y>
    <Z>2259</Z>
  </point>
  <point index="649">
    <X>94.209</X>
    <Y>14.300</Y>
    <Z>2252</Z>
  </point>
  <point index="650">
    <X>11.819</X>
    <Y>70.218</Y>
    <Z>2244</Z>
  </point>
  <point index="651">
    <X>12.217</X>
    <Y>17.253</Y>
    <Z>2262</Z>
  </point>
  <point index="652">
    <X>34.449</X>
    <Y>18.027</Y>
    <Z>2288</Z>
  </point>
  <point index="653">
    <X>90.573</X>
    <Y>67.839</Y>
    <Z>2188</Z>
  </point>
  <point index="654">
    <X>61.618</X>
    <Y>66.722</Y>
    <Z>2111</Z>
  </point>
  <point index="655">
    <X>32.241</X>
    <Y>66.666</Y>
    <Z>2196</Z>
  </point>
  <point index="656">
    <X>8.084</X>
    <Y>56.316</Y>
    <Z>2075</Z>
  </point>
  <point index="657">
    <X>109.664</X>
    <Y>67.380</Y>
    <Z>2089</Z>
  </point>
  <point index="658">
    <X>59.136</X>
    <Y>60.415</Y>
    <Z>2048</Z>
  </point>
  <point index="659">
    <X>61.009</X>
    <Y>46.462</Y>
    <Z>2060</Z>
  </point>
  <point index="660">
    <X>116.736</X>
    <Y>73.302</Y>
    <Z>2210</Z>
  </point>
  <point index="661">
    <X>16.878</X>
    <Y>77.061</Y>
    <Z>2141</Z>
  </point>
  <point index="662">
    <X>64.314</X>
    <Y>13.188</Y>
    <Z>2266</Z>
  </point>
  <point index="663">
    <X>16.294</X>
    <Y>31.885</Y>
    <Z>2166</Z>
  </point>
  <point index="664">
    <X>106.681</X>
    <Y>44.737</Y>
    <Z>2069</Z>
  </point>
  <point index="665">
    <X>11.115</X>
    <Y>33.554</Y>
    <Z>2212</Z>
  </point>
  <point index="666">
    <X>7.836</X>
    <Y>27.086</Y>
    <Z>2064</Z>
  </point>
  <point index="667">
    <X>103.209</X>
    <Y>48.291</Y>
    <Z>2243</Z>
  </point>
  <point index="668">
    <X>86.589</X>
    <Y>23.216</Y>
    <Z>2008</Z>
  </point>
  <point index="669">
    <X>53.600</X>
    <Y>12.985</Y>
    <Z>2278</Z>
  </point>
  <point index="670">
    <X>20.632</X>
    <Y>30.524</Y>
    <Z>2029</Z>
  </point>
  <point index="671">
    <X>25.271</X>
    <Y>63.872</Y>
    <Z>2186</Z>
  </point>
  <point index="672">
    <X>78.847</X>
    <Y>29.117</Y>
    <Z>2115</Z>
  </point>
  <point index="673">
    <X>66.612</X>
    <Y>16.442</Y>
    <Z>2075</Z>
  </point>
  <point index="674">
    <X>114.464</X>
    <Y>73.276</Y>
    <Z>2288</Z>
  </point>
  <point index="675">
    <X>64.089</X>
    <Y>46.012</Y>
    <Z>2284</Z>
  </point>
  <point index="676">
    <X>15.478</X>
    <Y>35.033</Y>
    <Z>2200</Z>
  </point>
  <point index="677">
    <X>90.853</X>
    <Y>32.443</Y>
    <Z>2201</Z>
  </point>
  <point index="678">
    <X>97.828</X>
    <Y>31.575</Y>
    <Z>2102</Z>
  </point>
  <point index="679">
    <X>47.368</X>
    <Y>61.031</Y>
    <Z>2043</Z>
  </point>
  <point index="680">
    <X>25.483</X>
    <Y>11.939</Y>
    <Z>2169</Z>
  </point>
  <point index="681">
    <X>106.428</X>
    <Y>48.034</Y>
    <Z>2090</Z>
  </point>
  <point index="682">
    <X>64.534</X>
    <Y>8.672</Y>
    <Z>2247</Z>
  </point>
  <point index="683">
    <X>55.980</X>
    <Y>8.702</Y>
    <Z>2179</Z>
  </point>
  <point index="684">
    <X>7.190</X>
    <Y>21.414</Y>
    <Z>2035</Z>
  </point>
  <point index="685">
    <X>26.807</X>
    <Y>72.900</Y>
    <Z>2059</Z>
  </point>
  <point index="686">
    <X>102.172</X>
    <Y>64.670</Y>
    <Z>2157</Z>
  </point>
  <point index="687">
    <X>22.144</X>
    <Y>12.615</Y>
    <Z>2154</Z>
  </point>
  <point index="688">
    <X>105.308</X>
    <Y>52.221</Y>
    <Z>2183</Z>
  </point>
  <point index="689">
    <X>38.364</X>
    <Y>64.270</Y>
    <Z>2137</Z>
  </point>
  <point index="690">
    <X>36.999</X>
    <Y>15.681</Y>
    <Z>2198</Z>
  </point>
  <point index="691">
    <X>38.820</X>
    <Y>18.703</Y>
    <Z>2116</Z>
  </point>
  <point index="692">
    <X>88.378</X>
    <Y>56.372</Y>
    <Z>2089</Z>
  </point>
  <point index="693">
    <X>19.903</X>
    <Y>62.947</Y>
    <Z>2016</Z>
  </point>
  <point index="694">
    <X>117.228</X>
    <Y>55.706</Y>
    <Z>2188</Z>
  </point>
  <point index="695">
    <X>106.292</X>
    <Y>13.851</Y>
    <Z>2101</Z>
  </point>
  <point index="696">
    <X>26.428</X>
    <Y>10.495</Y>
    <Z>2090</Z>
  </point>
  <point index="697">
    <X>70.287</X>
    <Y>9.187</Y>
    <Z>2115</Z>
  </point>
  <point index="698">
    <X>62.297</X>
    <Y>17.167</Y>
    <Z>2167</Z>
  </point>
  <point index="699">
    <X>22.770</X>
    <Y>40.488</Y>
    <Z>2206</Z>
  </point>
  <point index="700">
    <X>90.849</X>
    <Y>13.056</Y>
    <Z>2200</Z>
  </point>
  <point index="701">
    <X>29.808</X>
    <Y>26.043</Y>
    <Z>2095</Z>
  </point>
  <point index="702">
    <X>107.569</X>
    <Y>28.841</Y>
    <Z>2002</Z>
  </point>
  <point index="703">
    <X>33.742</X>
    <Y>13.755</Y>
    <Z>2258</Z>
  </point>
  <point index="704">
    <X>61.063</X>
    <Y>29.869</Y>
    <Z>2065</Z>
  </point>
  <point index="705">
    <X>73.510</X>
    <Y>21.097</Y>
    <Z>2249</Z>
  </point>
  <point index="706">
    <X>23.744</X>
    <Y>63.493</Y>
    <Z>2287</Z>
  </point>
  <point index="707">
    <X>59.417</X>
    <Y>73.255</Y>
    <Z>2036</Z>
  </point>
  <point index="708">
    <X>103.313</X>
    <Y>34.473</Y>
    <Z>2251</Z>
  </point>
  <point index="709">
    <X>41.304</X>
    <Y>61.385</Y>
    <Z>2004</Z>
  </point>
  <point index="710">
    <X>100.558</X>
    <Y>49.825</Y>
    <Z>2023</Z>
  </point>
  <point index="711">
    <X>99.157</X>
    <Y>11.964</Y>
    <Z>2047</Z>
  </point>
  <point index="712">
    <X>103.551</X>
    <Y>17.824</Y>
    <Z>2271</Z>
  </point>
  <point index="713">
    <X>113.449</X>
    <Y>10.119</Y>
    <Z>2246</Z>
  </point>
  <point index="714">
    <X>118.607</X>
    <Y>26.062</Y>
    <Z>2126</Z>
  </point>
  <point index="715">
    <X>16.272</X>
    <Y>76.065</Y>
    <Z>2167</Z>
  </point>
  <point index="716">
    <X>109.758</X>
    <Y>53.270</Y>
    <Z>2093</Z>
  </point>
  <point index="717">
    <X>56.457</X>
    <Y>53.247</Y>
    <Z>2159</Z>
  </point>
  <point index="718">
    <X>102.925</X>
    <Y>48.341</Y>
    <Z>2219</Z>
  </point>
  <point index="719">
    <X>13.562</X>
    <Y>11.258</Y>
    <Z>2279</Z>
  </point>
  <point index="720">
    <X>11.585</X>
    <Y>26.768</Y>
    <Z>2234</Z>
  </point>
  <point index="721">
    <X>102.213</X>
    <Y>27.623</Y>
    <Z>2160</Z>
  </point>
  <point index="722">
    <X>67.205</X>
    <Y>53.929</Y>
    <Z>2026</Z>
  </point>
  <point index="723">
    <X>113.765</X>
    <Y>54.575</Y>
    <Z>2259</Z>
  </point>
  <point index="724">
    <X>31.085</X>
    <Y>66.028</Y>
    <Z>2148</Z>
  </point>
  <point index="725">
    <X>101.097</X>
    <Y>56.648</Y>
    <Z>2067</Z>
  </point>
  <point index="726">
    <X>62.945</X>
    <Y>73.775</Y>
    <Z>2221</Z>
  </point>
  <point index="727">
    <X>51.747</X>
    <Y>51.049</Y>
    <Z>2241</Z>
  </point>
  <point index="728">
    <X>106.111</X>
    <Y>71.546</Y>
    <Z>2117</Z>
  </point>
  <point index="729">
    <X>57.179</X>
    <Y>68.216</Y>
    <Z>2129</Z>
  </point>
  <point index="730">
    <X>27.025</X>
    <Y>59.294</Y>
    <Z>2041</Z>
  </point>
  <point index="731">
    <X>100.739</X>
    <Y>15.090</Y>
    <Z>2038</Z>
  </point>
  <point index="732">
    <X>103.493</X>
    <Y>59.533</Y>
    <Z>2266</Z>
  </point>
  <point index="733">
    <X>70.233</X>
    <Y>25.740</Y>
    <Z>2113</Z>
  </point>
  <point index="734">
    <X>104.856</X>
    <Y>46.292</Y>
    <Z>2221</Z>
  </point>
  <point index="735">
    <X>34.077</X>
    <Y>30.458</Y>
    <Z>2272</Z>
  </point>
  <point index="736">
    <X>104.544</X>
    <Y>34.670</Y>
    <Z>2247</Z>
  </point>
  <point index="737">
    <X>99.676</X>
    <Y>32.781</Y>
    <Z>2025</Z>
  </point>
  <point index="738">
    <X>24.170</X>
    <Y>6.921</Y>
    <Z>2278</Z>
  </point>
  <point index="739">
    <X>9.964</X>
    <Y>29.259</Y>
    <Z>2160</Z>
  </point>
  <point index="740">
    <X>99.695</X>
    <Y>51.060</Y>
    <Z>2024</Z>
  </point>
  <point index="741">
    <X>49.534</X>
    <Y>56.704</Y>
    <Z>2141</Z>
  </point>
  <point index="742">
    <X>74.725</X>
    <Y>48.557</Y>
    <Z>2299</Z>
  </point>
  <point index="743">
    <X>34.878</X>
    <Y>10.505</Y>
    <Z>2294</Z>
  </point>
  <point index="744">
    <X>33.912</X>
    <Y>63.873</Y>
    <Z>2266</Z>
  </point>
  <point index="745">
    <X>105.577</X>
    <Y>69.852</Y>
    <Z>2161</Z>
  </point>
  <point index="746">
    <X>62.094</X>
    <Y>7.788</Y>
    <Z>2150</Z>
  </point>
  <point index="747">
    <X>53.697</X>
    <Y>32.597</Y>
    <Z>2273</Z>
  </point>
  <point index="748">
    <X>18.874</X>
    <Y>63.944</Y>
    <Z>2059</Z>
  </point>
  <point index="749">
    <X>50.036</X>
    <Y>17.096</Y>
    <Z>2164</Z>
  </point>
  <point index="750">
    <X>52.784</X>
    <Y>27.624</Y>
    <Z>2288</Z>
  </point>
  <point index="751">
    <X>23.467</X>
    <Y>27.518</Y>
    <Z>2264</Z>
  </point>
  <point index="752">
    <X>73.912</X>
    <Y>50.487</Y>
    <Z>2266</Z>
  </point>
  <point index="753">
    <X>74.058</X>
    <Y>75.010</Y>
    <Z>2272</Z>
  </point>
  <point index="754">
    <X>29.678</X>
    <Y>7.218</Y>
    <Z>2090</Z>
  </point>
  <point index="755">
    <X>76.711</X>
    <Y>14.278</Y>
    <Z>2211</Z>
  </point>
  <point index="756">
    <X>8.299</X>
    <Y>22.628</Y>
    <Z>2085</Z>
  </point>
  <point index="757">
    <X>78.060</X>
    <Y>25.738</Y>
    <Z>2150</Z>
  </point>
  <point index="758">
    <X>101.698</X>
    <Y>57.987</Y>
    <Z>2117</Z>
  </point>
  <point index="759">
    <X>94.320</X>
    <Y>63.157</Y>
    <Z>2248</Z>
  </point>
  <point index="760">
    <X>56.881</X>
    <Y>29.580</Y>
    <Z>2141</Z>
  </point>
  <point index="761">
    <X>113.434</X>
    <Y>63.937</Y>
    <Z>2246</Z>
  </point>
  <point index="762">
    <X>20.864</X>
    <Y>9.346</Y>
    <Z>2048</Z>
  </point>
  <point index="763">
    <X>37.081</X>
    <Y>67.851</Y>
    <Z>2194</Z>
  </point>
  <point index="764">
    <X>92.204</X>
    <Y>26.444</Y>
    <Z>2261</Z>
  </point>
  <point index="765">
    <X>76.448</X>
    <Y>34.808</Y>
    <Z>2223</Z>
  </point>
  <point index="766">
    <X>65.379</X>
    <Y>57.324</Y>
    <Z>2177</Z>
  </point>
  <point index="767">
    <X>17.486</X>
    <Y>62.665</Y>
    <Z>2116</Z>
  </point>
  <point index="768">
    <X>67.429</X>
    <Y>21.604</Y>
    <Z>2007</Z>
  </point>
  <point index="769">
    <X>69.272</X>
    <Y>73.349</Y>
    <Z>2073</Z>
  </point>
  <point index="770">
    <X>88.785</X>
    <Y>60.375</Y>
    <Z>2107</Z>
  </point>
  <point index="771">
    <X>22.480</X>
    <Y>46.200</Y>
    <Z>2182</Z>
  </point>
  <point index="772">
    <X>23.963</X>
    <Y>29.529</Y>
    <Z>2295</Z>
  </point>
  <point index="773">
    <X>100.186</X>
    <Y>55.424</Y>
    <Z>2004</Z>
  </point>
  <point index="774">
    <X>108.983</X>
    <Y>76.056</Y>
    <Z>2061</Z>
  </point>
  <point index="775">
    <X>11.208</X>
    <Y>71.205</Y>
    <Z>2217</Z>
  </point>
  <point index="776">
    <X>55.534</X>
    <Y>64.417</Y>
    <Z>2197</Z>
  </point>
  <point index="777">
    <X>92.893</X>
    <Y>58.285</Y>
    <Z>2293</Z>
  </point>
  <point index="778">
    <X>28.769</X>
    <Y>58.503</Y>
    <Z>2052</Z>
  </point>
  <point index="779">
    <X>13.283</X>
    <Y>35.733</Y>
    <Z>2291</Z>
  </point>
  <point index="780">
    <X>22.970</X>
    <Y>48.922</Y>
    <Z>2223</Z>
  </point>
  <point index="781">
    <X>81.143</X>
    <Y>24.025</Y>
    <Z>2011</Z>
  </point>
  <point index="782">
    <X>22.432</X>
    <Y>66.498</Y>
    <Z>2178</Z>
  </point>
  <point index="783">
    <X>71.282</X>
    <Y>9.548</Y>
    <Z>2156</Z>
  </point>
  <point index="784">
    <X>33.023</X>
    <Y>31.788</Y>
    <Z>2229</Z>
  </point>
  <point index="785">
    <X>99.482</X>
    <Y>14.757</Y>
    <Z>2033</Z>
  </point>
  <point index="786">
    <X>64.566</X>
    <Y>74.686</Y>
    <Z>2245</Z>
  </point>
  <point index="787">
    <X>110.474</X>
    <Y>72.577</Y>
    <Z>2123</Z>
  </point>
  <point index="788">
    <X>94.910</X>
    <Y>71.349</Y>
    <Z>2223</Z>
  </point>
  <point index="789">
    <X>36.941</X>
    <Y>33.651</Y>
    <Z>2201</Z>
  </point>
  <point index="790">
    <X>111.144</X>
    <Y>12.922</Y>
    <Z>2151</Z>
  </point>
  <point index="791">
    <X>54.122</X>
    <Y>18.195</Y>
    <Z>2256</Z>
  </point>
  <point index="792">
    <X>40.299</X>
    <Y>57.808</Y>
    <Z>2049</Z>
  </point>
  <point index="793">
    <X>94.815</X>
    <Y>29.532</Y>
    <Z>2227</Z>
  </point>
  <point index="794">
    <X>21.270</X>
    <Y>56.718</Y>
    <Z>2082</Z>
  </point>
  <point index="795">
    <X>93.058</X>
    <Y>59.982</Y>
    <Z>2300</Z>
  </point>
  <point index="796">
    <X>54.003</X>
    <Y>14.355</Y>
    <Z>2261</Z>
  </point>
  <point index="797">
    <X>12.060</X>
    <Y>22.030</Y>
    <Z>2255</Z>
  </point>
  <point index="798">
    <X>22.291</X>
    <Y>46.525</Y>
    <Z>2167</Z>
  </point>
  <point index="799">
    <X>110.504</X>
    <Y>37.232</Y>
    <Z>2124</Z>
  </point>
  <point index="800">
    <X>26.578</X>
    <Y>61.891</Y>
    <Z>2078</Z>
  </point>
  <point index="801">
    <X>66.453</X>
    <Y>32.359</Y>
    <Z>2088</Z>
  </point>
  <point index="802">
    <X>105.374</X>
    <Y>16.888</Y>
    <Z>2178</Z>
  </point>
  <point index="803">
    <X>68.417</X>
    <Y>55.542</Y>
    <Z>2037</Z>
  </point>
  <point index="804">
    <X>69.839</X>
    <Y>49.608</Y>
    <Z>2096</Z>
  </point>
  <point index="805">
    <X>29.157</X>
    <Y>45.907</Y>
    <Z>2068</Z>
  </point>
  <point index="806">
    <X>17.940</X>
    <Y>78.097</Y>
    <Z>2097</Z>
  </point>
  <point index="807">
    <X>105.330</X>
    <Y>53.811</Y>
    <Z>2181</Z>
  </point>
  <point index="808">
    <X>79.570</X>
    <Y>25.182</Y>
    <Z>2082</Z>
  </point>
  <point index="809">
    <X>71.712</X>
    <Y>28.709</Y>
    <Z>2174</Z>
  </point>
  <point index="810">
    <X>30.555</X>
    <Y>70.258</Y>
    <Z>2126</Z>
  </point>
  <point index="811">
    <X>66.646</X>
    <Y>11.727</Y>
    <Z>2072</Z>
  </point>
  <point index="812">
    <X>61.042</X>
    <Y>12.333</Y>
    <Z>2063</Z>
  </point>
  <point index="813">
    <X>11.530</X>
    <Y>52.720</Y>
    <Z>2231</Z>
  </point>
  <point index="814">
    <X>39.765</X>
    <Y>58.958</Y>
    <Z>2073</Z>
  </point>
  <point index="815">
    <X>71.269</X>
    <Y>36.672</Y>
    <Z>2156</Z>
  </point>
  <point index="816">
    <X>26.197</X>
    <Y>59.215</Y>
    <Z>2109</Z>
  </point>
  <point index="817">
    <X>57.021</X>
    <Y>64.416</Y>
    <Z>2135</Z>
  </point>
  <point index="818">
    <X>77.647</X>
    <Y>53.744</Y>
    <Z>2169</Z>
  </point>
  <point index="819">
    <X>16.772</X>
    <Y>30.976</Y>
    <Z>2146</Z>
  </point>
  <point index="820">
    <X>102.921</X>
    <Y>49.632</Y>
    <Z>2219</Z>
  </point>
  <point index="821">
    <X>106.229</X>
    <Y>49.661</Y>
    <Z>2107</Z>
  </point>
  <point index="822">
    <X>105.987</X>
    <Y>18.993</Y>
    <Z>2127</Z>
  </point>
  <point index="823">
    <X>75.708</X>
    <Y>21.303</Y>
    <Z>2256</Z>
  </point>
  <point index="824">
    <X>33.335</X>
    <Y>61.775</Y>
    <Z>2242</Z>
  </point>
  <point index="825">
    <X>28.523</X>
    <Y>38.527</Y>
    <Z>2042</Z>
  </point>
  <point index="826">
    <X>67.581</X>
    <Y>62.761</Y>
    <Z>2003</Z>
  </point>
  <point index="827">
    <X>119.539</X>
    <Y>65.761</Y>
    <Z>2083</Z>
  </point>
  <point index="828">
    <X>100.305</X>
    <Y>57.131</Y>
    <Z>2002</Z>
  </point>
  <point index="829">
    <X>109.014</X>
    <Y>26.410</Y>
    <Z>2062</Z>
  </point>
  <point index="830">
    <X>94.451</X>
    <Y>56.618</Y>
    <Z>2242</Z>
  </point>
  <point index="831">
    <X>53.348</X>
    <Y>12.167</Y>
    <Z>2288</Z>
  </point>
  <point index="832">
    <X>17.750</X>
    <Y>30.053</Y>
    <Z>2105</Z>
  </point>
  <point index="833">
    <X>103.442</X>
    <Y>71.514</Y>
    <Z>2262</Z>
  </point>
  <point index="834">
    <X>100.193</X>
    <Y>58.006</Y>
    <Z>2004</Z>
  </point>
  <point index="835">
    <X>57.295</X>
    <Y>11.708</Y>
    <Z>2124</Z>
  </point>
  <point index="836">
    <X>47.815</X>
    <Y>21.998</Y>
    <Z>2063</Z>
  </point>
  <point index="837">
    <X>55.576</X>
    <Y>51.659</Y>
    <Z>2195</Z>
  </point>
  <point index="838">
    <X>60.584</X>
    <Y>33.757</Y>
    <Z>2025</Z>
  </point>
  <point index="839">
    <X>111.482</X>
    <Y>21.810</Y>
    <Z>2165</Z>
  </point>
  <point index="840">
    <X>105.837</X>
    <Y>33.548</Y>
    <Z>2139</Z>
  </point>
  <point index="841">
    <X>78.309</X>
    <Y>20.483</Y>
    <Z>2139</Z>
  </point>
  <point index="842">
    <X>24.915</X>
    <Y>32.954</Y>
    <Z>2216</Z>
  </point>
  <point index="843">
    <X>101.783</X>
    <Y>55.280</Y>
    <Z>2124</Z>
  </point>
  <point index="844">
    <X>102.884</X>
    <Y>49.102</Y>
    <Z>2216</Z>
  </point>
  <point index="845">
    <X>21.392</X>
    <Y>54.694</Y>
    <Z>2092</Z>
  </point>
  <point index="846">
    <X>113.686</X>
    <Y>73.223</Y>
    <Z>2256</Z>
  </point>
  <point index="847">
    <X>32.300</X>
    <Y>65.782</Y>
    <Z>2199</Z>
  </point>
  <point index="848">
    <X>17.566</X>
    <Y>23.869</Y>
    <Z>2113</Z>
  </point>
  <point index="849">
    <X>33.028</X>
    <Y>71.839</Y>
    <Z>2229</Z>
  </point>
  <point index="850">
    <X>76.377</X>
    <Y>49.682</Y>
    <Z>2226</Z>
  </point>
  <point index="851">
    <X>51.895</X>
    <Y>18.726</Y>
    <Z>2248</Z>
  </point>
  <point index="852">
    <X>27.086</X>
    <Y>49.197</Y>
    <Z>2036</Z>
  </point>
  <point index="853">
    <X>65.786</X>
    <Y>36.479</Y>
    <Z>2144</Z>
  </point>
  <point index="854">
    <X>91.333</X>
    <Y>11.829</Y>
    <Z>2222</Z>
  </point>
  <point index="855">
    <X>53.872</X>
    <Y>32.340</Y>
    <Z>2266</Z>
  </point>
  <point index="856">
    <X>105.938</X>
    <Y>66.427</Y>
    <Z>2131</Z>
  </point>
  <point index="857">
    <X>34.032</X>
    <Y>24.532</Y>
    <Z>2271</Z>
  </point>
  <point index="858">
    <X>65.937</X>
    <Y>72.901</Y>
    <Z>2131</Z>
  </point>
  <point index="859">
    <X>96.057</X>
    <Y>48.270</Y>
    <Z>2175</Z>
  </point>
  <point index="860">
    <X>61.930</X>
    <Y>69.951</Y>
    <Z>2137</Z>
  </point>
  <point index="861">
    <X>65.917</X>
    <Y>22.951</Y>
    <Z>2133</Z>
  </point>
  <point index="862">
    <X>102.782</X>
    <Y>64.278</Y>
    <Z>2207</Z>
  </point>
  <point index="863">
    <X>113.056</X>
    <Y>38.280</Y>
    <Z>2230</Z>
  </point>
  <point index="864">
    <X>112.014</X>
    <Y>17.340</Y>
    <Z>2187</Z>
  </point>
  <point index="865">
    <X>25.100</X>
    <Y>50.329</Y>
    <Z>2200</Z>
  </point>
  <point index="866">
    <X>111.052</X>
    <Y>72.056</Y>
    <Z>2147</Z>
  </point>
  <point index="867">
    <X>105.718</X>
    <Y>26.510</Y>
    <Z>2149</Z>
  </point>
  <point index="868">
    <X>28.568</X>
    <Y>67.279</Y>
    <Z>2044</Z>
  </point>
  <point index="869">
    <X>73.768</X>
    <Y>49.495</Y>
    <Z>2260</Z>
  </point>
  <point index="870">
    <X>112.072</X>
    <Y>10.455</Y>
    <Z>2189</Z>
  </point>
  <point index="871">
    <X>26.673</X>
    <Y>12.357</Y>
    <Z>2070</Z>
  </point>
  <point index="872">
    <X>104.112</X>
    <Y>6.794</Y>
    <Z>2282</Z>
  </point>
  <point index="873">
    <X>15.425</X>
    <Y>75.112</Y>
    <Z>2202</Z>
  </point>
  <point index="874">
    <X>33.298</X>
    <Y>76.134</Y>
    <Z>2240</Z>
  </point>
  <point index="875">
    <X>104.112</X>
    <Y>71.601</Y>
    <Z>2282</Z>
  </point>
  <point index="876">
    <X>18.531</X>
    <Y>14.414</Y>
    <Z>2073</Z>
  </point>
  <point index="877">
    <X>92.282</X>
    <Y>72.885</Y>
    <Z>2265</Z>
  </point>
  <point index="878">
    <X>113.282</X>
    <Y>69.767</Y>
    <Z>2239</Z>
  </point>
  <point index="879">
    <X>103.442</X>
    <Y>21.506</Y>
    <Z>2262</Z>
  </point>
  <point index="880">
    <X>71.084</X>
    <Y>52.610</Y>
    <Z>2148</Z>
  </point>
  <point index="881">
    <X>66.530</X>
    <Y>7.213</Y>
    <Z>2082</Z>
  </point>
  <point index="882">
    <X>69.194</X>
    <Y>67.312</Y>
    <Z>2070</Z>
  </point>
  <point index="883">
    <X>109.974</X>
    <Y>29.984</Y>
    <Z>2102</Z>
  </point>
  <point index="884">
    <X>31.136</X>
    <Y>20.971</Y>
    <Z>2150</Z>
  </point>
  <point index="885">
    <X>58.796</X>
    <Y>25.053</Y>
    <Z>2062</Z>
  </point>
  <point index="886">
    <X>88.806</X>
    <Y>28.421</Y>
    <Z>2108</Z>
  </point>
  <point index="887">
    <X>32.110</X>
    <Y>53.984</Y>
    <Z>2191</Z>
  </point>
  <point index="888">
    <X>103.652</X>
    <Y>59.661</Y>
    <Z>2279</Z>
  </point>
  <point index="889">
    <X>91.892</X>
    <Y>15.052</Y>
    <Z>2247</Z>
  </point>
  <point index="890">
    <X>33.743</X>
    <Y>10.434</Y>
    <Z>2259</Z>
  </point>
  <point index="891">
    <X>9.717</X>
    <Y>29.532</Y>
    <Z>2149</Z>
  </point>
  <point index="892">
    <X>19.033</X>
    <Y>62.325</Y>
    <Z>2052</Z>
  </point>
  <point index="893">
    <X>70.624</X>
    <Y>30.552</Y>
    <Z>2129</Z>
  </point>
  <point index="894">
    <X>25.183</X>
    <Y>33.502</Y>
    <Z>2194</Z>
  </point>
  <point index="895">
    <X>93.324</X>
    <Y>64.995</Y>
    <Z>2289</Z>
  </point>
  <point index="896">
    <X>105.222</X>
    <Y>67.132</Y>
    <Z>2190</Z>
  </point>
  <point index="897">
    <X>20.773</X>
    <Y>77.504</Y>
    <Z>2041</Z>
  </point>
  <point index="898">
    <X>104.441</X>
    <Y>66.528</Y>
    <Z>2255</Z>
  </point>
  <point index="899">
    <X>72.080</X>
    <Y>71.544</Y>
    <Z>2189</Z>
  </point>
  <point index="900">
    <X>93.837</X>
    <Y>53.678</Y>
    <Z>2268</Z>
  </point>
  <point index="901">
    <X>93.471</X>
    <Y>21.581</Y>
    <Z>2283</Z>
  </point>
  <point index="902">
    <X>19.943</X>
    <Y>65.080</Y>
    <Z>2014</Z>
  </point>
  <point index="903">
    <X>113.588</X>
    <Y>26.035</Y>
    <Z>2252</Z>
  </point>
  <point index="904">
    <X>17.784</X>
    <Y>60.518</Y>
    <Z>2104</Z>
  </point>
  <point index="905">
    <X>31.472</X>
    <Y>63.442</Y>
    <Z>2164</Z>
  </point>
  <point index="906">
    <X>88.332</X>
    <Y>64.221</Y>
    <Z>2087</Z>
  </point>
  <point index="907">
    <X>46.963</X>
    <Y>62.840</Y>
    <Z>2025</Z>
  </point>
  <point index="908">
    <X>50.030</X>
    <Y>65.558</Y>
    <Z>2163</Z>
  </point>
  <point index="909">
    <X>8.665</X>
    <Y>63.115</Y>
    <Z>2102</Z>
  </point>
  <point index="910">
    <X>59.691</X>
    <Y>78.557</Y>
    <Z>2025</Z>
  </point>
  <point index="911">
    <X>63.723</X>
    <Y>35.549</Y>
    <Z>2285</Z>
  </point>
  <point index="912">
    <X>32.822</X>
    <Y>15.030</Y>
    <Z>2220</Z>
  </point>
  <point index="913">
    <X>95.416</X>
    <Y>52.114</Y>
    <Z>2202</Z>
  </point>
  <point index="914">
    <X>88.467</X>
    <Y>62.663</Y>
    <Z>2093</Z>
  </point>
  <point index="915">
    <X>67.912</X>
    <Y>29.187</Y>
    <Z>2016</Z>
  </point>
  <point index="916">
    <X>27.569</X>
    <Y>34.761</Y>
    <Z>2002</Z>
  </point>
  <point index="917">
    <X>34.913</X>
    <Y>55.765</Y>
    <Z>2292</Z>
  </point>
  <point index="918">
    <X>92.587</X>
    <Y>25.534</Y>
    <Z>2279</Z>
  </point>
  <point index="919">
    <X>109.316</X>
    <Y>14.005</Y>
    <Z>2075</Z>
  </point>
  <point index="920">
    <X>32.907</X>
    <Y>30.544</Y>
    <Z>2224</Z>
  </point>
  <point index="921">
    <X>116.817</X>
    <Y>21.130</Y>
    <Z>2206</Z>
  </point>
  <point index="922">
    <X>47.795</X>
    <Y>26.343</Y>
    <Z>2062</Z>
  </point>
  <point index="923">
    <X>54.173</X>
    <Y>50.538</Y>
    <Z>2254</Z>
  </point>
  <point index="924">
    <X>113.156</X>
    <Y>34.877</Y>
    <Z>2234</Z>
  </point>
  <point index="925">
    <X>62.825</X>
    <Y>54.052</Y>
    <Z>2211</Z>
  </point>
  <point index="926">
    <X>66.480</X>
    <Y>18.471</Y>
    <Z>2086</Z>
  </point>
  <point index="927">
    <X>73.428</X>
    <Y>62.793</Y>
    <Z>2245</Z>
  </point>
  <point index="928">
    <X>96.844</X>
    <Y>55.624</Y>
    <Z>2143</Z>
  </point>
  <point index="929">
    <X>26.171</X>
    <Y>64.177</Y>
    <Z>2112</Z>
  </point>
  <point index="930">
    <X>108.388</X>
    <Y>47.592</Y>
    <Z>2036</Z>
  </point>
  <point index="931">
    <X>27.265</X>
    <Y>74.764</Y>
    <Z>2021</Z>
  </point>
  <point index="932">
    <X>51.043</X>
    <Y>57.976</Y>
    <Z>2209</Z>
  </point>
  <point index="933">
    <X>27.063</X>
    <Y>45.666</Y>
    <Z>2038</Z>
  </point>
  <point index="934">
    <X>16.070</X>
    <Y>61.751</Y>
    <Z>2175</Z>
  </point>
  <point index="935">
    <X>67.136</X>
    <Y>24.397</Y>
    <Z>2031</Z>
  </point>
  <point index="936">
    <X>107.005</X>
    <Y>29.803</Y>
    <Z>2042</Z>
  </point>
  <point index="937">
    <X>14.425</X>
    <Y>19.772</Y>
    <Z>2243</Z>
  </point>
  <point index="938">
    <X>76.826</X>
    <Y>54.934</Y>
    <Z>2206</Z>
  </point>
  <point index="939">
    <X>56.909</X>
    <Y>56.270</Y>
    <Z>2140</Z>
  </point>
  <point index="940">
    <X>49.240</X>
    <Y>20.779</Y>
    <Z>2128</Z>
  </point>
  <point index="941">
    <X>38.038</X>
    <Y>21.202</Y>
    <Z>2151</Z>
  </point>
  <point index="942">
    <X>67.314</X>
    <Y>76.077</Y>
    <Z>2017</Z>
  </point>
  <point index="943">
    <X>57.170</X>
    <Y>66.619</Y>
    <Z>2129</Z>
  </point>
  <point index="944">
    <X>13.381</X>
    <Y>10.970</Y>
    <Z>2287</Z>
  </point>
  <point index="945">
    <X>101.633</X>
    <Y>37.795</Y>
    <Z>2112</Z>
  </point>
  <point index="946">
    <X>15.938</X>
    <Y>52.764</Y>
    <Z>2180</Z>
  </point>
  <point index="947">
    <X>54.896</X>
    <Y>31.661</Y>
    <Z>2224</Z>
  </point>
  <point index="948">
    <X>65.155</X>
    <Y>60.697</Y>
    <Z>2196</Z>
  </point>
  <point index="949">
    <X>72.857</X>
    <Y>23.729</Y>
    <Z>2222</Z>
  </point>
  <point index="950">
    <X>110.889</X>
    <Y>13.885</Y>
    <Z>2140</Z>
  </point>
  <point index="951">
    <X>103.221</X>
    <Y>33.890</Y>
    <Z>2244</Z>
  </point>
  <point index="952">
    <X>62.481</X>
    <Y>45.488</Y>
    <Z>2182</Z>
  </point>
  <point index="953">
    <X>36.172</X>
    <Y>58.206</Y>
    <Z>2235</Z>
  </point>
  <point index="954">
    <X>38.781</X>
    <Y>32.381</Y>
    <Z>2118</Z>
  </point>
  <point index="955">
    <X>88.431</X>
    <Y>28.126</Y>
    <Z>2091</Z>
  </point>
  <point index="956">
    <X>108.633</X>
    <Y>52.662</Y>
    <Z>2046</Z>
  </point>
  <point index="957">
    <X>55.900</X>
    <Y>32.164</Y>
    <Z>2182</Z>
  </point>
  <point index="958">
    <X>39.838</X>
    <Y>61.309</Y>
    <Z>2070</Z>
  </point>
  <point index="959">
    <X>65.518</X>
    <Y>61.499</Y>
    <Z>2166</Z>
  </point>
  <point index="960">
    <X>22.483</X>
    <Y>55.632</Y>
    <Z>2182</Z>
  </point>
  <point index="961">
    <X>89.713</X>
    <Y>17.423</Y>
    <Z>2149</Z>
  </point>
  <point index="962">
    <X>32.627</X>
    <Y>57.084</Y>
    <Z>2212</Z>
  </point>
  <point index="963">
    <X>20.537</X>
    <Y>7.353</Y>
    <Z>2021</Z>
  </point>
  <point index="964">
    <X>89.360</X>
    <Y>54.743</Y>
    <Z>2133</Z>
  </point>
  <point index="965">
    <X>92.538</X>
    <Y>67.567</Y>
    <Z>2277</Z>
  </point>
  <point index="966">
    <X>54.308</X>
    <Y>59.798</Y>
    <Z>2248</Z>
  </point>
  <point index="967">
    <X>105.998</X>
    <Y>8.611</Y>
    <Z>2126</Z>
  </point>
  <point index="968">
    <X>63.333</X>
    <Y>59.983</Y>
    <Z>2253</Z>
  </point>
  <point index="969">
    <X>60.615</X>
    <Y>63.501</Y>
    <Z>2027</Z>
  </point>
  <point index="970">
    <X>68.037</X>
    <Y>33.927</Y>
    <Z>2022</Z>
  </point>
  <point index="971">
    <X>58.071</X>
    <Y>34.026</Y>
    <Z>2092</Z>
  </point>
  <point index="972">
    <X>68.603</X>
    <Y>17.727</Y>
    <Z>2045</Z>
  </point>
  <point index="973">
    <X>101.084</X>
    <Y>16.920</Y>
    <Z>2066</Z>
  </point>
  <point index="974">
    <X>29.023</X>
    <Y>32.407</Y>
    <Z>2063</Z>
  </point>
  <point index="975">
    <X>18.917</X>
    <Y>62.908</Y>
    <Z>2057</Z>
  </point>
  <point index="976">
    <X>106.441</X>
    <Y>47.893</Y>
    <Z>2089</Z>
  </point>
  <point index="977">
    <X>70.029</X>
    <Y>65.486</Y>
    <Z>2104</Z>
  </point>
  <point index="978">
    <X>53.794</X>
    <Y>64.815</Y>
    <Z>2269</Z>
  </point>
  <point index="979">
    <X>16.529</X>
    <Y>53.175</Y>
    <Z>2156</Z>
  </point>
  <point index="980">
    <X>114.916</X>
    <Y>73.763</Y>
    <Z>2292</Z>
  </point>
  <point index="981">
    <X>58.657</X>
    <Y>53.718</Y>
    <Z>2068</Z>
  </point>
  <point index="982">
    <X>69.184</X>
    <Y>73.362</Y>
    <Z>2069</Z>
  </point>
  <point index="983">
    <X>106.397</X>
    <Y>50.551</Y>
    <Z>2093</Z>
  </point>
  <point index="984">
    <X>118.026</X>
    <Y>33.416</Y>
    <Z>2152</Z>
  </point>
  <point index="985">
    <X>119.524</X>
    <Y>26.324</Y>
    <Z>2084</Z>
  </point>
  <point index="986">
    <X>64.883</X>
    <Y>46.568</Y>
    <Z>2218</Z>
  </point>
  <point index="987">
    <X>106.537</X>
    <Y>33.449</Y>
    <Z>2081</Z>
  </point>
  <point index="988">
    <X>97.669</X>
    <Y>46.310</Y>
    <Z>2109</Z>
  </point>
  <point index="989">
    <X>52.571</X>
    <Y>23.761</Y>
    <Z>2278</Z>
  </point>
  <point index="990">
    <X>53.344</X>
    <Y>55.716</Y>
    <Z>2288</Z>
  </point>
  <point index="991">
    <X>50.228</X>
    <Y>23.870</Y>
    <Z>2172</Z>
  </point>
  <point index="992">
    <X>103.929</X>
    <Y>45.795</Y>
    <Z>2298</Z>
  </point>
  <point index="993">
    <X>13.073</X>
    <Y>30.695</Y>
    <Z>2299</Z>
  </point>
  <point index="994">
    <X>65.515</X>
    <Y>73.844</Y>
    <Z>2166</Z>
  </point>
  <point index="995">
    <X>31.287</X>
    <Y>77.352</Y>
    <Z>2157</Z>
  </point>
  <point index="996">
    <X>93.705</X>
    <Y>18.080</Y>
    <Z>2273</Z>
  </point>
  <point index="997">
    <X>58.998</X>
    <Y>44.919</Y>
    <Z>2053</Z>
  </point>
  <point index="998">
    <X>103.520</X>
    <Y>65.128</Y>
    <Z>2268</Z>
  </point>
  <point index="999">
    <X>78.630</X>
    <Y>20.301</Y>
    <Z>2125</Z>
  </point>
  <point index="1000">
    <X>110.839</X>
    <Y>54.398</Y>
    <Z>2138</Z>
  </point>
  <point index="1001">
    <X>67.287</X>
    <Y>74.405</Y>
    <Z>2019</Z>
  </point>
  <point index="1002">
    <X>57.095</X>
    <Y>72.644</Y>
    <Z>2132</Z>
  </point>
  <point index="1003">
    <X>23.878</X>
    <Y>10.306</Y>
    <Z>2298</Z>
  </point>
  <point index="1004">
    <X>27.352</X>
    <Y>71.870</Y>
    <Z>2014</Z>
  </point>
  <point index="1005">
    <X>16.314</X>
    <Y>61.251</Y>
    <Z>2165</Z>
  </point>
  <point index="1006">
    <X>52.635</X>
    <Y>68.854</Y>
    <Z>2281</Z>
  </point>
  <point index="1007">
    <X>19.793</X>
    <Y>35.307</Y>
    <Z>2020</Z>
  </point>
  <point index="1008">
    <X>26.238</X>
    <Y>21.079</Y>
    <Z>2106</Z>
  </point>
  <point index="1009">
    <X>67.667</X>
    <Y>78.001</Y>
    <Z>2006</Z>
  </point>
  <point index="1010">
    <X>37.278</X>
    <Y>55.157</Y>
    <Z>2186</Z>
  </point>
  <point index="1011">
    <X>36.286</X>
    <Y>34.615</Y>
    <Z>2230</Z>
  </point>
  <point index="1012">
    <X>13.605</X>
    <Y>60.930</Y>
    <Z>2277</Z>
  </point>
  <point index="1013">
    <X>68.168</X>
    <Y>24.606</Y>
    <Z>2027</Z>
  </point>
  <point index="1014">
    <X>117.060</X>
    <Y>19.639</Y>
    <Z>2195</Z>
  </point>
  <point index="1015">
    <X>106.598</X>
    <Y>75.373</Y>
    <Z>2076</Z>
  </point>
  <point index="1016">
    <X>15.296</X>
    <Y>21.546</Y>
    <Z>2207</Z>
  </point>
  <point index="1017">
    <X>91.568</X>
    <Y>18.447</Y>
    <Z>2233</Z>
  </point>
  <point index="1018">
    <X>25.721</X>
    <Y>71.997</Y>
    <Z>2149</Z>
  </point>
  <point index="1019">
    <X>10.509</X>
    <Y>55.857</Y>
    <Z>2185</Z>
  </point>
  <point index="1020">
    <X>11.206</X>
    <Y>14.949</Y>
    <Z>2216</Z>
  </point>
  <point index="1021">
    <X>87.173</X>
    <Y>66.066</Y>
    <Z>2034</Z>
  </point>
  <point index="1022">
    <X>28.608</X>
    <Y>8.244</Y>
    <Z>2045</Z>
  </point>
  <point index="1023">
    <X>14.504</X>
    <Y>71.253</Y>
    <Z>2240</Z>
  </point>
  <point index="1024">
    <X>23.911</X>
    <Y>50.171</Y>
    <Z>2299</Z>
  </point>
  <point index="1025">
    <X>20.364</X>
    <Y>69.534</Y>
    <Z>2007</Z>
  </point>
  <point index="1026">
    <X>62.567</X>
    <Y>57.613</Y>
    <Z>2189</Z>
  </point>
  <point index="1027">
    <X>65.265</X>
    <Y>38.069</Y>
    <Z>2187</Z>
  </point>
  <point index="1028">
    <X>50.999</X>
    <Y>21.811</Y>
    <Z>2207</Z>
  </point>
  <point index="1029">
    <X>12.044</X>
    <Y>70.250</Y>
    <Z>2254</Z>
  </point>
  <point index="1030">
    <X>108.935</X>
    <Y>76.942</Y>
    <Z>2059</Z>
  </point>
  <point index="1031">
    <X>97.308</X>
    <Y>45.821</Y>
    <Z>2124</Z>
  </point>
  <point index="1032">
    <X>12.275</X>
    <Y>71.347</Y>
    <Z>2265</Z>
  </point>
  <point index="1033">
    <X>75.053</X>
    <Y>35.383</Y>
    <Z>2286</Z>
  </point>
  <point index="1034">
    <X>94.892</X>
    <Y>57.933</Y>
    <Z>2224</Z>
  </point>
  <point index="1035">
    <X>68.572</X>
    <Y>27.792</Y>
    <Z>2044</Z>
  </point>
  <point index="1036">
    <X>71.889</X>
    <Y>21.332</Y>
    <Z>2182</Z>
  </point>
  <point index="1037">
    <X>104.886</X>
    <Y>32.268</Y>
    <Z>2218</Z>
  </point>
  <point index="1038">
    <X>27.632</X>
    <Y>20.816</Y>
    <Z>2005</Z>
  </point>
  <point index="1039">
    <X>20.692</X>
    <Y>53.198</Y>
    <Z>2034</Z>
  </point>
  <point index="1040">
    <X>16.893</X>
    <Y>65.451</Y>
    <Z>2141</Z>
  </point>
  <point index="1041">
    <X>70.789</X>
    <Y>59.410</Y>
    <Z>2136</Z>
  </point>
  <point index="1042">
    <X>24.078</X>
    <Y>69.510</Y>
    <Z>2285</Z>
  </point>
  <point index="1043">
    <X>11.478</X>
    <Y>33.385</Y>
    <Z>2229</Z>
  </point>
  <point index="1044">
    <X>91.729</X>
    <Y>50.351</Y>
    <Z>2240</Z>
  </point>
  <point index="1045">
    <X>28.864</X>
    <Y>75.609</Y>
    <Z>2056</Z>
  </point>
  <point index="1046">
    <X>63.947</X>
    <Y>11.389</Y>
    <Z>2296</Z>
  </point>
  <point index="1047">
    <X>66.616</X>
    <Y>32.942</Y>
    <Z>2075</Z>
  </point>
  <point index="1048">
    <X>87.414</X>
    <Y>24.643</Y>
    <Z>2045</Z>
  </point>
  <point index="1049">
    <X>54.115</X>
    <Y>74.216</Y>
    <Z>2256</Z>
  </point>
  <point index="1050">
    <X>25.455</X>
    <Y>13.380</Y>
    <Z>2171</Z>
  </point>
  <point index="1051">
    <X>38.754</X>
    <Y>61.652</Y>
    <Z>2119</Z>
  </point>
  <point index="1052">
    <X>54.888</X>
    <Y>60.382</Y>
    <Z>2224</Z>
  </point>
  <point index="1053">
    <X>21.717</X>
    <Y>70.872</Y>
    <Z>2119</Z>
  </point>
  <point index="1054">
    <X>88.635</X>
    <Y>27.334</Y>
    <Z>2100</Z>
  </point>
  <point index="1055">
    <X>17.713</X>
    <Y>75.895</Y>
    <Z>2107</Z>
  </point>
  <point index="1056">
    <X>61.853</X>
    <Y>67.808</Y>
    <Z>2130</Z>
  </point>
  <point index="1057">
    <X>32.625</X>
    <Y>19.240</Y>
    <Z>2212</Z>
  </point>
  <point index="1058">
    <X>67.412</X>
    <Y>78.822</Y>
    <Z>2009</Z>
  </point>
  <point index="1059">
    <X>54.251</X>
    <Y>36.795</Y>
    <Z>2250</Z>
  </point>
  <point index="1060">
    <X>111.600</X>
    <Y>21.012</Y>
    <Z>2170</Z>
  </point>
  <point index="1061">
    <X>16.441</X>
    <Y>72.632</Y>
    <Z>2160</Z>
  </point>
  <point index="1062">
    <X>35.381</X>
    <Y>58.485</Y>
    <Z>2271</Z>
  </point>
  <point index="1063">
    <X>96.913</X>
    <Y>61.839</Y>
    <Z>2140</Z>
  </point>
  <point index="1064">
    <X>35.277</X>
    <Y>57.157</Y>
    <Z>2276</Z>
  </point>
  <point index="1065">
    <X>22.022</X>
    <Y>39.367</Y>
    <Z>2144</Z>
  </point>
  <point index="1066">
    <X>59.370</X>
    <Y>77.356</Y>
    <Z>2038</Z>
  </point>
  <point index="1067">
    <X>7.670</X>
    <Y>22.222</Y>
    <Z>2057</Z>
  </point>
  <point index="1068">
    <X>53.483</X>
    <Y>32.235</Y>
    <Z>2282</Z>
  </point>
  <point index="1069">
    <X>18.873</X>
    <Y>24.795</Y>
    <Z>2059</Z>
  </point>
  <point index="1070">
    <X>67.320</X>
    <Y>53.225</Y>
    <Z>2016</Z>
  </point>
  <point index="1071">
    <X>118.083</X>
    <Y>71.525</Y>
    <Z>2149</Z>
  </point>
  <point index="1072">
    <X>52.123</X>
    <Y>14.278</Y>
    <Z>2258</Z>
  </point>
  <point index="1073">
    <X>103.927</X>
    <Y>67.692</Y>
    <Z>2298</Z>
  </point>
  <point index="1074">
    <X>69.877</X>
    <Y>70.195</Y>
    <Z>2098</Z>
  </point>
  <point index="1075">
    <X>31.716</X>
    <Y>65.454</Y>
    <Z>2174</Z>
  </point>
  <point index="1076">
    <X>16.812</X>
    <Y>73.505</Y>
    <Z>2144</Z>
  </point>
  <point index="1077">
    <X>61.169</X>
    <Y>32.373</Y>
    <Z>2073</Z>
  </point>
  <point index="1078">
    <X>65.467</X>
    <Y>9.118</Y>
    <Z>2170</Z>
  </point>
  <point index="1079">
    <X>35.333</X>
    <Y>31.169</Y>
    <Z>2273</Z>
  </point>
  <point index="1080">
    <X>60.123</X>
    <Y>26.849</Y>
    <Z>2007</Z>
  </point>
  <point index="1081">
    <X>87.277</X>
    <Y>65.549</Y>
    <Z>2039</Z>
  </point>
  <point index="1082">
    <X>29.163</X>
    <Y>70.793</Y>
    <Z>2068</Z>
  </point>
  <point index="1083">
    <X>75.390</X>
    <Y>68.751</Y>
    <Z>2271</Z>
  </point>
  <point index="1084">
    <X>102.829</X>
    <Y>34.415</Y>
    <Z>2211</Z>
  </point>
  <point index="1085">
    <X>107.342</X>
    <Y>45.791</Y>
    <Z>2014</Z>
  </point>
  <point index="1086">
    <X>79.996</X>
    <Y>21.496</Y>
    <Z>2063</Z>
  </point>
  <point index="1087">
    <X>32.243</X>
    <Y>69.765</Y>
    <Z>2196</Z>
  </point>
  <point index="1088">
    <X>91.404</X>
    <Y>11.808</Y>
    <Z>2225</Z>
  </point>
  <point index="1089">
    <X>16.359</X>
    <Y>67.268</Y>
    <Z>2163</Z>
  </point>
  <point index="1090">
    <X>69.366</X>
    <Y>78.219</Y>
    <Z>2077</Z>
  </point>
  <point index="1091">
    <X>25.531</X>
    <Y>9.150</Y>
    <Z>2165</Z>
  </point>
  <point index="1092">
    <X>118.251</X>
    <Y>18.728</Y>
    <Z>2142</Z>
  </point>
  <point index="1093">
    <X>37.357</X>
    <Y>23.638</Y>
    <Z>2182</Z>
  </point>
  <point index="1094">
    <X>103.711</X>
    <Y>51.540</Y>
    <Z>2284</Z>
  </point>
  <point index="1095">
    <X>68.961</X>
    <Y>39.344</Y>
    <Z>2060</Z>
  </point>
  <point index="1096">
    <X>68.839</X>
    <Y>55.409</Y>
    <Z>2055</Z>
  </point>
  <point index="1097">
    <X>53.209</X>
    <Y>70.329</Y>
    <Z>2294</Z>
  </point>
  <point index="1098">
    <X>101.403</X>
    <Y>54.785</Y>
    <Z>2093</Z>
  </point>
  <point index="1099">
    <X>66.522</X>
    <Y>67.476</Y>
    <Z>2082</Z>
  </point>
  <point index="1100">
    <X>63.079</X>
    <Y>22.836</Y>
    <Z>2232</Z>
  </point>
  <point index="1101">
    <X>48.184</X>
    <Y>28.087</Y>
    <Z>2080</Z>
  </point>
  <point index="1102">
    <X>90.203</X>
    <Y>23.847</Y>
    <Z>2171</Z>
  </point>
  <point index="1103">
    <X>65.300</X>
    <Y>46.419</Y>
    <Z>2184</Z>
  </point>
  <point index="1104">
    <X>66.428</X>
    <Y>35.220</Y>
    <Z>2090</Z>
  </point>
  <point index="1105">
    <X>97.869</X>
    <Y>74.480</Y>
    <Z>2100</Z>
  </point>
  <point index="1106">
    <X>71.916</X>
    <Y>14.755</Y>
    <Z>2183</Z>
  </point>
  <point index="1107">
    <X>105.500</X>
    <Y>29.697</Y>
    <Z>2167</Z>
  </point>
  <point index="1108">
    <X>66.079</X>
    <Y>76.206</Y>
    <Z>2119</Z>
  </point>
  <point index="1109">
    <X>27.339</X>
    <Y>59.360</Y>
    <Z>2015</Z>
  </point>
  <point index="1110">
    <X>35.474</X>
    <Y>71.331</Y>
    <Z>2267</Z>
  </point>
  <point index="1111">
    <X>58.740</X>
    <Y>13.151</Y>
    <Z>2064</Z>
  </point>
  <point index="1112">
    <X>70.034</X>
    <Y>27.786</Y>
    <Z>2105</Z>
  </point>
  <point index="1113">
    <X>14.403</X>
    <Y>21.432</Y>
    <Z>2244</Z>
  </point>
  <point index="1114">
    <X>19.503</X>
    <Y>24.815</Y>
    <Z>2032</Z>
  </point>
  <point index="1115">
    <X>47.251</X>
    <Y>60.388</Y>
    <Z>2038</Z>
  </point>
  <point index="1116">
    <X>88.683</X>
    <Y>66.399</Y>
    <Z>2103</Z>
  </point>
  <point index="1117">
    <X>68.675</X>
    <Y>38.930</Y>
    <Z>2048</Z>
  </point>
  <point index="1118">
    <X>13.366</X>
    <Y>70.448</Y>
    <Z>2287</Z>
  </point>
  <point index="1119">
    <X>102.485</X>
    <Y>72.715</Y>
    <Z>2183</Z>
  </point>
  <point index="1120">
    <X>32.273</X>
    <Y>70.933</Y>
    <Z>2198</Z>
  </point>
  <point index="1121">
    <X>9.597</X>
    <Y>57.785</Y>
    <Z>2144</Z>
  </point>
  <point index="1122">
    <X>74.597</X>
    <Y>55.431</Y>
    <Z>2294</Z>
  </point>
  <point index="1123">
    <X>92.749</X>
    <Y>69.099</Y>
    <Z>2286</Z>
  </point>
  <point index="1124">
    <X>99.832</X>
    <Y>46.253</Y>
    <Z>2019</Z>
  </point>
  <point index="1125">
    <X>112.844</X>
    <Y>69.657</Y>
    <Z>2221</Z>
  </point>
  <point index="1126">
    <X>80.038</X>
    <Y>17.685</Y>
    <Z>2061</Z>
  </point>
  <point index="1127">
    <X>104.451</X>
    <Y>16.324</Y>
    <Z>2254</Z>
  </point>
  <point index="1128">
    <X>34.660</X>
    <Y>34.787</Y>
    <Z>2297</Z>
  </point>
  <point index="1129">
    <X>97.908</X>
    <Y>32.945</Y>
    <Z>2099</Z>
  </point>
  <point index="1130">
    <X>103.581</X>
    <Y>68.176</Y>
    <Z>2274</Z>
  </point>
  <point index="1131">
    <X>74.838</X>
    <Y>60.001</Y>
    <Z>2296</Z>
  </point>
  <point index="1132">
    <X>58.351</X>
    <Y>59.492</Y>
    <Z>2080</Z>
  </point>
  <point index="1133">
    <X>32.103</X>
    <Y>9.400</Y>
    <Z>2190</Z>
  </point>
  <point index="1134">
    <X>18.837</X>
    <Y>75.409</Y>
    <Z>2060</Z>
  </point>
  <point index="1135">
    <X>111.797</X>
    <Y>35.769</Y>
    <Z>2178</Z>
  </point>
  <point index="1136">
    <X>117.384</X>
    <Y>64.312</Y>
    <Z>2181</Z>
  </point>
  <point index="1137">
    <X>59.671</X>
    <Y>73.428</Y>
    <Z>2025</Z>
  </point>
  <point index="1138">
    <X>53.092</X>
    <Y>33.584</Y>
    <Z>2299</Z>
  </point>
  <point index="1139">
    <X>54.380</X>
    <Y>73.050</Y>
    <Z>2245</Z>
  </point>
  <point index="1140">
    <X>121.036</X>
    <Y>60.093</Y>
    <Z>2016</Z>
  </point>
  <point index="1141">
    <X>104.404</X>
    <Y>23.449</Y>
    <Z>2258</Z>
  </point>
  <point index="1142">
    <X>34.622</X>
    <Y>18.260</Y>
    <Z>2295</Z>
  </point>
  <point index="1143">
    <X>115.942</X>
    <Y>17.374</Y>
    <Z>2246</Z>
  </point>
  <point index="1144">
    <X>57.761</X>
    <Y>8.899</Y>
    <Z>2105</Z>
  </point>
  <point index="1145">
    <X>104.005</X>
    <Y>69.627</Y>
    <Z>2291</Z>
  </point>
  <point index="1146">
    <X>64.801</X>
    <Y>45.393</Y>
    <Z>2225</Z>
  </point>
  <point index="1147">
    <X>106.766</X>
    <Y>51.013</Y>
    <Z>2062</Z>
  </point>
  <point index="1148">
    <X>97.967</X>
    <Y>55.117</Y>
    <Z>2096</Z>
  </point>
  <point index="1149">
    <X>111.451</X>
    <Y>57.858</Y>
    <Z>2163</Z>
  </point>
  <point index="1150">
    <X>68.285</X>
    <Y>40.215</Y>
    <Z>2032</Z>
  </point>
  <point index="1151">
    <X>32.811</X>
    <Y>50.496</Y>
    <Z>2220</Z>
  </point>
  <point index="1152">
    <X>66.461</X>
    <Y>10.839</Y>
    <Z>2087</Z>
  </point>
  <point index="1153">
    <X>36.378</X>
    <Y>32.389</Y>
    <Z>2226</Z>
  </point>
  <point index="1154">
    <X>98.088</X>
    <Y>25.321</Y>
    <Z>2091</Z>
  </point>
  <point index="1155">
    <X>116.295</X>
    <Y>50.773</Y>
    <Z>2230</Z>
  </point>
  <point index="1156">
    <X>107.791</X>
    <Y>66.083</Y>
    <Z>2011</Z>
  </point>
  <point index="1157">
    <X>63.327</X>
    <Y>28.345</Y>
    <Z>2252</Z>
  </point>
  <point index="1158">
    <X>28.510</X>
    <Y>35.704</Y>
    <Z>2041</Z>
  </point>
  <point index="1159">
    <X>15.825</X>
    <Y>74.673</Y>
    <Z>2185</Z>
  </point>
  <point index="1160">
    <X>9.447</X>
    <Y>61.626</Y>
    <Z>2137</Z>
  </point>
  <point index="1161">
    <X>72.676</X>
    <Y>60.169</Y>
    <Z>2214</Z>
  </point>
  <point index="1162">
    <X>35.804</X>
    <Y>30.708</Y>
    <Z>2252</Z>
  </point>
  <point index="1163">
    <X>13.699</X>
    <Y>49.313</Y>
    <Z>2273</Z>
  </point>
  <point index="1164">
    <X>116.093</X>
    <Y>26.237</Y>
    <Z>2239</Z>
  </point>
  <point index="1165">
    <X>55.373</X>
    <Y>20.975</Y>
    <Z>2204</Z>
  </point>
  <point index="1166">
    <X>38.684</X>
    <Y>59.623</Y>
    <Z>2122</Z>
  </point>
  <point index="1167">
    <X>116.313</X>
    <Y>71.363</Y>
    <Z>2229</Z>
  </point>
  <point index="1168">
    <X>57.640</X>
    <Y>11.289</Y>
    <Z>2110</Z>
  </point>
  <point index="1169">
    <X>11.248</X>
    <Y>16.471</Y>
    <Z>2218</Z>
  </point>
  <point index="1170">
    <X>54.164</X>
    <Y>68.335</Y>
    <Z>2254</Z>
  </point>
  <point index="1171">
    <X>101.513</X>
    <Y>18.235</Y>
    <Z>2102</Z>
  </point>
  <point index="1172">
    <X>79.984</X>
    <Y>65.993</Y>
    <Z>2063</Z>
  </point>
  <point index="1173">
    <X>55.776</X>
    <Y>34.021</Y>
    <Z>2187</Z>
  </point>
  <point index="1174">
    <X>17.859</X>
    <Y>32.317</Y>
    <Z>2101</Z>
  </point>
  <point index="1175">
    <X>56.756</X>
    <Y>48.532</Y>
    <Z>2146</Z>
  </point>
  <point index="1176">
    <X>18.794</X>
    <Y>51.287</Y>
    <Z>2062</Z>
  </point>
  <point index="1177">
    <X>21.703</X>
    <Y>52.537</Y>
    <Z>2118</Z>
  </point>
  <point index="1178">
    <X>13.591</X>
    <Y>34.629</Y>
    <Z>2278</Z>
  </point>
  <point index="1179">
    <X>15.370</X>
    <Y>75.822</Y>
    <Z>2204</Z>
  </point>
  <point index="1180">
    <X>69.464</X>
    <Y>36.337</Y>
    <Z>2081</Z>
  </point>
  <point index="1181">
    <X>27.823</X>
    <Y>67.568</Y>
    <Z>2013</Z>
  </point>
  <point index="1182">
    <X>19.287</X>
    <Y>39.241</Y>
    <Z>2041</Z>
  </point>
  <point index="1183">
    <X>64.163</X>
    <Y>24.272</Y>
    <Z>2278</Z>
  </point>
  <point index="1184">
    <X>11.972</X>
    <Y>35.076</Y>
    <Z>2251</Z>
  </point>
  <point index="1185">
    <X>50.979</X>
    <Y>33.245</Y>
    <Z>2206</Z>
  </point>
  <point index="1186">
    <X>36.907</X>
    <Y>72.839</Y>
    <Z>2202</Z>
  </point>
  <point index="1187">
    <X>15.367</X>
    <Y>55.432</Y>
    <Z>2204</Z>
  </point>
  <point index="1188">
    <X>93.703</X>
    <Y>73.461</Y>
    <Z>2273</Z>
  </point>
  <point index="1189">
    <X>29.975</X>
    <Y>23.992</Y>
    <Z>2102</Z>
  </point>
  <point index="1190">
    <X>53.701</X>
    <Y>51.586</Y>
    <Z>2273</Z>
  </point>
  <point index="1191">
    <X>10.312</X>
    <Y>71.366</Y>
    <Z>2176</Z>
  </point>
  <point index="1192">
    <X>95.825</X>
    <Y>52.481</Y>
    <Z>2185</Z>
  </point>
  <point index="1193">
    <X>10.475</X>
    <Y>57.409</Y>
    <Z>2183</Z>
  </point>
  <point index="1194">
    <X>107.051</X>
    <Y>48.597</Y>
    <Z>2039</Z>
  </point>
  <point index="1195">
    <X>61.004</X>
    <Y>50.995</Y>
    <Z>2060</Z>
  </point>
  <point index="1196">
    <X>19.376</X>
    <Y>62.484</Y>
    <Z>2038</Z>
  </point>
  <point index="1197">
    <X>115.990</X>
    <Y>70.207</Y>
    <Z>2244</Z>
  </point>
  <point index="1198">
    <X>63.722</X>
    <Y>49.529</Y>
    <Z>2285</Z>
  </point>
  <point index="1199">
    <X>109.193</X>
    <Y>74.080</Y>
    <Z>2070</Z>
  </point>
  <point index="1200">
    <X>120.364</X>
    <Y>66.091</Y>
    <Z>2046</Z>
  </point>
  <point index="1201">
    <X>54.975</X>
    <Y>13.823</Y>
    <Z>2220</Z>
  </point>
  <point index="1202">
    <X>71.985</X>
    <Y>29.673</Y>
    <Z>2186</Z>
  </point>
  <point index="1203">
    <X>91.592</X>
    <Y>66.134</Y>
    <Z>2234</Z>
  </point>
  <point index="1204">
    <X>73.549</X>
    <Y>60.433</Y>
    <Z>2250</Z>
  </point>
  <point index="1205">
    <X>63.932</X>
    <Y>28.491</Y>
    <Z>2297</Z>
  </point>
  <point index="1206">
    <X>117.358</X>
    <Y>12.713</Y>
    <Z>2182</Z>
  </point>
  <point index="1207">
    <X>32.982</X>
    <Y>21.833</Y>
    <Z>2227</Z>
  </point>
  <point index="1208">
    <X>21.467</X>
    <Y>17.641</Y>
    <Z>2098</Z>
  </point>
  <point index="1209">
    <X>76.430</X>
    <Y>71.426</Y>
    <Z>2224</Z>
  </point>
  <point index="1210">
    <X>12.872</X>
    <Y>26.842</Y>
    <Z>2292</Z>
  </point>
  <point index="1211">
    <X>77.500</X>
    <Y>58.018</Y>
    <Z>2176</Z>
  </point>
  <point index="1212">
    <X>38.014</X>
    <Y>58.801</Y>
    <Z>2152</Z>
  </point>
  <point index="1213">
    <X>7.610</X>
    <Y>17.358</Y>
    <Z>2054</Z>
  </point>
  <point index="1214">
    <X>66.393</X>
    <Y>44.764</Y>
    <Z>2093</Z>
  </point>
  <point index="1215">
    <X>51.819</X>
    <Y>61.736</Y>
    <Z>2244</Z>
  </point>
  <point index="1216">
    <X>75.734</X>
    <Y>50.450</Y>
    <Z>2255</Z>
  </point>
  <point index="1217">
    <X>56.413</X>
    <Y>31.647</Y>
    <Z>2161</Z>
  </point>
  <point index="1218">
    <X>103.295</X>
    <Y>64.725</Y>
    <Z>2250</Z>
  </point>
  <point index="1219">
    <X>33.900</X>
    <Y>16.713</Y>
    <Z>2265</Z>
  </point>
  <point index="1220">
    <X>106.568</X>
    <Y>20.079</Y>
    <Z>2079</Z>
  </point>
  <point index="1221">
    <X>99.379</X>
    <Y>53.247</Y>
    <Z>2038</Z>
  </point>
  <point index="1222">
    <X>113.334</X>
    <Y>17.880</Y>
    <Z>2242</Z>
  </point>
  <point index="1223">
    <X>69.010</X>
    <Y>38.268</Y>
    <Z>2062</Z>
  </point>
  <point index="1224">
    <X>10.166</X>
    <Y>22.409</Y>
    <Z>2169</Z>
  </point>
  <point index="1225">
    <X>27.344</X>
    <Y>53.796</Y>
    <Z>2014</Z>
  </point>
  <point index="1226">
    <X>63.487</X>
    <Y>74.758</Y>
    <Z>2266</Z>
  </point>
  <point index="1227">
    <X>76.401</X>
    <Y>62.421</Y>
    <Z>2225</Z>
  </point>
  <point index="1228">
    <X>17.850</X>
    <Y>29.002</Y>
    <Z>2101</Z>
  </point>
  <point index="1229">
    <X>96.679</X>
    <Y>75.585</Y>
    <Z>2150</Z>
  </point>
  <point index="1230">
    <X>62.126</X>
    <Y>34.487</Y>
    <Z>2153</Z>
  </point>
  <point index="1231">
    <X>105.975</X>
    <Y>68.789</Y>
    <Z>2128</Z>
  </point>
  <point index="1232">
    <X>98.716</X>
    <Y>55.332</Y>
    <Z>2065</Z>
  </point>
  <point index="1233">
    <X>50.691</X>
    <Y>12.712</Y>
    <Z>2193</Z>
  </point>
  <point index="1234">
    <X>89.971</X>
    <Y>29.188</Y>
    <Z>2161</Z>
  </point>
  <point index="1235">
    <X>68.182</X>
    <Y>51.150</Y>
    <Z>2028</Z>
  </point>
  <point index="1236">
    <X>30.823</X>
    <Y>32.105</Y>
    <Z>2137</Z>
  </point>
  <point index="1237">
    <X>27.348</X>
    <Y>19.603</Y>
    <Z>2014</Z>
  </point>
  <point index="1238">
    <X>15.694</X>
    <Y>57.031</Y>
    <Z>2191</Z>
  </point>
  <point index="1239">
    <X>114.907</X>
    <Y>32.130</Y>
    <Z>2293</Z>
  </point>
  <point index="1240">
    <X>98.338</X>
    <Y>10.959</Y>
    <Z>2081</Z>
  </point>
  <point index="1241">
    <X>108.775</X>
    <Y>23.892</Y>
    <Z>2052</Z>
  </point>
  <point index="1242">
    <X>52.524</X>
    <Y>70.185</Y>
    <Z>2276</Z>
  </point>
  <point index="1243">
    <X>71.004</X>
    <Y>60.394</Y>
    <Z>2145</Z>
  </point>
  <point index="1244">
    <X>59.651</X>
    <Y>47.713</Y>
    <Z>2026</Z>
  </point>
  <point index="1245">
    <X>110.263</X>
    <Y>56.642</Y>
    <Z>2114</Z>
  </point>
  <point index="1246">
    <X>17.438</X>
    <Y>33.126</Y>
    <Z>2118</Z>
  </point>
  <point index="1247">
    <X>100.469</X>
    <Y>8.232</Y>
    <Z>2015</Z>
  </point>
  <point index="1248">
    <X>31.884</X>
    <Y>22.458</Y>
    <Z>2181</Z>
  </point>
  <point index="1249">
    <X>9.378</X>
    <Y>19.342</Y>
    <Z>2134</Z>
  </point>
  <point index="1250">
    <X>17.162</X>
    <Y>76.358</Y>
    <Z>2130</Z>
  </point>
  <point index="1251">
    <X>61.005</X>
    <Y>58.067</Y>
    <Z>2060</Z>
  </point>
  <point index="1252">
    <X>95.780</X>
    <Y>11.728</Y>
    <Z>2187</Z>
  </point>
  <point index="1253">
    <X>105.741</X>
    <Y>69.552</Y>
    <Z>2147</Z>
  </point>
  <point index="1254">
    <X>61.296</X>
    <Y>69.128</Y>
    <Z>2084</Z>
  </point>
  <point index="1255">
    <X>8.757</X>
    <Y>21.371</Y>
    <Z>2106</Z>
  </point>
  <point index="1256">
    <X>117.651</X>
    <Y>61.866</Y>
    <Z>2169</Z>
  </point>
  <point index="1257">
    <X>18.369</X>
    <Y>31.411</Y>
    <Z>2080</Z>
  </point>
  <point index="1258">
    <X>12.446</X>
    <Y>64.995</Y>
    <Z>2272</Z>
  </point>
  <point index="1259">
    <X>59.900</X>
    <Y>56.159</Y>
    <Z>2016</Z>
  </point>
  <point index="1260">
    <X>17.862</X>
    <Y>9.403</Y>
    <Z>2101</Z>
  </point>
  <point index="1261">
    <X>109.417</X>
    <Y>29.767</Y>
    <Z>2079</Z>
  </point>
  <point index="1262">
    <X>48.643</X>
    <Y>69.364</Y>
    <Z>2101</Z>
  </point>
  <point index="1263">
    <X>97.646</X>
    <Y>14.930</Y>
    <Z>2110</Z>
  </point>
  <point index="1264">
    <X>116.742</X>
    <Y>21.362</Y>
    <Z>2210</Z>
  </point>
  <point index="1265">
    <X>10.478</X>
    <Y>32.182</Y>
    <Z>2184</Z>
  </point>
  <point index="1266">
    <X>28.477</X>
    <Y>10.426</Y>
    <Z>2040</Z>
  </point>
  <point index="1267">
    <X>111.305</X>
    <Y>65.136</Y>
    <Z>2157</Z>
  </point>
  <point index="1268">
    <X>90.835</X>
    <Y>66.274</Y>
    <Z>2200</Z>
  </point>
  <point index="1269">
    <X>118.651</X>
    <Y>61.061</Y>
    <Z>2124</Z>
  </point>
  <point index="1270">
    <X>23.932</X>
    <Y>18.446</Y>
    <Z>2297</Z>
  </point>
  <point index="1271">
    <X>27.349</X>
    <Y>16.601</Y>
    <Z>2014</Z>
  </point>
  <point index="1272">
    <X>7.236</X>
    <Y>26.778</Y>
    <Z>2037</Z>
  </point>
  <point index="1273">
    <X>10.838</X>
    <Y>19.916</Y>
    <Z>2200</Z>
  </point>
  <point index="1274">
    <X>96.555</X>
    <Y>32.078</Y>
    <Z>2155</Z>
  </point>
  <point index="1275">
    <X>119.795</X>
    <Y>55.593</Y>
    <Z>2072</Z>
  </point>
  <point index="1276">
    <X>90.585</X>
    <Y>60.459</Y>
    <Z>2188</Z>
  </point>
  <point index="1277">
    <X>26.224</X>
    <Y>52.966</Y>
    <Z>2107</Z>
  </point>
  <point index="1278">
    <X>106.727</X>
    <Y>39.325</Y>
    <Z>2065</Z>
  </point>
  <point index="1279">
    <X>69.642</X>
    <Y>56.066</Y>
    <Z>2088</Z>
  </point>
  <point index="1280">
    <X>111.823</X>
    <Y>11.437</Y>
    <Z>2179</Z>
  </point>
  <point index="1281">
    <X>74.033</X>
    <Y>21.354</Y>
    <Z>2271</Z>
  </point>
  <point index="1282">
    <X>58.964</X>
    <Y>47.165</Y>
    <Z>2055</Z>
  </point>
  <point index="1283">
    <X>75.093</X>
    <Y>20.003</Y>
    <Z>2284</Z>
  </point>
  <point index="1284">
    <X>60.843</X>
    <Y>45.459</Y>
    <Z>2046</Z>
  </point>
  <point index="1285">
    <X>15.292</X>
    <Y>12.722</Y>
    <Z>2207</Z>
  </point>
  <point index="1286">
    <X>29.947</X>
    <Y>64.104</Y>
    <Z>2101</Z>
  </point>
  <point index="1287">
    <X>94.630</X>
    <Y>22.702</Y>
    <Z>2235</Z>
  </point>
  <point index="1288">
    <X>111.797</X>
    <Y>76.015</Y>
    <Z>2178</Z>
  </point>
  <point index="1289">
    <X>50.995</X>
    <Y>55.076</Y>
    <Z>2207</Z>
  </point>
  <point index="1290">
    <X>32.845</X>
    <Y>35.983</Y>
    <Z>2221</Z>
  </point>
  <point index="1291">
    <X>99.573</X>
    <Y>39.124</Y>
    <Z>2030</Z>
  </point>
  <point index="1292">
    <X>27.511</X>
    <Y>31.879</Y>
    <Z>2000</Z>
  </point>
  <point index="1293">
    <X>13.487</X>
    <Y>70.804</Y>
    <Z>2282</Z>
  </point>
  <point index="1294">
    <X>25.538</X>
    <Y>25.624</Y>
    <Z>2164</Z>
  </point>
  <point index="1295">
    <X>21.691</X>
    <Y>37.987</Y>
    <Z>2117</Z>
  </point>
  <point index="1296">
    <X>94.652</X>
    <Y>71.778</Y>
    <Z>2234</Z>
  </point>
  <point index="1297">
    <X>9.003</X>
    <Y>30.855</Y>
    <Z>2117</Z>
  </point>
  <point index="1298">
    <X>60.007</X>
    <Y>31.860</Y>
    <Z>2012</Z>
  </point>
  <point index="1299">
    <X>8.734</X>
    <Y>54.228</Y>
    <Z>2105</Z>
  </point>
  <point index="1300">
    <X>17.061</X>
    <Y>17.426</Y>
    <Z>2134</Z>
  </point>
  <point index="1301">
    <X>93.932</X>
    <Y>60.734</Y>
    <Z>2264</Z>
  </point>
  <point index="1302">
    <X>102.892</X>
    <Y>58.793</Y>
    <Z>2216</Z>
  </point>
  <point index="1303">
    <X>57.463</X>
    <Y>37.420</Y>
    <Z>2117</Z>
  </point>
  <point index="1304">
    <X>39.664</X>
    <Y>26.882</Y>
    <Z>2078</Z>
  </point>
  <point index="1305">
    <X>81.064</X>
    <Y>26.789</Y>
    <Z>2015</Z>
  </point>
  <point index="1306">
    <X>105.802</X>
    <Y>19.634</Y>
    <Z>2142</Z>
  </point>
  <point index="1307">
    <X>12.977</X>
    <Y>36.281</Y>
    <Z>2296</Z>
  </point>
  <point index="1308">
    <X>108.540</X>
    <Y>70.690</Y>
    <Z>2043</Z>
  </point>
  <point index="1309">
    <X>117.488</X>
    <Y>22.509</Y>
    <Z>2176</Z>
  </point>
  <point index="1310">
    <X>79.372</X>
    <Y>16.812</Y>
    <Z>2091</Z>
  </point>
  <point index="1311">
    <X>35.673</X>
    <Y>26.269</Y>
    <Z>2258</Z>
  </point>
  <point index="1312">
    <X>22.697</X>
    <Y>13.980</Y>
    <Z>2200</Z>
  </point>
  <point index="1313">
    <X>98.040</X>
    <Y>68.706</Y>
    <Z>2093</Z>
  </point>
  <point index="1314">
    <X>37.149</X>
    <Y>27.904</Y>
    <Z>2191</Z>
  </point>
  <point index="1315">
    <X>99.486</X>
    <Y>47.974</Y>
    <Z>2033</Z>
  </point>
  <point index="1316">
    <X>59.059</X>
    <Y>18.767</Y>
    <Z>2051</Z>
  </point>
  <point index="1317">
    <X>73.787</X>
    <Y>33.407</Y>
    <Z>2260</Z>
  </point>
  <point index="1318">
    <X>87.741</X>
    <Y>59.799</Y>
    <Z>2060</Z>
  </point>
  <point index="1319">
    <X>20.815</X>
    <Y>16.008</Y>
    <Z>2044</Z>
  </point>
  <point index="1320">
    <X>57.586</X>
    <Y>8.351</Y>
    <Z>2112</Z>
  </point>
  <point index="1321">
    <X>60.860</X>
    <Y>16.641</Y>
    <Z>2048</Z>
  </point>
  <point index="1322">
    <X>20.949</X>
    <Y>57.812</Y>
    <Z>2055</Z>
  </point>
  <point index="1323">
    <X>68.363</X>
    <Y>59.247</Y>
    <Z>2035</Z>
  </point>
  <point index="1324">
    <X>61.815</X>
    <Y>15.443</Y>
    <Z>2127</Z>
  </point>
  <point index="1325">
    <X>48.140</X>
    <Y>54.945</Y>
    <Z>2078</Z>
  </point>
  <point index="1326">
    <X>17.911</X>
    <Y>60.152</Y>
    <Z>2099</Z>
  </point>
  <point index="1327">
    <X>93.714</X>
    <Y>50.851</Y>
    <Z>2273</Z>
  </point>
  <point index="1328">
    <X>115.420</X>
    <Y>55.779</Y>
    <Z>2269</Z>
  </point>
  <point index="1329">
    <X>52.806</X>
    <Y>27.534</Y>
    <Z>2289</Z>
  </point>
  <point index="1330">
    <X>70.973</X>
    <Y>60.886</Y>
    <Z>2144</Z>
  </point>
  <point index="1331">
    <X>34.481</X>
    <Y>67.098</Y>
    <Z>2289</Z>
  </point>
  <point index="1332">
    <X>77.815</X>
    <Y>52.791</Y>
    <Z>2161</Z>
  </point>
  <point index="1333">
    <X>59.894</X>
    <Y>19.357</Y>
    <Z>2016</Z>
  </point>
  <point index="1334">
    <X>63.065</X>
    <Y>50.406</Y>
    <Z>2231</Z>
  </point>
  <point index="1335">
    <X>70.523</X>
    <Y>50.361</Y>
    <Z>2125</Z>
  </point>
  <point index="1336">
    <X>36.029</X>
    <Y>32.987</Y>
    <Z>2242</Z>
  </point>
  <point index="1337">
    <X>54.774</X>
    <Y>74.906</Y>
    <Z>2229</Z>
  </point>
  <point index="1338">
    <X>28.385</X>
    <Y>47.557</Y>
    <Z>2036</Z>
  </point>
  <point index="1339">
    <X>93.843</X>
    <Y>70.573</Y>
    <Z>2267</Z>
  </point>
  <point index="1340">
    <X>26.751</X>
    <Y>46.267</Y>
    <Z>2063</Z>
  </point>
  <point index="1341">
    <X>120.374</X>
    <Y>55.886</Y>
    <Z>2046</Z>
  </point>
  <point index="1342">
    <X>63.710</X>
    <Y>76.646</Y>
    <Z>2284</Z>
  </point>
  <point index="1343">
    <X>65.915</X>
    <Y>75.101</Y>
    <Z>2133</Z>
  </point>
  <point index="1344">
    <X>53.935</X>
    <Y>23.877</Y>
    <Z>2264</Z>
  </point>
  <point index="1345">
    <X>111.891</X>
    <Y>51.775</Y>
    <Z>2182</Z>
  </point>
  <point index="1346">
    <X>17.577</X>
    <Y>47.474</Y>
    <Z>2112</Z>
  </point>
  <point index="1347">
    <X>8.967</X>
    <Y>60.172</Y>
    <Z>2115</Z>
  </point>
  <point index="1348">
    <X>96.484</X>
    <Y>26.600</Y>
    <Z>2158</Z>
  </point>
  <point index="1349">
    <X>22.815</X>
    <Y>60.702</Y>
    <Z>2210</Z>
  </point>
  <point index="1350">
    <X>9.444</X>
    <Y>69.263</Y>
    <Z>2137</Z>
  </point>
  <point index="1351">
    <X>15.081</X>
    <Y>59.611</Y>
    <Z>2216</Z>
  </point>
  <point index="1352">
    <X>66.964</X>
    <Y>53.000</Y>
    <Z>2046</Z>
  </point>
  <point index="1353">
    <X>61.384</X>
    <Y>62.357</Y>
    <Z>2091</Z>
  </point>
  <point index="1354">
    <X>71.824</X>
    <Y>8.471</Y>
    <Z>2179</Z>
  </point>
  <point index="1355">
    <X>69.078</X>
    <Y>49.295</Y>
    <Z>2065</Z>
  </point>
  <point index="1356">
    <X>103.959</X>
    <Y>49.387</Y>
    <Z>2295</Z>
  </point>
  <point index="1357">
    <X>116.631</X>
    <Y>18.207</Y>
    <Z>2215</Z>
  </point>
  <point index="1358">
    <X>61.496</X>
    <Y>21.930</Y>
    <Z>2101</Z>
  </point>
  <point index="1359">
    <X>32.234</X>
    <Y>20.084</Y>
    <Z>2196</Z>
  </point>
  <point index="1360">
    <X>93.692</X>
    <Y>27.732</Y>
    <Z>2274</Z>
  </point>
  <point index="1361">
    <X>115.800</X>
    <Y>50.213</Y>
    <Z>2252</Z>
  </point>
  <point index="1362">
    <X>12.288</X>
    <Y>12.020</Y>
    <Z>2265</Z>
  </point>
  <point index="1363">
    <X>98.453</X>
    <Y>21.290</Y>
    <Z>2076</Z>
  </point>
  <point index="1364">
    <X>93.155</X>
    <Y>27.125</Y>
    <Z>2296</Z>
  </point>
  <point index="1365">
    <X>33.838</X>
    <Y>48.594</Y>
    <Z>2262</Z>
  </point>
  <point index="1366">
    <X>24.015</X>
    <Y>28.232</Y>
    <Z>2290</Z>
  </point>
  <point index="1367">
    <X>30.743</X>
    <Y>9.810</Y>
    <Z>2134</Z>
  </point>
  <point index="1368">
    <X>10.773</X>
    <Y>12.710</Y>
    <Z>2197</Z>
  </point>
  <point index="1369">
    <X>38.737</X>
    <Y>14.945</Y>
    <Z>2120</Z>
  </point>
  <point index="1370">
    <X>116.432</X>
    <Y>16.696</Y>
    <Z>2224</Z>
  </point>
  <point index="1371">
    <X>121.156</X>
    <Y>24.057</Y>
    <Z>2011</Z>
  </point>
  <point index="1372">
    <X>14.515</X>
    <Y>34.157</Y>
    <Z>2239</Z>
  </point>
  <point index="1373">
    <X>61.065</X>
    <Y>59.906</Y>
    <Z>2065</Z>
  </point>
  <point index="1374">
    <X>111.037</X>
    <Y>50.945</Y>
    <Z>2146</Z>
  </point>
  <point index="1375">
    <X>26.916</X>
    <Y>27.521</Y>
    <Z>2050</Z>
  </point>
  <point index="1376">
    <X>97.191</X>
    <Y>25.475</Y>
    <Z>2128</Z>
  </point>
  <point index="1377">
    <X>21.622</X>
    <Y>57.275</Y>
    <Z>2111</Z>
  </point>
  <point index="1378">
    <X>120.769</X>
    <Y>27.522</Y>
    <Z>2028</Z>
  </point>
  <point index="1379">
    <X>98.846</X>
    <Y>60.591</Y>
    <Z>2060</Z>
  </point>
  <point index="1380">
    <X>62.399</X>
    <Y>76.011</Y>
    <Z>2175</Z>
  </point>
  <point index="1381">
    <X>31.927</X>
    <Y>18.867</Y>
    <Z>2183</Z>
  </point>
  <point index="1382">
    <X>110.864</X>
    <Y>51.536</Y>
    <Z>2139</Z>
  </point>
  <point index="1383">
    <X>102.752</X>
    <Y>63.918</Y>
    <Z>2205</Z>
  </point>
  <point index="1384">
    <X>72.284</X>
    <Y>16.573</Y>
    <Z>2198</Z>
  </point>
  <point index="1385">
    <X>101.241</X>
    <Y>58.994</Y>
    <Z>2079</Z>
  </point>
  <point index="1386">
    <X>23.320</X>
    <Y>71.715</Y>
    <Z>2252</Z>
  </point>
  <point index="1387">
    <X>14.722</X>
    <Y>64.856</Y>
    <Z>2231</Z>
  </point>
  <point index="1388">
    <X>97.945</X>
    <Y>28.227</Y>
    <Z>2097</Z>
  </point>
  <point index="1389">
    <X>17.066</X>
    <Y>22.996</Y>
    <Z>2134</Z>
  </point>
  <point index="1390">
    <X>94.257</X>
    <Y>18.446</Y>
    <Z>2250</Z>
  </point>
  <point index="1391">
    <X>97.731</X>
    <Y>59.828</Y>
    <Z>2106</Z>
  </point>
  <point index="1392">
    <X>76.868</X>
    <Y>23.044</Y>
    <Z>2204</Z>
  </point>
  <point index="1393">
    <X>49.997</X>
    <Y>19.207</Y>
    <Z>2162</Z>
  </point>
  <point index="1394">
    <X>60.244</X>
    <Y>76.383</Y>
    <Z>2002</Z>
  </point>
  <point index="1395">
    <X>15.898</X>
    <Y>38.851</Y>
    <Z>2182</Z>
  </point>
  <point index="1396">
    <X>70.726</X>
    <Y>45.881</Y>
    <Z>2133</Z>
  </point>
  <point index="1397">
    <X>17.355</X>
    <Y>77.629</Y>
    <Z>2122</Z>
  </point>
  <point index="1398">
    <X>62.164</X>
    <Y>52.632</Y>
    <Z>2156</Z>
  </point>
  <point index="1399">
    <X>15.924</X>
    <Y>13.986</Y>
    <Z>2181</Z>
  </point>
  <point index="1400">
    <X>30.869</X>
    <Y>35.138</Y>
    <Z>2139</Z>
  </point>
  <point index="1401">
    <X>18.561</X>
    <Y>55.779</Y>
    <Z>2072</Z>
  </point>
  <point index="1402">
    <X>16.310</X>
    <Y>67.683</Y>
    <Z>2165</Z>
  </point>
  <point index="1403">
    <X>108.465</X>
    <Y>63.334</Y>
    <Z>2039</Z>
  </point>
  <point index="1404">
    <X>71.177</X>
    <Y>74.077</Y>
    <Z>2152</Z>
  </point>
  <point index="1405">
    <X>29.480</X>
    <Y>63.794</Y>
    <Z>2082</Z>
  </point>
  <point index="1406">
    <X>119.502</X>
    <Y>60.346</Y>
    <Z>2085</Z>
  </point>
  <point index="1407">
    <X>62.810</X>
    <Y>51.049</Y>
    <Z>2210</Z>
  </point>
  <point index="1408">
    <X>8.522</X>
    <Y>31.830</Y>
    <Z>2095</Z>
  </point>
  <point index="1409">
    <X>22.670</X>
    <Y>61.636</Y>
    <Z>2198</Z>
  </point>
  <point index="1410">
    <X>11.037</X>
    <Y>53.486</Y>
    <Z>2209</Z>
  </point>
  <point index="1411">
    <X>64.845</X>
    <Y>68.414</Y>
    <Z>2222</Z>
  </point>
  <point index="1412">
    <X>106.198</X>
    <Y>71.360</Y>
    <Z>2109</Z>
  </point>
  <point index="1413">
    <X>118.102</X>
    <Y>29.376</Y>
    <Z>2148</Z>
  </point>
  <point index="1414">
    <X>107.722</X>
    <Y>71.614</Y>
    <Z>2009</Z>
  </point>
  <point index="1415">
    <X>60.341</X>
    <Y>38.243</Y>
    <Z>2005</Z>
  </point>
  <point index="1416">
    <X>92.681</X>
    <Y>34.110</Y>
    <Z>2283</Z>
  </point>
  <point index="1417">
    <X>30.705</X>
    <Y>21.192</Y>
    <Z>2132</Z>
  </point>
  <point index="1418">
    <X>26.027</X>
    <Y>12.689</Y>
    <Z>2124</Z>
  </point>
  <point index="1419">
    <X>70.327</X>
    <Y>46.862</Y>
    <Z>2117</Z>
  </point>
  <point index="1420">
    <X>32.644</X>
    <Y>33.271</Y>
    <Z>2213</Z>
  </point>
  <point index="1421">
    <X>28.555</X>
    <Y>78.332</Y>
    <Z>2043</Z>
  </point>
  <point index="1422">
    <X>113.452</X>
    <Y>29.221</Y>
    <Z>2246</Z>
  </point>
  <point index="1423">
    <X>57.151</X>
    <Y>47.117</Y>
    <Z>2130</Z>
  </point>
  <point index="1424">
    <X>29.175</X>
    <Y>46.451</Y>
    <Z>2069</Z>
  </point>
  <point index="1425">
    <X>35.657</X>
    <Y>22.587</Y>
    <Z>2259</Z>
  </point>
  <point index="1426">
    <X>95.747</X>
    <Y>55.221</Y>
    <Z>2188</Z>
  </point>
  <point index="1427">
    <X>98.616</X>
    <Y>34.348</Y>
    <Z>2069</Z>
  </point>
  <point index="1428">
    <X>8.476</X>
    <Y>23.938</Y>
    <Z>2093</Z>
  </point>
  <point index="1429">
    <X>96.046</X>
    <Y>9.102</Y>
    <Z>2176</Z>
  </point>
  <point index="1430">
    <X>101.962</X>
    <Y>74.591</Y>
    <Z>2139</Z>
  </point>
  <point index="1431">
    <X>93.425</X>
    <Y>53.617</Y>
    <Z>2285</Z>
  </point>
  <point index="1432">
    <X>29.543</X>
    <Y>34.313</Y>
    <Z>2084</Z>
  </point>
  <point index="1433">
    <X>27.551</X>
    <Y>69.095</Y>
    <Z>2001</Z>
  </point>
  <point index="1434">
    <X>17.182</X>
    <Y>12.765</Y>
    <Z>2129</Z>
  </point>
  <point index="1435">
    <X>21.367</X>
    <Y>7.027</Y>
    <Z>2090</Z>
  </point>
  <point index="1436">
    <X>108.197</X>
    <Y>53.877</Y>
    <Z>2028</Z>
  </point>
  <point index="1437">
    <X>23.054</X>
    <Y>22.230</Y>
    <Z>2230</Z>
  </point>
  <point index="1438">
    <X>109.687</X>
    <Y>77.102</Y>
    <Z>2090</Z>
  </point>
  <point index="1439">
    <X>71.243</X>
    <Y>17.017</Y>
    <Z>2155</Z>
  </point>
  <point index="1440">
    <X>20.084</X>
    <Y>77.987</Y>
    <Z>2008</Z>
  </point>
  <point index="1441">
    <X>37.850</X>
    <Y>14.621</Y>
    <Z>2160</Z>
  </point>
  <point index="1442">
    <X>56.572</X>
    <Y>67.423</Y>
    <Z>2154</Z>
  </point>
  <point index="1443">
    <X>66.649</X>
    <Y>18.888</Y>
    <Z>2072</Z>
  </point>
  <point index="1444">
    <X>55.882</X>
    <Y>33.632</Y>
    <Z>2183</Z>
  </point>
  <point index="1445">
    <X>99.537</X>
    <Y>66.344</Y>
    <Z>2031</Z>
  </point>
  <point index="1446">
    <X>95.292</X>
    <Y>53.144</Y>
    <Z>2207</Z>
  </point>
  <point index="1447">
    <X>57.092</X>
    <Y>17.425</Y>
    <Z>2133</Z>
  </point>
  <point index="1448">
    <X>34.810</X>
    <Y>55.540</Y>
    <Z>2297</Z>
  </point>
  <point index="1449">
    <X>67.180</X>
    <Y>48.697</Y>
    <Z>2028</Z>
  </point>
  <point index="1450">
    <X>63.132</X>
    <Y>12.062</Y>
    <Z>2236</Z>
  </point>
  <point index="1451">
    <X>21.302</X>
    <Y>44.738</Y>
    <Z>2084</Z>
  </point>
  <point index="1452">
    <X>53.898</X>
    <Y>54.168</Y>
    <Z>2265</Z>
  </point>
  <point index="1453">
    <X>89.279</X>
    <Y>59.077</Y>
    <Z>2129</Z>
  </point>
  <point index="1454">
    <X>77.337</X>
    <Y>60.603</Y>
    <Z>2183</Z>
  </point>
  <point index="1455">
    <X>113.687</X>
    <Y>53.227</Y>
    <Z>2256</Z>
  </point>
  <point index="1456">
    <X>53.514</X>
    <Y>22.985</Y>
    <Z>2281</Z>
  </point>
  <point index="1457">
    <X>92.515</X>
    <Y>21.426</Y>
    <Z>2275</Z>
  </point>
  <point index="1458">
    <X>115.817</X>
    <Y>30.879</Y>
    <Z>2251</Z>
  </point>
  <point index="1459">
    <X>100.761</X>
    <Y>7.161</Y>
    <Z>2040</Z>
  </point>
  <point index="1460">
    <X>76.112</X>
    <Y>52.265</Y>
    <Z>2238</Z>
  </point>
  <point index="1461">
    <X>74.338</X>
    <Y>70.252</Y>
    <Z>2283</Z>
  </point>
  <point index="1462">
    <X>74.713</X>
    <Y>54.704</Y>
    <Z>2299</Z>
  </point>
  <point index="1463">
    <X>96.919</X>
    <Y>76.597</Y>
    <Z>2140</Z>
  </point>
  <point index="1464">
    <X>19.755</X>
    <Y>19.076</Y>
    <Z>2022</Z>
  </point>
  <point index="1465">
    <X>100.554</X>
    <Y>29.858</Y>
    <Z>2022</Z>
  </point>
  <point index="1466">
    <X>104.064</X>
    <Y>67.980</Y>
    <Z>2286</Z>
  </point>
  <point index="1467">
    <X>105.145</X>
    <Y>39.974</Y>
    <Z>2197</Z>
  </point>
  <point index="1468">
    <X>51.924</X>
    <Y>17.629</Y>
    <Z>2249</Z>
  </point>
  <point index="1469">
    <X>111.418</X>
    <Y>56.505</Y>
    <Z>2162</Z>
  </point>
  <point index="1470">
    <X>17.614</X>
    <Y>24.720</Y>
    <Z>2111</Z>
  </point>
  <point index="1471">
    <X>80.376</X>
    <Y>29.468</Y>
    <Z>2046</Z>
  </point>
  <point index="1472">
    <X>28.865</X>
    <Y>54.801</Y>
    <Z>2056</Z>
  </point>
  <point index="1473">
    <X>29.726</X>
    <Y>9.901</Y>
    <Z>2092</Z>
  </point>
  <point index="1474">
    <X>95.845</X>
    <Y>29.021</Y>
    <Z>2184</Z>
  </point>
  <point index="1475">
    <X>55.044</X>
    <Y>60.815</Y>
    <Z>2218</Z>
  </point>
  <point index="1476">
    <X>22.630</X>
    <Y>49.133</Y>
    <Z>2195</Z>
  </point>
  <point index="1477">
    <X>54.957</X>
    <Y>11.265</Y>
    <Z>2221</Z>
  </point>
  <point index="1478">
    <X>48.525</X>
    <Y>25.384</Y>
    <Z>2095</Z>
  </point>
  <point index="1479">
    <X>56.079</X>
    <Y>57.587</Y>
    <Z>2175</Z>
  </point>
  <point index="1480">
    <X>13.129</X>
    <Y>10.838</Y>
    <Z>2297</Z>
  </point>
  <point index="1481">
    <X>10.095</X>
    <Y>22.094</Y>
    <Z>2166</Z>
  </point>
  <point index="1482">
    <X>71.427</X>
    <Y>36.716</Y>
    <Z>2162</Z>
  </point>
  <point index="1483">
    <X>106.061</X>
    <Y>38.804</Y>
    <Z>2121</Z>
  </point>
  <point index="1484">
    <X>91.230</X>
    <Y>34.961</Y>
    <Z>2217</Z>
  </point>
  <point index="1485">
    <X>56.976</X>
    <Y>62.617</Y>
    <Z>2137</Z>
  </point>
  <point index="1486">
    <X>108.484</X>
    <Y>52.823</Y>
    <Z>2040</Z>
  </point>
  <point index="1487">
    <X>10.987</X>
    <Y>70.377</Y>
    <Z>2207</Z>
  </point>
  <point index="1488">
    <X>57.556</X>
    <Y>67.874</Y>
    <Z>2113</Z>
  </point>
  <point index="1489">
    <X>101.660</X>
    <Y>18.563</Y>
    <Z>2114</Z>
  </point>
  <point index="1490">
    <X>40.356</X>
    <Y>59.977</Y>
    <Z>2047</Z>
  </point>
  <point index="1491">
    <X>67.524</X>
    <Y>51.691</Y>
    <Z>2000</Z>
  </point>
  <point index="1492">
    <X>61.783</X>
    <Y>34.864</Y>
    <Z>2124</Z>
  </point>
  <point index="1493">
    <X>99.073</X>
    <Y>67.287</Y>
    <Z>2050</Z>
  </point>
  <point index="1494">
    <X>65.144</X>
    <Y>7.327</Y>
    <Z>2197</Z>
  </point>
  <point index="1495">
    <X>66.171</X>
    <Y>72.904</Y>
    <Z>2112</Z>
  </point>
  <point index="1496">
    <X>69.764</X>
    <Y>72.196</Y>
    <Z>2093</Z>
  </point>
  <point index="1497">
    <X>106.095</X>
    <Y>39.234</Y>
    <Z>2118</Z>
  </point>
  <point index="1498">
    <X>59.478</X>
    <Y>14.161</Y>
    <Z>2033</Z>
  </point>
  <point index="1499">
    <X>114.943</X>
    <Y>70.354</Y>
    <Z>2291</Z>
  </point>
  <point index="1500">
    <X>62.330</X>
    <Y>63.939</Y>
    <Z>2170</Z>
  </point>
  <point index="1501">
    <X>31.175</X>
    <Y>33.658</Y>
    <Z>2152</Z>
  </point>
  <point index="1502">
    <X>92.155</X>
    <Y>57.750</Y>
    <Z>2259</Z>
  </point>
  <point index="1503">
    <X>96.340</X>
    <Y>62.880</Y>
    <Z>2164</Z>
  </point>
  <point index="1504">
    <X>59.614</X>
    <Y>59.851</Y>
    <Z>2028</Z>
  </point>
  <point index="1505">
    <X>64.839</X>
    <Y>36.778</Y>
    <Z>2222</Z>
  </point>
  <point index="1506">
    <X>101.512</X>
    <Y>9.526</Y>
    <Z>2102</Z>
  </point>
  <point index="1507">
    <X>101.618</X>
    <Y>8.592</Y>
    <Z>2111</Z>
  </point>
  <point index="1508">
    <X>63.244</X>
    <Y>17.902</Y>
    <Z>2246</Z>
  </point>
  <point index="1509">
    <X>106.765</X>
    <Y>16.347</Y>
    <Z>2062</Z>
  </point>
  <point index="1510">
    <X>69.445</X>
    <Y>63.394</Y>
    <Z>2080</Z>
  </point>
  <point index="1511">
    <X>97.476</X>
    <Y>56.758</Y>
    <Z>2117</Z>
  </point>
  <point index="1512">
    <X>115.640</X>
    <Y>34.454</Y>
    <Z>2259</Z>
  </point>
  <point index="1513">
    <X>117.830</X>
    <Y>66.732</Y>
    <Z>2161</Z>
  </point>
  <point index="1514">
    <X>108.510</X>
    <Y>68.173</Y>
    <Z>2041</Z>
  </point>
  <point index="1515">
    <X>107.765</X>
    <Y>33.060</Y>
    <Z>2010</Z>
  </point>
  <point index="1516">
    <X>113.893</X>
    <Y>27.743</Y>
    <Z>2265</Z>
  </point>
  <point index="1517">
    <X>113.800</X>
    <Y>63.780</Y>
    <Z>2261</Z>
  </point>
  <point index="1518">
    <X>51.652</X>
    <Y>31.365</Y>
    <Z>2237</Z>
  </point>
  <point index="1519">
    <X>105.828</X>
    <Y>38.981</Y>
    <Z>2140</Z>
  </point>
  <point index="1520">
    <X>114.393</X>
    <Y>65.788</Y>
    <Z>2285</Z>
  </point>
  <point index="1521">
    <X>111.995</X>
    <Y>58.839</Y>
    <Z>2186</Z>
  </point>
  <point index="1522">
    <X>23.554</X>
    <Y>25.670</Y>
    <Z>2271</Z>
  </point>
  <point index="1523">
    <X>52.902</X>
    <Y>16.930</Y>
    <Z>2293</Z>
  </point>
  <point index="1524">
    <X>105.939</X>
    <Y>50.018</Y>
    <Z>2131</Z>
  </point>
  <point index="1525">
    <X>57.901</X>
    <Y>37.658</Y>
    <Z>2099</Z>
  </point>
  <point index="1526">
    <X>115.082</X>
    <Y>48.404</Y>
    <Z>2285</Z>
  </point>
  <point index="1527">
    <X>25.523</X>
    <Y>40.930</Y>
    <Z>2165</Z>
  </point>
  <point index="1528">
    <X>16.653</X>
    <Y>49.885</Y>
    <Z>2151</Z>
  </point>
  <point index="1529">
    <X>58.255</X>
    <Y>31.357</Y>
    <Z>2084</Z>
  </point>
  <point index="1530">
    <X>108.760</X>
    <Y>35.175</Y>
    <Z>2052</Z>
  </point>
  <point index="1531">
    <X>27.106</X>
    <Y>34.408</Y>
    <Z>2034</Z>
  </point>
  <point index="1532">
    <X>61.510</X>
    <Y>75.009</Y>
    <Z>2102</Z>
  </point>
  <point index="1533">
    <X>68.402</X>
    <Y>26.336</Y>
    <Z>2037</Z>
  </point>
  <point index="1534">
    <X>102.932</X>
    <Y>56.179</Y>
    <Z>2220</Z>
  </point>
  <point index="1535">
    <X>39.349</X>
    <Y>56.056</Y>
    <Z>2092</Z>
  </point>
  <point index="1536">
    <X>76.453</X>
    <Y>54.539</Y>
    <Z>2223</Z>
  </point>
  <point index="1537">
    <X>71.174</X>
    <Y>15.923</Y>
    <Z>2152</Z>
  </point>
  <point index="1538">
    <X>112.155</X>
    <Y>19.587</Y>
    <Z>2193</Z>
  </point>
  <point index="1539">
    <X>108.246</X>
    <Y>54.029</Y>
    <Z>2030</Z>
  </point>
  <point index="1540">
    <X>106.542</X>
    <Y>28.476</Y>
    <Z>2081</Z>
  </point>
  <point index="1541">
    <X>39.431</X>
    <Y>55.358</Y>
    <Z>2088</Z>
  </point>
  <point index="1542">
    <X>61.376</X>
    <Y>60.323</Y>
    <Z>2091</Z>
  </point>
  <point index="1543">
    <X>14.774</X>
    <Y>37.861</Y>
    <Z>2229</Z>
  </point>
  <point index="1544">
    <X>73.735</X>
    <Y>61.441</Y>
    <Z>2258</Z>
  </point>
  <point index="1545">
    <X>106.131</X>
    <Y>40.185</Y>
    <Z>2115</Z>
  </point>
  <point index="1546">
    <X>92.461</X>
    <Y>74.458</Y>
    <Z>2273</Z>
  </point>
  <point index="1547">
    <X>30.756</X>
    <Y>47.850</Y>
    <Z>2135</Z>
  </point>
  <point index="1548">
    <X>13.169</X>
    <Y>11.892</Y>
    <Z>2295</Z>
  </point>
  <point index="1549">
    <X>61.568</X>
    <Y>23.977</Y>
    <Z>2106</Z>
  </point>
  <point index="1550">
    <X>87.459</X>
    <Y>23.890</Y>
    <Z>2047</Z>
  </point>
  <point index="1551">
    <X>65.612</X>
    <Y>12.709</Y>
    <Z>2158</Z>
  </point>
  <point index="1552">
    <X>53.780</X>
    <Y>24.338</Y>
    <Z>2270</Z>
  </point>
  <point index="1553">
    <X>96.600</X>
    <Y>24.002</Y>
    <Z>2153</Z>
  </point>
  <point index="1554">
    <X>30.811</X>
    <Y>74.667</Y>
    <Z>2137</Z>
  </point>
  <point index="1555">
    <X>11.279</X>
    <Y>26.631</Y>
    <Z>2220</Z>
  </point>
  <point index="1556">
    <X>49.352</X>
    <Y>21.299</Y>
    <Z>2133</Z>
  </point>
  <point index="1557">
    <X>62.225</X>
    <Y>24.865</Y>
    <Z>2161</Z>
  </point>
  <point index="1558">
    <X>27.485</X>
    <Y>62.042</Y>
    <Z>2003</Z>
  </point>
  <point index="1559">
    <X>102.477</X>
    <Y>37.595</Y>
    <Z>2182</Z>
  </point>
  <point index="1560">
    <X>30.988</X>
    <Y>65.008</Y>
    <Z>2144</Z>
  </point>
  <point index="1561">
    <X>51.122</X>
    <Y>31.767</Y>
    <Z>2213</Z>
  </point>
  <point index="1562">
    <X>106.268</X>
    <Y>64.200</Y>
    <Z>2104</Z>
  </point>
  <point index="1563">
    <X>97.785</X>
    <Y>7.735</Y>
    <Z>2104</Z>
  </point>
  <point index="1564">
    <X>63.834</X>
    <Y>39.775</Y>
    <Z>2295</Z>
  </point>
  <point index="1565">
    <X>71.283</X>
    <Y>55.772</Y>
    <Z>2156</Z>
  </point>
  <point index="1566">
    <X>31.541</X>
    <Y>73.392</Y>
    <Z>2167</Z>
  </point>
  <point index="1567">
    <X>93.985</X>
    <Y>67.837</Y>
    <Z>2262</Z>
  </point>
  <point index="1568">
    <X>15.932</X>
    <Y>19.692</Y>
    <Z>2181</Z>
  </point>
  <point index="1569">
    <X>13.482</X>
    <Y>14.746</Y>
    <Z>2282</Z>
  </point>
  <point index="1570">
    <X>100.842</X>
    <Y>54.434</Y>
    <Z>2046</Z>
  </point>
  <point index="1571">
    <X>30.813</X>
    <Y>55.783</Y>
    <Z>2137</Z>
  </point>
  <point index="1572">
    <X>79.219</X>
    <Y>63.594</Y>
    <Z>2098</Z>
  </point>
  <point index="1573">
    <X>77.081</X>
    <Y>26.316</Y>
    <Z>2194</Z>
  </point>
  <point index="1574">
    <X>67.507</X>
    <Y>37.386</Y>
    <Z>2001</Z>
  </point>
  <point index="1575">
    <X>11.706</X>
    <Y>34.048</Y>
    <Z>2239</Z>
  </point>
  <point index="1576">
    <X>121.350</X>
    <Y>61.178</Y>
    <Z>2002</Z>
  </point>
  <point index="1577">
    <X>54.497</X>
    <Y>19.673</Y>
    <Z>2240</Z>
  </point>
  <point index="1578">
    <X>109.500</X>
    <Y>75.663</Y>
    <Z>2082</Z>
  </point>
  <point index="1579">
    <X>12.423</X>
    <Y>20.794</Y>
    <Z>2271</Z>
  </point>
  <point index="1580">
    <X>67.723</X>
    <Y>52.522</Y>
    <Z>2009</Z>
  </point>
  <point index="1581">
    <X>111.052</X>
    <Y>35.954</Y>
    <Z>2147</Z>
  </point>
  <point index="1582">
    <X>103.795</X>
    <Y>35.995</Y>
    <Z>2291</Z>
  </point>
  <point index="1583">
    <X>13.279</X>
    <Y>11.418</Y>
    <Z>2291</Z>
  </point>
  <point index="1584">
    <X>49.180</X>
    <Y>32.893</Y>
    <Z>2125</Z>
  </point>
  <point index="1585">
    <X>96.022</X>
    <Y>14.239</Y>
    <Z>2177</Z>
  </point>
  <point index="1586">
    <X>59.545</X>
    <Y>56.043</Y>
    <Z>2031</Z>
  </point>
  <point index="1587">
    <X>37.432</X>
    <Y>15.862</Y>
    <Z>2179</Z>
  </point>
  <point index="1588">
    <X>116.163</X>
    <Y>24.191</Y>
    <Z>2236</Z>
  </point>
  <point index="1589">
    <X>67.364</X>
    <Y>72.445</Y>
    <Z>2013</Z>
  </point>
  <point index="1590">
    <X>115.980</X>
    <Y>54.389</Y>
    <Z>2244</Z>
  </point>
  <point index="1591">
    <X>96.419</X>
    <Y>54.959</Y>
    <Z>2160</Z>
  </point>
  <point index="1592">
    <X>104.105</X>
    <Y>45.505</Y>
    <Z>2283</Z>
  </point>
  <point index="1593">
    <X>72.806</X>
    <Y>64.226</Y>
    <Z>2220</Z>
  </point>
  <point index="1594">
    <X>55.681</X>
    <Y>73.056</Y>
    <Z>2191</Z>
  </point>
  <point index="1595">
    <X>69.911</X>
    <Y>34.382</Y>
    <Z>2099</Z>
  </point>
  <point index="1596">
    <X>12.317</X>
    <Y>52.205</Y>
    <Z>2267</Z>
  </point>
  <point index="1597">
    <X>54.784</X>
    <Y>68.915</Y>
    <Z>2228</Z>
  </point>
  <point index="1598">
    <X>59.286</X>
    <Y>26.536</Y>
    <Z>2041</Z>
  </point>
  <point index="1599">
    <X>52.980</X>
    <Y>65.162</Y>
    <Z>2297</Z>
  </point>
  <point index="1600">
    <X>27.090</X>
    <Y>34.175</Y>
    <Z>2035</Z>
  </point>
  <point index="1601">
    <X>33.490</X>
    <Y>73.033</Y>
    <Z>2248</Z>
  </point>
  <point index="1602">
    <X>71.926</X>
    <Y>70.771</Y>
    <Z>2183</Z>
  </point>
  <point index="1603">
    <X>69.160</X>
    <Y>67.623</Y>
    <Z>2068</Z>
  </point>
  <point index="1604">
    <X>7.440</X>
    <Y>60.108</Y>
    <Z>2046</Z>
  </point>
  <point index="1605">
    <X>106.588</X>
    <Y>24.156</Y>
    <Z>2077</Z>
  </point>
  <point index="1606">
    <X>20.242</X>
    <Y>75.281</Y>
    <Z>2002</Z>
  </point>
  <point index="1607">
    <X>101.659</X>
    <Y>32.671</Y>
    <Z>2114</Z>
  </point>
  <point index="1608">
    <X>27.883</X>
    <Y>34.268</Y>
    <Z>2015</Z>
  </point>
  <point index="1609">
    <X>69.079</X>
    <Y>10.145</Y>
    <Z>2065</Z>
  </point>
  <point index="1610">
    <X>50.808</X>
    <Y>69.261</Y>
    <Z>2198</Z>
  </point>
  <point index="1611">
    <X>105.819</X>
    <Y>40.538</Y>
    <Z>2141</Z>
  </point>
  <point index="1612">
    <X>18.110</X>
    <Y>73.414</Y>
    <Z>2090</Z>
  </point>
  <point index="1613">
    <X>72.184</X>
    <Y>64.853</Y>
    <Z>2194</Z>
  </point>
  <point index="1614">
    <X>74.272</X>
    <Y>25.381</Y>
    <Z>2280</Z>
  </point>
  <point index="1615">
    <X>69.998</X>
    <Y>57.262</Y>
    <Z>2103</Z>
  </point>
  <point index="1616">
    <X>7.760</X>
    <Y>63.760</Y>
    <Z>2061</Z>
  </point>
  <point index="1617">
    <X>18.313</X>
    <Y>73.171</Y>
    <Z>2082</Z>
  </point>
  <point index="1618">
    <X>15.948</X>
    <Y>50.289</Y>
    <Z>2180</Z>
  </point>
  <point index="1619">
    <X>60.462</X>
    <Y>75.733</Y>
    <Z>2015</Z>
  </point>
  <point index="1620">
    <X>112.049</X>
    <Y>48.964</Y>
    <Z>2188</Z>
  </point>
  <point index="1621">
    <X>34.517</X>
    <Y>16.339</Y>
    <Z>2291</Z>
  </point>
  <point index="1622">
    <X>119.468</X>
    <Y>54.261</Y>
    <Z>2087</Z>
  </point>
  <point index="1623">
    <X>59.575</X>
    <Y>17.782</Y>
    <Z>2029</Z>
  </point>
  <point index="1624">
    <X>20.257</X>
    <Y>14.772</Y>
    <Z>2001</Z>
  </point>
  <point index="1625">
    <X>120.688</X>
    <Y>65.909</Y>
    <Z>2032</Z>
  </point>
  <point index="1626">
    <X>99.499</X>
    <Y>57.410</Y>
    <Z>2033</Z>
  </point>
  <point index="1627">
    <X>14.885</X>
    <Y>24.094</Y>
    <Z>2224</Z>
  </point>
  <point index="1628">
    <X>14.482</X>
    <Y>31.587</Y>
    <Z>2241</Z>
  </point>
  <point index="1629">
    <X>87.935</X>
    <Y>63.027</Y>
    <Z>2069</Z>
  </point>
  <point index="1630">
    <X>89.372</X>
    <Y>58.165</Y>
    <Z>2134</Z>
  </point>
  <point index="1631">
    <X>15.228</X>
    <Y>62.333</Y>
    <Z>2210</Z>
  </point>
  <point index="1632">
    <X>78.364</X>
    <Y>28.277</Y>
    <Z>2137</Z>
  </point>
  <point index="1633">
    <X>22.475</X>
    <Y>26.398</Y>
    <Z>2182</Z>
  </point>
  <point index="1634">
    <X>57.954</X>
    <Y>73.333</Y>
    <Z>2097</Z>
  </point>
  <point index="1635">
    <X>78.152</X>
    <Y>15.582</Y>
    <Z>2146</Z>
  </point>
  <point index="1636">
    <X>117.260</X>
    <Y>23.016</Y>
    <Z>2186</Z>
  </point>
  <point index="1637">
    <X>21.607</X>
    <Y>40.032</Y>
    <Z>2110</Z>
  </point>
  <point index="1638">
    <X>34.960</X>
    <Y>58.720</Y>
    <Z>2290</Z>
  </point>
  <point index="1639">
    <X>26.812</X>
    <Y>30.266</Y>
    <Z>2058</Z>
  </point>
  <point index="1640">
    <X>51.438</X>
    <Y>58.330</Y>
    <Z>2227</Z>
  </point>
  <point index="1641">
    <X>52.663</X>
    <Y>53.822</Y>
    <Z>2282</Z>
  </point>
  <point index="1642">
    <X>11.619</X>
    <Y>63.099</Y>
    <Z>2235</Z>
  </point>
  <point index="1643">
    <X>114.495</X>
    <Y>66.304</Y>
    <Z>2290</Z>
  </point>
  <point index="1644">
    <X>62.860</X>
    <Y>66.952</Y>
    <Z>2214</Z>
  </point>
  <point index="1645">
    <X>107.580</X>
    <Y>23.658</Y>
    <Z>2003</Z>
  </point>
  <point index="1646">
    <X>66.736</X>
    <Y>74.095</Y>
    <Z>2065</Z>
  </point>
  <point index="1647">
    <X>112.630</X>
    <Y>64.828</Y>
    <Z>2212</Z>
  </point>
  <point index="1648">
    <X>27.758</X>
    <Y>44.699</Y>
    <Z>2010</Z>
  </point>
  <point index="1649">
    <X>116.880</X>
    <Y>31.509</Y>
    <Z>2204</Z>
  </point>
  <point index="1650">
    <X>101.827</X>
    <Y>54.971</Y>
    <Z>2128</Z>
  </point>
  <point index="1651">
    <X>108.331</X>
    <Y>67.274</Y>
    <Z>2034</Z>
  </point>
  <point index="1652">
    <X>109.697</X>
    <Y>52.555</Y>
    <Z>2091</Z>
  </point>
  <point index="1653">
    <X>19.527</X>
    <Y>19.692</Y>
    <Z>2031</Z>
  </point>
  <point index="1654">
    <X>62.821</X>
    <Y>72.361</Y>
    <Z>2210</Z>
  </point>
  <point index="1655">
    <X>34.058</X>
    <Y>52.469</Y>
    <Z>2272</Z>
  </point>
  <point index="1656">
    <X>21.293</X>
    <Y>52.143</Y>
    <Z>2084</Z>
  </point>
  <point index="1657">
    <X>93.309</X>
    <Y>62.349</Y>
    <Z>2290</Z>
  </point>
  <point index="1658">
    <X>28.785</X>
    <Y>71.512</Y>
    <Z>2053</Z>
  </point>
  <point index="1659">
    <X>93.243</X>
    <Y>72.740</Y>
    <Z>2292</Z>
  </point>
  <point index="1660">
    <X>52.585</X>
    <Y>15.235</Y>
    <Z>2279</Z>
  </point>
  <point index="1661">
    <X>36.227</X>
    <Y>64.794</Y>
    <Z>2233</Z>
  </point>
  <point index="1662">
    <X>29.671</X>
    <Y>59.677</Y>
    <Z>2089</Z>
  </point>
  <point index="1663">
    <X>36.188</X>
    <Y>12.460</Y>
    <Z>2235</Z>
  </point>
  <point index="1664">
    <X>55.575</X>
    <Y>52.975</Y>
    <Z>2195</Z>
  </point>
  <point index="1665">
    <X>23.853</X>
    <Y>30.290</Y>
    <Z>2296</Z>
  </point>
  <point index="1666">
    <X>96.200</X>
    <Y>70.792</Y>
    <Z>2170</Z>
  </point>
  <point index="1667">
    <X>33.302</X>
    <Y>10.426</Y>
    <Z>2240</Z>
  </point>
  <point index="1668">
    <X>106.989</X>
    <Y>6.511</Y>
    <Z>2044</Z>
  </point>
  <point index="1669">
    <X>36.114</X>
    <Y>57.320</Y>
    <Z>2238</Z>
  </point>
  <point index="1670">
    <X>106.604</X>
    <Y>47.551</Y>
    <Z>2076</Z>
  </point>
  <point index="1671">
    <X>28.760</X>
    <Y>60.303</Y>
    <Z>2052</Z>
  </point>
  <point index="1672">
    <X>18.276</X>
    <Y>70.869</Y>
    <Z>2083</Z>
  </point>
  <point index="1673">
    <X>106.018</X>
    <Y>26.553</Y>
    <Z>2124</Z>
  </point>
  <point index="1674">
    <X>104.264</X>
    <Y>64.977</Y>
    <Z>2270</Z>
  </point>
  <point index="1675">
    <X>104.396</X>
    <Y>11.596</Y>
    <Z>2259</Z>
  </point>
  <point index="1676">
    <X>100.394</X>
    <Y>13.771</Y>
    <Z>2009</Z>
  </point>
  <point index="1677">
    <X>106.305</X>
    <Y>31.861</Y>
    <Z>2100</Z>
  </point>
  <point index="1678">
    <X>77.917</X>
    <Y>68.582</Y>
    <Z>2157</Z>
  </point>
  <point index="1679">
    <X>107.330</X>
    <Y>16.464</Y>
    <Z>2015</Z>
  </point>
  <point index="1680">
    <X>121.022</X>
    <Y>59.577</Y>
    <Z>2017</Z>
  </point>
  <point index="1681">
    <X>73.509</X>
    <Y>52.070</Y>
    <Z>2249</Z>
  </point>
  <point index="1682">
    <X>14.156</X>
    <Y>70.503</Y>
    <Z>2254</Z>
  </point>
  <point index="1683">
    <X>112.425</X>
    <Y>16.673</Y>
    <Z>2204</Z>
  </point>
  <point index="1684">
    <X>55.072</X>
    <Y>34.382</Y>
    <Z>2216</Z>
  </point>
  <point index="1685">
    <X>28.273</X>
    <Y>51.214</Y>
    <Z>2031</Z>
  </point>
  <point index="1686">
    <X>59.102</X>
    <Y>67.788</Y>
    <Z>2049</Z>
  </point>
  <point index="1687">
    <X>27.989</X>
    <Y>6.688</Y>
    <Z>2020</Z>
  </point>
  <point index="1688">
    <X>13.446</X>
    <Y>24.073</Y>
    <Z>2284</Z>
  </point>
  <point index="1689">
    <X>90.072</X>
    <Y>68.433</Y>
    <Z>2165</Z>
  </point>
  <point index="1690">
    <X>95.280</X>
    <Y>70.976</Y>
    <Z>2208</Z>
  </point>
  <point index="1691">
    <X>39.047</X>
    <Y>31.116</Y>
    <Z>2106</Z>
  </point>
  <point index="1692">
    <X>97.697</X>
    <Y>11.832</Y>
    <Z>2107</Z>
  </point>
  <point index="1693">
    <X>68.972</X>
    <Y>60.305</Y>
    <Z>2060</Z>
  </point>
  <point index="1694">
    <X>14.191</X>
    <Y>18.695</Y>
    <Z>2253</Z>
  </point>
  <point index="1695">
    <X>96.935</X>
    <Y>23.875</Y>
    <Z>2139</Z>
  </point>
  <point index="1696">
    <X>31.393</X>
    <Y>47.423</Y>
    <Z>2161</Z>
  </point>
  <point index="1697">
    <X>59.165</X>
    <Y>32.378</Y>
    <Z>2046</Z>
  </point>
  <point index="1698">
    <X>62.353</X>
    <Y>24.936</Y>
    <Z>2172</Z>
  </point>
  <point index="1699">
    <X>13.043</X>
    <Y>62.263</Y>
    <Z>2299</Z>
  </point>
  <point index="1700">
    <X>115.222</X>
    <Y>35.907</Y>
    <Z>2278</Z>
  </point>
  <point index="1701">
    <X>106.186</X>
    <Y>46.488</Y>
    <Z>2110</Z>
  </point>
  <point index="1702">
    <X>54.293</X>
    <Y>18.473</Y>
    <Z>2249</Z>
  </point>
  <point index="1703">
    <X>98.610</X>
    <Y>68.579</Y>
    <Z>2070</Z>
  </point>
  <point index="1704">
    <X>57.768</X>
    <Y>76.173</Y>
    <Z>2104</Z>
  </point>
  <point index="1705">
    <X>52.867</X>
    <Y>75.079</Y>
    <Z>2291</Z>
  </point>
  <point index="1706">
    <X>65.617</X>
    <Y>56.334</Y>
    <Z>2158</Z>
  </point>
  <point index="1707">
    <X>62.305</X>
    <Y>16.807</Y>
    <Z>2168</Z>
  </point>
  <point index="1708">
    <X>93.194</X>
    <Y>63.920</Y>
    <Z>2294</Z>
  </point>
  <point index="1709">
    <X>8.908</X>
    <Y>63.850</Y>
    <Z>2113</Z>
  </point>
  <point index="1710">
    <X>58.786</X>
    <Y>74.531</Y>
    <Z>2062</Z>
  </point>
  <point index="1711">
    <X>64.072</X>
    <Y>73.465</Y>
    <Z>2286</Z>
  </point>
  <point index="1712">
    <X>105.305</X>
    <Y>67.433</Y>
    <Z>2183</Z>
  </point>
  <point index="1713">
    <X>116.532</X>
    <Y>73.294</Y>
    <Z>2219</Z>
  </point>
  <point index="1714">
    <X>118.283</X>
    <Y>21.763</Y>
    <Z>2140</Z>
  </point>
  <point index="1715">
    <X>38.044</X>
    <Y>27.140</Y>
    <Z>2151</Z>
  </point>
  <point index="1716">
    <X>23.617</X>
    <Y>11.975</Y>
    <Z>2276</Z>
  </point>
  <point index="1717">
    <X>88.868</X>
    <Y>63.013</Y>
    <Z>2111</Z>
  </point>
  <point index="1718">
    <X>39.182</X>
    <Y>18.027</Y>
    <Z>2100</Z>
  </point>
  <point index="1719">
    <X>12.412</X>
    <Y>50.701</Y>
    <Z>2271</Z>
  </point>
  <point index="1720">
    <X>113.668</X>
    <Y>75.365</Y>
    <Z>2255</Z>
  </point>
  <point index="1721">
    <X>118.899</X>
    <Y>15.281</Y>
    <Z>2112</Z>
  </point>
  <point index="1722">
    <X>71.200</X>
    <Y>70.383</Y>
    <Z>2153</Z>
  </point>
  <point index="1723">
    <X>36.979</X>
    <Y>33.416</Y>
    <Z>2199</Z>
  </point>
  <point index="1724">
    <X>77.587</X>
    <Y>20.996</Y>
    <Z>2172</Z>
  </point>
  <point index="1725">
    <X>13.946</X>
    <Y>22.327</Y>
    <Z>2263</Z>
  </point>
  <point index="1726">
    <X>55.490</X>
    <Y>73.863</Y>
    <Z>2199</Z>
  </point>
  <point index="1727">
    <X>104.023</X>
    <Y>78.870</Y>
    <Z>2290</Z>
  </point>
  <point index="1728">
    <X>100.959</X>
    <Y>62.698</Y>
    <Z>2056</Z>
  </point>
  <point index="1729">
    <X>91.256</X>
    <Y>30.318</Y>
    <Z>2219</Z>
  </point>
  <point index="1730">
    <X>20.576</X>
    <Y>71.219</Y>
    <Z>2024</Z>
  </point>
  <point index="1731">
    <X>69.067</X>
    <Y>18.727</Y>
    <Z>2064</Z>
  </point>
  <point index="1732">
    <X>30.482</X>
    <Y>61.425</Y>
    <Z>2123</Z>
  </point>
  <point index="1733">
    <X>99.117</X>
    <Y>59.605</Y>
    <Z>2048</Z>
  </point>
  <point index="1734">
    <X>70.113</X>
    <Y>35.732</Y>
    <Z>2108</Z>
  </point>
  <point index="1735">
    <X>15.175</X>
    <Y>47.510</Y>
    <Z>2212</Z>
  </point>
  <point index="1736">
    <X>17.379</X>
    <Y>51.608</Y>
    <Z>2121</Z>
  </point>
  <point index="1737">
    <X>108.335</X>
    <Y>23.295</Y>
    <Z>2034</Z>
  </point>
  <point index="1738">
    <X>72.331</X>
    <Y>59.713</Y>
    <Z>2200</Z>
  </point>
  <point index="1739">
    <X>22.605</X>
    <Y>35.109</Y>
    <Z>2193</Z>
  </point>
  <point index="1740">
    <X>110.526</X>
    <Y>70.458</Y>
    <Z>2125</Z>
  </point>
  <point index="1741">
    <X>89.891</X>
    <Y>33.451</Y>
    <Z>2157</Z>
  </point>
  <point index="1742">
    <X>103.022</X>
    <Y>58.140</Y>
    <Z>2227</Z>
  </point>
  <point index="1743">
    <X>66.098</X>
    <Y>19.704</Y>
    <Z>2118</Z>
  </point>
  <point index="1744">
    <X>95.544</X>
    <Y>15.675</Y>
    <Z>2197</Z>
  </point>
  <point index="1745">
    <X>60.069</X>
    <Y>18.214</Y>
    <Z>2009</Z>
  </point>
  <point index="1746">
    <X>35.269</X>
    <Y>16.651</Y>
    <Z>2276</Z>
  </point>
  <point index="1747">
    <X>33.273</X>
    <Y>65.400</Y>
    <Z>2239</Z>
  </point>
  <point index="1748">
    <X>107.505</X>
    <Y>35.344</Y>
    <Z>2001</Z>
  </point>
  <point index="1749">
    <X>91.219</X>
    <Y>16.169</Y>
    <Z>2217</Z>
  </point>
  <point index="1750">
    <X>39.211</X>
    <Y>17.845</Y>
    <Z>2098</Z>
  </point>
  <point index="1751">
    <X>34.945</X>
    <Y>55.365</Y>
    <Z>2291</Z>
  </point>
  <point index="1752">
    <X>19.546</X>
    <Y>23.823</Y>
    <Z>2031</Z>
  </point>
  <point index="1753">
    <X>28.046</X>
    <Y>21.852</Y>
    <Z>2022</Z>
  </point>
  <point index="1754">
    <X>61.939</X>
    <Y>53.940</Y>
    <Z>2137</Z>
  </point>
  <point index="1755">
    <X>109.875</X>
    <Y>68.864</Y>
    <Z>2098</Z>
  </point>
  <point index="1756">
    <X>9.527</X>
    <Y>15.305</Y>
    <Z>2141</Z>
  </point>
  <point index="1757">
    <X>66.209</X>
    <Y>62.213</Y>
    <Z>2108</Z>
  </point>
  <point index="1758">
    <X>105.709</X>
    <Y>34.474</Y>
    <Z>2150</Z>
  </point>
  <point index="1759">
    <X>50.680</X>
    <Y>61.645</Y>
    <Z>2193</Z>
  </point>
  <point index="1760">
    <X>51.725</X>
    <Y>59.899</Y>
    <Z>2240</Z>
  </point>
  <point index="1761">
    <X>37.181</X>
    <Y>12.420</Y>
    <Z>2190</Z>
  </point>
  <point index="1762">
    <X>74.005</X>
    <Y>14.451</Y>
    <Z>2269</Z>
  </point>
  <point index="1763">
    <X>104.568</X>
    <Y>19.625</Y>
    <Z>2245</Z>
  </point>
  <point index="1764">
    <X>87.723</X>
    <Y>25.315</Y>
    <Z>2059</Z>
  </point>
  <point index="1765">
    <X>25.832</X>
    <Y>31.490</Y>
    <Z>2140</Z>
  </point>
  <point index="1766">
    <X>105.743</X>
    <Y>19.729</Y>
    <Z>2147</Z>
  </point>
  <point index="1767">
    <X>94.235</X>
    <Y>10.502</Y>
    <Z>2251</Z>
  </point>
  <point index="1768">
    <X>19.957</X>
    <Y>8.322</Y>
    <Z>2014</Z>
  </point>
  <point index="1769">
    <X>110.338</X>
    <Y>19.029</Y>
    <Z>2117</Z>
  </point>
  <point index="1770">
    <X>24.018</X>
    <Y>36.379</Y>
    <Z>2290</Z>
  </point>
  <point index="1771">
    <X>99.033</X>
    <Y>46.190</Y>
    <Z>2052</Z>
  </point>
  <point index="1772">
    <X>106.044</X>
    <Y>23.845</Y>
    <Z>2122</Z>
  </point>
  <point index="1773">
    <X>26.922</X>
    <Y>37.172</Y>
    <Z>2049</Z>
  </point>
  <point index="1774">
    <X>80.530</X>
    <Y>65.596</Y>
    <Z>2039</Z>
  </point>
  <point index="1775">
    <X>47.934</X>
    <Y>62.546</Y>
    <Z>2069</Z>
  </point>
  <point index="1776">
    <X>107.699</X>
    <Y>9.851</Y>
    <Z>2008</Z>
  </point>
  <point index="1777">
    <X>25.959</X>
    <Y>64.952</Y>
    <Z>2129</Z>
  </point>
  <point index="1778">
    <X>90.703</X>
    <Y>65.913</Y>
    <Z>2194</Z>
  </point>
  <point index="1779">
    <X>115.639</X>
    <Y>33.911</Y>
    <Z>2260</Z>
  </point>
  <point index="1780">
    <X>19.684</X>
    <Y>55.421</Y>
    <Z>2025</Z>
  </point>
  <point index="1781">
    <X>24.881</X>
    <Y>31.567</Y>
    <Z>2219</Z>
  </point>
  <point index="1782">
    <X>103.881</X>
    <Y>13.625</Y>
    <Z>2298</Z>
  </point>
  <point index="1783">
    <X>64.207</X>
    <Y>71.642</Y>
    <Z>2274</Z>
  </point>
  <point index="1784">
    <X>29.058</X>
    <Y>28.993</Y>
    <Z>2064</Z>
  </point>
  <point index="1785">
    <X>6.511</X>
    <Y>23.333</Y>
    <Z>2005</Z>
  </point>
  <point index="1786">
    <X>63.255</X>
    <Y>24.655</Y>
    <Z>2246</Z>
  </point>
  <point index="1787">
    <X>107.802</X>
    <Y>47.524</Y>
    <Z>2012</Z>
  </point>
  <point index="1788">
    <X>94.428</X>
    <Y>73.524</Y>
    <Z>2243</Z>
  </point>
  <point index="1789">
    <X>115.809</X>
    <Y>21.121</Y>
    <Z>2252</Z>
  </point>
  <point index="1790">
    <X>20.637</X>
    <Y>70.358</Y>
    <Z>2029</Z>
  </point>
  <point index="1791">
    <X>70.432</X>
    <Y>12.202</Y>
    <Z>2121</Z>
  </point>
  <point index="1792">
    <X>54.316</X>
    <Y>58.865</Y>
    <Z>2248</Z>
  </point>
  <point index="1793">
    <X>36.019</X>
    <Y>66.561</Y>
    <Z>2242</Z>
  </point>
  <point index="1794">
    <X>67.407</X>
    <Y>39.175</Y>
    <Z>2009</Z>
  </point>
  <point index="1795">
    <X>55.814</X>
    <Y>49.062</Y>
    <Z>2186</Z>
  </point>
  <point index="1796">
    <X>13.834</X>
    <Y>49.030</Y>
    <Z>2268</Z>
  </point>
  <point index="1797">
    <X>101.151</X>
    <Y>29.419</Y>
    <Z>2072</Z>
  </point>
  <point index="1798">
    <X>27.007</X>
    <Y>21.671</Y>
    <Z>2042</Z>
  </point>
  <point index="1799">
    <X>75.750</X>
    <Y>16.936</Y>
    <Z>2255</Z>
  </point>
  <point index="1800">
    <X>24.293</X>
    <Y>10.910</Y>
    <Z>2267</Z>
  </point>
  <point index="1801">
    <X>117.143</X>
    <Y>72.969</Y>
    <Z>2192</Z>
  </point>
  <point index="1802">
    <X>21.546</X>
    <Y>47.443</Y>
    <Z>2105</Z>
  </point>
  <point index="1803">
    <X>13.283</X>
    <Y>21.451</Y>
    <Z>2291</Z>
  </point>
  <point index="1804">
    <X>21.482</X>
    <Y>29.623</Y>
    <Z>2099</Z>
  </point>
  <point index="1805">
    <X>75.232</X>
    <Y>65.227</Y>
    <Z>2278</Z>
  </point>
  <point index="1806">
    <X>27.623</X>
    <Y>18.577</Y>
    <Z>2004</Z>
  </point>
  <point index="1807">
    <X>78.229</X>
    <Y>61.007</Y>
    <Z>2143</Z>
  </point>
  <point index="1808">
    <X>65.590</X>
    <Y>19.712</Y>
    <Z>2160</Z>
  </point>
  <point index="1809">
    <X>92.967</X>
    <Y>33.768</Y>
    <Z>2296</Z>
  </point>
  <point index="1810">
    <X>107.066</X>
    <Y>66.569</Y>
    <Z>2037</Z>
  </point>
  <point index="1811">
    <X>58.038</X>
    <Y>22.296</Y>
    <Z>2093</Z>
  </point>
  <point index="1812">
    <X>62.549</X>
    <Y>61.446</Y>
    <Z>2188</Z>
  </point>
  <point index="1813">
    <X>104.943</X>
    <Y>59.331</Y>
    <Z>2213</Z>
  </point>
  <point index="1814">
    <X>31.620</X>
    <Y>13.032</Y>
    <Z>2170</Z>
  </point>
  <point index="1815">
    <X>60.784</X>
    <Y>6.590</Y>
    <Z>2041</Z>
  </point>
  <point index="1816">
    <X>60.213</X>
    <Y>29.452</Y>
    <Z>2003</Z>
  </point>
  <point index="1817">
    <X>98.674</X>
    <Y>52.106</Y>
    <Z>2067</Z>
  </point>
  <point index="1818">
    <X>79.017</X>
    <Y>70.468</Y>
    <Z>2107</Z>
  </point>
  <point index="1819">
    <X>31.519</X>
    <Y>73.413</Y>
    <Z>2166</Z>
  </point>
  <point index="1820">
    <X>16.083</X>
    <Y>68.674</Y>
    <Z>2174</Z>
  </point>
  <point index="1821">
    <X>22.716</X>
    <Y>40.712</Y>
    <Z>2202</Z>
  </point>
  <point index="1822">
    <X>57.738</X>
    <Y>62.538</Y>
    <Z>2106</Z>
  </point>
  <point index="1823">
    <X>26.564</X>
    <Y>40.836</Y>
    <Z>2079</Z>
  </point>
  <point index="1824">
    <X>26.513</X>
    <Y>32.469</Y>
    <Z>2083</Z>
  </point>
  <point index="1825">
    <X>63.865</X>
    <Y>30.525</Y>
    <Z>2297</Z>
  </point>
  <point index="1826">
    <X>97.727</X>
    <Y>54.675</Y>
    <Z>2106</Z>
  </point>
  <point index="1827">
    <X>53.825</X>
    <Y>56.637</Y>
    <Z>2268</Z>
  </point>
  <point index="1828">
    <X>110.084</X>
    <Y>14.723</Y>
    <Z>2107</Z>
  </point>
  <point index="1829">
    <X>114.047</X>
    <Y>69.544</Y>
    <Z>2271</Z>
  </point>
  <point index="1830">
    <X>32.740</X>
    <Y>49.135</Y>
    <Z>2217</Z>
  </point>
  <point index="1831">
    <X>98.088</X>
    <Y>67.210</Y>
    <Z>2091</Z>
  </point>
  <point index="1832">
    <X>59.732</X>
    <Y>69.761</Y>
    <Z>2023</Z>
  </point>
  <point index="1833">
    <X>62.197</X>
    <Y>47.411</Y>
    <Z>2159</Z>
  </point>
  <point index="1834">
    <X>79.532</X>
    <Y>65.703</Y>
    <Z>2084</Z>
  </point>
  <point index="1835">
    <X>24.919</X>
    <Y>50.747</Y>
    <Z>2215</Z>
  </point>
  <point index="1836">
    <X>117.913</X>
    <Y>68.919</Y>
    <Z>2157</Z>
  </point>
  <point index="1837">
    <X>55.331</X>
    <Y>59.556</Y>
    <Z>2206</Z>
  </point>
  <point index="1838">
    <X>36.567</X>
    <Y>12.837</Y>
    <Z>2218</Z>
  </point>
  <point index="1839">
    <X>91.603</X>
    <Y>63.975</Y>
    <Z>2234</Z>
  </point>
  <point index="1840">
    <X>76.250</X>
    <Y>22.908</Y>
    <Z>2232</Z>
  </point>
  <point index="1841">
    <X>25.079</X>
    <Y>37.537</Y>
    <Z>2202</Z>
  </point>
  <point index="1842">
    <X>26.074</X>
    <Y>20.851</Y>
    <Z>2120</Z>
  </point>
  <point index="1843">
    <X>106.769</X>
    <Y>32.137</Y>
    <Z>2062</Z>
  </point>
  <point index="1844">
    <X>10.548</X>
    <Y>59.642</Y>
    <Z>2187</Z>
  </point>
  <point index="1845">
    <X>37.419</X>
    <Y>59.888</Y>
    <Z>2179</Z>
  </point>
  <point index="1846">
    <X>17.179</X>
    <Y>75.515</Y>
    <Z>2129</Z>
  </point>
  <point index="1847">
    <X>23.071</X>
    <Y>53.587</Y>
    <Z>2231</Z>
  </point>
  <point index="1848">
    <X>104.489</X>
    <Y>18.376</Y>
    <Z>2251</Z>
  </point>
  <point index="1849">
    <X>17.125</X>
    <Y>33.490</Y>
    <Z>2131</Z>
  </point>
  <point index="1850">
    <X>51.071</X>
    <Y>29.448</Y>
    <Z>2210</Z>
  </point>
  <point index="1851">
    <X>108.086</X>
    <Y>63.418</Y>
    <Z>2024</Z>
  </point>
  <point index="1852">
    <X>21.937</X>
    <Y>47.608</Y>
    <Z>2137</Z>
  </point>
  <point index="1853">
    <X>15.039</X>
    <Y>28.338</Y>
    <Z>2218</Z>
  </point>
  <point index="1854">
    <X>35.775</X>
    <Y>31.427</Y>
    <Z>2253</Z>
  </point>
  <point index="1855">
    <X>36.451</X>
    <Y>21.524</Y>
    <Z>2223</Z>
  </point>
  <point index="1856">
    <X>59.557</X>
    <Y>45.548</Y>
    <Z>2030</Z>
  </point>
  <point index="1857">
    <X>22.410</X>
    <Y>51.028</Y>
    <Z>2176</Z>
  </point>
  <point index="1858">
    <X>63.443</X>
    <Y>55.024</Y>
    <Z>2262</Z>
  </point>
  <point index="1859">
    <X>26.983</X>
    <Y>60.133</Y>
    <Z>2044</Z>
  </point>
  <point index="1860">
    <X>50.121</X>
    <Y>28.380</Y>
    <Z>2167</Z>
  </point>
  <point index="1861">
    <X>101.458</X>
    <Y>51.714</Y>
    <Z>2097</Z>
  </point>
  <point index="1862">
    <X>96.498</X>
    <Y>75.058</Y>
    <Z>2157</Z>
  </point>
  <point index="1863">
    <X>90.526</X>
    <Y>31.149</Y>
    <Z>2186</Z>
  </point>
  <point index="1864">
    <X>74.048</X>
    <Y>21.463</Y>
    <Z>2271</Z>
  </point>
  <point index="1865">
    <X>10.149</X>
    <Y>21.404</Y>
    <Z>2169</Z>
  </point>
  <point index="1866">
    <X>98.115</X>
    <Y>64.492</Y>
    <Z>2090</Z>
  </point>
  <point index="1867">
    <X>110.900</X>
    <Y>38.133</Y>
    <Z>2140</Z>
  </point>
  <point index="1868">
    <X>25.697</X>
    <Y>17.000</Y>
    <Z>2151</Z>
  </point>
  <point index="1869">
    <X>109.395</X>
    <Y>64.644</Y>
    <Z>2078</Z>
  </point>
  <point index="1870">
    <X>47.747</X>
    <Y>59.760</Y>
    <Z>2060</Z>
  </point>
  <point index="1871">
    <X>108.228</X>
    <Y>7.166</Y>
    <Z>2030</Z>
  </point>
  <point index="1872">
    <X>90.190</X>
    <Y>30.499</Y>
    <Z>2171</Z>
  </point>
  <point index="1873">
    <X>98.083</X>
    <Y>48.556</Y>
    <Z>2091</Z>
  </point>
  <point index="1874">
    <X>15.750</X>
    <Y>38.886</Y>
    <Z>2188</Z>
  </point>
  <point index="1875">
    <X>10.803</X>
    <Y>26.126</Y>
    <Z>2198</Z>
  </point>
  <point index="1876">
    <X>57.063</X>
    <Y>21.900</Y>
    <Z>2134</Z>
  </point>
  <point index="1877">
    <X>70.470</X>
    <Y>72.804</Y>
    <Z>2123</Z>
  </point>
  <point index="1878">
    <X>72.951</X>
    <Y>18.841</Y>
    <Z>2226</Z>
  </point>
  <point index="1879">
    <X>36.396</X>
    <Y>23.829</Y>
    <Z>2225</Z>
  </point>
  <point index="1880">
    <X>68.122</X>
    <Y>49.377</Y>
    <Z>2025</Z>
  </point>
  <point index="1881">
    <X>28.379</X>
    <Y>16.903</Y>
    <Z>2036</Z>
  </point>
  <point index="1882">
    <X>66.112</X>
    <Y>8.705</Y>
    <Z>2116</Z>
  </point>
  <point index="1883">
    <X>65.768</X>
    <Y>7.687</Y>
    <Z>2145</Z>
  </point>
  <point index="1884">
    <X>69.454</X>
    <Y>48.184</Y>
    <Z>2080</Z>
  </point>
  <point index="1885">
    <X>66.217</X>
    <Y>17.963</Y>
    <Z>2108</Z>
  </point>
  <point index="1886">
    <X>87.987</X>
    <Y>26.388</Y>
    <Z>2071</Z>
  </point>
  <point index="1887">
    <X>49.848</X>
    <Y>20.359</Y>
    <Z>2155</Z>
  </point>
  <point index="1888">
    <X>57.126</X>
    <Y>52.275</Y>
    <Z>2131</Z>
  </point>
  <point index="1889">
    <X>23.191</X>
    <Y>78.317</Y>
    <Z>2241</Z>
  </point>
  <point index="1890">
    <X>71.157</X>
    <Y>46.497</Y>
    <Z>2151</Z>
  </point>
  <point index="1891">
    <X>53.894</X>
    <Y>68.007</Y>
    <Z>2265</Z>
  </point>
  <point index="1892">
    <X>96.190</X>
    <Y>64.355</Y>
    <Z>2170</Z>
  </point>
  <point index="1893">
    <X>91.041</X>
    <Y>17.032</Y>
    <Z>2209</Z>
  </point>
  <point index="1894">
    <X>54.813</X>
    <Y>72.200</Y>
    <Z>2227</Z>
  </point>
  <point index="1895">
    <X>116.177</X>
    <Y>29.578</Y>
    <Z>2235</Z>
  </point>
  <point index="1896">
    <X>56.734</X>
    <Y>10.563</Y>
    <Z>2147</Z>
  </point>
  <point index="1897">
    <X>25.464</X>
    <Y>15.919</Y>
    <Z>2170</Z>
  </point>
  <point index="1898">
    <X>97.464</X>
    <Y>65.859</Y>
    <Z>2117</Z>
  </point>
  <point index="1899">
    <X>102.294</X>
    <Y>24.745</Y>
    <Z>2167</Z>
  </point>
  <point index="1900">
    <X>68.346</X>
    <Y>46.392</Y>
    <Z>2034</Z>
  </point>
  <point index="1901">
    <X>65.427</X>
    <Y>36.497</Y>
    <Z>2173</Z>
  </point>
  <point index="1902">
    <X>11.687</X>
    <Y>29.052</Y>
    <Z>2238</Z>
  </point>
  <point index="1903">
    <X>32.921</X>
    <Y>75.453</Y>
    <Z>2224</Z>
  </point>
  <point index="1904">
    <X>20.591</X>
    <Y>57.241</Y>
    <Z>2025</Z>
  </point>
  <point index="1905">
    <X>20.163</X>
    <Y>22.718</Y>
    <Z>2005</Z>
  </point>
  <point index="1906">
    <X>90.782</X>
    <Y>12.488</Y>
    <Z>2197</Z>
  </point>
  <point index="1907">
    <X>104.902</X>
    <Y>67.464</Y>
    <Z>2217</Z>
  </point>
  <point index="1908">
    <X>27.014</X>
    <Y>55.215</Y>
    <Z>2042</Z>
  </point>
  <point index="1909">
    <X>116.709</X>
    <Y>50.873</Y>
    <Z>2211</Z>
  </point>
  <point index="1910">
    <X>92.657</X>
    <Y>59.717</Y>
    <Z>2282</Z>
  </point>
  <point index="1911">
    <X>94.597</X>
    <Y>13.782</Y>
    <Z>2236</Z>
  </point>
  <point index="1912">
    <X>67.368</X>
    <Y>77.442</Y>
    <Z>2012</Z>
  </point>
  <point index="1913">
    <X>58.266</X>
    <Y>69.686</Y>
    <Z>2084</Z>
  </point>
  <point index="1914">
    <X>41.296</X>
    <Y>22.471</Y>
    <Z>2004</Z>
  </point>
  <point index="1915">
    <X>86.815</X>
    <Y>26.577</Y>
    <Z>2018</Z>
  </point>
  <point index="1916">
    <X>68.097</X>
    <Y>52.652</Y>
    <Z>2024</Z>
  </point>
  <point index="1917">
    <X>48.569</X>
    <Y>17.256</Y>
    <Z>2097</Z>
  </point>
  <point index="1918">
    <X>52.706</X>
    <Y>36.248</Y>
    <Z>2284</Z>
  </point>
  <point index="1919">
    <X>96.947</X>
    <Y>54.817</Y>
    <Z>2139</Z>
  </point>
  <point index="1920">
    <X>100.486</X>
    <Y>40.748</Y>
    <Z>2017</Z>
  </point>
  <point index="1921">
    <X>14.004</X>
    <Y>19.944</Y>
    <Z>2261</Z>
  </point>
  <point index="1922">
    <X>54.062</X>
    <Y>73.614</Y>
    <Z>2258</Z>
  </point>
  <point index="1923">
    <X>74.940</X>
    <Y>30.720</Y>
    <Z>2291</Z>
  </point>
  <point index="1924">
    <X>97.743</X>
    <Y>51.044</Y>
    <Z>2106</Z>
  </point>
  <point index="1925">
    <X>75.223</X>
    <Y>18.719</Y>
    <Z>2278</Z>
  </point>
  <point index="1926">
    <X>69.947</X>
    <Y>9.738</Y>
    <Z>2101</Z>
  </point>
  <point index="1927">
    <X>107.140</X>
    <Y>18.253</Y>
    <Z>2031</Z>
  </point>
  <point index="1928">
    <X>115.187</X>
    <Y>73.811</Y>
    <Z>2280</Z>
  </point>
  <point index="1929">
    <X>36.812</X>
    <Y>59.553</Y>
    <Z>2207</Z>
  </point>
  <point index="1930">
    <X>68.772</X>
    <Y>60.738</Y>
    <Z>2052</Z>
  </point>
  <point index="1931">
    <X>18.233</X>
    <Y>54.651</Y>
    <Z>2085</Z>
  </point>
  <point index="1932">
    <X>35.000</X>
    <Y>18.177</Y>
    <Z>2288</Z>
  </point>
  <point index="1933">
    <X>103.417</X>
    <Y>6.967</Y>
    <Z>2260</Z>
  </point>
  <point index="1934">
    <X>74.340</X>
    <Y>52.960</Y>
    <Z>2283</Z>
  </point>
  <point index="1935">
    <X>62.190</X>
    <Y>17.646</Y>
    <Z>2158</Z>
  </point>
  <point index="1936">
    <X>57.204</X>
    <Y>32.146</Y>
    <Z>2128</Z>
  </point>
  <point index="1937">
    <X>67.774</X>
    <Y>29.143</Y>
    <Z>2011</Z>
  </point>
  <point index="1938">
    <X>95.389</X>
    <Y>51.652</Y>
    <Z>2203</Z>
  </point>
  <point index="1939">
    <X>50.834</X>
    <Y>32.889</Y>
    <Z>2200</Z>
  </point>
  <point index="1940">
    <X>25.361</X>
    <Y>13.257</Y>
    <Z>2179</Z>
  </point>
  <point index="1941">
    <X>94.832</X>
    <Y>70.258</Y>
    <Z>2226</Z>
  </point>
  <point index="1942">
    <X>54.567</X>
    <Y>62.003</Y>
    <Z>2237</Z>
  </point>
  <point index="1943">
    <X>111.684</X>
    <Y>57.319</Y>
    <Z>2173</Z>
  </point>
  <point index="1944">
    <X>18.888</X>
    <Y>15.200</Y>
    <Z>2058</Z>
  </point>
  <point index="1945">
    <X>25.169</X>
    <Y>31.410</Y>
    <Z>2195</Z>
  </point>
  <point index="1946">
    <X>106.232</X>
    <Y>64.296</Y>
    <Z>2106</Z>
  </point>
  <point index="1947">
    <X>108.406</X>
    <Y>54.711</Y>
    <Z>2037</Z>
  </point>
  <point index="1948">
    <X>13.964</X>
    <Y>65.869</Y>
    <Z>2262</Z>
  </point>
  <point index="1949">
    <X>57.428</X>
    <Y>55.797</Y>
    <Z>2119</Z>
  </point>
  <point index="1950">
    <X>91.275</X>
    <Y>21.749</Y>
    <Z>2220</Z>
  </point>
  <point index="1951">
    <X>60.086</X>
    <Y>52.529</Y>
    <Z>2008</Z>
  </point>
  <point index="1952">
    <X>94.521</X>
    <Y>9.322</Y>
    <Z>2239</Z>
  </point>
  <point index="1953">
    <X>24.495</X>
    <Y>74.157</Y>
    <Z>2251</Z>
  </point>
  <point index="1954">
    <X>114.845</X>
    <Y>32.672</Y>
    <Z>2295</Z>
  </point>
  <point index="1955">
    <X>114.416</X>
    <Y>61.080</Y>
    <Z>2286</Z>
  </point>
  <point index="1956">
    <X>60.431</X>
    <Y>64.627</Y>
    <Z>2012</Z>
  </point>
  <point index="1957">
    <X>12.373</X>
    <Y>28.567</Y>
    <Z>2269</Z>
  </point>
  <point index="1958">
    <X>118.686</X>
    <Y>26.867</Y>
    <Z>2122</Z>
  </point>
  <point index="1959">
    <X>14.401</X>
    <Y>37.666</Y>
    <Z>2244</Z>
  </point>
  <point index="1960">
    <X>53.478</X>
    <Y>61.064</Y>
    <Z>2283</Z>
  </point>
  <point index="1961">
    <X>115.181</X>
    <Y>17.336</Y>
    <Z>2280</Z>
  </point>
  <point index="1962">
    <X>72.721</X>
    <Y>54.943</Y>
    <Z>2216</Z>
  </point>
  <point index="1963">
    <X>16.127</X>
    <Y>59.494</Y>
    <Z>2173</Z>
  </point>
  <point index="1964">
    <X>26.419</X>
    <Y>30.769</Y>
    <Z>2091</Z>
  </point>
  <point index="1965">
    <X>68.487</X>
    <Y>59.344</Y>
    <Z>2040</Z>
  </point>
  <point index="1966">
    <X>6.623</X>
    <Y>62.123</Y>
    <Z>2010</Z>
  </point>
  <point index="1967">
    <X>95.694</X>
    <Y>11.232</Y>
    <Z>2191</Z>
  </point>
  <point index="1968">
    <X>25.283</X>
    <Y>32.656</Y>
    <Z>2185</Z>
  </point>
  <point index="1969">
    <X>62.688</X>
    <Y>47.105</Y>
    <Z>2199</Z>
  </point>
  <point index="1970">
    <X>41.287</X>
    <Y>23.084</Y>
    <Z>2005</Z>
  </point>
  <point index="1971">
    <X>16.040</X>
    <Y>51.048</Y>
    <Z>2176</Z>
  </point>
  <point index="1972">
    <X>10.587</X>
    <Y>25.639</Y>
    <Z>2188</Z>
  </point>
  <point index="1973">
    <X>24.169</X>
    <Y>32.564</Y>
    <Z>2278</Z>
  </point>
  <point index="1974">
    <X>27.610</X>
    <Y>39.302</Y>
    <Z>2004</Z>
  </point>
  <point index="1975">
    <X>59.819</X>
    <Y>28.482</Y>
    <Z>2019</Z>
  </point>
  <point index="1976">
    <X>74.729</X>
    <Y>75.209</Y>
    <Z>2299</Z>
  </point>
  <point index="1977">
    <X>117.098</X>
    <Y>12.616</Y>
    <Z>2194</Z>
  </point>
  <point index="1978">
    <X>108.125</X>
    <Y>20.576</Y>
    <Z>2025</Z>
  </point>
  <point index="1979">
    <X>65.353</X>
    <Y>59.848</Y>
    <Z>2179</Z>
  </point>
  <point index="1980">
    <X>62.893</X>
    <Y>39.296</Y>
    <Z>2216</Z>
  </point>
  <point index="1981">
    <X>64.292</X>
    <Y>10.285</Y>
    <Z>2267</Z>
  </point>
  <point index="1982">
    <X>57.825</X>
    <Y>35.068</Y>
    <Z>2102</Z>
  </point>
  <point index="1983">
    <X>64.384</X>
    <Y>63.928</Y>
    <Z>2260</Z>
  </point>
  <point index="1984">
    <X>100.409</X>
    <Y>25.030</Y>
    <Z>2010</Z>
  </point>
  <point index="1985">
    <X>24.322</X>
    <Y>22.116</Y>
    <Z>2265</Z>
  </point>
  <point index="1986">
    <X>106.501</X>
    <Y>18.207</Y>
    <Z>2084</Z>
  </point>
  <point index="1987">
    <X>36.615</X>
    <Y>60.216</Y>
    <Z>2215</Z>
  </point>
  <point index="1988">
    <X>51.485</X>
    <Y>13.045</Y>
    <Z>2229</Z>
  </point>
  <point index="1989">
    <X>36.575</X>
    <Y>16.711</Y>
    <Z>2217</Z>
  </point>
  <point index="1990">
    <X>110.190</X>
    <Y>33.029</Y>
    <Z>2111</Z>
  </point>
  <point index="1991">
    <X>109.807</X>
    <Y>66.917</Y>
    <Z>2095</Z>
  </point>
  <point index="1992">
    <X>17.612</X>
    <Y>74.055</Y>
    <Z>2111</Z>
  </point>
  <point index="1993">
    <X>10.220</X>
    <Y>62.630</Y>
    <Z>2172</Z>
  </point>
  <point index="1994">
    <X>16.432</X>
    <Y>9.169</Y>
    <Z>2160</Z>
  </point>
  <point index="1995">
    <X>49.968</X>
    <Y>68.095</Y>
    <Z>2161</Z>
  </point>
  <point index="1996">
    <X>100.483</X>
    <Y>28.057</Y>
    <Z>2017</Z>
  </point>
  <point index="1997">
    <X>75.794</X>
    <Y>30.339</Y>
    <Z>2253</Z>
  </point>
  <point index="1998">
    <X>64.222</X>
    <Y>64.036</Y>
    <Z>2273</Z>
  </point>
  <point index="1999">
    <X>70.134</X>
    <Y>65.247</Y>
    <Z>2109</Z>
  </point>
  <point index="2000">
    <X>63.167</X>
    <Y>25.995</Y>
    <Z>2239</Z>
  </point>
  <point index="2001">
    <X>25.909</X>
    <Y>47.645</Y>
    <Z>2133</Z>
  </point>
  <point index="2002">
    <X>19.412</X>
    <Y>14.469</Y>
    <Z>2036</Z>
  </point>
  <point index="2003">
    <X>57.585</X>
    <Y>18.787</Y>
    <Z>2112</Z>
  </point>
  <point index="2004">
    <X>10.538</X>
    <Y>16.171</Y>
    <Z>2186</Z>
  </point>
  <point index="2005">
    <X>66.373</X>
    <Y>69.158</Y>
    <Z>2095</Z>
  </point>
  <point index="2006">
    <X>104.872</X>
    <Y>72.830</Y>
    <Z>2219</Z>
  </point>
  <point index="2007">
    <X>101.470</X>
    <Y>30.113</Y>
    <Z>2098</Z>
  </point>
  <point index="2008">
    <X>65.808</X>
    <Y>72.261</Y>
    <Z>2142</Z>
  </point>
  <point index="2009">
    <X>75.379</X>
    <Y>69.227</Y>
    <Z>2271</Z>
  </point>
  <point index="2010">
    <X>108.815</X>
    <Y>29.795</Y>
    <Z>2054</Z>
  </point>
  <point index="2011">
    <X>54.558</X>
    <Y>54.930</Y>
    <Z>2238</Z>
  </point>
  <point index="2012">
    <X>17.250</X>
    <Y>57.025</Y>
    <Z>2126</Z>
  </point>
  <point index="2013">
    <X>21.876</X>
    <Y>22.966</Y>
    <Z>2132</Z>
  </point>
  <point index="2014">
    <X>94.868</X>
    <Y>60.789</Y>
    <Z>2225</Z>
  </point>
  <point index="2015">
    <X>29.481</X>
    <Y>20.005</Y>
    <Z>2082</Z>
  </point>
  <point index="2016">
    <X>37.131</X>
    <Y>56.754</Y>
    <Z>2192</Z>
  </point>
  <point index="2017">
    <X>24.896</X>
    <Y>38.154</Y>
    <Z>2217</Z>
  </point>
  <point index="2018">
    <X>29.017</X>
    <Y>23.471</Y>
    <Z>2062</Z>
  </point>
  <point index="2019">
    <X>17.971</X>
    <Y>19.682</Y>
    <Z>2096</Z>
  </point>
  <point index="2020">
    <X>111.609</X>
    <Y>75.951</Y>
    <Z>2170</Z>
  </point>
  <point index="2021">
    <X>109.882</X>
    <Y>55.002</Y>
    <Z>2098</Z>
  </point>
  <point index="2022">
    <X>87.205</X>
    <Y>27.093</Y>
    <Z>2036</Z>
  </point>
  <point index="2023">
    <X>27.130</X>
    <Y>14.074</Y>
    <Z>2032</Z>
  </point>
  <point index="2024">
    <X>113.128</X>
    <Y>11.764</Y>
    <Z>2233</Z>
  </point>
  <point index="2025">
    <X>69.004</X>
    <Y>27.248</Y>
    <Z>2062</Z>
  </point>
  <point index="2026">
    <X>99.924</X>
    <Y>72.250</Y>
    <Z>2015</Z>
  </point>
  <point index="2027">
    <X>115.811</X>
    <Y>33.893</Y>
    <Z>2252</Z>
  </point>
  <point index="2028">
    <X>109.081</X>
    <Y>63.966</Y>
    <Z>2065</Z>
  </point>
  <point index="2029">
    <X>109.719</X>
    <Y>35.574</Y>
    <Z>2091</Z>
  </point>
  <point index="2030">
    <X>105.779</X>
    <Y>63.477</Y>
    <Z>2144</Z>
  </point>
  <point index="2031">
    <X>59.721</X>
    <Y>61.209</Y>
    <Z>2023</Z>
  </point>
  <point index="2032">
    <X>105.383</X>
    <Y>29.603</Y>
    <Z>2177</Z>
  </point>
  <point index="2033">
    <X>22.469</X>
    <Y>13.802</Y>
    <Z>2181</Z>
  </point>
  <point index="2034">
    <X>53.243</X>
    <Y>51.821</Y>
    <Z>2292</Z>
  </point>
  <point index="2035">
    <X>60.200</X>
    <Y>15.935</Y>
    <Z>2003</Z>
  </point>
  <point index="2036">
    <X>58.543</X>
    <Y>29.756</Y>
    <Z>2072</Z>
  </point>
  <point index="2037">
    <X>112.711</X>
    <Y>53.739</Y>
    <Z>2216</Z>
  </point>
  <point index="2038">
    <X>10.065</X>
    <Y>25.774</Y>
    <Z>2165</Z>
  </point>
  <point index="2039">
    <X>67.011</X>
    <Y>75.849</Y>
    <Z>2042</Z>
  </point>
  <point index="2040">
    <X>107.960</X>
    <Y>65.595</Y>
    <Z>2018</Z>
  </point>
  <point index="2041">
    <X>13.452</X>
    <Y>17.295</Y>
    <Z>2284</Z>
  </point>
  <point index="2042">
    <X>27.702</X>
    <Y>75.073</Y>
    <Z>2008</Z>
  </point>
  <point index="2043">
    <X>10.056</X>
    <Y>60.180</Y>
    <Z>2165</Z>
  </point>
  <point index="2044">
    <X>98.478</X>
    <Y>71.612</Y>
    <Z>2075</Z>
  </point>
  <point index="2045">
    <X>116.118</X>
    <Y>66.387</Y>
    <Z>2238</Z>
  </point>
  <point index="2046">
    <X>106.906</X>
    <Y>57.144</Y>
    <Z>2051</Z>
  </point>
  <point index="2047">
    <X>69.829</X>
    <Y>21.627</Y>
    <Z>2096</Z>
  </point>
  <point index="2048">
    <X>103.264</X>
    <Y>20.116</Y>
    <Z>2247</Z>
  </point>
  <point index="2049">
    <X>103.696</X>
    <Y>70.119</Y>
    <Z>2283</Z>
  </point>
  <point index="2050">
    <X>34.389</X>
    <Y>12.261</Y>
    <Z>2285</Z>
  </point>
  <point index="2051">
    <X>115.026</X>
    <Y>32.657</Y>
    <Z>2287</Z>
  </point>
  <point index="2052">
    <X>61.169</X>
    <Y>46.165</Y>
    <Z>2073</Z>
  </point>
  <point index="2053">
    <X>60.265</X>
    <Y>64.138</Y>
    <Z>2001</Z>
  </point>
  <point index="2054">
    <X>13.581</X>
    <Y>69.612</Y>
    <Z>2278</Z>
  </point>
  <point index="2055">
    <X>99.040</X>
    <Y>33.740</Y>
    <Z>2052</Z>
  </point>
  <point index="2056">
    <X>64.047</X>
    <Y>53.339</Y>
    <Z>2288</Z>
  </point>
  <point index="2057">
    <X>108.561</X>
    <Y>69.431</Y>
    <Z>2043</Z>
  </point>
  <point index="2058">
    <X>106.657</X>
    <Y>38.694</Y>
    <Z>2071</Z>
  </point>
  <point index="2059">
    <X>34.491</X>
    <Y>64.378</Y>
    <Z>2290</Z>
  </point>
  <point index="2060">
    <X>9.345</X>
    <Y>66.139</Y>
    <Z>2132</Z>
  </point>
  <point index="2061">
    <X>38.159</X>
    <Y>25.509</Y>
    <Z>2146</Z>
  </point>
  <point index="2062">
    <X>59.395</X>
    <Y>8.808</Y>
    <Z>2037</Z>
  </point>
  <point index="2063">
    <X>16.978</X>
    <Y>15.182</Y>
    <Z>2137</Z>
  </point>
  <point index="2064">
    <X>10.207</X>
    <Y>63.522</Y>
    <Z>2171</Z>
  </point>
  <point index="2065">
    <X>35.051</X>
    <Y>30.195</Y>
    <Z>2286</Z>
  </point>
  <point index="2066">
    <X>40.165</X>
    <Y>18.417</Y>
    <Z>2055</Z>
  </point>
  <point index="2067">
    <X>29.942</X>
    <Y>35.647</Y>
    <Z>2101</Z>
  </point>
  <point index="2068">
    <X>54.540</X>
    <Y>55.717</Y>
    <Z>2238</Z>
  </point>
  <point index="2069">
    <X>40.206</X>
    <Y>17.779</Y>
    <Z>2053</Z>
  </point>
  <point index="2070">
    <X>69.828</X>
    <Y>58.106</Y>
    <Z>2096</Z>
  </point>
  <point index="2071">
    <X>107.348</X>
    <Y>20.654</Y>
    <Z>2014</Z>
  </point>
  <point index="2072">
    <X>63.565</X>
    <Y>28.759</Y>
    <Z>2272</Z>
  </point>
  <point index="2073">
    <X>60.277</X>
    <Y>26.225</Y>
    <Z>2000</Z>
  </point>
  <point index="2074">
    <X>27.025</X>
    <Y>30.334</Y>
    <Z>2041</Z>
  </point>
  <point index="2075">
    <X>12.943</X>
    <Y>20.336</Y>
    <Z>2295</Z>
  </point>
  <point index="2076">
    <X>10.087</X>
    <Y>60.509</Y>
    <Z>2166</Z>
  </point>
  <point index="2077">
    <X>53.530</X>
    <Y>57.900</Y>
    <Z>2280</Z>
  </point>
  <point index="2078">
    <X>35.912</X>
    <Y>64.070</Y>
    <Z>2247</Z>
  </point>
  <point index="2079">
    <X>112.665</X>
    <Y>64.084</Y>
    <Z>2214</Z>
  </point>
  <point index="2080">
    <X>74.015</X>
    <Y>35.011</Y>
    <Z>2270</Z>
  </point>
  <point index="2081">
    <X>52.224</X>
    <Y>70.525</Y>
    <Z>2262</Z>
  </point>
  <point index="2082">
    <X>74.747</X>
    <Y>35.482</Y>
    <Z>2300</Z>
  </point>
  <point index="2083">
    <X>32.393</X>
    <Y>61.065</Y>
    <Z>2202</Z>
  </point>
  <point index="2084">
    <X>101.939</X>
    <Y>75.857</Y>
    <Z>2137</Z>
  </point>
  <point index="2085">
    <X>31.501</X>
    <Y>58.834</Y>
    <Z>2165</Z>
  </point>
  <point index="2086">
    <X>64.451</X>
    <Y>51.573</Y>
    <Z>2254</Z>
  </point>
  <point index="2087">
    <X>109.642</X>
    <Y>50.099</Y>
    <Z>2088</Z>
  </point>
  <point index="2088">
    <X>14.390</X>
    <Y>67.980</Y>
    <Z>2245</Z>
  </point>
  <point index="2089">
    <X>74.565</X>
    <Y>53.224</Y>
    <Z>2293</Z>
  </point>
  <point index="2090">
    <X>70.215</X>
    <Y>53.091</Y>
    <Z>2112</Z>
  </point>
  <point index="2091">
    <X>47.948</X>
    <Y>56.022</Y>
    <Z>2069</Z>
  </point>
  <point index="2092">
    <X>34.376</X>
    <Y>75.495</Y>
    <Z>2285</Z>
  </point>
  <point index="2093">
    <X>62.954</X>
    <Y>17.769</Y>
    <Z>2222</Z>
  </point>
  <point index="2094">
    <X>21.266</X>
    <Y>64.447</Y>
    <Z>2081</Z>
  </point>
  <point index="2095">
    <X>34.691</X>
    <Y>30.139</Y>
    <Z>2298</Z>
  </point>
  <point index="2096">
    <X>58.224</X>
    <Y>19.824</Y>
    <Z>2086</Z>
  </point>
  <point index="2097">
    <X>102.365</X>
    <Y>16.747</Y>
    <Z>2173</Z>
  </point>
  <point index="2098">
    <X>92.414</X>
    <Y>23.719</Y>
    <Z>2271</Z>
  </point>
  <point index="2099">
    <X>72.561</X>
    <Y>24.136</Y>
    <Z>2209</Z>
  </point>
  <point index="2100">
    <X>31.364</X>
    <Y>31.342</Y>
    <Z>2160</Z>
  </point>
  <point index="2101">
    <X>68.595</X>
    <Y>65.821</Y>
    <Z>2045</Z>
  </point>
  <point index="2102">
    <X>24.733</X>
    <Y>7.313</Y>
    <Z>2231</Z>
  </point>
  <point index="2103">
    <X>103.131</X>
    <Y>50.467</Y>
    <Z>2236</Z>
  </point>
  <point index="2104">
    <X>61.113</X>
    <Y>39.918</Y>
    <Z>2069</Z>
  </point>
  <point index="2105">
    <X>97.328</X>
    <Y>70.460</Y>
    <Z>2123</Z>
  </point>
  <point index="2106">
    <X>11.757</X>
    <Y>71.220</Y>
    <Z>2241</Z>
  </point>
  <point index="2107">
    <X>29.386</X>
    <Y>51.126</Y>
    <Z>2078</Z>
  </point>
  <point index="2108">
    <X>21.580</X>
    <Y>44.371</Y>
    <Z>2107</Z>
  </point>
  <point index="2109">
    <X>20.619</X>
    <Y>8.242</Y>
    <Z>2028</Z>
  </point>
  <point index="2110">
    <X>111.066</X>
    <Y>70.207</Y>
    <Z>2147</Z>
  </point>
  <point index="2111">
    <X>27.586</X>
    <Y>21.294</Y>
    <Z>2003</Z>
  </point>
  <point index="2112">
    <X>77.361</X>
    <Y>26.526</Y>
    <Z>2182</Z>
  </point>
  <point index="2113">
    <X>25.766</X>
    <Y>30.866</Y>
    <Z>2145</Z>
  </point>
  <point index="2114">
    <X>119.937</X>
    <Y>68.382</Y>
    <Z>2066</Z>
  </point>
  <point index="2115">
    <X>61.484</X>
    <Y>64.263</Y>
    <Z>2100</Z>
  </point>
  <point index="2116">
    <X>23.276</X>
    <Y>50.752</Y>
    <Z>2248</Z>
  </point>
  <point index="2117">
    <X>93.179</X>
    <Y>70.539</Y>
    <Z>2295</Z>
  </point>
  <point index="2118">
    <X>19.474</X>
    <Y>70.699</Y>
    <Z>2034</Z>
  </point>
  <point index="2119">
    <X>106.599</X>
    <Y>70.036</Y>
    <Z>2076</Z>
  </point>
  <point index="2120">
    <X>22.355</X>
    <Y>11.036</Y>
    <Z>2172</Z>
  </point>
  <point index="2121">
    <X>22.317</X>
    <Y>66.108</Y>
    <Z>2169</Z>
  </point>
  <point index="2122">
    <X>9.750</X>
    <Y>55.129</Y>
    <Z>2151</Z>
  </point>
  <point index="2123">
    <X>9.574</X>
    <Y>22.831</Y>
    <Z>2143</Z>
  </point>
  <point index="2124">
    <X>55.216</X>
    <Y>65.103</Y>
    <Z>2210</Z>
  </point>
  <point index="2125">
    <X>107.552</X>
    <Y>51.659</Y>
    <Z>2002</Z>
  </point>
  <point index="2126">
    <X>100.848</X>
    <Y>33.684</Y>
    <Z>2047</Z>
  </point>
  <point index="2127">
    <X>48.900</X>
    <Y>17.622</Y>
    <Z>2112</Z>
  </point>
  <point index="2128">
    <X>59.912</X>
    <Y>39.627</Y>
    <Z>2015</Z>
  </point>
  <point index="2129">
    <X>21.564</X>
    <Y>8.986</Y>
    <Z>2106</Z>
  </point>
  <point index="2130">
    <X>9.589</X>
    <Y>69.965</Y>
    <Z>2143</Z>
  </point>
  <point index="2131">
    <X>104.293</X>
    <Y>39.887</Y>
    <Z>2267</Z>
  </point>
  <point index="2132">
    <X>32.840</X>
    <Y>22.023</Y>
    <Z>2221</Z>
  </point>
  <point index="2133">
    <X>97.986</X>
    <Y>12.548</Y>
    <Z>2095</Z>
  </point>
  <point index="2134">
    <X>61.819</X>
    <Y>54.195</Y>
    <Z>2127</Z>
  </point>
  <point index="2135">
    <X>93.505</X>
    <Y>28.623</Y>
    <Z>2281</Z>
  </point>
  <point index="2136">
    <X>62.900</X>
    <Y>65.039</Y>
    <Z>2217</Z>
  </point>
  <point index="2137">
    <X>61.176</X>
    <Y>16.283</Y>
    <Z>2074</Z>
  </point>
  <point index="2138">
    <X>115.502</X>
    <Y>21.800</Y>
    <Z>2266</Z>
  </point>
  <point index="2139">
    <X>68.884</X>
    <Y>18.276</Y>
    <Z>2057</Z>
  </point>
  <point index="2140">
    <X>58.976</X>
    <Y>8.721</Y>
    <Z>2054</Z>
  </point>
  <point index="2141">
    <X>57.704</X>
    <Y>29.335</Y>
    <Z>2107</Z>
  </point>
  <point index="2142">
    <X>10.088</X>
    <Y>20.832</Y>
    <Z>2166</Z>
  </point>
  <point index="2143">
    <X>116.218</X>
    <Y>14.804</Y>
    <Z>2233</Z>
  </point>
  <point index="2144">
    <X>108.172</X>
    <Y>47.765</Y>
    <Z>2027</Z>
  </point>
  <point index="2145">
    <X>17.335</X>
    <Y>18.813</Y>
    <Z>2122</Z>
  </point>
  <point index="2146">
    <X>93.956</X>
    <Y>16.844</Y>
    <Z>2263</Z>
  </point>
  <point index="2147">
    <X>50.502</X>
    <Y>66.138</Y>
    <Z>2185</Z>
  </point>
  <point index="2148">
    <X>101.989</X>
    <Y>78.850</Y>
    <Z>2141</Z>
  </point>
  <point index="2149">
    <X>22.428</X>
    <Y>67.496</Y>
    <Z>2178</Z>
  </point>
  <point index="2150">
    <X>31.833</X>
    <Y>61.757</Y>
    <Z>2179</Z>
  </point>
  <point index="2151">
    <X>16.377</X>
    <Y>49.170</Y>
    <Z>2162</Z>
  </point>
  <point index="2152">
    <X>68.136</X>
    <Y>31.997</Y>
    <Z>2026</Z>
  </point>
  <point index="2153">
    <X>12.980</X>
    <Y>22.787</Y>
    <Z>2296</Z>
  </point>
  <point index="2154">
    <X>10.718</X>
    <Y>16.923</Y>
    <Z>2194</Z>
  </point>
  <point index="2155">
    <X>103.117</X>
    <Y>73.641</Y>
    <Z>2235</Z>
  </point>
  <point index="2156">
    <X>62.355</X>
    <Y>37.550</Y>
    <Z>2172</Z>
  </point>
  <point index="2157">
    <X>116.036</X>
    <Y>66.883</Y>
    <Z>2242</Z>
  </point>
  <point index="2158">
    <X>29.255</X>
    <Y>16.022</Y>
    <Z>2072</Z>
  </point>
  <point index="2159">
    <X>116.339</X>
    <Y>33.726</Y>
    <Z>2228</Z>
  </point>
  <point index="2160">
    <X>33.610</X>
    <Y>54.119</Y>
    <Z>2253</Z>
  </point>
  <point index="2161">
    <X>26.820</X>
    <Y>78.252</Y>
    <Z>2058</Z>
  </point>
  <point index="2162">
    <X>59.923</X>
    <Y>73.441</Y>
    <Z>2015</Z>
  </point>
  <point index="2163">
    <X>70.576</X>
    <Y>16.361</Y>
    <Z>2127</Z>
  </point>
  <point index="2164">
    <X>94.812</X>
    <Y>30.228</Y>
    <Z>2227</Z>
  </point>
  <point index="2165">
    <X>120.174</X>
    <Y>61.321</Y>
    <Z>2055</Z>
  </point>
  <point index="2166">
    <X>25.700</X>
    <Y>21.919</Y>
    <Z>2151</Z>
  </point>
  <point index="2167">
    <X>52.135</X>
    <Y>31.923</Y>
    <Z>2258</Z>
  </point>
  <point index="2168">
    <X>54.093</X>
    <Y>30.616</Y>
    <Z>2257</Z>
  </point>
  <point index="2169">
    <X>109.308</X>
    <Y>57.587</Y>
    <Z>2074</Z>
  </point>
  <point index="2170">
    <X>35.468</X>
    <Y>70.510</Y>
    <Z>2267</Z>
  </point>
  <point index="2171">
    <X>68.537</X>
    <Y>14.527</Y>
    <Z>2042</Z>
  </point>
  <point index="2172">
    <X>49.909</X>
    <Y>58.553</Y>
    <Z>2158</Z>
  </point>
  <point index="2173">
    <X>69.403</X>
    <Y>63.858</Y>
    <Z>2078</Z>
  </point>
  <point index="2174">
    <X>95.283</X>
    <Y>33.456</Y>
    <Z>2208</Z>
  </point>
  <point index="2175">
    <X>37.671</X>
    <Y>66.344</Y>
    <Z>2168</Z>
  </point>
  <point index="2176">
    <X>36.659</X>
    <Y>66.543</Y>
    <Z>2213</Z>
  </point>
  <point index="2177">
    <X>39.593</X>
    <Y>29.265</Y>
    <Z>2081</Z>
  </point>
  <point index="2178">
    <X>76.196</X>
    <Y>60.890</Y>
    <Z>2234</Z>
  </point>
  <point index="2179">
    <X>36.533</X>
    <Y>61.485</Y>
    <Z>2219</Z>
  </point>
  <point index="2180">
    <X>57.623</X>
    <Y>15.210</Y>
    <Z>2110</Z>
  </point>
  <point index="2181">
    <X>112.631</X>
    <Y>48.871</Y>
    <Z>2212</Z>
  </point>
  <point index="2182">
    <X>50.735</X>
    <Y>53.353</Y>
    <Z>2195</Z>
  </point>
  <point index="2183">
    <X>57.285</X>
    <Y>8.149</Y>
    <Z>2125</Z>
  </point>
  <point index="2184">
    <X>120.293</X>
    <Y>24.620</Y>
    <Z>2049</Z>
  </point>
  <point index="2185">
    <X>50.889</X>
    <Y>73.031</Y>
    <Z>2202</Z>
  </point>
  <point index="2186">
    <X>67.591</X>
    <Y>62.508</Y>
    <Z>2003</Z>
  </point>
  <point index="2187">
    <X>102.879</X>
    <Y>54.079</Y>
    <Z>2215</Z>
  </point>
  <point index="2188">
    <X>20.528</X>
    <Y>72.514</Y>
    <Z>2020</Z>
  </point>
  <point index="2189">
    <X>6.800</X>
    <Y>22.950</Y>
    <Z>2018</Z>
  </point>
  <point index="2190">
    <X>40.159</X>
    <Y>57.780</Y>
    <Z>2056</Z>
  </point>
  <point index="2191">
    <X>29.636</X>
    <Y>76.624</Y>
    <Z>2088</Z>
  </point>
  <point index="2192">
    <X>111.194</X>
    <Y>62.303</Y>
    <Z>2153</Z>
  </point>
  <point index="2193">
    <X>51.618</X>
    <Y>20.962</Y>
    <Z>2235</Z>
  </point>
  <point index="2194">
    <X>55.649</X>
    <Y>18.821</Y>
    <Z>2192</Z>
  </point>
  <point index="2195">
    <X>63.861</X>
    <Y>7.921</Y>
    <Z>2297</Z>
  </point>
  <point index="2196">
    <X>38.028</X>
    <Y>26.681</Y>
    <Z>2152</Z>
  </point>
  <point index="2197">
    <X>27.422</X>
    <Y>22.812</Y>
    <Z>2008</Z>
  </point>
  <point index="2198">
    <X>96.724</X>
    <Y>13.701</Y>
    <Z>2148</Z>
  </point>
  <point index="2199">
    <X>17.096</X>
    <Y>67.169</Y>
    <Z>2132</Z>
  </point>
  <point index="2200">
    <X>64.749</X>
    <Y>58.587</Y>
    <Z>2230</Z>
  </point>
  <point index="2201">
    <X>17.608</X>
    <Y>20.171</Y>
    <Z>2111</Z>
  </point>
  <point index="2202">
    <X>21.628</X>
    <Y>68.874</Y>
    <Z>2111</Z>
  </point>
  <point index="2203">
    <X>27.608</X>
    <Y>36.074</Y>
    <Z>2004</Z>
  </point>
  <point index="2204">
    <X>15.111</X>
    <Y>64.678</Y>
    <Z>2215</Z>
  </point>
  <point index="2205">
    <X>74.890</X>
    <Y>55.724</Y>
    <Z>2293</Z>
  </point>
  <point index="2206">
    <X>116.450</X>
    <Y>21.965</Y>
    <Z>2223</Z>
  </point>
  <point index="2207">
    <X>112.148</X>
    <Y>63.377</Y>
    <Z>2192</Z>
  </point>
  <point index="2208">
    <X>91.167</X>
    <Y>49.781</Y>
    <Z>2215</Z>
  </point>
  <point index="2209">
    <X>60.495</X>
    <Y>64.247</Y>
    <Z>2018</Z>
  </point>
  <point index="2210">
    <X>31.124</X>
    <Y>74.216</Y>
    <Z>2150</Z>
  </point>
  <point index="2211">
    <X>119.555</X>
    <Y>57.632</Y>
    <Z>2083</Z>
  </point>
  <point index="2212">
    <X>33.117</X>
    <Y>59.855</Y>
    <Z>2233</Z>
  </point>
  <point index="2213">
    <X>112.321</X>
    <Y>75.377</Y>
    <Z>2199</Z>
  </point>
  <point index="2214">
    <X>8.729</X>
    <Y>32.170</Y>
    <Z>2105</Z>
  </point>
  <point index="2215">
    <X>38.929</X>
    <Y>32.316</Y>
    <Z>2111</Z>
  </point>
  <point index="2216">
    <X>74.342</X>
    <Y>11.387</Y>
    <Z>2283</Z>
  </point>
  <point index="2217">
    <X>38.713</X>
    <Y>27.038</Y>
    <Z>2121</Z>
  </point>
  <point index="2218">
    <X>18.899</X>
    <Y>33.342</Y>
    <Z>2058</Z>
  </point>
  <point index="2219">
    <X>69.064</X>
    <Y>37.595</Y>
    <Z>2064</Z>
  </point>
  <point index="2220">
    <X>19.763</X>
    <Y>55.237</Y>
    <Z>2022</Z>
  </point>
  <point index="2221">
    <X>116.112</X>
    <Y>53.632</Y>
    <Z>2238</Z>
  </point>
  <point index="2222">
    <X>70.371</X>
    <Y>34.677</Y>
    <Z>2119</Z>
  </point>
  <point index="2223">
    <X>35.964</X>
    <Y>20.648</Y>
    <Z>2245</Z>
  </point>
  <point index="2224">
    <X>98.626</X>
    <Y>13.698</Y>
    <Z>2069</Z>
  </point>
  <point index="2225">
    <X>8.046</X>
    <Y>62.799</Y>
    <Z>2074</Z>
  </point>
  <point index="2226">
    <X>102.435</X>
    <Y>39.524</Y>
    <Z>2178</Z>
  </point>
  <point index="2227">
    <X>110.346</X>
    <Y>50.720</Y>
    <Z>2118</Z>
  </point>
  <point index="2228">
    <X>100.345</X>
    <Y>62.357</Y>
    <Z>2005</Z>
  </point>
  <point index="2229">
    <X>11.711</X>
    <Y>32.892</Y>
    <Z>2239</Z>
  </point>
  <point index="2230">
    <X>28.442</X>
    <Y>9.612</Y>
    <Z>2038</Z>
  </point>
  <point index="2231">
    <X>66.697</X>
    <Y>78.827</Y>
    <Z>2068</Z>
  </point>
  <point index="2232">
    <X>27.229</X>
    <Y>61.227</Y>
    <Z>2024</Z>
  </point>
  <point index="2233">
    <X>95.880</X>
    <Y>33.569</Y>
    <Z>2183</Z>
  </point>
  <point index="2234">
    <X>105.117</X>
    <Y>75.489</Y>
    <Z>2199</Z>
  </point>
  <point index="2235">
    <X>60.548</X>
    <Y>11.287</Y>
    <Z>2022</Z>
  </point>
  <point index="2236">
    <X>65.335</X>
    <Y>63.660</Y>
    <Z>2181</Z>
  </point>
  <point index="2237">
    <X>63.979</X>
    <Y>16.284</Y>
    <Z>2293</Z>
  </point>
  <point index="2238">
    <X>33.376</X>
    <Y>72.034</Y>
    <Z>2243</Z>
  </point>
  <point index="2239">
    <X>75.229</X>
    <Y>73.695</Y>
    <Z>2278</Z>
  </point>
  <point index="2240">
    <X>27.128</X>
    <Y>60.971</Y>
    <Z>2032</Z>
  </point>
  <point index="2241">
    <X>116.070</X>
    <Y>62.916</Y>
    <Z>2240</Z>
  </point>
  <point index="2242">
    <X>25.685</X>
    <Y>58.036</Y>
    <Z>2152</Z>
  </point>
  <point index="2243">
    <X>98.499</X>
    <Y>50.285</Y>
    <Z>2074</Z>
  </point>
  <point index="2244">
    <X>95.157</X>
    <Y>15.528</Y>
    <Z>2213</Z>
  </point>
  <point index="2245">
    <X>21.244</X>
    <Y>65.023</Y>
    <Z>2080</Z>
  </point>
  <point index="2246">
    <X>63.902</X>
    <Y>61.493</Y>
    <Z>2300</Z>
  </point>
  <point index="2247">
    <X>16.989</X>
    <Y>24.763</Y>
    <Z>2137</Z>
  </point>
  <point index="2248">
    <X>87.517</X>
    <Y>60.558</Y>
    <Z>2050</Z>
  </point>
  <point index="2249">
    <X>89.818</X>
    <Y>24.238</Y>
    <Z>2154</Z>
  </point>
  <point index="2250">
    <X>78.641</X>
    <Y>17.701</Y>
    <Z>2124</Z>
  </point>
  <point index="2251">
    <X>24.731</X>
    <Y>64.865</Y>
    <Z>2231</Z>
  </point>
  <point index="2252">
    <X>11.332</X>
    <Y>60.131</Y>
    <Z>2222</Z>
  </point>
  <point index="2253">
    <X>98.901</X>
    <Y>13.408</Y>
    <Z>2057</Z>
  </point>
  <point index="2254">
    <X>24.689</X>
    <Y>22.435</Y>
    <Z>2235</Z>
  </point>
  <point index="2255">
    <X>56.399</X>
    <Y>12.767</Y>
    <Z>2161</Z>
  </point>
  <point index="2256">
    <X>25.094</X>
    <Y>78.082</Y>
    <Z>2201</Z>
  </point>
  <point index="2257">
    <X>64.668</X>
    <Y>61.653</Y>
    <Z>2236</Z>
  </point>
  <point index="2258">
    <X>73.524</X>
    <Y>55.334</Y>
    <Z>2249</Z>
  </point>
  <point index="2259">
    <X>109.171</X>
    <Y>58.273</Y>
    <Z>2069</Z>
  </point>
  <point index="2260">
    <X>113.555</X>
    <Y>27.095</Y>
    <Z>2251</Z>
  </point>
  <point index="2261">
    <X>14.897</X>
    <Y>69.327</Y>
    <Z>2224</Z>
  </point>
  <point index="2262">
    <X>15.201</X>
    <Y>18.016</Y>
    <Z>2211</Z>
  </point>
  <point index="2263">
    <X>98.700</X>
    <Y>7.156</Y>
    <Z>2066</Z>
  </point>
  <point index="2264">
    <X>107.151</X>
    <Y>72.753</Y>
    <Z>2030</Z>
  </point>
  <point index="2265">
    <X>21.365</X>
    <Y>74.329</Y>
    <Z>2090</Z>
  </point>
  <point index="2266">
    <X>64.525</X>
    <Y>65.662</Y>
    <Z>2248</Z>
  </point>
  <point index="2267">
    <X>62.961</X>
    <Y>59.106</Y>
    <Z>2222</Z>
  </point>
  <point index="2268">
    <X>68.167</X>
    <Y>52.574</Y>
    <Z>2027</Z>
  </point>
  <point index="2269">
    <X>20.151</X>
    <Y>34.397</Y>
    <Z>2006</Z>
  </point>
  <point index="2270">
    <X>115.039</X>
    <Y>61.777</Y>
    <Z>2287</Z>
  </point>
  <point index="2271">
    <X>16.862</X>
    <Y>72.461</Y>
    <Z>2142</Z>
  </point>
  <point index="2272">
    <X>107.091</X>
    <Y>24.175</Y>
    <Z>2035</Z>
  </point>
  <point index="2273">
    <X>63.003</X>
    <Y>24.532</Y>
    <Z>2226</Z>
  </point>
  <point index="2274">
    <X>27.648</X>
    <Y>7.641</Y>
    <Z>2006</Z>
  </point>
  <point index="2275">
    <X>21.000</X>
    <Y>51.768</Y>
    <Z>2059</Z>
  </point>
  <point index="2276">
    <X>92.686</X>
    <Y>35.266</Y>
    <Z>2283</Z>
  </point>
  <point index="2277">
    <X>70.729</X>
    <Y>53.993</Y>
    <Z>2133</Z>
  </point>
  <point index="2278">
    <X>11.545</X>
    <Y>63.647</Y>
    <Z>2232</Z>
  </point>
  <point index="2279">
    <X>13.889</X>
    <Y>50.113</Y>
    <Z>2265</Z>
  </point>
  <point index="2280">
    <X>35.114</X>
    <Y>59.260</Y>
    <Z>2283</Z>
  </point>
  <point index="2281">
    <X>93.306</X>
    <Y>59.401</Y>
    <Z>2290</Z>
  </point>
  <point index="2282">
    <X>28.691</X>
    <Y>68.402</Y>
    <Z>2049</Z>
  </point>
  <point index="2283">
    <X>39.352</X>
    <Y>65.245</Y>
    <Z>2092</Z>
  </point>
  <point index="2284">
    <X>25.328</X>
    <Y>54.349</Y>
    <Z>2182</Z>
  </point>
  <point index="2285">
    <X>16.523</X>
    <Y>77.251</Y>
    <Z>2156</Z>
  </point>
  <point index="2286">
    <X>78.834</X>
    <Y>55.354</Y>
    <Z>2115</Z>
  </point>
  <point index="2287">
    <X>52.055</X>
    <Y>14.505</Y>
    <Z>2255</Z>
  </point>
  <point index="2288">
    <X>99.625</X>
    <Y>62.104</Y>
    <Z>2027</Z>
  </point>
  <point index="2289">
    <X>28.118</X>
    <Y>21.442</Y>
    <Z>2025</Z>
  </point>
  <point index="2290">
    <X>104.181</X>
    <Y>30.655</Y>
    <Z>2277</Z>
  </point>
  <point index="2291">
    <X>18.940</X>
    <Y>14.391</Y>
    <Z>2056</Z>
  </point>
  <point index="2292">
    <X>98.530</X>
    <Y>75.306</Y>
    <Z>2073</Z>
  </point>
  <point index="2293">
    <X>80.795</X>
    <Y>25.424</Y>
    <Z>2027</Z>
  </point>
  <point index="2294">
    <X>37.360</X>
    <Y>31.131</Y>
    <Z>2182</Z>
  </point>
  <point index="2295">
    <X>21.659</X>
    <Y>57.731</Y>
    <Z>2114</Z>
  </point>
  <point index="2296">
    <X>53.473</X>
    <Y>32.028</Y>
    <Z>2283</Z>
  </point>
  <point index="2297">
    <X>106.513</X>
    <Y>48.287</Y>
    <Z>2083</Z>
  </point>
  <point index="2298">
    <X>92.851</X>
    <Y>51.667</Y>
    <Z>2291</Z>
  </point>
  <point index="2299">
    <X>110.999</X>
    <Y>35.338</Y>
    <Z>2145</Z>
  </point>
  <point index="2300">
    <X>98.784</X>
    <Y>9.965</Y>
    <Z>2062</Z>
  </point>
  <point index="2301">
    <X>76.892</X>
    <Y>68.243</Y>
    <Z>2203</Z>
  </point>
  <point index="2302">
    <X>92.834</X>
    <Y>27.531</Y>
    <Z>2290</Z>
  </point>
  <point index="2303">
    <X>27.915</X>
    <Y>24.871</Y>
    <Z>2017</Z>
  </point>
  <point index="2304">
    <X>15.891</X>
    <Y>11.525</Y>
    <Z>2182</Z>
  </point>
  <point index="2305">
    <X>14.163</X>
    <Y>29.953</Y>
    <Z>2254</Z>
  </point>
  <point index="2306">
    <X>68.505</X>
    <Y>32.930</Y>
    <Z>2041</Z>
  </point>
  <point index="2307">
    <X>102.420</X>
    <Y>30.163</Y>
    <Z>2177</Z>
  </point>
  <point index="2308">
    <X>114.068</X>
    <Y>49.931</Y>
    <Z>2272</Z>
  </point>
  <point index="2309">
    <X>119.403</X>
    <Y>30.208</Y>
    <Z>2090</Z>
  </point>
  <point index="2310">
    <X>11.054</X>
    <Y>34.139</Y>
    <Z>2210</Z>
  </point>
  <point index="2311">
    <X>69.941</X>
    <Y>54.486</Y>
    <Z>2101</Z>
  </point>
  <point index="2312">
    <X>58.977</X>
    <Y>69.935</Y>
    <Z>2054</Z>
  </point>
  <point index="2313">
    <X>22.899</X>
    <Y>77.446</Y>
    <Z>2217</Z>
  </point>
  <point index="2314">
    <X>66.883</X>
    <Y>57.127</Y>
    <Z>2052</Z>
  </point>
  <point index="2315">
    <X>96.524</X>
    <Y>25.889</Y>
    <Z>2156</Z>
  </point>
  <point index="2316">
    <X>72.727</X>
    <Y>34.728</Y>
    <Z>2216</Z>
  </point>
  <point index="2317">
    <X>37.193</X>
    <Y>61.739</Y>
    <Z>2189</Z>
  </point>
  <point index="2318">
    <X>67.952</X>
    <Y>15.594</Y>
    <Z>2018</Z>
  </point>
  <point index="2319">
    <X>61.953</X>
    <Y>12.401</Y>
    <Z>2138</Z>
  </point>
  <point index="2320">
    <X>58.902</X>
    <Y>60.941</Y>
    <Z>2057</Z>
  </point>
  <point index="2321">
    <X>30.769</X>
    <Y>29.344</Y>
    <Z>2135</Z>
  </point>
  <point index="2322">
    <X>76.502</X>
    <Y>73.083</Y>
    <Z>2221</Z>
  </point>
  <point index="2323">
    <X>99.711</X>
    <Y>55.402</Y>
    <Z>2024</Z>
  </point>
  <point index="2324">
    <X>41.068</X>
    <Y>61.493</Y>
    <Z>2015</Z>
  </point>
  <point index="2325">
    <X>58.077</X>
    <Y>45.247</Y>
    <Z>2092</Z>
  </point>
  <point index="2326">
    <X>9.164</X>
    <Y>67.637</Y>
    <Z>2124</Z>
  </point>
  <point index="2327">
    <X>59.329</X>
    <Y>16.091</Y>
    <Z>2040</Z>
  </point>
  <point index="2328">
    <X>105.936</X>
    <Y>31.408</Y>
    <Z>2131</Z>
  </point>
  <point index="2329">
    <X>7.675</X>
    <Y>65.989</Y>
    <Z>2057</Z>
  </point>
  <point index="2330">
    <X>94.232</X>
    <Y>55.335</Y>
    <Z>2251</Z>
  </point>
  <point index="2331">
    <X>19.171</X>
    <Y>15.580</Y>
    <Z>2046</Z>
  </point>
  <point index="2332">
    <X>62.885</X>
    <Y>37.350</Y>
    <Z>2216</Z>
  </point>
  <point index="2333">
    <X>66.807</X>
    <Y>11.369</Y>
    <Z>2059</Z>
  </point>
  <point index="2334">
    <X>10.334</X>
    <Y>50.836</Y>
    <Z>2177</Z>
  </point>
  <point index="2335">
    <X>97.002</X>
    <Y>20.642</Y>
    <Z>2136</Z>
  </point>
  <point index="2336">
    <X>13.795</X>
    <Y>29.154</Y>
    <Z>2269</Z>
  </point>
  <point index="2337">
    <X>104.902</X>
    <Y>37.175</Y>
    <Z>2217</Z>
  </point>
  <point index="2338">
    <X>75.997</X>
    <Y>60.681</Y>
    <Z>2243</Z>
  </point>
  <point index="2339">
    <X>24.969</X>
    <Y>17.199</Y>
    <Z>2211</Z>
  </point>
  <point index="2340">
    <X>68.120</X>
    <Y>11.477</Y>
    <Z>2025</Z>
  </point>
  <point index="2341">
    <X>102.200</X>
    <Y>24.549</Y>
    <Z>2159</Z>
  </point>
  <point index="2342">
    <X>8.184</X>
    <Y>56.177</Y>
    <Z>2080</Z>
  </point>
  <point index="2343">
    <X>58.272</X>
    <Y>77.884</Y>
    <Z>2084</Z>
  </point>
  <point index="2344">
    <X>110.575</X>
    <Y>59.649</Y>
    <Z>2127</Z>
  </point>
  <point index="2345">
    <X>60.795</X>
    <Y>27.618</Y>
    <Z>2042</Z>
  </point>
  <point index="2346">
    <X>18.060</X>
    <Y>57.864</Y>
    <Z>2092</Z>
  </point>
  <point index="2347">
    <X>36.051</X>
    <Y>70.002</Y>
    <Z>2241</Z>
  </point>
  <point index="2348">
    <X>19.994</X>
    <Y>75.445</Y>
    <Z>2012</Z>
  </point>
  <point index="2349">
    <X>98.944</X>
    <Y>32.006</Y>
    <Z>2056</Z>
  </point>
  <point index="2350">
    <X>95.407</X>
    <Y>67.719</Y>
    <Z>2202</Z>
  </point>
  <point index="2351">
    <X>97.668</X>
    <Y>33.734</Y>
    <Z>2109</Z>
  </point>
  <point index="2352">
    <X>40.683</X>
    <Y>22.293</Y>
    <Z>2032</Z>
  </point>
  <point index="2353">
    <X>96.994</X>
    <Y>68.003</Y>
    <Z>2137</Z>
  </point>
  <point index="2354">
    <X>68.991</X>
    <Y>53.765</Y>
    <Z>2061</Z>
  </point>
  <point index="2355">
    <X>66.101</X>
    <Y>53.803</Y>
    <Z>2117</Z>
  </point>
  <point index="2356">
    <X>92.275</X>
    <Y>31.297</Y>
    <Z>2265</Z>
  </point>
  <point index="2357">
    <X>53.513</X>
    <Y>21.904</Y>
    <Z>2281</Z>
  </point>
  <point index="2358">
    <X>23.008</X>
    <Y>60.831</Y>
    <Z>2226</Z>
  </point>
  <point index="2359">
    <X>71.482</X>
    <Y>37.892</Y>
    <Z>2165</Z>
  </point>
  <point index="2360">
    <X>11.526</X>
    <Y>17.106</Y>
    <Z>2231</Z>
  </point>
  <point index="2361">
    <X>11.528</X>
    <Y>20.577</Y>
    <Z>2231</Z>
  </point>
  <point index="2362">
    <X>23.120</X>
    <Y>14.753</Y>
    <Z>2235</Z>
  </point>
  <point index="2363">
    <X>9.076</X>
    <Y>69.972</Y>
    <Z>2120</Z>
  </point>
  <point index="2364">
    <X>100.078</X>
    <Y>7.727</Y>
    <Z>2009</Z>
  </point>
  <point index="2365">
    <X>28.479</X>
    <Y>65.453</Y>
    <Z>2040</Z>
  </point>
  <point index="2366">
    <X>25.603</X>
    <Y>67.477</Y>
    <Z>2159</Z>
  </point>
  <point index="2367">
    <X>20.943</X>
    <Y>35.013</Y>
    <Z>2055</Z>
  </point>
  <point index="2368">
    <X>11.381</X>
    <Y>22.372</Y>
    <Z>2224</Z>
  </point>
  <point index="2369">
    <X>68.942</X>
    <Y>58.643</Y>
    <Z>2059</Z>
  </point>
  <point index="2370">
    <X>109.112</X>
    <Y>55.525</Y>
    <Z>2066</Z>
  </point>
  <point index="2371">
    <X>36.521</X>
    <Y>23.054</Y>
    <Z>2220</Z>
  </point>
  <point index="2372">
    <X>54.010</X>
    <Y>37.233</Y>
    <Z>2260</Z>
  </point>
  <point index="2373">
    <X>64.579</X>
    <Y>27.849</Y>
    <Z>2244</Z>
  </point>
  <point index="2374">
    <X>16.877</X>
    <Y>52.871</Y>
    <Z>2141</Z>
  </point>
  <point index="2375">
    <X>54.619</X>
    <Y>33.877</Y>
    <Z>2235</Z>
  </point>
  <point index="2376">
    <X>115.618</X>
    <Y>26.064</Y>
    <Z>2260</Z>
  </point>
  <point index="2377">
    <X>63.633</X>
    <Y>35.587</Y>
    <Z>2278</Z>
  </point>
  <point index="2378">
    <X>64.447</X>
    <Y>8.037</Y>
    <Z>2255</Z>
  </point>
  <point index="2379">
    <X>72.080</X>
    <Y>70.609</Y>
    <Z>2189</Z>
  </point>
  <point index="2380">
    <X>96.071</X>
    <Y>76.003</Y>
    <Z>2175</Z>
  </point>
  <point index="2381">
    <X>23.876</X>
    <Y>16.522</Y>
    <Z>2298</Z>
  </point>
  <point index="2382">
    <X>32.887</X>
    <Y>26.130</Y>
    <Z>2223</Z>
  </point>
  <point index="2383">
    <X>114.055</X>
    <Y>32.472</Y>
    <Z>2271</Z>
  </point>
  <point index="2384">
    <X>74.610</X>
    <Y>70.637</Y>
    <Z>2295</Z>
  </point>
  <point index="2385">
    <X>74.349</X>
    <Y>66.305</Y>
    <Z>2284</Z>
  </point>
  <point index="2386">
    <X>76.204</X>
    <Y>11.512</Y>
    <Z>2234</Z>
  </point>
  <point index="2387">
    <X>63.584</X>
    <Y>32.028</Y>
    <Z>2274</Z>
  </point>
  <point index="2388">
    <X>102.414</X>
    <Y>7.565</Y>
    <Z>2177</Z>
  </point>
  <point index="2389">
    <X>38.566</X>
    <Y>24.652</Y>
    <Z>2127</Z>
  </point>
  <point index="2390">
    <X>100.733</X>
    <Y>11.047</Y>
    <Z>2037</Z>
  </point>
  <point index="2391">
    <X>12.564</X>
    <Y>17.897</Y>
    <Z>2278</Z>
  </point>
  <point index="2392">
    <X>80.602</X>
    <Y>18.645</Y>
    <Z>2036</Z>
  </point>
  <point index="2393">
    <X>103.120</X>
    <Y>75.635</Y>
    <Z>2235</Z>
  </point>
  <point index="2394">
    <X>24.165</X>
    <Y>54.274</Y>
    <Z>2278</Z>
  </point>
  <point index="2395">
    <X>35.244</X>
    <Y>71.285</Y>
    <Z>2277</Z>
  </point>
  <point index="2396">
    <X>12.899</X>
    <Y>62.092</Y>
    <Z>2293</Z>
  </point>
  <point index="2397">
    <X>13.920</X>
    <Y>70.130</Y>
    <Z>2264</Z>
  </point>
  <point index="2398">
    <X>120.870</X>
    <Y>58.253</Y>
    <Z>2023</Z>
  </point>
  <point index="2399">
    <X>103.525</X>
    <Y>59.024</Y>
    <Z>2269</Z>
  </point>
  <point index="2400">
    <X>61.091</X>
    <Y>58.843</Y>
    <Z>2067</Z>
  </point>
  <point index="2401">
    <X>25.656</X>
    <Y>39.548</Y>
    <Z>2154</Z>
  </point>
  <point index="2402">
    <X>32.920</X>
    <Y>72.327</Y>
    <Z>2224</Z>
  </point>
  <point index="2403">
    <X>39.260</X>
    <Y>21.775</Y>
    <Z>2096</Z>
  </point>
  <point index="2404">
    <X>67.801</X>
    <Y>22.095</Y>
    <Z>2012</Z>
  </point>
  <point index="2405">
    <X>114.229</X>
    <Y>26.180</Y>
    <Z>2279</Z>
  </point>
  <point index="2406">
    <X>89.841</X>
    <Y>68.512</Y>
    <Z>2155</Z>
  </point>
  <point index="2407">
    <X>62.872</X>
    <Y>19.011</Y>
    <Z>2215</Z>
  </point>
  <point index="2408">
    <X>25.330</X>
    <Y>69.878</Y>
    <Z>2181</Z>
  </point>
  <point index="2409">
    <X>72.845</X>
    <Y>29.072</Y>
    <Z>2221</Z>
  </point>
  <point index="2410">
    <X>33.840</X>
    <Y>54.512</Y>
    <Z>2263</Z>
  </point>
  <point index="2411">
    <X>54.022</X>
    <Y>35.713</Y>
    <Z>2260</Z>
  </point>
  <point index="2412">
    <X>101.152</X>
    <Y>71.181</Y>
    <Z>2072</Z>
  </point>
  <point index="2413">
    <X>73.276</X>
    <Y>47.839</Y>
    <Z>2239</Z>
  </point>
  <point index="2414">
    <X>29.642</X>
    <Y>47.226</Y>
    <Z>2088</Z>
  </point>
  <point index="2415">
    <X>31.124</X>
    <Y>8.866</Y>
    <Z>2150</Z>
  </point>
  <point index="2416">
    <X>35.268</X>
    <Y>62.202</Y>
    <Z>2276</Z>
  </point>
  <point index="2417">
    <X>80.764</X>
    <Y>57.577</Y>
    <Z>2028</Z>
  </point>
  <point index="2418">
    <X>26.086</X>
    <Y>16.765</Y>
    <Z>2119</Z>
  </point>
  <point index="2419">
    <X>51.570</X>
    <Y>25.800</Y>
    <Z>2233</Z>
  </point>
  <point index="2420">
    <X>68.378</X>
    <Y>25.493</Y>
    <Z>2036</Z>
  </point>
  <point index="2421">
    <X>22.938</X>
    <Y>38.061</Y>
    <Z>2220</Z>
  </point>
  <point index="2422">
    <X>18.619</X>
    <Y>30.520</Y>
    <Z>2069</Z>
  </point>
  <point index="2423">
    <X>99.752</X>
    <Y>18.989</Y>
    <Z>2022</Z>
  </point>
  <point index="2424">
    <X>37.242</X>
    <Y>72.393</Y>
    <Z>2187</Z>
  </point>
  <point index="2425">
    <X>56.133</X>
    <Y>71.968</Y>
    <Z>2172</Z>
  </point>
  <point index="2426">
    <X>75.043</X>
    <Y>33.189</Y>
    <Z>2286</Z>
  </point>
  <point index="2427">
    <X>104.519</X>
    <Y>69.194</Y>
    <Z>2249</Z>
  </point>
  <point index="2428">
    <X>87.976</X>
    <Y>27.264</Y>
    <Z>2071</Z>
  </point>
  <point index="2429">
    <X>65.894</X>
    <Y>46.879</Y>
    <Z>2135</Z>
  </point>
  <point index="2430">
    <X>98.590</X>
    <Y>62.290</Y>
    <Z>2070</Z>
  </point>
  <point index="2431">
    <X>8.236</X>
    <Y>54.784</Y>
    <Z>2082</Z>
  </point>
  <point index="2432">
    <X>74.614</X>
    <Y>73.087</Y>
    <Z>2295</Z>
  </point>
  <point index="2433">
    <X>67.455</X>
    <Y>47.020</Y>
    <Z>2005</Z>
  </point>
  <point index="2434">
    <X>79.299</X>
    <Y>58.698</Y>
    <Z>2094</Z>
  </point>
  <point index="2435">
    <X>24.239</X>
    <Y>73.152</Y>
    <Z>2272</Z>
  </point>
  <point index="2436">
    <X>9.841</X>
    <Y>22.010</Y>
    <Z>2155</Z>
  </point>
  <point index="2437">
    <X>14.115</X>
    <Y>17.440</Y>
    <Z>2256</Z>
  </point>
  <point index="2438">
    <X>53.659</X>
    <Y>55.873</Y>
    <Z>2275</Z>
  </point>
  <point index="2439">
    <X>90.256</X>
    <Y>15.454</Y>
    <Z>2174</Z>
  </point>
  <point index="2440">
    <X>110.957</X>
    <Y>52.696</Y>
    <Z>2143</Z>
  </point>
  <point index="2441">
    <X>70.194</X>
    <Y>56.309</Y>
    <Z>2111</Z>
  </point>
  <point index="2442">
    <X>40.361</X>
    <Y>26.046</Y>
    <Z>2046</Z>
  </point>
  <point index="2443">
    <X>109.590</X>
    <Y>7.738</Y>
    <Z>2086</Z>
  </point>
  <point index="2444">
    <X>37.459</X>
    <Y>18.780</Y>
    <Z>2177</Z>
  </point>
  <point index="2445">
    <X>95.883</X>
    <Y>32.880</Y>
    <Z>2183</Z>
  </point>
  <point index="2446">
    <X>103.597</X>
    <Y>36.420</Y>
    <Z>2275</Z>
  </point>
  <point index="2447">
    <X>65.304</X>
    <Y>68.554</Y>
    <Z>2184</Z>
  </point>
  <point index="2448">
    <X>89.340</X>
    <Y>19.377</Y>
    <Z>2132</Z>
  </point>
  <point index="2449">
    <X>103.491</X>
    <Y>49.049</Y>
    <Z>2266</Z>
  </point>
  <point index="2450">
    <X>102.028</X>
    <Y>32.058</Y>
    <Z>2145</Z>
  </point>
  <point index="2451">
    <X>49.058</X>
    <Y>23.180</Y>
    <Z>2119</Z>
  </point>
  <point index="2452">
    <X>26.019</X>
    <Y>44.984</Y>
    <Z>2124</Z>
  </point>
  <point index="2453">
    <X>68.903</X>
    <Y>12.528</Y>
    <Z>2058</Z>
  </point>
  <point index="2454">
    <X>26.203</X>
    <Y>53.777</Y>
    <Z>2109</Z>
  </point>
  <point index="2455">
    <X>98.375</X>
    <Y>20.251</Y>
    <Z>2079</Z>
  </point>
  <point index="2456">
    <X>93.121</X>
    <Y>58.144</Y>
    <Z>2297</Z>
  </point>
  <point index="2457">
    <X>107.376</X>
    <Y>61.836</Y>
    <Z>2012</Z>
  </point>
  <point index="2458">
    <X>62.770</X>
    <Y>71.995</Y>
    <Z>2206</Z>
  </point>
  <point index="2459">
    <X>32.550</X>
    <Y>18.754</Y>
    <Z>2209</Z>
  </point>
  <point index="2460">
    <X>98.050</X>
    <Y>19.355</Y>
    <Z>2093</Z>
  </point>
  <point index="2461">
    <X>114.287</X>
    <Y>73.552</Y>
    <Z>2281</Z>
  </point>
  <point index="2462">
    <X>24.231</X>
    <Y>20.110</Y>
    <Z>2273</Z>
  </point>
  <point index="2463">
    <X>62.014</X>
    <Y>27.641</Y>
    <Z>2144</Z>
  </point>
  <point index="2464">
    <X>62.681</X>
    <Y>54.361</Y>
    <Z>2199</Z>
  </point>
  <point index="2465">
    <X>118.258</X>
    <Y>61.929</Y>
    <Z>2141</Z>
  </point>
  <point index="2466">
    <X>88.027</X>
    <Y>67.762</Y>
    <Z>2073</Z>
  </point>
  <point index="2467">
    <X>108.391</X>
    <Y>13.259</Y>
    <Z>2036</Z>
  </point>
  <point index="2468">
    <X>75.363</X>
    <Y>28.957</Y>
    <Z>2272</Z>
  </point>
  <point index="2469">
    <X>64.902</X>
    <Y>60.264</Y>
    <Z>2217</Z>
  </point>
  <point index="2470">
    <X>10.077</X>
    <Y>68.740</Y>
    <Z>2165</Z>
  </point>
  <point index="2471">
    <X>9.768</X>
    <Y>30.563</Y>
    <Z>2152</Z>
  </point>
  <point index="2472">
    <X>110.615</X>
    <Y>61.116</Y>
    <Z>2129</Z>
  </point>
  <point index="2473">
    <X>58.014</X>
    <Y>77.868</Y>
    <Z>2094</Z>
  </point>
  <point index="2474">
    <X>10.542</X>
    <Y>30.208</Y>
    <Z>2186</Z>
  </point>
  <point index="2475">
    <X>53.708</X>
    <Y>63.384</Y>
    <Z>2273</Z>
  </point>
  <point index="2476">
    <X>47.975</X>
    <Y>17.593</Y>
    <Z>2071</Z>
  </point>
  <point index="2477">
    <X>53.763</X>
    <Y>26.661</Y>
    <Z>2271</Z>
  </point>
  <point index="2478">
    <X>115.817</X>
    <Y>74.075</Y>
    <Z>2251</Z>
  </point>
  <point index="2479">
    <X>68.214</X>
    <Y>54.398</Y>
    <Z>2029</Z>
  </point>
  <point index="2480">
    <X>28.660</X>
    <Y>10.918</Y>
    <Z>2048</Z>
  </point>
  <point index="2481">
    <X>13.670</X>
    <Y>62.066</Y>
    <Z>2275</Z>
  </point>
  <point index="2482">
    <X>15.868</X>
    <Y>27.408</Y>
    <Z>2183</Z>
  </point>
  <point index="2483">
    <X>69.481</X>
    <Y>8.430</Y>
    <Z>2082</Z>
  </point>
  <point index="2484">
    <X>94.081</X>
    <Y>66.624</Y>
    <Z>2258</Z>
  </point>
  <point index="2485">
    <X>101.543</X>
    <Y>38.151</Y>
    <Z>2104</Z>
  </point>
  <point index="2486">
    <X>107.664</X>
    <Y>22.765</Y>
    <Z>2006</Z>
  </point>
  <point index="2487">
    <X>112.047</X>
    <Y>72.017</Y>
    <Z>2188</Z>
  </point>
  <point index="2488">
    <X>110.444</X>
    <Y>12.666</Y>
    <Z>2122</Z>
  </point>
  <point index="2489">
    <X>89.387</X>
    <Y>31.275</Y>
    <Z>2134</Z>
  </point>
  <point index="2490">
    <X>28.617</X>
    <Y>9.184</Y>
    <Z>2046</Z>
  </point>
  <point index="2491">
    <X>52.515</X>
    <Y>71.119</Y>
    <Z>2275</Z>
  </point>
  <point index="2492">
    <X>114.949</X>
    <Y>54.824</Y>
    <Z>2291</Z>
  </point>
  <point index="2493">
    <X>35.253</X>
    <Y>62.360</Y>
    <Z>2277</Z>
  </point>
  <point index="2494">
    <X>103.649</X>
    <Y>70.121</Y>
    <Z>2279</Z>
  </point>
  <point index="2495">
    <X>53.953</X>
    <Y>68.117</Y>
    <Z>2263</Z>
  </point>
  <point index="2496">
    <X>27.100</X>
    <Y>64.662</Y>
    <Z>2035</Z>
  </point>
  <point index="2497">
    <X>47.742</X>
    <Y>57.909</Y>
    <Z>2060</Z>
  </point>
  <point index="2498">
    <X>18.230</X>
    <Y>47.882</Y>
    <Z>2085</Z>
  </point>
  <point index="2499">
    <X>71.932</X>
    <Y>74.164</Y>
    <Z>2183</Z>
  </point>
  <point index="2500">
    <X>103.964</X>
    <Y>29.245</Y>
    <Z>2295</Z>
  </point>
  <point index="2501">
    <X>22.355</X>
    <Y>36.898</Y>
    <Z>2172</Z>
  </point>
  <point index="2502">
    <X>57.580</X>
    <Y>63.320</Y>
    <Z>2112</Z>
  </point>
  <point index="2503">
    <X>93.990</X>
    <Y>13.269</Y>
    <Z>2261</Z>
  </point>
  <point index="2504">
    <X>59.375</X>
    <Y>54.420</Y>
    <Z>2038</Z>
  </point>
  <point index="2505">
    <X>105.482</X>
    <Y>36.783</Y>
    <Z>2169</Z>
  </point>
  <point index="2506">
    <X>34.570</X>
    <Y>32.817</Y>
    <Z>2293</Z>
  </point>
  <point index="2507">
    <X>95.683</X>
    <Y>75.336</Y>
    <Z>2191</Z>
  </point>
  <point index="2508">
    <X>91.471</X>
    <Y>50.656</Y>
    <Z>2228</Z>
  </point>
  <point index="2509">
    <X>58.999</X>
    <Y>48.898</Y>
    <Z>2053</Z>
  </point>
  <point index="2510">
    <X>90.302</X>
    <Y>12.930</Y>
    <Z>2176</Z>
  </point>
  <point index="2511">
    <X>21.657</X>
    <Y>70.892</Y>
    <Z>2114</Z>
  </point>
  <point index="2512">
    <X>13.913</X>
    <Y>72.530</Y>
    <Z>2265</Z>
  </point>
  <point index="2513">
    <X>78.235</X>
    <Y>17.684</Y>
    <Z>2142</Z>
  </point>
  <point index="2514">
    <X>114.629</X>
    <Y>29.435</Y>
    <Z>2295</Z>
  </point>
  <point index="2515">
    <X>74.983</X>
    <Y>30.080</Y>
    <Z>2289</Z>
  </point>
  <point index="2516">
    <X>92.915</X>
    <Y>48.243</Y>
    <Z>2294</Z>
  </point>
  <point index="2517">
    <X>55.664</X>
    <Y>74.352</Y>
    <Z>2192</Z>
  </point>
  <point index="2518">
    <X>91.312</X>
    <Y>31.170</Y>
    <Z>2221</Z>
  </point>
  <point index="2519">
    <X>39.674</X>
    <Y>68.525</Y>
    <Z>2077</Z>
  </point>
  <point index="2520">
    <X>95.468</X>
    <Y>74.030</Y>
    <Z>2200</Z>
  </point>
  <point index="2521">
    <X>64.652</X>
    <Y>15.674</Y>
    <Z>2238</Z>
  </point>
  <point index="2522">
    <X>103.977</X>
    <Y>14.678</Y>
    <Z>2294</Z>
  </point>
  <point index="2523">
    <X>73.443</X>
    <Y>19.295</Y>
    <Z>2246</Z>
  </point>
  <point index="2524">
    <X>8.298</X>
    <Y>67.637</Y>
    <Z>2085</Z>
  </point>
  <point index="2525">
    <X>116.095</X>
    <Y>33.531</Y>
    <Z>2239</Z>
  </point>
  <point index="2526">
    <X>27.976</X>
    <Y>7.076</Y>
    <Z>2019</Z>
  </point>
  <point index="2527">
    <X>101.731</X>
    <Y>26.526</Y>
    <Z>2120</Z>
  </point>
  <point index="2528">
    <X>74.261</X>
    <Y>22.831</Y>
    <Z>2280</Z>
  </point>
  <point index="2529">
    <X>114.400</X>
    <Y>51.040</Y>
    <Z>2286</Z>
  </point>
  <point index="2530">
    <X>9.024</X>
    <Y>54.473</Y>
    <Z>2118</Z>
  </point>
  <point index="2531">
    <X>89.425</X>
    <Y>21.078</Y>
    <Z>2136</Z>
  </point>
  <point index="2532">
    <X>9.283</X>
    <Y>26.336</Y>
    <Z>2130</Z>
  </point>
  <point index="2533">
    <X>49.096</X>
    <Y>52.432</Y>
    <Z>2121</Z>
  </point>
  <point index="2534">
    <X>93.842</X>
    <Y>59.764</Y>
    <Z>2267</Z>
  </point>
  <point index="2535">
    <X>87.490</X>
    <Y>29.055</Y>
    <Z>2049</Z>
  </point>
  <point index="2536">
    <X>114.078</X>
    <Y>75.110</Y>
    <Z>2272</Z>
  </point>
  <point index="2537">
    <X>25.781</X>
    <Y>30.398</Y>
    <Z>2144</Z>
  </point>
  <point index="2538">
    <X>65.160</X>
    <Y>65.892</Y>
    <Z>2195</Z>
  </point>
  <point index="2539">
    <X>74.327</X>
    <Y>48.212</Y>
    <Z>2283</Z>
  </point>
  <point index="2540">
    <X>110.967</X>
    <Y>75.509</Y>
    <Z>2143</Z>
  </point>
  <point index="2541">
    <X>70.619</X>
    <Y>19.731</Y>
    <Z>2129</Z>
  </point>
  <point index="2542">
    <X>18.481</X>
    <Y>20.637</Y>
    <Z>2075</Z>
  </point>
  <point index="2543">
    <X>90.921</X>
    <Y>31.048</Y>
    <Z>2204</Z>
  </point>
  <point index="2544">
    <X>91.202</X>
    <Y>24.387</Y>
    <Z>2216</Z>
  </point>
  <point index="2545">
    <X>71.621</X>
    <Y>69.782</Y>
    <Z>2170</Z>
  </point>
  <point index="2546">
    <X>18.748</X>
    <Y>45.475</Y>
    <Z>2064</Z>
  </point>
  <point index="2547">
    <X>111.772</X>
    <Y>36.601</Y>
    <Z>2177</Z>
  </point>
  <point index="2548">
    <X>102.738</X>
    <Y>25.141</Y>
    <Z>2204</Z>
  </point>
  <point index="2549">
    <X>100.392</X>
    <Y>27.275</Y>
    <Z>2009</Z>
  </point>
  <point index="2550">
    <X>100.623</X>
    <Y>70.583</Y>
    <Z>2028</Z>
  </point>
  <point index="2551">
    <X>12.272</X>
    <Y>30.071</Y>
    <Z>2265</Z>
  </point>
  <point index="2552">
    <X>87.796</X>
    <Y>61.732</Y>
    <Z>2063</Z>
  </point>
  <point index="2553">
    <X>13.466</X>
    <Y>57.943</Y>
    <Z>2283</Z>
  </point>
  <point index="2554">
    <X>61.268</X>
    <Y>75.396</Y>
    <Z>2082</Z>
  </point>
  <point index="2555">
    <X>119.394</X>
    <Y>53.724</Y>
    <Z>2090</Z>
  </point>
  <point index="2556">
    <X>33.573</X>
    <Y>69.561</Y>
    <Z>2251</Z>
  </point>
  <point index="2557">
    <X>39.637</X>
    <Y>56.946</Y>
    <Z>2079</Z>
  </point>
  <point index="2558">
    <X>52.048</X>
    <Y>62.946</Y>
    <Z>2254</Z>
  </point>
  <point index="2559">
    <X>58.673</X>
    <Y>39.760</Y>
    <Z>2067</Z>
  </point>
  <point index="2560">
    <X>32.974</X>
    <Y>9.135</Y>
    <Z>2227</Z>
  </point>
  <point index="2561">
    <X>113.109</X>
    <Y>69.067</Y>
    <Z>2232</Z>
  </point>
  <point index="2562">
    <X>73.783</X>
    <Y>31.450</Y>
    <Z>2260</Z>
  </point>
  <point index="2563">
    <X>66.203</X>
    <Y>16.721</Y>
    <Z>2109</Z>
  </point>
  <point index="2564">
    <X>54.433</X>
    <Y>21.051</Y>
    <Z>2243</Z>
  </point>
  <point index="2565">
    <X>50.280</X>
    <Y>50.841</Y>
    <Z>2175</Z>
  </point>
  <point index="2566">
    <X>100.776</X>
    <Y>38.974</Y>
    <Z>2041</Z>
  </point>
  <point index="2567">
    <X>30.516</X>
    <Y>63.564</Y>
    <Z>2125</Z>
  </point>
  <point index="2568">
    <X>53.628</X>
    <Y>69.636</Y>
    <Z>2276</Z>
  </point>
  <point index="2569">
    <X>95.553</X>
    <Y>21.802</Y>
    <Z>2196</Z>
  </point>
  <point index="2570">
    <X>116.408</X>
    <Y>71.971</Y>
    <Z>2225</Z>
  </point>
  <point index="2571">
    <X>99.325</X>
    <Y>35.974</Y>
    <Z>2040</Z>
  </point>
  <point index="2572">
    <X>22.417</X>
    <Y>53.398</Y>
    <Z>2177</Z>
  </point>
  <point index="2573">
    <X>107.539</X>
    <Y>27.390</Y>
    <Z>2001</Z>
  </point>
  <point index="2574">
    <X>117.239</X>
    <Y>63.439</Y>
    <Z>2187</Z>
  </point>
  <point index="2575">
    <X>112.157</X>
    <Y>32.536</Y>
    <Z>2193</Z>
  </point>
  <point index="2576">
    <X>91.419</X>
    <Y>53.471</Y>
    <Z>2226</Z>
  </point>
  <point index="2577">
    <X>33.112</X>
    <Y>21.095</Y>
    <Z>2232</Z>
  </point>
  <point index="2578">
    <X>110.347</X>
    <Y>8.068</Y>
    <Z>2118</Z>
  </point>
  <point index="2579">
    <X>33.717</X>
    <Y>59.267</Y>
    <Z>2257</Z>
  </point>
  <point index="2580">
    <X>101.752</X>
    <Y>29.547</Y>
    <Z>2122</Z>
  </point>
  <point index="2581">
    <X>55.358</X>
    <Y>30.173</Y>
    <Z>2205</Z>
  </point>
  <point index="2582">
    <X>34.019</X>
    <Y>29.912</Y>
    <Z>2270</Z>
  </point>
  <point index="2583">
    <X>95.603</X>
    <Y>58.919</Y>
    <Z>2194</Z>
  </point>
  <point index="2584">
    <X>34.534</X>
    <Y>24.223</Y>
    <Z>2291</Z>
  </point>
  <point index="2585">
    <X>14.560</X>
    <Y>36.440</Y>
    <Z>2238</Z>
  </point>
  <point index="2586">
    <X>117.164</X>
    <Y>64.675</Y>
    <Z>2191</Z>
  </point>
  <point index="2587">
    <X>51.388</X>
    <Y>25.197</Y>
    <Z>2225</Z>
  </point>
  <point index="2588">
    <X>62.581</X>
    <Y>14.214</Y>
    <Z>2191</Z>
  </point>
  <point index="2589">
    <X>105.513</X>
    <Y>28.338</Y>
    <Z>2166</Z>
  </point>
  <point index="2590">
    <X>99.473</X>
    <Y>30.599</Y>
    <Z>2034</Z>
  </point>
  <point index="2591">
    <X>50.173</X>
    <Y>71.940</Y>
    <Z>2170</Z>
  </point>
  <point index="2592">
    <X>15.325</X>
    <Y>34.752</Y>
    <Z>2206</Z>
  </point>
  <point index="2593">
    <X>18.902</X>
    <Y>54.065</Y>
    <Z>2057</Z>
  </point>
  <point index="2594">
    <X>21.274</X>
    <Y>49.239</Y>
    <Z>2082</Z>
  </point>
  <point index="2595">
    <X>24.541</X>
    <Y>25.995</Y>
    <Z>2247</Z>
  </point>
  <point index="2596">
    <X>35.787</X>
    <Y>18.726</Y>
    <Z>2253</Z>
  </point>
  <point index="2597">
    <X>114.403</X>
    <Y>23.041</Y>
    <Z>2286</Z>
  </point>
  <point index="2598">
    <X>66.503</X>
    <Y>28.177</Y>
    <Z>2084</Z>
  </point>
  <point index="2599">
    <X>103.620</X>
    <Y>74.712</Y>
    <Z>2277</Z>
  </point>
  <point index="2600">
    <X>8.381</X>
    <Y>28.285</Y>
    <Z>2089</Z>
  </point>
  <point index="2601">
    <X>103.456</X>
    <Y>40.712</Y>
    <Z>2263</Z>
  </point>
  <point index="2602">
    <X>75.731</X>
    <Y>60.090</Y>
    <Z>2255</Z>
  </point>
  <point index="2603">
    <X>53.996</X>
    <Y>60.233</Y>
    <Z>2261</Z>
  </point>
  <point index="2604">
    <X>54.300</X>
    <Y>25.235</Y>
    <Z>2248</Z>
  </point>
  <point index="2605">
    <X>111.330</X>
    <Y>18.183</Y>
    <Z>2158</Z>
  </point>
  <point index="2606">
    <X>108.286</X>
    <Y>11.441</Y>
    <Z>2032</Z>
  </point>
  <point index="2607">
    <X>57.081</X>
    <Y>38.612</Y>
    <Z>2133</Z>
  </point>
  <point index="2608">
    <X>57.517</X>
    <Y>11.933</Y>
    <Z>2115</Z>
  </point>
  <point index="2609">
    <X>95.912</X>
    <Y>24.886</Y>
    <Z>2182</Z>
  </point>
  <point index="2610">
    <X>14.675</X>
    <Y>69.556</Y>
    <Z>2233</Z>
  </point>
  <point index="2611">
    <X>31.604</X>
    <Y>53.972</Y>
    <Z>2170</Z>
  </point>
  <point index="2612">
    <X>107.662</X>
    <Y>64.383</Y>
    <Z>2006</Z>
  </point>
  <point index="2613">
    <X>109.668</X>
    <Y>27.215</Y>
    <Z>2089</Z>
  </point>
  <point index="2614">
    <X>67.528</X>
    <Y>26.150</Y>
    <Z>2000</Z>
  </point>
  <point index="2615">
    <X>48.831</X>
    <Y>22.848</Y>
    <Z>2109</Z>
  </point>
  <point index="2616">
    <X>89.883</X>
    <Y>67.870</Y>
    <Z>2157</Z>
  </point>
  <point index="2617">
    <X>63.030</X>
    <Y>29.609</Y>
    <Z>2228</Z>
  </point>
  <point index="2618">
    <X>68.664</X>
    <Y>57.754</Y>
    <Z>2048</Z>
  </point>
  <point index="2619">
    <X>26.703</X>
    <Y>60.043</Y>
    <Z>2067</Z>
  </point>
  <point index="2620">
    <X>107.469</X>
    <Y>49.288</Y>
    <Z>2004</Z>
  </point>
  <point index="2621">
    <X>66.582</X>
    <Y>36.744</Y>
    <Z>2077</Z>
  </point>
  <point index="2622">
    <X>93.111</X>
    <Y>28.615</Y>
    <Z>2298</Z>
  </point>
  <point index="2623">
    <X>107.559</X>
    <Y>54.098</Y>
    <Z>2002</Z>
  </point>
  <point index="2624">
    <X>109.007</X>
    <Y>25.568</Y>
    <Z>2062</Z>
  </point>
  <point index="2625">
    <X>65.059</X>
    <Y>50.936</Y>
    <Z>2204</Z>
  </point>
  <point index="2626">
    <X>26.972</X>
    <Y>15.865</Y>
    <Z>2045</Z>
  </point>
  <point index="2627">
    <X>96.151</X>
    <Y>46.618</Y>
    <Z>2172</Z>
  </point>
  <point index="2628">
    <X>70.890</X>
    <Y>27.305</Y>
    <Z>2140</Z>
  </point>
  <point index="2629">
    <X>49.509</X>
    <Y>31.789</Y>
    <Z>2140</Z>
  </point>
  <point index="2630">
    <X>112.046</X>
    <Y>65.440</Y>
    <Z>2188</Z>
  </point>
  <point index="2631">
    <X>101.345</X>
    <Y>68.760</Y>
    <Z>2088</Z>
  </point>
  <point index="2632">
    <X>71.446</X>
    <Y>16.339</Y>
    <Z>2163</Z>
  </point>
  <point index="2633">
    <X>22.672</X>
    <Y>27.522</Y>
    <Z>2198</Z>
  </point>
  <point index="2634">
    <X>104.236</X>
    <Y>74.332</Y>
    <Z>2272</Z>
  </point>
  <point index="2635">
    <X>117.152</X>
    <Y>20.545</Y>
    <Z>2191</Z>
  </point>
  <point index="2636">
    <X>110.022</X>
    <Y>75.000</Y>
    <Z>2104</Z>
  </point>
  <point index="2637">
    <X>56.703</X>
    <Y>17.241</Y>
    <Z>2149</Z>
  </point>
  <point index="2638">
    <X>70.542</X>
    <Y>63.948</Y>
    <Z>2126</Z>
  </point>
  <point index="2639">
    <X>34.590</X>
    <Y>11.608</Y>
    <Z>2294</Z>
  </point>
  <point index="2640">
    <X>107.839</X>
    <Y>33.614</Y>
    <Z>2013</Z>
  </point>
  <point index="2641">
    <X>104.336</X>
    <Y>18.732</Y>
    <Z>2264</Z>
  </point>
  <point index="2642">
    <X>26.522</X>
    <Y>35.770</Y>
    <Z>2082</Z>
  </point>
  <point index="2643">
    <X>66.152</X>
    <Y>77.835</Y>
    <Z>2113</Z>
  </point>
  <point index="2644">
    <X>16.510</X>
    <Y>32.544</Y>
    <Z>2157</Z>
  </point>
  <point index="2645">
    <X>51.436</X>
    <Y>50.757</Y>
    <Z>2227</Z>
  </point>
  <point index="2646">
    <X>24.351</X>
    <Y>21.053</Y>
    <Z>2263</Z>
  </point>
  <point index="2647">
    <X>10.353</X>
    <Y>19.881</Y>
    <Z>2178</Z>
  </point>
  <point index="2648">
    <X>29.804</X>
    <Y>37.559</Y>
    <Z>2095</Z>
  </point>
  <point index="2649">
    <X>31.740</X>
    <Y>23.156</Y>
    <Z>2175</Z>
  </point>
  <point index="2650">
    <X>28.872</X>
    <Y>76.995</Y>
    <Z>2056</Z>
  </point>
  <point index="2651">
    <X>28.143</X>
    <Y>53.235</Y>
    <Z>2026</Z>
  </point>
  <point index="2652">
    <X>65.366</X>
    <Y>59.115</Y>
    <Z>2178</Z>
  </point>
  <point index="2653">
    <X>99.326</X>
    <Y>32.048</Y>
    <Z>2040</Z>
  </point>
  <point index="2654">
    <X>13.308</X>
    <Y>55.293</Y>
    <Z>2290</Z>
  </point>
  <point index="2655">
    <X>32.501</X>
    <Y>22.142</Y>
    <Z>2207</Z>
  </point>
  <point index="2656">
    <X>34.768</X>
    <Y>18.305</Y>
    <Z>2299</Z>
  </point>
  <point index="2657">
    <X>95.898</X>
    <Y>48.162</Y>
    <Z>2182</Z>
  </point>
  <point index="2658">
    <X>59.187</X>
    <Y>56.516</Y>
    <Z>2046</Z>
  </point>
  <point index="2659">
    <X>111.400</X>
    <Y>18.482</Y>
    <Z>2161</Z>
  </point>
  <point index="2660">
    <X>107.093</X>
    <Y>57.551</Y>
    <Z>2035</Z>
  </point>
  <point index="2661">
    <X>108.771</X>
    <Y>61.689</Y>
    <Z>2052</Z>
  </point>
  <point index="2662">
    <X>60.402</X>
    <Y>9.825</Y>
    <Z>2010</Z>
  </point>
  <point index="2663">
    <X>65.898</X>
    <Y>76.318</Y>
    <Z>2134</Z>
  </point>
  <point index="2664">
    <X>92.446</X>
    <Y>29.765</Y>
    <Z>2272</Z>
  </point>
  <point index="2665">
    <X>69.724</X>
    <Y>9.543</Y>
    <Z>2092</Z>
  </point>
  <point index="2666">
    <X>37.898</X>
    <Y>17.723</Y>
    <Z>2158</Z>
  </point>
  <point index="2667">
    <X>29.535</X>
    <Y>69.968</Y>
    <Z>2084</Z>
  </point>
  <point index="2668">
    <X>39.568</X>
    <Y>23.672</Y>
    <Z>2082</Z>
  </point>
  <point index="2669">
    <X>74.637</X>
    <Y>51.930</Y>
    <Z>2296</Z>
  </point>
  <point index="2670">
    <X>112.607</X>
    <Y>30.914</Y>
    <Z>2211</Z>
  </point>
  <point index="2671">
    <X>108.406</X>
    <Y>64.141</Y>
    <Z>2037</Z>
  </point>
  <point index="2672">
    <X>102.356</X>
    <Y>76.789</Y>
    <Z>2172</Z>
  </point>
  <point index="2673">
    <X>98.857</X>
    <Y>49.394</Y>
    <Z>2059</Z>
  </point>
  <point index="2674">
    <X>65.076</X>
    <Y>69.596</Y>
    <Z>2202</Z>
  </point>
  <point index="2675">
    <X>46.997</X>
    <Y>24.839</Y>
    <Z>2026</Z>
  </point>
  <point index="2676">
    <X>40.589</X>
    <Y>60.608</Y>
    <Z>2036</Z>
  </point>
  <point index="2677">
    <X>26.128</X>
    <Y>56.442</Y>
    <Z>2115</Z>
  </point>
  <point index="2678">
    <X>53.082</X>
    <Y>11.451</Y>
    <Z>2299</Z>
  </point>
  <point index="2679">
    <X>26.879</X>
    <Y>12.653</Y>
    <Z>2053</Z>
  </point>
  <point index="2680">
    <X>105.218</X>
    <Y>59.055</Y>
    <Z>2191</Z>
  </point>
  <point index="2681">
    <X>53.056</X>
    <Y>28.808</Y>
    <Z>2300</Z>
  </point>
  <point index="2682">
    <X>30.757</X>
    <Y>17.047</Y>
    <Z>2135</Z>
  </point>
  <point index="2683">
    <X>49.194</X>
    <Y>19.335</Y>
    <Z>2126</Z>
  </point>
  <point index="2684">
    <X>34.747</X>
    <Y>53.160</Y>
    <Z>2300</Z>
  </point>
  <point index="2685">
    <X>65.817</X>
    <Y>33.515</Y>
    <Z>2141</Z>
  </point>
  <point index="2686">
    <X>70.859</X>
    <Y>37.651</Y>
    <Z>2139</Z>
  </point>
  <point index="2687">
    <X>66.234</X>
    <Y>29.240</Y>
    <Z>2106</Z>
  </point>
  <point index="2688">
    <X>14.569</X>
    <Y>48.252</Y>
    <Z>2237</Z>
  </point>
  <point index="2689">
    <X>100.362</X>
    <Y>74.355</Y>
    <Z>2006</Z>
  </point>
  <point index="2690">
    <X>109.811</X>
    <Y>49.427</Y>
    <Z>2095</Z>
  </point>
  <point index="2691">
    <X>11.627</X>
    <Y>65.104</Y>
    <Z>2235</Z>
  </point>
  <point index="2692">
    <X>66.950</X>
    <Y>67.232</Y>
    <Z>2047</Z>
  </point>
  <point index="2693">
    <X>17.579</X>
    <Y>47.135</Y>
    <Z>2112</Z>
  </point>
  <point index="2694">
    <X>96.199</X>
    <Y>24.096</Y>
    <Z>2170</Z>
  </point>
  <point index="2695">
    <X>72.125</X>
    <Y>36.694</Y>
    <Z>2191</Z>
  </point>
  <point index="2696">
    <X>53.740</X>
    <Y>65.076</Y>
    <Z>2272</Z>
  </point>
  <point index="2697">
    <X>57.179</X>
    <Y>35.752</Y>
    <Z>2129</Z>
  </point>
  <point index="2698">
    <X>88.016</X>
    <Y>60.069</Y>
    <Z>2072</Z>
  </point>
  <point index="2699">
    <X>59.373</X>
    <Y>71.114</Y>
    <Z>2038</Z>
  </point>
  <point index="2700">
    <X>51.927</X>
    <Y>23.120</Y>
    <Z>2249</Z>
  </point>
  <point index="2701">
    <X>91.026</X>
    <Y>51.219</Y>
    <Z>2208</Z>
  </point>
  <point index="2702">
    <X>17.142</X>
    <Y>74.854</Y>
    <Z>2130</Z>
  </point>
  <point index="2703">
    <X>75.432</X>
    <Y>56.438</Y>
    <Z>2269</Z>
  </point>
  <point index="2704">
    <X>86.652</X>
    <Y>61.708</Y>
    <Z>2011</Z>
  </point>
  <point index="2705">
    <X>47.734</X>
    <Y>27.585</Y>
    <Z>2060</Z>
  </point>
  <point index="2706">
    <X>26.224</X>
    <Y>26.943</Y>
    <Z>2107</Z>
  </point>
  <point index="2707">
    <X>95.599</X>
    <Y>66.193</Y>
    <Z>2195</Z>
  </point>
  <point index="2708">
    <X>60.873</X>
    <Y>53.170</Y>
    <Z>2049</Z>
  </point>
  <point index="2709">
    <X>90.533</X>
    <Y>61.470</Y>
    <Z>2186</Z>
  </point>
  <point index="2710">
    <X>73.496</X>
    <Y>71.788</Y>
    <Z>2248</Z>
  </point>
  <point index="2711">
    <X>58.555</X>
    <Y>52.321</Y>
    <Z>2072</Z>
  </point>
  <point index="2712">
    <X>37.910</X>
    <Y>24.471</Y>
    <Z>2157</Z>
  </point>
  <point index="2713">
    <X>61.688</X>
    <Y>53.311</Y>
    <Z>2116</Z>
  </point>
  <point index="2714">
    <X>108.147</X>
    <Y>38.192</Y>
    <Z>2026</Z>
  </point>
  <point index="2715">
    <X>74.574</X>
    <Y>17.966</Y>
    <Z>2293</Z>
  </point>
  <point index="2716">
    <X>57.610</X>
    <Y>26.965</Y>
    <Z>2111</Z>
  </point>
  <point index="2717">
    <X>31.149</X>
    <Y>36.051</Y>
    <Z>2151</Z>
  </point>
  <point index="2718">
    <X>72.794</X>
    <Y>73.002</Y>
    <Z>2219</Z>
  </point>
  <point index="2719">
    <X>114.880</X>
    <Y>65.915</Y>
    <Z>2294</Z>
  </point>
  <point index="2720">
    <X>37.667</X>
    <Y>16.677</Y>
    <Z>2168</Z>
  </point>
  <point index="2721">
    <X>100.082</X>
    <Y>59.868</Y>
    <Z>2008</Z>
  </point>
  <point index="2722">
    <X>54.600</X>
    <Y>17.215</Y>
    <Z>2236</Z>
  </point>
  <point index="2723">
    <X>114.772</X>
    <Y>21.574</Y>
    <Z>2299</Z>
  </point>
  <point index="2724">
    <X>61.549</X>
    <Y>22.735</Y>
    <Z>2105</Z>
  </point>
  <point index="2725">
    <X>63.560</X>
    <Y>22.542</Y>
    <Z>2272</Z>
  </point>
  <point index="2726">
    <X>17.960</X>
    <Y>62.000</Y>
    <Z>2096</Z>
  </point>
  <point index="2727">
    <X>53.412</X>
    <Y>54.254</Y>
    <Z>2285</Z>
  </point>
  <point index="2728">
    <X>50.238</X>
    <Y>56.930</Y>
    <Z>2173</Z>
  </point>
  <point index="2729">
    <X>69.333</X>
    <Y>9.700</Y>
    <Z>2075</Z>
  </point>
  <point index="2730">
    <X>73.613</X>
    <Y>32.914</Y>
    <Z>2253</Z>
  </point>
  <point index="2731">
    <X>78.782</X>
    <Y>58.279</Y>
    <Z>2118</Z>
  </point>
  <point index="2732">
    <X>67.163</X>
    <Y>27.264</Y>
    <Z>2029</Z>
  </point>
  <point index="2733">
    <X>24.597</X>
    <Y>19.222</Y>
    <Z>2242</Z>
  </point>
  <point index="2734">
    <X>96.116</X>
    <Y>62.056</Y>
    <Z>2173</Z>
  </point>
  <point index="2735">
    <X>25.268</X>
    <Y>69.256</Y>
    <Z>2186</Z>
  </point>
  <point index="2736">
    <X>54.243</X>
    <Y>16.729</Y>
    <Z>2251</Z>
  </point>
  <point index="2737">
    <X>15.062</X>
    <Y>29.776</Y>
    <Z>2217</Z>
  </point>
  <point index="2738">
    <X>78.741</X>
    <Y>19.534</Y>
    <Z>2120</Z>
  </point>
  <point index="2739">
    <X>21.605</X>
    <Y>77.043</Y>
    <Z>2110</Z>
  </point>
  <point index="2740">
    <X>109.580</X>
    <Y>26.539</Y>
    <Z>2086</Z>
  </point>
  <point index="2741">
    <X>104.190</X>
    <Y>31.439</Y>
    <Z>2276</Z>
  </point>
  <point index="2742">
    <X>27.593</X>
    <Y>21.308</Y>
    <Z>2003</Z>
  </point>
  <point index="2743">
    <X>91.152</X>
    <Y>13.798</Y>
    <Z>2214</Z>
  </point>
  <point index="2744">
    <X>111.937</X>
    <Y>67.825</Y>
    <Z>2184</Z>
  </point>
  <point index="2745">
    <X>67.956</X>
    <Y>22.415</Y>
    <Z>2018</Z>
  </point>
  <point index="2746">
    <X>119.560</X>
    <Y>30.987</Y>
    <Z>2083</Z>
  </point>
  <point index="2747">
    <X>107.847</X>
    <Y>46.060</Y>
    <Z>2014</Z>
  </point>
  <point index="2748">
    <X>75.045</X>
    <Y>54.910</Y>
    <Z>2286</Z>
  </point>
  <point index="2749">
    <X>112.595</X>
    <Y>72.674</Y>
    <Z>2211</Z>
  </point>
  <point index="2750">
    <X>67.102</X>
    <Y>74.515</Y>
    <Z>2034</Z>
  </point>
  <point index="2751">
    <X>33.203</X>
    <Y>13.000</Y>
    <Z>2236</Z>
  </point>
  <point index="2752">
    <X>73.593</X>
    <Y>12.942</Y>
    <Z>2252</Z>
  </point>
  <point index="2753">
    <X>100.283</X>
    <Y>60.301</Y>
    <Z>2000</Z>
  </point>
  <point index="2754">
    <X>100.854</X>
    <Y>21.773</Y>
    <Z>2047</Z>
  </point>
  <point index="2755">
    <X>70.392</X>
    <Y>49.436</Y>
    <Z>2119</Z>
  </point>
  <point index="2756">
    <X>72.464</X>
    <Y>22.447</Y>
    <Z>2205</Z>
  </point>
  <point index="2757">
    <X>18.864</X>
    <Y>57.552</Y>
    <Z>2059</Z>
  </point>
  <point index="2758">
    <X>95.050</X>
    <Y>29.309</Y>
    <Z>2217</Z>
  </point>
  <point index="2759">
    <X>56.053</X>
    <Y>26.670</Y>
    <Z>2176</Z>
  </point>
  <point index="2760">
    <X>101.073</X>
    <Y>70.956</Y>
    <Z>2065</Z>
  </point>
  <point index="2761">
    <X>7.776</X>
    <Y>63.852</Y>
    <Z>2062</Z>
  </point>
  <point index="2762">
    <X>114.727</X>
    <Y>54.292</Y>
    <Z>2299</Z>
  </point>
  <point index="2763">
    <X>29.748</X>
    <Y>10.786</Y>
    <Z>2093</Z>
  </point>
  <point index="2764">
    <X>114.560</X>
    <Y>34.348</Y>
    <Z>2292</Z>
  </point>
  <point index="2765">
    <X>29.622</X>
    <Y>18.789</Y>
    <Z>2087</Z>
  </point>
  <point index="2766">
    <X>53.813</X>
    <Y>16.005</Y>
    <Z>2269</Z>
  </point>
  <point index="2767">
    <X>33.144</X>
    <Y>73.836</Y>
    <Z>2234</Z>
  </point>
  <point index="2768">
    <X>37.480</X>
    <Y>51.182</Y>
    <Z>2176</Z>
  </point>
  <point index="2769">
    <X>62.737</X>
    <Y>73.886</Y>
    <Z>2203</Z>
  </point>
  <point index="2770">
    <X>58.530</X>
    <Y>73.826</Y>
    <Z>2073</Z>
  </point>
  <point index="2771">
    <X>55.354</X>
    <Y>51.743</Y>
    <Z>2205</Z>
  </point>
  <point index="2772">
    <X>22.554</X>
    <Y>37.903</Y>
    <Z>2188</Z>
  </point>
  <point index="2773">
    <X>99.686</X>
    <Y>68.431</Y>
    <Z>2025</Z>
  </point>
  <point index="2774">
    <X>106.844</X>
    <Y>69.743</Y>
    <Z>2056</Z>
  </point>
  <point index="2775">
    <X>33.892</X>
    <Y>17.713</Y>
    <Z>2265</Z>
  </point>
  <point index="2776">
    <X>30.155</X>
    <Y>72.528</Y>
    <Z>2110</Z>
  </point>
  <point index="2777">
    <X>27.469</X>
    <Y>60.104</Y>
    <Z>2004</Z>
  </point>
  <point index="2778">
    <X>50.276</X>
    <Y>68.673</Y>
    <Z>2174</Z>
  </point>
  <point index="2779">
    <X>62.817</X>
    <Y>15.008</Y>
    <Z>2210</Z>
  </point>
  <point index="2780">
    <X>102.909</X>
    <Y>33.891</Y>
    <Z>2218</Z>
  </point>
  <point index="2781">
    <X>15.857</X>
    <Y>8.715</Y>
    <Z>2184</Z>
  </point>
  <point index="2782">
    <X>107.514</X>
    <Y>45.675</Y>
    <Z>2000</Z>
  </point>
  <point index="2783">
    <X>63.607</X>
    <Y>77.257</Y>
    <Z>2276</Z>
  </point>
  <point index="2784">
    <X>61.699</X>
    <Y>9.382</Y>
    <Z>2117</Z>
  </point>
  <point index="2785">
    <X>109.952</X>
    <Y>39.276</Y>
    <Z>2101</Z>
  </point>
  <point index="2786">
    <X>74.736</X>
    <Y>73.919</Y>
    <Z>2300</Z>
  </point>
  <point index="2787">
    <X>105.223</X>
    <Y>48.576</Y>
    <Z>2190</Z>
  </point>
  <point index="2788">
    <X>92.387</X>
    <Y>50.781</Y>
    <Z>2270</Z>
  </point>
  <point index="2789">
    <X>97.149</X>
    <Y>72.005</Y>
    <Z>2130</Z>
  </point>
  <point index="2790">
    <X>21.037</X>
    <Y>68.602</Y>
    <Z>2062</Z>
  </point>
  <point index="2791">
    <X>24.899</X>
    <Y>46.886</Y>
    <Z>2217</Z>
  </point>
  <point index="2792">
    <X>68.068</X>
    <Y>58.531</Y>
    <Z>2023</Z>
  </point>
  <point index="2793">
    <X>56.016</X>
    <Y>38.597</Y>
    <Z>2177</Z>
  </point>
  <point index="2794">
    <X>28.265</X>
    <Y>34.837</Y>
    <Z>2031</Z>
  </point>
  <point index="2795">
    <X>13.156</X>
    <Y>26.608</Y>
    <Z>2296</Z>
  </point>
  <point index="2796">
    <X>13.828</X>
    <Y>34.370</Y>
    <Z>2268</Z>
  </point>
  <point index="2797">
    <X>67.536</X>
    <Y>65.112</Y>
    <Z>2001</Z>
  </point>
  <point index="2798">
    <X>57.455</X>
    <Y>17.007</Y>
    <Z>2117</Z>
  </point>
  <point index="2799">
    <X>63.367</X>
    <Y>74.745</Y>
    <Z>2256</Z>
  </point>
  <point index="2800">
    <X>17.693</X>
    <Y>12.853</Y>
    <Z>2108</Z>
  </point>
  <point index="2801">
    <X>28.372</X>
    <Y>23.476</Y>
    <Z>2036</Z>
  </point>
  <point index="2802">
    <X>18.179</X>
    <Y>71.756</Y>
    <Z>2087</Z>
  </point>
  <point index="2803">
    <X>73.403</X>
    <Y>22.833</Y>
    <Z>2244</Z>
  </point>
  <point index="2804">
    <X>8.352</X>
    <Y>66.096</Y>
    <Z>2088</Z>
  </point>
  <point index="2805">
    <X>26.376</X>
    <Y>78.035</Y>
    <Z>2095</Z>
  </point>
  <point index="2806">
    <X>32.334</X>
    <Y>17.132</Y>
    <Z>2200</Z>
  </point>
  <point index="2807">
    <X>69.465</X>
    <Y>72.017</Y>
    <Z>2081</Z>
  </point>
  <point index="2808">
    <X>59.703</X>
    <Y>71.306</Y>
    <Z>2024</Z>
  </point>
  <point index="2809">
    <X>76.920</X>
    <Y>19.384</Y>
    <Z>2202</Z>
  </point>
  <point index="2810">
    <X>34.802</X>
    <Y>74.263</Y>
    <Z>2297</Z>
  </point>
  <point index="2811">
    <X>118.226</X>
    <Y>58.359</Y>
    <Z>2143</Z>
  </point>
  <point index="2812">
    <X>55.773</X>
    <Y>28.367</Y>
    <Z>2187</Z>
  </point>
  <point index="2813">
    <X>77.645</X>
    <Y>51.369</Y>
    <Z>2169</Z>
  </point>
  <point index="2814">
    <X>89.705</X>
    <Y>63.210</Y>
    <Z>2149</Z>
  </point>
  <point index="2815">
    <X>26.685</X>
    <Y>49.713</Y>
    <Z>2069</Z>
  </point>
  <point index="2816">
    <X>94.122</X>
    <Y>52.409</Y>
    <Z>2256</Z>
  </point>
  <point index="2817">
    <X>97.075</X>
    <Y>11.098</Y>
    <Z>2133</Z>
  </point>
  <point index="2818">
    <X>100.501</X>
    <Y>28.047</Y>
    <Z>2018</Z>
  </point>
  <point index="2819">
    <X>73.527</X>
    <Y>37.749</Y>
    <Z>2250</Z>
  </point>
  <point index="2820">
    <X>54.973</X>
    <Y>50.020</Y>
    <Z>2220</Z>
  </point>
  <point index="2821">
    <X>116.714</X>
    <Y>71.728</Y>
    <Z>2211</Z>
  </point>
  <point index="2822">
    <X>63.953</X>
    <Y>52.200</Y>
    <Z>2296</Z>
  </point>
  <point index="2823">
    <X>92.647</X>
    <Y>30.908</Y>
    <Z>2281</Z>
  </point>
  <point index="2824">
    <X>76.847</X>
    <Y>23.975</Y>
    <Z>2205</Z>
  </point>
  <point index="2825">
    <X>68.653</X>
    <Y>55.332</Y>
    <Z>2047</Z>
  </point>
  <point index="2826">
    <X>15.400</X>
    <Y>54.823</Y>
    <Z>2203</Z>
  </point>
  <point index="2827">
    <X>62.877</X>
    <Y>54.569</Y>
    <Z>2215</Z>
  </point>
  <point index="2828">
    <X>119.846</X>
    <Y>58.248</Y>
    <Z>2070</Z>
  </point>
  <point index="2829">
    <X>101.415</X>
    <Y>38.966</Y>
    <Z>2094</Z>
  </point>
  <point index="2830">
    <X>107.887</X>
    <Y>15.210</Y>
    <Z>2015</Z>
  </point>
  <point index="2831">
    <X>74.745</X>
    <Y>75.240</Y>
    <Z>2300</Z>
  </point>
  <point index="2832">
    <X>61.989</X>
    <Y>63.828</Y>
    <Z>2141</Z>
  </point>
  <point index="2833">
    <X>95.560</X>
    <Y>57.906</Y>
    <Z>2196</Z>
  </point>
  <point index="2834">
    <X>72.738</X>
    <Y>66.243</Y>
    <Z>2217</Z>
  </point>
  <point index="2835">
    <X>104.905</X>
    <Y>13.954</Y>
    <Z>2217</Z>
  </point>
  <point index="2836">
    <X>87.980</X>
    <Y>28.085</Y>
    <Z>2071</Z>
  </point>
  <point index="2837">
    <X>26.698</X>
    <Y>40.170</Y>
    <Z>2068</Z>
  </point>
  <point index="2838">
    <X>32.826</X>
    <Y>26.541</Y>
    <Z>2220</Z>
  </point>
  <point index="2839">
    <X>104.975</X>
    <Y>57.962</Y>
    <Z>2211</Z>
  </point>
  <point index="2840">
    <X>53.773</X>
    <Y>13.927</Y>
    <Z>2270</Z>
  </point>
  <point index="2841">
    <X>55.681</X>
    <Y>61.358</Y>
    <Z>2191</Z>
  </point>
  <point index="2842">
    <X>60.656</X>
    <Y>46.081</Y>
    <Z>2031</Z>
  </point>
  <point index="2843">
    <X>71.602</X>
    <Y>51.329</Y>
    <Z>2170</Z>
  </point>
  <point index="2844">
    <X>76.762</X>
    <Y>68.337</Y>
    <Z>2209</Z>
  </point>
  <point index="2845">
    <X>76.560</X>
    <Y>55.362</Y>
    <Z>2218</Z>
  </point>
  <point index="2846">
    <X>48.057</X>
    <Y>18.845</Y>
    <Z>2074</Z>
  </point>
  <point index="2847">
    <X>27.198</X>
    <Y>52.080</Y>
    <Z>2026</Z>
  </point>
  <point index="2848">
    <X>20.148</X>
    <Y>64.498</Y>
    <Z>2006</Z>
  </point>
  <point index="2849">
    <X>70.903</X>
    <Y>25.374</Y>
    <Z>2141</Z>
  </point>
  <point index="2850">
    <X>10.107</X>
    <Y>19.466</Y>
    <Z>2167</Z>
  </point>
  <point index="2851">
    <X>21.349</X>
    <Y>55.886</Y>
    <Z>2088</Z>
  </point>
  <point index="2852">
    <X>115.169</X>
    <Y>62.867</Y>
    <Z>2281</Z>
  </point>
  <point index="2853">
    <X>47.959</X>
    <Y>20.056</Y>
    <Z>2070</Z>
  </point>
  <point index="2854">
    <X>103.123</X>
    <Y>58.276</Y>
    <Z>2236</Z>
  </point>
  <point index="2855">
    <X>37.374</X>
    <Y>23.529</Y>
    <Z>2181</Z>
  </point>
  <point index="2856">
    <X>105.396</X>
    <Y>44.844</Y>
    <Z>2176</Z>
  </point>
  <point index="2857">
    <X>11.908</X>
    <Y>50.903</Y>
    <Z>2248</Z>
  </point>
  <point index="2858">
    <X>9.842</X>
    <Y>30.844</Y>
    <Z>2155</Z>
  </point>
  <point index="2859">
    <X>94.858</X>
    <Y>27.667</Y>
    <Z>2225</Z>
  </point>
  <point index="2860">
    <X>107.021</X>
    <Y>46.150</Y>
    <Z>2041</Z>
  </point>
  <point index="2861">
    <X>105.887</X>
    <Y>65.678</Y>
    <Z>2135</Z>
  </point>
  <point index="2862">
    <X>61.539</X>
    <Y>72.593</Y>
    <Z>2104</Z>
  </point>
  <point index="2863">
    <X>25.423</X>
    <Y>19.134</Y>
    <Z>2174</Z>
  </point>
  <point index="2864">
    <X>74.872</X>
    <Y>36.451</Y>
    <Z>2294</Z>
  </point>
  <point index="2865">
    <X>62.733</X>
    <Y>45.028</Y>
    <Z>2203</Z>
  </point>
  <point index="2866">
    <X>51.601</X>
    <Y>35.785</Y>
    <Z>2234</Z>
  </point>
  <point index="2867">
    <X>30.562</X>
    <Y>62.040</Y>
    <Z>2126</Z>
  </point>
  <point index="2868">
    <X>93.426</X>
    <Y>61.366</Y>
    <Z>2285</Z>
  </point>
  <point index="2869">
    <X>73.589</X>
    <Y>56.266</Y>
    <Z>2252</Z>
  </point>
  <point index="2870">
    <X>120.874</X>
    <Y>60.132</Y>
    <Z>2023</Z>
  </point>
  <point index="2871">
    <X>34.920</X>
    <Y>74.912</Y>
    <Z>2292</Z>
  </point>
  <point index="2872">
    <X>64.858</X>
    <Y>37.202</Y>
    <Z>2221</Z>
  </point>
  <point index="2873">
    <X>92.592</X>
    <Y>57.268</Y>
    <Z>2279</Z>
  </point>
  <point index="2874">
    <X>22.493</X>
    <Y>22.165</Y>
    <Z>2183</Z>
  </point>
  <point index="2875">
    <X>61.085</X>
    <Y>34.669</Y>
    <Z>2066</Z>
  </point>
  <point index="2876">
    <X>58.957</X>
    <Y>63.832</Y>
    <Z>2055</Z>
  </point>
  <point index="2877">
    <X>20.874</X>
    <Y>47.600</Y>
    <Z>2049</Z>
  </point>
  <point index="2878">
    <X>12.025</X>
    <Y>54.637</Y>
    <Z>2253</Z>
  </point>
  <point index="2879">
    <X>94.460</X>
    <Y>65.052</Y>
    <Z>2242</Z>
  </point>
  <point index="2880">
    <X>105.841</X>
    <Y>59.273</Y>
    <Z>2139</Z>
  </point>
  <point index="2881">
    <X>21.670</X>
    <Y>13.752</Y>
    <Z>2115</Z>
  </point>
  <point index="2882">
    <X>103.922</X>
    <Y>12.331</Y>
    <Z>2298</Z>
  </point>
  <point index="2883">
    <X>26.114</X>
    <Y>64.051</Y>
    <Z>2116</Z>
  </point>
  <point index="2884">
    <X>29.243</X>
    <Y>61.253</Y>
    <Z>2072</Z>
  </point>
  <point index="2885">
    <X>23.666</X>
    <Y>55.551</Y>
    <Z>2281</Z>
  </point>
  <point index="2886">
    <X>101.086</X>
    <Y>62.480</Y>
    <Z>2066</Z>
  </point>
  <point index="2887">
    <X>50.682</X>
    <Y>60.714</Y>
    <Z>2193</Z>
  </point>
  <point index="2888">
    <X>35.676</X>
    <Y>68.564</Y>
    <Z>2258</Z>
  </point>
  <point index="2889">
    <X>23.838</X>
    <Y>60.236</Y>
    <Z>2295</Z>
  </point>
  <point index="2890">
    <X>63.061</X>
    <Y>7.298</Y>
    <Z>2230</Z>
  </point>
  <point index="2891">
    <X>31.043</X>
    <Y>57.719</Y>
    <Z>2146</Z>
  </point>
  <point index="2892">
    <X>60.109</X>
    <Y>68.801</Y>
    <Z>2007</Z>
  </point>
  <point index="2893">
    <X>29.337</X>
    <Y>15.028</Y>
    <Z>2076</Z>
  </point>
  <point index="2894">
    <X>24.306</X>
    <Y>64.724</Y>
    <Z>2266</Z>
  </point>
  <point index="2895">
    <X>89.099</X>
    <Y>52.902</Y>
    <Z>2121</Z>
  </point>
  <point index="2896">
    <X>57.892</X>
    <Y>55.676</Y>
    <Z>2099</Z>
  </point>
  <point index="2897">
    <X>121.351</X>
    <Y>24.883</Y>
    <Z>2002</Z>
  </point>
  <point index="2898">
    <X>19.735</X>
    <Y>52.230</Y>
    <Z>2023</Z>
  </point>
  <point index="2899">
    <X>51.743</X>
    <Y>25.834</Y>
    <Z>2241</Z>
  </point>
  <point index="2900">
    <X>98.207</X>
    <Y>73.538</Y>
    <Z>2086</Z>
  </point>
  <point index="2901">
    <X>57.221</X>
    <Y>36.306</Y>
    <Z>2127</Z>
  </point>
  <point index="2902">
    <X>57.576</X>
    <Y>33.775</Y>
    <Z>2112</Z>
  </point>
  <point index="2903">
    <X>29.543</X>
    <Y>14.552</Y>
    <Z>2084</Z>
  </point>
  <point index="2904">
    <X>107.678</X>
    <Y>18.098</Y>
    <Z>2007</Z>
  </point>
  <point index="2905">
    <X>18.387</X>
    <Y>46.369</Y>
    <Z>2079</Z>
  </point>
  <point index="2906">
    <X>32.513</X>
    <Y>14.979</Y>
    <Z>2207</Z>
  </point>
  <point index="2907">
    <X>89.305</X>
    <Y>28.617</Y>
    <Z>2131</Z>
  </point>
  <point index="2908">
    <X>60.119</X>
    <Y>65.470</Y>
    <Z>2007</Z>
  </point>
  <point index="2909">
    <X>96.068</X>
    <Y>18.275</Y>
    <Z>2175</Z>
  </point>
  <point index="2910">
    <X>52.975</X>
    <Y>70.465</Y>
    <Z>2296</Z>
  </point>
  <point index="2911">
    <X>97.064</X>
    <Y>50.621</Y>
    <Z>2134</Z>
  </point>
  <point index="2912">
    <X>121.191</X>
    <Y>61.071</Y>
    <Z>2009</Z>
  </point>
  <point index="2913">
    <X>92.772</X>
    <Y>29.571</Y>
    <Z>2287</Z>
  </point>
  <point index="2914">
    <X>92.163</X>
    <Y>74.650</Y>
    <Z>2260</Z>
  </point>
  <point index="2915">
    <X>72.360</X>
    <Y>46.998</Y>
    <Z>2201</Z>
  </point>
  <point index="2916">
    <X>71.701</X>
    <Y>75.636</Y>
    <Z>2174</Z>
  </point>
  <point index="2917">
    <X>62.430</X>
    <Y>39.877</Y>
    <Z>2178</Z>
  </point>
  <point index="2918">
    <X>22.964</X>
    <Y>76.188</Y>
    <Z>2222</Z>
  </point>
  <point index="2919">
    <X>49.020</X>
    <Y>23.357</Y>
    <Z>2118</Z>
  </point>
  <point index="2920">
    <X>70.905</X>
    <Y>31.028</Y>
    <Z>2141</Z>
  </point>
  <point index="2921">
    <X>90.233</X>
    <Y>22.682</Y>
    <Z>2173</Z>
  </point>
  <point index="2922">
    <X>114.456</X>
    <Y>16.803</Y>
    <Z>2288</Z>
  </point>
  <point index="2923">
    <X>37.162</X>
    <Y>60.373</Y>
    <Z>2191</Z>
  </point>
  <point index="2924">
    <X>15.193</X>
    <Y>28.507</Y>
    <Z>2211</Z>
  </point>
  <point index="2925">
    <X>97.221</X>
    <Y>68.782</Y>
    <Z>2127</Z>
  </point>
  <point index="2926">
    <X>63.570</X>
    <Y>28.130</Y>
    <Z>2273</Z>
  </point>
  <point index="2927">
    <X>69.624</X>
    <Y>7.727</Y>
    <Z>2088</Z>
  </point>
  <point index="2928">
    <X>35.630</X>
    <Y>17.407</Y>
    <Z>2260</Z>
  </point>
  <point index="2929">
    <X>8.744</X>
    <Y>61.947</Y>
    <Z>2105</Z>
  </point>
  <point index="2930">
    <X>68.660</X>
    <Y>57.457</Y>
    <Z>2048</Z>
  </point>
  <point index="2931">
    <X>21.080</X>
    <Y>12.493</Y>
    <Z>2066</Z>
  </point>
  <point index="2932">
    <X>26.533</X>
    <Y>52.562</Y>
    <Z>2082</Z>
  </point>
  <point index="2933">
    <X>64.856</X>
    <Y>23.542</Y>
    <Z>2221</Z>
  </point>
  <point index="2934">
    <X>50.329</X>
    <Y>71.518</Y>
    <Z>2177</Z>
  </point>
  <point index="2935">
    <X>106.628</X>
    <Y>77.354</Y>
    <Z>2074</Z>
  </point>
  <point index="2936">
    <X>31.317</X>
    <Y>35.907</Y>
    <Z>2158</Z>
  </point>
  <point index="2937">
    <X>102.309</X>
    <Y>39.838</Y>
    <Z>2168</Z>
  </point>
  <point index="2938">
    <X>97.023</X>
    <Y>77.314</Y>
    <Z>2135</Z>
  </point>
  <point index="2939">
    <X>109.350</X>
    <Y>9.590</Y>
    <Z>2076</Z>
  </point>
  <point index="2940">
    <X>73.925</X>
    <Y>60.704</Y>
    <Z>2266</Z>
  </point>
  <point index="2941">
    <X>25.521</X>
    <Y>31.709</Y>
    <Z>2165</Z>
  </point>
  <point index="2942">
    <X>57.697</X>
    <Y>67.385</Y>
    <Z>2107</Z>
  </point>
  <point index="2943">
    <X>10.726</X>
    <Y>19.509</Y>
    <Z>2195</Z>
  </point>
  <point index="2944">
    <X>34.659</X>
    <Y>56.260</Y>
    <Z>2297</Z>
  </point>
  <point index="2945">
    <X>20.211</X>
    <Y>37.352</Y>
    <Z>2003</Z>
  </point>
  <point index="2946">
    <X>72.723</X>
    <Y>31.860</Y>
    <Z>2216</Z>
  </point>
  <point index="2947">
    <X>62.492</X>
    <Y>30.778</Y>
    <Z>2183</Z>
  </point>
  <point index="2948">
    <X>112.698</X>
    <Y>54.732</Y>
    <Z>2215</Z>
  </point>
  <point index="2949">
    <X>27.745</X>
    <Y>62.009</Y>
    <Z>2010</Z>
  </point>
  <point index="2950">
    <X>12.007</X>
    <Y>67.934</Y>
    <Z>2253</Z>
  </point>
  <point index="2951">
    <X>115.378</X>
    <Y>52.572</Y>
    <Z>2271</Z>
  </point>
  <point index="2952">
    <X>23.899</X>
    <Y>61.604</Y>
    <Z>2300</Z>
  </point>
  <point index="2953">
    <X>12.579</X>
    <Y>59.175</Y>
    <Z>2278</Z>
  </point>
  <point index="2954">
    <X>88.868</X>
    <Y>62.444</Y>
    <Z>2111</Z>
  </point>
  <point index="2955">
    <X>47.203</X>
    <Y>62.793</Y>
    <Z>2036</Z>
  </point>
  <point index="2956">
    <X>32.110</X>
    <Y>49.274</Y>
    <Z>2191</Z>
  </point>
  <point index="2957">
    <X>94.645</X>
    <Y>47.975</Y>
    <Z>2234</Z>
  </point>
  <point index="2958">
    <X>60.010</X>
    <Y>48.995</Y>
    <Z>2011</Z>
  </point>
  <point index="2959">
    <X>87.188</X>
    <Y>28.174</Y>
    <Z>2035</Z>
  </point>
  <point index="2960">
    <X>48.419</X>
    <Y>62.649</Y>
    <Z>2091</Z>
  </point>
  <point index="2961">
    <X>103.051</X>
    <Y>6.680</Y>
    <Z>2230</Z>
  </point>
  <point index="2962">
    <X>87.383</X>
    <Y>58.325</Y>
    <Z>2044</Z>
  </point>
  <point index="2963">
    <X>25.361</X>
    <Y>23.401</Y>
    <Z>2179</Z>
  </point>
  <point index="2964">
    <X>117.140</X>
    <Y>71.355</Y>
    <Z>2192</Z>
  </point>
  <point index="2965">
    <X>95.269</X>
    <Y>75.790</Y>
    <Z>2208</Z>
  </point>
  <point index="2966">
    <X>51.787</X>
    <Y>51.063</Y>
    <Z>2243</Z>
  </point>
  <point index="2967">
    <X>71.510</X>
    <Y>66.341</Y>
    <Z>2166</Z>
  </point>
  <point index="2968">
    <X>118.506</X>
    <Y>57.586</Y>
    <Z>2130</Z>
  </point>
  <point index="2969">
    <X>26.691</X>
    <Y>27.390</Y>
    <Z>2068</Z>
  </point>
  <point index="2970">
    <X>10.632</X>
    <Y>29.089</Y>
    <Z>2190</Z>
  </point>
  <point index="2971">
    <X>72.315</X>
    <Y>38.275</Y>
    <Z>2199</Z>
  </point>
  <point index="2972">
    <X>39.071</X>
    <Y>24.761</Y>
    <Z>2105</Z>
  </point>
  <point index="2973">
    <X>26.833</X>
    <Y>77.492</Y>
    <Z>2057</Z>
  </point>
  <point index="2974">
    <X>73.815</X>
    <Y>38.005</Y>
    <Z>2262</Z>
  </point>
  <point index="2975">
    <X>99.621</X>
    <Y>74.299</Y>
    <Z>2028</Z>
  </point>
  <point index="2976">
    <X>91.091</X>
    <Y>52.493</Y>
    <Z>2211</Z>
  </point>
  <point index="2977">
    <X>107.742</X>
    <Y>65.269</Y>
    <Z>2009</Z>
  </point>
  <point index="2978">
    <X>108.214</X>
    <Y>26.186</Y>
    <Z>2029</Z>
  </point>
  <point index="2979">
    <X>29.210</X>
    <Y>46.066</Y>
    <Z>2070</Z>
  </point>
  <point index="2980">
    <X>31.341</X>
    <Y>12.573</Y>
    <Z>2159</Z>
  </point>
  <point index="2981">
    <X>14.297</X>
    <Y>10.266</Y>
    <Z>2249</Z>
  </point>
  <point index="2982">
    <X>110.875</X>
    <Y>14.883</Y>
    <Z>2139</Z>
  </point>
  <point index="2983">
    <X>90.600</X>
    <Y>53.033</Y>
    <Z>2189</Z>
  </point>
  <point index="2984">
    <X>24.315</X>
    <Y>50.060</Y>
    <Z>2266</Z>
  </point>
  <point index="2985">
    <X>60.938</X>
    <Y>49.886</Y>
    <Z>2054</Z>
  </point>
  <point index="2986">
    <X>12.233</X>
    <Y>55.558</Y>
    <Z>2263</Z>
  </point>
  <point index="2987">
    <X>29.483</X>
    <Y>59.637</Y>
    <Z>2082</Z>
  </point>
  <point index="2988">
    <X>24.561</X>
    <Y>19.179</Y>
    <Z>2245</Z>
  </point>
  <point index="2989">
    <X>19.377</X>
    <Y>21.359</Y>
    <Z>2038</Z>
  </point>
  <point index="2990">
    <X>23.031</X>
    <Y>15.846</Y>
    <Z>2228</Z>
  </point>
  <point index="2991">
    <X>20.825</X>
    <Y>48.825</Y>
    <Z>2045</Z>
  </point>
  <point index="2992">
    <X>79.700</X>
    <Y>65.067</Y>
    <Z>2076</Z>
  </point>
  <point index="2993">
    <X>27.094</X>
    <Y>28.204</Y>
    <Z>2035</Z>
  </point>
  <point index="2994">
    <X>56.921</X>
    <Y>46.047</Y>
    <Z>2140</Z>
  </point>
  <point index="2995">
    <X>109.189</X>
    <Y>11.661</Y>
    <Z>2069</Z>
  </point>
  <point index="2996">
    <X>121.279</X>
    <Y>62.596</Y>
    <Z>2005</Z>
  </point>
  <point index="2997">
    <X>108.537</X>
    <Y>68.349</Y>
    <Z>2042</Z>
  </point>
  <point index="2998">
    <X>21.399</X>
    <Y>55.410</Y>
    <Z>2092</Z>
  </point>
  <point index="2999">
    <X>34.350</X>
    <Y>57.453</Y>
    <Z>2284</Z>
  </point>
  <point index="3000">
    <X>60.528</X>
    <Y>12.737</Y>
    <Z>2020</Z>
  </point>
  <point index="3001">
    <X>111.469</X>
    <Y>20.174</Y>
    <Z>2164</Z>
  </point>
  <point index="3002">
    <X>105.494</X>
    <Y>7.561</Y>
    <Z>2168</Z>
  </point>
  <point index="3003">
    <X>50.392</X>
    <Y>16.266</Y>
    <Z>2180</Z>
  </point>
  <point index="3004">
    <X>59.131</X>
    <Y>23.392</Y>
    <Z>2048</Z>
  </point>
  <point index="3005">
    <X>106.867</X>
    <Y>24.952</Y>
    <Z>2054</Z>
  </point>
  <point index="3006">
    <X>98.939</X>
    <Y>56.230</Y>
    <Z>2056</Z>
  </point>
  <point index="3007">
    <X>87.874</X>
    <Y>22.125</Y>
    <Z>2066</Z>
  </point>
  <point index="3008">
    <X>11.574</X>
    <Y>24.006</Y>
    <Z>2233</Z>
  </point>
  <point index="3009">
    <X>104.431</X>
    <Y>37.541</Y>
    <Z>2256</Z>
  </point>
  <point index="3010">
    <X>93.013</X>
    <Y>34.165</Y>
    <Z>2298</Z>
  </point>
  <point index="3011">
    <X>97.432</X>
    <Y>18.378</Y>
    <Z>2118</Z>
  </point>
  <point index="3012">
    <X>96.086</X>
    <Y>50.941</Y>
    <Z>2174</Z>
  </point>
  <point index="3013">
    <X>109.120</X>
    <Y>49.756</Y>
    <Z>2067</Z>
  </point>
  <point index="3014">
    <X>24.748</X>
    <Y>59.507</Y>
    <Z>2230</Z>
  </point>
  <point index="3015">
    <X>68.184</X>
    <Y>65.385</Y>
    <Z>2028</Z>
  </point>
  <point index="3016">
    <X>47.231</X>
    <Y>65.452</Y>
    <Z>2037</Z>
  </point>
  <point index="3017">
    <X>52.606</X>
    <Y>48.428</Y>
    <Z>2280</Z>
  </point>
  <point index="3018">
    <X>69.063</X>
    <Y>29.336</Y>
    <Z>2064</Z>
  </point>
  <point index="3019">
    <X>61.595</X>
    <Y>28.865</Y>
    <Z>2109</Z>
  </point>
  <point index="3020">
    <X>98.657</X>
    <Y>65.457</Y>
    <Z>2068</Z>
  </point>
  <point index="3021">
    <X>109.821</X>
    <Y>47.071</Y>
    <Z>2096</Z>
  </point>
  <point index="3022">
    <X>70.025</X>
    <Y>32.889</Y>
    <Z>2104</Z>
  </point>
  <point index="3023">
    <X>21.679</X>
    <Y>71.820</Y>
    <Z>2116</Z>
  </point>
  <point index="3024">
    <X>89.272</X>
    <Y>55.722</Y>
    <Z>2129</Z>
  </point>
  <point index="3025">
    <X>70.217</X>
    <Y>35.412</Y>
    <Z>2112</Z>
  </point>
  <point index="3026">
    <X>32.428</X>
    <Y>15.900</Y>
    <Z>2204</Z>
  </point>
  <point index="3027">
    <X>16.608</X>
    <Y>45.975</Y>
    <Z>2153</Z>
  </point>
  <point index="3028">
    <X>55.175</X>
    <Y>54.980</Y>
    <Z>2212</Z>
  </point>
  <point index="3029">
    <X>51.944</X>
    <Y>11.852</Y>
    <Z>2250</Z>
  </point>
  <point index="3030">
    <X>68.175</X>
    <Y>22.584</Y>
    <Z>2027</Z>
  </point>
  <point index="3031">
    <X>51.701</X>
    <Y>22.920</Y>
    <Z>2239</Z>
  </point>
  <point index="3032">
    <X>30.100</X>
    <Y>74.975</Y>
    <Z>2107</Z>
  </point>
  <point index="3033">
    <X>36.354</X>
    <Y>52.792</Y>
    <Z>2227</Z>
  </point>
  <point index="3034">
    <X>16.150</X>
    <Y>12.362</Y>
    <Z>2172</Z>
  </point>
  <point index="3035">
    <X>111.155</X>
    <Y>59.098</Y>
    <Z>2151</Z>
  </point>
  <point index="3036">
    <X>73.340</X>
    <Y>27.091</Y>
    <Z>2242</Z>
  </point>
  <point index="3037">
    <X>114.491</X>
    <Y>10.675</Y>
    <Z>2290</Z>
  </point>
  <point index="3038">
    <X>103.981</X>
    <Y>74.626</Y>
    <Z>2293</Z>
  </point>
  <point index="3039">
    <X>50.852</X>
    <Y>16.289</Y>
    <Z>2200</Z>
  </point>
  <point index="3040">
    <X>101.009</X>
    <Y>26.770</Y>
    <Z>2060</Z>
  </point>
  <point index="3041">
    <X>94.629</X>
    <Y>46.880</Y>
    <Z>2235</Z>
  </point>
  <point index="3042">
    <X>50.300</X>
    <Y>69.550</Y>
    <Z>2176</Z>
  </point>
  <point index="3043">
    <X>35.113</X>
    <Y>70.796</Y>
    <Z>2283</Z>
  </point>
  <point index="3044">
    <X>99.129</X>
    <Y>7.949</Y>
    <Z>2048</Z>
  </point>
  <point index="3045">
    <X>58.428</X>
    <Y>7.104</Y>
    <Z>2077</Z>
  </point>
  <point index="3046">
    <X>58.451</X>
    <Y>35.688</Y>
    <Z>2076</Z>
  </point>
  <point index="3047">
    <X>50.131</X>
    <Y>19.840</Y>
    <Z>2168</Z>
  </point>
  <point index="3048">
    <X>27.110</X>
    <Y>59.787</Y>
    <Z>2034</Z>
  </point>
  <point index="3049">
    <X>95.165</X>
    <Y>60.016</Y>
    <Z>2213</Z>
  </point>
  <point index="3050">
    <X>29.401</X>
    <Y>33.446</Y>
    <Z>2078</Z>
  </point>
  <point index="3051">
    <X>60.034</X>
    <Y>35.048</Y>
    <Z>2010</Z>
  </point>
  <point index="3052">
    <X>96.324</X>
    <Y>37.942</Y>
    <Z>2164</Z>
  </point>
  <point index="3053">
    <X>62.314</X>
    <Y>54.884</Y>
    <Z>2168</Z>
  </point>
  <point index="3054">
    <X>40.179</X>
    <Y>18.993</Y>
    <Z>2055</Z>
  </point>
  <point index="3055">
    <X>10.799</X>
    <Y>70.081</Y>
    <Z>2198</Z>
  </point>
  <point index="3056">
    <X>30.990</X>
    <Y>20.534</Y>
    <Z>2144</Z>
  </point>
  <point index="3057">
    <X>54.890</X>
    <Y>61.099</Y>
    <Z>2224</Z>
  </point>
  <point index="3058">
    <X>116.785</X>
    <Y>73.187</Y>
    <Z>2208</Z>
  </point>
  <point index="3059">
    <X>102.137</X>
    <Y>8.017</Y>
    <Z>2154</Z>
  </point>
  <point index="3060">
    <X>38.115</X>
    <Y>29.067</Y>
    <Z>2148</Z>
  </point>
  <point index="3061">
    <X>31.139</X>
    <Y>33.457</Y>
    <Z>2150</Z>
  </point>
  <point index="3062">
    <X>37.953</X>
    <Y>21.183</Y>
    <Z>2155</Z>
  </point>
  <point index="3063">
    <X>100.133</X>
    <Y>47.601</Y>
    <Z>2006</Z>
  </point>
  <point index="3064">
    <X>52.073</X>
    <Y>20.498</Y>
    <Z>2256</Z>
  </point>
  <point index="3065">
    <X>33.340</X>
    <Y>49.670</Y>
    <Z>2242</Z>
  </point>
  <point index="3066">
    <X>25.710</X>
    <Y>14.157</Y>
    <Z>2150</Z>
  </point>
  <point index="3067">
    <X>25.330</X>
    <Y>10.248</Y>
    <Z>2181</Z>
  </point>
  <point index="3068">
    <X>90.033</X>
    <Y>51.989</Y>
    <Z>2163</Z>
  </point>
  <point index="3069">
    <X>61.297</X>
    <Y>18.459</Y>
    <Z>2084</Z>
  </point>
  <point index="3070">
    <X>115.653</X>
    <Y>25.099</Y>
    <Z>2259</Z>
  </point>
  <point index="3071">
    <X>23.490</X>
    <Y>53.090</Y>
    <Z>2266</Z>
  </point>
  <point index="3072">
    <X>20.530</X>
    <Y>73.781</Y>
    <Z>2020</Z>
  </point>
  <point index="3073">
    <X>103.569</X>
    <Y>67.805</Y>
    <Z>2273</Z>
  </point>
  <point index="3074">
    <X>70.973</X>
    <Y>17.132</Y>
    <Z>2144</Z>
  </point>
  <point index="3075">
    <X>113.754</X>
    <Y>58.564</Y>
    <Z>2259</Z>
  </point>
  <point index="3076">
    <X>94.752</X>
    <Y>22.074</Y>
    <Z>2230</Z>
  </point>
  <point index="3077">
    <X>113.020</X>
    <Y>53.101</Y>
    <Z>2228</Z>
  </point>
  <point index="3078">
    <X>96.298</X>
    <Y>30.503</Y>
    <Z>2165</Z>
  </point>
  <point index="3079">
    <X>23.614</X>
    <Y>56.654</Y>
    <Z>2276</Z>
  </point>
  <point index="3080">
    <X>66.688</X>
    <Y>31.817</Y>
    <Z>2069</Z>
  </point>
  <point index="3081">
    <X>13.706</X>
    <Y>68.419</Y>
    <Z>2273</Z>
  </point>
  <point index="3082">
    <X>110.918</X>
    <Y>59.353</Y>
    <Z>2141</Z>
  </point>
  <point index="3083">
    <X>77.972</X>
    <Y>21.603</Y>
    <Z>2154</Z>
  </point>
  <point index="3084">
    <X>101.652</X>
    <Y>29.466</Y>
    <Z>2113</Z>
  </point>
  <point index="3085">
    <X>67.352</X>
    <Y>77.908</Y>
    <Z>2014</Z>
  </point>
  <point index="3086">
    <X>20.985</X>
    <Y>16.850</Y>
    <Z>2058</Z>
  </point>
  <point index="3087">
    <X>59.079</X>
    <Y>71.797</Y>
    <Z>2050</Z>
  </point>
  <point index="3088">
    <X>33.464</X>
    <Y>27.281</Y>
    <Z>2247</Z>
  </point>
  <point index="3089">
    <X>55.127</X>
    <Y>15.455</Y>
    <Z>2214</Z>
  </point>
  <point index="3090">
    <X>48.922</X>
    <Y>59.530</Y>
    <Z>2113</Z>
  </point>
  <point index="3091">
    <X>28.374</X>
    <Y>29.997</Y>
    <Z>2036</Z>
  </point>
  <point index="3092">
    <X>107.062</X>
    <Y>73.555</Y>
    <Z>2038</Z>
  </point>
  <point index="3093">
    <X>54.928</X>
    <Y>18.241</Y>
    <Z>2222</Z>
  </point>
  <point index="3094">
    <X>16.915</X>
    <Y>72.168</Y>
    <Z>2140</Z>
  </point>
  <point index="3095">
    <X>107.639</X>
    <Y>65.107</Y>
    <Z>2005</Z>
  </point>
  <point index="3096">
    <X>112.616</X>
    <Y>68.586</Y>
    <Z>2212</Z>
  </point>
  <point index="3097">
    <X>114.482</X>
    <Y>11.581</Y>
    <Z>2289</Z>
  </point>
  <point index="3098">
    <X>101.598</X>
    <Y>73.392</Y>
    <Z>2109</Z>
  </point>
  <point index="3099">
    <X>114.033</X>
    <Y>9.772</Y>
    <Z>2271</Z>
  </point>
  <point index="3100">
    <X>36.955</X>
    <Y>51.207</Y>
    <Z>2200</Z>
  </point>
  <point index="3101">
    <X>53.361</X>
    <Y>19.608</Y>
    <Z>2287</Z>
  </point>
  <point index="3102">
    <X>36.887</X>
    <Y>23.552</Y>
    <Z>2203</Z>
  </point>
  <point index="3103">
    <X>12.606</X>
    <Y>18.266</Y>
    <Z>2280</Z>
  </point>
  <point index="3104">
    <X>29.962</X>
    <Y>64.978</Y>
    <Z>2102</Z>
  </point>
  <point index="3105">
    <X>118.110</X>
    <Y>24.075</Y>
    <Z>2148</Z>
  </point>
  <point index="3106">
    <X>35.013</X>
    <Y>73.245</Y>
    <Z>2288</Z>
  </point>
  <point index="3107">
    <X>15.240</X>
    <Y>36.940</Y>
    <Z>2209</Z>
  </point>
  <point index="3108">
    <X>15.955</X>
    <Y>56.194</Y>
    <Z>2180</Z>
  </point>
  <point index="3109">
    <X>22.341</X>
    <Y>36.720</Y>
    <Z>2171</Z>
  </point>
  <point index="3110">
    <X>105.617</X>
    <Y>13.798</Y>
    <Z>2158</Z>
  </point>
  <point index="3111">
    <X>114.252</X>
    <Y>36.206</Y>
    <Z>2280</Z>
  </point>
  <point index="3112">
    <X>36.177</X>
    <Y>11.859</Y>
    <Z>2235</Z>
  </point>
  <point index="3113">
    <X>104.069</X>
    <Y>32.356</Y>
    <Z>2286</Z>
  </point>
  <point index="3114">
    <X>50.112</X>
    <Y>28.902</Y>
    <Z>2167</Z>
  </point>
  <point index="3115">
    <X>36.052</X>
    <Y>18.459</Y>
    <Z>2241</Z>
  </point>
  <point index="3116">
    <X>76.512</X>
    <Y>14.381</Y>
    <Z>2220</Z>
  </point>
  <point index="3117">
    <X>56.438</X>
    <Y>24.002</Y>
    <Z>2160</Z>
  </point>
  <point index="3118">
    <X>95.695</X>
    <Y>22.796</Y>
    <Z>2191</Z>
  </point>
  <point index="3119">
    <X>111.346</X>
    <Y>50.900</Y>
    <Z>2159</Z>
  </point>
  <point index="3120">
    <X>33.292</X>
    <Y>55.502</Y>
    <Z>2240</Z>
  </point>
  <point index="3121">
    <X>54.594</X>
    <Y>32.547</Y>
    <Z>2236</Z>
  </point>
  <point index="3122">
    <X>18.488</X>
    <Y>10.767</Y>
    <Z>2075</Z>
  </point>
  <point index="3123">
    <X>96.278</X>
    <Y>51.742</Y>
    <Z>2166</Z>
  </point>
  <point index="3124">
    <X>14.039</X>
    <Y>19.627</Y>
    <Z>2259</Z>
  </point>
  <point index="3125">
    <X>104.765</X>
    <Y>22.654</Y>
    <Z>2228</Z>
  </point>
  <point index="3126">
    <X>67.803</X>
    <Y>33.734</Y>
    <Z>2012</Z>
  </point>
  <point index="3127">
    <X>99.995</X>
    <Y>17.758</Y>
    <Z>2012</Z>
  </point>
  <point index="3128">
    <X>53.955</X>
    <Y>10.637</Y>
    <Z>2263</Z>
  </point>
  <point index="3129">
    <X>109.927</X>
    <Y>74.405</Y>
    <Z>2100</Z>
  </point>
  <point index="3130">
    <X>34.969</X>
    <Y>68.446</Y>
    <Z>2290</Z>
  </point>
  <point index="3131">
    <X>104.157</X>
    <Y>28.688</Y>
    <Z>2279</Z>
  </point>
  <point index="3132">
    <X>18.455</X>
    <Y>69.285</Y>
    <Z>2076</Z>
  </point>
  <point index="3133">
    <X>53.556</X>
    <Y>35.812</Y>
    <Z>2279</Z>
  </point>
  <point index="3134">
    <X>35.589</X>
    <Y>48.920</Y>
    <Z>2262</Z>
  </point>
  <point index="3135">
    <X>33.027</X>
    <Y>51.584</Y>
    <Z>2229</Z>
  </point>
  <point index="3136">
    <X>119.528</X>
    <Y>20.156</Y>
    <Z>2084</Z>
  </point>
  <point index="3137">
    <X>107.421</X>
    <Y>77.313</Y>
    <Z>2008</Z>
  </point>
  <point index="3138">
    <X>7.762</X>
    <Y>63.350</Y>
    <Z>2061</Z>
  </point>
  <point index="3139">
    <X>13.054</X>
    <Y>50.335</Y>
    <Z>2300</Z>
  </point>
  <point index="3140">
    <X>61.847</X>
    <Y>78.629</Y>
    <Z>2130</Z>
  </point>
  <point index="3141">
    <X>10.607</X>
    <Y>20.880</Y>
    <Z>2189</Z>
  </point>
  <point index="3142">
    <X>113.930</X>
    <Y>62.124</Y>
    <Z>2266</Z>
  </point>
  <point index="3143">
    <X>13.010</X>
    <Y>62.057</Y>
    <Z>2298</Z>
  </point>
  <point index="3144">
    <X>47.942</X>
    <Y>18.048</Y>
    <Z>2069</Z>
  </point>
  <point index="3145">
    <X>13.763</X>
    <Y>59.070</Y>
    <Z>2271</Z>
  </point>
  <point index="3146">
    <X>34.818</X>
    <Y>28.086</Y>
    <Z>2297</Z>
  </point>
  <point index="3147">
    <X>30.075</X>
    <Y>72.471</Y>
    <Z>2106</Z>
  </point>
  <point index="3148">
    <X>105.133</X>
    <Y>22.415</Y>
    <Z>2198</Z>
  </point>
  <point index="3149">
    <X>69.013</X>
    <Y>12.612</Y>
    <Z>2062</Z>
  </point>
  <point index="3150">
    <X>75.389</X>
    <Y>21.486</Y>
    <Z>2271</Z>
  </point>
  <point index="3151">
    <X>36.312</X>
    <Y>18.546</Y>
    <Z>2229</Z>
  </point>
  <point index="3152">
    <X>95.536</X>
    <Y>29.232</Y>
    <Z>2197</Z>
  </point>
  <point index="3153">
    <X>109.386</X>
    <Y>31.652</Y>
    <Z>2078</Z>
  </point>
  <point index="3154">
    <X>119.809</X>
    <Y>25.466</Y>
    <Z>2071</Z>
  </point>
  <point index="3155">
    <X>119.242</X>
    <Y>69.181</Y>
    <Z>2097</Z>
  </point>
  <point index="3156">
    <X>87.436</X>
    <Y>62.160</Y>
    <Z>2046</Z>
  </point>
  <point index="3157">
    <X>115.420</X>
    <Y>31.876</Y>
    <Z>2269</Z>
  </point>
  <point index="3158">
    <X>17.416</X>
    <Y>69.576</Y>
    <Z>2119</Z>
  </point>
  <point index="3159">
    <X>58.164</X>
    <Y>60.570</Y>
    <Z>2088</Z>
  </point>
  <point index="3160">
    <X>68.606</X>
    <Y>18.569</Y>
    <Z>2045</Z>
  </point>
  <point index="3161">
    <X>73.766</X>
    <Y>14.495</Y>
    <Z>2259</Z>
  </point>
  <point index="3162">
    <X>76.956</X>
    <Y>29.452</Y>
    <Z>2200</Z>
  </point>
  <point index="3163">
    <X>97.356</X>
    <Y>77.398</Y>
    <Z>2122</Z>
  </point>
  <point index="3164">
    <X>118.410</X>
    <Y>53.623</Y>
    <Z>2134</Z>
  </point>
  <point index="3165">
    <X>50.284</X>
    <Y>57.988</Y>
    <Z>2175</Z>
  </point>
  <point index="3166">
    <X>29.807</X>
    <Y>25.350</Y>
    <Z>2095</Z>
  </point>
  <point index="3167">
    <X>59.182</X>
    <Y>39.771</Y>
    <Z>2046</Z>
  </point>
  <point index="3168">
    <X>16.443</X>
    <Y>33.153</Y>
    <Z>2159</Z>
  </point>
  <point index="3169">
    <X>104.759</X>
    <Y>30.044</Y>
    <Z>2229</Z>
  </point>
  <point index="3170">
    <X>87.332</X>
    <Y>63.319</Y>
    <Z>2042</Z>
  </point>
  <point index="3171">
    <X>95.030</X>
    <Y>27.596</Y>
    <Z>2218</Z>
  </point>
  <point index="3172">
    <X>33.313</X>
    <Y>61.467</Y>
    <Z>2241</Z>
  </point>
  <point index="3173">
    <X>53.222</X>
    <Y>55.332</Y>
    <Z>2293</Z>
  </point>
  <point index="3174">
    <X>106.504</X>
    <Y>37.813</Y>
    <Z>2084</Z>
  </point>
  <point index="3175">
    <X>98.850</X>
    <Y>57.339</Y>
    <Z>2060</Z>
  </point>
  <point index="3176">
    <X>103.731</X>
    <Y>35.044</Y>
    <Z>2286</Z>
  </point>
  <point index="3177">
    <X>63.195</X>
    <Y>30.522</Y>
    <Z>2241</Z>
  </point>
  <point index="3178">
    <X>90.808</X>
    <Y>23.000</Y>
    <Z>2198</Z>
  </point>
  <point index="3179">
    <X>31.370</X>
    <Y>59.911</Y>
    <Z>2160</Z>
  </point>
  <point index="3180">
    <X>49.604</X>
    <Y>63.178</Y>
    <Z>2144</Z>
  </point>
  <point index="3181">
    <X>28.796</X>
    <Y>21.967</Y>
    <Z>2053</Z>
  </point>
  <point index="3182">
    <X>103.065</X>
    <Y>7.670</Y>
    <Z>2231</Z>
  </point>
  <point index="3183">
    <X>79.454</X>
    <Y>62.124</Y>
    <Z>2087</Z>
  </point>
  <point index="3184">
    <X>48.595</X>
    <Y>54.026</Y>
    <Z>2099</Z>
  </point>
  <point index="3185">
    <X>70.070</X>
    <Y>72.228</Y>
    <Z>2106</Z>
  </point>
  <point index="3186">
    <X>8.625</X>
    <Y>62.819</Y>
    <Z>2100</Z>
  </point>
  <point index="3187">
    <X>24.712</X>
    <Y>55.119</Y>
    <Z>2233</Z>
  </point>
  <point index="3188">
    <X>119.090</X>
    <Y>30.328</Y>
    <Z>2104</Z>
  </point>
  <point index="3189">
    <X>58.451</X>
    <Y>28.855</Y>
    <Z>2076</Z>
  </point>
  <point index="3190">
    <X>34.857</X>
    <Y>12.442</Y>
    <Z>2295</Z>
  </point>
  <point index="3191">
    <X>23.964</X>
    <Y>34.974</Y>
    <Z>2295</Z>
  </point>
  <point index="3192">
    <X>41.035</X>
    <Y>26.543</Y>
    <Z>2016</Z>
  </point>
  <point index="3193">
    <X>98.171</X>
    <Y>78.005</Y>
    <Z>2088</Z>
  </point>
  <point index="3194">
    <X>60.071</X>
    <Y>28.054</Y>
    <Z>2009</Z>
  </point>
  <point index="3195">
    <X>31.044</X>
    <Y>19.557</Y>
    <Z>2146</Z>
  </point>
  <point index="3196">
    <X>96.288</X>
    <Y>64.625</Y>
    <Z>2166</Z>
  </point>
  <point index="3197">
    <X>50.154</X>
    <Y>34.269</Y>
    <Z>2169</Z>
  </point>
  <point index="3198">
    <X>67.864</X>
    <Y>39.895</Y>
    <Z>2014</Z>
  </point>
  <point index="3199">
    <X>53.796</X>
    <Y>48.478</Y>
    <Z>2269</Z>
  </point>
  <point index="3200">
    <X>27.783</X>
    <Y>77.531</Y>
    <Z>2011</Z>
  </point>
  <point index="3201">
    <X>66.803</X>
    <Y>40.097</Y>
    <Z>2059</Z>
  </point>
  <point index="3202">
    <X>74.395</X>
    <Y>10.721</Y>
    <Z>2286</Z>
  </point>
  <point index="3203">
    <X>101.425</X>
    <Y>49.455</Y>
    <Z>2095</Z>
  </point>
  <point index="3204">
    <X>31.863</X>
    <Y>68.816</Y>
    <Z>2180</Z>
  </point>
  <point index="3205">
    <X>38.316</X>
    <Y>65.868</Y>
    <Z>2139</Z>
  </point>
  <point index="3206">
    <X>99.325</X>
    <Y>8.680</Y>
    <Z>2040</Z>
  </point>
  <point index="3207">
    <X>51.266</X>
    <Y>56.392</Y>
    <Z>2219</Z>
  </point>
  <point index="3208">
    <X>60.792</X>
    <Y>25.025</Y>
    <Z>2042</Z>
  </point>
  <point index="3209">
    <X>79.721</X>
    <Y>19.960</Y>
    <Z>2075</Z>
  </point>
  <point index="3210">
    <X>62.257</X>
    <Y>24.881</Y>
    <Z>2164</Z>
  </point>
  <point index="3211">
    <X>71.472</X>
    <Y>11.219</Y>
    <Z>2164</Z>
  </point>
  <point index="3212">
    <X>18.521</X>
    <Y>61.740</Y>
    <Z>2073</Z>
  </point>
  <point index="3213">
    <X>109.569</X>
    <Y>13.009</Y>
    <Z>2085</Z>
  </point>
  <point index="3214">
    <X>23.137</X>
    <Y>48.887</Y>
    <Z>2237</Z>
  </point>
  <point index="3215">
    <X>112.555</X>
    <Y>70.766</Y>
    <Z>2209</Z>
  </point>
  <point index="3216">
    <X>38.690</X>
    <Y>18.388</Y>
    <Z>2122</Z>
  </point>
  <point index="3217">
    <X>88.371</X>
    <Y>68.483</Y>
    <Z>2088</Z>
  </point>
  <point index="3218">
    <X>20.981</X>
    <Y>61.308</Y>
    <Z>2058</Z>
  </point>
  <point index="3219">
    <X>24.936</X>
    <Y>75.748</Y>
    <Z>2214</Z>
  </point>
  <point index="3220">
    <X>36.311</X>
    <Y>69.202</Y>
    <Z>2229</Z>
  </point>
  <point index="3221">
    <X>113.459</X>
    <Y>66.371</Y>
    <Z>2247</Z>
  </point>
  <point index="3222">
    <X>75.111</X>
    <Y>64.787</Y>
    <Z>2283</Z>
  </point>
  <point index="3223">
    <X>114.888</X>
    <Y>22.737</Y>
    <Z>2293</Z>
  </point>
  <point index="3224">
    <X>60.646</X>
    <Y>36.018</Y>
    <Z>2030</Z>
  </point>
  <point index="3225">
    <X>112.370</X>
    <Y>20.508</Y>
    <Z>2202</Z>
  </point>
  <point index="3226">
    <X>13.684</X>
    <Y>30.973</Y>
    <Z>2274</Z>
  </point>
  <point index="3227">
    <X>29.262</X>
    <Y>24.154</Y>
    <Z>2072</Z>
  </point>
  <point index="3228">
    <X>16.134</X>
    <Y>28.038</Y>
    <Z>2172</Z>
  </point>
  <point index="3229">
    <X>95.941</X>
    <Y>28.137</Y>
    <Z>2180</Z>
  </point>
  <point index="3230">
    <X>64.698</X>
    <Y>75.994</Y>
    <Z>2234</Z>
  </point>
  <point index="3231">
    <X>65.265</X>
    <Y>17.482</Y>
    <Z>2187</Z>
  </point>
  <point index="3232">
    <X>87.909</X>
    <Y>25.879</Y>
    <Z>2068</Z>
  </point>
  <point index="3233">
    <X>111.002</X>
    <Y>77.544</Y>
    <Z>2145</Z>
  </point>
  <point index="3234">
    <X>16.286</X>
    <Y>69.667</Y>
    <Z>2166</Z>
  </point>
  <point index="3235">
    <X>24.597</X>
    <Y>68.088</Y>
    <Z>2242</Z>
  </point>
  <point index="3236">
    <X>24.256</X>
    <Y>10.586</Y>
    <Z>2270</Z>
  </point>
  <point index="3237">
    <X>30.438</X>
    <Y>15.310</Y>
    <Z>2121</Z>
  </point>
  <point index="3238">
    <X>21.517</X>
    <Y>66.958</Y>
    <Z>2102</Z>
  </point>
  <point index="3239">
    <X>90.229</X>
    <Y>22.031</Y>
    <Z>2172</Z>
  </point>
  <point index="3240">
    <X>10.569</X>
    <Y>62.232</Y>
    <Z>2188</Z>
  </point>
  <point index="3241">
    <X>64.013</X>
    <Y>74.937</Y>
    <Z>2291</Z>
  </point>
  <point index="3242">
    <X>93.068</X>
    <Y>27.724</Y>
    <Z>2300</Z>
  </point>
  <point index="3243">
    <X>26.746</X>
    <Y>48.672</Y>
    <Z>2064</Z>
  </point>
  <point index="3244">
    <X>24.299</X>
    <Y>34.834</Y>
    <Z>2267</Z>
  </point>
  <point index="3245">
    <X>38.028</X>
    <Y>69.469</Y>
    <Z>2152</Z>
  </point>
  <point index="3246">
    <X>79.918</X>
    <Y>21.489</Y>
    <Z>2066</Z>
  </point>
  <point index="3247">
    <X>112.021</X>
    <Y>62.590</Y>
    <Z>2187</Z>
  </point>
  <point index="3248">
    <X>33.617</X>
    <Y>15.589</Y>
    <Z>2253</Z>
  </point>
  <point index="3249">
    <X>12.973</X>
    <Y>20.538</Y>
    <Z>2296</Z>
  </point>
  <point index="3250">
    <X>54.872</X>
    <Y>23.834</Y>
    <Z>2225</Z>
  </point>
  <point index="3251">
    <X>104.497</X>
    <Y>72.332</Y>
    <Z>2250</Z>
  </point>
  <point index="3252">
    <X>77.637</X>
    <Y>58.618</Y>
    <Z>2169</Z>
  </point>
  <point index="3253">
    <X>16.557</X>
    <Y>75.639</Y>
    <Z>2155</Z>
  </point>
  <point index="3254">
    <X>112.557</X>
    <Y>47.078</Y>
    <Z>2209</Z>
  </point>
  <point index="3255">
    <X>19.737</X>
    <Y>22.021</Y>
    <Z>2023</Z>
  </point>
  <point index="3256">
    <X>24.932</X>
    <Y>33.044</Y>
    <Z>2214</Z>
  </point>
  <point index="3257">
    <X>19.551</X>
    <Y>67.175</Y>
    <Z>2030</Z>
  </point>
  <point index="3258">
    <X>25.693</X>
    <Y>14.070</Y>
    <Z>2151</Z>
  </point>
  <point index="3259">
    <X>28.032</X>
    <Y>33.345</Y>
    <Z>2021</Z>
  </point>
  <point index="3260">
    <X>86.907</X>
    <Y>57.751</Y>
    <Z>2022</Z>
  </point>
  <point index="3261">
    <X>101.745</X>
    <Y>35.809</Y>
    <Z>2121</Z>
  </point>
  <point index="3262">
    <X>111.996</X>
    <Y>61.183</Y>
    <Z>2186</Z>
  </point>
  <point index="3263">
    <X>52.105</X>
    <Y>28.772</Y>
    <Z>2257</Z>
  </point>
  <point index="3264">
    <X>65.023</X>
    <Y>63.803</Y>
    <Z>2207</Z>
  </point>
  <point index="3265">
    <X>95.982</X>
    <Y>53.540</Y>
    <Z>2179</Z>
  </point>
  <point index="3266">
    <X>16.948</X>
    <Y>61.124</Y>
    <Z>2139</Z>
  </point>
  <point index="3267">
    <X>96.612</X>
    <Y>16.429</Y>
    <Z>2152</Z>
  </point>
  <point index="3268">
    <X>40.232</X>
    <Y>67.435</Y>
    <Z>2052</Z>
  </point>
  <point index="3269">
    <X>95.421</X>
    <Y>10.077</Y>
    <Z>2202</Z>
  </point>
  <point index="3270">
    <X>22.436</X>
    <Y>35.532</Y>
    <Z>2179</Z>
  </point>
  <point index="3271">
    <X>48.751</X>
    <Y>30.235</Y>
    <Z>2106</Z>
  </point>
  <point index="3272">
    <X>53.599</X>
    <Y>54.051</Y>
    <Z>2278</Z>
  </point>
  <point index="3273">
    <X>77.922</X>
    <Y>54.965</Y>
    <Z>2156</Z>
  </point>
  <point index="3274">
    <X>95.988</X>
    <Y>69.068</Y>
    <Z>2178</Z>
  </point>
  <point index="3275">
    <X>97.382</X>
    <Y>51.752</Y>
    <Z>2120</Z>
  </point>
  <point index="3276">
    <X>104.800</X>
    <Y>75.992</Y>
    <Z>2225</Z>
  </point>
  <point index="3277">
    <X>105.386</X>
    <Y>37.405</Y>
    <Z>2177</Z>
  </point>
  <point index="3278">
    <X>59.623</X>
    <Y>73.921</Y>
    <Z>2027</Z>
  </point>
  <point index="3279">
    <X>17.377</X>
    <Y>49.292</Y>
    <Z>2121</Z>
  </point>
  <point index="3280">
    <X>91.101</X>
    <Y>20.096</Y>
    <Z>2212</Z>
  </point>
  <point index="3281">
    <X>9.674</X>
    <Y>54.222</Y>
    <Z>2147</Z>
  </point>
  <point index="3282">
    <X>38.960</X>
    <Y>58.574</Y>
    <Z>2110</Z>
  </point>
  <point index="3283">
    <X>73.561</X>
    <Y>59.437</Y>
    <Z>2251</Z>
  </point>
  <point index="3284">
    <X>95.804</X>
    <Y>35.838</Y>
    <Z>2186</Z>
  </point>
  <point index="3285">
    <X>10.457</X>
    <Y>59.186</Y>
    <Z>2183</Z>
  </point>
  <point index="3286">
    <X>36.226</X>
    <Y>66.917</Y>
    <Z>2233</Z>
  </point>
  <point index="3287">
    <X>56.055</X>
    <Y>61.181</Y>
    <Z>2176</Z>
  </point>
  <point index="3288">
    <X>105.001</X>
    <Y>45.312</Y>
    <Z>2209</Z>
  </point>
  <point index="3289">
    <X>96.982</X>
    <Y>62.767</Y>
    <Z>2137</Z>
  </point>
  <point index="3290">
    <X>110.607</X>
    <Y>19.966</Y>
    <Z>2128</Z>
  </point>
  <point index="3291">
    <X>51.394</X>
    <Y>63.062</Y>
    <Z>2225</Z>
  </point>
  <point index="3292">
    <X>64.142</X>
    <Y>64.239</Y>
    <Z>2280</Z>
  </point>
  <point index="3293">
    <X>76.819</X>
    <Y>66.303</Y>
    <Z>2206</Z>
  </point>
  <point index="3294">
    <X>109.506</X>
    <Y>53.997</Y>
    <Z>2083</Z>
  </point>
  <point index="3295">
    <X>63.464</X>
    <Y>23.367</Y>
    <Z>2264</Z>
  </point>
  <point index="3296">
    <X>29.239</X>
    <Y>62.269</Y>
    <Z>2072</Z>
  </point>
  <point index="3297">
    <X>103.483</X>
    <Y>28.157</Y>
    <Z>2265</Z>
  </point>
  <point index="3298">
    <X>110.895</X>
    <Y>57.250</Y>
    <Z>2140</Z>
  </point>
  <point index="3299">
    <X>112.858</X>
    <Y>28.594</Y>
    <Z>2222</Z>
  </point>
  <point index="3300">
    <X>58.344</X>
    <Y>59.292</Y>
    <Z>2081</Z>
  </point>
  <point index="3301">
    <X>91.034</X>
    <Y>18.437</Y>
    <Z>2209</Z>
  </point>
  <point index="3302">
    <X>112.964</X>
    <Y>67.130</Y>
    <Z>2226</Z>
  </point>
  <point index="3303">
    <X>67.800</X>
    <Y>18.267</Y>
    <Z>2012</Z>
  </point>
  <point index="3304">
    <X>90.610</X>
    <Y>68.565</Y>
    <Z>2190</Z>
  </point>
  <point index="3305">
    <X>30.862</X>
    <Y>25.270</Y>
    <Z>2139</Z>
  </point>
  <point index="3306">
    <X>89.124</X>
    <Y>68.670</Y>
    <Z>2122</Z>
  </point>
  <point index="3307">
    <X>9.768</X>
    <Y>61.008</Y>
    <Z>2151</Z>
  </point>
  <point index="3308">
    <X>71.363</X>
    <Y>69.749</Y>
    <Z>2160</Z>
  </point>
  <point index="3309">
    <X>37.049</X>
    <Y>15.077</Y>
    <Z>2196</Z>
  </point>
  <point index="3310">
    <X>55.513</X>
    <Y>31.998</Y>
    <Z>2198</Z>
  </point>
  <point index="3311">
    <X>34.172</X>
    <Y>73.950</Y>
    <Z>2276</Z>
  </point>
  <point index="3312">
    <X>22.331</X>
    <Y>25.693</Y>
    <Z>2170</Z>
  </point>
  <point index="3313">
    <X>67.124</X>
    <Y>67.166</Y>
    <Z>2033</Z>
  </point>
  <point index="3314">
    <X>114.110</X>
    <Y>61.024</Y>
    <Z>2274</Z>
  </point>
  <point index="3315">
    <X>61.244</X>
    <Y>52.780</Y>
    <Z>2080</Z>
  </point>
  <point index="3316">
    <X>79.425</X>
    <Y>57.134</Y>
    <Z>2089</Z>
  </point>
  <point index="3317">
    <X>35.747</X>
    <Y>27.184</Y>
    <Z>2255</Z>
  </point>
  <point index="3318">
    <X>36.195</X>
    <Y>56.407</Y>
    <Z>2234</Z>
  </point>
  <point index="3319">
    <X>56.052</X>
    <Y>11.877</Y>
    <Z>2176</Z>
  </point>
  <point index="3320">
    <X>102.203</X>
    <Y>58.554</Y>
    <Z>2159</Z>
  </point>
  <point index="3321">
    <X>33.024</X>
    <Y>74.889</Y>
    <Z>2229</Z>
  </point>
  <point index="3322">
    <X>62.676</X>
    <Y>76.105</Y>
    <Z>2198</Z>
  </point>
  <point index="3323">
    <X>107.470</X>
    <Y>56.450</Y>
    <Z>2004</Z>
  </point>
  <point index="3324">
    <X>120.594</X>
    <Y>24.358</Y>
    <Z>2036</Z>
  </point>
  <point index="3325">
    <X>96.883</X>
    <Y>73.016</Y>
    <Z>2141</Z>
  </point>
  <point index="3326">
    <X>68.544</X>
    <Y>7.938</Y>
    <Z>2043</Z>
  </point>
  <point index="3327">
    <X>60.861</X>
    <Y>12.835</Y>
    <Z>2048</Z>
  </point>
  <point index="3328">
    <X>31.433</X>
    <Y>67.983</Y>
    <Z>2163</Z>
  </point>
  <point index="3329">
    <X>77.920</X>
    <Y>24.413</Y>
    <Z>2157</Z>
  </point>
  <point index="3330">
    <X>105.116</X>
    <Y>62.119</Y>
    <Z>2199</Z>
  </point>
  <point index="3331">
    <X>80.578</X>
    <Y>59.622</Y>
    <Z>2037</Z>
  </point>
  <point index="3332">
    <X>35.153</X>
    <Y>24.285</Y>
    <Z>2281</Z>
  </point>
  <point index="3333">
    <X>20.636</X>
    <Y>57.210</Y>
    <Z>2029</Z>
  </point>
  <point index="3334">
    <X>121.039</X>
    <Y>60.567</Y>
    <Z>2016</Z>
  </point>
  <point index="3335">
    <X>107.053</X>
    <Y>17.784</Y>
    <Z>2038</Z>
  </point>
  <point index="3336">
    <X>77.974</X>
    <Y>66.986</Y>
    <Z>2154</Z>
  </point>
  <point index="3337">
    <X>62.645</X>
    <Y>71.766</Y>
    <Z>2196</Z>
  </point>
  <point index="3338">
    <X>121.276</X>
    <Y>61.001</Y>
    <Z>2005</Z>
  </point>
  <point index="3339">
    <X>102.391</X>
    <Y>8.276</Y>
    <Z>2175</Z>
  </point>
  <point index="3340">
    <X>69.142</X>
    <Y>22.472</Y>
    <Z>2067</Z>
  </point>
  <point index="3341">
    <X>103.427</X>
    <Y>33.971</Y>
    <Z>2261</Z>
  </point>
  <point index="3342">
    <X>24.421</X>
    <Y>61.428</Y>
    <Z>2257</Z>
  </point>
  <point index="3343">
    <X>97.262</X>
    <Y>55.784</Y>
    <Z>2125</Z>
  </point>
  <point index="3344">
    <X>28.827</X>
    <Y>10.972</Y>
    <Z>2054</Z>
  </point>
  <point index="3345">
    <X>46.671</X>
    <Y>61.284</Y>
    <Z>2012</Z>
  </point>
  <point index="3346">
    <X>69.179</X>
    <Y>27.278</Y>
    <Z>2069</Z>
  </point>
  <point index="3347">
    <X>64.925</X>
    <Y>28.214</Y>
    <Z>2215</Z>
  </point>
  <point index="3348">
    <X>49.629</X>
    <Y>58.365</Y>
    <Z>2145</Z>
  </point>
  <point index="3349">
    <X>103.822</X>
    <Y>8.152</Y>
    <Z>2293</Z>
  </point>
  <point index="3350">
    <X>60.916</X>
    <Y>49.738</Y>
    <Z>2052</Z>
  </point>
  <point index="3351">
    <X>62.243</X>
    <Y>60.384</Y>
    <Z>2163</Z>
  </point>
  <point index="3352">
    <X>102.712</X>
    <Y>30.040</Y>
    <Z>2201</Z>
  </point>
  <point index="3353">
    <X>32.049</X>
    <Y>14.869</Y>
    <Z>2188</Z>
  </point>
  <point index="3354">
    <X>29.272</X>
    <Y>57.074</Y>
    <Z>2073</Z>
  </point>
  <point index="3355">
    <X>97.028</X>
    <Y>66.642</Y>
    <Z>2135</Z>
  </point>
  <point index="3356">
    <X>67.464</X>
    <Y>61.426</Y>
    <Z>2004</Z>
  </point>
  <point index="3357">
    <X>29.025</X>
    <Y>35.264</Y>
    <Z>2063</Z>
  </point>
  <point index="3358">
    <X>54.457</X>
    <Y>61.580</Y>
    <Z>2242</Z>
  </point>
  <point index="3359">
    <X>58.795</X>
    <Y>22.225</Y>
    <Z>2062</Z>
  </point>
  <point index="3360">
    <X>10.948</X>
    <Y>50.570</Y>
    <Z>2205</Z>
  </point>
  <point index="3361">
    <X>107.084</X>
    <Y>63.292</Y>
    <Z>2036</Z>
  </point>
  <point index="3362">
    <X>25.460</X>
    <Y>22.284</Y>
    <Z>2171</Z>
  </point>
  <point index="3363">
    <X>114.529</X>
    <Y>35.191</Y>
    <Z>2291</Z>
  </point>
  <point index="3364">
    <X>23.666</X>
    <Y>18.128</Y>
    <Z>2281</Z>
  </point>
  <point index="3365">
    <X>109.693</X>
    <Y>36.843</Y>
    <Z>2090</Z>
  </point>
  <point index="3366">
    <X>25.436</X>
    <Y>66.682</Y>
    <Z>2173</Z>
  </point>
  <point index="3367">
    <X>23.123</X>
    <Y>6.921</Y>
    <Z>2236</Z>
  </point>
  <point index="3368">
    <X>18.258</X>
    <Y>35.816</Y>
    <Z>2084</Z>
  </point>
  <point index="3369">
    <X>29.602</X>
    <Y>27.204</Y>
    <Z>2087</Z>
  </point>
  <point index="3370">
    <X>37.590</X>
    <Y>28.080</Y>
    <Z>2171</Z>
  </point>
  <point index="3371">
    <X>110.533</X>
    <Y>74.369</Y>
    <Z>2125</Z>
  </point>
  <point index="3372">
    <X>86.903</X>
    <Y>23.040</Y>
    <Z>2022</Z>
  </point>
  <point index="3373">
    <X>72.089</X>
    <Y>13.911</Y>
    <Z>2190</Z>
  </point>
  <point index="3374">
    <X>14.898</X>
    <Y>35.757</Y>
    <Z>2224</Z>
  </point>
  <point index="3375">
    <X>103.654</X>
    <Y>30.097</Y>
    <Z>2280</Z>
  </point>
  <point index="3376">
    <X>25.019</X>
    <Y>8.011</Y>
    <Z>2207</Z>
  </point>
  <point index="3377">
    <X>47.900</X>
    <Y>30.088</Y>
    <Z>2067</Z>
  </point>
  <point index="3378">
    <X>28.003</X>
    <Y>60.246</Y>
    <Z>2020</Z>
  </point>
  <point index="3379">
    <X>69.135</X>
    <Y>67.618</Y>
    <Z>2067</Z>
  </point>
  <point index="3380">
    <X>119.290</X>
    <Y>26.697</Y>
    <Z>2095</Z>
  </point>
  <point index="3381">
    <X>106.885</X>
    <Y>27.893</Y>
    <Z>2052</Z>
  </point>
  <point index="3382">
    <X>19.300</X>
    <Y>63.291</Y>
    <Z>2041</Z>
  </point>
  <point index="3383">
    <X>109.776</X>
    <Y>60.554</Y>
    <Z>2094</Z>
  </point>
  <point index="3384">
    <X>48.053</X>
    <Y>64.345</Y>
    <Z>2074</Z>
  </point>
  <point index="3385">
    <X>14.547</X>
    <Y>20.619</Y>
    <Z>2238</Z>
  </point>
  <point index="3386">
    <X>12.448</X>
    <Y>13.113</Y>
    <Z>2272</Z>
  </point>
  <point index="3387">
    <X>51.956</X>
    <Y>21.905</Y>
    <Z>2250</Z>
  </point>
  <point index="3388">
    <X>75.561</X>
    <Y>66.291</Y>
    <Z>2263</Z>
  </point>
  <point index="3389">
    <X>58.758</X>
    <Y>76.817</Y>
    <Z>2063</Z>
  </point>
  <point index="3390">
    <X>61.744</X>
    <Y>77.413</Y>
    <Z>2121</Z>
  </point>
  <point index="3391">
    <X>53.492</X>
    <Y>52.786</Y>
    <Z>2282</Z>
  </point>
  <point index="3392">
    <X>14.319</X>
    <Y>13.187</Y>
    <Z>2248</Z>
  </point>
  <point index="3393">
    <X>64.257</X>
    <Y>11.749</Y>
    <Z>2270</Z>
  </point>
  <point index="3394">
    <X>35.636</X>
    <Y>11.189</Y>
    <Z>2260</Z>
  </point>
  <point index="3395">
    <X>98.856</X>
    <Y>19.871</Y>
    <Z>2059</Z>
  </point>
  <point index="3396">
    <X>72.831</X>
    <Y>21.928</Y>
    <Z>2221</Z>
  </point>
  <point index="3397">
    <X>108.261</X>
    <Y>78.593</Y>
    <Z>2031</Z>
  </point>
  <point index="3398">
    <X>73.212</X>
    <Y>13.022</Y>
    <Z>2236</Z>
  </point>
  <point index="3399">
    <X>90.824</X>
    <Y>73.041</Y>
    <Z>2199</Z>
  </point>
  <point index="3400">
    <X>104.069</X>
    <Y>74.724</Y>
    <Z>2286</Z>
  </point>
  <point index="3401">
    <X>90.280</X>
    <Y>32.228</Y>
    <Z>2175</Z>
  </point>
  <point index="3402">
    <X>108.009</X>
    <Y>71.408</Y>
    <Z>2020</Z>
  </point>
  <point index="3403">
    <X>27.570</X>
    <Y>31.646</Y>
    <Z>2002</Z>
  </point>
  <point index="3404">
    <X>38.787</X>
    <Y>21.698</Y>
    <Z>2117</Z>
  </point>
  <point index="3405">
    <X>89.042</X>
    <Y>70.776</Y>
    <Z>2119</Z>
  </point>
  <point index="3406">
    <X>37.345</X>
    <Y>64.677</Y>
    <Z>2183</Z>
  </point>
  <point index="3407">
    <X>100.361</X>
    <Y>19.066</Y>
    <Z>2006</Z>
  </point>
  <point index="3408">
    <X>70.628</X>
    <Y>23.017</Y>
    <Z>2129</Z>
  </point>
  <point index="3409">
    <X>30.562</X>
    <Y>14.535</Y>
    <Z>2126</Z>
  </point>
  <point index="3410">
    <X>11.310</X>
    <Y>59.996</Y>
    <Z>2221</Z>
  </point>
  <point index="3411">
    <X>52.342</X>
    <Y>30.213</Y>
    <Z>2268</Z>
  </point>
  <point index="3412">
    <X>58.618</X>
    <Y>72.812</Y>
    <Z>2069</Z>
  </point>
  <point index="3413">
    <X>112.950</X>
    <Y>70.313</Y>
    <Z>2226</Z>
  </point>
  <point index="3414">
    <X>89.025</X>
    <Y>64.866</Y>
    <Z>2118</Z>
  </point>
  <point index="3415">
    <X>35.538</X>
    <Y>14.228</Y>
    <Z>2264</Z>
  </point>
  <point index="3416">
    <X>14.664</X>
    <Y>48.844</Y>
    <Z>2233</Z>
  </point>
  <point index="3417">
    <X>109.052</X>
    <Y>68.862</Y>
    <Z>2064</Z>
  </point>
  <point index="3418">
    <X>10.821</X>
    <Y>18.761</Y>
    <Z>2199</Z>
  </point>
  <point index="3419">
    <X>89.464</X>
    <Y>21.079</Y>
    <Z>2138</Z>
  </point>
  <point index="3420">
    <X>57.317</X>
    <Y>75.885</Y>
    <Z>2123</Z>
  </point>
  <point index="3421">
    <X>10.527</X>
    <Y>19.454</Y>
    <Z>2186</Z>
  </point>
  <point index="3422">
    <X>25.619</X>
    <Y>29.162</Y>
    <Z>2157</Z>
  </point>
  <point index="3423">
    <X>18.051</X>
    <Y>54.312</Y>
    <Z>2093</Z>
  </point>
  <point index="3424">
    <X>19.161</X>
    <Y>53.363</Y>
    <Z>2047</Z>
  </point>
  <point index="3425">
    <X>88.097</X>
    <Y>18.298</Y>
    <Z>2076</Z>
  </point>
  <point index="3426">
    <X>96.684</X>
    <Y>53.719</Y>
    <Z>2149</Z>
  </point>
  <point index="3427">
    <X>53.540</X>
    <Y>18.850</Y>
    <Z>2280</Z>
  </point>
  <point index="3428">
    <X>107.113</X>
    <Y>19.958</Y>
    <Z>2033</Z>
  </point>
  <point index="3429">
    <X>69.681</X>
    <Y>61.685</Y>
    <Z>2090</Z>
  </point>
  <point index="3430">
    <X>32.653</X>
    <Y>9.230</Y>
    <Z>2213</Z>
  </point>
  <point index="3431">
    <X>19.643</X>
    <Y>74.993</Y>
    <Z>2027</Z>
  </point>
  <point index="3432">
    <X>30.068</X>
    <Y>20.606</Y>
    <Z>2106</Z>
  </point>
  <point index="3433">
    <X>105.426</X>
    <Y>40.462</Y>
    <Z>2173</Z>
  </point>
  <point index="3434">
    <X>71.354</X>
    <Y>28.195</Y>
    <Z>2159</Z>
  </point>
  <point index="3435">
    <X>113.735</X>
    <Y>69.678</Y>
    <Z>2258</Z>
  </point>
  <point index="3436">
    <X>103.513</X>
    <Y>70.040</Y>
    <Z>2268</Z>
  </point>
  <point index="3437">
    <X>24.278</X>
    <Y>46.237</Y>
    <Z>2269</Z>
  </point>
  <point index="3438">
    <X>65.118</X>
    <Y>10.822</Y>
    <Z>2199</Z>
  </point>
  <point index="3439">
    <X>34.962</X>
    <Y>21.714</Y>
    <Z>2290</Z>
  </point>
  <point index="3440">
    <X>112.083</X>
    <Y>73.129</Y>
    <Z>2190</Z>
  </point>
  <point index="3441">
    <X>29.126</X>
    <Y>13.156</Y>
    <Z>2067</Z>
  </point>
  <point index="3442">
    <X>50.163</X>
    <Y>24.342</Y>
    <Z>2169</Z>
  </point>
  <point index="3443">
    <X>114.169</X>
    <Y>12.295</Y>
    <Z>2276</Z>
  </point>
  <point index="3444">
    <X>15.345</X>
    <Y>54.147</Y>
    <Z>2205</Z>
  </point>
  <point index="3445">
    <X>105.636</X>
    <Y>76.664</Y>
    <Z>2156</Z>
  </point>
  <point index="3446">
    <X>67.865</X>
    <Y>56.752</Y>
    <Z>2014</Z>
  </point>
  <point index="3447">
    <X>113.966</X>
    <Y>52.811</Y>
    <Z>2268</Z>
  </point>
  <point index="3448">
    <X>37.975</X>
    <Y>24.823</Y>
    <Z>2154</Z>
  </point>
  <point index="3449">
    <X>19.302</X>
    <Y>22.759</Y>
    <Z>2041</Z>
  </point>
  <point index="3450">
    <X>106.858</X>
    <Y>75.626</Y>
    <Z>2055</Z>
  </point>
  <point index="3451">
    <X>110.361</X>
    <Y>33.965</Y>
    <Z>2118</Z>
  </point>
  <point index="3452">
    <X>61.454</X>
    <Y>51.473</Y>
    <Z>2097</Z>
  </point>
  <point index="3453">
    <X>57.248</X>
    <Y>65.135</Y>
    <Z>2126</Z>
  </point>
  <point index="3454">
    <X>107.921</X>
    <Y>35.826</Y>
    <Z>2017</Z>
  </point>
  <point index="3455">
    <X>34.789</X>
    <Y>12.762</Y>
    <Z>2298</Z>
  </point>
  <point index="3456">
    <X>20.226</X>
    <Y>36.506</Y>
    <Z>2002</Z>
  </point>
  <point index="3457">
    <X>70.357</X>
    <Y>13.809</Y>
    <Z>2118</Z>
  </point>
  <point index="3458">
    <X>65.152</X>
    <Y>48.343</Y>
    <Z>2196</Z>
  </point>
  <point index="3459">
    <X>14.507</X>
    <Y>62.760</Y>
    <Z>2240</Z>
  </point>
  <point index="3460">
    <X>60.626</X>
    <Y>49.364</Y>
    <Z>2028</Z>
  </point>
  <point index="3461">
    <X>99.984</X>
    <Y>75.421</Y>
    <Z>2012</Z>
  </point>
  <point index="3462">
    <X>78.084</X>
    <Y>23.904</Y>
    <Z>2149</Z>
  </point>
  <point index="3463">
    <X>29.919</X>
    <Y>9.488</Y>
    <Z>2100</Z>
  </point>
  <point index="3464">
    <X>97.742</X>
    <Y>57.444</Y>
    <Z>2106</Z>
  </point>
  <point index="3465">
    <X>49.913</X>
    <Y>57.142</Y>
    <Z>2158</Z>
  </point>
  <point index="3466">
    <X>30.736</X>
    <Y>10.851</Y>
    <Z>2134</Z>
  </point>
  <point index="3467">
    <X>31.849</X>
    <Y>54.310</Y>
    <Z>2180</Z>
  </point>
  <point index="3468">
    <X>63.899</X>
    <Y>6.310</Y>
    <Z>2300</Z>
  </point>
  <point index="3469">
    <X>93.307</X>
    <Y>23.161</Y>
    <Z>2290</Z>
  </point>
  <point index="3470">
    <X>14.577</X>
    <Y>25.914</Y>
    <Z>2237</Z>
  </point>
  <point index="3471">
    <X>17.911</X>
    <Y>53.718</Y>
    <Z>2099</Z>
  </point>
  <point index="3472">
    <X>20.343</X>
    <Y>68.212</Y>
    <Z>2005</Z>
  </point>
  <point index="3473">
    <X>59.528</X>
    <Y>12.235</Y>
    <Z>2031</Z>
  </point>
  <point index="3474">
    <X>58.219</X>
    <Y>31.653</Y>
    <Z>2086</Z>
  </point>
  <point index="3475">
    <X>97.026</X>
    <Y>66.888</Y>
    <Z>2135</Z>
  </point>
  <point index="3476">
    <X>66.315</X>
    <Y>9.116</Y>
    <Z>2100</Z>
  </point>
  <point index="3477">
    <X>105.300</X>
    <Y>7.944</Y>
    <Z>2184</Z>
  </point>
  <point index="3478">
    <X>29.574</X>
    <Y>16.913</Y>
    <Z>2085</Z>
  </point>
  <point index="3479">
    <X>98.601</X>
    <Y>11.469</Y>
    <Z>2070</Z>
  </point>
  <point index="3480">
    <X>102.166</X>
    <Y>78.161</Y>
    <Z>2156</Z>
  </point>
  <point index="3481">
    <X>53.823</X>
    <Y>37.837</Y>
    <Z>2268</Z>
  </point>
  <point index="3482">
    <X>55.473</X>
    <Y>71.851</Y>
    <Z>2200</Z>
  </point>
  <point index="3483">
    <X>22.411</X>
    <Y>16.651</Y>
    <Z>2176</Z>
  </point>
  <point index="3484">
    <X>73.861</X>
    <Y>61.574</Y>
    <Z>2263</Z>
  </point>
  <point index="3485">
    <X>93.453</X>
    <Y>48.844</Y>
    <Z>2284</Z>
  </point>
  <point index="3486">
    <X>53.511</X>
    <Y>20.357</Y>
    <Z>2281</Z>
  </point>
  <point index="3487">
    <X>17.701</X>
    <Y>39.296</Y>
    <Z>2107</Z>
  </point>
  <point index="3488">
    <X>97.145</X>
    <Y>58.279</Y>
    <Z>2130</Z>
  </point>
  <point index="3489">
    <X>105.872</X>
    <Y>8.759</Y>
    <Z>2136</Z>
  </point>
  <point index="3490">
    <X>33.524</X>
    <Y>35.657</Y>
    <Z>2249</Z>
  </point>
  <point index="3491">
    <X>64.239</X>
    <Y>59.321</Y>
    <Z>2272</Z>
  </point>
  <point index="3492">
    <X>62.938</X>
    <Y>22.021</Y>
    <Z>2220</Z>
  </point>
  <point index="3493">
    <X>49.369</X>
    <Y>61.308</Y>
    <Z>2134</Z>
  </point>
  <point index="3494">
    <X>94.287</X>
    <Y>54.462</Y>
    <Z>2249</Z>
  </point>
  <point index="3495">
    <X>62.640</X>
    <Y>63.991</Y>
    <Z>2195</Z>
  </point>
  <point index="3496">
    <X>13.749</X>
    <Y>23.462</Y>
    <Z>2271</Z>
  </point>
  <point index="3497">
    <X>63.721</X>
    <Y>57.877</Y>
    <Z>2285</Z>
  </point>
  <point index="3498">
    <X>69.491</X>
    <Y>68.237</Y>
    <Z>2082</Z>
  </point>
  <point index="3499">
    <X>31.163</X>
    <Y>24.732</Y>
    <Z>2151</Z>
  </point>
  <point index="3500">
    <X>32.098</X>
    <Y>46.872</Y>
    <Z>2190</Z>
  </point>
  <point index="3501">
    <X>60.629</X>
    <Y>32.839</Y>
    <Z>2029</Z>
  </point>
  <point index="3502">
    <X>57.045</X>
    <Y>29.309</Y>
    <Z>2134</Z>
  </point>
  <point index="3503">
    <X>78.993</X>
    <Y>55.825</Y>
    <Z>2108</Z>
  </point>
  <point index="3504">
    <X>99.720</X>
    <Y>7.543</Y>
    <Z>2023</Z>
  </point>
  <point index="3505">
    <X>77.480</X>
    <Y>64.195</Y>
    <Z>2176</Z>
  </point>
  <point index="3506">
    <X>76.622</X>
    <Y>70.553</Y>
    <Z>2215</Z>
  </point>
  <point index="3507">
    <X>106.126</X>
    <Y>66.112</Y>
    <Z>2115</Z>
  </point>
  <point index="3508">
    <X>64.583</X>
    <Y>27.615</Y>
    <Z>2243</Z>
  </point>
  <point index="3509">
    <X>63.171</X>
    <Y>45.683</Y>
    <Z>2239</Z>
  </point>
  <point index="3510">
    <X>18.087</X>
    <Y>49.217</Y>
    <Z>2091</Z>
  </point>
  <point index="3511">
    <X>9.373</X>
    <Y>62.812</Y>
    <Z>2134</Z>
  </point>
  <point index="3512">
    <X>68.528</X>
    <Y>30.099</Y>
    <Z>2042</Z>
  </point>
  <point index="3513">
    <X>115.261</X>
    <Y>66.223</Y>
    <Z>2277</Z>
  </point>
  <point index="3514">
    <X>68.403</X>
    <Y>69.694</Y>
    <Z>2037</Z>
  </point>
  <point index="3515">
    <X>78.100</X>
    <Y>13.899</Y>
    <Z>2148</Z>
  </point>
  <point index="3516">
    <X>14.056</X>
    <Y>24.037</Y>
    <Z>2259</Z>
  </point>
  <point index="3517">
    <X>17.326</X>
    <Y>18.685</Y>
    <Z>2123</Z>
  </point>
  <point index="3518">
    <X>48.161</X>
    <Y>56.491</Y>
    <Z>2079</Z>
  </point>
  <point index="3519">
    <X>65.986</X>
    <Y>70.498</Y>
    <Z>2127</Z>
  </point>
  <point index="3520">
    <X>98.285</X>
    <Y>64.817</Y>
    <Z>2083</Z>
  </point>
  <point index="3521">
    <X>95.128</X>
    <Y>47.903</Y>
    <Z>2214</Z>
  </point>
  <point index="3522">
    <X>20.129</X>
    <Y>51.163</Y>
    <Z>2006</Z>
  </point>
  <point index="3523">
    <X>67.601</X>
    <Y>78.011</Y>
    <Z>2004</Z>
  </point>
  <point index="3524">
    <X>60.590</X>
    <Y>30.612</Y>
    <Z>2025</Z>
  </point>
  <point index="3525">
    <X>52.638</X>
    <Y>32.588</Y>
    <Z>2281</Z>
  </point>
  <point index="3526">
    <X>20.093</X>
    <Y>36.074</Y>
    <Z>2008</Z>
  </point>
  <point index="3527">
    <X>62.386</X>
    <Y>57.466</Y>
    <Z>2174</Z>
  </point>
  <point index="3528">
    <X>79.874</X>
    <Y>25.197</Y>
    <Z>2068</Z>
  </point>
  <point index="3529">
    <X>38.396</X>
    <Y>56.307</Y>
    <Z>2135</Z>
  </point>
  <point index="3530">
    <X>117.140</X>
    <Y>27.609</Y>
    <Z>2192</Z>
  </point>
  <point index="3531">
    <X>49.717</X>
    <Y>18.745</Y>
    <Z>2149</Z>
  </point>
  <point index="3532">
    <X>79.273</X>
    <Y>27.747</Y>
    <Z>2096</Z>
  </point>
  <point index="3533">
    <X>101.549</X>
    <Y>19.573</Y>
    <Z>2105</Z>
  </point>
  <point index="3534">
    <X>10.556</X>
    <Y>14.723</Y>
    <Z>2187</Z>
  </point>
  <point index="3535">
    <X>66.982</X>
    <Y>28.685</Y>
    <Z>2044</Z>
  </point>
  <point index="3536">
    <X>119.579</X>
    <Y>25.427</Y>
    <Z>2082</Z>
  </point>
  <point index="3537">
    <X>19.600</X>
    <Y>14.002</Y>
    <Z>2028</Z>
  </point>
  <point index="3538">
    <X>70.297</X>
    <Y>54.995</Y>
    <Z>2115</Z>
  </point>
  <point index="3539">
    <X>52.106</X>
    <Y>18.711</Y>
    <Z>2257</Z>
  </point>
  <point index="3540">
    <X>66.964</X>
    <Y>33.248</Y>
    <Z>2046</Z>
  </point>
  <point index="3541">
    <X>48.737</X>
    <Y>54.997</Y>
    <Z>2105</Z>
  </point>
  <point index="3542">
    <X>55.521</X>
    <Y>33.018</Y>
    <Z>2198</Z>
  </point>
  <point index="3543">
    <X>76.912</X>
    <Y>61.489</Y>
    <Z>2202</Z>
  </point>
  <point index="3544">
    <X>10.861</X>
    <Y>50.662</Y>
    <Z>2201</Z>
  </point>
  <point index="3545">
    <X>93.584</X>
    <Y>22.812</Y>
    <Z>2278</Z>
  </point>
  <point index="3546">
    <X>87.431</X>
    <Y>27.070</Y>
    <Z>2046</Z>
  </point>
  <point index="3547">
    <X>15.616</X>
    <Y>50.001</Y>
    <Z>2194</Z>
  </point>
  <point index="3548">
    <X>24.028</X>
    <Y>24.324</Y>
    <Z>2289</Z>
  </point>
  <point index="3549">
    <X>118.329</X>
    <Y>69.195</Y>
    <Z>2138</Z>
  </point>
  <point index="3550">
    <X>22.016</X>
    <Y>12.790</Y>
    <Z>2144</Z>
  </point>
  <point index="3551">
    <X>54.840</X>
    <Y>20.949</Y>
    <Z>2226</Z>
  </point>
  <point index="3552">
    <X>32.093</X>
    <Y>21.948</Y>
    <Z>2190</Z>
  </point>
  <point index="3553">
    <X>112.024</X>
    <Y>55.965</Y>
    <Z>2187</Z>
  </point>
  <point index="3554">
    <X>36.103</X>
    <Y>35.249</Y>
    <Z>2239</Z>
  </point>
  <point index="3555">
    <X>67.888</X>
    <Y>63.452</Y>
    <Z>2015</Z>
  </point>
  <point index="3556">
    <X>116.183</X>
    <Y>15.527</Y>
    <Z>2235</Z>
  </point>
  <point index="3557">
    <X>102.606</X>
    <Y>58.373</Y>
    <Z>2193</Z>
  </point>
  <point index="3558">
    <X>63.415</X>
    <Y>65.021</Y>
    <Z>2260</Z>
  </point>
  <point index="3559">
    <X>103.488</X>
    <Y>68.837</Y>
    <Z>2266</Z>
  </point>
  <point index="3560">
    <X>53.058</X>
    <Y>10.443</Y>
    <Z>2300</Z>
  </point>
  <point index="3561">
    <X>20.231</X>
    <Y>53.641</Y>
    <Z>2002</Z>
  </point>
  <point index="3562">
    <X>100.526</X>
    <Y>37.392</Y>
    <Z>2020</Z>
  </point>
  <point index="3563">
    <X>97.842</X>
    <Y>39.204</Y>
    <Z>2101</Z>
  </point>
  <point index="3564">
    <X>32.345</X>
    <Y>56.785</Y>
    <Z>2200</Z>
  </point>
  <point index="3565">
    <X>112.645</X>
    <Y>18.736</Y>
    <Z>2213</Z>
  </point>
  <point index="3566">
    <X>34.034</X>
    <Y>60.640</Y>
    <Z>2271</Z>
  </point>
  <point index="3567">
    <X>111.596</X>
    <Y>53.149</Y>
    <Z>2169</Z>
  </point>
  <point index="3568">
    <X>22.971</X>
    <Y>54.024</Y>
    <Z>2223</Z>
  </point>
  <point index="3569">
    <X>53.467</X>
    <Y>49.053</Y>
    <Z>2283</Z>
  </point>
  <point index="3570">
    <X>19.410</X>
    <Y>20.526</Y>
    <Z>2036</Z>
  </point>
  <point index="3571">
    <X>79.000</X>
    <Y>61.558</Y>
    <Z>2108</Z>
  </point>
  <point index="3572">
    <X>106.873</X>
    <Y>61.415</Y>
    <Z>2053</Z>
  </point>
  <point index="3573">
    <X>66.293</X>
    <Y>40.252</Y>
    <Z>2101</Z>
  </point>
  <point index="3574">
    <X>55.186</X>
    <Y>60.070</Y>
    <Z>2212</Z>
  </point>
  <point index="3575">
    <X>25.590</X>
    <Y>38.967</Y>
    <Z>2160</Z>
  </point>
  <point index="3576">
    <X>59.126</X>
    <Y>12.263</Y>
    <Z>2048</Z>
  </point>
  <point index="3577">
    <X>70.428</X>
    <Y>48.178</Y>
    <Z>2121</Z>
  </point>
  <point index="3578">
    <X>113.157</X>
    <Y>68.324</Y>
    <Z>2234</Z>
  </point>
  <point index="3579">
    <X>36.070</X>
    <Y>30.646</Y>
    <Z>2240</Z>
  </point>
  <point index="3580">
    <X>109.848</X>
    <Y>27.914</Y>
    <Z>2097</Z>
  </point>
  <point index="3581">
    <X>105.777</X>
    <Y>19.634</Y>
    <Z>2144</Z>
  </point>
  <point index="3582">
    <X>12.819</X>
    <Y>17.490</Y>
    <Z>2289</Z>
  </point>
  <point index="3583">
    <X>60.861</X>
    <Y>32.041</Y>
    <Z>2048</Z>
  </point>
  <point index="3584">
    <X>112.332</X>
    <Y>50.301</Y>
    <Z>2200</Z>
  </point>
  <point index="3585">
    <X>28.237</X>
    <Y>49.162</Y>
    <Z>2030</Z>
  </point>
  <point index="3586">
    <X>39.790</X>
    <Y>65.520</Y>
    <Z>2072</Z>
  </point>
  <point index="3587">
    <X>101.519</X>
    <Y>7.234</Y>
    <Z>2102</Z>
  </point>
  <point index="3588">
    <X>78.739</X>
    <Y>21.687</Y>
    <Z>2120</Z>
  </point>
  <point index="3589">
    <X>99.849</X>
    <Y>57.968</Y>
    <Z>2018</Z>
  </point>
  <point index="3590">
    <X>60.029</X>
    <Y>62.686</Y>
    <Z>2011</Z>
  </point>
  <point index="3591">
    <X>66.393</X>
    <Y>68.118</Y>
    <Z>2093</Z>
  </point>
  <point index="3592">
    <X>14.891</X>
    <Y>66.157</Y>
    <Z>2224</Z>
  </point>
  <point index="3593">
    <X>13.586</X>
    <Y>66.956</Y>
    <Z>2278</Z>
  </point>
  <point index="3594">
    <X>26.140</X>
    <Y>60.855</Y>
    <Z>2114</Z>
  </point>
  <point index="3595">
    <X>28.325</X>
    <Y>33.715</Y>
    <Z>2034</Z>
  </point>
  <point index="3596">
    <X>73.223</X>
    <Y>35.446</Y>
    <Z>2237</Z>
  </point>
  <point index="3597">
    <X>28.253</X>
    <Y>7.396</Y>
    <Z>2031</Z>
  </point>
  <point index="3598">
    <X>58.813</X>
    <Y>65.344</Y>
    <Z>2061</Z>
  </point>
  <point index="3599">
    <X>18.240</X>
    <Y>35.561</Y>
    <Z>2085</Z>
  </point>
  <point index="3600">
    <X>103.319</X>
    <Y>23.552</Y>
    <Z>2252</Z>
  </point>
  <point index="3601">
    <X>55.923</X>
    <Y>65.691</Y>
    <Z>2181</Z>
  </point>
  <point index="3602">
    <X>80.964</X>
    <Y>59.274</Y>
    <Z>2019</Z>
  </point>
  <point index="3603">
    <X>30.576</X>
    <Y>68.520</Y>
    <Z>2127</Z>
  </point>
  <point index="3604">
    <X>10.518</X>
    <Y>52.459</Y>
    <Z>2185</Z>
  </point>
  <point index="3605">
    <X>91.901</X>
    <Y>29.396</Y>
    <Z>2248</Z>
  </point>
  <point index="3606">
    <X>94.321</X>
    <Y>60.674</Y>
    <Z>2248</Z>
  </point>
  <point index="3607">
    <X>58.305</X>
    <Y>64.722</Y>
    <Z>2082</Z>
  </point>
  <point index="3608">
    <X>38.804</X>
    <Y>30.158</Y>
    <Z>2117</Z>
  </point>
  <point index="3609">
    <X>58.913</X>
    <Y>68.251</Y>
    <Z>2057</Z>
  </point>
  <point index="3610">
    <X>65.544</X>
    <Y>58.687</Y>
    <Z>2164</Z>
  </point>
  <point index="3611">
    <X>102.056</X>
    <Y>8.341</Y>
    <Z>2147</Z>
  </point>
  <point index="3612">
    <X>90.016</X>
    <Y>27.198</Y>
    <Z>2163</Z>
  </point>
  <point index="3613">
    <X>55.553</X>
    <Y>75.503</Y>
    <Z>2196</Z>
  </point>
  <point index="3614">
    <X>103.917</X>
    <Y>78.869</Y>
    <Z>2299</Z>
  </point>
  <point index="3615">
    <X>66.247</X>
    <Y>9.269</Y>
    <Z>2105</Z>
  </point>
  <point index="3616">
    <X>58.551</X>
    <Y>62.062</Y>
    <Z>2072</Z>
  </point>
  <point index="3617">
    <X>17.038</X>
    <Y>21.328</Y>
    <Z>2135</Z>
  </point>
  <point index="3618">
    <X>117.441</X>
    <Y>63.408</Y>
    <Z>2178</Z>
  </point>
  <point index="3619">
    <X>21.653</X>
    <Y>68.416</Y>
    <Z>2114</Z>
  </point>
  <point index="3620">
    <X>97.381</X>
    <Y>66.347</Y>
    <Z>2121</Z>
  </point>
  <point index="3621">
    <X>96.652</X>
    <Y>70.514</Y>
    <Z>2151</Z>
  </point>
  <point index="3622">
    <X>96.786</X>
    <Y>39.127</Y>
    <Z>2145</Z>
  </point>
  <point index="3623">
    <X>60.921</X>
    <Y>14.040</Y>
    <Z>2053</Z>
  </point>
  <point index="3624">
    <X>65.876</X>
    <Y>56.402</Y>
    <Z>2136</Z>
  </point>
  <point index="3625">
    <X>117.089</X>
    <Y>23.012</Y>
    <Z>2194</Z>
  </point>
  <point index="3626">
    <X>99.935</X>
    <Y>23.881</Y>
    <Z>2014</Z>
  </point>
  <point index="3627">
    <X>75.008</X>
    <Y>10.989</Y>
    <Z>2288</Z>
  </point>
  <point index="3628">
    <X>62.797</X>
    <Y>38.065</Y>
    <Z>2208</Z>
  </point>
  <point index="3629">
    <X>105.713</X>
    <Y>7.393</Y>
    <Z>2150</Z>
  </point>
  <point index="3630">
    <X>77.037</X>
    <Y>23.082</Y>
    <Z>2196</Z>
  </point>
  <point index="3631">
    <X>20.478</X>
    <Y>45.718</Y>
    <Z>2016</Z>
  </point>
  <point index="3632">
    <X>63.506</X>
    <Y>14.378</Y>
    <Z>2267</Z>
  </point>
  <point index="3633">
    <X>115.796</X>
    <Y>22.876</Y>
    <Z>2252</Z>
  </point>
  <point index="3634">
    <X>37.406</X>
    <Y>31.084</Y>
    <Z>2180</Z>
  </point>
  <point index="3635">
    <X>73.365</X>
    <Y>58.568</Y>
    <Z>2243</Z>
  </point>
  <point index="3636">
    <X>16.531</X>
    <Y>10.257</Y>
    <Z>2156</Z>
  </point>
  <point index="3637">
    <X>21.003</X>
    <Y>67.084</Y>
    <Z>2060</Z>
  </point>
  <point index="3638">
    <X>18.331</X>
    <Y>68.068</Y>
    <Z>2081</Z>
  </point>
  <point index="3639">
    <X>66.142</X>
    <Y>49.638</Y>
    <Z>2114</Z>
  </point>
  <point index="3640">
    <X>53.876</X>
    <Y>27.461</Y>
    <Z>2266</Z>
  </point>
  <point index="3641">
    <X>10.897</X>
    <Y>35.232</Y>
    <Z>2202</Z>
  </point>
  <point index="3642">
    <X>104.144</X>
    <Y>27.404</Y>
    <Z>2280</Z>
  </point>
  <point index="3643">
    <X>108.017</X>
    <Y>25.668</Y>
    <Z>2021</Z>
  </point>
  <point index="3644">
    <X>108.787</X>
    <Y>12.266</Y>
    <Z>2053</Z>
  </point>
  <point index="3645">
    <X>28.668</X>
    <Y>17.261</Y>
    <Z>2048</Z>
  </point>
  <point index="3646">
    <X>100.765</X>
    <Y>44.808</Y>
    <Z>2040</Z>
  </point>
  <point index="3647">
    <X>93.866</X>
    <Y>59.122</Y>
    <Z>2266</Z>
  </point>
  <point index="3648">
    <X>49.309</X>
    <Y>15.827</Y>
    <Z>2131</Z>
  </point>
  <point index="3649">
    <X>91.533</X>
    <Y>60.467</Y>
    <Z>2231</Z>
  </point>
  <point index="3650">
    <X>61.028</X>
    <Y>17.272</Y>
    <Z>2062</Z>
  </point>
  <point index="3651">
    <X>96.901</X>
    <Y>39.480</Y>
    <Z>2140</Z>
  </point>
  <point index="3652">
    <X>103.954</X>
    <Y>10.094</Y>
    <Z>2296</Z>
  </point>
  <point index="3653">
    <X>90.582</X>
    <Y>70.212</Y>
    <Z>2188</Z>
  </point>
  <point index="3654">
    <X>22.270</X>
    <Y>30.111</Y>
    <Z>2165</Z>
  </point>
  <point index="3655">
    <X>67.724</X>
    <Y>66.730</Y>
    <Z>2009</Z>
  </point>
  <point index="3656">
    <X>115.644</X>
    <Y>60.927</Y>
    <Z>2259</Z>
  </point>
  <point index="3657">
    <X>14.865</X>
    <Y>65.572</Y>
    <Z>2225</Z>
  </point>
  <point index="3658">
    <X>26.956</X>
    <Y>34.771</Y>
    <Z>2046</Z>
  </point>
  <point index="3659">
    <X>116.322</X>
    <Y>66.302</Y>
    <Z>2229</Z>
  </point>
  <point index="3660">
    <X>93.766</X>
    <Y>48.088</Y>
    <Z>2271</Z>
  </point>
  <point index="3661">
    <X>12.243</X>
    <Y>16.980</Y>
    <Z>2263</Z>
  </point>
  <point index="3662">
    <X>102.493</X>
    <Y>60.078</Y>
    <Z>2183</Z>
  </point>
  <point index="3663">
    <X>111.408</X>
    <Y>29.435</Y>
    <Z>2162</Z>
  </point>
  <point index="3664">
    <X>106.627</X>
    <Y>75.145</Y>
    <Z>2074</Z>
  </point>
  <point index="3665">
    <X>114.857</X>
    <Y>15.455</Y>
    <Z>2295</Z>
  </point>
  <point index="3666">
    <X>104.019</X>
    <Y>9.913</Y>
    <Z>2290</Z>
  </point>
  <point index="3667">
    <X>54.260</X>
    <Y>17.252</Y>
    <Z>2250</Z>
  </point>
  <point index="3668">
    <X>100.545</X>
    <Y>35.580</Y>
    <Z>2022</Z>
  </point>
  <point index="3669">
    <X>49.595</X>
    <Y>61.060</Y>
    <Z>2144</Z>
  </point>
  <point index="3670">
    <X>22.634</X>
    <Y>67.050</Y>
    <Z>2195</Z>
  </point>
  <point index="3671">
    <X>8.766</X>
    <Y>57.607</Y>
    <Z>2106</Z>
  </point>
  <point index="3672">
    <X>115.965</X>
    <Y>52.045</Y>
    <Z>2245</Z>
  </point>
  <point index="3673">
    <X>110.785</X>
    <Y>36.539</Y>
    <Z>2136</Z>
  </point>
  <point index="3674">
    <X>119.893</X>
    <Y>24.334</Y>
    <Z>2068</Z>
  </point>
  <point index="3675">
    <X>39.070</X>
    <Y>32.002</Y>
    <Z>2105</Z>
  </point>
  <point index="3676">
    <X>107.947</X>
    <Y>13.518</Y>
    <Z>2018</Z>
  </point>
  <point index="3677">
    <X>60.055</X>
    <Y>60.178</Y>
    <Z>2010</Z>
  </point>
  <point index="3678">
    <X>115.744</X>
    <Y>26.618</Y>
    <Z>2255</Z>
  </point>
  <point index="3679">
    <X>38.319</X>
    <Y>18.583</Y>
    <Z>2139</Z>
  </point>
  <point index="3680">
    <X>14.535</X>
    <Y>57.728</Y>
    <Z>2239</Z>
  </point>
  <point index="3681">
    <X>59.019</X>
    <Y>26.605</Y>
    <Z>2053</Z>
  </point>
  <point index="3682">
    <X>30.365</X>
    <Y>58.911</Y>
    <Z>2118</Z>
  </point>
  <point index="3683">
    <X>11.421</X>
    <Y>23.815</Y>
    <Z>2226</Z>
  </point>
  <point index="3684">
    <X>38.966</X>
    <Y>31.370</Y>
    <Z>2109</Z>
  </point>
  <point index="3685">
    <X>32.943</X>
    <Y>12.158</Y>
    <Z>2225</Z>
  </point>
  <point index="3686">
    <X>59.969</X>
    <Y>24.661</Y>
    <Z>2013</Z>
  </point>
  <point index="3687">
    <X>60.222</X>
    <Y>10.637</Y>
    <Z>2003</Z>
  </point>
  <point index="3688">
    <X>46.707</X>
    <Y>62.394</Y>
    <Z>2013</Z>
  </point>
  <point index="3689">
    <X>69.530</X>
    <Y>28.169</Y>
    <Z>2084</Z>
  </point>
  <point index="3690">
    <X>98.286</X>
    <Y>60.563</Y>
    <Z>2083</Z>
  </point>
  <point index="3691">
    <X>93.282</X>
    <Y>65.934</Y>
    <Z>2291</Z>
  </point>
  <point index="3692">
    <X>77.527</X>
    <Y>61.065</Y>
    <Z>2174</Z>
  </point>
  <point index="3693">
    <X>87.952</X>
    <Y>59.268</Y>
    <Z>2070</Z>
  </point>
  <point index="3694">
    <X>24.677</X>
    <Y>30.977</Y>
    <Z>2236</Z>
  </point>
  <point index="3695">
    <X>89.473</X>
    <Y>65.980</Y>
    <Z>2138</Z>
  </point>
  <point index="3696">
    <X>118.644</X>
    <Y>70.053</Y>
    <Z>2124</Z>
  </point>
  <point index="3697">
    <X>72.070</X>
    <Y>15.425</Y>
    <Z>2189</Z>
  </point>
  <point index="3698">
    <X>54.735</X>
    <Y>23.560</Y>
    <Z>2230</Z>
  </point>
  <point index="3699">
    <X>109.203</X>
    <Y>63.589</Y>
    <Z>2070</Z>
  </point>
  <point index="3700">
    <X>70.183</X>
    <Y>54.358</Y>
    <Z>2111</Z>
  </point>
  <point index="3701">
    <X>99.637</X>
    <Y>70.047</Y>
    <Z>2027</Z>
  </point>
  <point index="3702">
    <X>112.822</X>
    <Y>29.412</Y>
    <Z>2220</Z>
  </point>
  <point index="3703">
    <X>28.207</X>
    <Y>66.187</Y>
    <Z>2029</Z>
  </point>
  <point index="3704">
    <X>63.522</X>
    <Y>8.452</Y>
    <Z>2269</Z>
  </point>
  <point index="3705">
    <X>69.394</X>
    <Y>63.650</Y>
    <Z>2078</Z>
  </point>
  <point index="3706">
    <X>74.026</X>
    <Y>32.796</Y>
    <Z>2270</Z>
  </point>
  <point index="3707">
    <X>63.685</X>
    <Y>78.632</Y>
    <Z>2282</Z>
  </point>
  <point index="3708">
    <X>71.893</X>
    <Y>57.066</Y>
    <Z>2182</Z>
  </point>
  <point index="3709">
    <X>104.941</X>
    <Y>17.157</Y>
    <Z>2214</Z>
  </point>
  <point index="3710">
    <X>25.172</X>
    <Y>57.418</Y>
    <Z>2194</Z>
  </point>
  <point index="3711">
    <X>51.184</X>
    <Y>35.496</Y>
    <Z>2215</Z>
  </point>
  <point index="3712">
    <X>50.787</X>
    <Y>65.770</Y>
    <Z>2198</Z>
  </point>
  <point index="3713">
    <X>102.254</X>
    <Y>29.449</Y>
    <Z>2163</Z>
  </point>
  <point index="3714">
    <X>11.493</X>
    <Y>57.878</Y>
    <Z>2229</Z>
  </point>
  <point index="3715">
    <X>59.438</X>
    <Y>61.776</Y>
    <Z>2035</Z>
  </point>
  <point index="3716">
    <X>115.576</X>
    <Y>50.132</Y>
    <Z>2262</Z>
  </point>
  <point index="3717">
    <X>23.846</X>
    <Y>32.199</Y>
    <Z>2295</Z>
  </point>
  <point index="3718">
    <X>40.180</X>
    <Y>56.050</Y>
    <Z>2055</Z>
  </point>
  <point index="3719">
    <X>65.590</X>
    <Y>70.845</Y>
    <Z>2160</Z>
  </point>
  <point index="3720">
    <X>117.875</X>
    <Y>24.159</Y>
    <Z>2159</Z>
  </point>
  <point index="3721">
    <X>35.185</X>
    <Y>27.154</Y>
    <Z>2280</Z>
  </point>
  <point index="3722">
    <X>109.515</X>
    <Y>12.489</Y>
    <Z>2083</Z>
  </point>
  <point index="3723">
    <X>112.419</X>
    <Y>69.572</Y>
    <Z>2204</Z>
  </point>
  <point index="3724">
    <X>63.898</X>
    <Y>21.368</Y>
    <Z>2300</Z>
  </point>
  <point index="3725">
    <X>62.530</X>
    <Y>60.826</Y>
    <Z>2186</Z>
  </point>
  <point index="3726">
    <X>116.727</X>
    <Y>30.197</Y>
    <Z>2210</Z>
  </point>
  <point index="3727">
    <X>19.280</X>
    <Y>26.913</Y>
    <Z>2042</Z>
  </point>
  <point index="3728">
    <X>52.222</X>
    <Y>64.372</Y>
    <Z>2262</Z>
  </point>
  <point index="3729">
    <X>24.745</X>
    <Y>46.503</Y>
    <Z>2230</Z>
  </point>
  <point index="3730">
    <X>66.958</X>
    <Y>54.948</Y>
    <Z>2046</Z>
  </point>
  <point index="3731">
    <X>97.173</X>
    <Y>29.854</Y>
    <Z>2129</Z>
  </point>
  <point index="3732">
    <X>68.740</X>
    <Y>68.082</Y>
    <Z>2051</Z>
  </point>
  <point index="3733">
    <X>72.401</X>
    <Y>15.134</Y>
    <Z>2203</Z>
  </point>
  <point index="3734">
    <X>115.224</X>
    <Y>61.414</Y>
    <Z>2278</Z>
  </point>
  <point index="3735">
    <X>79.627</X>
    <Y>61.834</Y>
    <Z>2080</Z>
  </point>
  <point index="3736">
    <X>100.634</X>
    <Y>44.826</Y>
    <Z>2029</Z>
  </point>
  <point index="3737">
    <X>105.659</X>
    <Y>11.200</Y>
    <Z>2154</Z>
  </point>
  <point index="3738">
    <X>60.726</X>
    <Y>72.221</Y>
    <Z>2037</Z>
  </point>
  <point index="3739">
    <X>59.299</X>
    <Y>63.127</Y>
    <Z>2041</Z>
  </point>
  <point index="3740">
    <X>14.861</X>
    <Y>31.204</Y>
    <Z>2225</Z>
  </point>
  <point index="3741">
    <X>63.371</X>
    <Y>68.380</Y>
    <Z>2256</Z>
  </point>
  <point index="3742">
    <X>25.797</X>
    <Y>18.168</Y>
    <Z>2143</Z>
  </point>
  <point index="3743">
    <X>36.985</X>
    <Y>57.689</Y>
    <Z>2199</Z>
  </point>
  <point index="3744">
    <X>54.833</X>
    <Y>57.546</Y>
    <Z>2226</Z>
  </point>
  <point index="3745">
    <X>40.618</X>
    <Y>27.797</Y>
    <Z>2035</Z>
  </point>
  <point index="3746">
    <X>14.289</X>
    <Y>49.827</Y>
    <Z>2249</Z>
  </point>
  <point index="3747">
    <X>108.125</X>
    <Y>23.540</Y>
    <Z>2025</Z>
  </point>
  <point index="3748">
    <X>17.809</X>
    <Y>21.071</Y>
    <Z>2103</Z>
  </point>
  <point index="3749">
    <X>107.225</X>
    <Y>26.833</Y>
    <Z>2024</Z>
  </point>
  <point index="3750">
    <X>28.427</X>
    <Y>72.625</Y>
    <Z>2038</Z>
  </point>
  <point index="3751">
    <X>29.472</X>
    <Y>26.649</Y>
    <Z>2081</Z>
  </point>
  <point index="3752">
    <X>101.652</X>
    <Y>41.049</Y>
    <Z>2113</Z>
  </point>
  <point index="3753">
    <X>103.297</X>
    <Y>54.189</Y>
    <Z>2250</Z>
  </point>
  <point index="3754">
    <X>61.865</X>
    <Y>34.048</Y>
    <Z>2131</Z>
  </point>
  <point index="3755">
    <X>21.510</X>
    <Y>36.733</Y>
    <Z>2102</Z>
  </point>
  <point index="3756">
    <X>103.817</X>
    <Y>60.277</Y>
    <Z>2293</Z>
  </point>
  <point index="3757">
    <X>86.676</X>
    <Y>22.363</Y>
    <Z>2012</Z>
  </point>
  <point index="3758">
    <X>54.248</X>
    <Y>56.627</Y>
    <Z>2251</Z>
  </point>
  <point index="3759">
    <X>74.727</X>
    <Y>58.355</Y>
    <Z>2299</Z>
  </point>
  <point index="3760">
    <X>72.971</X>
    <Y>31.756</Y>
    <Z>2226</Z>
  </point>
  <point index="3761">
    <X>46.480</X>
    <Y>22.809</Y>
    <Z>2003</Z>
  </point>
  <point index="3762">
    <X>75.652</X>
    <Y>16.918</Y>
    <Z>2259</Z>
  </point>
  <point index="3763">
    <X>116.733</X>
    <Y>26.011</Y>
    <Z>2210</Z>
  </point>
  <point index="3764">
    <X>21.323</X>
    <Y>53.894</Y>
    <Z>2086</Z>
  </point>
  <point index="3765">
    <X>25.484</X>
    <Y>15.490</Y>
    <Z>2169</Z>
  </point>
  <point index="3766">
    <X>110.033</X>
    <Y>28.165</Y>
    <Z>2105</Z>
  </point>
  <point index="3767">
    <X>104.061</X>
    <Y>65.671</Y>
    <Z>2287</Z>
  </point>
  <point index="3768">
    <X>102.465</X>
    <Y>11.478</Y>
    <Z>2181</Z>
  </point>
  <point index="3769">
    <X>15.843</X>
    <Y>21.217</Y>
    <Z>2184</Z>
  </point>
  <point index="3770">
    <X>26.820</X>
    <Y>40.219</Y>
    <Z>2058</Z>
  </point>
  <point index="3771">
    <X>19.439</X>
    <Y>20.801</Y>
    <Z>2035</Z>
  </point>
  <point index="3772">
    <X>18.084</X>
    <Y>67.314</Y>
    <Z>2091</Z>
  </point>
  <point index="3773">
    <X>97.481</X>
    <Y>73.495</Y>
    <Z>2116</Z>
  </point>
  <point index="3774">
    <X>67.858</X>
    <Y>56.388</Y>
    <Z>2014</Z>
  </point>
  <point index="3775">
    <X>96.046</X>
    <Y>29.868</Y>
    <Z>2176</Z>
  </point>
  <point index="3776">
    <X>97.784</X>
    <Y>10.534</Y>
    <Z>2104</Z>
  </point>
  <point index="3777">
    <X>37.776</X>
    <Y>27.194</Y>
    <Z>2163</Z>
  </point>
  <point index="3778">
    <X>65.557</X>
    <Y>28.852</Y>
    <Z>2163</Z>
  </point>
  <point index="3779">
    <X>16.421</X>
    <Y>67.384</Y>
    <Z>2160</Z>
  </point>
  <point index="3780">
    <X>31.801</X>
    <Y>27.573</Y>
    <Z>2178</Z>
  </point>
  <point index="3781">
    <X>79.798</X>
    <Y>18.298</Y>
    <Z>2072</Z>
  </point>
  <point index="3782">
    <X>78.995</X>
    <Y>26.724</Y>
    <Z>2108</Z>
  </point>
  <point index="3783">
    <X>97.180</X>
    <Y>60.012</Y>
    <Z>2129</Z>
  </point>
  <point index="3784">
    <X>88.921</X>
    <Y>64.186</Y>
    <Z>2113</Z>
  </point>
  <point index="3785">
    <X>59.345</X>
    <Y>74.355</Y>
    <Z>2039</Z>
  </point>
  <point index="3786">
    <X>26.170</X>
    <Y>49.324</Y>
    <Z>2112</Z>
  </point>
  <point index="3787">
    <X>51.836</X>
    <Y>31.722</Y>
    <Z>2245</Z>
  </point>
  <point index="3788">
    <X>53.592</X>
    <Y>60.855</Y>
    <Z>2278</Z>
  </point>
  <point index="3789">
    <X>72.815</X>
    <Y>50.095</Y>
    <Z>2220</Z>
  </point>
  <point index="3790">
    <X>64.884</X>
    <Y>37.207</Y>
    <Z>2218</Z>
  </point>
  <point index="3791">
    <X>19.279</X>
    <Y>75.734</Y>
    <Z>2042</Z>
  </point>
  <point index="3792">
    <X>14.979</X>
    <Y>14.592</Y>
    <Z>2220</Z>
  </point>
  <point index="3793">
    <X>100.429</X>
    <Y>61.952</Y>
    <Z>2012</Z>
  </point>
  <point index="3794">
    <X>95.998</X>
    <Y>22.114</Y>
    <Z>2178</Z>
  </point>
  <point index="3795">
    <X>9.940</X>
    <Y>68.006</Y>
    <Z>2159</Z>
  </point>
  <point index="3796">
    <X>110.885</X>
    <Y>52.429</Y>
    <Z>2140</Z>
  </point>
  <point index="3797">
    <X>60.956</X>
    <Y>48.132</Y>
    <Z>2056</Z>
  </point>
  <point index="3798">
    <X>31.243</X>
    <Y>63.815</Y>
    <Z>2155</Z>
  </point>
  <point index="3799">
    <X>37.452</X>
    <Y>70.973</Y>
    <Z>2178</Z>
  </point>
  <point index="3800">
    <X>38.775</X>
    <Y>25.552</Y>
    <Z>2118</Z>
  </point>
  <point index="3801">
    <X>28.520</X>
    <Y>10.820</Y>
    <Z>2042</Z>
  </point>
  <point index="3802">
    <X>26.018</X>
    <Y>45.601</Y>
    <Z>2124</Z>
  </point>
  <point index="3803">
    <X>53.753</X>
    <Y>19.793</Y>
    <Z>2271</Z>
  </point>
  <point index="3804">
    <X>24.737</X>
    <Y>34.117</Y>
    <Z>2231</Z>
  </point>
  <point index="3805">
    <X>66.554</X>
    <Y>52.679</Y>
    <Z>2080</Z>
  </point>
  <point index="3806">
    <X>64.343</X>
    <Y>28.624</Y>
    <Z>2263</Z>
  </point>
  <point index="3807">
    <X>94.170</X>
    <Y>20.371</Y>
    <Z>2254</Z>
  </point>
  <point index="3808">
    <X>24.901</X>
    <Y>30.078</Y>
    <Z>2217</Z>
  </point>
  <point index="3809">
    <X>108.212</X>
    <Y>30.226</Y>
    <Z>2029</Z>
  </point>
  <point index="3810">
    <X>36.362</X>
    <Y>17.309</Y>
    <Z>2227</Z>
  </point>
  <point index="3811">
    <X>33.398</X>
    <Y>9.996</Y>
    <Z>2244</Z>
  </point>
  <point index="3812">
    <X>21.869</X>
    <Y>31.748</Y>
    <Z>2131</Z>
  </point>
  <point index="3813">
    <X>12.325</X>
    <Y>55.856</Y>
    <Z>2267</Z>
  </point>
  <point index="3814">
    <X>37.553</X>
    <Y>17.870</Y>
    <Z>2173</Z>
  </point>
  <point index="3815">
    <X>68.241</X>
    <Y>49.479</Y>
    <Z>2030</Z>
  </point>
  <point index="3816">
    <X>96.639</X>
    <Y>31.621</Y>
    <Z>2151</Z>
  </point>
  <point index="3817">
    <X>10.985</X>
    <Y>59.655</Y>
    <Z>2206</Z>
  </point>
  <point index="3818">
    <X>57.948</X>
    <Y>57.529</Y>
    <Z>2097</Z>
  </point>
  <point index="3819">
    <X>91.066</X>
    <Y>53.174</Y>
    <Z>2210</Z>
  </point>
  <point index="3820">
    <X>116.966</X>
    <Y>62.968</Y>
    <Z>2200</Z>
  </point>
  <point index="3821">
    <X>117.523</X>
    <Y>32.326</Y>
    <Z>2175</Z>
  </point>
  <point index="3822">
    <X>106.063</X>
    <Y>39.899</Y>
    <Z>2121</Z>
  </point>
  <point index="3823">
    <X>61.757</X>
    <Y>59.621</Y>
    <Z>2122</Z>
  </point>
  <point index="3824">
    <X>34.553</X>
    <Y>23.067</Y>
    <Z>2292</Z>
  </point>
  <point index="3825">
    <X>98.910</X>
    <Y>63.093</Y>
    <Z>2057</Z>
  </point>
  <point index="3826">
    <X>60.046</X>
    <Y>15.976</Y>
    <Z>2010</Z>
  </point>
  <point index="3827">
    <X>102.059</X>
    <Y>32.194</Y>
    <Z>2147</Z>
  </point>
  <point index="3828">
    <X>66.153</X>
    <Y>46.683</Y>
    <Z>2113</Z>
  </point>
  <point index="3829">
    <X>21.065</X>
    <Y>52.685</Y>
    <Z>2065</Z>
  </point>
  <point index="3830">
    <X>79.594</X>
    <Y>60.929</Y>
    <Z>2081</Z>
  </point>
  <point index="3831">
    <X>64.821</X>
    <Y>27.451</Y>
    <Z>2224</Z>
  </point>
  <point index="3832">
    <X>94.738</X>
    <Y>27.895</Y>
    <Z>2230</Z>
  </point>
  <point index="3833">
    <X>69.444</X>
    <Y>22.555</Y>
    <Z>2080</Z>
  </point>
  <point index="3834">
    <X>102.432</X>
    <Y>15.067</Y>
    <Z>2178</Z>
  </point>
  <point index="3835">
    <X>106.730</X>
    <Y>53.159</Y>
    <Z>2065</Z>
  </point>
  <point index="3836">
    <X>15.336</X>
    <Y>59.145</Y>
    <Z>2205</Z>
  </point>
  <point index="3837">
    <X>62.294</X>
    <Y>67.862</Y>
    <Z>2167</Z>
  </point>
  <point index="3838">
    <X>104.354</X>
    <Y>64.357</Y>
    <Z>2262</Z>
  </point>
  <point index="3839">
    <X>16.168</X>
    <Y>62.693</Y>
    <Z>2171</Z>
  </point>
  <point index="3840">
    <X>92.237</X>
    <Y>12.764</Y>
    <Z>2263</Z>
  </point>
  <point index="3841">
    <X>110.263</X>
    <Y>30.811</Y>
    <Z>2114</Z>
  </point>
  <point index="3842">
    <X>72.283</X>
    <Y>26.766</Y>
    <Z>2198</Z>
  </point>
  <point index="3843">
    <X>30.167</X>
    <Y>37.328</Y>
    <Z>2110</Z>
  </point>
  <point index="3844">
    <X>18.709</X>
    <Y>64.182</Y>
    <Z>2065</Z>
  </point>
  <point index="3845">
    <X>13.630</X>
    <Y>71.535</Y>
    <Z>2276</Z>
  </point>
  <point index="3846">
    <X>17.120</X>
    <Y>32.540</Y>
    <Z>2131</Z>
  </point>
  <point index="3847">
    <X>24.053</X>
    <Y>48.245</Y>
    <Z>2287</Z>
  </point>
  <point index="3848">
    <X>51.673</X>
    <Y>67.460</Y>
    <Z>2237</Z>
  </point>
  <point index="3849">
    <X>25.764</X>
    <Y>56.978</Y>
    <Z>2145</Z>
  </point>
  <point index="3850">
    <X>110.607</X>
    <Y>33.446</Y>
    <Z>2128</Z>
  </point>
  <point index="3851">
    <X>108.819</X>
    <Y>36.007</Y>
    <Z>2054</Z>
  </point>
  <point index="3852">
    <X>77.853</X>
    <Y>63.356</Y>
    <Z>2160</Z>
  </point>
  <point index="3853">
    <X>35.450</X>
    <Y>27.001</Y>
    <Z>2268</Z>
  </point>
  <point index="3854">
    <X>101.981</X>
    <Y>32.892</Y>
    <Z>2141</Z>
  </point>
  <point index="3855">
    <X>106.999</X>
    <Y>51.142</Y>
    <Z>2043</Z>
  </point>
  <point index="3856">
    <X>75.649</X>
    <Y>57.833</Y>
    <Z>2259</Z>
  </point>
  <point index="3857">
    <X>29.938</X>
    <Y>65.249</Y>
    <Z>2101</Z>
  </point>
  <point index="3858">
    <X>76.472</X>
    <Y>33.299</Y>
    <Z>2222</Z>
  </point>
  <point index="3859">
    <X>67.929</X>
    <Y>72.564</Y>
    <Z>2017</Z>
  </point>
  <point index="3860">
    <X>22.472</X>
    <Y>28.037</Y>
    <Z>2181</Z>
  </point>
  <point index="3861">
    <X>101.779</X>
    <Y>26.881</Y>
    <Z>2124</Z>
  </point>
  <point index="3862">
    <X>102.902</X>
    <Y>20.663</Y>
    <Z>2217</Z>
  </point>
  <point index="3863">
    <X>90.484</X>
    <Y>22.882</Y>
    <Z>2184</Z>
  </point>
  <point index="3864">
    <X>103.433</X>
    <Y>70.644</Y>
    <Z>2261</Z>
  </point>
  <point index="3865">
    <X>19.102</X>
    <Y>52.250</Y>
    <Z>2049</Z>
  </point>
  <point index="3866">
    <X>99.616</X>
    <Y>77.113</Y>
    <Z>2028</Z>
  </point>
  <point index="3867">
    <X>56.975</X>
    <Y>64.574</Y>
    <Z>2137</Z>
  </point>
  <point index="3868">
    <X>63.811</X>
    <Y>20.631</Y>
    <Z>2293</Z>
  </point>
  <point index="3869">
    <X>101.768</X>
    <Y>23.509</Y>
    <Z>2123</Z>
  </point>
  <point index="3870">
    <X>102.791</X>
    <Y>51.999</Y>
    <Z>2208</Z>
  </point>
  <point index="3871">
    <X>35.034</X>
    <Y>54.733</Y>
    <Z>2287</Z>
  </point>
  <point index="3872">
    <X>72.720</X>
    <Y>38.529</Y>
    <Z>2216</Z>
  </point>
  <point index="3873">
    <X>35.892</X>
    <Y>33.947</Y>
    <Z>2248</Z>
  </point>
  <point index="3874">
    <X>100.776</X>
    <Y>11.664</Y>
    <Z>2041</Z>
  </point>
  <point index="3875">
    <X>105.386</X>
    <Y>29.571</Y>
    <Z>2177</Z>
  </point>
  <point index="3876">
    <X>16.429</X>
    <Y>50.366</Y>
    <Z>2160</Z>
  </point>
  <point index="3877">
    <X>69.512</X>
    <Y>36.982</Y>
    <Z>2083</Z>
  </point>
  <point index="3878">
    <X>51.420</X>
    <Y>60.597</Y>
    <Z>2226</Z>
  </point>
  <point index="3879">
    <X>57.052</X>
    <Y>56.552</Y>
    <Z>2134</Z>
  </point>
  <point index="3880">
    <X>13.951</X>
    <Y>36.483</Y>
    <Z>2263</Z>
  </point>
  <point index="3881">
    <X>96.811</X>
    <Y>48.266</Y>
    <Z>2144</Z>
  </point>
  <point index="3882">
    <X>27.419</X>
    <Y>20.640</Y>
    <Z>2008</Z>
  </point>
  <point index="3883">
    <X>115.040</X>
    <Y>72.792</Y>
    <Z>2287</Z>
  </point>
  <point index="3884">
    <X>103.715</X>
    <Y>57.415</Y>
    <Z>2285</Z>
  </point>
  <point index="3885">
    <X>56.407</X>
    <Y>64.014</Y>
    <Z>2161</Z>
  </point>
  <point index="3886">
    <X>64.225</X>
    <Y>21.469</Y>
    <Z>2273</Z>
  </point>
  <point index="3887">
    <X>38.607</X>
    <Y>17.472</Y>
    <Z>2126</Z>
  </point>
  <point index="3888">
    <X>28.085</X>
    <Y>76.761</Y>
    <Z>2024</Z>
  </point>
  <point index="3889">
    <X>27.915</X>
    <Y>14.667</Y>
    <Z>2017</Z>
  </point>
  <point index="3890">
    <X>59.052</X>
    <Y>77.032</Y>
    <Z>2051</Z>
  </point>
  <point index="3891">
    <X>110.893</X>
    <Y>17.477</Y>
    <Z>2140</Z>
  </point>
  <point index="3892">
    <X>59.021</X>
    <Y>36.167</Y>
    <Z>2052</Z>
  </point>
  <point index="3893">
    <X>106.906</X>
    <Y>17.949</Y>
    <Z>2051</Z>
  </point>
  <point index="3894">
    <X>47.901</X>
    <Y>67.758</Y>
    <Z>2067</Z>
  </point>
  <point index="3895">
    <X>98.787</X>
    <Y>64.231</Y>
    <Z>2062</Z>
  </point>
  <point index="3896">
    <X>27.624</X>
    <Y>55.893</Y>
    <Z>2005</Z>
  </point>
  <point index="3897">
    <X>34.430</X>
    <Y>15.512</Y>
    <Z>2287</Z>
  </point>
  <point index="3898">
    <X>96.194</X>
    <Y>56.355</Y>
    <Z>2170</Z>
  </point>
  <point index="3899">
    <X>65.774</X>
    <Y>63.379</Y>
    <Z>2145</Z>
  </point>
  <point index="3900">
    <X>29.684</X>
    <Y>19.879</Y>
    <Z>2090</Z>
  </point>
  <point index="3901">
    <X>56.098</X>
    <Y>15.009</Y>
    <Z>2174</Z>
  </point>
  <point index="3902">
    <X>63.578</X>
    <Y>6.568</Y>
    <Z>2273</Z>
  </point>
  <point index="3903">
    <X>59.783</X>
    <Y>36.004</Y>
    <Z>2021</Z>
  </point>
  <point index="3904">
    <X>74.641</X>
    <Y>17.346</Y>
    <Z>2296</Z>
  </point>
  <point index="3905">
    <X>118.549</X>
    <Y>20.516</Y>
    <Z>2128</Z>
  </point>
  <point index="3906">
    <X>111.200</X>
    <Y>18.901</Y>
    <Z>2153</Z>
  </point>
  <point index="3907">
    <X>20.862</X>
    <Y>49.993</Y>
    <Z>2048</Z>
  </point>
  <point index="3908">
    <X>113.603</X>
    <Y>58.537</Y>
    <Z>2253</Z>
  </point>
  <point index="3909">
    <X>120.621</X>
    <Y>61.088</Y>
    <Z>2035</Z>
  </point>
  <point index="3910">
    <X>90.645</X>
    <Y>70.350</Y>
    <Z>2191</Z>
  </point>
  <point index="3911">
    <X>12.936</X>
    <Y>75.238</Y>
    <Z>2295</Z>
  </point>
  <point index="3912">
    <X>37.827</X>
    <Y>16.819</Y>
    <Z>2161</Z>
  </point>
  <point index="3913">
    <X>11.514</X>
    <Y>14.741</Y>
    <Z>2230</Z>
  </point>
  <point index="3914">
    <X>77.085</X>
    <Y>63.026</Y>
    <Z>2194</Z>
  </point>
  <point index="3915">
    <X>118.216</X>
    <Y>21.154</Y>
    <Z>2143</Z>
  </point>
  <point index="3916">
    <X>69.762</X>
    <Y>73.436</Y>
    <Z>2093</Z>
  </point>
  <point index="3917">
    <X>28.381</X>
    <Y>58.739</Y>
    <Z>2036</Z>
  </point>
  <point index="3918">
    <X>114.331</X>
    <Y>25.175</Y>
    <Z>2283</Z>
  </point>
  <point index="3919">
    <X>100.184</X>
    <Y>32.950</Y>
    <Z>2004</Z>
  </point>
  <point index="3920">
    <X>117.051</X>
    <Y>28.435</Y>
    <Z>2196</Z>
  </point>
  <point index="3921">
    <X>113.857</X>
    <Y>21.117</Y>
    <Z>2263</Z>
  </point>
  <point index="3922">
    <X>96.203</X>
    <Y>22.966</Y>
    <Z>2169</Z>
  </point>
  <point index="3923">
    <X>103.312</X>
    <Y>77.818</Y>
    <Z>2251</Z>
  </point>
  <point index="3924">
    <X>57.655</X>
    <Y>49.459</Y>
    <Z>2109</Z>
  </point>
  <point index="3925">
    <X>107.819</X>
    <Y>48.878</Y>
    <Z>2013</Z>
  </point>
  <point index="3926">
    <X>28.758</X>
    <Y>28.455</Y>
    <Z>2052</Z>
  </point>
  <point index="3927">
    <X>99.611</X>
    <Y>49.746</Y>
    <Z>2028</Z>
  </point>
  <point index="3928">
    <X>60.294</X>
    <Y>61.461</Y>
    <Z>2001</Z>
  </point>
  <point index="3929">
    <X>23.035</X>
    <Y>47.739</Y>
    <Z>2228</Z>
  </point>
  <point index="3930">
    <X>68.695</X>
    <Y>19.839</Y>
    <Z>2049</Z>
  </point>
  <point index="3931">
    <X>101.625</X>
    <Y>14.886</Y>
    <Z>2111</Z>
  </point>
  <point index="3932">
    <X>55.128</X>
    <Y>57.542</Y>
    <Z>2214</Z>
  </point>
  <point index="3933">
    <X>16.122</X>
    <Y>61.923</Y>
    <Z>2173</Z>
  </point>
  <point index="3934">
    <X>16.556</X>
    <Y>29.485</Y>
    <Z>2155</Z>
  </point>
  <point index="3935">
    <X>65.221</X>
    <Y>24.960</Y>
    <Z>2190</Z>
  </point>
  <point index="3936">
    <X>117.802</X>
    <Y>24.784</Y>
    <Z>2162</Z>
  </point>
  <point index="3937">
    <X>9.887</X>
    <Y>71.711</Y>
    <Z>2157</Z>
  </point>
  <point index="3938">
    <X>13.998</X>
    <Y>48.755</Y>
    <Z>2261</Z>
  </point>
  <point index="3939">
    <X>16.362</X>
    <Y>37.456</Y>
    <Z>2163</Z>
  </point>
  <point index="3940">
    <X>28.329</X>
    <Y>17.738</Y>
    <Z>2034</Z>
  </point>
  <point index="3941">
    <X>102.843</X>
    <Y>52.084</Y>
    <Z>2212</Z>
  </point>
  <point index="3942">
    <X>72.453</X>
    <Y>17.144</Y>
    <Z>2205</Z>
  </point>
  <point index="3943">
    <X>93.130</X>
    <Y>36.331</Y>
    <Z>2297</Z>
  </point>
  <point index="3944">
    <X>121.319</X>
    <Y>62.681</Y>
    <Z>2003</Z>
  </point>
  <point index="3945">
    <X>72.141</X>
    <Y>28.989</Y>
    <Z>2192</Z>
  </point>
  <point index="3946">
    <X>104.479</X>
    <Y>56.416</Y>
    <Z>2252</Z>
  </point>
  <point index="3947">
    <X>8.544</X>
    <Y>32.046</Y>
    <Z>2096</Z>
  </point>
  <point index="3948">
    <X>18.330</X>
    <Y>39.555</Y>
    <Z>2081</Z>
  </point>
  <point index="3949">
    <X>73.796</X>
    <Y>31.105</Y>
    <Z>2261</Z>
  </point>
  <point index="3950">
    <X>48.774</X>
    <Y>29.027</Y>
    <Z>2107</Z>
  </point>
  <point index="3951">
    <X>32.277</X>
    <Y>13.374</Y>
    <Z>2198</Z>
  </point>
  <point index="3952">
    <X>29.312</X>
    <Y>26.764</Y>
    <Z>2075</Z>
  </point>
  <point index="3953">
    <X>105.704</X>
    <Y>52.077</Y>
    <Z>2150</Z>
  </point>
  <point index="3954">
    <X>21.016</X>
    <Y>71.168</Y>
    <Z>2061</Z>
  </point>
  <point index="3955">
    <X>26.403</X>
    <Y>11.856</Y>
    <Z>2092</Z>
  </point>
  <point index="3956">
    <X>116.617</X>
    <Y>14.142</Y>
    <Z>2215</Z>
  </point>
  <point index="3957">
    <X>114.001</X>
    <Y>19.097</Y>
    <Z>2269</Z>
  </point>
  <point index="3958">
    <X>71.005</X>
    <Y>18.382</Y>
    <Z>2145</Z>
  </point>
  <point index="3959">
    <X>73.270</X>
    <Y>17.074</Y>
    <Z>2239</Z>
  </point>
  <point index="3960">
    <X>49.601</X>
    <Y>28.743</Y>
    <Z>2144</Z>
  </point>
  <point index="3961">
    <X>51.859</X>
    <Y>26.919</Y>
    <Z>2246</Z>
  </point>
  <point index="3962">
    <X>78.143</X>
    <Y>23.141</Y>
    <Z>2146</Z>
  </point>
  <point index="3963">
    <X>59.974</X>
    <Y>45.741</Y>
    <Z>2013</Z>
  </point>
  <point index="3964">
    <X>118.758</X>
    <Y>32.940</Y>
    <Z>2119</Z>
  </point>
  <point index="3965">
    <X>90.419</X>
    <Y>51.489</Y>
    <Z>2181</Z>
  </point>
  <point index="3966">
    <X>31.818</X>
    <Y>70.767</Y>
    <Z>2179</Z>
  </point>
  <point index="3967">
    <X>99.752</X>
    <Y>54.953</Y>
    <Z>2022</Z>
  </point>
  <point index="3968">
    <X>26.649</X>
    <Y>36.764</Y>
    <Z>2072</Z>
  </point>
  <point index="3969">
    <X>18.372</X>
    <Y>24.417</Y>
    <Z>2079</Z>
  </point>
  <point index="3970">
    <X>94.690</X>
    <Y>27.677</Y>
    <Z>2232</Z>
  </point>
  <point index="3971">
    <X>26.703</X>
    <Y>9.060</Y>
    <Z>2067</Z>
  </point>
  <point index="3972">
    <X>33.236</X>
    <Y>26.306</Y>
    <Z>2237</Z>
  </point>
  <point index="3973">
    <X>75.022</X>
    <Y>51.700</Y>
    <Z>2287</Z>
  </point>
  <point index="3974">
    <X>24.426</X>
    <Y>10.622</Y>
    <Z>2256</Z>
  </point>
  <point index="3975">
    <X>102.470</X>
    <Y>65.464</Y>
    <Z>2181</Z>
  </point>
  <point index="3976">
    <X>113.842</X>
    <Y>60.304</Y>
    <Z>2263</Z>
  </point>
  <point index="3977">
    <X>16.035</X>
    <Y>71.216</Y>
    <Z>2176</Z>
  </point>
  <point index="3978">
    <X>20.228</X>
    <Y>55.262</Y>
    <Z>2002</Z>
  </point>
  <point index="3979">
    <X>96.441</X>
    <Y>8.412</Y>
    <Z>2160</Z>
  </point>
  <point index="3980">
    <X>14.315</X>
    <Y>56.693</Y>
    <Z>2248</Z>
  </point>
  <point index="3981">
    <X>47.722</X>
    <Y>63.723</Y>
    <Z>2059</Z>
  </point>
  <point index="3982">
    <X>22.735</X>
    <Y>76.631</Y>
    <Z>2203</Z>
  </point>
  <point index="3983">
    <X>102.719</X>
    <Y>27.654</Y>
    <Z>2202</Z>
  </point>
  <point index="3984">
    <X>10.033</X>
    <Y>66.709</Y>
    <Z>2163</Z>
  </point>
  <point index="3985">
    <X>65.871</X>
    <Y>66.210</Y>
    <Z>2136</Z>
  </point>
  <point index="3986">
    <X>14.238</X>
    <Y>66.944</Y>
    <Z>2251</Z>
  </point>
  <point index="3987">
    <X>107.792</X>
    <Y>46.768</Y>
    <Z>2011</Z>
  </point>
  <point index="3988">
    <X>16.803</X>
    <Y>14.912</Y>
    <Z>2145</Z>
  </point>
  <point index="3989">
    <X>24.315</X>
    <Y>33.692</Y>
    <Z>2266</Z>
  </point>
  <point index="3990">
    <X>59.908</X>
    <Y>34.399</Y>
    <Z>2016</Z>
  </point>
  <point index="3991">
    <X>63.596</X>
    <Y>60.407</Y>
    <Z>2275</Z>
  </point>
  <point index="3992">
    <X>95.912</X>
    <Y>12.022</Y>
    <Z>2181</Z>
  </point>
  <point index="3993">
    <X>18.443</X>
    <Y>62.660</Y>
    <Z>2076</Z>
  </point>
  <point index="3994">
    <X>104.658</X>
    <Y>55.110</Y>
    <Z>2237</Z>
  </point>
  <point index="3995">
    <X>50.866</X>
    <Y>16.903</Y>
    <Z>2201</Z>
  </point>
  <point index="3996">
    <X>112.478</X>
    <Y>27.197</Y>
    <Z>2206</Z>
  </point>
  <point index="3997">
    <X>25.063</X>
    <Y>66.673</Y>
    <Z>2204</Z>
  </point>
  <point index="3998">
    <X>30.171</X>
    <Y>35.129</Y>
    <Z>2110</Z>
  </point>
  <point index="3999">
    <X>31.263</X>
    <Y>58.296</Y>
    <Z>2156</Z>
  </point>
  <point index="4000">
    <X>63.650</X>
    <Y>70.556</Y>
    <Z>2279</Z>
  </point>
  <point index="4001">
    <X>22.019</X>
    <Y>68.631</Y>
    <Z>2144</Z>
  </point>
  <point index="4002">
    <X>55.838</X>
    <Y>22.530</Y>
    <Z>2185</Z>
  </point>
  <point index="4003">
    <X>26.554</X>
    <Y>24.468</Y>
    <Z>2080</Z>
  </point>
  <point index="4004">
    <X>18.942</X>
    <Y>26.699</Y>
    <Z>2056</Z>
  </point>
  <point index="4005">
    <X>29.202</X>
    <Y>56.821</Y>
    <Z>2070</Z>
  </point>
  <point index="4006">
    <X>37.897</X>
    <Y>22.964</Y>
    <Z>2158</Z>
  </point>
  <point index="4007">
    <X>58.905</X>
    <Y>14.939</Y>
    <Z>2057</Z>
  </point>
  <point index="4008">
    <X>30.879</X>
    <Y>36.827</Y>
    <Z>2140</Z>
  </point>
  <point index="4009">
    <X>20.267</X>
    <Y>69.133</Y>
    <Z>2001</Z>
  </point>
  <point index="4010">
    <X>30.702</X>
    <Y>16.056</Y>
    <Z>2132</Z>
  </point>
  <point index="4011">
    <X>60.900</X>
    <Y>25.667</Y>
    <Z>2051</Z>
  </point>
  <point index="4012">
    <X>16.064</X>
    <Y>54.348</Y>
    <Z>2175</Z>
  </point>
  <point index="4013">
    <X>74.962</X>
    <Y>61.244</Y>
    <Z>2290</Z>
  </point>
  <point index="4014">
    <X>36.349</X>
    <Y>59.138</Y>
    <Z>2227</Z>
  </point>
  <point index="4015">
    <X>94.354</X>
    <Y>9.125</Y>
    <Z>2246</Z>
  </point>
  <point index="4016">
    <X>12.757</X>
    <Y>31.919</Y>
    <Z>2286</Z>
  </point>
  <point index="4017">
    <X>29.518</X>
    <Y>15.148</Y>
    <Z>2083</Z>
  </point>
  <point index="4018">
    <X>117.979</X>
    <Y>60.509</Y>
    <Z>2154</Z>
  </point>
  <point index="4019">
    <X>22.417</X>
    <Y>26.121</Y>
    <Z>2177</Z>
  </point>
  <point index="4020">
    <X>111.607</X>
    <Y>23.406</Y>
    <Z>2170</Z>
  </point>
  <point index="4021">
    <X>94.584</X>
    <Y>29.732</Y>
    <Z>2237</Z>
  </point>
  <point index="4022">
    <X>26.584</X>
    <Y>12.404</Y>
    <Z>2077</Z>
  </point>
  <point index="4023">
    <X>65.545</X>
    <Y>15.016</Y>
    <Z>2163</Z>
  </point>
  <point index="4024">
    <X>61.579</X>
    <Y>29.596</Y>
    <Z>2107</Z>
  </point>
  <point index="4025">
    <X>47.704</X>
    <Y>56.830</Y>
    <Z>2058</Z>
  </point>
  <point index="4026">
    <X>109.644</X>
    <Y>12.640</Y>
    <Z>2088</Z>
  </point>
  <point index="4027">
    <X>112.492</X>
    <Y>30.053</Y>
    <Z>2207</Z>
  </point>
  <point index="4028">
    <X>71.498</X>
    <Y>57.822</Y>
    <Z>2165</Z>
  </point>
  <point index="4029">
    <X>95.077</X>
    <Y>28.545</Y>
    <Z>2216</Z>
  </point>
  <point index="4030">
    <X>111.859</X>
    <Y>29.771</Y>
    <Z>2180</Z>
  </point>
  <point index="4031">
    <X>100.754</X>
    <Y>25.481</Y>
    <Z>2039</Z>
  </point>
  <point index="4032">
    <X>92.166</X>
    <Y>23.379</Y>
    <Z>2260</Z>
  </point>
  <point index="4033">
    <X>56.472</X>
    <Y>26.716</Y>
    <Z>2158</Z>
  </point>
  <point index="4034">
    <X>108.069</X>
    <Y>66.693</Y>
    <Z>2023</Z>
  </point>
  <point index="4035">
    <X>70.705</X>
    <Y>52.765</Y>
    <Z>2132</Z>
  </point>
  <point index="4036">
    <X>30.584</X>
    <Y>46.235</Y>
    <Z>2127</Z>
  </point>
  <point index="4037">
    <X>23.288</X>
    <Y>27.272</Y>
    <Z>2249</Z>
  </point>
  <point index="4038">
    <X>35.094</X>
    <Y>60.379</Y>
    <Z>2284</Z>
  </point>
  <point index="4039">
    <X>89.790</X>
    <Y>58.153</Y>
    <Z>2152</Z>
  </point>
  <point index="4040">
    <X>99.826</X>
    <Y>19.071</Y>
    <Z>2019</Z>
  </point>
  <point index="4041">
    <X>65.403</X>
    <Y>35.654</Y>
    <Z>2175</Z>
  </point>
  <point index="4042">
    <X>9.204</X>
    <Y>66.038</Y>
    <Z>2126</Z>
  </point>
  <point index="4043">
    <X>105.928</X>
    <Y>30.216</Y>
    <Z>2132</Z>
  </point>
  <point index="4044">
    <X>71.100</X>
    <Y>47.066</Y>
    <Z>2149</Z>
  </point>
  <point index="4045">
    <X>79.403</X>
    <Y>30.315</Y>
    <Z>2090</Z>
  </point>
  <point index="4046">
    <X>28.609</X>
    <Y>10.848</Y>
    <Z>2045</Z>
  </point>
  <point index="4047">
    <X>119.538</X>
    <Y>68.966</Y>
    <Z>2084</Z>
  </point>
  <point index="4048">
    <X>120.727</X>
    <Y>22.346</Y>
    <Z>2030</Z>
  </point>
  <point index="4049">
    <X>33.709</X>
    <Y>27.462</Y>
    <Z>2257</Z>
  </point>
  <point index="4050">
    <X>117.245</X>
    <Y>15.621</Y>
    <Z>2187</Z>
  </point>
  <point index="4051">
    <X>56.342</X>
    <Y>71.264</Y>
    <Z>2164</Z>
  </point>
  <point index="4052">
    <X>96.298</X>
    <Y>76.742</Y>
    <Z>2165</Z>
  </point>
  <point index="4053">
    <X>24.257</X>
    <Y>48.869</Y>
    <Z>2270</Z>
  </point>
  <point index="4054">
    <X>102.853</X>
    <Y>58.224</Y>
    <Z>2213</Z>
  </point>
  <point index="4055">
    <X>61.678</X>
    <Y>6.511</Y>
    <Z>2116</Z>
  </point>
  <point index="4056">
    <X>90.693</X>
    <Y>25.650</Y>
    <Z>2193</Z>
  </point>
  <point index="4057">
    <X>58.856</X>
    <Y>73.296</Y>
    <Z>2059</Z>
  </point>
  <point index="4058">
    <X>78.823</X>
    <Y>30.715</Y>
    <Z>2116</Z>
  </point>
  <point index="4059">
    <X>16.282</X>
    <Y>16.692</Y>
    <Z>2166</Z>
  </point>
  <point index="4060">
    <X>99.919</X>
    <Y>37.154</Y>
    <Z>2015</Z>
  </point>
  <point index="4061">
    <X>104.961</X>
    <Y>56.205</Y>
    <Z>2212</Z>
  </point>
  <point index="4062">
    <X>62.948</X>
    <Y>49.954</Y>
    <Z>2221</Z>
  </point>
  <point index="4063">
    <X>104.983</X>
    <Y>38.718</Y>
    <Z>2210</Z>
  </point>
  <point index="4064">
    <X>7.119</X>
    <Y>58.306</Y>
    <Z>2032</Z>
  </point>
  <point index="4065">
    <X>33.750</X>
    <Y>62.577</Y>
    <Z>2259</Z>
  </point>
  <point index="4066">
    <X>98.554</X>
    <Y>21.544</Y>
    <Z>2072</Z>
  </point>
  <point index="4067">
    <X>73.879</X>
    <Y>20.367</Y>
    <Z>2264</Z>
  </point>
  <point index="4068">
    <X>66.302</X>
    <Y>23.078</Y>
    <Z>2101</Z>
  </point>
  <point index="4069">
    <X>67.577</X>
    <Y>44.773</Y>
    <Z>2003</Z>
  </point>
  <point index="4070">
    <X>95.729</X>
    <Y>31.138</Y>
    <Z>2189</Z>
  </point>
  <point index="4071">
    <X>24.927</X>
    <Y>65.585</Y>
    <Z>2215</Z>
  </point>
  <point index="4072">
    <X>56.623</X>
    <Y>65.817</Y>
    <Z>2152</Z>
  </point>
  <point index="4073">
    <X>104.447</X>
    <Y>30.450</Y>
    <Z>2255</Z>
  </point>
  <point index="4074">
    <X>68.129</X>
    <Y>55.870</Y>
    <Z>2025</Z>
  </point>
  <point index="4075">
    <X>78.111</X>
    <Y>27.213</Y>
    <Z>2148</Z>
  </point>
  <point index="4076">
    <X>78.200</X>
    <Y>52.274</Y>
    <Z>2144</Z>
  </point>
  <point index="4077">
    <X>76.856</X>
    <Y>61.291</Y>
    <Z>2205</Z>
  </point>
  <point index="4078">
    <X>112.084</X>
    <Y>9.999</Y>
    <Z>2190</Z>
  </point>
  <point index="4079">
    <X>18.981</X>
    <Y>47.929</Y>
    <Z>2054</Z>
  </point>
  <point index="4080">
    <X>105.585</X>
    <Y>23.421</Y>
    <Z>2160</Z>
  </point>
  <point index="4081">
    <X>16.386</X>
    <Y>34.038</Y>
    <Z>2162</Z>
  </point>
  <point index="4082">
    <X>28.736</X>
    <Y>33.465</Y>
    <Z>2051</Z>
  </point>
  <point index="4083">
    <X>98.831</X>
    <Y>23.537</Y>
    <Z>2060</Z>
  </point>
  <point index="4084">
    <X>40.303</X>
    <Y>57.384</Y>
    <Z>2049</Z>
  </point>
  <point index="4085">
    <X>66.735</X>
    <Y>62.202</Y>
    <Z>2065</Z>
  </point>
  <point index="4086">
    <X>66.119</X>
    <Y>16.162</Y>
    <Z>2116</Z>
  </point>
  <point index="4087">
    <X>67.221</X>
    <Y>70.950</Y>
    <Z>2024</Z>
  </point>
  <point index="4088">
    <X>21.769</X>
    <Y>12.424</Y>
    <Z>2123</Z>
  </point>
  <point index="4089">
    <X>119.998</X>
    <Y>25.893</Y>
    <Z>2063</Z>
  </point>
  <point index="4090">
    <X>62.212</X>
    <Y>38.911</Y>
    <Z>2160</Z>
  </point>
  <point index="4091">
    <X>106.771</X>
    <Y>22.291</Y>
    <Z>2062</Z>
  </point>
  <point index="4092">
    <X>22.384</X>
    <Y>16.592</Y>
    <Z>2174</Z>
  </point>
  <point index="4093">
    <X>34.386</X>
    <Y>12.506</Y>
    <Z>2285</Z>
  </point>
  <point index="4094">
    <X>8.826</X>
    <Y>70.324</Y>
    <Z>2109</Z>
  </point>
  <point index="4095">
    <X>40.602</X>
    <Y>57.434</Y>
    <Z>2036</Z>
  </point>
  <point index="4096">
    <X>36.800</X>
    <Y>61.387</Y>
    <Z>2207</Z>
  </point>
  <point index="4097">
    <X>70.002</X>
    <Y>28.882</Y>
    <Z>2103</Z>
  </point>
  <point index="4098">
    <X>20.166</X>
    <Y>63.615</Y>
    <Z>2005</Z>
  </point>
  <point index="4099">
    <X>48.578</X>
    <Y>31.656</Y>
    <Z>2098</Z>
  </point>
  <point index="4100">
    <X>112.214</X>
    <Y>73.490</Y>
    <Z>2195</Z>
  </point>
  <point index="4101">
    <X>13.685</X>
    <Y>26.114</Y>
    <Z>2274</Z>
  </point>
  <point index="4102">
    <X>74.387</X>
    <Y>50.041</Y>
    <Z>2285</Z>
  </point>
  <point index="4103">
    <X>98.630</X>
    <Y>29.759</Y>
    <Z>2069</Z>
  </point>
  <point index="4104">
    <X>113.149</X>
    <Y>47.816</Y>
    <Z>2234</Z>
  </point>
  <point index="4105">
    <X>50.226</X>
    <Y>55.166</Y>
    <Z>2172</Z>
  </point>
  <point index="4106">
    <X>59.384</X>
    <Y>18.186</Y>
    <Z>2037</Z>
  </point>
  <point index="4107">
    <X>14.491</X>
    <Y>52.356</Y>
    <Z>2240</Z>
  </point>
  <point index="4108">
    <X>66.212</X>
    <Y>28.562</Y>
    <Z>2108</Z>
  </point>
  <point index="4109">
    <X>17.571</X>
    <Y>26.796</Y>
    <Z>2113</Z>
  </point>
  <point index="4110">
    <X>107.845</X>
    <Y>22.903</Y>
    <Z>2014</Z>
  </point>
  <point index="4111">
    <X>65.302</X>
    <Y>24.543</Y>
    <Z>2184</Z>
  </point>
  <point index="4112">
    <X>33.215</X>
    <Y>27.907</Y>
    <Z>2237</Z>
  </point>
  <point index="4113">
    <X>73.685</X>
    <Y>54.637</Y>
    <Z>2256</Z>
  </point>
  <point index="4114">
    <X>79.889</X>
    <Y>17.198</Y>
    <Z>2068</Z>
  </point>
  <point index="4115">
    <X>53.736</X>
    <Y>73.714</Y>
    <Z>2272</Z>
  </point>
  <point index="4116">
    <X>28.385</X>
    <Y>52.601</Y>
    <Z>2036</Z>
  </point>
  <point index="4117">
    <X>57.567</X>
    <Y>57.762</Y>
    <Z>2113</Z>
  </point>
  <point index="4118">
    <X>62.258</X>
    <Y>23.349</Y>
    <Z>2164</Z>
  </point>
  <point index="4119">
    <X>59.382</X>
    <Y>26.027</Y>
    <Z>2037</Z>
  </point>
  <point index="4120">
    <X>19.471</X>
    <Y>28.136</Y>
    <Z>2034</Z>
  </point>
  <point index="4121">
    <X>26.746</X>
    <Y>18.745</Y>
    <Z>2064</Z>
  </point>
  <point index="4122">
    <X>11.238</X>
    <Y>65.319</Y>
    <Z>2218</Z>
  </point>
  <point index="4123">
    <X>59.229</X>
    <Y>19.468</Y>
    <Z>2044</Z>
  </point>
  <point index="4124">
    <X>106.310</X>
    <Y>55.101</Y>
    <Z>2100</Z>
  </point>
  <point index="4125">
    <X>50.990</X>
    <Y>58.145</Y>
    <Z>2207</Z>
  </point>
  <point index="4126">
    <X>19.783</X>
    <Y>17.474</Y>
    <Z>2021</Z>
  </point>
  <point index="4127">
    <X>109.406</X>
    <Y>68.308</Y>
    <Z>2078</Z>
  </point>
  <point index="4128">
    <X>94.417</X>
    <Y>22.732</Y>
    <Z>2244</Z>
  </point>
  <point index="4129">
    <X>16.561</X>
    <Y>14.558</Y>
    <Z>2155</Z>
  </point>
  <point index="4130">
    <X>18.184</X>
    <Y>30.979</Y>
    <Z>2087</Z>
  </point>
  <point index="4131">
    <X>57.559</X>
    <Y>34.011</Y>
    <Z>2113</Z>
  </point>
  <point index="4132">
    <X>26.780</X>
    <Y>9.901</Y>
    <Z>2061</Z>
  </point>
  <point index="4133">
    <X>80.555</X>
    <Y>63.828</Y>
    <Z>2038</Z>
  </point>
  <point index="4134">
    <X>57.359</X>
    <Y>58.135</Y>
    <Z>2121</Z>
  </point>
  <point index="4135">
    <X>23.805</X>
    <Y>47.899</Y>
    <Z>2292</Z>
  </point>
  <point index="4136">
    <X>51.355</X>
    <Y>28.996</Y>
    <Z>2223</Z>
  </point>
  <point index="4137">
    <X>90.461</X>
    <Y>14.018</Y>
    <Z>2183</Z>
  </point>
  <point index="4138">
    <X>67.628</X>
    <Y>71.748</Y>
    <Z>2005</Z>
  </point>
  <point index="4139">
    <X>61.821</X>
    <Y>64.398</Y>
    <Z>2128</Z>
  </point>
  <point index="4140">
    <X>19.541</X>
    <Y>37.812</Y>
    <Z>2031</Z>
  </point>
  <point index="4141">
    <X>58.566</X>
    <Y>76.119</Y>
    <Z>2071</Z>
  </point>
  <point index="4142">
    <X>53.527</X>
    <Y>37.449</Y>
    <Z>2281</Z>
  </point>
  <point index="4143">
    <X>35.038</X>
    <Y>62.341</Y>
    <Z>2287</Z>
  </point>
  <point index="4144">
    <X>20.523</X>
    <Y>18.770</Y>
    <Z>2020</Z>
  </point>
  <point index="4145">
    <X>114.972</X>
    <Y>48.154</Y>
    <Z>2290</Z>
  </point>
  <point index="4146">
    <X>33.194</X>
    <Y>54.754</Y>
    <Z>2236</Z>
  </point>
  <point index="4147">
    <X>87.635</X>
    <Y>61.564</Y>
    <Z>2055</Z>
  </point>
  <point index="4148">
    <X>102.988</X>
    <Y>21.564</Y>
    <Z>2224</Z>
  </point>
  <point index="4149">
    <X>75.764</X>
    <Y>20.563</Y>
    <Z>2254</Z>
  </point>
  <point index="4150">
    <X>25.920</X>
    <Y>17.990</Y>
    <Z>2132</Z>
  </point>
  <point index="4151">
    <X>37.879</X>
    <Y>13.378</Y>
    <Z>2158</Z>
  </point>
  <point index="4152">
    <X>98.683</X>
    <Y>15.778</Y>
    <Z>2066</Z>
  </point>
  <point index="4153">
    <X>69.869</X>
    <Y>58.138</Y>
    <Z>2098</Z>
  </point>
  <point index="4154">
    <X>35.065</X>
    <Y>33.371</Y>
    <Z>2285</Z>
  </point>
  <point index="4155">
    <X>91.842</X>
    <Y>73.892</Y>
    <Z>2245</Z>
  </point>
  <point index="4156">
    <X>7.316</X>
    <Y>65.694</Y>
    <Z>2041</Z>
  </point>
  <point index="4157">
    <X>110.345</X>
    <Y>19.053</Y>
    <Z>2117</Z>
  </point>
  <point index="4158">
    <X>71.054</X>
    <Y>71.563</Y>
    <Z>2147</Z>
  </point>
  <point index="4159">
    <X>91.084</X>
    <Y>20.024</Y>
    <Z>2211</Z>
  </point>
  <point index="4160">
    <X>63.592</X>
    <Y>45.019</Y>
    <Z>2274</Z>
  </point>
  <point index="4161">
    <X>67.969</X>
    <Y>76.208</Y>
    <Z>2019</Z>
  </point>
  <point index="4162">
    <X>97.682</X>
    <Y>36.922</Y>
    <Z>2108</Z>
  </point>
  <point index="4163">
    <X>111.482</X>
    <Y>56.629</Y>
    <Z>2165</Z>
  </point>
  <point index="4164">
    <X>31.741</X>
    <Y>59.553</Y>
    <Z>2175</Z>
  </point>
  <point index="4165">
    <X>98.871</X>
    <Y>18.102</Y>
    <Z>2059</Z>
  </point>
  <point index="4166">
    <X>29.656</X>
    <Y>26.179</Y>
    <Z>2089</Z>
  </point>
  <point index="4167">
    <X>98.783</X>
    <Y>11.092</Y>
    <Z>2062</Z>
  </point>
  <point index="4168">
    <X>98.111</X>
    <Y>22.294</Y>
    <Z>2090</Z>
  </point>
  <point index="4169">
    <X>36.164</X>
    <Y>64.013</Y>
    <Z>2236</Z>
  </point>
  <point index="4170">
    <X>57.429</X>
    <Y>28.426</Y>
    <Z>2119</Z>
  </point>
  <point index="4171">
    <X>51.779</X>
    <Y>54.166</Y>
    <Z>2242</Z>
  </point>
  <point index="4172">
    <X>94.685</X>
    <Y>56.722</Y>
    <Z>2232</Z>
  </point>
  <point index="4173">
    <X>64.943</X>
    <Y>34.570</Y>
    <Z>2213</Z>
  </point>
  <point index="4174">
    <X>38.956</X>
    <Y>18.746</Y>
    <Z>2110</Z>
  </point>
  <point index="4175">
    <X>103.149</X>
    <Y>29.397</Y>
    <Z>2238</Z>
  </point>
  <point index="4176">
    <X>109.404</X>
    <Y>35.862</Y>
    <Z>2078</Z>
  </point>
  <point index="4177">
    <X>108.391</X>
    <Y>77.833</Y>
    <Z>2036</Z>
  </point>
  <point index="4178">
    <X>33.021</X>
    <Y>25.591</Y>
    <Z>2229</Z>
  </point>
  <point index="4179">
    <X>54.497</X>
    <Y>49.153</Y>
    <Z>2240</Z>
  </point>
  <point index="4180">
    <X>105.083</X>
    <Y>52.533</Y>
    <Z>2202</Z>
  </point>
  <point index="4181">
    <X>107.291</X>
    <Y>14.620</Y>
    <Z>2019</Z>
  </point>
  <point index="4182">
    <X>98.246</X>
    <Y>51.098</Y>
    <Z>2085</Z>
  </point>
  <point index="4183">
    <X>24.403</X>
    <Y>26.907</Y>
    <Z>2258</Z>
  </point>
  <point index="4184">
    <X>16.489</X>
    <Y>64.892</Y>
    <Z>2158</Z>
  </point>
  <point index="4185">
    <X>14.982</X>
    <Y>20.486</Y>
    <Z>2220</Z>
  </point>
  <point index="4186">
    <X>20.550</X>
    <Y>77.299</Y>
    <Z>2022</Z>
  </point>
  <point index="4187">
    <X>72.847</X>
    <Y>66.299</Y>
    <Z>2221</Z>
  </point>
  <point index="4188">
    <X>21.462</X>
    <Y>21.082</Y>
    <Z>2098</Z>
  </point>
  <point index="4189">
    <X>102.467</X>
    <Y>32.254</Y>
    <Z>2181</Z>
  </point>
  <point index="4190">
    <X>77.482</X>
    <Y>72.095</Y>
    <Z>2176</Z>
  </point>
  <point index="4191">
    <X>47.506</X>
    <Y>21.403</Y>
    <Z>2049</Z>
  </point>
  <point index="4192">
    <X>9.224</X>
    <Y>26.455</Y>
    <Z>2127</Z>
  </point>
  <point index="4193">
    <X>31.554</X>
    <Y>19.956</Y>
    <Z>2168</Z>
  </point>
  <point index="4194">
    <X>66.541</X>
    <Y>39.023</Y>
    <Z>2081</Z>
  </point>
  <point index="4195">
    <X>107.419</X>
    <Y>39.028</Y>
    <Z>2008</Z>
  </point>
  <point index="4196">
    <X>100.802</X>
    <Y>55.715</Y>
    <Z>2043</Z>
  </point>
  <point index="4197">
    <X>29.420</X>
    <Y>15.464</Y>
    <Z>2079</Z>
  </point>
  <point index="4198">
    <X>71.108</X>
    <Y>72.353</Y>
    <Z>2149</Z>
  </point>
  <point index="4199">
    <X>57.814</X>
    <Y>28.472</Y>
    <Z>2103</Z>
  </point>
  <point index="4200">
    <X>64.880</X>
    <Y>58.218</Y>
    <Z>2219</Z>
  </point>
  <point index="4201">
    <X>80.534</X>
    <Y>56.425</Y>
    <Z>2039</Z>
  </point>
  <point index="4202">
    <X>18.320</X>
    <Y>22.001</Y>
    <Z>2082</Z>
  </point>
  <point index="4203">
    <X>111.172</X>
    <Y>25.252</Y>
    <Z>2152</Z>
  </point>
  <point index="4204">
    <X>114.787</X>
    <Y>54.207</Y>
    <Z>2298</Z>
  </point>
  <point index="4205">
    <X>20.019</X>
    <Y>57.109</Y>
    <Z>2011</Z>
  </point>
  <point index="4206">
    <X>110.663</X>
    <Y>10.331</Y>
    <Z>2131</Z>
  </point>
  <point index="4207">
    <X>77.577</X>
    <Y>19.239</Y>
    <Z>2172</Z>
  </point>
  <point index="4208">
    <X>106.485</X>
    <Y>14.794</Y>
    <Z>2086</Z>
  </point>
  <point index="4209">
    <X>65.659</X>
    <Y>15.127</Y>
    <Z>2154</Z>
  </point>
  <point index="4210">
    <X>12.075</X>
    <Y>11.743</Y>
    <Z>2256</Z>
  </point>
  <point index="4211">
    <X>103.565</X>
    <Y>30.672</Y>
    <Z>2272</Z>
  </point>
  <point index="4212">
    <X>33.389</X>
    <Y>54.091</Y>
    <Z>2244</Z>
  </point>
  <point index="4213">
    <X>52.719</X>
    <Y>62.984</Y>
    <Z>2285</Z>
  </point>
  <point index="4214">
    <X>74.912</X>
    <Y>30.841</Y>
    <Z>2292</Z>
  </point>
  <point index="4215">
    <X>21.486</X>
    <Y>57.131</Y>
    <Z>2100</Z>
  </point>
  <point index="4216">
    <X>27.677</X>
    <Y>37.251</Y>
    <Z>2007</Z>
  </point>
  <point index="4217">
    <X>69.783</X>
    <Y>66.759</Y>
    <Z>2094</Z>
  </point>
  <point index="4218">
    <X>61.035</X>
    <Y>9.157</Y>
    <Z>2062</Z>
  </point>
  <point index="4219">
    <X>66.082</X>
    <Y>6.972</Y>
    <Z>2119</Z>
  </point>
  <point index="4220">
    <X>34.799</X>
    <Y>20.254</Y>
    <Z>2297</Z>
  </point>
  <point index="4221">
    <X>35.151</X>
    <Y>12.142</Y>
    <Z>2282</Z>
  </point>
  <point index="4222">
    <X>110.034</X>
    <Y>51.183</Y>
    <Z>2105</Z>
  </point>
  <point index="4223">
    <X>62.186</X>
    <Y>31.842</Y>
    <Z>2158</Z>
  </point>
  <point index="4224">
    <X>52.328</X>
    <Y>65.598</Y>
    <Z>2267</Z>
  </point>
  <point index="4225">
    <X>64.798</X>
    <Y>34.205</Y>
    <Z>2226</Z>
  </point>
  <point index="4226">
    <X>7.571</X>
    <Y>25.458</Y>
    <Z>2052</Z>
  </point>
  <point index="4227">
    <X>74.320</X>
    <Y>63.722</Y>
    <Z>2282</Z>
  </point>
  <point index="4228">
    <X>75.525</X>
    <Y>63.924</Y>
    <Z>2265</Z>
  </point>
  <point index="4229">
    <X>69.925</X>
    <Y>11.523</Y>
    <Z>2100</Z>
  </point>
  <point index="4230">
    <X>90.961</X>
    <Y>13.686</Y>
    <Z>2205</Z>
  </point>
  <point index="4231">
    <X>39.207</X>
    <Y>22.004</Y>
    <Z>2098</Z>
  </point>
  <point index="4232">
    <X>29.371</X>
    <Y>24.522</Y>
    <Z>2077</Z>
  </point>
  <point index="4233">
    <X>57.501</X>
    <Y>23.869</Y>
    <Z>2116</Z>
  </point>
  <point index="4234">
    <X>31.353</X>
    <Y>69.751</Y>
    <Z>2159</Z>
  </point>
  <point index="4235">
    <X>90.849</X>
    <Y>55.903</Y>
    <Z>2200</Z>
  </point>
  <point index="4236">
    <X>32.142</X>
    <Y>69.199</Y>
    <Z>2192</Z>
  </point>
  <point index="4237">
    <X>16.794</X>
    <Y>77.336</Y>
    <Z>2145</Z>
  </point>
  <point index="4238">
    <X>26.136</X>
    <Y>51.632</Y>
    <Z>2114</Z>
  </point>
  <point index="4239">
    <X>76.133</X>
    <Y>18.097</Y>
    <Z>2237</Z>
  </point>
  <point index="4240">
    <X>14.662</X>
    <Y>37.258</Y>
    <Z>2233</Z>
  </point>
  <point index="4241">
    <X>8.768</X>
    <Y>56.922</Y>
    <Z>2106</Z>
  </point>
  <point index="4242">
    <X>110.415</X>
    <Y>48.182</Y>
    <Z>2120</Z>
  </point>
  <point index="4243">
    <X>110.190</X>
    <Y>34.542</Y>
    <Z>2111</Z>
  </point>
  <point index="4244">
    <X>68.911</X>
    <Y>55.551</Y>
    <Z>2058</Z>
  </point>
  <point index="4245">
    <X>22.633</X>
    <Y>64.937</Y>
    <Z>2195</Z>
  </point>
  <point index="4246">
    <X>58.188</X>
    <Y>24.271</Y>
    <Z>2087</Z>
  </point>
  <point index="4247">
    <X>64.601</X>
    <Y>26.981</Y>
    <Z>2242</Z>
  </point>
  <point index="4248">
    <X>54.339</X>
    <Y>50.711</Y>
    <Z>2247</Z>
  </point>
  <point index="4249">
    <X>25.413</X>
    <Y>20.899</Y>
    <Z>2174</Z>
  </point>
  <point index="4250">
    <X>73.090</X>
    <Y>49.864</Y>
    <Z>2231</Z>
  </point>
  <point index="4251">
    <X>118.415</X>
    <Y>18.495</Y>
    <Z>2134</Z>
  </point>
  <point index="4252">
    <X>10.621</X>
    <Y>62.537</Y>
    <Z>2190</Z>
  </point>
  <point index="4253">
    <X>93.078</X>
    <Y>32.806</Y>
    <Z>2299</Z>
  </point>
  <point index="4254">
    <X>107.664</X>
    <Y>77.196</Y>
    <Z>2006</Z>
  </point>
  <point index="4255">
    <X>26.906</X>
    <Y>69.157</Y>
    <Z>2051</Z>
  </point>
  <point index="4256">
    <X>16.172</X>
    <Y>53.873</Y>
    <Z>2171</Z>
  </point>
  <point index="4257">
    <X>74.908</X>
    <Y>21.543</Y>
    <Z>2293</Z>
  </point>
  <point index="4258">
    <X>73.435</X>
    <Y>13.048</Y>
    <Z>2246</Z>
  </point>
  <point index="4259">
    <X>98.671</X>
    <Y>30.788</Y>
    <Z>2067</Z>
  </point>
  <point index="4260">
    <X>51.732</X>
    <Y>12.647</Y>
    <Z>2240</Z>
  </point>
  <point index="4261">
    <X>47.689</X>
    <Y>27.492</Y>
    <Z>2058</Z>
  </point>
  <point index="4262">
    <X>77.340</X>
    <Y>71.001</Y>
    <Z>2183</Z>
  </point>
  <point index="4263">
    <X>17.444</X>
    <Y>21.936</Y>
    <Z>2118</Z>
  </point>
  <point index="4264">
    <X>55.861</X>
    <Y>46.392</Y>
    <Z>2184</Z>
  </point>
  <point index="4265">
    <X>53.294</X>
    <Y>26.035</Y>
    <Z>2290</Z>
  </point>
  <point index="4266">
    <X>108.166</X>
    <Y>16.423</Y>
    <Z>2027</Z>
  </point>
  <point index="4267">
    <X>114.439</X>
    <Y>31.092</Y>
    <Z>2287</Z>
  </point>
  <point index="4268">
    <X>21.216</X>
    <Y>67.021</Y>
    <Z>2077</Z>
  </point>
  <point index="4269">
    <X>101.818</X>
    <Y>78.776</Y>
    <Z>2127</Z>
  </point>
  <point index="4270">
    <X>94.032</X>
    <Y>33.864</Y>
    <Z>2260</Z>
  </point>
  <point index="4271">
    <X>60.937</X>
    <Y>12.248</Y>
    <Z>2054</Z>
  </point>
  <point index="4272">
    <X>38.675</X>
    <Y>53.912</Y>
    <Z>2122</Z>
  </point>
  <point index="4273">
    <X>32.485</X>
    <Y>34.304</Y>
    <Z>2206</Z>
  </point>
  <point index="4274">
    <X>16.863</X>
    <Y>16.373</Y>
    <Z>2142</Z>
  </point>
  <point index="4275">
    <X>56.840</X>
    <Y>63.085</Y>
    <Z>2143</Z>
  </point>
  <point index="4276">
    <X>8.824</X>
    <Y>63.002</Y>
    <Z>2109</Z>
  </point>
  <point index="4277">
    <X>115.682</X>
    <Y>11.839</Y>
    <Z>2258</Z>
  </point>
  <point index="4278">
    <X>91.777</X>
    <Y>21.588</Y>
    <Z>2242</Z>
  </point>
  <point index="4279">
    <X>72.634</X>
    <Y>33.733</Y>
    <Z>2212</Z>
  </point>
  <point index="4280">
    <X>53.784</X>
    <Y>34.610</Y>
    <Z>2270</Z>
  </point>
  <point index="4281">
    <X>102.734</X>
    <Y>70.397</Y>
    <Z>2203</Z>
  </point>
  <point index="4282">
    <X>49.148</X>
    <Y>63.110</Y>
    <Z>2124</Z>
  </point>
  <point index="4283">
    <X>52.441</X>
    <Y>64.654</Y>
    <Z>2272</Z>
  </point>
  <point index="4284">
    <X>107.850</X>
    <Y>67.776</Y>
    <Z>2014</Z>
  </point>
  <point index="4285">
    <X>105.703</X>
    <Y>53.795</Y>
    <Z>2150</Z>
  </point>
  <point index="4286">
    <X>69.556</X>
    <Y>31.808</Y>
    <Z>2085</Z>
  </point>
  <point index="4287">
    <X>107.395</X>
    <Y>35.161</Y>
    <Z>2010</Z>
  </point>
  <point index="4288">
    <X>96.448</X>
    <Y>69.653</Y>
    <Z>2159</Z>
  </point>
  <point index="4289">
    <X>23.796</X>
    <Y>12.412</Y>
    <Z>2291</Z>
  </point>
  <point index="4290">
    <X>94.118</X>
    <Y>65.889</Y>
    <Z>2256</Z>
  </point>
  <point index="4291">
    <X>113.476</X>
    <Y>33.831</Y>
    <Z>2247</Z>
  </point>
  <point index="4292">
    <X>74.529</X>
    <Y>24.839</Y>
    <Z>2291</Z>
  </point>
  <point index="4293">
    <X>51.104</X>
    <Y>69.036</Y>
    <Z>2212</Z>
  </point>
  <point index="4294">
    <X>95.203</X>
    <Y>17.824</Y>
    <Z>2211</Z>
  </point>
  <point index="4295">
    <X>112.016</X>
    <Y>47.454</Y>
    <Z>2187</Z>
  </point>
  <point index="4296">
    <X>58.078</X>
    <Y>72.559</Y>
    <Z>2092</Z>
  </point>
  <point index="4297">
    <X>115.729</X>
    <Y>71.277</Y>
    <Z>2255</Z>
  </point>
  <point index="4298">
    <X>92.419</X>
    <Y>24.848</Y>
    <Z>2271</Z>
  </point>
  <point index="4299">
    <X>103.215</X>
    <Y>8.803</Y>
    <Z>2243</Z>
  </point>
  <point index="4300">
    <X>66.754</X>
    <Y>50.083</Y>
    <Z>2063</Z>
  </point>
  <point index="4301">
    <X>92.945</X>
    <Y>37.164</Y>
    <Z>2295</Z>
  </point>
  <point index="4302">
    <X>18.925</X>
    <Y>12.833</Y>
    <Z>2056</Z>
  </point>
  <point index="4303">
    <X>103.221</X>
    <Y>76.422</Y>
    <Z>2244</Z>
  </point>
  <point index="4304">
    <X>106.155</X>
    <Y>58.999</Y>
    <Z>2113</Z>
  </point>
  <point index="4305">
    <X>51.227</X>
    <Y>19.883</Y>
    <Z>2217</Z>
  </point>
  <point index="4306">
    <X>72.361</X>
    <Y>10.883</Y>
    <Z>2201</Z>
  </point>
  <point index="4307">
    <X>10.937</X>
    <Y>25.553</Y>
    <Z>2204</Z>
  </point>
  <point index="4308">
    <X>14.107</X>
    <Y>56.588</Y>
    <Z>2256</Z>
  </point>
  <point index="4309">
    <X>93.465</X>
    <Y>50.605</Y>
    <Z>2283</Z>
  </point>
  <point index="4310">
    <X>89.685</X>
    <Y>22.380</Y>
    <Z>2148</Z>
  </point>
  <point index="4311">
    <X>57.908</X>
    <Y>31.077</Y>
    <Z>2099</Z>
  </point>
  <point index="4312">
    <X>92.710</X>
    <Y>53.118</Y>
    <Z>2284</Z>
  </point>
  <point index="4313">
    <X>35.829</X>
    <Y>71.666</Y>
    <Z>2251</Z>
  </point>
  <point index="4314">
    <X>68.098</X>
    <Y>59.952</Y>
    <Z>2024</Z>
  </point>
  <point index="4315">
    <X>67.537</X>
    <Y>59.341</Y>
    <Z>2001</Z>
  </point>
  <point index="4316">
    <X>58.303</X>
    <Y>68.712</Y>
    <Z>2082</Z>
  </point>
  <point index="4317">
    <X>118.820</X>
    <Y>14.841</Y>
    <Z>2116</Z>
  </point>
  <point index="4318">
    <X>95.311</X>
    <Y>64.842</Y>
    <Z>2206</Z>
  </point>
  <point index="4319">
    <X>104.497</X>
    <Y>10.207</Y>
    <Z>2250</Z>
  </point>
  <point index="4320">
    <X>107.908</X>
    <Y>55.763</Y>
    <Z>2016</Z>
  </point>
  <point index="4321">
    <X>49.626</X>
    <Y>69.256</Y>
    <Z>2145</Z>
  </point>
  <point index="4322">
    <X>11.843</X>
    <Y>25.716</Y>
    <Z>2245</Z>
  </point>
  <point index="4323">
    <X>55.660</X>
    <Y>19.104</Y>
    <Z>2192</Z>
  </point>
  <point index="4324">
    <X>100.260</X>
    <Y>9.457</Y>
    <Z>2001</Z>
  </point>
  <point index="4325">
    <X>11.894</X>
    <Y>74.078</Y>
    <Z>2247</Z>
  </point>
  <point index="4326">
    <X>66.583</X>
    <Y>64.232</Y>
    <Z>2077</Z>
  </point>
  <point index="4327">
    <X>66.739</X>
    <Y>58.211</Y>
    <Z>2064</Z>
  </point>
  <point index="4328">
    <X>62.785</X>
    <Y>7.553</Y>
    <Z>2207</Z>
  </point>
  <point index="4329">
    <X>79.614</X>
    <Y>65.198</Y>
    <Z>2080</Z>
  </point>
  <point index="4330">
    <X>19.599</X>
    <Y>64.596</Y>
    <Z>2028</Z>
  </point>
  <point index="4331">
    <X>65.646</X>
    <Y>27.461</Y>
    <Z>2155</Z>
  </point>
  <point index="4332">
    <X>59.147</X>
    <Y>76.225</Y>
    <Z>2047</Z>
  </point>
  <point index="4333">
    <X>104.195</X>
    <Y>21.797</Y>
    <Z>2276</Z>
  </point>
  <point index="4334">
    <X>25.609</X>
    <Y>37.152</Y>
    <Z>2158</Z>
  </point>
  <point index="4335">
    <X>59.302</X>
    <Y>44.883</Y>
    <Z>2041</Z>
  </point>
  <point index="4336">
    <X>108.495</X>
    <Y>20.030</Y>
    <Z>2041</Z>
  </point>
  <point index="4337">
    <X>69.219</X>
    <Y>17.278</Y>
    <Z>2071</Z>
  </point>
  <point index="4338">
    <X>26.134</X>
    <Y>21.921</Y>
    <Z>2115</Z>
  </point>
  <point index="4339">
    <X>107.966</X>
    <Y>15.918</Y>
    <Z>2019</Z>
  </point>
  <point index="4340">
    <X>52.647</X>
    <Y>68.937</Y>
    <Z>2281</Z>
  </point>
  <point index="4341">
    <X>118.641</X>
    <Y>54.787</Y>
    <Z>2124</Z>
  </point>
  <point index="4342">
    <X>116.048</X>
    <Y>13.970</Y>
    <Z>2241</Z>
  </point>
  <point index="4343">
    <X>17.133</X>
    <Y>14.509</Y>
    <Z>2131</Z>
  </point>
  <point index="4344">
    <X>59.967</X>
    <Y>19.422</Y>
    <Z>2013</Z>
  </point>
  <point index="4345">
    <X>19.059</X>
    <Y>75.788</Y>
    <Z>2051</Z>
  </point>
  <point index="4346">
    <X>60.085</X>
    <Y>22.658</Y>
    <Z>2008</Z>
  </point>
  <point index="4347">
    <X>99.960</X>
    <Y>78.183</Y>
    <Z>2013</Z>
  </point>
  <point index="4348">
    <X>88.540</X>
    <Y>56.214</Y>
    <Z>2096</Z>
  </point>
  <point index="4349">
    <X>89.941</X>
    <Y>29.146</Y>
    <Z>2159</Z>
  </point>
  <point index="4350">
    <X>108.754</X>
    <Y>29.359</Y>
    <Z>2051</Z>
  </point>
  <point index="4351">
    <X>32.631</X>
    <Y>49.060</Y>
    <Z>2212</Z>
  </point>
  <point index="4352">
    <X>8.720</X>
    <Y>21.196</Y>
    <Z>2104</Z>
  </point>
  <point index="4353">
    <X>61.457</X>
    <Y>72.218</Y>
    <Z>2097</Z>
  </point>
  <point index="4354">
    <X>59.230</X>
    <Y>36.526</Y>
    <Z>2044</Z>
  </point>
  <point index="4355">
    <X>50.948</X>
    <Y>23.139</Y>
    <Z>2205</Z>
  </point>
  <point index="4356">
    <X>14.057</X>
    <Y>74.607</Y>
    <Z>2259</Z>
  </point>
  <point index="4357">
    <X>74.214</X>
    <Y>9.684</Y>
    <Z>2278</Z>
  </point>
  <point index="4358">
    <X>22.933</X>
    <Y>11.140</Y>
    <Z>2220</Z>
  </point>
  <point index="4359">
    <X>52.911</X>
    <Y>54.210</Y>
    <Z>2293</Z>
  </point>
  <point index="4360">
    <X>98.542</X>
    <Y>66.366</Y>
    <Z>2072</Z>
  </point>
  <point index="4361">
    <X>38.734</X>
    <Y>24.606</Y>
    <Z>2120</Z>
  </point>
  <point index="4362">
    <X>69.683</X>
    <Y>30.217</Y>
    <Z>2090</Z>
  </point>
  <point index="4363">
    <X>65.226</X>
    <Y>7.721</Y>
    <Z>2190</Z>
  </point>
  <point index="4364">
    <X>117.342</X>
    <Y>55.976</Y>
    <Z>2183</Z>
  </point>
  <point index="4365">
    <X>104.860</X>
    <Y>70.417</Y>
    <Z>2220</Z>
  </point>
  <point index="4366">
    <X>95.741</X>
    <Y>15.378</Y>
    <Z>2189</Z>
  </point>
  <point index="4367">
    <X>101.351</X>
    <Y>11.503</Y>
    <Z>2088</Z>
  </point>
  <point index="4368">
    <X>34.683</X>
    <Y>57.445</Y>
    <Z>2298</Z>
  </point>
  <point index="4369">
    <X>16.620</X>
    <Y>32.266</Y>
    <Z>2152</Z>
  </point>
  <point index="4370">
    <X>112.439</X>
    <Y>20.179</Y>
    <Z>2204</Z>
  </point>
  <point index="4371">
    <X>74.941</X>
    <Y>52.415</Y>
    <Z>2291</Z>
  </point>
  <point index="4372">
    <X>33.442</X>
    <Y>23.680</Y>
    <Z>2246</Z>
  </point>
  <point index="4373">
    <X>66.808</X>
    <Y>77.819</Y>
    <Z>2059</Z>
  </point>
  <point index="4374">
    <X>14.466</X>
    <Y>64.427</Y>
    <Z>2242</Z>
  </point>
  <point index="4375">
    <X>49.030</X>
    <Y>69.866</Y>
    <Z>2118</Z>
  </point>
  <point index="4376">
    <X>95.160</X>
    <Y>33.539</Y>
    <Z>2213</Z>
  </point>
  <point index="4377">
    <X>72.525</X>
    <Y>18.018</Y>
    <Z>2208</Z>
  </point>
  <point index="4378">
    <X>119.567</X>
    <Y>17.600</Y>
    <Z>2082</Z>
  </point>
  <point index="4379">
    <X>26.842</X>
    <Y>7.545</Y>
    <Z>2056</Z>
  </point>
  <point index="4380">
    <X>57.561</X>
    <Y>20.699</Y>
    <Z>2113</Z>
  </point>
  <point index="4381">
    <X>70.504</X>
    <Y>63.296</Y>
    <Z>2124</Z>
  </point>
  <point index="4382">
    <X>72.493</X>
    <Y>76.099</Y>
    <Z>2207</Z>
  </point>
  <point index="4383">
    <X>72.611</X>
    <Y>67.263</Y>
    <Z>2212</Z>
  </point>
  <point index="4384">
    <X>89.831</X>
    <Y>26.919</Y>
    <Z>2154</Z>
  </point>
  <point index="4385">
    <X>53.665</X>
    <Y>72.862</Y>
    <Z>2275</Z>
  </point>
  <point index="4386">
    <X>28.241</X>
    <Y>14.999</Y>
    <Z>2030</Z>
  </point>
  <point index="4387">
    <X>97.411</X>
    <Y>32.869</Y>
    <Z>2119</Z>
  </point>
  <point index="4388">
    <X>17.847</X>
    <Y>53.921</Y>
    <Z>2101</Z>
  </point>
  <point index="4389">
    <X>71.641</X>
    <Y>24.397</Y>
    <Z>2171</Z>
  </point>
  <point index="4390">
    <X>66.727</X>
    <Y>48.550</Y>
    <Z>2065</Z>
  </point>
  <point index="4391">
    <X>25.312</X>
    <Y>35.614</Y>
    <Z>2183</Z>
  </point>
  <point index="4392">
    <X>14.124</X>
    <Y>18.469</Y>
    <Z>2256</Z>
  </point>
  <point index="4393">
    <X>78.102</X>
    <Y>69.276</Y>
    <Z>2148</Z>
  </point>
  <point index="4394">
    <X>64.254</X>
    <Y>73.108</Y>
    <Z>2271</Z>
  </point>
  <point index="4395">
    <X>39.176</X>
    <Y>28.787</Y>
    <Z>2100</Z>
  </point>
  <point index="4396">
    <X>93.245</X>
    <Y>75.493</Y>
    <Z>2292</Z>
  </point>
  <point index="4397">
    <X>102.399</X>
    <Y>65.453</Y>
    <Z>2175</Z>
  </point>
  <point index="4398">
    <X>74.930</X>
    <Y>70.953</Y>
    <Z>2292</Z>
  </point>
  <point index="4399">
    <X>101.952</X>
    <Y>53.078</Y>
    <Z>2138</Z>
  </point>
  <point index="4400">
    <X>58.014</X>
    <Y>60.745</Y>
    <Z>2094</Z>
  </point>
  <point index="4401">
    <X>98.891</X>
    <Y>38.845</Y>
    <Z>2058</Z>
  </point>
  <point index="4402">
    <X>72.948</X>
    <Y>18.420</Y>
    <Z>2226</Z>
  </point>
  <point index="4403">
    <X>79.655</X>
    <Y>60.441</Y>
    <Z>2078</Z>
  </point>
  <point index="4404">
    <X>26.140</X>
    <Y>10.314</Y>
    <Z>2114</Z>
  </point>
  <point index="4405">
    <X>27.139</X>
    <Y>66.961</Y>
    <Z>2031</Z>
  </point>
  <point index="4406">
    <X>54.117</X>
    <Y>53.137</Y>
    <Z>2256</Z>
  </point>
  <point index="4407">
    <X>37.313</X>
    <Y>67.496</Y>
    <Z>2184</Z>
  </point>
  <point index="4408">
    <X>22.511</X>
    <Y>11.733</Y>
    <Z>2185</Z>
  </point>
  <point index="4409">
    <X>99.897</X>
    <Y>47.543</Y>
    <Z>2016</Z>
  </point>
  <point index="4410">
    <X>104.272</X>
    <Y>24.637</Y>
    <Z>2269</Z>
  </point>
  <point index="4411">
    <X>71.151</X>
    <Y>28.348</Y>
    <Z>2151</Z>
  </point>
  <point index="4412">
    <X>24.989</X>
    <Y>70.370</Y>
    <Z>2210</Z>
  </point>
  <point index="4413">
    <X>50.618</X>
    <Y>30.288</Y>
    <Z>2190</Z>
  </point>
  <point index="4414">
    <X>17.753</X>
    <Y>33.572</Y>
    <Z>2105</Z>
  </point>
  <point index="4415">
    <X>87.530</X>
    <Y>28.513</Y>
    <Z>2051</Z>
  </point>
  <point index="4416">
    <X>36.758</X>
    <Y>16.296</Y>
    <Z>2209</Z>
  </point>
  <point index="4417">
    <X>104.444</X>
    <Y>15.994</Y>
    <Z>2255</Z>
  </point>
  <point index="4418">
    <X>58.696</X>
    <Y>65.896</Y>
    <Z>2066</Z>
  </point>
  <point index="4419">
    <X>26.732</X>
    <Y>29.582</Y>
    <Z>2065</Z>
  </point>
  <point index="4420">
    <X>15.856</X>
    <Y>11.575</Y>
    <Z>2184</Z>
  </point>
  <point index="4421">
    <X>58.216</X>
    <Y>50.470</Y>
    <Z>2086</Z>
  </point>
  <point index="4422">
    <X>37.799</X>
    <Y>54.196</Y>
    <Z>2162</Z>
  </point>
  <point index="4423">
    <X>118.006</X>
    <Y>69.845</Y>
    <Z>2153</Z>
  </point>
  <point index="4424">
    <X>57.083</X>
    <Y>18.051</Y>
    <Z>2133</Z>
  </point>
  <point index="4425">
    <X>52.048</X>
    <Y>68.395</Y>
    <Z>2254</Z>
  </point>
  <point index="4426">
    <X>74.036</X>
    <Y>17.345</Y>
    <Z>2271</Z>
  </point>
  <point index="4427">
    <X>18.516</X>
    <Y>31.496</Y>
    <Z>2073</Z>
  </point>
  <point index="4428">
    <X>18.364</X>
    <Y>77.630</Y>
    <Z>2080</Z>
  </point>
  <point index="4429">
    <X>38.816</X>
    <Y>14.839</Y>
    <Z>2116</Z>
  </point>
  <point index="4430">
    <X>107.431</X>
    <Y>65.634</Y>
    <Z>2007</Z>
  </point>
  <point index="4431">
    <X>90.994</X>
    <Y>15.135</Y>
    <Z>2207</Z>
  </point>
  <point index="4432">
    <X>100.901</X>
    <Y>78.203</Y>
    <Z>2051</Z>
  </point>
  <point index="4433">
    <X>13.924</X>
    <Y>25.213</Y>
    <Z>2264</Z>
  </point>
  <point index="4434">
    <X>72.231</X>
    <Y>8.863</Y>
    <Z>2196</Z>
  </point>
  <point index="4435">
    <X>104.290</X>
    <Y>69.249</Y>
    <Z>2268</Z>
  </point>
  <point index="4436">
    <X>103.339</X>
    <Y>66.324</Y>
    <Z>2253</Z>
  </point>
  <point index="4437">
    <X>51.472</X>
    <Y>60.184</Y>
    <Z>2228</Z>
  </point>
  <point index="4438">
    <X>68.207</X>
    <Y>7.224</Y>
    <Z>2029</Z>
  </point>
  <point index="4439">
    <X>30.302</X>
    <Y>26.208</Y>
    <Z>2116</Z>
  </point>
  <point index="4440">
    <X>12.329</X>
    <Y>29.898</Y>
    <Z>2267</Z>
  </point>
  <point index="4441">
    <X>27.022</X>
    <Y>74.326</Y>
    <Z>2041</Z>
  </point>
  <point index="4442">
    <X>102.647</X>
    <Y>48.379</Y>
    <Z>2196</Z>
  </point>
  <point index="4443">
    <X>110.819</X>
    <Y>53.891</Y>
    <Z>2137</Z>
  </point>
  <point index="4444">
    <X>111.558</X>
    <Y>30.356</Y>
    <Z>2168</Z>
  </point>
  <point index="4445">
    <X>33.024</X>
    <Y>15.995</Y>
    <Z>2229</Z>
  </point>
  <point index="4446">
    <X>60.889</X>
    <Y>7.080</Y>
    <Z>2050</Z>
  </point>
  <point index="4447">
    <X>59.065</X>
    <Y>68.196</Y>
    <Z>2051</Z>
  </point>
  <point index="4448">
    <X>36.956</X>
    <Y>67.935</Y>
    <Z>2200</Z>
  </point>
  <point index="4449">
    <X>33.002</X>
    <Y>18.376</Y>
    <Z>2228</Z>
  </point>
  <point index="4450">
    <X>71.023</X>
    <Y>48.875</Y>
    <Z>2146</Z>
  </point>
  <point index="4451">
    <X>88.272</X>
    <Y>21.481</Y>
    <Z>2084</Z>
  </point>
  <point index="4452">
    <X>55.733</X>
    <Y>50.092</Y>
    <Z>2189</Z>
  </point>
  <point index="4453">
    <X>58.248</X>
    <Y>73.487</Y>
    <Z>2085</Z>
  </point>
  <point index="4454">
    <X>103.884</X>
    <Y>12.340</Y>
    <Z>2299</Z>
  </point>
  <point index="4455">
    <X>91.691</X>
    <Y>66.873</Y>
    <Z>2238</Z>
  </point>
  <point index="4456">
    <X>9.551</X>
    <Y>31.700</Y>
    <Z>2142</Z>
  </point>
  <point index="4457">
    <X>17.968</X>
    <Y>16.896</Y>
    <Z>2096</Z>
  </point>
  <point index="4458">
    <X>33.055</X>
    <Y>68.331</Y>
    <Z>2230</Z>
  </point>
  <point index="4459">
    <X>37.749</X>
    <Y>57.170</Y>
    <Z>2164</Z>
  </point>
  <point index="4460">
    <X>66.346</X>
    <Y>78.230</Y>
    <Z>2097</Z>
  </point>
  <point index="4461">
    <X>59.869</X>
    <Y>14.667</Y>
    <Z>2017</Z>
  </point>
  <point index="4462">
    <X>60.444</X>
    <Y>28.737</Y>
    <Z>2013</Z>
  </point>
  <point index="4463">
    <X>68.057</X>
    <Y>66.369</Y>
    <Z>2022</Z>
  </point>
  <point index="4464">
    <X>19.826</X>
    <Y>18.771</Y>
    <Z>2019</Z>
  </point>
  <point index="4465">
    <X>28.233</X>
    <Y>16.188</Y>
    <Z>2030</Z>
  </point>
  <point index="4466">
    <X>34.163</X>
    <Y>55.607</Y>
    <Z>2276</Z>
  </point>
  <point index="4467">
    <X>10.047</X>
    <Y>33.054</Y>
    <Z>2164</Z>
  </point>
  <point index="4468">
    <X>100.711</X>
    <Y>67.164</Y>
    <Z>2035</Z>
  </point>
  <point index="4469">
    <X>102.382</X>
    <Y>15.656</Y>
    <Z>2174</Z>
  </point>
  <point index="4470">
    <X>24.169</X>
    <Y>74.461</Y>
    <Z>2278</Z>
  </point>
  <point index="4471">
    <X>35.314</X>
    <Y>26.043</Y>
    <Z>2274</Z>
  </point>
  <point index="4472">
    <X>104.366</X>
    <Y>73.771</Y>
    <Z>2261</Z>
  </point>
  <point index="4473">
    <X>64.582</X>
    <Y>74.537</Y>
    <Z>2243</Z>
  </point>
  <point index="4474">
    <X>94.904</X>
    <Y>73.048</Y>
    <Z>2223</Z>
  </point>
  <point index="4475">
    <X>23.290</X>
    <Y>76.989</Y>
    <Z>2249</Z>
  </point>
  <point index="4476">
    <X>68.609</X>
    <Y>52.020</Y>
    <Z>2045</Z>
  </point>
  <point index="4477">
    <X>57.340</X>
    <Y>9.156</Y>
    <Z>2122</Z>
  </point>
  <point index="4478">
    <X>75.884</X>
    <Y>13.041</Y>
    <Z>2248</Z>
  </point>
  <point index="4479">
    <X>31.305</X>
    <Y>74.586</Y>
    <Z>2157</Z>
  </point>
  <point index="4480">
    <X>67.177</X>
    <Y>66.359</Y>
    <Z>2028</Z>
  </point>
  <point index="4481">
    <X>56.948</X>
    <Y>18.776</Y>
    <Z>2138</Z>
  </point>
  <point index="4482">
    <X>63.075</X>
    <Y>59.076</Y>
    <Z>2232</Z>
  </point>
  <point index="4483">
    <X>25.696</X>
    <Y>45.440</Y>
    <Z>2151</Z>
  </point>
  <point index="4484">
    <X>34.477</X>
    <Y>10.668</Y>
    <Z>2289</Z>
  </point>
  <point index="4485">
    <X>110.000</X>
    <Y>45.926</Y>
    <Z>2103</Z>
  </point>
  <point index="4486">
    <X>99.241</X>
    <Y>30.393</Y>
    <Z>2043</Z>
  </point>
  <point index="4487">
    <X>17.571</X>
    <Y>76.880</Y>
    <Z>2113</Z>
  </point>
  <point index="4488">
    <X>30.327</X>
    <Y>77.383</Y>
    <Z>2117</Z>
  </point>
  <point index="4489">
    <X>102.968</X>
    <Y>78.165</Y>
    <Z>2223</Z>
  </point>
  <point index="4490">
    <X>112.822</X>
    <Y>28.407</Y>
    <Z>2220</Z>
  </point>
  <point index="4491">
    <X>63.632</X>
    <Y>77.736</Y>
    <Z>2278</Z>
  </point>
  <point index="4492">
    <X>112.231</X>
    <Y>15.128</Y>
    <Z>2196</Z>
  </point>
  <point index="4493">
    <X>98.844</X>
    <Y>76.851</Y>
    <Z>2060</Z>
  </point>
  <point index="4494">
    <X>30.827</X>
    <Y>33.322</Y>
    <Z>2137</Z>
  </point>
  <point index="4495">
    <X>119.202</X>
    <Y>23.620</Y>
    <Z>2099</Z>
  </point>
  <point index="4496">
    <X>73.279</X>
    <Y>16.299</Y>
    <Z>2239</Z>
  </point>
  <point index="4497">
    <X>76.193</X>
    <Y>20.013</Y>
    <Z>2235</Z>
  </point>
  <point index="4498">
    <X>38.582</X>
    <Y>31.140</Y>
    <Z>2127</Z>
  </point>
  <point index="4499">
    <X>55.370</X>
    <Y>70.946</Y>
    <Z>2204</Z>
  </point>
  <point index="4500">
    <X>33.548</X>
    <Y>33.183</Y>
    <Z>2250</Z>
  </point>
  <point index="4501">
    <X>75.295</X>
    <Y>51.146</Y>
    <Z>2275</Z>
  </point>
  <point index="4502">
    <X>19.531</X>
    <Y>63.466</Y>
    <Z>2031</Z>
  </point>
  <point index="4503">
    <X>97.584</X>
    <Y>26.207</Y>
    <Z>2112</Z>
  </point>
  <point index="4504">
    <X>19.785</X>
    <Y>19.250</Y>
    <Z>2021</Z>
  </point>
  <point index="4505">
    <X>31.486</X>
    <Y>59.312</Y>
    <Z>2165</Z>
  </point>
  <point index="4506">
    <X>105.044</X>
    <Y>54.349</Y>
    <Z>2205</Z>
  </point>
  <point index="4507">
    <X>64.657</X>
    <Y>36.624</Y>
    <Z>2237</Z>
  </point>
  <point index="4508">
    <X>53.839</X>
    <Y>25.415</Y>
    <Z>2268</Z>
  </point>
  <point index="4509">
    <X>119.691</X>
    <Y>62.611</Y>
    <Z>2077</Z>
  </point>
  <point index="4510">
    <X>71.767</X>
    <Y>12.031</Y>
    <Z>2176</Z>
  </point>
  <point index="4511">
    <X>60.041</X>
    <Y>62.007</Y>
    <Z>2010</Z>
  </point>
  <point index="4512">
    <X>37.477</X>
    <Y>21.789</Y>
    <Z>2177</Z>
  </point>
  <point index="4513">
    <X>108.308</X>
    <Y>39.760</Y>
    <Z>2033</Z>
  </point>
  <point index="4514">
    <X>27.537</X>
    <Y>68.671</Y>
    <Z>2001</Z>
  </point>
  <point index="4515">
    <X>17.485</X>
    <Y>35.845</Y>
    <Z>2116</Z>
  </point>
  <point index="4516">
    <X>65.796</X>
    <Y>45.530</Y>
    <Z>2143</Z>
  </point>
  <point index="4517">
    <X>116.445</X>
    <Y>73.112</Y>
    <Z>2223</Z>
  </point>
  <point index="4518">
    <X>54.829</X>
    <Y>55.999</Y>
    <Z>2226</Z>
  </point>
  <point index="4519">
    <X>60.073</X>
    <Y>32.664</Y>
    <Z>2009</Z>
  </point>
  <point index="4520">
    <X>50.302</X>
    <Y>71.633</Y>
    <Z>2176</Z>
  </point>
  <point index="4521">
    <X>57.042</X>
    <Y>35.932</Y>
    <Z>2135</Z>
  </point>
  <point index="4522">
    <X>113.073</X>
    <Y>13.034</Y>
    <Z>2231</Z>
  </point>
  <point index="4523">
    <X>111.801</X>
    <Y>9.960</Y>
    <Z>2178</Z>
  </point>
  <point index="4524">
    <X>68.372</X>
    <Y>47.256</Y>
    <Z>2036</Z>
  </point>
  <point index="4525">
    <X>60.102</X>
    <Y>76.585</Y>
    <Z>2008</Z>
  </point>
  <point index="4526">
    <X>57.052</X>
    <Y>33.911</Y>
    <Z>2134</Z>
  </point>
  <point index="4527">
    <X>50.901</X>
    <Y>25.037</Y>
    <Z>2203</Z>
  </point>
  <point index="4528">
    <X>36.094</X>
    <Y>63.891</Y>
    <Z>2239</Z>
  </point>
  <point index="4529">
    <X>72.941</X>
    <Y>74.918</Y>
    <Z>2225</Z>
  </point>
  <point index="4530">
    <X>12.242</X>
    <Y>24.761</Y>
    <Z>2263</Z>
  </point>
  <point index="4531">
    <X>112.012</X>
    <Y>27.530</Y>
    <Z>2187</Z>
  </point>
  <point index="4532">
    <X>67.058</X>
    <Y>65.354</Y>
    <Z>2038</Z>
  </point>
  <point index="4533">
    <X>23.917</X>
    <Y>56.303</Y>
    <Z>2299</Z>
  </point>
  <point index="4534">
    <X>37.563</X>
    <Y>23.069</Y>
    <Z>2173</Z>
  </point>
  <point index="4535">
    <X>108.452</X>
    <Y>6.919</Y>
    <Z>2039</Z>
  </point>
  <point index="4536">
    <X>31.538</X>
    <Y>53.806</Y>
    <Z>2167</Z>
  </point>
  <point index="4537">
    <X>15.400</X>
    <Y>49.630</Y>
    <Z>2203</Z>
  </point>
  <point index="4538">
    <X>36.551</X>
    <Y>23.253</Y>
    <Z>2218</Z>
  </point>
  <point index="4539">
    <X>56.545</X>
    <Y>8.153</Y>
    <Z>2155</Z>
  </point>
  <point index="4540">
    <X>116.782</X>
    <Y>35.411</Y>
    <Z>2208</Z>
  </point>
  <point index="4541">
    <X>109.808</X>
    <Y>52.988</Y>
    <Z>2095</Z>
  </point>
  <point index="4542">
    <X>35.270</X>
    <Y>27.199</Y>
    <Z>2276</Z>
  </point>
  <point index="4543">
    <X>112.349</X>
    <Y>8.405</Y>
    <Z>2201</Z>
  </point>
  <point index="4544">
    <X>110.138</X>
    <Y>24.109</Y>
    <Z>2109</Z>
  </point>
  <point index="4545">
    <X>32.219</X>
    <Y>65.191</Y>
    <Z>2195</Z>
  </point>
  <point index="4546">
    <X>75.773</X>
    <Y>72.325</Y>
    <Z>2253</Z>
  </point>
  <point index="4547">
    <X>66.247</X>
    <Y>64.397</Y>
    <Z>2105</Z>
  </point>
  <point index="4548">
    <X>62.502</X>
    <Y>13.613</Y>
    <Z>2184</Z>
  </point>
  <point index="4549">
    <X>48.432</X>
    <Y>62.130</Y>
    <Z>2091</Z>
  </point>
  <point index="4550">
    <X>106.649</X>
    <Y>74.831</Y>
    <Z>2072</Z>
  </point>
  <point index="4551">
    <X>70.192</X>
    <Y>38.089</Y>
    <Z>2111</Z>
  </point>
  <point index="4552">
    <X>36.269</X>
    <Y>50.595</Y>
    <Z>2231</Z>
  </point>
  <point index="4553">
    <X>31.308</X>
    <Y>19.966</Y>
    <Z>2157</Z>
  </point>
  <point index="4554">
    <X>117.193</X>
    <Y>13.740</Y>
    <Z>2189</Z>
  </point>
  <point index="4555">
    <X>108.535</X>
    <Y>61.419</Y>
    <Z>2042</Z>
  </point>
  <point index="4556">
    <X>30.008</X>
    <Y>55.677</Y>
    <Z>2103</Z>
  </point>
  <point index="4557">
    <X>19.795</X>
    <Y>49.924</Y>
    <Z>2020</Z>
  </point>
  <point index="4558">
    <X>51.233</X>
    <Y>63.488</Y>
    <Z>2218</Z>
  </point>
  <point index="4559">
    <X>53.512</X>
    <Y>31.833</Y>
    <Z>2281</Z>
  </point>
  <point index="4560">
    <X>29.927</X>
    <Y>47.078</Y>
    <Z>2100</Z>
  </point>
  <point index="4561">
    <X>110.213</X>
    <Y>32.095</Y>
    <Z>2112</Z>
  </point>
  <point index="4562">
    <X>53.874</X>
    <Y>52.496</Y>
    <Z>2266</Z>
  </point>
  <point index="4563">
    <X>61.619</X>
    <Y>72.938</Y>
    <Z>2111</Z>
  </point>
  <point index="4564">
    <X>51.217</X>
    <Y>73.557</Y>
    <Z>2217</Z>
  </point>
  <point index="4565">
    <X>113.784</X>
    <Y>71.893</Y>
    <Z>2260</Z>
  </point>
  <point index="4566">
    <X>11.202</X>
    <Y>16.664</Y>
    <Z>2216</Z>
  </point>
  <point index="4567">
    <X>107.657</X>
    <Y>46.159</Y>
    <Z>2006</Z>
  </point>
  <point index="4568">
    <X>21.099</X>
    <Y>49.187</Y>
    <Z>2068</Z>
  </point>
  <point index="4569">
    <X>66.830</X>
    <Y>13.447</Y>
    <Z>2057</Z>
  </point>
  <point index="4570">
    <X>20.132</X>
    <Y>63.435</Y>
    <Z>2006</Z>
  </point>
  <point index="4571">
    <X>62.307</X>
    <Y>36.611</Y>
    <Z>2168</Z>
  </point>
  <point index="4572">
    <X>90.957</X>
    <Y>66.304</Y>
    <Z>2205</Z>
  </point>
  <point index="4573">
    <X>30.046</X>
    <Y>8.551</Y>
    <Z>2105</Z>
  </point>
  <point index="4574">
    <X>97.554</X>
    <Y>76.155</Y>
    <Z>2113</Z>
  </point>
  <point index="4575">
    <X>54.124</X>
    <Y>30.489</Y>
    <Z>2256</Z>
  </point>
  <point index="4576">
    <X>33.300</X>
    <Y>22.714</Y>
    <Z>2240</Z>
  </point>
  <point index="4577">
    <X>69.624</X>
    <Y>72.425</Y>
    <Z>2088</Z>
  </point>
  <point index="4578">
    <X>26.741</X>
    <Y>71.737</Y>
    <Z>2064</Z>
  </point>
  <point index="4579">
    <X>8.459</X>
    <Y>22.996</Y>
    <Z>2092</Z>
  </point>
  <point index="4580">
    <X>25.509</X>
    <Y>45.714</Y>
    <Z>2167</Z>
  </point>
  <point index="4581">
    <X>111.960</X>
    <Y>34.964</Y>
    <Z>2185</Z>
  </point>
  <point index="4582">
    <X>65.563</X>
    <Y>20.488</Y>
    <Z>2162</Z>
  </point>
  <point index="4583">
    <X>113.915</X>
    <Y>69.674</Y>
    <Z>2266</Z>
  </point>
  <point index="4584">
    <X>86.700</X>
    <Y>62.522</Y>
    <Z>2013</Z>
  </point>
  <point index="4585">
    <X>105.253</X>
    <Y>17.793</Y>
    <Z>2188</Z>
  </point>
  <point index="4586">
    <X>31.165</X>
    <Y>48.558</Y>
    <Z>2152</Z>
  </point>
  <point index="4587">
    <X>56.574</X>
    <Y>54.821</Y>
    <Z>2154</Z>
  </point>
  <point index="4588">
    <X>117.343</X>
    <Y>64.044</Y>
    <Z>2183</Z>
  </point>
  <point index="4589">
    <X>32.493</X>
    <Y>17.627</Y>
    <Z>2207</Z>
  </point>
  <point index="4590">
    <X>104.217</X>
    <Y>10.091</Y>
    <Z>2274</Z>
  </point>
  <point index="4591">
    <X>65.137</X>
    <Y>72.552</Y>
    <Z>2197</Z>
  </point>
  <point index="4592">
    <X>69.002</X>
    <Y>68.830</Y>
    <Z>2062</Z>
  </point>
  <point index="4593">
    <X>55.643</X>
    <Y>76.178</Y>
    <Z>2193</Z>
  </point>
  <point index="4594">
    <X>110.594</X>
    <Y>54.042</Y>
    <Z>2128</Z>
  </point>
  <point index="4595">
    <X>96.817</X>
    <Y>58.341</Y>
    <Z>2144</Z>
  </point>
  <point index="4596">
    <X>102.950</X>
    <Y>20.525</Y>
    <Z>2221</Z>
  </point>
  <point index="4597">
    <X>117.839</X>
    <Y>20.081</Y>
    <Z>2160</Z>
  </point>
  <point index="4598">
    <X>28.790</X>
    <Y>52.027</Y>
    <Z>2053</Z>
  </point>
  <point index="4599">
    <X>107.552</X>
    <Y>8.168</Y>
    <Z>2002</Z>
  </point>
  <point index="4600">
    <X>109.449</X>
    <Y>24.451</Y>
    <Z>2080</Z>
  </point>
  <point index="4601">
    <X>20.433</X>
    <Y>36.528</Y>
    <Z>2012</Z>
  </point>
  <point index="4602">
    <X>14.115</X>
    <Y>32.166</Y>
    <Z>2256</Z>
  </point>
  <point index="4603">
    <X>17.763</X>
    <Y>69.242</Y>
    <Z>2105</Z>
  </point>
  <point index="4604">
    <X>11.818</X>
    <Y>55.163</Y>
    <Z>2244</Z>
  </point>
  <point index="4605">
    <X>14.061</X>
    <Y>25.194</Y>
    <Z>2258</Z>
  </point>
  <point index="4606">
    <X>109.120</X>
    <Y>50.777</Y>
    <Z>2067</Z>
  </point>
  <point index="4607">
    <X>67.429</X>
    <Y>67.476</Y>
    <Z>2007</Z>
  </point>
  <point index="4608">
    <X>118.736</X>
    <Y>30.866</Y>
    <Z>2120</Z>
  </point>
  <point index="4609">
    <X>99.023</X>
    <Y>29.016</Y>
    <Z>2052</Z>
  </point>
  <point index="4610">
    <X>79.690</X>
    <Y>23.926</Y>
    <Z>2077</Z>
  </point>
  <point index="4611">
    <X>29.946</X>
    <Y>11.951</Y>
    <Z>2101</Z>
  </point>
  <point index="4612">
    <X>25.665</X>
    <Y>8.923</Y>
    <Z>2154</Z>
  </point>
  <point index="4613">
    <X>103.230</X>
    <Y>16.638</Y>
    <Z>2244</Z>
  </point>
  <point index="4614">
    <X>112.750</X>
    <Y>71.557</Y>
    <Z>2217</Z>
  </point>
  <point index="4615">
    <X>69.257</X>
    <Y>16.264</Y>
    <Z>2072</Z>
  </point>
  <point index="4616">
    <X>115.047</X>
    <Y>11.260</Y>
    <Z>2286</Z>
  </point>
  <point index="4617">
    <X>59.550</X>
    <Y>77.338</Y>
    <Z>2030</Z>
  </point>
  <point index="4618">
    <X>108.015</X>
    <Y>31.755</Y>
    <Z>2021</Z>
  </point>
  <point index="4619">
    <X>20.322</X>
    <Y>13.408</Y>
    <Z>2003</Z>
  </point>
  <point index="4620">
    <X>10.239</X>
    <Y>27.614</Y>
    <Z>2173</Z>
  </point>
  <point index="4621">
    <X>27.526</X>
    <Y>28.478</Y>
    <Z>2000</Z>
  </point>
  <point index="4622">
    <X>91.695</X>
    <Y>66.402</Y>
    <Z>2238</Z>
  </point>
  <point index="4623">
    <X>23.274</X>
    <Y>65.206</Y>
    <Z>2248</Z>
  </point>
  <point index="4624">
    <X>63.289</X>
    <Y>40.815</Y>
    <Z>2249</Z>
  </point>
  <point index="4625">
    <X>94.325</X>
    <Y>33.269</Y>
    <Z>2247</Z>
  </point>
  <point index="4626">
    <X>16.220</X>
    <Y>18.327</Y>
    <Z>2169</Z>
  </point>
  <point index="4627">
    <X>104.998</X>
    <Y>57.992</Y>
    <Z>2209</Z>
  </point>
  <point index="4628">
    <X>104.636</X>
    <Y>31.804</Y>
    <Z>2239</Z>
  </point>
  <point index="4629">
    <X>28.737</X>
    <Y>10.410</Y>
    <Z>2051</Z>
  </point>
  <point index="4630">
    <X>72.121</X>
    <Y>24.106</Y>
    <Z>2191</Z>
  </point>
  <point index="4631">
    <X>28.997</X>
    <Y>25.305</Y>
    <Z>2061</Z>
  </point>
  <point index="4632">
    <X>57.761</X>
    <Y>53.385</Y>
    <Z>2105</Z>
  </point>
  <point index="4633">
    <X>30.929</X>
    <Y>58.806</Y>
    <Z>2142</Z>
  </point>
  <point index="4634">
    <X>99.664</X>
    <Y>14.113</Y>
    <Z>2026</Z>
  </point>
  <point index="4635">
    <X>37.939</X>
    <Y>23.277</Y>
    <Z>2156</Z>
  </point>
  <point index="4636">
    <X>22.391</X>
    <Y>13.048</Y>
    <Z>2175</Z>
  </point>
  <point index="4637">
    <X>60.638</X>
    <Y>56.650</Y>
    <Z>2029</Z>
  </point>
  <point index="4638">
    <X>110.842</X>
    <Y>37.549</Y>
    <Z>2138</Z>
  </point>
  <point index="4639">
    <X>53.784</X>
    <Y>21.323</Y>
    <Z>2270</Z>
  </point>
  <point index="4640">
    <X>112.008</X>
    <Y>17.618</Y>
    <Z>2187</Z>
  </point>
  <point index="4641">
    <X>56.066</X>
    <Y>65.809</Y>
    <Z>2175</Z>
  </point>
  <point index="4642">
    <X>22.598</X>
    <Y>31.428</Y>
    <Z>2192</Z>
  </point>
  <point index="4643">
    <X>23.327</X>
    <Y>38.298</Y>
    <Z>2252</Z>
  </point>
  <point index="4644">
    <X>13.155</X>
    <Y>10.196</Y>
    <Z>2296</Z>
  </point>
  <point index="4645">
    <X>13.152</X>
    <Y>35.685</Y>
    <Z>2296</Z>
  </point>
  <point index="4646">
    <X>106.336</X>
    <Y>64.129</Y>
    <Z>2098</Z>
  </point>
  <point index="4647">
    <X>24.578</X>
    <Y>13.252</Y>
    <Z>2244</Z>
  </point>
  <point index="4648">
    <X>58.179</X>
    <Y>48.319</Y>
    <Z>2087</Z>
  </point>
  <point index="4649">
    <X>22.365</X>
    <Y>13.740</Y>
    <Z>2173</Z>
  </point>
  <point index="4650">
    <X>11.666</X>
    <Y>65.818</Y>
    <Z>2237</Z>
  </point>
  <point index="4651">
    <X>118.784</X>
    <Y>58.329</Y>
    <Z>2118</Z>
  </point>
  <point index="4652">
    <X>34.717</X>
    <Y>73.341</Y>
    <Z>2299</Z>
  </point>
  <point index="4653">
    <X>15.104</X>
    <Y>62.053</Y>
    <Z>2215</Z>
  </point>
  <point index="4654">
    <X>52.837</X>
    <Y>55.937</Y>
    <Z>2290</Z>
  </point>
  <point index="4655">
    <X>38.096</X>
    <Y>63.314</Y>
    <Z>2149</Z>
  </point>
[truncated: 460,577 more chars]
