# Supplementary material for: LIFTOSCOPE: development of an automated AI-based module for time-effective and contactless analysis and isolation of cells in microtiter plates
Source: J Biol Eng. 2023 Feb 7;17:10. doi: 10.1186/s13036-023-00329-9 (PMC9903473; doi:10.1186/s13036-023-00329-9)
Supplement: Supplementary file 1 — Additional file 1. [file 13036_2023_329_MOESM1_ESM.zip › Points31.xml]

<points>
  <point index="1">
    <X>22.248</X>
    <Y>50.348</Y>
    <Z>2215</Z>
  </point>
  <point index="2">
    <X>54.779</X>
    <Y>52.919</Y>
    <Z>2134</Z>
  </point>
  <point index="3">
    <X>25.430</X>
    <Y>61.281</Y>
    <Z>2221</Z>
  </point>
  <point index="4">
    <X>64.744</X>
    <Y>33.598</Y>
    <Z>2257</Z>
  </point>
  <point index="5">
    <X>73.574</X>
    <Y>67.010</Y>
    <Z>2156</Z>
  </point>
  <point index="6">
    <X>116.851</X>
    <Y>59.145</Y>
    <Z>2290</Z>
  </point>
  <point index="7">
    <X>29.238</X>
    <Y>7.133</Y>
    <Z>2025</Z>
  </point>
  <point index="8">
    <X>13.055</X>
    <Y>66.357</Y>
    <Z>2204</Z>
  </point>
  <point index="9">
    <X>61.510</X>
    <Y>11.599</Y>
    <Z>2177</Z>
  </point>
  <point index="10">
    <X>26.892</X>
    <Y>33.245</Y>
    <Z>2146</Z>
  </point>
  <point index="11">
    <X>57.238</X>
    <Y>56.433</Y>
    <Z>2034</Z>
  </point>
  <point index="12">
    <X>49.082</X>
    <Y>56.259</Y>
    <Z>2053</Z>
  </point>
  <point index="13">
    <X>88.889</X>
    <Y>70.249</Y>
    <Z>2070</Z>
  </point>
  <point index="14">
    <X>26.888</X>
    <Y>34.534</Y>
    <Z>2146</Z>
  </point>
  <point index="15">
    <X>51.037</X>
    <Y>23.296</Y>
    <Z>2286</Z>
  </point>
  <point index="16">
    <X>104.303</X>
    <Y>46.075</Y>
    <Z>2279</Z>
  </point>
  <point index="17">
    <X>73.660</X>
    <Y>67.995</Y>
    <Z>2160</Z>
  </point>
  <point index="18">
    <X>109.122</X>
    <Y>12.522</Y>
    <Z>2031</Z>
  </point>
  <point index="19">
    <X>48.411</X>
    <Y>28.864</Y>
    <Z>2115</Z>
  </point>
  <point index="20">
    <X>28.666</X>
    <Y>60.763</Y>
    <Z>2055</Z>
  </point>
  <point index="21">
    <X>61.865</X>
    <Y>26.518</Y>
    <Z>2195</Z>
  </point>
  <point index="22">
    <X>99.962</X>
    <Y>40.081</Y>
    <Z>2097</Z>
  </point>
  <point index="23">
    <X>21.966</X>
    <Y>50.638</Y>
    <Z>2201</Z>
  </point>
  <point index="24">
    <X>18.276</X>
    <Y>55.171</Y>
    <Z>2011</Z>
  </point>
  <point index="25">
    <X>8.168</X>
    <Y>17.006</Y>
    <Z>2137</Z>
  </point>
  <point index="26">
    <X>18.102</X>
    <Y>28.879</Y>
    <Z>2002</Z>
  </point>
  <point index="27">
    <X>15.781</X>
    <Y>14.455</Y>
    <Z>2093</Z>
  </point>
  <point index="28">
    <X>57.172</X>
    <Y>63.146</Y>
    <Z>2036</Z>
  </point>
  <point index="29">
    <X>94.351</X>
    <Y>47.878</Y>
    <Z>2151</Z>
  </point>
  <point index="30">
    <X>15.757</X>
    <Y>18.166</Y>
    <Z>2094</Z>
  </point>
  <point index="31">
    <X>103.733</X>
    <Y>35.547</Y>
    <Z>2291</Z>
  </point>
  <point index="32">
    <X>75.017</X>
    <Y>10.514</Y>
    <Z>2215</Z>
  </point>
  <point index="33">
    <X>89.638</X>
    <Y>63.879</Y>
    <Z>2001</Z>
  </point>
  <point index="34">
    <X>107.412</X>
    <Y>17.531</Y>
    <Z>2119</Z>
  </point>
  <point index="35">
    <X>50.155</X>
    <Y>64.809</Y>
    <Z>2145</Z>
  </point>
  <point index="36">
    <X>35.212</X>
    <Y>58.204</Y>
    <Z>2223</Z>
  </point>
  <point index="37">
    <X>25.554</X>
    <Y>18.614</Y>
    <Z>2215</Z>
  </point>
  <point index="38">
    <X>51.214</X>
    <Y>29.949</Y>
    <Z>2279</Z>
  </point>
  <point index="39">
    <X>103.378</X>
    <Y>20.177</Y>
    <Z>2273</Z>
  </point>
  <point index="40">
    <X>37.407</X>
    <Y>51.925</Y>
    <Z>2214</Z>
  </point>
  <point index="41">
    <X>69.891</X>
    <Y>24.337</Y>
    <Z>2006</Z>
  </point>
  <point index="42">
    <X>100.334</X>
    <Y>32.596</Y>
    <Z>2117</Z>
  </point>
  <point index="43">
    <X>110.419</X>
    <Y>68.058</Y>
    <Z>2028</Z>
  </point>
  <point index="44">
    <X>10.520</X>
    <Y>62.939</Y>
    <Z>2250</Z>
  </point>
  <point index="45">
    <X>18.472</X>
    <Y>20.823</Y>
    <Z>2021</Z>
  </point>
  <point index="46">
    <X>94.238</X>
    <Y>35.083</Y>
    <Z>2156</Z>
  </point>
  <point index="47">
    <X>94.973</X>
    <Y>9.226</Y>
    <Z>2126</Z>
  </point>
  <point index="48">
    <X>55.128</X>
    <Y>63.517</Y>
    <Z>2120</Z>
  </point>
  <point index="49">
    <X>100.105</X>
    <Y>29.415</Y>
    <Z>2105</Z>
  </point>
  <point index="50">
    <X>62.424</X>
    <Y>47.752</Y>
    <Z>2224</Z>
  </point>
  <point index="51">
    <X>99.314</X>
    <Y>29.789</Y>
    <Z>2064</Z>
  </point>
  <point index="52">
    <X>48.772</X>
    <Y>57.606</Y>
    <Z>2081</Z>
  </point>
  <point index="53">
    <X>68.438</X>
    <Y>62.484</Y>
    <Z>2067</Z>
  </point>
  <point index="54">
    <X>24.984</X>
    <Y>33.686</Y>
    <Z>2244</Z>
  </point>
  <point index="55">
    <X>19.113</X>
    <Y>14.552</Y>
    <Z>2054</Z>
  </point>
  <point index="56">
    <X>53.635</X>
    <Y>67.772</Y>
    <Z>2180</Z>
  </point>
  <point index="57">
    <X>26.842</X>
    <Y>53.161</Y>
    <Z>2149</Z>
  </point>
  <point index="58">
    <X>110.636</X>
    <Y>63.226</Y>
    <Z>2037</Z>
  </point>
  <point index="59">
    <X>102.333</X>
    <Y>9.071</Y>
    <Z>2219</Z>
  </point>
  <point index="60">
    <X>112.635</X>
    <Y>32.664</Y>
    <Z>2118</Z>
  </point>
  <point index="61">
    <X>106.826</X>
    <Y>29.995</Y>
    <Z>2150</Z>
  </point>
  <point index="62">
    <X>72.224</X>
    <Y>73.037</Y>
    <Z>2101</Z>
  </point>
  <point index="63">
    <X>104.157</X>
    <Y>22.422</Y>
    <Z>2287</Z>
  </point>
  <point index="64">
    <X>13.393</X>
    <Y>67.356</Y>
    <Z>2190</Z>
  </point>
  <point index="65">
    <X>111.156</X>
    <Y>28.611</Y>
    <Z>2058</Z>
  </point>
  <point index="66">
    <X>19.984</X>
    <Y>77.689</Y>
    <Z>2099</Z>
  </point>
  <point index="67">
    <X>64.461</X>
    <Y>10.294</Y>
    <Z>2271</Z>
  </point>
  <point index="68">
    <X>24.922</X>
    <Y>28.648</Y>
    <Z>2247</Z>
  </point>
  <point index="69">
    <X>26.403</X>
    <Y>10.122</Y>
    <Z>2171</Z>
  </point>
  <point index="70">
    <X>31.352</X>
    <Y>67.916</Y>
    <Z>2066</Z>
  </point>
  <point index="71">
    <X>77.798</X>
    <Y>21.420</Y>
    <Z>2101</Z>
  </point>
  <point index="72">
    <X>53.238</X>
    <Y>66.960</Y>
    <Z>2196</Z>
  </point>
  <point index="73">
    <X>22.363</X>
    <Y>28.441</Y>
    <Z>2221</Z>
  </point>
  <point index="74">
    <X>106.609</X>
    <Y>25.412</Y>
    <Z>2161</Z>
  </point>
  <point index="75">
    <X>48.498</X>
    <Y>31.893</Y>
    <Z>2107</Z>
  </point>
  <point index="76">
    <X>33.627</X>
    <Y>54.059</Y>
    <Z>2158</Z>
  </point>
  <point index="77">
    <X>31.191</X>
    <Y>51.898</Y>
    <Z>2059</Z>
  </point>
  <point index="78">
    <X>25.431</X>
    <Y>58.023</Y>
    <Z>2221</Z>
  </point>
  <point index="79">
    <X>28.639</X>
    <Y>60.477</Y>
    <Z>2056</Z>
  </point>
  <point index="80">
    <X>68.195</X>
    <Y>72.658</Y>
    <Z>2079</Z>
  </point>
  <point index="81">
    <X>48.935</X>
    <Y>65.134</Y>
    <Z>2066</Z>
  </point>
  <point index="82">
    <X>115.005</X>
    <Y>63.435</Y>
    <Z>2214</Z>
  </point>
  <point index="83">
    <X>14.163</X>
    <Y>59.035</Y>
    <Z>2159</Z>
  </point>
  <point index="84">
    <X>69.511</X>
    <Y>37.910</Y>
    <Z>2011</Z>
  </point>
  <point index="85">
    <X>16.177</X>
    <Y>18.487</Y>
    <Z>2077</Z>
  </point>
  <point index="86">
    <X>31.442</X>
    <Y>67.296</Y>
    <Z>2070</Z>
  </point>
  <point index="87">
    <X>13.473</X>
    <Y>54.933</Y>
    <Z>2187</Z>
  </point>
  <point index="88">
    <X>8.967</X>
    <Y>29.065</Y>
    <Z>2063</Z>
  </point>
  <point index="89">
    <X>121.076</X>
    <Y>62.027</Y>
    <Z>2270</Z>
  </point>
  <point index="90">
    <X>48.763</X>
    <Y>60.182</Y>
    <Z>2082</Z>
  </point>
  <point index="91">
    <X>106.537</X>
    <Y>40.087</Y>
    <Z>2164</Z>
  </point>
  <point index="92">
    <X>24.665</X>
    <Y>71.211</Y>
    <Z>2261</Z>
  </point>
  <point index="93">
    <X>65.565</X>
    <Y>38.577</Y>
    <Z>2214</Z>
  </point>
  <point index="94">
    <X>19.045</X>
    <Y>61.797</Y>
    <Z>2050</Z>
  </point>
  <point index="95">
    <X>96.878</X>
    <Y>15.079</Y>
    <Z>2048</Z>
  </point>
  <point index="96">
    <X>29.426</X>
    <Y>36.377</Y>
    <Z>2016</Z>
  </point>
  <point index="97">
    <X>99.441</X>
    <Y>18.079</Y>
    <Z>2071</Z>
  </point>
  <point index="98">
    <X>79.838</X>
    <Y>16.681</Y>
    <Z>2156</Z>
  </point>
  <point index="99">
    <X>95.493</X>
    <Y>61.109</Y>
    <Z>2105</Z>
  </point>
  <point index="100">
    <X>108.052</X>
    <Y>66.640</Y>
    <Z>2086</Z>
  </point>
  <point index="101">
    <X>76.696</X>
    <Y>69.841</Y>
    <Z>2283</Z>
  </point>
  <point index="102">
    <X>35.754</X>
    <Y>11.228</Y>
    <Z>2245</Z>
  </point>
  <point index="103">
    <X>57.771</X>
    <Y>33.528</Y>
    <Z>2012</Z>
  </point>
  <point index="104">
    <X>67.009</X>
    <Y>71.082</Y>
    <Z>2140</Z>
  </point>
  <point index="105">
    <X>72.046</X>
    <Y>30.984</Y>
    <Z>2094</Z>
  </point>
  <point index="106">
    <X>29.339</X>
    <Y>48.331</Y>
    <Z>2020</Z>
  </point>
  <point index="107">
    <X>114.518</X>
    <Y>20.775</Y>
    <Z>2195</Z>
  </point>
  <point index="108">
    <X>34.257</X>
    <Y>18.315</Y>
    <Z>2184</Z>
  </point>
  <point index="109">
    <X>88.916</X>
    <Y>68.294</Y>
    <Z>2068</Z>
  </point>
  <point index="110">
    <X>86.974</X>
    <Y>61.090</Y>
    <Z>2247</Z>
  </point>
  <point index="111">
    <X>25.232</X>
    <Y>67.042</Y>
    <Z>2231</Z>
  </point>
  <point index="112">
    <X>29.327</X>
    <Y>59.598</Y>
    <Z>2021</Z>
  </point>
  <point index="113">
    <X>19.548</X>
    <Y>10.431</Y>
    <Z>2076</Z>
  </point>
  <point index="114">
    <X>37.517</X>
    <Y>59.617</Y>
    <Z>2182</Z>
  </point>
  <point index="115">
    <X>68.200</X>
    <Y>59.068</Y>
    <Z>2079</Z>
  </point>
  <point index="116">
    <X>12.857</X>
    <Y>71.981</Y>
    <Z>2212</Z>
  </point>
  <point index="117">
    <X>107.664</X>
    <Y>30.859</Y>
    <Z>2106</Z>
  </point>
  <point index="118">
    <X>103.197</X>
    <Y>63.277</Y>
    <Z>2264</Z>
  </point>
  <point index="119">
    <X>28.055</X>
    <Y>35.991</Y>
    <Z>2086</Z>
  </point>
  <point index="120">
    <X>28.449</X>
    <Y>10.910</Y>
    <Z>2066</Z>
  </point>
  <point index="121">
    <X>104.025</X>
    <Y>59.462</Y>
    <Z>2294</Z>
  </point>
  <point index="122">
    <X>93.994</X>
    <Y>51.481</Y>
    <Z>2166</Z>
  </point>
  <point index="123">
    <X>66.472</X>
    <Y>54.845</Y>
    <Z>2168</Z>
  </point>
  <point index="124">
    <X>93.806</X>
    <Y>22.908</Y>
    <Z>2173</Z>
  </point>
  <point index="125">
    <X>112.725</X>
    <Y>34.599</Y>
    <Z>2122</Z>
  </point>
  <point index="126">
    <X>15.603</X>
    <Y>16.669</Y>
    <Z>2100</Z>
  </point>
  <point index="127">
    <X>73.662</X>
    <Y>71.673</Y>
    <Z>2160</Z>
  </point>
  <point index="128">
    <X>33.896</X>
    <Y>55.366</Y>
    <Z>2169</Z>
  </point>
  <point index="129">
    <X>64.296</X>
    <Y>55.319</Y>
    <Z>2280</Z>
  </point>
  <point index="130">
    <X>77.708</X>
    <Y>31.156</Y>
    <Z>2127</Z>
  </point>
  <point index="131">
    <X>17.023</X>
    <Y>19.866</Y>
    <Z>2042</Z>
  </point>
  <point index="132">
    <X>8.296</X>
    <Y>60.235</Y>
    <Z>2125</Z>
  </point>
  <point index="133">
    <X>95.402</X>
    <Y>22.753</Y>
    <Z>2108</Z>
  </point>
  <point index="134">
    <X>22.540</X>
    <Y>60.488</Y>
    <Z>2230</Z>
  </point>
  <point index="135">
    <X>114.221</X>
    <Y>34.246</Y>
    <Z>2183</Z>
  </point>
  <point index="136">
    <X>37.878</X>
    <Y>65.427</Y>
    <Z>2078</Z>
  </point>
  <point index="137">
    <X>75.612</X>
    <Y>72.968</Y>
    <Z>2239</Z>
  </point>
  <point index="138">
    <X>98.871</X>
    <Y>61.539</Y>
    <Z>2041</Z>
  </point>
  <point index="139">
    <X>18.879</X>
    <Y>7.261</Y>
    <Z>2042</Z>
  </point>
  <point index="140">
    <X>11.064</X>
    <Y>69.263</Y>
    <Z>2285</Z>
  </point>
  <point index="141">
    <X>55.498</X>
    <Y>71.942</Y>
    <Z>2105</Z>
  </point>
  <point index="142">
    <X>115.257</X>
    <Y>18.567</Y>
    <Z>2225</Z>
  </point>
  <point index="143">
    <X>58.237</X>
    <Y>26.565</Y>
    <Z>2009</Z>
  </point>
  <point index="144">
    <X>70.933</X>
    <Y>28.110</Y>
    <Z>2049</Z>
  </point>
  <point index="145">
    <X>20.797</X>
    <Y>28.832</Y>
    <Z>2140</Z>
  </point>
  <point index="146">
    <X>20.355</X>
    <Y>11.964</Y>
    <Z>2118</Z>
  </point>
  <point index="147">
    <X>117.103</X>
    <Y>51.760</Y>
    <Z>2300</Z>
  </point>
  <point index="148">
    <X>102.371</X>
    <Y>63.539</Y>
    <Z>2221</Z>
  </point>
  <point index="149">
    <X>99.181</X>
    <Y>65.518</Y>
    <Z>2057</Z>
  </point>
  <point index="150">
    <X>111.359</X>
    <Y>36.928</Y>
    <Z>2066</Z>
  </point>
  <point index="151">
    <X>36.862</X>
    <Y>22.530</Y>
    <Z>2290</Z>
  </point>
  <point index="152">
    <X>77.915</X>
    <Y>18.142</Y>
    <Z>2067</Z>
  </point>
  <point index="153">
    <X>25.553</X>
    <Y>51.248</Y>
    <Z>2215</Z>
  </point>
  <point index="154">
    <X>92.175</X>
    <Y>12.906</Y>
    <Z>2240</Z>
  </point>
  <point index="155">
    <X>31.407</X>
    <Y>55.629</Y>
    <Z>2068</Z>
  </point>
  <point index="156">
    <X>99.415</X>
    <Y>39.675</Y>
    <Z>2069</Z>
  </point>
  <point index="157">
    <X>16.521</X>
    <Y>67.820</Y>
    <Z>2063</Z>
  </point>
  <point index="158">
    <X>24.845</X>
    <Y>49.821</Y>
    <Z>2251</Z>
  </point>
  <point index="159">
    <X>104.365</X>
    <Y>12.427</Y>
    <Z>2276</Z>
  </point>
  <point index="160">
    <X>102.263</X>
    <Y>44.682</Y>
    <Z>2216</Z>
  </point>
  <point index="161">
    <X>59.246</X>
    <Y>69.310</Y>
    <Z>2061</Z>
  </point>
  <point index="162">
    <X>25.076</X>
    <Y>46.368</Y>
    <Z>2239</Z>
  </point>
  <point index="163">
    <X>59.735</X>
    <Y>23.092</Y>
    <Z>2086</Z>
  </point>
  <point index="164">
    <X>29.416</X>
    <Y>15.086</Y>
    <Z>2016</Z>
  </point>
  <point index="165">
    <X>40.440</X>
    <Y>59.730</Y>
    <Z>2211</Z>
  </point>
  <point index="166">
    <X>112.080</X>
    <Y>54.861</Y>
    <Z>2095</Z>
  </point>
  <point index="167">
    <X>51.705</X>
    <Y>58.559</Y>
    <Z>2259</Z>
  </point>
  <point index="168">
    <X>76.465</X>
    <Y>57.138</Y>
    <Z>2274</Z>
  </point>
  <point index="169">
    <X>102.441</X>
    <Y>77.067</Y>
    <Z>2225</Z>
  </point>
  <point index="170">
    <X>52.111</X>
    <Y>57.305</Y>
    <Z>2242</Z>
  </point>
  <point index="171">
    <X>104.963</X>
    <Y>19.378</Y>
    <Z>2245</Z>
  </point>
  <point index="172">
    <X>28.776</X>
    <Y>9.947</Y>
    <Z>2049</Z>
  </point>
  <point index="173">
    <X>16.981</X>
    <Y>66.919</Y>
    <Z>2044</Z>
  </point>
  <point index="174">
    <X>76.097</X>
    <Y>28.185</Y>
    <Z>2259</Z>
  </point>
  <point index="175">
    <X>15.675</X>
    <Y>69.818</Y>
    <Z>2097</Z>
  </point>
  <point index="176">
    <X>62.246</X>
    <Y>36.908</Y>
    <Z>2215</Z>
  </point>
  <point index="177">
    <X>32.793</X>
    <Y>17.990</Y>
    <Z>2125</Z>
  </point>
  <point index="178">
    <X>53.596</X>
    <Y>53.539</Y>
    <Z>2182</Z>
  </point>
  <point index="179">
    <X>73.007</X>
    <Y>54.565</Y>
    <Z>2133</Z>
  </point>
  <point index="180">
    <X>114.257</X>
    <Y>11.933</Y>
    <Z>2184</Z>
  </point>
  <point index="181">
    <X>99.009</X>
    <Y>7.562</Y>
    <Z>2048</Z>
  </point>
  <point index="182">
    <X>23.080</X>
    <Y>62.579</Y>
    <Z>2258</Z>
  </point>
  <point index="183">
    <X>110.164</X>
    <Y>76.757</Y>
    <Z>2018</Z>
  </point>
  <point index="184">
    <X>111.318</X>
    <Y>58.327</Y>
    <Z>2064</Z>
  </point>
  <point index="185">
    <X>62.747</X>
    <Y>55.176</Y>
    <Z>2241</Z>
  </point>
  <point index="186">
    <X>13.728</X>
    <Y>21.118</Y>
    <Z>2177</Z>
  </point>
  <point index="187">
    <X>118.564</X>
    <Y>54.864</Y>
    <Z>2038</Z>
  </point>
  <point index="188">
    <X>36.689</X>
    <Y>60.747</Y>
    <Z>2283</Z>
  </point>
  <point index="189">
    <X>78.065</X>
    <Y>25.793</Y>
    <Z>2024</Z>
  </point>
  <point index="190">
    <X>102.786</X>
    <Y>74.871</Y>
    <Z>2243</Z>
  </point>
  <point index="191">
    <X>21.734</X>
    <Y>57.419</Y>
    <Z>2189</Z>
  </point>
  <point index="192">
    <X>67.579</X>
    <Y>74.762</Y>
    <Z>2111</Z>
  </point>
  <point index="193">
    <X>14.023</X>
    <Y>29.480</Y>
    <Z>2165</Z>
  </point>
  <point index="194">
    <X>70.754</X>
    <Y>14.114</Y>
    <Z>2042</Z>
  </point>
  <point index="195">
    <X>115.897</X>
    <Y>32.188</Y>
    <Z>2251</Z>
  </point>
  <point index="196">
    <X>112.014</X>
    <Y>52.658</Y>
    <Z>2093</Z>
  </point>
  <point index="197">
    <X>24.204</X>
    <Y>66.546</Y>
    <Z>2284</Z>
  </point>
  <point index="198">
    <X>18.952</X>
    <Y>24.947</Y>
    <Z>2046</Z>
  </point>
  <point index="199">
    <X>61.764</X>
    <Y>67.776</Y>
    <Z>2190</Z>
  </point>
  <point index="200">
    <X>31.540</X>
    <Y>15.494</Y>
    <Z>2074</Z>
  </point>
  <point index="201">
    <X>54.029</X>
    <Y>62.485</Y>
    <Z>2164</Z>
  </point>
  <point index="202">
    <X>66.073</X>
    <Y>54.630</Y>
    <Z>2188</Z>
  </point>
  <point index="203">
    <X>116.549</X>
    <Y>18.432</Y>
    <Z>2277</Z>
  </point>
  <point index="204">
    <X>24.962</X>
    <Y>32.583</Y>
    <Z>2245</Z>
  </point>
  <point index="205">
    <X>32.525</X>
    <Y>27.789</Y>
    <Z>2114</Z>
  </point>
  <point index="206">
    <X>63.651</X>
    <Y>65.669</Y>
    <Z>2287</Z>
  </point>
  <point index="207">
    <X>10.344</X>
    <Y>21.121</Y>
    <Z>2199</Z>
  </point>
  <point index="208">
    <X>114.995</X>
    <Y>19.216</Y>
    <Z>2214</Z>
  </point>
  <point index="209">
    <X>58.450</X>
    <Y>15.664</Y>
    <Z>2020</Z>
  </point>
  <point index="210">
    <X>98.818</X>
    <Y>20.621</Y>
    <Z>2039</Z>
  </point>
  <point index="211">
    <X>22.974</X>
    <Y>72.307</Y>
    <Z>2252</Z>
  </point>
  <point index="212">
    <X>95.244</X>
    <Y>9.953</Y>
    <Z>2115</Z>
  </point>
  <point index="213">
    <X>68.155</X>
    <Y>71.983</Y>
    <Z>2081</Z>
  </point>
  <point index="214">
    <X>35.070</X>
    <Y>52.288</Y>
    <Z>2217</Z>
  </point>
  <point index="215">
    <X>74.998</X>
    <Y>74.884</Y>
    <Z>2214</Z>
  </point>
  <point index="216">
    <X>63.560</X>
    <Y>24.096</Y>
    <Z>2283</Z>
  </point>
  <point index="217">
    <X>13.258</X>
    <Y>51.612</Y>
    <Z>2196</Z>
  </point>
  <point index="218">
    <X>54.769</X>
    <Y>61.851</Y>
    <Z>2134</Z>
  </point>
  <point index="219">
    <X>90.391</X>
    <Y>51.939</Y>
    <Z>2213</Z>
  </point>
  <point index="220">
    <X>39.720</X>
    <Y>55.279</Y>
    <Z>2145</Z>
  </point>
  <point index="221">
    <X>69.034</X>
    <Y>66.017</Y>
    <Z>2036</Z>
  </point>
  <point index="222">
    <X>104.252</X>
    <Y>78.485</Y>
    <Z>2282</Z>
  </point>
  <point index="223">
    <X>32.356</X>
    <Y>48.975</Y>
    <Z>2107</Z>
  </point>
  <point index="224">
    <X>112.925</X>
    <Y>22.991</Y>
    <Z>2130</Z>
  </point>
  <point index="225">
    <X>107.015</X>
    <Y>44.935</Y>
    <Z>2140</Z>
  </point>
  <point index="226">
    <X>65.991</X>
    <Y>9.961</Y>
    <Z>2192</Z>
  </point>
  <point index="227">
    <X>39.820</X>
    <Y>59.452</Y>
    <Z>2154</Z>
  </point>
  <point index="228">
    <X>112.318</X>
    <Y>35.369</Y>
    <Z>2105</Z>
  </point>
  <point index="229">
    <X>11.732</X>
    <Y>56.615</Y>
    <Z>2258</Z>
  </point>
  <point index="230">
    <X>97.141</X>
    <Y>67.235</Y>
    <Z>2038</Z>
  </point>
  <point index="231">
    <X>111.707</X>
    <Y>76.373</Y>
    <Z>2080</Z>
  </point>
  <point index="232">
    <X>65.504</X>
    <Y>65.264</Y>
    <Z>2218</Z>
  </point>
  <point index="233">
    <X>10.999</X>
    <Y>53.224</Y>
    <Z>2288</Z>
  </point>
  <point index="234">
    <X>97.913</X>
    <Y>11.750</Y>
    <Z>2006</Z>
  </point>
  <point index="235">
    <X>11.861</X>
    <Y>29.026</Y>
    <Z>2252</Z>
  </point>
  <point index="236">
    <X>22.154</X>
    <Y>56.618</Y>
    <Z>2210</Z>
  </point>
  <point index="237">
    <X>25.859</X>
    <Y>16.115</Y>
    <Z>2199</Z>
  </point>
  <point index="238">
    <X>32.804</X>
    <Y>20.692</Y>
    <Z>2125</Z>
  </point>
  <point index="239">
    <X>7.599</X>
    <Y>27.608</Y>
    <Z>2189</Z>
  </point>
  <point index="240">
    <X>92.083</X>
    <Y>51.405</Y>
    <Z>2243</Z>
  </point>
  <point index="241">
    <X>64.485</X>
    <Y>56.805</Y>
    <Z>2270</Z>
  </point>
  <point index="242">
    <X>68.762</X>
    <Y>31.382</Y>
    <Z>2050</Z>
  </point>
  <point index="243">
    <X>34.222</X>
    <Y>57.979</Y>
    <Z>2183</Z>
  </point>
  <point index="244">
    <X>49.080</X>
    <Y>27.872</Y>
    <Z>2053</Z>
  </point>
  <point index="245">
    <X>77.718</X>
    <Y>54.218</Y>
    <Z>2124</Z>
  </point>
  <point index="246">
    <X>103.226</X>
    <Y>60.533</Y>
    <Z>2265</Z>
  </point>
  <point index="247">
    <X>60.449</X>
    <Y>11.513</Y>
    <Z>2122</Z>
  </point>
  <point index="248">
    <X>25.219</X>
    <Y>14.760</Y>
    <Z>2232</Z>
  </point>
  <point index="249">
    <X>93.569</X>
    <Y>12.502</Y>
    <Z>2183</Z>
  </point>
  <point index="250">
    <X>115.240</X>
    <Y>15.283</Y>
    <Z>2224</Z>
  </point>
  <point index="251">
    <X>22.875</X>
    <Y>11.080</Y>
    <Z>2247</Z>
  </point>
  <point index="252">
    <X>32.126</X>
    <Y>75.149</Y>
    <Z>2097</Z>
  </point>
  <point index="253">
    <X>94.670</X>
    <Y>28.639</Y>
    <Z>2138</Z>
  </point>
  <point index="254">
    <X>57.710</X>
    <Y>48.733</Y>
    <Z>2015</Z>
  </point>
  <point index="255">
    <X>109.080</X>
    <Y>69.009</Y>
    <Z>2034</Z>
  </point>
  <point index="256">
    <X>73.259</X>
    <Y>19.240</Y>
    <Z>2143</Z>
  </point>
  <point index="257">
    <X>7.274</X>
    <Y>19.331</Y>
    <Z>2219</Z>
  </point>
  <point index="258">
    <X>15.977</X>
    <Y>69.799</Y>
    <Z>2085</Z>
  </point>
  <point index="259">
    <X>34.602</X>
    <Y>49.412</Y>
    <Z>2198</Z>
  </point>
  <point index="260">
    <X>26.902</X>
    <Y>32.485</Y>
    <Z>2146</Z>
  </point>
  <point index="261">
    <X>19.268</X>
    <Y>35.346</Y>
    <Z>2062</Z>
  </point>
  <point index="262">
    <X>104.573</X>
    <Y>14.347</Y>
    <Z>2265</Z>
  </point>
  <point index="263">
    <X>91.959</X>
    <Y>64.093</Y>
    <Z>2249</Z>
  </point>
  <point index="264">
    <X>40.121</X>
    <Y>57.083</Y>
    <Z>2182</Z>
  </point>
  <point index="265">
    <X>10.213</X>
    <Y>64.946</Y>
    <Z>2162</Z>
  </point>
  <point index="266">
    <X>20.871</X>
    <Y>39.909</Y>
    <Z>2144</Z>
  </point>
  <point index="267">
    <X>104.741</X>
    <Y>48.812</Y>
    <Z>2257</Z>
  </point>
  <point index="268">
    <X>97.200</X>
    <Y>48.379</Y>
    <Z>2035</Z>
  </point>
  <point index="269">
    <X>49.437</X>
    <Y>54.796</Y>
    <Z>2020</Z>
  </point>
  <point index="270">
    <X>106.331</X>
    <Y>22.102</Y>
    <Z>2175</Z>
  </point>
  <point index="271">
    <X>38.111</X>
    <Y>68.458</Y>
    <Z>2010</Z>
  </point>
  <point index="272">
    <X>78.492</X>
    <Y>56.597</Y>
    <Z>2032</Z>
  </point>
  <point index="273">
    <X>101.757</X>
    <Y>56.289</Y>
    <Z>2190</Z>
  </point>
  <point index="274">
    <X>13.245</X>
    <Y>62.069</Y>
    <Z>2196</Z>
  </point>
  <point index="275">
    <X>30.700</X>
    <Y>61.949</Y>
    <Z>2039</Z>
  </point>
  <point index="276">
    <X>16.245</X>
    <Y>24.708</Y>
    <Z>2074</Z>
  </point>
  <point index="277">
    <X>32.811</X>
    <Y>69.168</Y>
    <Z>2125</Z>
  </point>
  <point index="278">
    <X>28.458</X>
    <Y>29.161</Y>
    <Z>2066</Z>
  </point>
  <point index="279">
    <X>12.201</X>
    <Y>14.118</Y>
    <Z>2239</Z>
  </point>
  <point index="280">
    <X>101.992</X>
    <Y>16.713</Y>
    <Z>2202</Z>
  </point>
  <point index="281">
    <X>63.797</X>
    <Y>60.795</Y>
    <Z>2295</Z>
  </point>
  <point index="282">
    <X>77.003</X>
    <Y>72.297</Y>
    <Z>2296</Z>
  </point>
  <point index="283">
    <X>65.641</X>
    <Y>62.922</Y>
    <Z>2210</Z>
  </point>
  <point index="284">
    <X>66.923</X>
    <Y>6.705</Y>
    <Z>2145</Z>
  </point>
  <point index="285">
    <X>54.179</X>
    <Y>27.477</Y>
    <Z>2158</Z>
  </point>
  <point index="286">
    <X>100.056</X>
    <Y>12.649</Y>
    <Z>2102</Z>
  </point>
  <point index="287">
    <X>110.254</X>
    <Y>60.757</Y>
    <Z>2021</Z>
  </point>
  <point index="288">
    <X>69.207</X>
    <Y>62.106</Y>
    <Z>2027</Z>
  </point>
  <point index="289">
    <X>60.485</X>
    <Y>56.671</Y>
    <Z>2124</Z>
  </point>
  <point index="290">
    <X>89.717</X>
    <Y>59.830</Y>
    <Z>2018</Z>
  </point>
  <point index="291">
    <X>113.248</X>
    <Y>74.097</Y>
    <Z>2143</Z>
  </point>
  <point index="292">
    <X>53.367</X>
    <Y>68.001</Y>
    <Z>2191</Z>
  </point>
  <point index="293">
    <X>112.582</X>
    <Y>70.324</Y>
    <Z>2116</Z>
  </point>
  <point index="294">
    <X>63.036</X>
    <Y>55.046</Y>
    <Z>2256</Z>
  </point>
  <point index="295">
    <X>26.851</X>
    <Y>56.444</Y>
    <Z>2148</Z>
  </point>
  <point index="296">
    <X>65.062</X>
    <Y>21.898</Y>
    <Z>2240</Z>
  </point>
  <point index="297">
    <X>21.507</X>
    <Y>16.299</Y>
    <Z>2177</Z>
  </point>
  <point index="298">
    <X>25.119</X>
    <Y>68.452</Y>
    <Z>2237</Z>
  </point>
  <point index="299">
    <X>55.885</X>
    <Y>65.311</Y>
    <Z>2089</Z>
  </point>
  <point index="300">
    <X>110.112</X>
    <Y>9.110</Y>
    <Z>2015</Z>
  </point>
  <point index="301">
    <X>73.667</X>
    <Y>68.845</Y>
    <Z>2160</Z>
  </point>
  <point index="302">
    <X>107.884</X>
    <Y>69.356</Y>
    <Z>2095</Z>
  </point>
  <point index="303">
    <X>88.016</X>
    <Y>19.782</Y>
    <Z>2151</Z>
  </point>
  <point index="304">
    <X>71.749</X>
    <Y>71.993</Y>
    <Z>2082</Z>
  </point>
  <point index="305">
    <X>52.454</X>
    <Y>66.108</Y>
    <Z>2228</Z>
  </point>
  <point index="306">
    <X>58.463</X>
    <Y>64.939</Y>
    <Z>2020</Z>
  </point>
  <point index="307">
    <X>60.862</X>
    <Y>62.120</Y>
    <Z>2144</Z>
  </point>
  <point index="308">
    <X>103.295</X>
    <Y>20.469</Y>
    <Z>2269</Z>
  </point>
  <point index="309">
    <X>97.629</X>
    <Y>39.221</Y>
    <Z>2018</Z>
  </point>
  <point index="310">
    <X>101.228</X>
    <Y>38.658</Y>
    <Z>2163</Z>
  </point>
  <point index="311">
    <X>91.567</X>
    <Y>24.136</Y>
    <Z>2264</Z>
  </point>
  <point index="312">
    <X>57.188</X>
    <Y>36.127</Y>
    <Z>2036</Z>
  </point>
  <point index="313">
    <X>109.723</X>
    <Y>71.011</Y>
    <Z>2000</Z>
  </point>
  <point index="314">
    <X>14.246</X>
    <Y>27.405</Y>
    <Z>2155</Z>
  </point>
  <point index="315">
    <X>101.202</X>
    <Y>20.395</Y>
    <Z>2161</Z>
  </point>
  <point index="316">
    <X>52.361</X>
    <Y>50.664</Y>
    <Z>2232</Z>
  </point>
  <point index="317">
    <X>25.404</X>
    <Y>54.167</Y>
    <Z>2223</Z>
  </point>
  <point index="318">
    <X>15.995</X>
    <Y>48.706</Y>
    <Z>2084</Z>
  </point>
  <point index="319">
    <X>92.284</X>
    <Y>62.404</Y>
    <Z>2235</Z>
  </point>
  <point index="320">
    <X>15.444</X>
    <Y>76.598</Y>
    <Z>2107</Z>
  </point>
  <point index="321">
    <X>64.635</X>
    <Y>65.164</Y>
    <Z>2262</Z>
  </point>
  <point index="322">
    <X>52.723</X>
    <Y>34.977</Y>
    <Z>2217</Z>
  </point>
  <point index="323">
    <X>36.016</X>
    <Y>52.850</Y>
    <Z>2256</Z>
  </point>
  <point index="324">
    <X>39.597</X>
    <Y>67.634</Y>
    <Z>2134</Z>
  </point>
  <point index="325">
    <X>66.913</X>
    <Y>15.364</Y>
    <Z>2145</Z>
  </point>
  <point index="326">
    <X>104.865</X>
    <Y>8.311</Y>
    <Z>2250</Z>
  </point>
  <point index="327">
    <X>35.977</X>
    <Y>57.952</Y>
    <Z>2254</Z>
  </point>
  <point index="328">
    <X>55.395</X>
    <Y>36.244</Y>
    <Z>2109</Z>
  </point>
  <point index="329">
    <X>25.815</X>
    <Y>11.119</Y>
    <Z>2201</Z>
  </point>
  <point index="330">
    <X>23.588</X>
    <Y>32.830</Y>
    <Z>2284</Z>
  </point>
  <point index="331">
    <X>102.642</X>
    <Y>65.757</Y>
    <Z>2235</Z>
  </point>
  <point index="332">
    <X>69.251</X>
    <Y>33.094</Y>
    <Z>2025</Z>
  </point>
  <point index="333">
    <X>28.482</X>
    <Y>23.619</Y>
    <Z>2064</Z>
  </point>
  <point index="334">
    <X>105.322</X>
    <Y>69.090</Y>
    <Z>2227</Z>
  </point>
  <point index="335">
    <X>100.208</X>
    <Y>7.005</Y>
    <Z>2110</Z>
  </point>
  <point index="336">
    <X>103.437</X>
    <Y>13.503</Y>
    <Z>2276</Z>
  </point>
  <point index="337">
    <X>94.666</X>
    <Y>36.617</Y>
    <Z>2138</Z>
  </point>
  <point index="338">
    <X>66.071</X>
    <Y>59.761</Y>
    <Z>2188</Z>
  </point>
  <point index="339">
    <X>17.437</X>
    <Y>23.112</Y>
    <Z>2026</Z>
  </point>
  <point index="340">
    <X>97.962</X>
    <Y>26.558</Y>
    <Z>2004</Z>
  </point>
  <point index="341">
    <X>78.786</X>
    <Y>65.795</Y>
    <Z>2059</Z>
  </point>
  <point index="342">
    <X>23.925</X>
    <Y>49.008</Y>
    <Z>2299</Z>
  </point>
  <point index="343">
    <X>55.988</X>
    <Y>22.140</Y>
    <Z>2085</Z>
  </point>
  <point index="344">
    <X>10.482</X>
    <Y>51.423</Y>
    <Z>2239</Z>
  </point>
  <point index="345">
    <X>55.700</X>
    <Y>48.716</Y>
    <Z>2096</Z>
  </point>
  <point index="346">
    <X>105.211</X>
    <Y>44.457</Y>
    <Z>2233</Z>
  </point>
  <point index="347">
    <X>53.213</X>
    <Y>17.203</Y>
    <Z>2197</Z>
  </point>
  <point index="348">
    <X>28.085</X>
    <Y>54.077</Y>
    <Z>2085</Z>
  </point>
  <point index="349">
    <X>111.356</X>
    <Y>24.419</Y>
    <Z>2066</Z>
  </point>
  <point index="350">
    <X>77.849</X>
    <Y>14.323</Y>
    <Z>2086</Z>
  </point>
  <point index="351">
    <X>115.801</X>
    <Y>73.157</Y>
    <Z>2247</Z>
  </point>
  <point index="352">
    <X>94.787</X>
    <Y>47.161</Y>
    <Z>2133</Z>
  </point>
  <point index="353">
    <X>95.829</X>
    <Y>32.422</Y>
    <Z>2091</Z>
  </point>
  <point index="354">
    <X>78.202</X>
    <Y>23.862</Y>
    <Z>2005</Z>
  </point>
  <point index="355">
    <X>30.568</X>
    <Y>30.798</Y>
    <Z>2034</Z>
  </point>
  <point index="356">
    <X>101.781</X>
    <Y>77.766</Y>
    <Z>2191</Z>
  </point>
  <point index="357">
    <X>87.853</X>
    <Y>26.742</Y>
    <Z>2166</Z>
  </point>
  <point index="358">
    <X>31.144</X>
    <Y>27.662</Y>
    <Z>2057</Z>
  </point>
  <point index="359">
    <X>58.810</X>
    <Y>49.386</Y>
    <Z>2038</Z>
  </point>
  <point index="360">
    <X>34.960</X>
    <Y>33.260</Y>
    <Z>2213</Z>
  </point>
  <point index="361">
    <X>34.582</X>
    <Y>53.748</Y>
    <Z>2197</Z>
  </point>
  <point index="362">
    <X>62.113</X>
    <Y>11.133</Y>
    <Z>2208</Z>
  </point>
  <point index="363">
    <X>92.957</X>
    <Y>71.210</Y>
    <Z>2208</Z>
  </point>
  <point index="364">
    <X>13.437</X>
    <Y>37.214</Y>
    <Z>2188</Z>
  </point>
  <point index="365">
    <X>57.993</X>
    <Y>29.643</Y>
    <Z>2003</Z>
  </point>
  <point index="366">
    <X>32.556</X>
    <Y>74.072</Y>
    <Z>2115</Z>
  </point>
  <point index="367">
    <X>15.551</X>
    <Y>68.770</Y>
    <Z>2102</Z>
  </point>
  <point index="368">
    <X>30.509</X>
    <Y>36.069</Y>
    <Z>2032</Z>
  </point>
  <point index="369">
    <X>62.101</X>
    <Y>77.694</Y>
    <Z>2207</Z>
  </point>
  <point index="370">
    <X>11.933</X>
    <Y>26.630</Y>
    <Z>2250</Z>
  </point>
  <point index="371">
    <X>34.321</X>
    <Y>73.332</Y>
    <Z>2187</Z>
  </point>
  <point index="372">
    <X>35.119</X>
    <Y>18.708</Y>
    <Z>2219</Z>
  </point>
  <point index="373">
    <X>52.312</X>
    <Y>19.417</Y>
    <Z>2234</Z>
  </point>
  <point index="374">
    <X>72.412</X>
    <Y>71.751</Y>
    <Z>2109</Z>
  </point>
  <point index="375">
    <X>101.358</X>
    <Y>35.988</Y>
    <Z>2169</Z>
  </point>
  <point index="376">
    <X>59.243</X>
    <Y>12.328</Y>
    <Z>2060</Z>
  </point>
  <point index="377">
    <X>110.878</X>
    <Y>39.672</Y>
    <Z>2047</Z>
  </point>
  <point index="378">
    <X>111.653</X>
    <Y>13.449</Y>
    <Z>2078</Z>
  </point>
  <point index="379">
    <X>13.912</X>
    <Y>12.075</Y>
    <Z>2169</Z>
  </point>
  <point index="380">
    <X>49.001</X>
    <Y>61.544</Y>
    <Z>2060</Z>
  </point>
  <point index="381">
    <X>117.110</X>
    <Y>64.555</Y>
    <Z>2299</Z>
  </point>
  <point index="382">
    <X>34.237</X>
    <Y>31.324</Y>
    <Z>2183</Z>
  </point>
  <point index="383">
    <X>101.219</X>
    <Y>55.223</Y>
    <Z>2162</Z>
  </point>
  <point index="384">
    <X>113.014</X>
    <Y>47.178</Y>
    <Z>2133</Z>
  </point>
  <point index="385">
    <X>19.810</X>
    <Y>8.791</Y>
    <Z>2090</Z>
  </point>
  <point index="386">
    <X>117.517</X>
    <Y>52.452</Y>
    <Z>2182</Z>
  </point>
  <point index="387">
    <X>77.528</X>
    <Y>16.251</Y>
    <Z>2179</Z>
  </point>
  <point index="388">
    <X>32.421</X>
    <Y>8.898</Y>
    <Z>2109</Z>
  </point>
  <point index="389">
    <X>75.144</X>
    <Y>58.894</Y>
    <Z>2220</Z>
  </point>
  <point index="390">
    <X>68.533</X>
    <Y>31.618</Y>
    <Z>2062</Z>
  </point>
  <point index="391">
    <X>97.125</X>
    <Y>37.447</Y>
    <Z>2038</Z>
  </point>
  <point index="392">
    <X>89.947</X>
    <Y>56.544</Y>
    <Z>2085</Z>
  </point>
  <point index="393">
    <X>34.762</X>
    <Y>69.517</Y>
    <Z>2205</Z>
  </point>
  <point index="394">
    <X>107.832</X>
    <Y>23.804</Y>
    <Z>2098</Z>
  </point>
  <point index="395">
    <X>18.213</X>
    <Y>20.460</Y>
    <Z>2007</Z>
  </point>
  <point index="396">
    <X>98.233</X>
    <Y>30.550</Y>
    <Z>2009</Z>
  </point>
  <point index="397">
    <X>77.709</X>
    <Y>28.661</Y>
    <Z>2126</Z>
  </point>
  <point index="398">
    <X>21.109</X>
    <Y>15.203</Y>
    <Z>2156</Z>
  </point>
  <point index="399">
    <X>111.273</X>
    <Y>22.758</Y>
    <Z>2063</Z>
  </point>
  <point index="400">
    <X>59.924</X>
    <Y>61.659</Y>
    <Z>2095</Z>
  </point>
  <point index="401">
    <X>99.300</X>
    <Y>29.255</Y>
    <Z>2063</Z>
  </point>
  <point index="402">
    <X>11.321</X>
    <Y>29.344</Y>
    <Z>2274</Z>
  </point>
  <point index="403">
    <X>117.657</X>
    <Y>71.948</Y>
    <Z>2141</Z>
  </point>
  <point index="404">
    <X>107.348</X>
    <Y>20.284</Y>
    <Z>2123</Z>
  </point>
  <point index="405">
    <X>20.521</X>
    <Y>78.157</Y>
    <Z>2126</Z>
  </point>
  <point index="406">
    <X>95.364</X>
    <Y>65.465</Y>
    <Z>2110</Z>
  </point>
  <point index="407">
    <X>77.341</X>
    <Y>29.528</Y>
    <Z>2232</Z>
  </point>
  <point index="408">
    <X>20.168</X>
    <Y>38.215</Y>
    <Z>2108</Z>
  </point>
  <point index="409">
    <X>109.889</X>
    <Y>46.989</Y>
    <Z>2006</Z>
  </point>
  <point index="410">
    <X>103.530</X>
    <Y>21.114</Y>
    <Z>2281</Z>
  </point>
  <point index="411">
    <X>107.282</X>
    <Y>36.992</Y>
    <Z>2126</Z>
  </point>
  <point index="412">
    <X>93.514</X>
    <Y>58.344</Y>
    <Z>2185</Z>
  </point>
  <point index="413">
    <X>87.875</X>
    <Y>67.648</Y>
    <Z>2164</Z>
  </point>
  <point index="414">
    <X>30.940</X>
    <Y>21.642</Y>
    <Z>2049</Z>
  </point>
  <point index="415">
    <X>105.648</X>
    <Y>47.259</Y>
    <Z>2210</Z>
  </point>
  <point index="416">
    <X>94.739</X>
    <Y>56.817</Y>
    <Z>2135</Z>
  </point>
  <point index="417">
    <X>87.401</X>
    <Y>25.121</Y>
    <Z>2208</Z>
  </point>
  <point index="418">
    <X>52.784</X>
    <Y>24.638</Y>
    <Z>2215</Z>
  </point>
  <point index="419">
    <X>106.153</X>
    <Y>62.953</Y>
    <Z>2184</Z>
  </point>
  <point index="420">
    <X>35.244</X>
    <Y>14.986</Y>
    <Z>2224</Z>
  </point>
  <point index="421">
    <X>61.146</X>
    <Y>14.873</Y>
    <Z>2158</Z>
  </point>
  <point index="422">
    <X>74.736</X>
    <Y>59.368</Y>
    <Z>2204</Z>
  </point>
  <point index="423">
    <X>67.176</X>
    <Y>56.240</Y>
    <Z>2131</Z>
  </point>
  <point index="424">
    <X>57.130</X>
    <Y>9.734</Y>
    <Z>2038</Z>
  </point>
  <point index="425">
    <X>34.199</X>
    <Y>12.517</Y>
    <Z>2182</Z>
  </point>
  <point index="426">
    <X>53.646</X>
    <Y>65.510</Y>
    <Z>2180</Z>
  </point>
  <point index="427">
    <X>35.727</X>
    <Y>21.743</Y>
    <Z>2244</Z>
  </point>
  <point index="428">
    <X>111.489</X>
    <Y>28.440</Y>
    <Z>2071</Z>
  </point>
  <point index="429">
    <X>51.360</X>
    <Y>15.066</Y>
    <Z>2273</Z>
  </point>
  <point index="430">
    <X>54.279</X>
    <Y>16.172</Y>
    <Z>2154</Z>
  </point>
  <point index="431">
    <X>105.198</X>
    <Y>18.327</Y>
    <Z>2233</Z>
  </point>
  <point index="432">
    <X>108.131</X>
    <Y>52.019</Y>
    <Z>2082</Z>
  </point>
  <point index="433">
    <X>12.452</X>
    <Y>69.039</Y>
    <Z>2228</Z>
  </point>
  <point index="434">
    <X>26.611</X>
    <Y>69.789</Y>
    <Z>2161</Z>
  </point>
  <point index="435">
    <X>116.630</X>
    <Y>57.256</Y>
    <Z>2281</Z>
  </point>
  <point index="436">
    <X>24.113</X>
    <Y>25.377</Y>
    <Z>2289</Z>
  </point>
  <point index="437">
    <X>69.186</X>
    <Y>74.162</Y>
    <Z>2028</Z>
  </point>
  <point index="438">
    <X>15.919</X>
    <Y>72.206</Y>
    <Z>2087</Z>
  </point>
  <point index="439">
    <X>63.702</X>
    <Y>52.808</Y>
    <Z>2290</Z>
  </point>
  <point index="440">
    <X>57.882</X>
    <Y>29.704</Y>
    <Z>2008</Z>
  </point>
  <point index="441">
    <X>93.794</X>
    <Y>17.292</Y>
    <Z>2174</Z>
  </point>
  <point index="442">
    <X>100.903</X>
    <Y>21.669</Y>
    <Z>2146</Z>
  </point>
  <point index="443">
    <X>55.503</X>
    <Y>67.703</Y>
    <Z>2104</Z>
  </point>
  <point index="444">
    <X>16.715</X>
    <Y>54.795</Y>
    <Z>2055</Z>
  </point>
  <point index="445">
    <X>21.848</X>
    <Y>15.434</Y>
    <Z>2194</Z>
  </point>
  <point index="446">
    <X>36.576</X>
    <Y>57.570</Y>
    <Z>2278</Z>
  </point>
  <point index="447">
    <X>20.812</X>
    <Y>6.644</Y>
    <Z>2141</Z>
  </point>
  <point index="448">
    <X>29.172</X>
    <Y>35.142</Y>
    <Z>2029</Z>
  </point>
  <point index="449">
    <X>30.824</X>
    <Y>49.649</Y>
    <Z>2044</Z>
  </point>
  <point index="450">
    <X>103.792</X>
    <Y>40.713</Y>
    <Z>2294</Z>
  </point>
  <point index="451">
    <X>25.437</X>
    <Y>29.222</Y>
    <Z>2221</Z>
  </point>
  <point index="452">
    <X>69.582</X>
    <Y>13.187</Y>
    <Z>2008</Z>
  </point>
  <point index="453">
    <X>63.246</X>
    <Y>31.416</Y>
    <Z>2266</Z>
  </point>
  <point index="454">
    <X>106.230</X>
    <Y>28.438</Y>
    <Z>2180</Z>
  </point>
  <point index="455">
    <X>34.531</X>
    <Y>13.931</Y>
    <Z>2195</Z>
  </point>
  <point index="456">
    <X>29.724</X>
    <Y>11.902</Y>
    <Z>2000</Z>
  </point>
  <point index="457">
    <X>66.524</X>
    <Y>61.469</Y>
    <Z>2165</Z>
  </point>
  <point index="458">
    <X>27.945</X>
    <Y>50.341</Y>
    <Z>2092</Z>
  </point>
  <point index="459">
    <X>55.437</X>
    <Y>50.284</Y>
    <Z>2107</Z>
  </point>
  <point index="460">
    <X>23.410</X>
    <Y>18.780</Y>
    <Z>2275</Z>
  </point>
  <point index="461">
    <X>69.340</X>
    <Y>51.088</Y>
    <Z>2020</Z>
  </point>
  <point index="462">
    <X>64.610</X>
    <Y>8.584</Y>
    <Z>2263</Z>
  </point>
  <point index="463">
    <X>65.056</X>
    <Y>7.097</Y>
    <Z>2241</Z>
  </point>
  <point index="464">
    <X>32.983</X>
    <Y>22.775</Y>
    <Z>2132</Z>
  </point>
  <point index="465">
    <X>92.521</X>
    <Y>14.539</Y>
    <Z>2226</Z>
  </point>
  <point index="466">
    <X>73.373</X>
    <Y>59.770</Y>
    <Z>2148</Z>
  </point>
  <point index="467">
    <X>12.481</X>
    <Y>50.343</Y>
    <Z>2227</Z>
  </point>
  <point index="468">
    <X>117.953</X>
    <Y>68.189</Y>
    <Z>2056</Z>
  </point>
  <point index="469">
    <X>88.276</X>
    <Y>56.659</Y>
    <Z>2127</Z>
  </point>
  <point index="470">
    <X>67.344</X>
    <Y>45.465</Y>
    <Z>2123</Z>
  </point>
  <point index="471">
    <X>70.518</X>
    <Y>23.885</Y>
    <Z>2032</Z>
  </point>
  <point index="472">
    <X>93.485</X>
    <Y>20.556</Y>
    <Z>2186</Z>
  </point>
  <point index="473">
    <X>96.827</X>
    <Y>46.700</Y>
    <Z>2050</Z>
  </point>
  <point index="474">
    <X>67.225</X>
    <Y>19.929</Y>
    <Z>2129</Z>
  </point>
  <point index="475">
    <X>26.831</X>
    <Y>6.986</Y>
    <Z>2149</Z>
  </point>
  <point index="476">
    <X>19.667</X>
    <Y>8.524</Y>
    <Z>2082</Z>
  </point>
  <point index="477">
    <X>94.913</X>
    <Y>63.364</Y>
    <Z>2128</Z>
  </point>
  <point index="478">
    <X>102.247</X>
    <Y>73.194</Y>
    <Z>2215</Z>
  </point>
  <point index="479">
    <X>57.393</X>
    <Y>61.351</Y>
    <Z>2027</Z>
  </point>
  <point index="480">
    <X>37.526</X>
    <Y>27.315</Y>
    <Z>2179</Z>
  </point>
  <point index="481">
    <X>65.571</X>
    <Y>32.436</Y>
    <Z>2214</Z>
  </point>
  <point index="482">
    <X>15.364</X>
    <Y>32.590</Y>
    <Z>2110</Z>
  </point>
  <point index="483">
    <X>28.726</X>
    <Y>70.025</Y>
    <Z>2052</Z>
  </point>
  <point index="484">
    <X>10.186</X>
    <Y>66.217</Y>
    <Z>2154</Z>
  </point>
  <point index="485">
    <X>65.553</X>
    <Y>73.228</Y>
    <Z>2215</Z>
  </point>
  <point index="486">
    <X>68.778</X>
    <Y>9.063</Y>
    <Z>2049</Z>
  </point>
  <point index="487">
    <X>32.448</X>
    <Y>66.006</Y>
    <Z>2110</Z>
  </point>
  <point index="488">
    <X>14.862</X>
    <Y>10.219</Y>
    <Z>2130</Z>
  </point>
  <point index="489">
    <X>34.872</X>
    <Y>15.872</Y>
    <Z>2209</Z>
  </point>
  <point index="490">
    <X>69.158</X>
    <Y>35.926</Y>
    <Z>2030</Z>
  </point>
  <point index="491">
    <X>67.478</X>
    <Y>26.565</Y>
    <Z>2116</Z>
  </point>
  <point index="492">
    <X>23.842</X>
    <Y>74.603</Y>
    <Z>2297</Z>
  </point>
  <point index="493">
    <X>30.344</X>
    <Y>69.936</Y>
    <Z>2025</Z>
  </point>
  <point index="494">
    <X>24.024</X>
    <Y>27.479</Y>
    <Z>2294</Z>
  </point>
  <point index="495">
    <X>101.312</X>
    <Y>78.725</Y>
    <Z>2167</Z>
  </point>
  <point index="496">
    <X>65.605</X>
    <Y>34.970</Y>
    <Z>2212</Z>
  </point>
  <point index="497">
    <X>63.128</X>
    <Y>46.408</Y>
    <Z>2260</Z>
  </point>
  <point index="498">
    <X>107.266</X>
    <Y>31.113</Y>
    <Z>2127</Z>
  </point>
  <point index="499">
    <X>115.084</X>
    <Y>56.818</Y>
    <Z>2218</Z>
  </point>
  <point index="500">
    <X>30.689</X>
    <Y>73.618</Y>
    <Z>2039</Z>
  </point>
  <point index="501">
    <X>24.714</X>
    <Y>62.692</Y>
    <Z>2258</Z>
  </point>
  <point index="502">
    <X>101.888</X>
    <Y>17.643</Y>
    <Z>2196</Z>
  </point>
  <point index="503">
    <X>69.819</X>
    <Y>46.528</Y>
    <Z>2004</Z>
  </point>
  <point index="504">
    <X>26.061</X>
    <Y>69.845</Y>
    <Z>2189</Z>
  </point>
  <point index="505">
    <X>107.923</X>
    <Y>20.797</Y>
    <Z>2093</Z>
  </point>
  <point index="506">
    <X>38.796</X>
    <Y>26.714</Y>
    <Z>2060</Z>
  </point>
  <point index="507">
    <X>107.573</X>
    <Y>12.036</Y>
    <Z>2111</Z>
  </point>
  <point index="508">
    <X>25.613</X>
    <Y>12.617</Y>
    <Z>2212</Z>
  </point>
  <point index="509">
    <X>77.720</X>
    <Y>30.129</Y>
    <Z>2123</Z>
  </point>
  <point index="510">
    <X>106.113</X>
    <Y>40.409</Y>
    <Z>2186</Z>
  </point>
  <point index="511">
    <X>36.469</X>
    <Y>26.592</Y>
    <Z>2274</Z>
  </point>
  <point index="512">
    <X>35.127</X>
    <Y>57.170</Y>
    <Z>2219</Z>
  </point>
  <point index="513">
    <X>31.676</X>
    <Y>29.613</Y>
    <Z>2079</Z>
  </point>
  <point index="514">
    <X>56.744</X>
    <Y>34.710</Y>
    <Z>2054</Z>
  </point>
  <point index="515">
    <X>62.958</X>
    <Y>76.123</Y>
    <Z>2252</Z>
  </point>
  <point index="516">
    <X>16.887</X>
    <Y>49.382</Y>
    <Z>2048</Z>
  </point>
  <point index="517">
    <X>29.173</X>
    <Y>50.914</Y>
    <Z>2029</Z>
  </point>
  <point index="518">
    <X>77.237</X>
    <Y>15.089</Y>
    <Z>2263</Z>
  </point>
  <point index="519">
    <X>59.099</X>
    <Y>73.219</Y>
    <Z>2053</Z>
  </point>
  <point index="520">
    <X>75.131</X>
    <Y>53.550</Y>
    <Z>2220</Z>
  </point>
  <point index="521">
    <X>24.730</X>
    <Y>46.882</Y>
    <Z>2257</Z>
  </point>
  <point index="522">
    <X>102.518</X>
    <Y>78.443</Y>
    <Z>2229</Z>
  </point>
  <point index="523">
    <X>96.419</X>
    <Y>51.918</Y>
    <Z>2067</Z>
  </point>
  <point index="524">
    <X>9.742</X>
    <Y>66.684</Y>
    <Z>2026</Z>
  </point>
  <point index="525">
    <X>65.267</X>
    <Y>26.113</Y>
    <Z>2230</Z>
  </point>
  <point index="526">
    <X>25.029</X>
    <Y>64.886</Y>
    <Z>2242</Z>
  </point>
  <point index="527">
    <X>88.720</X>
    <Y>20.952</Y>
    <Z>2086</Z>
  </point>
  <point index="528">
    <X>108.179</X>
    <Y>8.511</Y>
    <Z>2080</Z>
  </point>
  <point index="529">
    <X>62.338</X>
    <Y>8.374</Y>
    <Z>2220</Z>
  </point>
  <point index="530">
    <X>104.177</X>
    <Y>33.341</Y>
    <Z>2286</Z>
  </point>
  <point index="531">
    <X>64.035</X>
    <Y>73.600</Y>
    <Z>2293</Z>
  </point>
  <point index="532">
    <X>92.626</X>
    <Y>65.109</Y>
    <Z>2221</Z>
  </point>
  <point index="533">
    <X>115.355</X>
    <Y>25.975</Y>
    <Z>2229</Z>
  </point>
  <point index="534">
    <X>101.148</X>
    <Y>28.813</Y>
    <Z>2158</Z>
  </point>
  <point index="535">
    <X>59.358</X>
    <Y>68.042</Y>
    <Z>2066</Z>
  </point>
  <point index="536">
    <X>50.647</X>
    <Y>27.248</Y>
    <Z>2287</Z>
  </point>
  <point index="537">
    <X>26.004</X>
    <Y>28.242</Y>
    <Z>2192</Z>
  </point>
  <point index="538">
    <X>92.059</X>
    <Y>58.369</Y>
    <Z>2244</Z>
  </point>
  <point index="539">
    <X>17.328</X>
    <Y>14.134</Y>
    <Z>2030</Z>
  </point>
  <point index="540">
    <X>8.380</X>
    <Y>21.740</Y>
    <Z>2117</Z>
  </point>
  <point index="541">
    <X>25.082</X>
    <Y>36.593</Y>
    <Z>2239</Z>
  </point>
  <point index="542">
    <X>47.377</X>
    <Y>25.175</Y>
    <Z>2210</Z>
  </point>
  <point index="543">
    <X>30.718</X>
    <Y>45.618</Y>
    <Z>2040</Z>
  </point>
  <point index="544">
    <X>88.661</X>
    <Y>24.934</Y>
    <Z>2091</Z>
  </point>
  <point index="545">
    <X>102.535</X>
    <Y>70.963</Y>
    <Z>2230</Z>
  </point>
  <point index="546">
    <X>56.515</X>
    <Y>25.740</Y>
    <Z>2063</Z>
  </point>
  <point index="547">
    <X>96.157</X>
    <Y>70.959</Y>
    <Z>2078</Z>
  </point>
  <point index="548">
    <X>12.102</X>
    <Y>54.035</Y>
    <Z>2243</Z>
  </point>
  <point index="549">
    <X>56.159</X>
    <Y>9.661</Y>
    <Z>2078</Z>
  </point>
  <point index="550">
    <X>101.348</X>
    <Y>57.319</Y>
    <Z>2169</Z>
  </point>
  <point index="551">
    <X>30.364</X>
    <Y>26.691</Y>
    <Z>2026</Z>
  </point>
  <point index="552">
    <X>112.435</X>
    <Y>54.245</Y>
    <Z>2110</Z>
  </point>
  <point index="553">
    <X>71.661</X>
    <Y>16.960</Y>
    <Z>2078</Z>
  </point>
  <point index="554">
    <X>53.804</X>
    <Y>12.079</Y>
    <Z>2173</Z>
  </point>
  <point index="555">
    <X>75.670</X>
    <Y>33.609</Y>
    <Z>2242</Z>
  </point>
  <point index="556">
    <X>74.214</X>
    <Y>36.442</Y>
    <Z>2182</Z>
  </point>
  <point index="557">
    <X>21.621</X>
    <Y>8.475</Y>
    <Z>2183</Z>
  </point>
  <point index="558">
    <X>117.248</X>
    <Y>63.165</Y>
    <Z>2259</Z>
  </point>
  <point index="559">
    <X>58.894</X>
    <Y>13.191</Y>
    <Z>2043</Z>
  </point>
  <point index="560">
    <X>71.331</X>
    <Y>25.434</Y>
    <Z>2065</Z>
  </point>
  <point index="561">
    <X>68.649</X>
    <Y>63.362</Y>
    <Z>2056</Z>
  </point>
  <point index="562">
    <X>112.327</X>
    <Y>25.879</Y>
    <Z>2106</Z>
  </point>
  <point index="563">
    <X>61.786</X>
    <Y>68.840</Y>
    <Z>2191</Z>
  </point>
  <point index="564">
    <X>101.269</X>
    <Y>62.492</Y>
    <Z>2165</Z>
  </point>
  <point index="565">
    <X>22.826</X>
    <Y>40.988</Y>
    <Z>2245</Z>
  </point>
  <point index="566">
    <X>107.441</X>
    <Y>25.062</Y>
    <Z>2118</Z>
  </point>
  <point index="567">
    <X>55.845</X>
    <Y>62.575</Y>
    <Z>2090</Z>
  </point>
  <point index="568">
    <X>94.317</X>
    <Y>28.934</Y>
    <Z>2153</Z>
  </point>
  <point index="569">
    <X>92.696</X>
    <Y>58.986</Y>
    <Z>2219</Z>
  </point>
  <point index="570">
    <X>14.916</X>
    <Y>22.792</Y>
    <Z>2128</Z>
  </point>
  <point index="571">
    <X>57.223</X>
    <Y>14.555</Y>
    <Z>2034</Z>
  </point>
  <point index="572">
    <X>65.307</X>
    <Y>36.841</Y>
    <Z>2228</Z>
  </point>
  <point index="573">
    <X>103.208</X>
    <Y>69.667</Y>
    <Z>2264</Z>
  </point>
  <point index="574">
    <X>92.019</X>
    <Y>49.244</Y>
    <Z>2246</Z>
  </point>
  <point index="575">
    <X>10.218</X>
    <Y>58.429</Y>
    <Z>2163</Z>
  </point>
  <point index="576">
    <X>29.222</X>
    <Y>60.286</Y>
    <Z>2026</Z>
  </point>
  <point index="577">
    <X>69.154</X>
    <Y>8.236</Y>
    <Z>2030</Z>
  </point>
  <point index="578">
    <X>113.268</X>
    <Y>11.126</Y>
    <Z>2144</Z>
  </point>
  <point index="579">
    <X>52.025</X>
    <Y>68.697</Y>
    <Z>2246</Z>
  </point>
  <point index="580">
    <X>17.706</X>
    <Y>27.495</Y>
    <Z>2015</Z>
  </point>
  <point index="581">
    <X>61.354</X>
    <Y>67.902</Y>
    <Z>2169</Z>
  </point>
  <point index="582">
    <X>98.946</X>
    <Y>51.015</Y>
    <Z>2045</Z>
  </point>
  <point index="583">
    <X>106.317</X>
    <Y>70.270</Y>
    <Z>2176</Z>
  </point>
  <point index="584">
    <X>54.815</X>
    <Y>24.045</Y>
    <Z>2132</Z>
  </point>
  <point index="585">
    <X>118.320</X>
    <Y>61.986</Y>
    <Z>2016</Z>
  </point>
  <point index="586">
    <X>33.746</X>
    <Y>32.283</Y>
    <Z>2163</Z>
  </point>
  <point index="587">
    <X>37.894</X>
    <Y>14.806</Y>
    <Z>2073</Z>
  </point>
  <point index="588">
    <X>29.803</X>
    <Y>28.727</Y>
    <Z>2003</Z>
  </point>
  <point index="589">
    <X>77.309</X>
    <Y>14.437</Y>
    <Z>2242</Z>
  </point>
  <point index="590">
    <X>8.151</X>
    <Y>56.109</Y>
    <Z>2139</Z>
  </point>
  <point index="591">
    <X>93.562</X>
    <Y>14.978</Y>
    <Z>2183</Z>
  </point>
  <point index="592">
    <X>15.629</X>
    <Y>19.780</Y>
    <Z>2099</Z>
  </point>
  <point index="593">
    <X>65.760</X>
    <Y>73.775</Y>
    <Z>2204</Z>
  </point>
  <point index="594">
    <X>51.909</X>
    <Y>72.667</Y>
    <Z>2251</Z>
  </point>
  <point index="595">
    <X>65.640</X>
    <Y>33.417</Y>
    <Z>2210</Z>
  </point>
  <point index="596">
    <X>30.071</X>
    <Y>28.739</Y>
    <Z>2014</Z>
  </point>
  <point index="597">
    <X>79.522</X>
    <Y>20.741</Y>
    <Z>2127</Z>
  </point>
  <point index="598">
    <X>21.750</X>
    <Y>14.261</Y>
    <Z>2189</Z>
  </point>
  <point index="599">
    <X>65.412</X>
    <Y>59.348</Y>
    <Z>2222</Z>
  </point>
  <point index="600">
    <X>57.034</X>
    <Y>36.627</Y>
    <Z>2042</Z>
  </point>
  <point index="601">
    <X>98.757</X>
    <Y>67.319</Y>
    <Z>2035</Z>
  </point>
  <point index="602">
    <X>19.830</X>
    <Y>19.804</Y>
    <Z>2091</Z>
  </point>
  <point index="603">
    <X>71.070</X>
    <Y>67.928</Y>
    <Z>2054</Z>
  </point>
  <point index="604">
    <X>27.243</X>
    <Y>73.694</Y>
    <Z>2128</Z>
  </point>
  <point index="605">
    <X>55.887</X>
    <Y>17.523</Y>
    <Z>2089</Z>
  </point>
  <point index="606">
    <X>25.364</X>
    <Y>16.455</Y>
    <Z>2225</Z>
  </point>
  <point index="607">
    <X>13.796</X>
    <Y>27.144</Y>
    <Z>2174</Z>
  </point>
  <point index="608">
    <X>53.159</X>
    <Y>18.846</Y>
    <Z>2200</Z>
  </point>
  <point index="609">
    <X>20.521</X>
    <Y>27.502</Y>
    <Z>2126</Z>
  </point>
  <point index="610">
    <X>49.687</X>
    <Y>22.153</Y>
    <Z>2010</Z>
  </point>
  <point index="611">
    <X>23.071</X>
    <Y>26.858</Y>
    <Z>2257</Z>
  </point>
  <point index="612">
    <X>24.559</X>
    <Y>24.269</Y>
    <Z>2266</Z>
  </point>
  <point index="613">
    <X>109.022</X>
    <Y>45.619</Y>
    <Z>2037</Z>
  </point>
  <point index="614">
    <X>93.775</X>
    <Y>53.194</Y>
    <Z>2175</Z>
  </point>
  <point index="615">
    <X>54.751</X>
    <Y>56.137</Y>
    <Z>2135</Z>
  </point>
  <point index="616">
    <X>58.523</X>
    <Y>37.106</Y>
    <Z>2023</Z>
  </point>
  <point index="617">
    <X>55.198</X>
    <Y>35.727</Y>
    <Z>2117</Z>
  </point>
  <point index="618">
    <X>107.854</X>
    <Y>8.622</Y>
    <Z>2097</Z>
  </point>
  <point index="619">
    <X>113.202</X>
    <Y>13.375</Y>
    <Z>2141</Z>
  </point>
  <point index="620">
    <X>113.963</X>
    <Y>59.389</Y>
    <Z>2172</Z>
  </point>
  <point index="621">
    <X>100.602</X>
    <Y>59.474</Y>
    <Z>2130</Z>
  </point>
  <point index="622">
    <X>52.649</X>
    <Y>67.842</Y>
    <Z>2220</Z>
  </point>
  <point index="623">
    <X>23.576</X>
    <Y>58.189</Y>
    <Z>2283</Z>
  </point>
  <point index="624">
    <X>107.281</X>
    <Y>12.416</Y>
    <Z>2126</Z>
  </point>
  <point index="625">
    <X>16.382</X>
    <Y>27.056</Y>
    <Z>2069</Z>
  </point>
  <point index="626">
    <X>19.432</X>
    <Y>14.773</Y>
    <Z>2070</Z>
  </point>
  <point index="627">
    <X>19.635</X>
    <Y>60.098</Y>
    <Z>2081</Z>
  </point>
  <point index="628">
    <X>13.925</X>
    <Y>25.225</Y>
    <Z>2169</Z>
  </point>
  <point index="629">
    <X>9.047</X>
    <Y>27.176</Y>
    <Z>2056</Z>
  </point>
  <point index="630">
    <X>102.591</X>
    <Y>36.148</Y>
    <Z>2233</Z>
  </point>
  <point index="631">
    <X>89.790</X>
    <Y>61.640</Y>
    <Z>2040</Z>
  </point>
  <point index="632">
    <X>56.118</X>
    <Y>66.398</Y>
    <Z>2079</Z>
  </point>
  <point index="633">
    <X>72.254</X>
    <Y>19.847</Y>
    <Z>2103</Z>
  </point>
  <point index="634">
    <X>94.550</X>
    <Y>53.450</Y>
    <Z>2143</Z>
  </point>
  <point index="635">
    <X>33.634</X>
    <Y>30.766</Y>
    <Z>2159</Z>
  </point>
  <point index="636">
    <X>19.080</X>
    <Y>10.046</Y>
    <Z>2052</Z>
  </point>
  <point index="637">
    <X>28.927</X>
    <Y>72.176</Y>
    <Z>2041</Z>
  </point>
  <point index="638">
    <X>31.294</X>
    <Y>39.496</Y>
    <Z>2064</Z>
  </point>
  <point index="639">
    <X>99.678</X>
    <Y>18.106</Y>
    <Z>2083</Z>
  </point>
  <point index="640">
    <X>88.221</X>
    <Y>69.301</Y>
    <Z>2132</Z>
  </point>
  <point index="641">
    <X>28.632</X>
    <Y>45.941</Y>
    <Z>2057</Z>
  </point>
  <point index="642">
    <X>22.713</X>
    <Y>11.647</Y>
    <Z>2239</Z>
  </point>
  <point index="643">
    <X>114.441</X>
    <Y>15.097</Y>
    <Z>2192</Z>
  </point>
  <point index="644">
    <X>51.045</X>
    <Y>64.565</Y>
    <Z>2286</Z>
  </point>
  <point index="645">
    <X>119.416</X>
    <Y>61.038</Y>
    <Z>2117</Z>
  </point>
  <point index="646">
    <X>98.646</X>
    <Y>62.073</Y>
    <Z>2030</Z>
  </point>
  <point index="647">
    <X>14.378</X>
    <Y>54.901</Y>
    <Z>2150</Z>
  </point>
  <point index="648">
    <X>28.548</X>
    <Y>9.002</Y>
    <Z>2061</Z>
  </point>
  <point index="649">
    <X>76.280</X>
    <Y>68.234</Y>
    <Z>2266</Z>
  </point>
  <point index="650">
    <X>104.373</X>
    <Y>78.970</Y>
    <Z>2276</Z>
  </point>
  <point index="651">
    <X>100.879</X>
    <Y>71.706</Y>
    <Z>2145</Z>
  </point>
  <point index="652">
    <X>50.296</X>
    <Y>61.919</Y>
    <Z>2186</Z>
  </point>
  <point index="653">
    <X>25.659</X>
    <Y>75.596</Y>
    <Z>2210</Z>
  </point>
  <point index="654">
    <X>119.987</X>
    <Y>23.220</Y>
    <Z>2170</Z>
  </point>
  <point index="655">
    <X>75.965</X>
    <Y>61.863</Y>
    <Z>2254</Z>
  </point>
  <point index="656">
    <X>56.254</X>
    <Y>77.426</Y>
    <Z>2074</Z>
  </point>
  <point index="657">
    <X>15.737</X>
    <Y>63.987</Y>
    <Z>2095</Z>
  </point>
  <point index="658">
    <X>56.914</X>
    <Y>72.347</Y>
    <Z>2047</Z>
  </point>
  <point index="659">
    <X>101.541</X>
    <Y>49.642</Y>
    <Z>2179</Z>
  </point>
  <point index="660">
    <X>99.699</X>
    <Y>66.577</Y>
    <Z>2084</Z>
  </point>
  <point index="661">
    <X>29.595</X>
    <Y>8.226</Y>
    <Z>2007</Z>
  </point>
  <point index="662">
    <X>91.858</X>
    <Y>63.221</Y>
    <Z>2253</Z>
  </point>
  <point index="663">
    <X>36.660</X>
    <Y>22.707</Y>
    <Z>2282</Z>
  </point>
  <point index="664">
    <X>19.275</X>
    <Y>61.646</Y>
    <Z>2062</Z>
  </point>
  <point index="665">
    <X>61.692</X>
    <Y>74.954</Y>
    <Z>2186</Z>
  </point>
  <point index="666">
    <X>29.504</X>
    <Y>65.579</Y>
    <Z>2012</Z>
  </point>
  <point index="667">
    <X>112.549</X>
    <Y>66.010</Y>
    <Z>2115</Z>
  </point>
  <point index="668">
    <X>69.468</X>
    <Y>27.072</Y>
    <Z>2014</Z>
  </point>
  <point index="669">
    <X>91.639</X>
    <Y>67.060</Y>
    <Z>2262</Z>
  </point>
  <point index="670">
    <X>14.806</X>
    <Y>22.896</Y>
    <Z>2133</Z>
  </point>
  <point index="671">
    <X>97.320</X>
    <Y>66.597</Y>
    <Z>2030</Z>
  </point>
  <point index="672">
    <X>75.996</X>
    <Y>71.525</Y>
    <Z>2255</Z>
  </point>
  <point index="673">
    <X>68.054</X>
    <Y>49.321</Y>
    <Z>2086</Z>
  </point>
  <point index="674">
    <X>106.532</X>
    <Y>20.611</Y>
    <Z>2165</Z>
  </point>
  <point index="675">
    <X>69.309</X>
    <Y>60.533</Y>
    <Z>2022</Z>
  </point>
  <point index="676">
    <X>114.162</X>
    <Y>70.779</Y>
    <Z>2180</Z>
  </point>
  <point index="677">
    <X>102.723</X>
    <Y>19.533</Y>
    <Z>2239</Z>
  </point>
  <point index="678">
    <X>53.465</X>
    <Y>53.944</Y>
    <Z>2187</Z>
  </point>
  <point index="679">
    <X>35.616</X>
    <Y>56.371</Y>
    <Z>2239</Z>
  </point>
  <point index="680">
    <X>9.432</X>
    <Y>25.972</Y>
    <Z>2020</Z>
  </point>
  <point index="681">
    <X>76.209</X>
    <Y>17.741</Y>
    <Z>2263</Z>
  </point>
  <point index="682">
    <X>79.188</X>
    <Y>68.463</Y>
    <Z>2096</Z>
  </point>
  <point index="683">
    <X>100.909</X>
    <Y>45.534</Y>
    <Z>2146</Z>
  </point>
  <point index="684">
    <X>107.254</X>
    <Y>10.929</Y>
    <Z>2127</Z>
  </point>
  <point index="685">
    <X>93.321</X>
    <Y>69.876</Y>
    <Z>2193</Z>
  </point>
  <point index="686">
    <X>97.036</X>
    <Y>46.098</Y>
    <Z>2042</Z>
  </point>
  <point index="687">
    <X>113.005</X>
    <Y>72.123</Y>
    <Z>2133</Z>
  </point>
  <point index="688">
    <X>77.531</X>
    <Y>34.374</Y>
    <Z>2178</Z>
  </point>
  <point index="689">
    <X>58.691</X>
    <Y>74.954</Y>
    <Z>2032</Z>
  </point>
  <point index="690">
    <X>56.160</X>
    <Y>13.890</Y>
    <Z>2078</Z>
  </point>
  <point index="691">
    <X>110.060</X>
    <Y>24.554</Y>
    <Z>2013</Z>
  </point>
  <point index="692">
    <X>58.926</X>
    <Y>34.676</Y>
    <Z>2044</Z>
  </point>
  <point index="693">
    <X>29.206</X>
    <Y>9.063</Y>
    <Z>2027</Z>
  </point>
  <point index="694">
    <X>58.520</X>
    <Y>52.419</Y>
    <Z>2023</Z>
  </point>
  <point index="695">
    <X>67.466</X>
    <Y>18.894</Y>
    <Z>2117</Z>
  </point>
  <point index="696">
    <X>73.294</X>
    <Y>26.484</Y>
    <Z>2145</Z>
  </point>
  <point index="697">
    <X>66.105</X>
    <Y>74.131</Y>
    <Z>2187</Z>
  </point>
  <point index="698">
    <X>78.135</X>
    <Y>29.832</Y>
    <Z>2003</Z>
  </point>
  <point index="699">
    <X>90.178</X>
    <Y>68.410</Y>
    <Z>2151</Z>
  </point>
  <point index="700">
    <X>80.255</X>
    <Y>67.148</Y>
    <Z>2194</Z>
  </point>
  <point index="701">
    <X>106.607</X>
    <Y>61.720</Y>
    <Z>2161</Z>
  </point>
  <point index="702">
    <X>94.350</X>
    <Y>27.750</Y>
    <Z>2151</Z>
  </point>
  <point index="703">
    <X>69.005</X>
    <Y>78.179</Y>
    <Z>2037</Z>
  </point>
  <point index="704">
    <X>107.527</X>
    <Y>16.682</Y>
    <Z>2113</Z>
  </point>
  <point index="705">
    <X>100.470</X>
    <Y>49.230</Y>
    <Z>2124</Z>
  </point>
  <point index="706">
    <X>16.963</X>
    <Y>36.911</Y>
    <Z>2045</Z>
  </point>
  <point index="707">
    <X>17.812</X>
    <Y>26.560</Y>
    <Z>2010</Z>
  </point>
  <point index="708">
    <X>12.817</X>
    <Y>57.893</Y>
    <Z>2214</Z>
  </point>
  <point index="709">
    <X>99.139</X>
    <Y>74.252</Y>
    <Z>2055</Z>
  </point>
  <point index="710">
    <X>120.440</X>
    <Y>66.270</Y>
    <Z>2211</Z>
  </point>
  <point index="711">
    <X>98.314</X>
    <Y>50.907</Y>
    <Z>2013</Z>
  </point>
  <point index="712">
    <X>101.192</X>
    <Y>49.011</Y>
    <Z>2161</Z>
  </point>
  <point index="713">
    <X>19.007</X>
    <Y>46.318</Y>
    <Z>2048</Z>
  </point>
  <point index="714">
    <X>23.505</X>
    <Y>70.406</Y>
    <Z>2280</Z>
  </point>
  <point index="715">
    <X>32.432</X>
    <Y>61.883</Y>
    <Z>2110</Z>
  </point>
  <point index="716">
    <X>100.654</X>
    <Y>71.529</Y>
    <Z>2133</Z>
  </point>
  <point index="717">
    <X>65.401</X>
    <Y>30.491</Y>
    <Z>2223</Z>
  </point>
  <point index="718">
    <X>121.066</X>
    <Y>20.534</Y>
    <Z>2269</Z>
  </point>
  <point index="719">
    <X>32.134</X>
    <Y>31.535</Y>
    <Z>2098</Z>
  </point>
  <point index="720">
    <X>75.623</X>
    <Y>64.372</Y>
    <Z>2240</Z>
  </point>
  <point index="721">
    <X>30.553</X>
    <Y>47.843</Y>
    <Z>2033</Z>
  </point>
  <point index="722">
    <X>100.873</X>
    <Y>51.728</Y>
    <Z>2144</Z>
  </point>
  <point index="723">
    <X>40.382</X>
    <Y>20.634</Y>
    <Z>2206</Z>
  </point>
  <point index="724">
    <X>118.878</X>
    <Y>32.332</Y>
    <Z>2067</Z>
  </point>
  <point index="725">
    <X>108.677</X>
    <Y>27.871</Y>
    <Z>2054</Z>
  </point>
  <point index="726">
    <X>16.000</X>
    <Y>50.520</Y>
    <Z>2084</Z>
  </point>
  <point index="727">
    <X>107.682</X>
    <Y>34.216</Y>
    <Z>2105</Z>
  </point>
  <point index="728">
    <X>24.532</X>
    <Y>70.824</Y>
    <Z>2267</Z>
  </point>
  <point index="729">
    <X>113.906</X>
    <Y>28.266</Y>
    <Z>2170</Z>
  </point>
  <point index="730">
    <X>22.306</X>
    <Y>27.664</Y>
    <Z>2218</Z>
  </point>
  <point index="731">
    <X>58.343</X>
    <Y>26.397</Y>
    <Z>2014</Z>
  </point>
  <point index="732">
    <X>17.872</X>
    <Y>62.329</Y>
    <Z>2008</Z>
  </point>
  <point index="733">
    <X>52.890</X>
    <Y>63.641</Y>
    <Z>2211</Z>
  </point>
  <point index="734">
    <X>96.618</X>
    <Y>38.333</Y>
    <Z>2059</Z>
  </point>
  <point index="735">
    <X>54.576</X>
    <Y>32.398</Y>
    <Z>2142</Z>
  </point>
  <point index="736">
    <X>32.599</X>
    <Y>14.884</Y>
    <Z>2117</Z>
  </point>
  <point index="737">
    <X>105.166</X>
    <Y>76.956</Y>
    <Z>2235</Z>
  </point>
  <point index="738">
    <X>27.559</X>
    <Y>25.673</Y>
    <Z>2112</Z>
  </point>
  <point index="739">
    <X>106.199</X>
    <Y>60.899</Y>
    <Z>2182</Z>
  </point>
  <point index="740">
    <X>25.494</X>
    <Y>45.949</Y>
    <Z>2218</Z>
  </point>
  <point index="741">
    <X>76.086</X>
    <Y>33.552</Y>
    <Z>2258</Z>
  </point>
  <point index="742">
    <X>27.328</X>
    <Y>38.040</Y>
    <Z>2124</Z>
  </point>
  <point index="743">
    <X>29.632</X>
    <Y>71.602</Y>
    <Z>2005</Z>
  </point>
  <point index="744">
    <X>72.280</X>
    <Y>27.026</Y>
    <Z>2104</Z>
  </point>
  <point index="745">
    <X>106.042</X>
    <Y>47.870</Y>
    <Z>2190</Z>
  </point>
  <point index="746">
    <X>77.643</X>
    <Y>51.047</Y>
    <Z>2145</Z>
  </point>
  <point index="747">
    <X>115.256</X>
    <Y>61.236</Y>
    <Z>2225</Z>
  </point>
  <point index="748">
    <X>88.207</X>
    <Y>31.217</Y>
    <Z>2133</Z>
  </point>
  <point index="749">
    <X>80.003</X>
    <Y>55.749</Y>
    <Z>2171</Z>
  </point>
  <point index="750">
    <X>115.858</X>
    <Y>27.602</Y>
    <Z>2249</Z>
  </point>
  <point index="751">
    <X>34.657</X>
    <Y>70.946</Y>
    <Z>2200</Z>
  </point>
  <point index="752">
    <X>9.201</X>
    <Y>57.798</Y>
    <Z>2042</Z>
  </point>
  <point index="753">
    <X>117.729</X>
    <Y>32.288</Y>
    <Z>2121</Z>
  </point>
  <point index="754">
    <X>55.774</X>
    <Y>72.202</Y>
    <Z>2093</Z>
  </point>
  <point index="755">
    <X>106.900</X>
    <Y>15.360</Y>
    <Z>2146</Z>
  </point>
  <point index="756">
    <X>104.856</X>
    <Y>34.553</Y>
    <Z>2251</Z>
  </point>
  <point index="757">
    <X>106.398</X>
    <Y>36.811</Y>
    <Z>2172</Z>
  </point>
  <point index="758">
    <X>62.236</X>
    <Y>70.202</Y>
    <Z>2214</Z>
  </point>
  <point index="759">
    <X>106.139</X>
    <Y>22.418</Y>
    <Z>2185</Z>
  </point>
  <point index="760">
    <X>35.860</X>
    <Y>54.047</Y>
    <Z>2249</Z>
  </point>
  <point index="761">
    <X>55.710</X>
    <Y>32.952</Y>
    <Z>2096</Z>
  </point>
  <point index="762">
    <X>95.763</X>
    <Y>37.194</Y>
    <Z>2094</Z>
  </point>
  <point index="763">
    <X>74.730</X>
    <Y>75.225</Y>
    <Z>2203</Z>
  </point>
  <point index="764">
    <X>12.835</X>
    <Y>33.260</Y>
    <Z>2213</Z>
  </point>
  <point index="765">
    <X>92.050</X>
    <Y>69.289</Y>
    <Z>2245</Z>
  </point>
  <point index="766">
    <X>71.757</X>
    <Y>52.180</Y>
    <Z>2082</Z>
  </point>
  <point index="767">
    <X>25.124</X>
    <Y>52.925</Y>
    <Z>2237</Z>
  </point>
  <point index="768">
    <X>28.150</X>
    <Y>56.788</Y>
    <Z>2081</Z>
  </point>
  <point index="769">
    <X>95.028</X>
    <Y>66.222</Y>
    <Z>2124</Z>
  </point>
  <point index="770">
    <X>63.767</X>
    <Y>20.616</Y>
    <Z>2293</Z>
  </point>
  <point index="771">
    <X>21.106</X>
    <Y>29.702</Y>
    <Z>2156</Z>
  </point>
  <point index="772">
    <X>56.229</X>
    <Y>54.508</Y>
    <Z>2075</Z>
  </point>
  <point index="773">
    <X>76.007</X>
    <Y>73.421</Y>
    <Z>2255</Z>
  </point>
  <point index="774">
    <X>95.455</X>
    <Y>27.472</Y>
    <Z>2106</Z>
  </point>
  <point index="775">
    <X>17.993</X>
    <Y>51.748</Y>
    <Z>2003</Z>
  </point>
  <point index="776">
    <X>112.962</X>
    <Y>16.006</Y>
    <Z>2131</Z>
  </point>
  <point index="777">
    <X>68.434</X>
    <Y>27.442</Y>
    <Z>2067</Z>
  </point>
  <point index="778">
    <X>67.552</X>
    <Y>59.330</Y>
    <Z>2112</Z>
  </point>
  <point index="779">
    <X>48.771</X>
    <Y>20.198</Y>
    <Z>2081</Z>
  </point>
  <point index="780">
    <X>52.557</X>
    <Y>74.207</Y>
    <Z>2224</Z>
  </point>
  <point index="781">
    <X>80.018</X>
    <Y>59.678</Y>
    <Z>2173</Z>
  </point>
  <point index="782">
    <X>65.476</X>
    <Y>58.311</Y>
    <Z>2219</Z>
  </point>
  <point index="783">
    <X>89.685</X>
    <Y>60.907</Y>
    <Z>2009</Z>
  </point>
  <point index="784">
    <X>94.618</X>
    <Y>13.893</Y>
    <Z>2140</Z>
  </point>
  <point index="785">
    <X>33.442</X>
    <Y>35.718</Y>
    <Z>2151</Z>
  </point>
  <point index="786">
    <X>104.158</X>
    <Y>70.397</Y>
    <Z>2287</Z>
  </point>
  <point index="787">
    <X>38.552</X>
    <Y>18.097</Y>
    <Z>2037</Z>
  </point>
  <point index="788">
    <X>55.828</X>
    <Y>76.317</Y>
    <Z>2091</Z>
  </point>
  <point index="789">
    <X>56.877</X>
    <Y>13.215</Y>
    <Z>2048</Z>
  </point>
  <point index="790">
    <X>39.084</X>
    <Y>16.828</Y>
    <Z>2086</Z>
  </point>
  <point index="791">
    <X>30.873</X>
    <Y>53.900</Y>
    <Z>2046</Z>
  </point>
  <point index="792">
    <X>37.034</X>
    <Y>16.881</Y>
    <Z>2297</Z>
  </point>
  <point index="793">
    <X>92.226</X>
    <Y>59.781</Y>
    <Z>2238</Z>
  </point>
  <point index="794">
    <X>37.463</X>
    <Y>54.107</Y>
    <Z>2197</Z>
  </point>
  <point index="795">
    <X>28.862</X>
    <Y>27.783</Y>
    <Z>2045</Z>
  </point>
  <point index="796">
    <X>99.997</X>
    <Y>15.173</Y>
    <Z>2099</Z>
  </point>
  <point index="797">
    <X>72.273</X>
    <Y>51.857</Y>
    <Z>2103</Z>
  </point>
  <point index="798">
    <X>105.601</X>
    <Y>6.706</Y>
    <Z>2213</Z>
  </point>
  <point index="799">
    <X>109.039</X>
    <Y>57.359</Y>
    <Z>2036</Z>
  </point>
  <point index="800">
    <X>99.305</X>
    <Y>13.717</Y>
    <Z>2064</Z>
  </point>
  <point index="801">
    <X>6.765</X>
    <Y>63.547</Y>
    <Z>2266</Z>
  </point>
  <point index="802">
    <X>24.013</X>
    <Y>29.328</Y>
    <Z>2294</Z>
  </point>
  <point index="803">
    <X>26.389</X>
    <Y>48.003</Y>
    <Z>2172</Z>
  </point>
  <point index="804">
    <X>101.663</X>
    <Y>65.210</Y>
    <Z>2185</Z>
  </point>
  <point index="805">
    <X>17.171</X>
    <Y>69.578</Y>
    <Z>2036</Z>
  </point>
  <point index="806">
    <X>25.637</X>
    <Y>75.049</Y>
    <Z>2211</Z>
  </point>
  <point index="807">
    <X>107.319</X>
    <Y>56.317</Y>
    <Z>2124</Z>
  </point>
  <point index="808">
    <X>39.401</X>
    <Y>55.566</Y>
    <Z>2116</Z>
  </point>
  <point index="809">
    <X>55.066</X>
    <Y>13.504</Y>
    <Z>2122</Z>
  </point>
  <point index="810">
    <X>9.125</X>
    <Y>15.420</Y>
    <Z>2049</Z>
  </point>
  <point index="811">
    <X>119.815</X>
    <Y>22.957</Y>
    <Z>2154</Z>
  </point>
  <point index="812">
    <X>106.077</X>
    <Y>77.117</Y>
    <Z>2188</Z>
  </point>
  <point index="813">
    <X>30.093</X>
    <Y>47.465</Y>
    <Z>2015</Z>
  </point>
  <point index="814">
    <X>101.029</X>
    <Y>13.831</Y>
    <Z>2152</Z>
  </point>
  <point index="815">
    <X>109.631</X>
    <Y>8.448</Y>
    <Z>2005</Z>
  </point>
  <point index="816">
    <X>115.237</X>
    <Y>56.860</Y>
    <Z>2224</Z>
  </point>
  <point index="817">
    <X>35.941</X>
    <Y>34.752</Y>
    <Z>2253</Z>
  </point>
  <point index="818">
    <X>60.488</X>
    <Y>30.606</Y>
    <Z>2125</Z>
  </point>
  <point index="819">
    <X>11.547</X>
    <Y>26.346</Y>
    <Z>2265</Z>
  </point>
  <point index="820">
    <X>7.990</X>
    <Y>62.086</Y>
    <Z>2153</Z>
  </point>
  <point index="821">
    <X>72.871</X>
    <Y>19.241</Y>
    <Z>2128</Z>
  </point>
  <point index="822">
    <X>25.904</X>
    <Y>67.758</Y>
    <Z>2197</Z>
  </point>
  <point index="823">
    <X>110.742</X>
    <Y>28.220</Y>
    <Z>2041</Z>
  </point>
  <point index="824">
    <X>67.968</X>
    <Y>20.718</Y>
    <Z>2091</Z>
  </point>
  <point index="825">
    <X>115.263</X>
    <Y>70.260</Y>
    <Z>2225</Z>
  </point>
  <point index="826">
    <X>32.088</X>
    <Y>65.138</Y>
    <Z>2096</Z>
  </point>
  <point index="827">
    <X>58.955</X>
    <Y>29.341</Y>
    <Z>2046</Z>
  </point>
  <point index="828">
    <X>101.272</X>
    <Y>70.319</Y>
    <Z>2165</Z>
  </point>
  <point index="829">
    <X>47.194</X>
    <Y>25.008</Y>
    <Z>2227</Z>
  </point>
  <point index="830">
    <X>49.597</X>
    <Y>62.223</Y>
    <Z>2005</Z>
  </point>
  <point index="831">
    <X>120.641</X>
    <Y>27.477</Y>
    <Z>2230</Z>
  </point>
  <point index="832">
    <X>57.375</X>
    <Y>61.054</Y>
    <Z>2028</Z>
  </point>
  <point index="833">
    <X>116.889</X>
    <Y>72.118</Y>
    <Z>2291</Z>
  </point>
  <point index="834">
    <X>67.882</X>
    <Y>32.755</Y>
    <Z>2095</Z>
  </point>
  <point index="835">
    <X>71.918</X>
    <Y>30.994</Y>
    <Z>2089</Z>
  </point>
  <point index="836">
    <X>14.872</X>
    <Y>25.506</Y>
    <Z>2130</Z>
  </point>
  <point index="837">
    <X>50.896</X>
    <Y>19.857</Y>
    <Z>2292</Z>
  </point>
  <point index="838">
    <X>61.063</X>
    <Y>73.593</Y>
    <Z>2154</Z>
  </point>
  <point index="839">
    <X>34.651</X>
    <Y>21.470</Y>
    <Z>2200</Z>
  </point>
  <point index="840">
    <X>11.287</X>
    <Y>14.969</Y>
    <Z>2276</Z>
  </point>
  <point index="841">
    <X>71.030</X>
    <Y>73.748</Y>
    <Z>2053</Z>
  </point>
  <point index="842">
    <X>49.370</X>
    <Y>31.260</Y>
    <Z>2026</Z>
  </point>
  <point index="843">
    <X>26.625</X>
    <Y>7.278</Y>
    <Z>2160</Z>
  </point>
  <point index="844">
    <X>114.037</X>
    <Y>23.351</Y>
    <Z>2175</Z>
  </point>
  <point index="845">
    <X>69.389</X>
    <Y>10.654</Y>
    <Z>2018</Z>
  </point>
  <point index="846">
    <X>68.438</X>
    <Y>48.254</Y>
    <Z>2067</Z>
  </point>
  <point index="847">
    <X>32.451</X>
    <Y>26.115</Y>
    <Z>2111</Z>
  </point>
  <point index="848">
    <X>61.613</X>
    <Y>11.692</Y>
    <Z>2182</Z>
  </point>
  <point index="849">
    <X>68.547</X>
    <Y>38.725</Y>
    <Z>2061</Z>
  </point>
  <point index="850">
    <X>50.886</X>
    <Y>66.167</Y>
    <Z>2292</Z>
  </point>
  <point index="851">
    <X>116.187</X>
    <Y>11.441</Y>
    <Z>2263</Z>
  </point>
  <point index="852">
    <X>58.610</X>
    <Y>39.976</Y>
    <Z>2028</Z>
  </point>
  <point index="853">
    <X>58.945</X>
    <Y>47.235</Y>
    <Z>2045</Z>
  </point>
  <point index="854">
    <X>69.712</X>
    <Y>36.959</Y>
    <Z>2001</Z>
  </point>
  <point index="855">
    <X>27.977</X>
    <Y>9.216</Y>
    <Z>2090</Z>
  </point>
  <point index="856">
    <X>11.510</X>
    <Y>25.089</Y>
    <Z>2267</Z>
  </point>
  <point index="857">
    <X>98.586</X>
    <Y>12.134</Y>
    <Z>2027</Z>
  </point>
  <point index="858">
    <X>18.451</X>
    <Y>57.003</Y>
    <Z>2020</Z>
  </point>
  <point index="859">
    <X>15.583</X>
    <Y>33.679</Y>
    <Z>2101</Z>
  </point>
  <point index="860">
    <X>68.088</X>
    <Y>50.784</Y>
    <Z>2085</Z>
  </point>
  <point index="861">
    <X>53.942</X>
    <Y>49.047</Y>
    <Z>2168</Z>
  </point>
  <point index="862">
    <X>66.648</X>
    <Y>67.927</Y>
    <Z>2159</Z>
  </point>
  <point index="863">
    <X>31.697</X>
    <Y>55.516</Y>
    <Z>2080</Z>
  </point>
  <point index="864">
    <X>58.098</X>
    <Y>67.548</Y>
    <Z>2002</Z>
  </point>
  <point index="865">
    <X>30.824</X>
    <Y>10.769</Y>
    <Z>2044</Z>
  </point>
  <point index="866">
    <X>106.609</X>
    <Y>37.388</Y>
    <Z>2161</Z>
  </point>
  <point index="867">
    <X>113.458</X>
    <Y>53.500</Y>
    <Z>2152</Z>
  </point>
  <point index="868">
    <X>28.664</X>
    <Y>20.219</Y>
    <Z>2055</Z>
  </point>
  <point index="869">
    <X>39.460</X>
    <Y>59.736</Y>
    <Z>2121</Z>
  </point>
  <point index="870">
    <X>25.951</X>
    <Y>12.947</Y>
    <Z>2194</Z>
  </point>
  <point index="871">
    <X>99.618</X>
    <Y>32.764</Y>
    <Z>2080</Z>
  </point>
  <point index="872">
    <X>49.660</X>
    <Y>57.967</Y>
    <Z>2002</Z>
  </point>
  <point index="873">
    <X>19.354</X>
    <Y>63.401</Y>
    <Z>2066</Z>
  </point>
  <point index="874">
    <X>76.393</X>
    <Y>56.426</Y>
    <Z>2271</Z>
  </point>
  <point index="875">
    <X>23.876</X>
    <Y>8.503</Y>
    <Z>2299</Z>
  </point>
  <point index="876">
    <X>104.066</X>
    <Y>50.182</Y>
    <Z>2291</Z>
  </point>
  <point index="877">
    <X>103.344</X>
    <Y>60.726</Y>
    <Z>2271</Z>
  </point>
  <point index="878">
    <X>67.709</X>
    <Y>33.055</Y>
    <Z>2104</Z>
  </point>
  <point index="879">
    <X>66.325</X>
    <Y>47.127</Y>
    <Z>2175</Z>
  </point>
  <point index="880">
    <X>19.397</X>
    <Y>12.726</Y>
    <Z>2068</Z>
  </point>
  <point index="881">
    <X>17.901</X>
    <Y>33.763</Y>
    <Z>2007</Z>
  </point>
  <point index="882">
    <X>100.627</X>
    <Y>70.111</Y>
    <Z>2132</Z>
  </point>
  <point index="883">
    <X>32.706</X>
    <Y>35.020</Y>
    <Z>2121</Z>
  </point>
  <point index="884">
    <X>72.626</X>
    <Y>52.696</Y>
    <Z>2118</Z>
  </point>
  <point index="885">
    <X>94.379</X>
    <Y>16.230</Y>
    <Z>2150</Z>
  </point>
  <point index="886">
    <X>23.406</X>
    <Y>32.341</Y>
    <Z>2275</Z>
  </point>
  <point index="887">
    <X>24.418</X>
    <Y>50.357</Y>
    <Z>2273</Z>
  </point>
  <point index="888">
    <X>12.786</X>
    <Y>32.185</Y>
    <Z>2215</Z>
  </point>
  <point index="889">
    <X>29.206</X>
    <Y>55.453</Y>
    <Z>2027</Z>
  </point>
  <point index="890">
    <X>98.426</X>
    <Y>57.357</Y>
    <Z>2018</Z>
  </point>
  <point index="891">
    <X>67.554</X>
    <Y>7.580</Y>
    <Z>2112</Z>
  </point>
  <point index="892">
    <X>13.902</X>
    <Y>53.765</Y>
    <Z>2169</Z>
  </point>
  <point index="893">
    <X>29.884</X>
    <Y>55.914</Y>
    <Z>2006</Z>
  </point>
  <point index="894">
    <X>51.799</X>
    <Y>67.734</Y>
    <Z>2255</Z>
  </point>
  <point index="895">
    <X>111.176</X>
    <Y>11.058</Y>
    <Z>2059</Z>
  </point>
  <point index="896">
    <X>91.028</X>
    <Y>51.915</Y>
    <Z>2286</Z>
  </point>
  <point index="897">
    <X>76.436</X>
    <Y>66.585</Y>
    <Z>2273</Z>
  </point>
  <point index="898">
    <X>30.031</X>
    <Y>76.550</Y>
    <Z>2012</Z>
  </point>
  <point index="899">
    <X>31.378</X>
    <Y>13.670</Y>
    <Z>2067</Z>
  </point>
  <point index="900">
    <X>106.785</X>
    <Y>19.949</Y>
    <Z>2152</Z>
  </point>
  <point index="901">
    <X>34.497</X>
    <Y>28.354</Y>
    <Z>2194</Z>
  </point>
  <point index="902">
    <X>31.201</X>
    <Y>11.429</Y>
    <Z>2060</Z>
  </point>
  <point index="903">
    <X>28.865</X>
    <Y>32.209</Y>
    <Z>2045</Z>
  </point>
  <point index="904">
    <X>92.722</X>
    <Y>53.952</Y>
    <Z>2217</Z>
  </point>
  <point index="905">
    <X>36.749</X>
    <Y>64.529</Y>
    <Z>2285</Z>
  </point>
  <point index="906">
    <X>8.596</X>
    <Y>31.581</Y>
    <Z>2098</Z>
  </point>
  <point index="907">
    <X>17.077</X>
    <Y>63.860</Y>
    <Z>2040</Z>
  </point>
  <point index="908">
    <X>78.655</X>
    <Y>24.916</Y>
    <Z>2047</Z>
  </point>
  <point index="909">
    <X>100.398</X>
    <Y>11.967</Y>
    <Z>2120</Z>
  </point>
  <point index="910">
    <X>18.241</X>
    <Y>54.810</Y>
    <Z>2009</Z>
  </point>
  <point index="911">
    <X>11.877</X>
    <Y>54.224</Y>
    <Z>2252</Z>
  </point>
  <point index="912">
    <X>27.309</X>
    <Y>52.650</Y>
    <Z>2125</Z>
  </point>
  <point index="913">
    <X>54.641</X>
    <Y>26.731</Y>
    <Z>2139</Z>
  </point>
  <point index="914">
    <X>35.363</X>
    <Y>31.346</Y>
    <Z>2229</Z>
  </point>
  <point index="915">
    <X>109.382</X>
    <Y>62.054</Y>
    <Z>2018</Z>
  </point>
  <point index="916">
    <X>72.798</X>
    <Y>21.871</Y>
    <Z>2125</Z>
  </point>
  <point index="917">
    <X>17.806</X>
    <Y>61.520</Y>
    <Z>2011</Z>
  </point>
  <point index="918">
    <X>37.551</X>
    <Y>30.639</Y>
    <Z>2172</Z>
  </point>
  <point index="919">
    <X>98.511</X>
    <Y>10.647</Y>
    <Z>2023</Z>
  </point>
  <point index="920">
    <X>100.279</X>
    <Y>8.490</Y>
    <Z>2114</Z>
  </point>
  <point index="921">
    <X>92.772</X>
    <Y>21.671</Y>
    <Z>2215</Z>
  </point>
  <point index="922">
    <X>13.630</X>
    <Y>48.013</Y>
    <Z>2181</Z>
  </point>
  <point index="923">
    <X>98.793</X>
    <Y>59.807</Y>
    <Z>2037</Z>
  </point>
  <point index="924">
    <X>61.291</X>
    <Y>20.436</Y>
    <Z>2166</Z>
  </point>
  <point index="925">
    <X>30.432</X>
    <Y>27.780</Y>
    <Z>2028</Z>
  </point>
  <point index="926">
    <X>57.905</X>
    <Y>74.189</Y>
    <Z>2007</Z>
  </point>
  <point index="927">
    <X>56.458</X>
    <Y>68.034</Y>
    <Z>2065</Z>
  </point>
  <point index="928">
    <X>28.913</X>
    <Y>64.724</Y>
    <Z>2042</Z>
  </point>
  <point index="929">
    <X>66.592</X>
    <Y>39.632</Y>
    <Z>2162</Z>
  </point>
  <point index="930">
    <X>54.065</X>
    <Y>14.942</Y>
    <Z>2163</Z>
  </point>
  <point index="931">
    <X>20.633</X>
    <Y>62.912</Y>
    <Z>2132</Z>
  </point>
  <point index="932">
    <X>111.551</X>
    <Y>53.400</Y>
    <Z>2074</Z>
  </point>
  <point index="933">
    <X>32.668</X>
    <Y>34.888</Y>
    <Z>2119</Z>
  </point>
  <point index="934">
    <X>32.772</X>
    <Y>22.502</Y>
    <Z>2124</Z>
  </point>
  <point index="935">
    <X>113.503</X>
    <Y>67.427</Y>
    <Z>2153</Z>
  </point>
  <point index="936">
    <X>22.901</X>
    <Y>59.379</Y>
    <Z>2249</Z>
  </point>
  <point index="937">
    <X>24.176</X>
    <Y>66.712</Y>
    <Z>2286</Z>
  </point>
  <point index="938">
    <X>103.880</X>
    <Y>78.236</Y>
    <Z>2299</Z>
  </point>
  <point index="939">
    <X>54.028</X>
    <Y>22.465</Y>
    <Z>2164</Z>
  </point>
  <point index="940">
    <X>76.164</X>
    <Y>18.708</Y>
    <Z>2262</Z>
  </point>
  <point index="941">
    <X>103.518</X>
    <Y>65.809</Y>
    <Z>2280</Z>
  </point>
  <point index="942">
    <X>100.145</X>
    <Y>12.079</Y>
    <Z>2107</Z>
  </point>
  <point index="943">
    <X>92.523</X>
    <Y>33.091</Y>
    <Z>2226</Z>
  </point>
  <point index="944">
    <X>12.257</X>
    <Y>22.452</Y>
    <Z>2236</Z>
  </point>
  <point index="945">
    <X>115.267</X>
    <Y>59.847</Y>
    <Z>2225</Z>
  </point>
  <point index="946">
    <X>107.927</X>
    <Y>56.258</Y>
    <Z>2093</Z>
  </point>
  <point index="947">
    <X>68.943</X>
    <Y>77.241</Y>
    <Z>2041</Z>
  </point>
  <point index="948">
    <X>71.961</X>
    <Y>19.976</Y>
    <Z>2091</Z>
  </point>
  <point index="949">
    <X>108.994</X>
    <Y>50.198</Y>
    <Z>2038</Z>
  </point>
  <point index="950">
    <X>36.288</X>
    <Y>53.940</Y>
    <Z>2267</Z>
  </point>
  <point index="951">
    <X>74.949</X>
    <Y>15.822</Y>
    <Z>2212</Z>
  </point>
  <point index="952">
    <X>25.598</X>
    <Y>76.336</Y>
    <Z>2213</Z>
  </point>
  <point index="953">
    <X>46.885</X>
    <Y>21.570</Y>
    <Z>2255</Z>
  </point>
  <point index="954">
    <X>61.120</X>
    <Y>67.728</Y>
    <Z>2157</Z>
  </point>
  <point index="955">
    <X>118.923</X>
    <Y>67.830</Y>
    <Z>2072</Z>
  </point>
  <point index="956">
    <X>109.798</X>
    <Y>14.658</Y>
    <Z>2003</Z>
  </point>
  <point index="957">
    <X>24.857</X>
    <Y>11.536</Y>
    <Z>2251</Z>
  </point>
  <point index="958">
    <X>103.760</X>
    <Y>62.859</Y>
    <Z>2293</Z>
  </point>
  <point index="959">
    <X>27.090</X>
    <Y>52.273</Y>
    <Z>2136</Z>
  </point>
  <point index="960">
    <X>64.228</X>
    <Y>7.495</Y>
    <Z>2283</Z>
  </point>
  <point index="961">
    <X>107.215</X>
    <Y>64.270</Y>
    <Z>2130</Z>
  </point>
  <point index="962">
    <X>20.208</X>
    <Y>52.653</Y>
    <Z>2110</Z>
  </point>
  <point index="963">
    <X>52.777</X>
    <Y>49.881</Y>
    <Z>2215</Z>
  </point>
  <point index="964">
    <X>104.209</X>
    <Y>68.212</Y>
    <Z>2284</Z>
  </point>
  <point index="965">
    <X>100.104</X>
    <Y>16.866</Y>
    <Z>2105</Z>
  </point>
  <point index="966">
    <X>30.452</X>
    <Y>13.225</Y>
    <Z>2029</Z>
  </point>
  <point index="967">
    <X>74.797</X>
    <Y>24.168</Y>
    <Z>2206</Z>
  </point>
  <point index="968">
    <X>9.795</X>
    <Y>19.108</Y>
    <Z>2041</Z>
  </point>
  <point index="969">
    <X>34.739</X>
    <Y>62.938</Y>
    <Z>2204</Z>
  </point>
  <point index="970">
    <X>38.305</X>
    <Y>25.847</Y>
    <Z>2015</Z>
  </point>
  <point index="971">
    <X>87.551</X>
    <Y>23.220</Y>
    <Z>2194</Z>
  </point>
  <point index="972">
    <X>25.501</X>
    <Y>37.947</Y>
    <Z>2218</Z>
  </point>
  <point index="973">
    <X>58.835</X>
    <Y>51.422</Y>
    <Z>2039</Z>
  </point>
  <point index="974">
    <X>48.056</X>
    <Y>16.480</Y>
    <Z>2147</Z>
  </point>
  <point index="975">
    <X>36.011</X>
    <Y>12.753</Y>
    <Z>2255</Z>
  </point>
  <point index="976">
    <X>24.613</X>
    <Y>9.466</Y>
    <Z>2263</Z>
  </point>
  <point index="977">
    <X>79.918</X>
    <Y>26.491</Y>
    <Z>2163</Z>
  </point>
  <point index="978">
    <X>66.258</X>
    <Y>30.671</Y>
    <Z>2179</Z>
  </point>
  <point index="979">
    <X>15.781</X>
    <Y>23.586</Y>
    <Z>2093</Z>
  </point>
  <point index="980">
    <X>64.238</X>
    <Y>12.349</Y>
    <Z>2283</Z>
  </point>
  <point index="981">
    <X>108.189</X>
    <Y>76.608</Y>
    <Z>2079</Z>
  </point>
  <point index="982">
    <X>23.534</X>
    <Y>73.720</Y>
    <Z>2281</Z>
  </point>
  <point index="983">
    <X>60.364</X>
    <Y>19.249</Y>
    <Z>2118</Z>
  </point>
  <point index="984">
    <X>66.303</X>
    <Y>68.724</Y>
    <Z>2176</Z>
  </point>
  <point index="985">
    <X>10.922</X>
    <Y>56.358</Y>
    <Z>2291</Z>
  </point>
  <point index="986">
    <X>12.030</X>
    <Y>29.904</Y>
    <Z>2246</Z>
  </point>
  <point index="987">
    <X>57.941</X>
    <Y>77.303</Y>
    <Z>2005</Z>
  </point>
  <point index="988">
    <X>16.008</X>
    <Y>46.705</Y>
    <Z>2084</Z>
  </point>
  <point index="989">
    <X>23.746</X>
    <Y>56.990</Y>
    <Z>2292</Z>
  </point>
  <point index="990">
    <X>95.970</X>
    <Y>20.181</Y>
    <Z>2085</Z>
  </point>
  <point index="991">
    <X>75.338</X>
    <Y>64.575</Y>
    <Z>2228</Z>
  </point>
  <point index="992">
    <X>71.454</X>
    <Y>23.961</Y>
    <Z>2070</Z>
  </point>
  <point index="993">
    <X>117.983</X>
    <Y>30.350</Y>
    <Z>2047</Z>
  </point>
  <point index="994">
    <X>67.371</X>
    <Y>66.970</Y>
    <Z>2121</Z>
  </point>
  <point index="995">
    <X>18.157</X>
    <Y>74.197</Y>
    <Z>2005</Z>
  </point>
  <point index="996">
    <X>25.557</X>
    <Y>54.080</Y>
    <Z>2215</Z>
  </point>
  <point index="997">
    <X>19.493</X>
    <Y>29.319</Y>
    <Z>2073</Z>
  </point>
  <point index="998">
    <X>30.593</X>
    <Y>36.329</Y>
    <Z>2035</Z>
  </point>
  <point index="999">
    <X>34.415</X>
    <Y>69.465</Y>
    <Z>2190</Z>
  </point>
  <point index="1000">
    <X>19.588</X>
    <Y>71.713</Y>
    <Z>2078</Z>
  </point>
  <point index="1001">
    <X>66.924</X>
    <Y>7.164</Y>
    <Z>2144</Z>
  </point>
  <point index="1002">
    <X>96.357</X>
    <Y>53.265</Y>
    <Z>2070</Z>
  </point>
  <point index="1003">
    <X>55.814</X>
    <Y>57.155</Y>
    <Z>2092</Z>
  </point>
  <point index="1004">
    <X>27.605</X>
    <Y>21.663</Y>
    <Z>2109</Z>
  </point>
  <point index="1005">
    <X>101.879</X>
    <Y>19.230</Y>
    <Z>2196</Z>
  </point>
  <point index="1006">
    <X>113.489</X>
    <Y>17.556</Y>
    <Z>2153</Z>
  </point>
  <point index="1007">
    <X>25.528</X>
    <Y>64.721</Y>
    <Z>2216</Z>
  </point>
  <point index="1008">
    <X>72.507</X>
    <Y>55.403</Y>
    <Z>2113</Z>
  </point>
  <point index="1009">
    <X>54.419</X>
    <Y>56.369</Y>
    <Z>2148</Z>
  </point>
  <point index="1010">
    <X>113.527</X>
    <Y>33.464</Y>
    <Z>2154</Z>
  </point>
  <point index="1011">
    <X>116.105</X>
    <Y>28.668</Y>
    <Z>2259</Z>
  </point>
  <point index="1012">
    <X>88.389</X>
    <Y>31.301</Y>
    <Z>2117</Z>
  </point>
  <point index="1013">
    <X>26.983</X>
    <Y>67.434</Y>
    <Z>2141</Z>
  </point>
  <point index="1014">
    <X>52.320</X>
    <Y>12.016</Y>
    <Z>2234</Z>
  </point>
  <point index="1015">
    <X>100.759</X>
    <Y>57.616</Y>
    <Z>2138</Z>
  </point>
  <point index="1016">
    <X>15.606</X>
    <Y>72.121</Y>
    <Z>2100</Z>
  </point>
  <point index="1017">
    <X>67.563</X>
    <Y>29.133</Y>
    <Z>2112</Z>
  </point>
  <point index="1018">
    <X>88.425</X>
    <Y>20.888</Y>
    <Z>2113</Z>
  </point>
  <point index="1019">
    <X>39.698</X>
    <Y>62.289</Y>
    <Z>2143</Z>
  </point>
  <point index="1020">
    <X>9.976</X>
    <Y>26.022</Y>
    <Z>2093</Z>
  </point>
  <point index="1021">
    <X>36.748</X>
    <Y>27.886</Y>
    <Z>2285</Z>
  </point>
  <point index="1022">
    <X>56.899</X>
    <Y>23.507</Y>
    <Z>2048</Z>
  </point>
  <point index="1023">
    <X>109.619</X>
    <Y>45.431</Y>
    <Z>2006</Z>
  </point>
  <point index="1024">
    <X>109.332</X>
    <Y>67.507</Y>
    <Z>2021</Z>
  </point>
  <point index="1025">
    <X>31.365</X>
    <Y>50.185</Y>
    <Z>2066</Z>
  </point>
  <point index="1026">
    <X>67.132</X>
    <Y>12.458</Y>
    <Z>2134</Z>
  </point>
  <point index="1027">
    <X>70.871</X>
    <Y>69.371</Y>
    <Z>2046</Z>
  </point>
  <point index="1028">
    <X>101.607</X>
    <Y>9.799</Y>
    <Z>2182</Z>
  </point>
  <point index="1029">
    <X>101.937</X>
    <Y>72.811</Y>
    <Z>2199</Z>
  </point>
  <point index="1030">
    <X>10.351</X>
    <Y>18.378</Y>
    <Z>2201</Z>
  </point>
  <point index="1031">
    <X>15.122</X>
    <Y>51.025</Y>
    <Z>2120</Z>
  </point>
  <point index="1032">
    <X>15.624</X>
    <Y>64.117</Y>
    <Z>2099</Z>
  </point>
  <point index="1033">
    <X>10.712</X>
    <Y>66.078</Y>
    <Z>2299</Z>
  </point>
  <point index="1034">
    <X>26.586</X>
    <Y>16.492</Y>
    <Z>2162</Z>
  </point>
  <point index="1035">
    <X>22.699</X>
    <Y>57.914</Y>
    <Z>2238</Z>
  </point>
  <point index="1036">
    <X>25.217</X>
    <Y>16.032</Y>
    <Z>2232</Z>
  </point>
  <point index="1037">
    <X>57.506</X>
    <Y>13.898</Y>
    <Z>2023</Z>
  </point>
  <point index="1038">
    <X>71.847</X>
    <Y>66.906</Y>
    <Z>2086</Z>
  </point>
  <point index="1039">
    <X>28.855</X>
    <Y>75.113</Y>
    <Z>2045</Z>
  </point>
  <point index="1040">
    <X>29.793</X>
    <Y>37.389</Y>
    <Z>2002</Z>
  </point>
  <point index="1041">
    <X>26.691</X>
    <Y>55.355</Y>
    <Z>2156</Z>
  </point>
  <point index="1042">
    <X>118.932</X>
    <Y>19.793</Y>
    <Z>2072</Z>
  </point>
  <point index="1043">
    <X>68.312</X>
    <Y>21.674</Y>
    <Z>2073</Z>
  </point>
  <point index="1044">
    <X>23.098</X>
    <Y>25.308</Y>
    <Z>2259</Z>
  </point>
  <point index="1045">
    <X>69.659</X>
    <Y>32.662</Y>
    <Z>2004</Z>
  </point>
  <point index="1046">
    <X>100.293</X>
    <Y>9.510</Y>
    <Z>2114</Z>
  </point>
  <point index="1047">
    <X>106.109</X>
    <Y>59.130</Y>
    <Z>2186</Z>
  </point>
  <point index="1048">
    <X>115.438</X>
    <Y>34.046</Y>
    <Z>2232</Z>
  </point>
  <point index="1049">
    <X>18.332</X>
    <Y>8.070</Y>
    <Z>2014</Z>
  </point>
  <point index="1050">
    <X>99.024</X>
    <Y>22.317</Y>
    <Z>2049</Z>
  </point>
  <point index="1051">
    <X>108.379</X>
    <Y>47.310</Y>
    <Z>2070</Z>
  </point>
  <point index="1052">
    <X>106.500</X>
    <Y>20.731</Y>
    <Z>2166</Z>
  </point>
  <point index="1053">
    <X>107.584</X>
    <Y>20.714</Y>
    <Z>2111</Z>
  </point>
  <point index="1054">
    <X>56.041</X>
    <Y>46.865</Y>
    <Z>2082</Z>
  </point>
  <point index="1055">
    <X>52.563</X>
    <Y>65.404</Y>
    <Z>2224</Z>
  </point>
  <point index="1056">
    <X>11.391</X>
    <Y>58.968</Y>
    <Z>2272</Z>
  </point>
  <point index="1057">
    <X>96.474</X>
    <Y>20.608</Y>
    <Z>2065</Z>
  </point>
  <point index="1058">
    <X>99.318</X>
    <Y>57.998</Y>
    <Z>2064</Z>
  </point>
  <point index="1059">
    <X>10.821</X>
    <Y>16.129</Y>
    <Z>2295</Z>
  </point>
  <point index="1060">
    <X>14.078</X>
    <Y>47.963</Y>
    <Z>2162</Z>
  </point>
  <point index="1061">
    <X>108.844</X>
    <Y>72.140</Y>
    <Z>2046</Z>
  </point>
  <point index="1062">
    <X>113.249</X>
    <Y>51.079</Y>
    <Z>2143</Z>
  </point>
  <point index="1063">
    <X>110.718</X>
    <Y>12.074</Y>
    <Z>2040</Z>
  </point>
  <point index="1064">
    <X>74.428</X>
    <Y>55.313</Y>
    <Z>2191</Z>
  </point>
  <point index="1065">
    <X>109.772</X>
    <Y>20.720</Y>
    <Z>2002</Z>
  </point>
  <point index="1066">
    <X>72.431</X>
    <Y>38.354</Y>
    <Z>2110</Z>
  </point>
  <point index="1067">
    <X>98.189</X>
    <Y>65.574</Y>
    <Z>2006</Z>
  </point>
  <point index="1068">
    <X>31.624</X>
    <Y>11.773</Y>
    <Z>2077</Z>
  </point>
  <point index="1069">
    <X>92.202</X>
    <Y>71.824</Y>
    <Z>2239</Z>
  </point>
  <point index="1070">
    <X>26.919</X>
    <Y>14.983</Y>
    <Z>2145</Z>
  </point>
  <point index="1071">
    <X>88.391</X>
    <Y>20.078</Y>
    <Z>2116</Z>
  </point>
  <point index="1072">
    <X>21.736</X>
    <Y>47.239</Y>
    <Z>2189</Z>
  </point>
  <point index="1073">
    <X>69.482</X>
    <Y>63.593</Y>
    <Z>2013</Z>
  </point>
  <point index="1074">
    <X>104.773</X>
    <Y>45.479</Y>
    <Z>2255</Z>
  </point>
  <point index="1075">
    <X>32.379</X>
    <Y>32.042</Y>
    <Z>2108</Z>
  </point>
  <point index="1076">
    <X>95.892</X>
    <Y>37.968</Y>
    <Z>2089</Z>
  </point>
  <point index="1077">
    <X>61.296</X>
    <Y>47.821</Y>
    <Z>2166</Z>
  </point>
  <point index="1078">
    <X>26.033</X>
    <Y>59.150</Y>
    <Z>2190</Z>
  </point>
  <point index="1079">
    <X>15.726</X>
    <Y>70.550</Y>
    <Z>2095</Z>
  </point>
  <point index="1080">
    <X>94.461</X>
    <Y>25.106</Y>
    <Z>2147</Z>
  </point>
  <point index="1081">
    <X>8.732</X>
    <Y>29.769</Y>
    <Z>2085</Z>
  </point>
  <point index="1082">
    <X>16.757</X>
    <Y>19.278</Y>
    <Z>2053</Z>
  </point>
  <point index="1083">
    <X>110.772</X>
    <Y>73.219</Y>
    <Z>2042</Z>
  </point>
  <point index="1084">
    <X>30.057</X>
    <Y>15.614</Y>
    <Z>2013</Z>
  </point>
  <point index="1085">
    <X>20.089</X>
    <Y>36.962</Y>
    <Z>2104</Z>
  </point>
  <point index="1086">
    <X>36.159</X>
    <Y>32.837</Y>
    <Z>2261</Z>
  </point>
  <point index="1087">
    <X>115.594</X>
    <Y>69.494</Y>
    <Z>2238</Z>
  </point>
  <point index="1088">
    <X>113.772</X>
    <Y>59.190</Y>
    <Z>2164</Z>
  </point>
  <point index="1089">
    <X>114.221</X>
    <Y>66.527</Y>
    <Z>2183</Z>
  </point>
  <point index="1090">
    <X>32.172</X>
    <Y>52.579</Y>
    <Z>2099</Z>
  </point>
  <point index="1091">
    <X>35.475</X>
    <Y>14.860</Y>
    <Z>2234</Z>
  </point>
  <point index="1092">
    <X>16.339</X>
    <Y>26.474</Y>
    <Z>2070</Z>
  </point>
  <point index="1093">
    <X>67.996</X>
    <Y>51.011</Y>
    <Z>2089</Z>
  </point>
  <point index="1094">
    <X>109.737</X>
    <Y>32.101</Y>
    <Z>2000</Z>
  </point>
  <point index="1095">
    <X>75.349</X>
    <Y>11.395</Y>
    <Z>2228</Z>
  </point>
  <point index="1096">
    <X>58.944</X>
    <Y>38.463</Y>
    <Z>2045</Z>
  </point>
  <point index="1097">
    <X>13.667</X>
    <Y>68.612</Y>
    <Z>2179</Z>
  </point>
  <point index="1098">
    <X>48.832</X>
    <Y>21.345</Y>
    <Z>2076</Z>
  </point>
  <point index="1099">
    <X>17.485</X>
    <Y>24.700</Y>
    <Z>2024</Z>
  </point>
  <point index="1100">
    <X>24.865</X>
    <Y>65.367</Y>
    <Z>2250</Z>
  </point>
  <point index="1101">
    <X>69.338</X>
    <Y>38.686</Y>
    <Z>2020</Z>
  </point>
  <point index="1102">
    <X>31.324</X>
    <Y>46.335</Y>
    <Z>2065</Z>
  </point>
  <point index="1103">
    <X>68.897</X>
    <Y>26.119</Y>
    <Z>2043</Z>
  </point>
  <point index="1104">
    <X>58.497</X>
    <Y>50.174</Y>
    <Z>2022</Z>
  </point>
  <point index="1105">
    <X>73.553</X>
    <Y>29.935</Y>
    <Z>2155</Z>
  </point>
  <point index="1106">
    <X>103.889</X>
    <Y>37.656</Y>
    <Z>2299</Z>
  </point>
  <point index="1107">
    <X>23.972</X>
    <Y>14.082</Y>
    <Z>2296</Z>
  </point>
  <point index="1108">
    <X>70.909</X>
    <Y>8.329</Y>
    <Z>2048</Z>
  </point>
  <point index="1109">
    <X>96.905</X>
    <Y>46.890</Y>
    <Z>2047</Z>
  </point>
  <point index="1110">
    <X>57.894</X>
    <Y>60.560</Y>
    <Z>2007</Z>
  </point>
  <point index="1111">
    <X>22.809</X>
    <Y>32.018</Y>
    <Z>2244</Z>
  </point>
  <point index="1112">
    <X>120.521</X>
    <Y>20.958</Y>
    <Z>2219</Z>
  </point>
  <point index="1113">
    <X>81.208</X>
    <Y>24.524</Y>
    <Z>2282</Z>
  </point>
  <point index="1114">
    <X>74.740</X>
    <Y>62.372</Y>
    <Z>2204</Z>
  </point>
  <point index="1115">
    <X>106.307</X>
    <Y>30.982</Y>
    <Z>2176</Z>
  </point>
  <point index="1116">
    <X>29.606</X>
    <Y>12.764</Y>
    <Z>2006</Z>
  </point>
  <point index="1117">
    <X>33.380</X>
    <Y>28.281</Y>
    <Z>2148</Z>
  </point>
  <point index="1118">
    <X>27.522</X>
    <Y>50.610</Y>
    <Z>2114</Z>
  </point>
  <point index="1119">
    <X>116.912</X>
    <Y>19.257</Y>
    <Z>2292</Z>
  </point>
  <point index="1120">
    <X>52.677</X>
    <Y>16.627</Y>
    <Z>2219</Z>
  </point>
  <point index="1121">
    <X>58.874</X>
    <Y>47.614</Y>
    <Z>2042</Z>
  </point>
  <point index="1122">
    <X>109.703</X>
    <Y>77.121</Y>
    <Z>2002</Z>
  </point>
  <point index="1123">
    <X>33.334</X>
    <Y>32.216</Y>
    <Z>2147</Z>
  </point>
  <point index="1124">
    <X>52.158</X>
    <Y>18.854</Y>
    <Z>2240</Z>
  </point>
  <point index="1125">
    <X>56.818</X>
    <Y>19.892</Y>
    <Z>2051</Z>
  </point>
  <point index="1126">
    <X>65.394</X>
    <Y>57.996</Y>
    <Z>2223</Z>
  </point>
  <point index="1127">
    <X>95.344</X>
    <Y>57.258</Y>
    <Z>2111</Z>
  </point>
  <point index="1128">
    <X>96.066</X>
    <Y>70.041</Y>
    <Z>2081</Z>
  </point>
  <point index="1129">
    <X>60.676</X>
    <Y>24.792</Y>
    <Z>2134</Z>
  </point>
  <point index="1130">
    <X>60.867</X>
    <Y>22.091</Y>
    <Z>2144</Z>
  </point>
  <point index="1131">
    <X>38.455</X>
    <Y>58.276</Y>
    <Z>2028</Z>
  </point>
  <point index="1132">
    <X>64.765</X>
    <Y>40.825</Y>
    <Z>2256</Z>
  </point>
  <point index="1133">
    <X>101.915</X>
    <Y>13.563</Y>
    <Z>2198</Z>
  </point>
  <point index="1134">
    <X>104.949</X>
    <Y>45.025</Y>
    <Z>2246</Z>
  </point>
  <point index="1135">
    <X>26.490</X>
    <Y>31.123</Y>
    <Z>2167</Z>
  </point>
  <point index="1136">
    <X>19.753</X>
    <Y>24.057</Y>
    <Z>2087</Z>
  </point>
  <point index="1137">
    <X>22.904</X>
    <Y>29.584</Y>
    <Z>2249</Z>
  </point>
  <point index="1138">
    <X>92.600</X>
    <Y>21.517</Y>
    <Z>2222</Z>
  </point>
  <point index="1139">
    <X>116.114</X>
    <Y>32.669</Y>
    <Z>2260</Z>
  </point>
  <point index="1140">
    <X>50.387</X>
    <Y>31.661</Y>
    <Z>2212</Z>
  </point>
  <point index="1141">
    <X>67.519</X>
    <Y>14.359</Y>
    <Z>2114</Z>
  </point>
  <point index="1142">
    <X>14.461</X>
    <Y>59.117</Y>
    <Z>2147</Z>
  </point>
  <point index="1143">
    <X>20.371</X>
    <Y>73.283</Y>
    <Z>2118</Z>
  </point>
  <point index="1144">
    <X>105.236</X>
    <Y>62.495</Y>
    <Z>2231</Z>
  </point>
  <point index="1145">
    <X>49.591</X>
    <Y>27.740</Y>
    <Z>2006</Z>
  </point>
  <point index="1146">
    <X>98.109</X>
    <Y>74.693</Y>
    <Z>2002</Z>
  </point>
  <point index="1147">
    <X>11.652</X>
    <Y>16.654</Y>
    <Z>2261</Z>
  </point>
  <point index="1148">
    <X>48.776</X>
    <Y>32.346</Y>
    <Z>2081</Z>
  </point>
  <point index="1149">
    <X>92.629</X>
    <Y>12.444</Y>
    <Z>2221</Z>
  </point>
  <point index="1150">
    <X>105.561</X>
    <Y>55.303</Y>
    <Z>2215</Z>
  </point>
  <point index="1151">
    <X>31.490</X>
    <Y>62.919</Y>
    <Z>2072</Z>
  </point>
  <point index="1152">
    <X>16.294</X>
    <Y>77.435</Y>
    <Z>2072</Z>
  </point>
  <point index="1153">
    <X>32.633</X>
    <Y>71.568</Y>
    <Z>2118</Z>
  </point>
  <point index="1154">
    <X>27.094</X>
    <Y>55.598</Y>
    <Z>2136</Z>
  </point>
  <point index="1155">
    <X>16.474</X>
    <Y>15.370</Y>
    <Z>2065</Z>
  </point>
  <point index="1156">
    <X>23.076</X>
    <Y>51.843</Y>
    <Z>2258</Z>
  </point>
  <point index="1157">
    <X>65.894</X>
    <Y>33.694</Y>
    <Z>2197</Z>
  </point>
  <point index="1158">
    <X>89.375</X>
    <Y>69.661</Y>
    <Z>2026</Z>
  </point>
  <point index="1159">
    <X>60.100</X>
    <Y>47.748</Y>
    <Z>2105</Z>
  </point>
  <point index="1160">
    <X>109.127</X>
    <Y>34.354</Y>
    <Z>2031</Z>
  </point>
  <point index="1161">
    <X>63.913</X>
    <Y>77.410</Y>
    <Z>2299</Z>
  </point>
  <point index="1162">
    <X>76.935</X>
    <Y>59.411</Y>
    <Z>2293</Z>
  </point>
  <point index="1163">
    <X>7.465</X>
    <Y>61.505</Y>
    <Z>2202</Z>
  </point>
  <point index="1164">
    <X>18.585</X>
    <Y>55.004</Y>
    <Z>2027</Z>
  </point>
  <point index="1165">
    <X>56.351</X>
    <Y>26.874</Y>
    <Z>2070</Z>
  </point>
  <point index="1166">
    <X>66.940</X>
    <Y>68.384</Y>
    <Z>2144</Z>
  </point>
  <point index="1167">
    <X>10.035</X>
    <Y>64.691</Y>
    <Z>2110</Z>
  </point>
  <point index="1168">
    <X>95.489</X>
    <Y>66.174</Y>
    <Z>2105</Z>
  </point>
  <point index="1169">
    <X>35.998</X>
    <Y>71.829</Y>
    <Z>2255</Z>
  </point>
  <point index="1170">
    <X>67.435</X>
    <Y>59.414</Y>
    <Z>2118</Z>
  </point>
  <point index="1171">
    <X>34.664</X>
    <Y>72.839</Y>
    <Z>2201</Z>
  </point>
  <point index="1172">
    <X>70.184</X>
    <Y>20.574</Y>
    <Z>2018</Z>
  </point>
  <point index="1173">
    <X>18.679</X>
    <Y>26.729</Y>
    <Z>2031</Z>
  </point>
  <point index="1174">
    <X>30.698</X>
    <Y>49.352</Y>
    <Z>2039</Z>
  </point>
  <point index="1175">
    <X>30.836</X>
    <Y>24.752</Y>
    <Z>2045</Z>
  </point>
  <point index="1176">
    <X>95.462</X>
    <Y>35.605</Y>
    <Z>2106</Z>
  </point>
  <point index="1177">
    <X>78.175</X>
    <Y>69.149</Y>
    <Z>2003</Z>
  </point>
  <point index="1178">
    <X>55.546</X>
    <Y>24.094</Y>
    <Z>2103</Z>
  </point>
  <point index="1179">
    <X>113.937</X>
    <Y>64.104</Y>
    <Z>2171</Z>
  </point>
  <point index="1180">
    <X>77.145</X>
    <Y>65.263</Y>
    <Z>2289</Z>
  </point>
  <point index="1181">
    <X>102.190</X>
    <Y>76.378</Y>
    <Z>2212</Z>
  </point>
  <point index="1182">
    <X>31.013</X>
    <Y>22.109</Y>
    <Z>2052</Z>
  </point>
  <point index="1183">
    <X>15.647</X>
    <Y>32.988</Y>
    <Z>2098</Z>
  </point>
  <point index="1184">
    <X>116.509</X>
    <Y>63.969</Y>
    <Z>2276</Z>
  </point>
  <point index="1185">
    <X>71.340</X>
    <Y>30.130</Y>
    <Z>2065</Z>
  </point>
  <point index="1186">
    <X>10.238</X>
    <Y>59.576</Y>
    <Z>2169</Z>
  </point>
  <point index="1187">
    <X>101.763</X>
    <Y>68.656</Y>
    <Z>2190</Z>
  </point>
  <point index="1188">
    <X>33.021</X>
    <Y>33.380</Y>
    <Z>2134</Z>
  </point>
  <point index="1189">
    <X>49.149</X>
    <Y>14.679</Y>
    <Z>2047</Z>
  </point>
  <point index="1190">
    <X>61.187</X>
    <Y>39.025</Y>
    <Z>2160</Z>
  </point>
  <point index="1191">
    <X>17.129</X>
    <Y>72.256</Y>
    <Z>2038</Z>
  </point>
  <point index="1192">
    <X>67.174</X>
    <Y>8.013</Y>
    <Z>2132</Z>
  </point>
  <point index="1193">
    <X>76.420</X>
    <Y>21.577</Y>
    <Z>2272</Z>
  </point>
  <point index="1194">
    <X>55.286</X>
    <Y>73.669</Y>
    <Z>2113</Z>
  </point>
  <point index="1195">
    <X>39.708</X>
    <Y>20.141</Y>
    <Z>2144</Z>
  </point>
  <point index="1196">
    <X>99.411</X>
    <Y>13.252</Y>
    <Z>2069</Z>
  </point>
  <point index="1197">
    <X>19.324</X>
    <Y>40.480</Y>
    <Z>2065</Z>
  </point>
  <point index="1198">
    <X>73.207</X>
    <Y>66.132</Y>
    <Z>2141</Z>
  </point>
  <point index="1199">
    <X>33.640</X>
    <Y>50.797</Y>
    <Z>2159</Z>
  </point>
  <point index="1200">
    <X>30.687</X>
    <Y>17.837</Y>
    <Z>2039</Z>
  </point>
  <point index="1201">
    <X>63.361</X>
    <Y>76.539</Y>
    <Z>2272</Z>
  </point>
  <point index="1202">
    <X>11.038</X>
    <Y>13.818</Y>
    <Z>2286</Z>
  </point>
  <point index="1203">
    <X>57.881</X>
    <Y>47.290</Y>
    <Z>2008</Z>
  </point>
  <point index="1204">
    <X>18.643</X>
    <Y>72.362</Y>
    <Z>2030</Z>
  </point>
  <point index="1205">
    <X>26.476</X>
    <Y>55.732</Y>
    <Z>2168</Z>
  </point>
  <point index="1206">
    <X>16.464</X>
    <Y>55.628</Y>
    <Z>2065</Z>
  </point>
  <point index="1207">
    <X>66.716</X>
    <Y>17.357</Y>
    <Z>2155</Z>
  </point>
  <point index="1208">
    <X>11.095</X>
    <Y>67.109</Y>
    <Z>2284</Z>
  </point>
  <point index="1209">
    <X>63.098</X>
    <Y>63.629</Y>
    <Z>2259</Z>
  </point>
  <point index="1210">
    <X>27.862</X>
    <Y>27.588</Y>
    <Z>2096</Z>
  </point>
  <point index="1211">
    <X>30.229</X>
    <Y>16.445</Y>
    <Z>2020</Z>
  </point>
  <point index="1212">
    <X>86.705</X>
    <Y>22.630</Y>
    <Z>2272</Z>
  </point>
  <point index="1213">
    <X>110.786</X>
    <Y>73.880</Y>
    <Z>2043</Z>
  </point>
  <point index="1214">
    <X>108.131</X>
    <Y>33.705</Y>
    <Z>2082</Z>
  </point>
  <point index="1215">
    <X>63.839</X>
    <Y>7.732</Y>
    <Z>2297</Z>
  </point>
  <point index="1216">
    <X>21.133</X>
    <Y>7.637</Y>
    <Z>2158</Z>
  </point>
  <point index="1217">
    <X>14.520</X>
    <Y>34.075</Y>
    <Z>2144</Z>
  </point>
  <point index="1218">
    <X>19.649</X>
    <Y>67.182</Y>
    <Z>2081</Z>
  </point>
  <point index="1219">
    <X>61.612</X>
    <Y>13.959</Y>
    <Z>2182</Z>
  </point>
  <point index="1220">
    <X>58.848</X>
    <Y>64.274</Y>
    <Z>2040</Z>
  </point>
  <point index="1221">
    <X>104.920</X>
    <Y>50.290</Y>
    <Z>2248</Z>
  </point>
  <point index="1222">
    <X>30.698</X>
    <Y>71.615</Y>
    <Z>2039</Z>
  </point>
  <point index="1223">
    <X>62.312</X>
    <Y>66.473</Y>
    <Z>2218</Z>
  </point>
  <point index="1224">
    <X>93.862</X>
    <Y>65.658</Y>
    <Z>2171</Z>
  </point>
  <point index="1225">
    <X>75.161</X>
    <Y>28.972</Y>
    <Z>2221</Z>
  </point>
  <point index="1226">
    <X>26.362</X>
    <Y>51.082</Y>
    <Z>2173</Z>
  </point>
  <point index="1227">
    <X>24.442</X>
    <Y>69.483</Y>
    <Z>2272</Z>
  </point>
  <point index="1228">
    <X>92.926</X>
    <Y>68.743</Y>
    <Z>2209</Z>
  </point>
  <point index="1229">
    <X>60.819</X>
    <Y>6.732</Y>
    <Z>2142</Z>
  </point>
  <point index="1230">
    <X>65.341</X>
    <Y>40.876</Y>
    <Z>2226</Z>
  </point>
  <point index="1231">
    <X>23.626</X>
    <Y>75.747</Y>
    <Z>2286</Z>
  </point>
  <point index="1232">
    <X>97.387</X>
    <Y>27.529</Y>
    <Z>2028</Z>
  </point>
  <point index="1233">
    <X>70.738</X>
    <Y>36.356</Y>
    <Z>2041</Z>
  </point>
  <point index="1234">
    <X>112.995</X>
    <Y>48.200</Y>
    <Z>2133</Z>
  </point>
  <point index="1235">
    <X>119.274</X>
    <Y>67.230</Y>
    <Z>2104</Z>
  </point>
  <point index="1236">
    <X>65.144</X>
    <Y>15.823</Y>
    <Z>2236</Z>
  </point>
  <point index="1237">
    <X>30.303</X>
    <Y>69.547</Y>
    <Z>2023</Z>
  </point>
  <point index="1238">
    <X>111.848</X>
    <Y>56.826</Y>
    <Z>2086</Z>
  </point>
  <point index="1239">
    <X>94.650</X>
    <Y>25.759</Y>
    <Z>2139</Z>
  </point>
  <point index="1240">
    <X>68.152</X>
    <Y>39.980</Y>
    <Z>2081</Z>
  </point>
  <point index="1241">
    <X>113.498</X>
    <Y>54.732</Y>
    <Z>2153</Z>
  </point>
  <point index="1242">
    <X>110.888</X>
    <Y>68.749</Y>
    <Z>2047</Z>
  </point>
  <point index="1243">
    <X>35.858</X>
    <Y>62.570</Y>
    <Z>2249</Z>
  </point>
  <point index="1244">
    <X>93.159</X>
    <Y>48.964</Y>
    <Z>2200</Z>
  </point>
  <point index="1245">
    <X>77.113</X>
    <Y>30.542</Y>
    <Z>2298</Z>
  </point>
  <point index="1246">
    <X>108.273</X>
    <Y>36.581</Y>
    <Z>2075</Z>
  </point>
  <point index="1247">
    <X>97.268</X>
    <Y>12.595</Y>
    <Z>2033</Z>
  </point>
  <point index="1248">
    <X>101.744</X>
    <Y>34.041</Y>
    <Z>2189</Z>
  </point>
  <point index="1249">
    <X>56.937</X>
    <Y>73.207</Y>
    <Z>2046</Z>
  </point>
  <point index="1250">
    <X>34.520</X>
    <Y>16.737</Y>
    <Z>2195</Z>
  </point>
  <point index="1251">
    <X>69.725</X>
    <Y>60.340</Y>
    <Z>2000</Z>
  </point>
  <point index="1252">
    <X>62.382</X>
    <Y>49.577</Y>
    <Z>2222</Z>
  </point>
  <point index="1253">
    <X>118.829</X>
    <Y>61.773</Y>
    <Z>2063</Z>
  </point>
  <point index="1254">
    <X>60.083</X>
    <Y>21.474</Y>
    <Z>2104</Z>
  </point>
  <point index="1255">
    <X>24.185</X>
    <Y>39.074</Y>
    <Z>2285</Z>
  </point>
  <point index="1256">
    <X>72.013</X>
    <Y>48.155</Y>
    <Z>2093</Z>
  </point>
  <point index="1257">
    <X>33.464</X>
    <Y>56.220</Y>
    <Z>2152</Z>
  </point>
  <point index="1258">
    <X>31.008</X>
    <Y>63.757</Y>
    <Z>2052</Z>
  </point>
  <point index="1259">
    <X>10.744</X>
    <Y>27.136</Y>
    <Z>2298</Z>
  </point>
  <point index="1260">
    <X>101.737</X>
    <Y>7.850</Y>
    <Z>2189</Z>
  </point>
  <point index="1261">
    <X>118.382</X>
    <Y>54.584</Y>
    <Z>2022</Z>
  </point>
  <point index="1262">
    <X>78.006</X>
    <Y>14.091</Y>
    <Z>2041</Z>
  </point>
  <point index="1263">
    <X>114.716</X>
    <Y>26.348</Y>
    <Z>2203</Z>
  </point>
  <point index="1264">
    <X>77.984</X>
    <Y>65.822</Y>
    <Z>2047</Z>
  </point>
  <point index="1265">
    <X>116.750</X>
    <Y>29.824</Y>
    <Z>2285</Z>
  </point>
  <point index="1266">
    <X>52.665</X>
    <Y>53.003</Y>
    <Z>2220</Z>
  </point>
  <point index="1267">
    <X>63.888</X>
    <Y>11.962</Y>
    <Z>2299</Z>
  </point>
  <point index="1268">
    <X>70.015</X>
    <Y>21.474</Y>
    <Z>2012</Z>
  </point>
  <point index="1269">
    <X>69.983</X>
    <Y>35.333</Y>
    <Z>2010</Z>
  </point>
  <point index="1270">
    <X>29.832</X>
    <Y>64.247</Y>
    <Z>2004</Z>
  </point>
  <point index="1271">
    <X>29.579</X>
    <Y>8.293</Y>
    <Z>2008</Z>
  </point>
  <point index="1272">
    <X>99.078</X>
    <Y>67.744</Y>
    <Z>2052</Z>
  </point>
  <point index="1273">
    <X>32.655</X>
    <Y>54.694</Y>
    <Z>2119</Z>
  </point>
  <point index="1274">
    <X>18.076</X>
    <Y>63.279</Y>
    <Z>2000</Z>
  </point>
  <point index="1275">
    <X>114.727</X>
    <Y>57.187</Y>
    <Z>2203</Z>
  </point>
  <point index="1276">
    <X>102.028</X>
    <Y>7.269</Y>
    <Z>2204</Z>
  </point>
  <point index="1277">
    <X>36.467</X>
    <Y>69.072</Y>
    <Z>2274</Z>
  </point>
  <point index="1278">
    <X>73.430</X>
    <Y>64.380</Y>
    <Z>2150</Z>
  </point>
  <point index="1279">
    <X>58.541</X>
    <Y>45.425</Y>
    <Z>2024</Z>
  </point>
  <point index="1280">
    <X>98.354</X>
    <Y>50.373</Y>
    <Z>2015</Z>
  </point>
  <point index="1281">
    <X>105.937</X>
    <Y>37.522</Y>
    <Z>2195</Z>
  </point>
  <point index="1282">
    <X>62.115</X>
    <Y>11.027</Y>
    <Z>2208</Z>
  </point>
  <point index="1283">
    <X>15.325</X>
    <Y>29.343</Y>
    <Z>2112</Z>
  </point>
  <point index="1284">
    <X>78.834</X>
    <Y>19.568</Y>
    <Z>2063</Z>
  </point>
  <point index="1285">
    <X>65.567</X>
    <Y>22.676</Y>
    <Z>2214</Z>
  </point>
  <point index="1286">
    <X>79.006</X>
    <Y>21.470</Y>
    <Z>2079</Z>
  </point>
  <point index="1287">
    <X>15.992</X>
    <Y>53.858</Y>
    <Z>2084</Z>
  </point>
  <point index="1288">
    <X>102.619</X>
    <Y>73.827</Y>
    <Z>2234</Z>
  </point>
  <point index="1289">
    <X>52.194</X>
    <Y>49.623</Y>
    <Z>2239</Z>
  </point>
  <point index="1290">
    <X>53.326</X>
    <Y>14.788</Y>
    <Z>2193</Z>
  </point>
  <point index="1291">
    <X>92.206</X>
    <Y>11.277</Y>
    <Z>2238</Z>
  </point>
  <point index="1292">
    <X>22.198</X>
    <Y>28.044</Y>
    <Z>2212</Z>
  </point>
  <point index="1293">
    <X>81.027</X>
    <Y>27.114</Y>
    <Z>2266</Z>
  </point>
  <point index="1294">
    <X>72.222</X>
    <Y>73.916</Y>
    <Z>2101</Z>
  </point>
  <point index="1295">
    <X>12.661</X>
    <Y>71.988</Y>
    <Z>2220</Z>
  </point>
  <point index="1296">
    <X>25.989</X>
    <Y>34.420</Y>
    <Z>2193</Z>
  </point>
  <point index="1297">
    <X>59.208</X>
    <Y>73.863</Y>
    <Z>2059</Z>
  </point>
  <point index="1298">
    <X>51.269</X>
    <Y>13.691</Y>
    <Z>2277</Z>
  </point>
  <point index="1299">
    <X>27.728</X>
    <Y>54.948</Y>
    <Z>2103</Z>
  </point>
  <point index="1300">
    <X>76.895</X>
    <Y>22.535</Y>
    <Z>2291</Z>
  </point>
  <point index="1301">
    <X>21.226</X>
    <Y>34.329</Y>
    <Z>2162</Z>
  </point>
  <point index="1302">
    <X>69.549</X>
    <Y>37.336</Y>
    <Z>2009</Z>
  </point>
  <point index="1303">
    <X>111.351</X>
    <Y>60.143</Y>
    <Z>2066</Z>
  </point>
  <point index="1304">
    <X>108.950</X>
    <Y>67.501</Y>
    <Z>2040</Z>
  </point>
  <point index="1305">
    <X>67.513</X>
    <Y>61.433</Y>
    <Z>2114</Z>
  </point>
  <point index="1306">
    <X>106.733</X>
    <Y>34.271</Y>
    <Z>2154</Z>
  </point>
  <point index="1307">
    <X>20.752</X>
    <Y>78.529</Y>
    <Z>2138</Z>
  </point>
  <point index="1308">
    <X>95.255</X>
    <Y>17.279</Y>
    <Z>2114</Z>
  </point>
  <point index="1309">
    <X>24.119</X>
    <Y>32.673</Y>
    <Z>2289</Z>
  </point>
  <point index="1310">
    <X>19.698</X>
    <Y>48.126</Y>
    <Z>2084</Z>
  </point>
  <point index="1311">
    <X>103.935</X>
    <Y>9.413</Y>
    <Z>2298</Z>
  </point>
  <point index="1312">
    <X>55.498</X>
    <Y>14.004</Y>
    <Z>2105</Z>
  </point>
  <point index="1313">
    <X>75.232</X>
    <Y>31.431</Y>
    <Z>2224</Z>
  </point>
  <point index="1314">
    <X>112.345</X>
    <Y>76.125</Y>
    <Z>2106</Z>
  </point>
  <point index="1315">
    <X>96.036</X>
    <Y>75.908</Y>
    <Z>2083</Z>
  </point>
  <point index="1316">
    <X>90.675</X>
    <Y>72.243</Y>
    <Z>2295</Z>
  </point>
  <point index="1317">
    <X>97.192</X>
    <Y>73.647</Y>
    <Z>2036</Z>
  </point>
  <point index="1318">
    <X>25.893</X>
    <Y>19.993</Y>
    <Z>2197</Z>
  </point>
  <point index="1319">
    <X>10.578</X>
    <Y>16.549</Y>
    <Z>2267</Z>
  </point>
  <point index="1320">
    <X>70.016</X>
    <Y>64.607</Y>
    <Z>2012</Z>
  </point>
  <point index="1321">
    <X>108.431</X>
    <Y>18.624</Y>
    <Z>2067</Z>
  </point>
  <point index="1322">
    <X>115.175</X>
    <Y>21.380</Y>
    <Z>2221</Z>
  </point>
  <point index="1323">
    <X>67.687</X>
    <Y>38.269</Y>
    <Z>2105</Z>
  </point>
  <point index="1324">
    <X>59.686</X>
    <Y>15.008</Y>
    <Z>2083</Z>
  </point>
  <point index="1325">
    <X>103.836</X>
    <Y>33.736</Y>
    <Z>2297</Z>
  </point>
  <point index="1326">
    <X>63.009</X>
    <Y>29.386</Y>
    <Z>2254</Z>
  </point>
  <point index="1327">
    <X>10.342</X>
    <Y>19.555</Y>
    <Z>2199</Z>
  </point>
  <point index="1328">
    <X>52.880</X>
    <Y>52.598</Y>
    <Z>2211</Z>
  </point>
  <point index="1329">
    <X>51.224</X>
    <Y>63.233</Y>
    <Z>2278</Z>
  </point>
  <point index="1330">
    <X>32.755</X>
    <Y>25.723</Y>
    <Z>2123</Z>
  </point>
  <point index="1331">
    <X>88.551</X>
    <Y>28.237</Y>
    <Z>2102</Z>
  </point>
  <point index="1332">
    <X>96.655</X>
    <Y>19.003</Y>
    <Z>2057</Z>
  </point>
  <point index="1333">
    <X>98.411</X>
    <Y>9.608</Y>
    <Z>2018</Z>
  </point>
  <point index="1334">
    <X>114.627</X>
    <Y>70.474</Y>
    <Z>2199</Z>
  </point>
  <point index="1335">
    <X>10.983</X>
    <Y>58.832</Y>
    <Z>2288</Z>
  </point>
  <point index="1336">
    <X>92.702</X>
    <Y>28.324</Y>
    <Z>2218</Z>
  </point>
  <point index="1337">
    <X>118.536</X>
    <Y>65.453</Y>
    <Z>2036</Z>
  </point>
  <point index="1338">
    <X>102.304</X>
    <Y>68.175</Y>
    <Z>2218</Z>
  </point>
  <point index="1339">
    <X>95.976</X>
    <Y>38.954</Y>
    <Z>2085</Z>
  </point>
  <point index="1340">
    <X>98.003</X>
    <Y>13.469</Y>
    <Z>2003</Z>
  </point>
  <point index="1341">
    <X>108.404</X>
    <Y>10.029</Y>
    <Z>2068</Z>
  </point>
  <point index="1342">
    <X>76.803</X>
    <Y>26.782</Y>
    <Z>2288</Z>
  </point>
  <point index="1343">
    <X>86.927</X>
    <Y>26.434</Y>
    <Z>2251</Z>
  </point>
  <point index="1344">
    <X>19.786</X>
    <Y>23.891</Y>
    <Z>2088</Z>
  </point>
  <point index="1345">
    <X>11.561</X>
    <Y>55.987</Y>
    <Z>2265</Z>
  </point>
  <point index="1346">
    <X>59.720</X>
    <Y>67.114</Y>
    <Z>2085</Z>
  </point>
  <point index="1347">
    <X>87.960</X>
    <Y>18.070</Y>
    <Z>2156</Z>
  </point>
  <point index="1348">
    <X>90.146</X>
    <Y>26.825</Y>
    <Z>2142</Z>
  </point>
  <point index="1349">
    <X>58.126</X>
    <Y>63.868</Y>
    <Z>2003</Z>
  </point>
  <point index="1350">
    <X>54.620</X>
    <Y>49.431</Y>
    <Z>2140</Z>
  </point>
  <point index="1351">
    <X>29.923</X>
    <Y>35.773</Y>
    <Z>2008</Z>
  </point>
  <point index="1352">
    <X>97.915</X>
    <Y>54.060</Y>
    <Z>2006</Z>
  </point>
  <point index="1353">
    <X>96.799</X>
    <Y>31.425</Y>
    <Z>2052</Z>
  </point>
  <point index="1354">
    <X>76.616</X>
    <Y>33.497</Y>
    <Z>2280</Z>
  </point>
  <point index="1355">
    <X>68.069</X>
    <Y>76.482</Y>
    <Z>2086</Z>
  </point>
  <point index="1356">
    <X>21.363</X>
    <Y>11.417</Y>
    <Z>2169</Z>
  </point>
  <point index="1357">
    <X>110.132</X>
    <Y>10.029</Y>
    <Z>2016</Z>
  </point>
  <point index="1358">
    <X>71.035</X>
    <Y>29.980</Y>
    <Z>2053</Z>
  </point>
  <point index="1359">
    <X>55.255</X>
    <Y>19.492</Y>
    <Z>2114</Z>
  </point>
  <point index="1360">
    <X>71.912</X>
    <Y>53.842</Y>
    <Z>2089</Z>
  </point>
  <point index="1361">
    <X>104.758</X>
    <Y>57.958</Y>
    <Z>2256</Z>
  </point>
  <point index="1362">
    <X>67.646</X>
    <Y>20.572</Y>
    <Z>2107</Z>
  </point>
  <point index="1363">
    <X>29.838</X>
    <Y>68.237</Y>
    <Z>2004</Z>
  </point>
  <point index="1364">
    <X>53.684</X>
    <Y>37.262</Y>
    <Z>2178</Z>
  </point>
  <point index="1365">
    <X>59.112</X>
    <Y>33.157</Y>
    <Z>2054</Z>
  </point>
  <point index="1366">
    <X>104.981</X>
    <Y>69.409</Y>
    <Z>2244</Z>
  </point>
  <point index="1367">
    <X>115.131</X>
    <Y>66.420</Y>
    <Z>2220</Z>
  </point>
  <point index="1368">
    <X>34.662</X>
    <Y>49.565</Y>
    <Z>2201</Z>
  </point>
  <point index="1369">
    <X>35.167</X>
    <Y>21.909</Y>
    <Z>2221</Z>
  </point>
  <point index="1370">
    <X>10.805</X>
    <Y>28.236</Y>
    <Z>2295</Z>
  </point>
  <point index="1371">
    <X>12.070</X>
    <Y>62.573</Y>
    <Z>2244</Z>
  </point>
  <point index="1372">
    <X>11.904</X>
    <Y>15.861</Y>
    <Z>2251</Z>
  </point>
  <point index="1373">
    <X>27.964</X>
    <Y>52.564</Y>
    <Z>2091</Z>
  </point>
  <point index="1374">
    <X>100.451</X>
    <Y>51.486</Y>
    <Z>2123</Z>
  </point>
  <point index="1375">
    <X>12.018</X>
    <Y>32.123</Y>
    <Z>2246</Z>
  </point>
  <point index="1376">
    <X>114.009</X>
    <Y>52.845</Y>
    <Z>2174</Z>
  </point>
  <point index="1377">
    <X>25.375</X>
    <Y>8.679</Y>
    <Z>2224</Z>
  </point>
  <point index="1378">
    <X>102.050</X>
    <Y>9.883</Y>
    <Z>2205</Z>
  </point>
  <point index="1379">
    <X>66.468</X>
    <Y>24.705</Y>
    <Z>2168</Z>
  </point>
  <point index="1380">
    <X>70.893</X>
    <Y>28.346</Y>
    <Z>2047</Z>
  </point>
  <point index="1381">
    <X>37.684</X>
    <Y>67.801</Y>
    <Z>2134</Z>
  </point>
  <point index="1382">
    <X>71.519</X>
    <Y>75.343</Y>
    <Z>2073</Z>
  </point>
  <point index="1383">
    <X>48.769</X>
    <Y>16.880</Y>
    <Z>2081</Z>
  </point>
  <point index="1384">
    <X>31.279</X>
    <Y>15.094</Y>
    <Z>2063</Z>
  </point>
  <point index="1385">
    <X>10.755</X>
    <Y>64.896</Y>
    <Z>2297</Z>
  </point>
  <point index="1386">
    <X>94.255</X>
    <Y>20.713</Y>
    <Z>2155</Z>
  </point>
  <point index="1387">
    <X>16.034</X>
    <Y>25.534</Y>
    <Z>2083</Z>
  </point>
  <point index="1388">
    <X>10.532</X>
    <Y>68.843</Y>
    <Z>2254</Z>
  </point>
  <point index="1389">
    <X>61.032</X>
    <Y>64.629</Y>
    <Z>2152</Z>
  </point>
  <point index="1390">
    <X>92.555</X>
    <Y>20.575</Y>
    <Z>2224</Z>
  </point>
  <point index="1391">
    <X>91.778</X>
    <Y>72.469</Y>
    <Z>2256</Z>
  </point>
  <point index="1392">
    <X>95.964</X>
    <Y>58.138</Y>
    <Z>2086</Z>
  </point>
  <point index="1393">
    <X>99.447</X>
    <Y>38.625</Y>
    <Z>2071</Z>
  </point>
  <point index="1394">
    <X>74.205</X>
    <Y>14.547</Y>
    <Z>2182</Z>
  </point>
  <point index="1395">
    <X>75.598</X>
    <Y>70.491</Y>
    <Z>2239</Z>
  </point>
  <point index="1396">
    <X>70.387</X>
    <Y>8.625</Y>
    <Z>2027</Z>
  </point>
  <point index="1397">
    <X>102.339</X>
    <Y>56.759</Y>
    <Z>2220</Z>
  </point>
  <point index="1398">
    <X>13.165</X>
    <Y>71.813</Y>
    <Z>2199</Z>
  </point>
  <point index="1399">
    <X>110.696</X>
    <Y>17.263</Y>
    <Z>2039</Z>
  </point>
  <point index="1400">
    <X>14.722</X>
    <Y>53.848</Y>
    <Z>2136</Z>
  </point>
  <point index="1401">
    <X>91.761</X>
    <Y>32.823</Y>
    <Z>2257</Z>
  </point>
  <point index="1402">
    <X>56.968</X>
    <Y>50.020</Y>
    <Z>2045</Z>
  </point>
  <point index="1403">
    <X>105.784</X>
    <Y>11.646</Y>
    <Z>2203</Z>
  </point>
  <point index="1404">
    <X>70.923</X>
    <Y>77.269</Y>
    <Z>2048</Z>
  </point>
  <point index="1405">
    <X>72.737</X>
    <Y>19.379</Y>
    <Z>2122</Z>
  </point>
  <point index="1406">
    <X>117.026</X>
    <Y>23.834</Y>
    <Z>2297</Z>
  </point>
  <point index="1407">
    <X>58.317</X>
    <Y>27.333</Y>
    <Z>2013</Z>
  </point>
  <point index="1408">
    <X>29.602</X>
    <Y>75.770</Y>
    <Z>2007</Z>
  </point>
  <point index="1409">
    <X>25.249</X>
    <Y>78.161</Y>
    <Z>2231</Z>
  </point>
  <point index="1410">
    <X>14.123</X>
    <Y>63.115</Y>
    <Z>2160</Z>
  </point>
  <point index="1411">
    <X>72.349</X>
    <Y>13.453</Y>
    <Z>2106</Z>
  </point>
  <point index="1412">
    <X>76.933</X>
    <Y>33.309</Y>
    <Z>2293</Z>
  </point>
  <point index="1413">
    <X>58.609</X>
    <Y>30.509</Y>
    <Z>2028</Z>
  </point>
  <point index="1414">
    <X>106.312</X>
    <Y>70.183</Y>
    <Z>2176</Z>
  </point>
  <point index="1415">
    <X>52.277</X>
    <Y>20.423</Y>
    <Z>2236</Z>
  </point>
  <point index="1416">
    <X>112.966</X>
    <Y>76.060</Y>
    <Z>2132</Z>
  </point>
  <point index="1417">
    <X>70.347</X>
    <Y>74.605</Y>
    <Z>2025</Z>
  </point>
  <point index="1418">
    <X>18.105</X>
    <Y>27.086</Y>
    <Z>2002</Z>
  </point>
  <point index="1419">
    <X>13.360</X>
    <Y>56.489</Y>
    <Z>2192</Z>
  </point>
  <point index="1420">
    <X>28.384</X>
    <Y>25.155</Y>
    <Z>2069</Z>
  </point>
  <point index="1421">
    <X>24.487</X>
    <Y>72.265</Y>
    <Z>2270</Z>
  </point>
  <point index="1422">
    <X>76.025</X>
    <Y>26.630</Y>
    <Z>2256</Z>
  </point>
  <point index="1423">
    <X>70.772</X>
    <Y>10.130</Y>
    <Z>2042</Z>
  </point>
  <point index="1424">
    <X>69.345</X>
    <Y>46.937</Y>
    <Z>2020</Z>
  </point>
  <point index="1425">
    <X>73.237</X>
    <Y>48.889</Y>
    <Z>2143</Z>
  </point>
  <point index="1426">
    <X>24.786</X>
    <Y>48.731</Y>
    <Z>2254</Z>
  </point>
  <point index="1427">
    <X>69.421</X>
    <Y>28.355</Y>
    <Z>2016</Z>
  </point>
  <point index="1428">
    <X>55.729</X>
    <Y>37.241</Y>
    <Z>2095</Z>
  </point>
  <point index="1429">
    <X>41.030</X>
    <Y>26.945</Y>
    <Z>2266</Z>
  </point>
  <point index="1430">
    <X>107.335</X>
    <Y>6.869</Y>
    <Z>2123</Z>
  </point>
  <point index="1431">
    <X>49.260</X>
    <Y>70.213</Y>
    <Z>2036</Z>
  </point>
  <point index="1432">
    <X>73.248</X>
    <Y>12.628</Y>
    <Z>2143</Z>
  </point>
  <point index="1433">
    <X>69.145</X>
    <Y>29.771</Y>
    <Z>2030</Z>
  </point>
  <point index="1434">
    <X>25.079</X>
    <Y>29.148</Y>
    <Z>2239</Z>
  </point>
  <point index="1435">
    <X>33.680</X>
    <Y>50.295</Y>
    <Z>2161</Z>
  </point>
  <point index="1436">
    <X>101.741</X>
    <Y>19.447</Y>
    <Z>2189</Z>
  </point>
  <point index="1437">
    <X>14.495</X>
    <Y>56.442</Y>
    <Z>2145</Z>
  </point>
  <point index="1438">
    <X>9.741</X>
    <Y>62.147</Y>
    <Z>2025</Z>
  </point>
  <point index="1439">
    <X>62.317</X>
    <Y>10.639</Y>
    <Z>2219</Z>
  </point>
  <point index="1440">
    <X>55.774</X>
    <Y>18.086</Y>
    <Z>2093</Z>
  </point>
  <point index="1441">
    <X>103.941</X>
    <Y>6.235</Y>
    <Z>2298</Z>
  </point>
  <point index="1442">
    <X>97.574</X>
    <Y>14.916</Y>
    <Z>2020</Z>
  </point>
  <point index="1443">
    <X>54.683</X>
    <Y>10.584</Y>
    <Z>2138</Z>
  </point>
  <point index="1444">
    <X>78.539</X>
    <Y>57.892</Y>
    <Z>2036</Z>
  </point>
  <point index="1445">
    <X>100.442</X>
    <Y>24.781</Y>
    <Z>2122</Z>
  </point>
  <point index="1446">
    <X>21.686</X>
    <Y>48.802</Y>
    <Z>2186</Z>
  </point>
  <point index="1447">
    <X>28.930</X>
    <Y>49.017</Y>
    <Z>2041</Z>
  </point>
  <point index="1448">
    <X>27.679</X>
    <Y>63.520</Y>
    <Z>2106</Z>
  </point>
  <point index="1449">
    <X>103.226</X>
    <Y>7.835</Y>
    <Z>2265</Z>
  </point>
  <point index="1450">
    <X>37.150</X>
    <Y>67.934</Y>
    <Z>2288</Z>
  </point>
  <point index="1451">
    <X>118.177</X>
    <Y>60.789</Y>
    <Z>2003</Z>
  </point>
  <point index="1452">
    <X>34.948</X>
    <Y>48.742</Y>
    <Z>2212</Z>
  </point>
  <point index="1453">
    <X>66.829</X>
    <Y>11.037</Y>
    <Z>2149</Z>
  </point>
  <point index="1454">
    <X>11.742</X>
    <Y>49.582</Y>
    <Z>2257</Z>
  </point>
  <point index="1455">
    <X>98.954</X>
    <Y>76.976</Y>
    <Z>2046</Z>
  </point>
  <point index="1456">
    <X>61.427</X>
    <Y>59.028</Y>
    <Z>2173</Z>
  </point>
  <point index="1457">
    <X>89.505</X>
    <Y>18.925</Y>
    <Z>2014</Z>
  </point>
  <point index="1458">
    <X>15.934</X>
    <Y>20.561</Y>
    <Z>2087</Z>
  </point>
  <point index="1459">
    <X>24.196</X>
    <Y>6.897</Y>
    <Z>2285</Z>
  </point>
  <point index="1460">
    <X>65.839</X>
    <Y>55.774</Y>
    <Z>2200</Z>
  </point>
  <point index="1461">
    <X>60.032</X>
    <Y>59.487</Y>
    <Z>2101</Z>
  </point>
  <point index="1462">
    <X>54.101</X>
    <Y>35.308</Y>
    <Z>2161</Z>
  </point>
  <point index="1463">
    <X>72.700</X>
    <Y>17.254</Y>
    <Z>2121</Z>
  </point>
  <point index="1464">
    <X>92.146</X>
    <Y>14.001</Y>
    <Z>2241</Z>
  </point>
  <point index="1465">
    <X>30.943</X>
    <Y>51.351</Y>
    <Z>2049</Z>
  </point>
  <point index="1466">
    <X>102.202</X>
    <Y>17.402</Y>
    <Z>2213</Z>
  </point>
  <point index="1467">
    <X>9.041</X>
    <Y>66.269</Y>
    <Z>2056</Z>
  </point>
  <point index="1468">
    <X>49.098</X>
    <Y>70.955</Y>
    <Z>2051</Z>
  </point>
  <point index="1469">
    <X>60.969</X>
    <Y>75.016</Y>
    <Z>2149</Z>
  </point>
  <point index="1470">
    <X>23.299</X>
    <Y>10.064</Y>
    <Z>2269</Z>
  </point>
  <point index="1471">
    <X>53.995</X>
    <Y>51.146</Y>
    <Z>2166</Z>
  </point>
  <point index="1472">
    <X>91.364</X>
    <Y>17.139</Y>
    <Z>2273</Z>
  </point>
  <point index="1473">
    <X>26.833</X>
    <Y>27.531</Y>
    <Z>2149</Z>
  </point>
  <point index="1474">
    <X>14.249</X>
    <Y>66.972</Y>
    <Z>2155</Z>
  </point>
  <point index="1475">
    <X>28.292</X>
    <Y>25.718</Y>
    <Z>2074</Z>
  </point>
  <point index="1476">
    <X>111.180</X>
    <Y>54.337</Y>
    <Z>2059</Z>
  </point>
  <point index="1477">
    <X>33.722</X>
    <Y>50.869</Y>
    <Z>2162</Z>
  </point>
  <point index="1478">
    <X>95.428</X>
    <Y>27.370</Y>
    <Z>2107</Z>
  </point>
  <point index="1479">
    <X>100.142</X>
    <Y>53.387</Y>
    <Z>2107</Z>
  </point>
  <point index="1480">
    <X>13.580</X>
    <Y>66.000</Y>
    <Z>2183</Z>
  </point>
  <point index="1481">
    <X>98.358</X>
    <Y>28.185</Y>
    <Z>2015</Z>
  </point>
  <point index="1482">
    <X>112.660</X>
    <Y>67.328</Y>
    <Z>2119</Z>
  </point>
  <point index="1483">
    <X>58.463</X>
    <Y>77.688</Y>
    <Z>2020</Z>
  </point>
  <point index="1484">
    <X>112.527</X>
    <Y>10.629</Y>
    <Z>2114</Z>
  </point>
  <point index="1485">
    <X>48.941</X>
    <Y>19.307</Y>
    <Z>2066</Z>
  </point>
  <point index="1486">
    <X>65.979</X>
    <Y>20.967</Y>
    <Z>2193</Z>
  </point>
  <point index="1487">
    <X>55.451</X>
    <Y>58.245</Y>
    <Z>2106</Z>
  </point>
  <point index="1488">
    <X>96.117</X>
    <Y>39.114</Y>
    <Z>2079</Z>
  </point>
  <point index="1489">
    <X>115.674</X>
    <Y>72.857</Y>
    <Z>2242</Z>
  </point>
  <point index="1490">
    <X>57.643</X>
    <Y>34.566</Y>
    <Z>2017</Z>
  </point>
  <point index="1491">
    <X>21.987</X>
    <Y>52.588</Y>
    <Z>2202</Z>
  </point>
  <point index="1492">
    <X>12.652</X>
    <Y>32.078</Y>
    <Z>2220</Z>
  </point>
  <point index="1493">
    <X>23.458</X>
    <Y>33.136</Y>
    <Z>2277</Z>
  </point>
  <point index="1494">
    <X>29.843</X>
    <Y>69.763</Y>
    <Z>2004</Z>
  </point>
  <point index="1495">
    <X>112.447</X>
    <Y>35.107</Y>
    <Z>2110</Z>
  </point>
  <point index="1496">
    <X>69.527</X>
    <Y>25.859</Y>
    <Z>2011</Z>
  </point>
  <point index="1497">
    <X>29.319</X>
    <Y>10.566</Y>
    <Z>2021</Z>
  </point>
  <point index="1498">
    <X>21.540</X>
    <Y>65.646</Y>
    <Z>2179</Z>
  </point>
  <point index="1499">
    <X>72.652</X>
    <Y>64.921</Y>
    <Z>2119</Z>
  </point>
  <point index="1500">
    <X>32.420</X>
    <Y>16.500</Y>
    <Z>2109</Z>
  </point>
  <point index="1501">
    <X>74.705</X>
    <Y>19.855</Y>
    <Z>2202</Z>
  </point>
  <point index="1502">
    <X>90.033</X>
    <Y>13.395</Y>
    <Z>2110</Z>
  </point>
  <point index="1503">
    <X>118.663</X>
    <Y>14.907</Y>
    <Z>2048</Z>
  </point>
  <point index="1504">
    <X>56.753</X>
    <Y>68.242</Y>
    <Z>2053</Z>
  </point>
  <point index="1505">
    <X>75.062</X>
    <Y>33.872</Y>
    <Z>2217</Z>
  </point>
  <point index="1506">
    <X>18.998</X>
    <Y>36.700</Y>
    <Z>2048</Z>
  </point>
  <point index="1507">
    <X>92.265</X>
    <Y>29.504</Y>
    <Z>2236</Z>
  </point>
  <point index="1508">
    <X>25.261</X>
    <Y>23.945</Y>
    <Z>2230</Z>
  </point>
  <point index="1509">
    <X>32.571</X>
    <Y>70.856</Y>
    <Z>2115</Z>
  </point>
  <point index="1510">
    <X>53.950</X>
    <Y>32.576</Y>
    <Z>2167</Z>
  </point>
  <point index="1511">
    <X>59.533</X>
    <Y>32.635</Y>
    <Z>2075</Z>
  </point>
  <point index="1512">
    <X>100.538</X>
    <Y>31.588</Y>
    <Z>2127</Z>
  </point>
  <point index="1513">
    <X>97.459</X>
    <Y>39.541</Y>
    <Z>2025</Z>
  </point>
  <point index="1514">
    <X>98.792</X>
    <Y>76.178</Y>
    <Z>2037</Z>
  </point>
  <point index="1515">
    <X>20.918</X>
    <Y>20.742</Y>
    <Z>2147</Z>
  </point>
  <point index="1516">
    <X>70.501</X>
    <Y>24.085</Y>
    <Z>2031</Z>
  </point>
  <point index="1517">
    <X>117.527</X>
    <Y>18.625</Y>
    <Z>2179</Z>
  </point>
  <point index="1518">
    <X>100.538</X>
    <Y>73.969</Y>
    <Z>2127</Z>
  </point>
  <point index="1519">
    <X>104.899</X>
    <Y>17.603</Y>
    <Z>2249</Z>
  </point>
  <point index="1520">
    <X>50.840</X>
    <Y>31.624</Y>
    <Z>2294</Z>
  </point>
  <point index="1521">
    <X>92.453</X>
    <Y>61.423</Y>
    <Z>2228</Z>
  </point>
  <point index="1522">
    <X>25.912</X>
    <Y>75.706</Y>
    <Z>2197</Z>
  </point>
  <point index="1523">
    <X>27.913</X>
    <Y>33.911</Y>
    <Z>2094</Z>
  </point>
  <point index="1524">
    <X>60.822</X>
    <Y>21.072</Y>
    <Z>2142</Z>
  </point>
  <point index="1525">
    <X>86.960</X>
    <Y>22.846</Y>
    <Z>2248</Z>
  </point>
  <point index="1526">
    <X>20.665</X>
    <Y>54.035</Y>
    <Z>2134</Z>
  </point>
  <point index="1527">
    <X>60.224</X>
    <Y>72.935</Y>
    <Z>2111</Z>
  </point>
  <point index="1528">
    <X>27.600</X>
    <Y>39.193</Y>
    <Z>2110</Z>
  </point>
  <point index="1529">
    <X>94.621</X>
    <Y>37.351</Y>
    <Z>2140</Z>
  </point>
  <point index="1530">
    <X>12.780</X>
    <Y>70.520</Y>
    <Z>2215</Z>
  </point>
  <point index="1531">
    <X>32.229</X>
    <Y>32.277</Y>
    <Z>2102</Z>
  </point>
  <point index="1532">
    <X>67.116</X>
    <Y>66.346</Y>
    <Z>2135</Z>
  </point>
  <point index="1533">
    <X>14.423</X>
    <Y>26.708</Y>
    <Z>2148</Z>
  </point>
  <point index="1534">
    <X>68.657</X>
    <Y>11.926</Y>
    <Z>2055</Z>
  </point>
  <point index="1535">
    <X>105.617</X>
    <Y>23.630</Y>
    <Z>2212</Z>
  </point>
  <point index="1536">
    <X>59.676</X>
    <Y>34.885</Y>
    <Z>2083</Z>
  </point>
  <point index="1537">
    <X>14.394</X>
    <Y>58.046</Y>
    <Z>2149</Z>
  </point>
  <point index="1538">
    <X>100.062</X>
    <Y>62.085</Y>
    <Z>2103</Z>
  </point>
  <point index="1539">
    <X>70.868</X>
    <Y>17.838</Y>
    <Z>2046</Z>
  </point>
  <point index="1540">
    <X>72.850</X>
    <Y>75.061</Y>
    <Z>2127</Z>
  </point>
  <point index="1541">
    <X>22.123</X>
    <Y>23.101</Y>
    <Z>2209</Z>
  </point>
  <point index="1542">
    <X>96.079</X>
    <Y>25.646</Y>
    <Z>2081</Z>
  </point>
  <point index="1543">
    <X>77.716</X>
    <Y>61.538</Y>
    <Z>2124</Z>
  </point>
  <point index="1544">
    <X>8.790</X>
    <Y>29.588</Y>
    <Z>2080</Z>
  </point>
  <point index="1545">
    <X>9.597</X>
    <Y>22.803</Y>
    <Z>2005</Z>
  </point>
  <point index="1546">
    <X>19.866</X>
    <Y>68.041</Y>
    <Z>2092</Z>
  </point>
  <point index="1547">
    <X>94.412</X>
    <Y>30.526</Y>
    <Z>2149</Z>
  </point>
  <point index="1548">
    <X>57.233</X>
    <Y>39.560</Y>
    <Z>2034</Z>
  </point>
  <point index="1549">
    <X>99.367</X>
    <Y>45.142</Y>
    <Z>2067</Z>
  </point>
  <point index="1550">
    <X>75.109</X>
    <Y>16.313</Y>
    <Z>2219</Z>
  </point>
  <point index="1551">
    <X>77.075</X>
    <Y>22.128</Y>
    <Z>2299</Z>
  </point>
  <point index="1552">
    <X>72.372</X>
    <Y>13.774</Y>
    <Z>2107</Z>
  </point>
  <point index="1553">
    <X>89.357</X>
    <Y>54.011</Y>
    <Z>2027</Z>
  </point>
  <point index="1554">
    <X>118.895</X>
    <Y>21.625</Y>
    <Z>2069</Z>
  </point>
  <point index="1555">
    <X>53.565</X>
    <Y>13.813</Y>
    <Z>2183</Z>
  </point>
  <point index="1556">
    <X>18.292</X>
    <Y>12.031</Y>
    <Z>2012</Z>
  </point>
  <point index="1557">
    <X>27.214</X>
    <Y>17.742</Y>
    <Z>2130</Z>
  </point>
  <point index="1558">
    <X>109.143</X>
    <Y>56.121</Y>
    <Z>2030</Z>
  </point>
  <point index="1559">
    <X>54.429</X>
    <Y>47.581</Y>
    <Z>2148</Z>
  </point>
  <point index="1560">
    <X>104.567</X>
    <Y>11.906</Y>
    <Z>2266</Z>
  </point>
  <point index="1561">
    <X>34.787</X>
    <Y>29.322</Y>
    <Z>2206</Z>
  </point>
  <point index="1562">
    <X>112.893</X>
    <Y>15.252</Y>
    <Z>2129</Z>
  </point>
  <point index="1563">
    <X>91.443</X>
    <Y>32.006</Y>
    <Z>2269</Z>
  </point>
  <point index="1564">
    <X>12.312</X>
    <Y>51.758</Y>
    <Z>2234</Z>
  </point>
  <point index="1565">
    <X>17.197</X>
    <Y>39.086</Y>
    <Z>2035</Z>
  </point>
  <point index="1566">
    <X>14.020</X>
    <Y>34.596</Y>
    <Z>2165</Z>
  </point>
  <point index="1567">
    <X>104.925</X>
    <Y>27.247</Y>
    <Z>2247</Z>
  </point>
  <point index="1568">
    <X>23.086</X>
    <Y>60.503</Y>
    <Z>2258</Z>
  </point>
  <point index="1569">
    <X>36.330</X>
    <Y>66.239</Y>
    <Z>2268</Z>
  </point>
  <point index="1570">
    <X>97.365</X>
    <Y>29.760</Y>
    <Z>2029</Z>
  </point>
  <point index="1571">
    <X>90.716</X>
    <Y>13.343</Y>
    <Z>2299</Z>
  </point>
  <point index="1572">
    <X>49.180</X>
    <Y>17.223</Y>
    <Z>2044</Z>
  </point>
  <point index="1573">
    <X>27.818</X>
    <Y>17.005</Y>
    <Z>2098</Z>
  </point>
  <point index="1574">
    <X>101.358</X>
    <Y>68.276</Y>
    <Z>2169</Z>
  </point>
  <point index="1575">
    <X>110.540</X>
    <Y>76.496</Y>
    <Z>2033</Z>
  </point>
  <point index="1576">
    <X>75.225</X>
    <Y>73.350</Y>
    <Z>2223</Z>
  </point>
  <point index="1577">
    <X>16.068</X>
    <Y>19.962</Y>
    <Z>2081</Z>
  </point>
  <point index="1578">
    <X>113.547</X>
    <Y>15.112</Y>
    <Z>2155</Z>
  </point>
  <point index="1579">
    <X>74.235</X>
    <Y>21.542</Y>
    <Z>2183</Z>
  </point>
  <point index="1580">
    <X>64.474</X>
    <Y>12.137</Y>
    <Z>2270</Z>
  </point>
  <point index="1581">
    <X>28.449</X>
    <Y>60.519</Y>
    <Z>2066</Z>
  </point>
  <point index="1582">
    <X>94.287</X>
    <Y>57.912</Y>
    <Z>2154</Z>
  </point>
  <point index="1583">
    <X>88.447</X>
    <Y>56.285</Y>
    <Z>2111</Z>
  </point>
  <point index="1584">
    <X>69.212</X>
    <Y>32.950</Y>
    <Z>2027</Z>
  </point>
  <point index="1585">
    <X>98.252</X>
    <Y>16.298</Y>
    <Z>2010</Z>
  </point>
  <point index="1586">
    <X>59.671</X>
    <Y>70.483</Y>
    <Z>2082</Z>
  </point>
  <point index="1587">
    <X>38.551</X>
    <Y>28.661</Y>
    <Z>2037</Z>
  </point>
  <point index="1588">
    <X>55.172</X>
    <Y>17.076</Y>
    <Z>2118</Z>
  </point>
  <point index="1589">
    <X>72.085</X>
    <Y>54.579</Y>
    <Z>2096</Z>
  </point>
  <point index="1590">
    <X>50.758</X>
    <Y>52.925</Y>
    <Z>2297</Z>
  </point>
  <point index="1591">
    <X>95.199</X>
    <Y>21.584</Y>
    <Z>2117</Z>
  </point>
  <point index="1592">
    <X>120.235</X>
    <Y>62.539</Y>
    <Z>2193</Z>
  </point>
  <point index="1593">
    <X>30.870</X>
    <Y>31.963</Y>
    <Z>2046</Z>
  </point>
  <point index="1594">
    <X>89.617</X>
    <Y>67.313</Y>
    <Z>2003</Z>
  </point>
  <point index="1595">
    <X>37.179</X>
    <Y>26.456</Y>
    <Z>2279</Z>
  </point>
  <point index="1596">
    <X>61.809</X>
    <Y>71.779</Y>
    <Z>2192</Z>
  </point>
  <point index="1597">
    <X>59.027</X>
    <Y>78.115</Y>
    <Z>2049</Z>
  </point>
  <point index="1598">
    <X>49.266</X>
    <Y>28.905</Y>
    <Z>2036</Z>
  </point>
  <point index="1599">
    <X>100.757</X>
    <Y>52.829</Y>
    <Z>2138</Z>
  </point>
  <point index="1600">
    <X>68.074</X>
    <Y>45.164</Y>
    <Z>2085</Z>
  </point>
  <point index="1601">
    <X>110.388</X>
    <Y>16.503</Y>
    <Z>2027</Z>
  </point>
  <point index="1602">
    <X>63.553</X>
    <Y>26.254</Y>
    <Z>2282</Z>
  </point>
  <point index="1603">
    <X>38.203</X>
    <Y>62.280</Y>
    <Z>2005</Z>
  </point>
  <point index="1604">
    <X>38.820</X>
    <Y>26.040</Y>
    <Z>2062</Z>
  </point>
  <point index="1605">
    <X>78.747</X>
    <Y>23.220</Y>
    <Z>2055</Z>
  </point>
  <point index="1606">
    <X>107.774</X>
    <Y>75.990</Y>
    <Z>2101</Z>
  </point>
  <point index="1607">
    <X>110.214</X>
    <Y>7.496</Y>
    <Z>2020</Z>
  </point>
  <point index="1608">
    <X>23.167</X>
    <Y>48.693</Y>
    <Z>2262</Z>
  </point>
  <point index="1609">
    <X>89.087</X>
    <Y>59.248</Y>
    <Z>2052</Z>
  </point>
  <point index="1610">
    <X>108.554</X>
    <Y>72.884</Y>
    <Z>2061</Z>
  </point>
  <point index="1611">
    <X>74.463</X>
    <Y>19.311</Y>
    <Z>2192</Z>
  </point>
  <point index="1612">
    <X>111.167</X>
    <Y>34.344</Y>
    <Z>2058</Z>
  </point>
  <point index="1613">
    <X>62.201</X>
    <Y>49.385</Y>
    <Z>2213</Z>
  </point>
  <point index="1614">
    <X>110.236</X>
    <Y>10.645</Y>
    <Z>2020</Z>
  </point>
  <point index="1615">
    <X>52.677</X>
    <Y>70.883</Y>
    <Z>2219</Z>
  </point>
  <point index="1616">
    <X>62.733</X>
    <Y>58.915</Y>
    <Z>2240</Z>
  </point>
  <point index="1617">
    <X>91.667</X>
    <Y>32.439</Y>
    <Z>2260</Z>
  </point>
  <point index="1618">
    <X>112.778</X>
    <Y>58.527</Y>
    <Z>2124</Z>
  </point>
  <point index="1619">
    <X>115.200</X>
    <Y>33.775</Y>
    <Z>2222</Z>
  </point>
  <point index="1620">
    <X>14.862</X>
    <Y>47.356</Y>
    <Z>2130</Z>
  </point>
  <point index="1621">
    <X>71.597</X>
    <Y>46.035</Y>
    <Z>2076</Z>
  </point>
  <point index="1622">
    <X>115.387</X>
    <Y>29.229</Y>
    <Z>2230</Z>
  </point>
  <point index="1623">
    <X>32.512</X>
    <Y>60.231</Y>
    <Z>2113</Z>
  </point>
  <point index="1624">
    <X>18.734</X>
    <Y>12.818</Y>
    <Z>2034</Z>
  </point>
  <point index="1625">
    <X>69.518</X>
    <Y>68.424</Y>
    <Z>2011</Z>
  </point>
  <point index="1626">
    <X>20.332</X>
    <Y>27.393</Y>
    <Z>2116</Z>
  </point>
  <point index="1627">
    <X>89.622</X>
    <Y>30.788</Y>
    <Z>2003</Z>
  </point>
  <point index="1628">
    <X>76.791</X>
    <Y>19.982</Y>
    <Z>2287</Z>
  </point>
  <point index="1629">
    <X>117.551</X>
    <Y>58.088</Y>
    <Z>2172</Z>
  </point>
  <point index="1630">
    <X>78.655</X>
    <Y>28.622</Y>
    <Z>2047</Z>
  </point>
  <point index="1631">
    <X>113.076</X>
    <Y>50.080</Y>
    <Z>2136</Z>
  </point>
  <point index="1632">
    <X>25.983</X>
    <Y>19.304</Y>
    <Z>2193</Z>
  </point>
  <point index="1633">
    <X>111.116</X>
    <Y>37.607</Y>
    <Z>2056</Z>
  </point>
  <point index="1634">
    <X>78.644</X>
    <Y>68.852</Y>
    <Z>2046</Z>
  </point>
  <point index="1635">
    <X>78.360</X>
    <Y>54.701</Y>
    <Z>2020</Z>
  </point>
  <point index="1636">
    <X>17.536</X>
    <Y>13.069</Y>
    <Z>2022</Z>
  </point>
  <point index="1637">
    <X>36.320</X>
    <Y>26.305</Y>
    <Z>2268</Z>
  </point>
  <point index="1638">
    <X>29.704</X>
    <Y>18.087</Y>
    <Z>2001</Z>
  </point>
  <point index="1639">
    <X>117.111</X>
    <Y>32.679</Y>
    <Z>2299</Z>
  </point>
  <point index="1640">
    <X>90.993</X>
    <Y>33.138</Y>
    <Z>2288</Z>
  </point>
  <point index="1641">
    <X>78.643</X>
    <Y>65.859</Y>
    <Z>2046</Z>
  </point>
  <point index="1642">
    <X>49.101</X>
    <Y>22.762</Y>
    <Z>2051</Z>
  </point>
  <point index="1643">
    <X>57.159</X>
    <Y>64.890</Y>
    <Z>2037</Z>
  </point>
  <point index="1644">
    <X>103.093</X>
    <Y>14.897</Y>
    <Z>2258</Z>
  </point>
  <point index="1645">
    <X>92.788</X>
    <Y>16.923</Y>
    <Z>2215</Z>
  </point>
  <point index="1646">
    <X>103.837</X>
    <Y>71.925</Y>
    <Z>2297</Z>
  </point>
  <point index="1647">
    <X>16.288</X>
    <Y>72.548</Y>
    <Z>2072</Z>
  </point>
  <point index="1648">
    <X>101.144</X>
    <Y>10.119</Y>
    <Z>2158</Z>
  </point>
  <point index="1649">
    <X>69.962</X>
    <Y>16.385</Y>
    <Z>2009</Z>
  </point>
  <point index="1650">
    <X>38.459</X>
    <Y>15.787</Y>
    <Z>2029</Z>
  </point>
  <point index="1651">
    <X>104.537</X>
    <Y>75.823</Y>
    <Z>2267</Z>
  </point>
  <point index="1652">
    <X>11.439</X>
    <Y>51.262</Y>
    <Z>2270</Z>
  </point>
  <point index="1653">
    <X>29.092</X>
    <Y>23.604</Y>
    <Z>2033</Z>
  </point>
  <point index="1654">
    <X>64.342</X>
    <Y>45.267</Y>
    <Z>2277</Z>
  </point>
  <point index="1655">
    <X>77.862</X>
    <Y>71.541</Y>
    <Z>2082</Z>
  </point>
  <point index="1656">
    <X>69.728</X>
    <Y>77.024</Y>
    <Z>2000</Z>
  </point>
  <point index="1657">
    <X>104.619</X>
    <Y>55.601</Y>
    <Z>2263</Z>
  </point>
  <point index="1658">
    <X>112.429</X>
    <Y>48.187</Y>
    <Z>2110</Z>
  </point>
  <point index="1659">
    <X>69.850</X>
    <Y>31.035</Y>
    <Z>2005</Z>
  </point>
  <point index="1660">
    <X>58.714</X>
    <Y>37.310</Y>
    <Z>2033</Z>
  </point>
  <point index="1661">
    <X>25.184</X>
    <Y>63.534</Y>
    <Z>2234</Z>
  </point>
  <point index="1662">
    <X>68.570</X>
    <Y>7.748</Y>
    <Z>2060</Z>
  </point>
  <point index="1663">
    <X>11.815</X>
    <Y>68.116</Y>
    <Z>2254</Z>
  </point>
  <point index="1664">
    <X>58.885</X>
    <Y>69.959</Y>
    <Z>2042</Z>
  </point>
  <point index="1665">
    <X>89.335</X>
    <Y>56.205</Y>
    <Z>2029</Z>
  </point>
  <point index="1666">
    <X>72.847</X>
    <Y>35.520</Y>
    <Z>2127</Z>
  </point>
  <point index="1667">
    <X>63.937</X>
    <Y>70.559</Y>
    <Z>2298</Z>
  </point>
  <point index="1668">
    <X>20.726</X>
    <Y>46.940</Y>
    <Z>2137</Z>
  </point>
  <point index="1669">
    <X>64.716</X>
    <Y>73.299</Y>
    <Z>2258</Z>
  </point>
  <point index="1670">
    <X>63.871</X>
    <Y>53.355</Y>
    <Z>2299</Z>
  </point>
  <point index="1671">
    <X>111.378</X>
    <Y>27.367</Y>
    <Z>2067</Z>
  </point>
  <point index="1672">
    <X>27.633</X>
    <Y>46.199</Y>
    <Z>2108</Z>
  </point>
  <point index="1673">
    <X>96.021</X>
    <Y>27.841</Y>
    <Z>2083</Z>
  </point>
  <point index="1674">
    <X>112.219</X>
    <Y>30.243</Y>
    <Z>2101</Z>
  </point>
  <point index="1675">
    <X>54.946</X>
    <Y>20.702</Y>
    <Z>2127</Z>
  </point>
  <point index="1676">
    <X>94.462</X>
    <Y>56.633</Y>
    <Z>2147</Z>
  </point>
  <point index="1677">
    <X>29.584</X>
    <Y>69.743</Y>
    <Z>2008</Z>
  </point>
  <point index="1678">
    <X>67.286</X>
    <Y>18.048</Y>
    <Z>2126</Z>
  </point>
  <point index="1679">
    <X>111.026</X>
    <Y>7.873</Y>
    <Z>2053</Z>
  </point>
  <point index="1680">
    <X>59.121</X>
    <Y>67.606</Y>
    <Z>2054</Z>
  </point>
  <point index="1681">
    <X>17.285</X>
    <Y>12.560</Y>
    <Z>2032</Z>
  </point>
  <point index="1682">
    <X>26.567</X>
    <Y>19.103</Y>
    <Z>2163</Z>
  </point>
  <point index="1683">
    <X>105.728</X>
    <Y>58.656</Y>
    <Z>2206</Z>
  </point>
  <point index="1684">
    <X>9.585</X>
    <Y>24.678</Y>
    <Z>2006</Z>
  </point>
  <point index="1685">
    <X>48.965</X>
    <Y>59.611</Y>
    <Z>2063</Z>
  </point>
  <point index="1686">
    <X>50.003</X>
    <Y>32.610</Y>
    <Z>2101</Z>
  </point>
  <point index="1687">
    <X>71.895</X>
    <Y>17.737</Y>
    <Z>2088</Z>
  </point>
  <point index="1688">
    <X>111.086</X>
    <Y>76.965</Y>
    <Z>2055</Z>
  </point>
  <point index="1689">
    <X>66.923</X>
    <Y>14.355</Y>
    <Z>2145</Z>
  </point>
  <point index="1690">
    <X>68.482</X>
    <Y>59.147</Y>
    <Z>2064</Z>
  </point>
  <point index="1691">
    <X>115.964</X>
    <Y>15.703</Y>
    <Z>2254</Z>
  </point>
  <point index="1692">
    <X>17.811</X>
    <Y>71.760</Y>
    <Z>2010</Z>
  </point>
  <point index="1693">
    <X>90.858</X>
    <Y>15.160</Y>
    <Z>2293</Z>
  </point>
  <point index="1694">
    <X>8.509</X>
    <Y>25.682</Y>
    <Z>2106</Z>
  </point>
  <point index="1695">
    <X>73.779</X>
    <Y>73.806</Y>
    <Z>2165</Z>
  </point>
  <point index="1696">
    <X>22.332</X>
    <Y>34.145</Y>
    <Z>2219</Z>
  </point>
  <point index="1697">
    <X>98.624</X>
    <Y>23.520</Y>
    <Z>2029</Z>
  </point>
  <point index="1698">
    <X>58.902</X>
    <Y>71.133</Y>
    <Z>2043</Z>
  </point>
  <point index="1699">
    <X>77.329</X>
    <Y>59.271</Y>
    <Z>2236</Z>
  </point>
  <point index="1700">
    <X>11.817</X>
    <Y>12.399</Y>
    <Z>2254</Z>
  </point>
  <point index="1701">
    <X>114.670</X>
    <Y>14.688</Y>
    <Z>2201</Z>
  </point>
  <point index="1702">
    <X>105.838</X>
    <Y>19.400</Y>
    <Z>2200</Z>
  </point>
  <point index="1703">
    <X>68.924</X>
    <Y>32.021</Y>
    <Z>2042</Z>
  </point>
  <point index="1704">
    <X>76.840</X>
    <Y>55.049</Y>
    <Z>2289</Z>
  </point>
  <point index="1705">
    <X>106.470</X>
    <Y>29.384</Y>
    <Z>2168</Z>
  </point>
  <point index="1706">
    <X>76.224</X>
    <Y>25.417</Y>
    <Z>2264</Z>
  </point>
  <point index="1707">
    <X>100.268</X>
    <Y>47.015</Y>
    <Z>2113</Z>
  </point>
  <point index="1708">
    <X>48.465</X>
    <Y>28.622</Y>
    <Z>2110</Z>
  </point>
  <point index="1709">
    <X>93.630</X>
    <Y>21.689</Y>
    <Z>2181</Z>
  </point>
  <point index="1710">
    <X>30.091</X>
    <Y>9.904</Y>
    <Z>2015</Z>
  </point>
  <point index="1711">
    <X>30.534</X>
    <Y>29.899</Y>
    <Z>2033</Z>
  </point>
  <point index="1712">
    <X>22.746</X>
    <Y>56.258</Y>
    <Z>2241</Z>
  </point>
  <point index="1713">
    <X>117.927</X>
    <Y>26.965</Y>
    <Z>2064</Z>
  </point>
  <point index="1714">
    <X>16.352</X>
    <Y>9.678</Y>
    <Z>2070</Z>
  </point>
  <point index="1715">
    <X>64.790</X>
    <Y>46.021</Y>
    <Z>2254</Z>
  </point>
  <point index="1716">
    <X>70.693</X>
    <Y>70.980</Y>
    <Z>2039</Z>
  </point>
  <point index="1717">
    <X>53.876</X>
    <Y>27.619</Y>
    <Z>2171</Z>
  </point>
  <point index="1718">
    <X>100.644</X>
    <Y>18.537</Y>
    <Z>2133</Z>
  </point>
  <point index="1719">
    <X>62.583</X>
    <Y>57.734</Y>
    <Z>2232</Z>
  </point>
  <point index="1720">
    <X>98.123</X>
    <Y>19.425</Y>
    <Z>2003</Z>
  </point>
  <point index="1721">
    <X>119.278</X>
    <Y>58.532</Y>
    <Z>2104</Z>
  </point>
  <point index="1722">
    <X>57.435</X>
    <Y>10.168</Y>
    <Z>2026</Z>
  </point>
  <point index="1723">
    <X>74.500</X>
    <Y>55.309</Y>
    <Z>2194</Z>
  </point>
  <point index="1724">
    <X>16.257</X>
    <Y>33.029</Y>
    <Z>2074</Z>
  </point>
  <point index="1725">
    <X>109.966</X>
    <Y>8.333</Y>
    <Z>2009</Z>
  </point>
  <point index="1726">
    <X>25.932</X>
    <Y>20.635</Y>
    <Z>2195</Z>
  </point>
  <point index="1727">
    <X>77.185</X>
    <Y>22.475</Y>
    <Z>2277</Z>
  </point>
  <point index="1728">
    <X>22.349</X>
    <Y>67.772</Y>
    <Z>2220</Z>
  </point>
  <point index="1729">
    <X>113.912</X>
    <Y>69.540</Y>
    <Z>2170</Z>
  </point>
  <point index="1730">
    <X>113.265</X>
    <Y>71.958</Y>
    <Z>2144</Z>
  </point>
  <point index="1731">
    <X>93.837</X>
    <Y>66.390</Y>
    <Z>2172</Z>
  </point>
  <point index="1732">
    <X>57.473</X>
    <Y>26.607</Y>
    <Z>2024</Z>
  </point>
  <point index="1733">
    <X>46.984</X>
    <Y>65.006</Y>
    <Z>2246</Z>
  </point>
  <point index="1734">
    <X>74.439</X>
    <Y>24.814</Y>
    <Z>2191</Z>
  </point>
  <point index="1735">
    <X>20.753</X>
    <Y>47.134</Y>
    <Z>2138</Z>
  </point>
  <point index="1736">
    <X>61.004</X>
    <Y>18.353</Y>
    <Z>2151</Z>
  </point>
  <point index="1737">
    <X>26.696</X>
    <Y>55.467</Y>
    <Z>2156</Z>
  </point>
  <point index="1738">
    <X>105.535</X>
    <Y>51.719</Y>
    <Z>2216</Z>
  </point>
  <point index="1739">
    <X>16.745</X>
    <Y>18.772</Y>
    <Z>2054</Z>
  </point>
  <point index="1740">
    <X>94.985</X>
    <Y>10.765</Y>
    <Z>2125</Z>
  </point>
  <point index="1741">
    <X>74.138</X>
    <Y>50.215</Y>
    <Z>2179</Z>
  </point>
  <point index="1742">
    <X>94.600</X>
    <Y>72.612</Y>
    <Z>2141</Z>
  </point>
  <point index="1743">
    <X>107.871</X>
    <Y>48.098</Y>
    <Z>2096</Z>
  </point>
  <point index="1744">
    <X>109.206</X>
    <Y>55.381</Y>
    <Z>2027</Z>
  </point>
  <point index="1745">
    <X>25.388</X>
    <Y>6.649</Y>
    <Z>2223</Z>
  </point>
  <point index="1746">
    <X>26.677</X>
    <Y>46.773</Y>
    <Z>2157</Z>
  </point>
  <point index="1747">
    <X>33.618</X>
    <Y>19.463</Y>
    <Z>2158</Z>
  </point>
  <point index="1748">
    <X>32.938</X>
    <Y>59.745</Y>
    <Z>2130</Z>
  </point>
  <point index="1749">
    <X>23.428</X>
    <Y>48.298</Y>
    <Z>2276</Z>
  </point>
  <point index="1750">
    <X>58.705</X>
    <Y>71.344</Y>
    <Z>2033</Z>
  </point>
  <point index="1751">
    <X>91.038</X>
    <Y>49.868</Y>
    <Z>2286</Z>
  </point>
  <point index="1752">
    <X>21.613</X>
    <Y>33.100</Y>
    <Z>2182</Z>
  </point>
  <point index="1753">
    <X>61.822</X>
    <Y>11.018</Y>
    <Z>2193</Z>
  </point>
  <point index="1754">
    <X>22.752</X>
    <Y>74.803</Y>
    <Z>2241</Z>
  </point>
  <point index="1755">
    <X>19.711</X>
    <Y>57.157</Y>
    <Z>2085</Z>
  </point>
  <point index="1756">
    <X>113.312</X>
    <Y>49.209</Y>
    <Z>2146</Z>
  </point>
  <point index="1757">
    <X>71.213</X>
    <Y>22.665</Y>
    <Z>2060</Z>
  </point>
  <point index="1758">
    <X>18.225</X>
    <Y>23.806</Y>
    <Z>2008</Z>
  </point>
  <point index="1759">
    <X>13.352</X>
    <Y>33.820</Y>
    <Z>2192</Z>
  </point>
  <point index="1760">
    <X>17.165</X>
    <Y>73.756</Y>
    <Z>2037</Z>
  </point>
  <point index="1761">
    <X>27.651</X>
    <Y>58.920</Y>
    <Z>2107</Z>
  </point>
  <point index="1762">
    <X>70.499</X>
    <Y>29.906</Y>
    <Z>2031</Z>
  </point>
  <point index="1763">
    <X>60.728</X>
    <Y>57.645</Y>
    <Z>2137</Z>
  </point>
  <point index="1764">
    <X>33.361</X>
    <Y>21.249</Y>
    <Z>2148</Z>
  </point>
  <point index="1765">
    <X>69.861</X>
    <Y>71.366</Y>
    <Z>2005</Z>
  </point>
  <point index="1766">
    <X>7.423</X>
    <Y>63.897</Y>
    <Z>2206</Z>
  </point>
  <point index="1767">
    <X>99.751</X>
    <Y>24.340</Y>
    <Z>2087</Z>
  </point>
  <point index="1768">
    <X>54.085</X>
    <Y>50.042</Y>
    <Z>2162</Z>
  </point>
  <point index="1769">
    <X>89.800</X>
    <Y>20.528</Y>
    <Z>2042</Z>
  </point>
  <point index="1770">
    <X>10.855</X>
    <Y>33.766</Y>
    <Z>2293</Z>
  </point>
  <point index="1771">
    <X>105.395</X>
    <Y>21.865</Y>
    <Z>2223</Z>
  </point>
  <point index="1772">
    <X>77.574</X>
    <Y>20.735</Y>
    <Z>2165</Z>
  </point>
  <point index="1773">
    <X>18.913</X>
    <Y>7.005</Y>
    <Z>2043</Z>
  </point>
  <point index="1774">
    <X>94.530</X>
    <Y>26.148</Y>
    <Z>2144</Z>
  </point>
  <point index="1775">
    <X>34.654</X>
    <Y>32.923</Y>
    <Z>2200</Z>
  </point>
  <point index="1776">
    <X>33.731</X>
    <Y>48.538</Y>
    <Z>2163</Z>
  </point>
  <point index="1777">
    <X>93.639</X>
    <Y>72.687</Y>
    <Z>2180</Z>
  </point>
  <point index="1778">
    <X>110.357</X>
    <Y>12.356</Y>
    <Z>2025</Z>
  </point>
  <point index="1779">
    <X>32.866</X>
    <Y>48.662</Y>
    <Z>2127</Z>
  </point>
  <point index="1780">
    <X>49.948</X>
    <Y>52.601</Y>
    <Z>2085</Z>
  </point>
  <point index="1781">
    <X>51.833</X>
    <Y>16.859</Y>
    <Z>2254</Z>
  </point>
  <point index="1782">
    <X>97.869</X>
    <Y>21.967</Y>
    <Z>2008</Z>
  </point>
  <point index="1783">
    <X>111.408</X>
    <Y>23.168</Y>
    <Z>2068</Z>
  </point>
  <point index="1784">
    <X>95.471</X>
    <Y>52.829</Y>
    <Z>2106</Z>
  </point>
  <point index="1785">
    <X>48.919</X>
    <Y>31.239</Y>
    <Z>2068</Z>
  </point>
  <point index="1786">
    <X>96.917</X>
    <Y>54.745</Y>
    <Z>2047</Z>
  </point>
  <point index="1787">
    <X>61.593</X>
    <Y>33.995</Y>
    <Z>2181</Z>
  </point>
  <point index="1788">
    <X>108.503</X>
    <Y>73.978</Y>
    <Z>2063</Z>
  </point>
  <point index="1789">
    <X>49.046</X>
    <Y>32.188</Y>
    <Z>2056</Z>
  </point>
  <point index="1790">
    <X>103.200</X>
    <Y>68.637</Y>
    <Z>2264</Z>
  </point>
  <point index="1791">
    <X>95.184</X>
    <Y>51.311</Y>
    <Z>2117</Z>
  </point>
  <point index="1792">
    <X>19.073</X>
    <Y>16.736</Y>
    <Z>2052</Z>
  </point>
  <point index="1793">
    <X>108.497</X>
    <Y>51.659</Y>
    <Z>2064</Z>
  </point>
  <point index="1794">
    <X>103.217</X>
    <Y>19.342</Y>
    <Z>2265</Z>
  </point>
  <point index="1795">
    <X>70.791</X>
    <Y>54.241</Y>
    <Z>2043</Z>
  </point>
  <point index="1796">
    <X>97.631</X>
    <Y>46.225</Y>
    <Z>2018</Z>
  </point>
  <point index="1797">
    <X>107.696</X>
    <Y>29.145</Y>
    <Z>2105</Z>
  </point>
  <point index="1798">
    <X>114.329</X>
    <Y>12.377</Y>
    <Z>2187</Z>
  </point>
  <point index="1799">
    <X>75.253</X>
    <Y>36.124</Y>
    <Z>2225</Z>
  </point>
  <point index="1800">
    <X>105.613</X>
    <Y>65.387</Y>
    <Z>2212</Z>
  </point>
  <point index="1801">
    <X>69.535</X>
    <Y>20.829</Y>
    <Z>2010</Z>
  </point>
  <point index="1802">
    <X>76.290</X>
    <Y>63.460</Y>
    <Z>2267</Z>
  </point>
  <point index="1803">
    <X>59.164</X>
    <Y>7.310</Y>
    <Z>2056</Z>
  </point>
  <point index="1804">
    <X>29.790</X>
    <Y>61.262</Y>
    <Z>2002</Z>
  </point>
  <point index="1805">
    <X>69.698</X>
    <Y>17.215</Y>
    <Z>2002</Z>
  </point>
  <point index="1806">
    <X>21.482</X>
    <Y>60.181</Y>
    <Z>2176</Z>
  </point>
  <point index="1807">
    <X>104.354</X>
    <Y>75.296</Y>
    <Z>2277</Z>
  </point>
  <point index="1808">
    <X>64.122</X>
    <Y>13.638</Y>
    <Z>2289</Z>
  </point>
  <point index="1809">
    <X>20.229</X>
    <Y>24.899</Y>
    <Z>2111</Z>
  </point>
  <point index="1810">
    <X>64.115</X>
    <Y>30.810</Y>
    <Z>2289</Z>
  </point>
  <point index="1811">
    <X>31.891</X>
    <Y>55.726</Y>
    <Z>2088</Z>
  </point>
  <point index="1812">
    <X>101.991</X>
    <Y>15.985</Y>
    <Z>2202</Z>
  </point>
  <point index="1813">
    <X>95.108</X>
    <Y>60.138</Y>
    <Z>2120</Z>
  </point>
  <point index="1814">
    <X>58.263</X>
    <Y>65.851</Y>
    <Z>2010</Z>
  </point>
  <point index="1815">
    <X>70.868</X>
    <Y>76.167</Y>
    <Z>2046</Z>
  </point>
  <point index="1816">
    <X>113.060</X>
    <Y>61.011</Y>
    <Z>2135</Z>
  </point>
  <point index="1817">
    <X>29.321</X>
    <Y>48.396</Y>
    <Z>2021</Z>
  </point>
  <point index="1818">
    <X>47.013</X>
    <Y>59.320</Y>
    <Z>2243</Z>
  </point>
  <point index="1819">
    <X>71.145</X>
    <Y>71.465</Y>
    <Z>2057</Z>
  </point>
  <point index="1820">
    <X>22.085</X>
    <Y>29.862</Y>
    <Z>2207</Z>
  </point>
  <point index="1821">
    <X>94.687</X>
    <Y>37.281</Y>
    <Z>2138</Z>
  </point>
  <point index="1822">
    <X>59.788</X>
    <Y>11.275</Y>
    <Z>2088</Z>
  </point>
  <point index="1823">
    <X>58.862</X>
    <Y>16.975</Y>
    <Z>2041</Z>
  </point>
  <point index="1824">
    <X>76.777</X>
    <Y>32.468</Y>
    <Z>2287</Z>
  </point>
  <point index="1825">
    <X>23.310</X>
    <Y>59.687</Y>
    <Z>2270</Z>
  </point>
  <point index="1826">
    <X>58.491</X>
    <Y>20.352</Y>
    <Z>2022</Z>
  </point>
  <point index="1827">
    <X>58.034</X>
    <Y>28.540</Y>
    <Z>2001</Z>
  </point>
  <point index="1828">
    <X>55.742</X>
    <Y>38.613</Y>
    <Z>2095</Z>
  </point>
  <point index="1829">
    <X>90.103</X>
    <Y>15.255</Y>
    <Z>2130</Z>
  </point>
  <point index="1830">
    <X>86.782</X>
    <Y>64.307</Y>
    <Z>2265</Z>
  </point>
  <point index="1831">
    <X>68.299</X>
    <Y>38.791</Y>
    <Z>2074</Z>
  </point>
  <point index="1832">
    <X>40.045</X>
    <Y>67.332</Y>
    <Z>2175</Z>
  </point>
  <point index="1833">
    <X>34.833</X>
    <Y>70.612</Y>
    <Z>2207</Z>
  </point>
  <point index="1834">
    <X>10.755</X>
    <Y>50.433</Y>
    <Z>2297</Z>
  </point>
  <point index="1835">
    <X>34.462</X>
    <Y>72.497</Y>
    <Z>2192</Z>
  </point>
  <point index="1836">
    <X>64.028</X>
    <Y>78.010</Y>
    <Z>2293</Z>
  </point>
  <point index="1837">
    <X>28.316</X>
    <Y>22.028</Y>
    <Z>2073</Z>
  </point>
  <point index="1838">
    <X>19.315</X>
    <Y>11.026</Y>
    <Z>2064</Z>
  </point>
  <point index="1839">
    <X>27.413</X>
    <Y>56.176</Y>
    <Z>2119</Z>
  </point>
  <point index="1840">
    <X>17.252</X>
    <Y>45.515</Y>
    <Z>2033</Z>
  </point>
  <point index="1841">
    <X>105.071</X>
    <Y>33.786</Y>
    <Z>2240</Z>
  </point>
  <point index="1842">
    <X>97.376</X>
    <Y>11.169</Y>
    <Z>2028</Z>
  </point>
  <point index="1843">
    <X>100.240</X>
    <Y>47.532</Y>
    <Z>2112</Z>
  </point>
  <point index="1844">
    <X>60.389</X>
    <Y>30.971</Y>
    <Z>2119</Z>
  </point>
  <point index="1845">
    <X>73.557</X>
    <Y>68.710</Y>
    <Z>2156</Z>
  </point>
  <point index="1846">
    <X>17.998</X>
    <Y>28.549</Y>
    <Z>2003</Z>
  </point>
  <point index="1847">
    <X>118.314</X>
    <Y>55.257</Y>
    <Z>2015</Z>
  </point>
  <point index="1848">
    <X>51.856</X>
    <Y>27.466</Y>
    <Z>2253</Z>
  </point>
  <point index="1849">
    <X>51.768</X>
    <Y>34.748</Y>
    <Z>2256</Z>
  </point>
  <point index="1850">
    <X>66.887</X>
    <Y>70.220</Y>
    <Z>2146</Z>
  </point>
  <point index="1851">
    <X>111.424</X>
    <Y>33.272</Y>
    <Z>2069</Z>
  </point>
  <point index="1852">
    <X>119.068</X>
    <Y>54.098</Y>
    <Z>2085</Z>
  </point>
  <point index="1853">
    <X>28.991</X>
    <Y>8.041</Y>
    <Z>2038</Z>
  </point>
  <point index="1854">
    <X>34.932</X>
    <Y>14.766</Y>
    <Z>2212</Z>
  </point>
  <point index="1855">
    <X>106.647</X>
    <Y>11.246</Y>
    <Z>2159</Z>
  </point>
  <point index="1856">
    <X>103.657</X>
    <Y>10.988</Y>
    <Z>2287</Z>
  </point>
  <point index="1857">
    <X>21.851</X>
    <Y>67.054</Y>
    <Z>2195</Z>
  </point>
  <point index="1858">
    <X>26.138</X>
    <Y>19.762</Y>
    <Z>2185</Z>
  </point>
  <point index="1859">
    <X>48.374</X>
    <Y>29.973</Y>
    <Z>2118</Z>
  </point>
  <point index="1860">
    <X>116.460</X>
    <Y>15.742</Y>
    <Z>2274</Z>
  </point>
  <point index="1861">
    <X>101.812</X>
    <Y>20.572</Y>
    <Z>2193</Z>
  </point>
  <point index="1862">
    <X>92.061</X>
    <Y>63.064</Y>
    <Z>2244</Z>
  </point>
  <point index="1863">
    <X>75.005</X>
    <Y>71.266</Y>
    <Z>2215</Z>
  </point>
  <point index="1864">
    <X>57.013</X>
    <Y>12.781</Y>
    <Z>2043</Z>
  </point>
  <point index="1865">
    <X>13.876</X>
    <Y>49.624</Y>
    <Z>2170</Z>
  </point>
  <point index="1866">
    <X>36.406</X>
    <Y>12.707</Y>
    <Z>2271</Z>
  </point>
  <point index="1867">
    <X>33.792</X>
    <Y>67.906</Y>
    <Z>2165</Z>
  </point>
  <point index="1868">
    <X>50.470</X>
    <Y>66.610</Y>
    <Z>2236</Z>
  </point>
  <point index="1869">
    <X>59.967</X>
    <Y>49.680</Y>
    <Z>2098</Z>
  </point>
  <point index="1870">
    <X>93.541</X>
    <Y>68.232</Y>
    <Z>2184</Z>
  </point>
  <point index="1871">
    <X>32.786</X>
    <Y>74.406</Y>
    <Z>2124</Z>
  </point>
  <point index="1872">
    <X>10.245</X>
    <Y>16.910</Y>
    <Z>2171</Z>
  </point>
  <point index="1873">
    <X>62.446</X>
    <Y>31.512</Y>
    <Z>2225</Z>
  </point>
  <point index="1874">
    <X>66.571</X>
    <Y>56.253</Y>
    <Z>2163</Z>
  </point>
  <point index="1875">
    <X>20.311</X>
    <Y>47.217</Y>
    <Z>2115</Z>
  </point>
  <point index="1876">
    <X>68.499</X>
    <Y>63.908</Y>
    <Z>2063</Z>
  </point>
  <point index="1877">
    <X>66.241</X>
    <Y>61.493</Y>
    <Z>2180</Z>
  </point>
  <point index="1878">
    <X>24.316</X>
    <Y>22.314</Y>
    <Z>2279</Z>
  </point>
  <point index="1879">
    <X>25.740</X>
    <Y>47.065</Y>
    <Z>2205</Z>
  </point>
  <point index="1880">
    <X>19.254</X>
    <Y>61.999</Y>
    <Z>2061</Z>
  </point>
  <point index="1881">
    <X>20.885</X>
    <Y>50.456</Y>
    <Z>2145</Z>
  </point>
  <point index="1882">
    <X>57.779</X>
    <Y>57.337</Y>
    <Z>2012</Z>
  </point>
  <point index="1883">
    <X>74.617</X>
    <Y>34.173</Y>
    <Z>2199</Z>
  </point>
  <point index="1884">
    <X>59.075</X>
    <Y>49.926</Y>
    <Z>2052</Z>
  </point>
  <point index="1885">
    <X>119.268</X>
    <Y>68.900</Y>
    <Z>2103</Z>
  </point>
  <point index="1886">
    <X>70.686</X>
    <Y>18.260</Y>
    <Z>2039</Z>
  </point>
  <point index="1887">
    <X>100.539</X>
    <Y>59.040</Y>
    <Z>2127</Z>
  </point>
  <point index="1888">
    <X>54.645</X>
    <Y>20.501</Y>
    <Z>2139</Z>
  </point>
  <point index="1889">
    <X>25.085</X>
    <Y>65.113</Y>
    <Z>2239</Z>
  </point>
  <point index="1890">
    <X>53.748</X>
    <Y>74.891</Y>
    <Z>2176</Z>
  </point>
  <point index="1891">
    <X>61.879</X>
    <Y>46.970</Y>
    <Z>2196</Z>
  </point>
  <point index="1892">
    <X>98.617</X>
    <Y>68.654</Y>
    <Z>2028</Z>
  </point>
  <point index="1893">
    <X>108.540</X>
    <Y>57.681</Y>
    <Z>2061</Z>
  </point>
  <point index="1894">
    <X>116.048</X>
    <Y>58.571</Y>
    <Z>2257</Z>
  </point>
  <point index="1895">
    <X>96.283</X>
    <Y>36.406</Y>
    <Z>2073</Z>
  </point>
  <point index="1896">
    <X>59.590</X>
    <Y>37.326</Y>
    <Z>2078</Z>
  </point>
  <point index="1897">
    <X>18.397</X>
    <Y>48.918</Y>
    <Z>2017</Z>
  </point>
  <point index="1898">
    <X>118.263</X>
    <Y>28.577</Y>
    <Z>2011</Z>
  </point>
  <point index="1899">
    <X>54.693</X>
    <Y>29.423</Y>
    <Z>2137</Z>
  </point>
  <point index="1900">
    <X>88.490</X>
    <Y>20.003</Y>
    <Z>2107</Z>
  </point>
  <point index="1901">
    <X>16.397</X>
    <Y>21.163</Y>
    <Z>2068</Z>
  </point>
  <point index="1902">
    <X>6.710</X>
    <Y>25.941</Y>
    <Z>2271</Z>
  </point>
  <point index="1903">
    <X>53.685</X>
    <Y>25.670</Y>
    <Z>2178</Z>
  </point>
  <point index="1904">
    <X>64.101</X>
    <Y>21.236</Y>
    <Z>2290</Z>
  </point>
  <point index="1905">
    <X>31.817</X>
    <Y>75.967</Y>
    <Z>2085</Z>
  </point>
  <point index="1906">
    <X>89.597</X>
    <Y>29.004</Y>
    <Z>2005</Z>
  </point>
  <point index="1907">
    <X>62.011</X>
    <Y>16.290</Y>
    <Z>2203</Z>
  </point>
  <point index="1908">
    <X>96.381</X>
    <Y>33.387</Y>
    <Z>2069</Z>
  </point>
  <point index="1909">
    <X>110.251</X>
    <Y>76.763</Y>
    <Z>2021</Z>
  </point>
  <point index="1910">
    <X>103.354</X>
    <Y>20.716</Y>
    <Z>2272</Z>
  </point>
  <point index="1911">
    <X>48.131</X>
    <Y>31.191</Y>
    <Z>2140</Z>
  </point>
  <point index="1912">
    <X>61.866</X>
    <Y>16.786</Y>
    <Z>2195</Z>
  </point>
  <point index="1913">
    <X>96.345</X>
    <Y>16.216</Y>
    <Z>2070</Z>
  </point>
  <point index="1914">
    <X>53.471</X>
    <Y>34.760</Y>
    <Z>2187</Z>
  </point>
  <point index="1915">
    <X>74.007</X>
    <Y>72.588</Y>
    <Z>2174</Z>
  </point>
  <point index="1916">
    <X>32.059</X>
    <Y>10.787</Y>
    <Z>2095</Z>
  </point>
  <point index="1917">
    <X>61.418</X>
    <Y>57.863</Y>
    <Z>2172</Z>
  </point>
  <point index="1918">
    <X>95.941</X>
    <Y>11.651</Y>
    <Z>2086</Z>
  </point>
  <point index="1919">
    <X>93.965</X>
    <Y>24.594</Y>
    <Z>2167</Z>
  </point>
  <point index="1920">
    <X>52.552</X>
    <Y>65.757</Y>
    <Z>2224</Z>
  </point>
  <point index="1921">
    <X>34.986</X>
    <Y>14.841</Y>
    <Z>2214</Z>
  </point>
  <point index="1922">
    <X>20.389</X>
    <Y>33.891</Y>
    <Z>2119</Z>
  </point>
  <point index="1923">
    <X>71.024</X>
    <Y>62.585</Y>
    <Z>2053</Z>
  </point>
  <point index="1924">
    <X>63.443</X>
    <Y>38.973</Y>
    <Z>2276</Z>
  </point>
  <point index="1925">
    <X>110.823</X>
    <Y>67.873</Y>
    <Z>2044</Z>
  </point>
  <point index="1926">
    <X>95.054</X>
    <Y>9.796</Y>
    <Z>2123</Z>
  </point>
  <point index="1927">
    <X>33.775</X>
    <Y>53.730</Y>
    <Z>2164</Z>
  </point>
  <point index="1928">
    <X>119.869</X>
    <Y>29.067</Y>
    <Z>2159</Z>
  </point>
  <point index="1929">
    <X>96.715</X>
    <Y>36.815</Y>
    <Z>2055</Z>
  </point>
  <point index="1930">
    <X>17.599</X>
    <Y>20.274</Y>
    <Z>2019</Z>
  </point>
  <point index="1931">
    <X>115.908</X>
    <Y>29.642</Y>
    <Z>2251</Z>
  </point>
  <point index="1932">
    <X>105.605</X>
    <Y>9.358</Y>
    <Z>2212</Z>
  </point>
  <point index="1933">
    <X>66.748</X>
    <Y>78.010</Y>
    <Z>2154</Z>
  </point>
  <point index="1934">
    <X>26.484</X>
    <Y>74.152</Y>
    <Z>2167</Z>
  </point>
  <point index="1935">
    <X>112.383</X>
    <Y>50.637</Y>
    <Z>2108</Z>
  </point>
  <point index="1936">
    <X>100.970</X>
    <Y>67.927</Y>
    <Z>2149</Z>
  </point>
  <point index="1937">
    <X>99.324</X>
    <Y>26.533</Y>
    <Z>2065</Z>
  </point>
  <point index="1938">
    <X>50.335</X>
    <Y>60.811</Y>
    <Z>2197</Z>
  </point>
  <point index="1939">
    <X>53.905</X>
    <Y>31.843</Y>
    <Z>2169</Z>
  </point>
  <point index="1940">
    <X>34.087</X>
    <Y>51.255</Y>
    <Z>2177</Z>
  </point>
  <point index="1941">
    <X>92.047</X>
    <Y>16.535</Y>
    <Z>2245</Z>
  </point>
  <point index="1942">
    <X>23.297</X>
    <Y>54.525</Y>
    <Z>2269</Z>
  </point>
  <point index="1943">
    <X>64.558</X>
    <Y>56.921</Y>
    <Z>2266</Z>
  </point>
  <point index="1944">
    <X>104.617</X>
    <Y>9.862</Y>
    <Z>2263</Z>
  </point>
  <point index="1945">
    <X>73.883</X>
    <Y>71.086</Y>
    <Z>2169</Z>
  </point>
  <point index="1946">
    <X>65.498</X>
    <Y>51.863</Y>
    <Z>2218</Z>
  </point>
  <point index="1947">
    <X>62.473</X>
    <Y>74.516</Y>
    <Z>2227</Z>
  </point>
  <point index="1948">
    <X>79.477</X>
    <Y>17.702</Y>
    <Z>2123</Z>
  </point>
  <point index="1949">
    <X>116.942</X>
    <Y>62.605</Y>
    <Z>2293</Z>
  </point>
  <point index="1950">
    <X>51.556</X>
    <Y>61.379</Y>
    <Z>2265</Z>
  </point>
  <point index="1951">
    <X>17.658</X>
    <Y>50.376</Y>
    <Z>2017</Z>
  </point>
  <point index="1952">
    <X>37.626</X>
    <Y>72.364</Y>
    <Z>2150</Z>
  </point>
  <point index="1953">
    <X>25.314</X>
    <Y>60.369</Y>
    <Z>2227</Z>
  </point>
  <point index="1954">
    <X>25.660</X>
    <Y>26.906</Y>
    <Z>2209</Z>
  </point>
  <point index="1955">
    <X>93.231</X>
    <Y>18.417</Y>
    <Z>2197</Z>
  </point>
  <point index="1956">
    <X>16.817</X>
    <Y>51.188</Y>
    <Z>2051</Z>
  </point>
  <point index="1957">
    <X>22.563</X>
    <Y>10.375</Y>
    <Z>2231</Z>
  </point>
  <point index="1958">
    <X>63.436</X>
    <Y>77.621</Y>
    <Z>2276</Z>
  </point>
  <point index="1959">
    <X>54.400</X>
    <Y>54.022</Y>
    <Z>2149</Z>
  </point>
  <point index="1960">
    <X>75.351</X>
    <Y>36.397</Y>
    <Z>2229</Z>
  </point>
  <point index="1961">
    <X>50.184</X>
    <Y>68.536</Y>
    <Z>2153</Z>
  </point>
  <point index="1962">
    <X>101.183</X>
    <Y>59.085</Y>
    <Z>2160</Z>
  </point>
  <point index="1963">
    <X>14.812</X>
    <Y>63.607</Y>
    <Z>2132</Z>
  </point>
  <point index="1964">
    <X>92.705</X>
    <Y>65.904</Y>
    <Z>2218</Z>
  </point>
  <point index="1965">
    <X>116.443</X>
    <Y>21.791</Y>
    <Z>2273</Z>
  </point>
  <point index="1966">
    <X>104.127</X>
    <Y>26.071</Y>
    <Z>2288</Z>
  </point>
  <point index="1967">
    <X>62.044</X>
    <Y>72.103</Y>
    <Z>2205</Z>
  </point>
  <point index="1968">
    <X>39.082</X>
    <Y>63.723</Y>
    <Z>2086</Z>
  </point>
  <point index="1969">
    <X>103.355</X>
    <Y>17.056</Y>
    <Z>2272</Z>
  </point>
  <point index="1970">
    <X>105.919</X>
    <Y>50.954</Y>
    <Z>2196</Z>
  </point>
  <point index="1971">
    <X>50.709</X>
    <Y>12.602</Y>
    <Z>2299</Z>
  </point>
  <point index="1972">
    <X>52.499</X>
    <Y>71.263</Y>
    <Z>2227</Z>
  </point>
  <point index="1973">
    <X>58.565</X>
    <Y>61.356</Y>
    <Z>2026</Z>
  </point>
  <point index="1974">
    <X>76.410</X>
    <Y>12.883</Y>
    <Z>2272</Z>
  </point>
  <point index="1975">
    <X>66.261</X>
    <Y>58.782</Y>
    <Z>2179</Z>
  </point>
  <point index="1976">
    <X>21.780</X>
    <Y>57.557</Y>
    <Z>2191</Z>
  </point>
  <point index="1977">
    <X>77.305</X>
    <Y>16.530</Y>
    <Z>2243</Z>
  </point>
  <point index="1978">
    <X>6.905</X>
    <Y>60.517</Y>
    <Z>2253</Z>
  </point>
  <point index="1979">
    <X>57.885</X>
    <Y>62.009</Y>
    <Z>2007</Z>
  </point>
  <point index="1980">
    <X>76.403</X>
    <Y>50.805</Y>
    <Z>2271</Z>
  </point>
  <point index="1981">
    <X>60.197</X>
    <Y>34.291</Y>
    <Z>2110</Z>
  </point>
  <point index="1982">
    <X>26.630</X>
    <Y>75.881</Y>
    <Z>2160</Z>
  </point>
  <point index="1983">
    <X>26.170</X>
    <Y>6.476</Y>
    <Z>2183</Z>
  </point>
  <point index="1984">
    <X>119.077</X>
    <Y>24.757</Y>
    <Z>2086</Z>
  </point>
  <point index="1985">
    <X>62.896</X>
    <Y>12.589</Y>
    <Z>2248</Z>
  </point>
  <point index="1986">
    <X>30.081</X>
    <Y>70.405</Y>
    <Z>2014</Z>
  </point>
  <point index="1987">
    <X>36.545</X>
    <Y>12.193</Y>
    <Z>2277</Z>
  </point>
  <point index="1988">
    <X>50.459</X>
    <Y>70.965</Y>
    <Z>2232</Z>
  </point>
  <point index="1989">
    <X>55.640</X>
    <Y>62.569</Y>
    <Z>2099</Z>
  </point>
  <point index="1990">
    <X>12.938</X>
    <Y>11.779</Y>
    <Z>2209</Z>
  </point>
  <point index="1991">
    <X>50.401</X>
    <Y>30.607</Y>
    <Z>2216</Z>
  </point>
  <point index="1992">
    <X>76.740</X>
    <Y>72.900</Y>
    <Z>2285</Z>
  </point>
  <point index="1993">
    <X>105.531</X>
    <Y>38.391</Y>
    <Z>2216</Z>
  </point>
  <point index="1994">
    <X>53.508</X>
    <Y>26.423</Y>
    <Z>2186</Z>
  </point>
  <point index="1995">
    <X>95.893</X>
    <Y>59.818</Y>
    <Z>2088</Z>
  </point>
  <point index="1996">
    <X>64.047</X>
    <Y>28.991</Y>
    <Z>2292</Z>
  </point>
  <point index="1997">
    <X>73.375</X>
    <Y>76.212</Y>
    <Z>2148</Z>
  </point>
  <point index="1998">
    <X>25.524</X>
    <Y>55.469</Y>
    <Z>2216</Z>
  </point>
  <point index="1999">
    <X>64.286</X>
    <Y>20.890</Y>
    <Z>2280</Z>
  </point>
  <point index="2000">
    <X>77.772</X>
    <Y>26.258</Y>
    <Z>2108</Z>
  </point>
  <point index="2001">
    <X>50.893</X>
    <Y>21.485</Y>
    <Z>2292</Z>
  </point>
  <point index="2002">
    <X>21.493</X>
    <Y>26.518</Y>
    <Z>2176</Z>
  </point>
  <point index="2003">
    <X>61.078</X>
    <Y>70.225</Y>
    <Z>2155</Z>
  </point>
  <point index="2004">
    <X>23.142</X>
    <Y>71.009</Y>
    <Z>2261</Z>
  </point>
  <point index="2005">
    <X>103.443</X>
    <Y>28.279</Y>
    <Z>2276</Z>
  </point>
  <point index="2006">
    <X>15.387</X>
    <Y>67.032</Y>
    <Z>2109</Z>
  </point>
  <point index="2007">
    <X>25.015</X>
    <Y>48.811</Y>
    <Z>2243</Z>
  </point>
  <point index="2008">
    <X>13.118</X>
    <Y>22.616</Y>
    <Z>2201</Z>
  </point>
  <point index="2009">
    <X>25.810</X>
    <Y>8.839</Y>
    <Z>2202</Z>
  </point>
  <point index="2010">
    <X>34.232</X>
    <Y>75.486</Y>
    <Z>2183</Z>
  </point>
  <point index="2011">
    <X>12.594</X>
    <Y>34.367</Y>
    <Z>2223</Z>
  </point>
  <point index="2012">
    <X>80.382</X>
    <Y>65.534</Y>
    <Z>2206</Z>
  </point>
  <point index="2013">
    <X>58.585</X>
    <Y>74.267</Y>
    <Z>2027</Z>
  </point>
  <point index="2014">
    <X>105.351</X>
    <Y>55.630</Y>
    <Z>2225</Z>
  </point>
  <point index="2015">
    <X>74.809</X>
    <Y>55.051</Y>
    <Z>2207</Z>
  </point>
  <point index="2016">
    <X>110.890</X>
    <Y>55.771</Y>
    <Z>2047</Z>
  </point>
  <point index="2017">
    <X>102.853</X>
    <Y>46.369</Y>
    <Z>2246</Z>
  </point>
  <point index="2018">
    <X>73.292</X>
    <Y>22.539</Y>
    <Z>2145</Z>
  </point>
  <point index="2019">
    <X>30.614</X>
    <Y>59.907</Y>
    <Z>2036</Z>
  </point>
  <point index="2020">
    <X>37.815</X>
    <Y>29.683</Y>
    <Z>2096</Z>
  </point>
  <point index="2021">
    <X>108.808</X>
    <Y>23.891</Y>
    <Z>2048</Z>
  </point>
  <point index="2022">
    <X>31.495</X>
    <Y>31.317</Y>
    <Z>2072</Z>
  </point>
  <point index="2023">
    <X>19.296</X>
    <Y>39.393</Y>
    <Z>2063</Z>
  </point>
  <point index="2024">
    <X>23.131</X>
    <Y>53.560</Y>
    <Z>2260</Z>
  </point>
  <point index="2025">
    <X>89.295</X>
    <Y>15.489</Y>
    <Z>2033</Z>
  </point>
  <point index="2026">
    <X>58.507</X>
    <Y>8.887</Y>
    <Z>2023</Z>
  </point>
  <point index="2027">
    <X>31.462</X>
    <Y>76.698</Y>
    <Z>2070</Z>
  </point>
  <point index="2028">
    <X>93.209</X>
    <Y>24.564</Y>
    <Z>2198</Z>
  </point>
  <point index="2029">
    <X>32.579</X>
    <Y>26.584</Y>
    <Z>2116</Z>
  </point>
  <point index="2030">
    <X>95.623</X>
    <Y>30.624</Y>
    <Z>2099</Z>
  </point>
  <point index="2031">
    <X>98.886</X>
    <Y>32.929</Y>
    <Z>2042</Z>
  </point>
  <point index="2032">
    <X>95.088</X>
    <Y>11.164</Y>
    <Z>2121</Z>
  </point>
  <point index="2033">
    <X>110.513</X>
    <Y>61.464</Y>
    <Z>2032</Z>
  </point>
  <point index="2034">
    <X>64.029</X>
    <Y>77.722</Y>
    <Z>2293</Z>
  </point>
  <point index="2035">
    <X>93.408</X>
    <Y>18.957</Y>
    <Z>2190</Z>
  </point>
  <point index="2036">
    <X>117.107</X>
    <Y>56.425</Y>
    <Z>2300</Z>
  </point>
  <point index="2037">
    <X>73.966</X>
    <Y>73.182</Y>
    <Z>2172</Z>
  </point>
  <point index="2038">
    <X>10.122</X>
    <Y>17.050</Y>
    <Z>2135</Z>
  </point>
  <point index="2039">
    <X>61.911</X>
    <Y>30.677</Y>
    <Z>2198</Z>
  </point>
  <point index="2040">
    <X>108.190</X>
    <Y>8.775</Y>
    <Z>2079</Z>
  </point>
  <point index="2041">
    <X>31.056</X>
    <Y>47.991</Y>
    <Z>2054</Z>
  </point>
  <point index="2042">
    <X>97.143</X>
    <Y>27.701</Y>
    <Z>2038</Z>
  </point>
  <point index="2043">
    <X>25.768</X>
    <Y>44.793</Y>
    <Z>2204</Z>
  </point>
  <point index="2044">
    <X>92.449</X>
    <Y>33.376</Y>
    <Z>2229</Z>
  </point>
  <point index="2045">
    <X>17.964</X>
    <Y>61.675</Y>
    <Z>2004</Z>
  </point>
  <point index="2046">
    <X>114.062</X>
    <Y>31.851</Y>
    <Z>2176</Z>
  </point>
  <point index="2047">
    <X>36.405</X>
    <Y>67.473</Y>
    <Z>2271</Z>
  </point>
  <point index="2048">
    <X>113.764</X>
    <Y>32.346</Y>
    <Z>2164</Z>
  </point>
  <point index="2049">
    <X>38.922</X>
    <Y>17.216</Y>
    <Z>2071</Z>
  </point>
  <point index="2050">
    <X>72.814</X>
    <Y>25.611</Y>
    <Z>2125</Z>
  </point>
  <point index="2051">
    <X>70.101</X>
    <Y>61.229</Y>
    <Z>2015</Z>
  </point>
  <point index="2052">
    <X>108.013</X>
    <Y>23.529</Y>
    <Z>2088</Z>
  </point>
  <point index="2053">
    <X>63.371</X>
    <Y>64.971</Y>
    <Z>2273</Z>
  </point>
  <point index="2054">
    <X>117.137</X>
    <Y>57.531</Y>
    <Z>2291</Z>
  </point>
  <point index="2055">
    <X>26.444</X>
    <Y>70.253</Y>
    <Z>2169</Z>
  </point>
  <point index="2056">
    <X>36.067</X>
    <Y>59.733</Y>
    <Z>2258</Z>
  </point>
  <point index="2057">
    <X>32.285</X>
    <Y>35.788</Y>
    <Z>2104</Z>
  </point>
  <point index="2058">
    <X>17.471</X>
    <Y>45.914</Y>
    <Z>2024</Z>
  </point>
  <point index="2059">
    <X>12.266</X>
    <Y>15.284</Y>
    <Z>2236</Z>
  </point>
  <point index="2060">
    <X>51.354</X>
    <Y>63.037</Y>
    <Z>2273</Z>
  </point>
  <point index="2061">
    <X>36.505</X>
    <Y>28.558</Y>
    <Z>2276</Z>
  </point>
  <point index="2062">
    <X>11.414</X>
    <Y>65.155</Y>
    <Z>2271</Z>
  </point>
  <point index="2063">
    <X>104.043</X>
    <Y>8.761</Y>
    <Z>2293</Z>
  </point>
  <point index="2064">
    <X>64.056</X>
    <Y>52.972</Y>
    <Z>2292</Z>
  </point>
  <point index="2065">
    <X>9.210</X>
    <Y>16.914</Y>
    <Z>2041</Z>
  </point>
  <point index="2066">
    <X>15.986</X>
    <Y>59.655</Y>
    <Z>2085</Z>
  </point>
  <point index="2067">
    <X>119.540</X>
    <Y>22.513</Y>
    <Z>2128</Z>
  </point>
  <point index="2068">
    <X>62.423</X>
    <Y>53.359</Y>
    <Z>2224</Z>
  </point>
  <point index="2069">
    <X>9.633</X>
    <Y>62.703</Y>
    <Z>2002</Z>
  </point>
  <point index="2070">
    <X>98.472</X>
    <Y>9.446</Y>
    <Z>2021</Z>
  </point>
  <point index="2071">
    <X>32.802</X>
    <Y>9.777</Y>
    <Z>2125</Z>
  </point>
  <point index="2072">
    <X>54.892</X>
    <Y>68.835</Y>
    <Z>2129</Z>
  </point>
  <point index="2073">
    <X>100.947</X>
    <Y>58.776</Y>
    <Z>2148</Z>
  </point>
  <point index="2074">
    <X>17.074</X>
    <Y>8.527</Y>
    <Z>2040</Z>
  </point>
  <point index="2075">
    <X>117.527</X>
    <Y>17.402</Y>
    <Z>2179</Z>
  </point>
  <point index="2076">
    <X>62.906</X>
    <Y>67.442</Y>
    <Z>2249</Z>
  </point>
  <point index="2077">
    <X>70.620</X>
    <Y>36.461</Y>
    <Z>2036</Z>
  </point>
  <point index="2078">
    <X>115.329</X>
    <Y>60.692</Y>
    <Z>2228</Z>
  </point>
  <point index="2079">
    <X>57.829</X>
    <Y>31.949</Y>
    <Z>2010</Z>
  </point>
  <point index="2080">
    <X>27.810</X>
    <Y>36.272</Y>
    <Z>2099</Z>
  </point>
  <point index="2081">
    <X>12.652</X>
    <Y>30.816</Y>
    <Z>2220</Z>
  </point>
  <point index="2082">
    <X>32.033</X>
    <Y>15.835</Y>
    <Z>2094</Z>
  </point>
  <point index="2083">
    <X>34.482</X>
    <Y>19.876</Y>
    <Z>2193</Z>
  </point>
  <point index="2084">
    <X>106.897</X>
    <Y>29.480</Y>
    <Z>2146</Z>
  </point>
  <point index="2085">
    <X>16.995</X>
    <Y>15.882</Y>
    <Z>2044</Z>
  </point>
  <point index="2086">
    <X>30.664</X>
    <Y>59.337</Y>
    <Z>2038</Z>
  </point>
  <point index="2087">
    <X>18.967</X>
    <Y>75.090</Y>
    <Z>2046</Z>
  </point>
  <point index="2088">
    <X>56.359</X>
    <Y>75.839</Y>
    <Z>2069</Z>
  </point>
  <point index="2089">
    <X>57.139</X>
    <Y>68.050</Y>
    <Z>2038</Z>
  </point>
  <point index="2090">
    <X>24.206</X>
    <Y>63.223</Y>
    <Z>2284</Z>
  </point>
  <point index="2091">
    <X>75.564</X>
    <Y>59.924</Y>
    <Z>2237</Z>
  </point>
  <point index="2092">
    <X>17.098</X>
    <Y>20.016</Y>
    <Z>2039</Z>
  </point>
  <point index="2093">
    <X>56.637</X>
    <Y>55.400</Y>
    <Z>2058</Z>
  </point>
  <point index="2094">
    <X>112.730</X>
    <Y>62.087</Y>
    <Z>2122</Z>
  </point>
  <point index="2095">
    <X>80.151</X>
    <Y>24.222</Y>
    <Z>2185</Z>
  </point>
  <point index="2096">
    <X>54.840</X>
    <Y>10.631</Y>
    <Z>2131</Z>
  </point>
  <point index="2097">
    <X>74.350</X>
    <Y>11.015</Y>
    <Z>2188</Z>
  </point>
  <point index="2098">
    <X>13.373</X>
    <Y>18.673</Y>
    <Z>2191</Z>
  </point>
  <point index="2099">
    <X>28.112</X>
    <Y>52.975</Y>
    <Z>2083</Z>
  </point>
  <point index="2100">
    <X>28.750</X>
    <Y>18.960</Y>
    <Z>2051</Z>
  </point>
  <point index="2101">
    <X>51.155</X>
    <Y>51.088</Y>
    <Z>2281</Z>
  </point>
  <point index="2102">
    <X>61.430</X>
    <Y>56.908</Y>
    <Z>2173</Z>
  </point>
  <point index="2103">
    <X>105.439</X>
    <Y>36.611</Y>
    <Z>2221</Z>
  </point>
  <point index="2104">
    <X>102.714</X>
    <Y>62.366</Y>
    <Z>2239</Z>
  </point>
  <point index="2105">
    <X>117.010</X>
    <Y>34.623</Y>
    <Z>2296</Z>
  </point>
  <point index="2106">
    <X>109.629</X>
    <Y>36.599</Y>
    <Z>2005</Z>
  </point>
  <point index="2107">
    <X>24.146</X>
    <Y>16.709</Y>
    <Z>2287</Z>
  </point>
  <point index="2108">
    <X>64.998</X>
    <Y>14.537</Y>
    <Z>2244</Z>
  </point>
  <point index="2109">
    <X>11.762</X>
    <Y>69.716</Y>
    <Z>2257</Z>
  </point>
  <point index="2110">
    <X>13.916</X>
    <Y>47.640</Y>
    <Z>2169</Z>
  </point>
  <point index="2111">
    <X>16.123</X>
    <Y>36.031</Y>
    <Z>2079</Z>
  </point>
  <point index="2112">
    <X>11.818</X>
    <Y>19.933</Y>
    <Z>2254</Z>
  </point>
  <point index="2113">
    <X>73.455</X>
    <Y>67.963</Y>
    <Z>2151</Z>
  </point>
  <point index="2114">
    <X>70.130</X>
    <Y>67.750</Y>
    <Z>2016</Z>
  </point>
  <point index="2115">
    <X>74.192</X>
    <Y>64.929</Y>
    <Z>2181</Z>
  </point>
  <point index="2116">
    <X>117.484</X>
    <Y>16.306</Y>
    <Z>2191</Z>
  </point>
  <point index="2117">
    <X>107.731</X>
    <Y>47.802</Y>
    <Z>2103</Z>
  </point>
  <point index="2118">
    <X>21.014</X>
    <Y>33.173</Y>
    <Z>2152</Z>
  </point>
  <point index="2119">
    <X>30.229</X>
    <Y>10.535</Y>
    <Z>2020</Z>
  </point>
  <point index="2120">
    <X>106.198</X>
    <Y>47.161</Y>
    <Z>2182</Z>
  </point>
  <point index="2121">
    <X>67.869</X>
    <Y>54.801</Y>
    <Z>2096</Z>
  </point>
  <point index="2122">
    <X>95.301</X>
    <Y>24.141</Y>
    <Z>2113</Z>
  </point>
  <point index="2123">
    <X>48.053</X>
    <Y>22.044</Y>
    <Z>2148</Z>
  </point>
  <point index="2124">
    <X>69.920</X>
    <Y>47.640</Y>
    <Z>2008</Z>
  </point>
  <point index="2125">
    <X>51.192</X>
    <Y>32.748</Y>
    <Z>2280</Z>
  </point>
  <point index="2126">
    <X>56.644</X>
    <Y>32.686</Y>
    <Z>2058</Z>
  </point>
  <point index="2127">
    <X>29.059</X>
    <Y>65.167</Y>
    <Z>2035</Z>
  </point>
  <point index="2128">
    <X>106.224</X>
    <Y>63.133</Y>
    <Z>2180</Z>
  </point>
  <point index="2129">
    <X>12.661</X>
    <Y>50.046</Y>
    <Z>2220</Z>
  </point>
  <point index="2130">
    <X>107.427</X>
    <Y>58.496</Y>
    <Z>2119</Z>
  </point>
  <point index="2131">
    <X>97.658</X>
    <Y>72.834</Y>
    <Z>2017</Z>
  </point>
  <point index="2132">
    <X>58.460</X>
    <Y>47.194</Y>
    <Z>2020</Z>
  </point>
  <point index="2133">
    <X>77.897</X>
    <Y>17.619</Y>
    <Z>2072</Z>
  </point>
  <point index="2134">
    <X>120.740</X>
    <Y>21.739</Y>
    <Z>2239</Z>
  </point>
  <point index="2135">
    <X>37.567</X>
    <Y>22.976</Y>
    <Z>2167</Z>
  </point>
  <point index="2136">
    <X>94.754</X>
    <Y>27.367</Y>
    <Z>2135</Z>
  </point>
  <point index="2137">
    <X>109.048</X>
    <Y>64.614</Y>
    <Z>2035</Z>
  </point>
  <point index="2138">
    <X>49.749</X>
    <Y>59.956</Y>
    <Z>2028</Z>
  </point>
  <point index="2139">
    <X>92.025</X>
    <Y>54.882</Y>
    <Z>2246</Z>
  </point>
  <point index="2140">
    <X>70.807</X>
    <Y>33.146</Y>
    <Z>2044</Z>
  </point>
  <point index="2141">
    <X>35.110</X>
    <Y>73.517</Y>
    <Z>2219</Z>
  </point>
  <point index="2142">
    <X>15.050</X>
    <Y>24.614</Y>
    <Z>2123</Z>
  </point>
  <point index="2143">
    <X>116.327</X>
    <Y>25.772</Y>
    <Z>2268</Z>
  </point>
  <point index="2144">
    <X>95.327</X>
    <Y>34.497</Y>
    <Z>2111</Z>
  </point>
  <point index="2145">
    <X>70.677</X>
    <Y>74.790</Y>
    <Z>2038</Z>
  </point>
  <point index="2146">
    <X>80.204</X>
    <Y>61.765</Y>
    <Z>2190</Z>
  </point>
  <point index="2147">
    <X>114.625</X>
    <Y>69.742</Y>
    <Z>2199</Z>
  </point>
  <point index="2148">
    <X>67.085</X>
    <Y>69.103</Y>
    <Z>2136</Z>
  </point>
  <point index="2149">
    <X>98.628</X>
    <Y>63.360</Y>
    <Z>2029</Z>
  </point>
  <point index="2150">
    <X>12.056</X>
    <Y>26.892</Y>
    <Z>2245</Z>
  </point>
  <point index="2151">
    <X>110.757</X>
    <Y>18.016</Y>
    <Z>2042</Z>
  </point>
  <point index="2152">
    <X>40.835</X>
    <Y>19.555</Y>
    <Z>2248</Z>
  </point>
  <point index="2153">
    <X>92.702</X>
    <Y>60.908</Y>
    <Z>2218</Z>
  </point>
  <point index="2154">
    <X>101.683</X>
    <Y>18.430</Y>
    <Z>2186</Z>
  </point>
  <point index="2155">
    <X>104.089</X>
    <Y>10.310</Y>
    <Z>2290</Z>
  </point>
  <point index="2156">
    <X>92.898</X>
    <Y>19.453</Y>
    <Z>2210</Z>
  </point>
  <point index="2157">
    <X>73.556</X>
    <Y>38.126</Y>
    <Z>2156</Z>
  </point>
  <point index="2158">
    <X>62.658</X>
    <Y>44.585</Y>
    <Z>2236</Z>
  </point>
  <point index="2159">
    <X>99.142</X>
    <Y>37.332</Y>
    <Z>2055</Z>
  </point>
  <point index="2160">
    <X>14.136</X>
    <Y>18.449</Y>
    <Z>2160</Z>
  </point>
  <point index="2161">
    <X>30.872</X>
    <Y>76.748</Y>
    <Z>2046</Z>
  </point>
  <point index="2162">
    <X>9.600</X>
    <Y>25.801</Y>
    <Z>2005</Z>
  </point>
  <point index="2163">
    <X>10.106</X>
    <Y>67.291</Y>
    <Z>2131</Z>
  </point>
  <point index="2164">
    <X>92.283</X>
    <Y>49.842</Y>
    <Z>2235</Z>
  </point>
  <point index="2165">
    <X>101.669</X>
    <Y>59.124</Y>
    <Z>2185</Z>
  </point>
  <point index="2166">
    <X>18.877</X>
    <Y>20.201</Y>
    <Z>2042</Z>
  </point>
  <point index="2167">
    <X>68.008</X>
    <Y>73.822</Y>
    <Z>2089</Z>
  </point>
  <point index="2168">
    <X>72.416</X>
    <Y>16.462</Y>
    <Z>2109</Z>
  </point>
  <point index="2169">
    <X>53.973</X>
    <Y>32.768</Y>
    <Z>2167</Z>
  </point>
  <point index="2170">
    <X>21.539</X>
    <Y>26.360</Y>
    <Z>2179</Z>
  </point>
  <point index="2171">
    <X>68.173</X>
    <Y>24.859</Y>
    <Z>2080</Z>
  </point>
  <point index="2172">
    <X>102.825</X>
    <Y>12.628</Y>
    <Z>2245</Z>
  </point>
  <point index="2173">
    <X>31.200</X>
    <Y>57.215</Y>
    <Z>2060</Z>
  </point>
  <point index="2174">
    <X>73.325</X>
    <Y>21.072</Y>
    <Z>2146</Z>
  </point>
  <point index="2175">
    <X>60.573</X>
    <Y>57.999</Y>
    <Z>2129</Z>
  </point>
  <point index="2176">
    <X>20.824</X>
    <Y>47.791</Y>
    <Z>2142</Z>
  </point>
  <point index="2177">
    <X>64.780</X>
    <Y>22.441</Y>
    <Z>2255</Z>
  </point>
  <point index="2178">
    <X>118.243</X>
    <Y>14.138</Y>
    <Z>2009</Z>
  </point>
  <point index="2179">
    <X>25.312</X>
    <Y>38.965</Y>
    <Z>2227</Z>
  </point>
  <point index="2180">
    <X>12.885</X>
    <Y>73.399</Y>
    <Z>2211</Z>
  </point>
  <point index="2181">
    <X>100.485</X>
    <Y>18.625</Y>
    <Z>2124</Z>
  </point>
  <point index="2182">
    <X>114.663</X>
    <Y>67.915</Y>
    <Z>2201</Z>
  </point>
  <point index="2183">
    <X>27.120</X>
    <Y>46.600</Y>
    <Z>2134</Z>
  </point>
  <point index="2184">
    <X>56.410</X>
    <Y>48.617</Y>
    <Z>2067</Z>
  </point>
  <point index="2185">
    <X>34.108</X>
    <Y>70.011</Y>
    <Z>2178</Z>
  </point>
  <point index="2186">
    <X>72.031</X>
    <Y>60.477</Y>
    <Z>2094</Z>
  </point>
  <point index="2187">
    <X>113.429</X>
    <Y>34.399</Y>
    <Z>2150</Z>
  </point>
  <point index="2188">
    <X>65.334</X>
    <Y>45.085</Y>
    <Z>2226</Z>
  </point>
  <point index="2189">
    <X>105.570</X>
    <Y>60.828</Y>
    <Z>2214</Z>
  </point>
  <point index="2190">
    <X>70.588</X>
    <Y>72.552</Y>
    <Z>2035</Z>
  </point>
  <point index="2191">
    <X>70.742</X>
    <Y>52.377</Y>
    <Z>2041</Z>
  </point>
  <point index="2192">
    <X>47.423</X>
    <Y>27.334</Y>
    <Z>2206</Z>
  </point>
  <point index="2193">
    <X>66.872</X>
    <Y>10.420</Y>
    <Z>2147</Z>
  </point>
  <point index="2194">
    <X>70.891</X>
    <Y>10.992</Y>
    <Z>2047</Z>
  </point>
  <point index="2195">
    <X>103.249</X>
    <Y>65.370</Y>
    <Z>2266</Z>
  </point>
  <point index="2196">
    <X>13.280</X>
    <Y>72.866</Y>
    <Z>2195</Z>
  </point>
  <point index="2197">
    <X>23.413</X>
    <Y>23.884</Y>
    <Z>2275</Z>
  </point>
  <point index="2198">
    <X>101.687</X>
    <Y>47.361</Y>
    <Z>2186</Z>
  </point>
  <point index="2199">
    <X>54.850</X>
    <Y>49.896</Y>
    <Z>2131</Z>
  </point>
  <point index="2200">
    <X>64.029</X>
    <Y>47.657</Y>
    <Z>2293</Z>
  </point>
  <point index="2201">
    <X>33.544</X>
    <Y>48.300</Y>
    <Z>2155</Z>
  </point>
  <point index="2202">
    <X>29.476</X>
    <Y>35.196</Y>
    <Z>2013</Z>
  </point>
  <point index="2203">
    <X>36.007</X>
    <Y>26.011</Y>
    <Z>2255</Z>
  </point>
  <point index="2204">
    <X>109.409</X>
    <Y>69.720</Y>
    <Z>2017</Z>
  </point>
  <point index="2205">
    <X>20.996</X>
    <Y>7.486</Y>
    <Z>2151</Z>
  </point>
  <point index="2206">
    <X>100.446</X>
    <Y>71.256</Y>
    <Z>2122</Z>
  </point>
  <point index="2207">
    <X>35.907</X>
    <Y>59.893</Y>
    <Z>2251</Z>
  </point>
  <point index="2208">
    <X>47.987</X>
    <Y>18.676</Y>
    <Z>2154</Z>
  </point>
  <point index="2209">
    <X>23.757</X>
    <Y>77.044</Y>
    <Z>2293</Z>
  </point>
  <point index="2210">
    <X>23.379</X>
    <Y>39.862</Y>
    <Z>2273</Z>
  </point>
  <point index="2211">
    <X>102.966</X>
    <Y>24.036</Y>
    <Z>2252</Z>
  </point>
  <point index="2212">
    <X>61.289</X>
    <Y>22.416</Y>
    <Z>2166</Z>
  </point>
  <point index="2213">
    <X>98.515</X>
    <Y>35.823</Y>
    <Z>2023</Z>
  </point>
  <point index="2214">
    <X>20.421</X>
    <Y>12.308</Y>
    <Z>2121</Z>
  </point>
  <point index="2215">
    <X>50.071</X>
    <Y>15.661</Y>
    <Z>2121</Z>
  </point>
  <point index="2216">
    <X>102.839</X>
    <Y>19.853</Y>
    <Z>2245</Z>
  </point>
  <point index="2217">
    <X>37.247</X>
    <Y>71.925</Y>
    <Z>2260</Z>
  </point>
  <point index="2218">
    <X>24.298</X>
    <Y>7.305</Y>
    <Z>2280</Z>
  </point>
  <point index="2219">
    <X>10.780</X>
    <Y>68.864</Y>
    <Z>2296</Z>
  </point>
  <point index="2220">
    <X>59.781</X>
    <Y>23.290</Y>
    <Z>2088</Z>
  </point>
  <point index="2221">
    <X>30.962</X>
    <Y>10.562</Y>
    <Z>2050</Z>
  </point>
  <point index="2222">
    <X>113.553</X>
    <Y>23.024</Y>
    <Z>2155</Z>
  </point>
  <point index="2223">
    <X>56.123</X>
    <Y>71.639</Y>
    <Z>2079</Z>
  </point>
  <point index="2224">
    <X>110.577</X>
    <Y>74.980</Y>
    <Z>2034</Z>
  </point>
  <point index="2225">
    <X>120.453</X>
    <Y>60.742</Y>
    <Z>2213</Z>
  </point>
  <point index="2226">
    <X>17.732</X>
    <Y>63.660</Y>
    <Z>2014</Z>
  </point>
  <point index="2227">
    <X>63.153</X>
    <Y>30.658</Y>
    <Z>2262</Z>
  </point>
  <point index="2228">
    <X>52.188</X>
    <Y>21.832</Y>
    <Z>2239</Z>
  </point>
  <point index="2229">
    <X>117.291</X>
    <Y>33.870</Y>
    <Z>2247</Z>
  </point>
  <point index="2230">
    <X>109.901</X>
    <Y>22.504</Y>
    <Z>2007</Z>
  </point>
  <point index="2231">
    <X>46.967</X>
    <Y>22.824</Y>
    <Z>2248</Z>
  </point>
  <point index="2232">
    <X>18.778</X>
    <Y>27.033</Y>
    <Z>2037</Z>
  </point>
  <point index="2233">
    <X>24.102</X>
    <Y>61.464</Y>
    <Z>2290</Z>
  </point>
  <point index="2234">
    <X>105.943</X>
    <Y>54.379</Y>
    <Z>2195</Z>
  </point>
  <point index="2235">
    <X>12.669</X>
    <Y>68.279</Y>
    <Z>2220</Z>
  </point>
  <point index="2236">
    <X>68.075</X>
    <Y>72.189</Y>
    <Z>2085</Z>
  </point>
  <point index="2237">
    <X>101.198</X>
    <Y>11.664</Y>
    <Z>2161</Z>
  </point>
  <point index="2238">
    <X>37.715</X>
    <Y>69.825</Y>
    <Z>2125</Z>
  </point>
  <point index="2239">
    <X>19.446</X>
    <Y>33.329</Y>
    <Z>2071</Z>
  </point>
  <point index="2240">
    <X>32.959</X>
    <Y>28.873</Y>
    <Z>2131</Z>
  </point>
  <point index="2241">
    <X>56.732</X>
    <Y>25.539</Y>
    <Z>2054</Z>
  </point>
  <point index="2242">
    <X>104.471</X>
    <Y>49.177</Y>
    <Z>2271</Z>
  </point>
  <point index="2243">
    <X>64.701</X>
    <Y>18.437</Y>
    <Z>2259</Z>
  </point>
  <point index="2244">
    <X>68.528</X>
    <Y>53.545</Y>
    <Z>2062</Z>
  </point>
  <point index="2245">
    <X>9.461</X>
    <Y>52.388</Y>
    <Z>2018</Z>
  </point>
  <point index="2246">
    <X>104.368</X>
    <Y>52.858</Y>
    <Z>2276</Z>
  </point>
  <point index="2247">
    <X>108.017</X>
    <Y>9.765</Y>
    <Z>2088</Z>
  </point>
  <point index="2248">
    <X>96.595</X>
    <Y>30.094</Y>
    <Z>2060</Z>
  </point>
  <point index="2249">
    <X>96.448</X>
    <Y>52.994</Y>
    <Z>2066</Z>
  </point>
  <point index="2250">
    <X>57.628</X>
    <Y>77.382</Y>
    <Z>2018</Z>
  </point>
  <point index="2251">
    <X>114.319</X>
    <Y>63.320</Y>
    <Z>2187</Z>
  </point>
  <point index="2252">
    <X>110.008</X>
    <Y>30.037</Y>
    <Z>2011</Z>
  </point>
  <point index="2253">
    <X>25.370</X>
    <Y>7.899</Y>
    <Z>2224</Z>
  </point>
  <point index="2254">
    <X>93.474</X>
    <Y>71.563</Y>
    <Z>2187</Z>
  </point>
  <point index="2255">
    <X>100.766</X>
    <Y>28.540</Y>
    <Z>2139</Z>
  </point>
  <point index="2256">
    <X>96.206</X>
    <Y>14.563</Y>
    <Z>2076</Z>
  </point>
  <point index="2257">
    <X>34.119</X>
    <Y>16.326</Y>
    <Z>2178</Z>
  </point>
  <point index="2258">
    <X>25.166</X>
    <Y>16.578</Y>
    <Z>2235</Z>
  </point>
  <point index="2259">
    <X>75.097</X>
    <Y>57.215</Y>
    <Z>2218</Z>
  </point>
  <point index="2260">
    <X>74.120</X>
    <Y>16.873</Y>
    <Z>2178</Z>
  </point>
  <point index="2261">
    <X>114.564</X>
    <Y>28.829</Y>
    <Z>2197</Z>
  </point>
  <point index="2262">
    <X>36.442</X>
    <Y>59.677</Y>
    <Z>2273</Z>
  </point>
  <point index="2263">
    <X>40.691</X>
    <Y>61.852</Y>
    <Z>2235</Z>
  </point>
  <point index="2264">
    <X>29.436</X>
    <Y>14.588</Y>
    <Z>2015</Z>
  </point>
  <point index="2265">
    <X>12.537</X>
    <Y>67.040</Y>
    <Z>2225</Z>
  </point>
  <point index="2266">
    <X>18.220</X>
    <Y>55.974</Y>
    <Z>2008</Z>
  </point>
  <point index="2267">
    <X>22.483</X>
    <Y>15.909</Y>
    <Z>2227</Z>
  </point>
  <point index="2268">
    <X>66.517</X>
    <Y>45.539</Y>
    <Z>2165</Z>
  </point>
  <point index="2269">
    <X>69.441</X>
    <Y>30.270</Y>
    <Z>2015</Z>
  </point>
  <point index="2270">
    <X>115.663</X>
    <Y>50.278</Y>
    <Z>2241</Z>
  </point>
  <point index="2271">
    <X>65.131</X>
    <Y>72.065</Y>
    <Z>2237</Z>
  </point>
  <point index="2272">
    <X>56.326</X>
    <Y>68.279</Y>
    <Z>2071</Z>
  </point>
  <point index="2273">
    <X>101.359</X>
    <Y>9.641</Y>
    <Z>2169</Z>
  </point>
  <point index="2274">
    <X>106.767</X>
    <Y>69.530</Y>
    <Z>2153</Z>
  </point>
  <point index="2275">
    <X>104.370</X>
    <Y>20.969</Y>
    <Z>2276</Z>
  </point>
  <point index="2276">
    <X>93.979</X>
    <Y>48.637</Y>
    <Z>2166</Z>
  </point>
  <point index="2277">
    <X>104.657</X>
    <Y>31.790</Y>
    <Z>2261</Z>
  </point>
  <point index="2278">
    <X>35.560</X>
    <Y>70.552</Y>
    <Z>2237</Z>
  </point>
  <point index="2279">
    <X>12.324</X>
    <Y>19.867</Y>
    <Z>2234</Z>
  </point>
  <point index="2280">
    <X>23.790</X>
    <Y>47.036</Y>
    <Z>2294</Z>
  </point>
  <point index="2281">
    <X>33.978</X>
    <Y>35.322</Y>
    <Z>2173</Z>
  </point>
  <point index="2282">
    <X>38.610</X>
    <Y>65.482</Y>
    <Z>2043</Z>
  </point>
  <point index="2283">
    <X>23.660</X>
    <Y>50.095</Y>
    <Z>2288</Z>
  </point>
  <point index="2284">
    <X>70.449</X>
    <Y>39.084</Y>
    <Z>2029</Z>
  </point>
  <point index="2285">
    <X>91.183</X>
    <Y>32.332</Y>
    <Z>2280</Z>
  </point>
  <point index="2286">
    <X>10.996</X>
    <Y>52.965</Y>
    <Z>2288</Z>
  </point>
  <point index="2287">
    <X>114.988</X>
    <Y>63.894</Y>
    <Z>2214</Z>
  </point>
  <point index="2288">
    <X>26.817</X>
    <Y>23.228</Y>
    <Z>2150</Z>
  </point>
  <point index="2289">
    <X>61.543</X>
    <Y>32.238</Y>
    <Z>2179</Z>
  </point>
  <point index="2290">
    <X>56.081</X>
    <Y>20.907</Y>
    <Z>2081</Z>
  </point>
  <point index="2291">
    <X>90.360</X>
    <Y>16.994</Y>
    <Z>2204</Z>
  </point>
  <point index="2292">
    <X>63.747</X>
    <Y>21.912</Y>
    <Z>2292</Z>
  </point>
  <point index="2293">
    <X>11.061</X>
    <Y>29.368</Y>
    <Z>2285</Z>
  </point>
  <point index="2294">
    <X>61.460</X>
    <Y>54.453</Y>
    <Z>2174</Z>
  </point>
  <point index="2295">
    <X>29.339</X>
    <Y>63.635</Y>
    <Z>2020</Z>
  </point>
  <point index="2296">
    <X>106.398</X>
    <Y>72.342</Y>
    <Z>2172</Z>
  </point>
  <point index="2297">
    <X>31.064</X>
    <Y>29.149</Y>
    <Z>2054</Z>
  </point>
  <point index="2298">
    <X>114.159</X>
    <Y>27.075</Y>
    <Z>2180</Z>
  </point>
  <point index="2299">
    <X>19.693</X>
    <Y>77.676</Y>
    <Z>2084</Z>
  </point>
  <point index="2300">
    <X>54.812</X>
    <Y>12.223</Y>
    <Z>2132</Z>
  </point>
  <point index="2301">
    <X>70.674</X>
    <Y>25.363</Y>
    <Z>2038</Z>
  </point>
  <point index="2302">
    <X>54.230</X>
    <Y>47.742</Y>
    <Z>2156</Z>
  </point>
  <point index="2303">
    <X>60.232</X>
    <Y>20.270</Y>
    <Z>2111</Z>
  </point>
  <point index="2304">
    <X>74.305</X>
    <Y>19.765</Y>
    <Z>2186</Z>
  </point>
  <point index="2305">
    <X>32.022</X>
    <Y>24.257</Y>
    <Z>2093</Z>
  </point>
  <point index="2306">
    <X>102.130</X>
    <Y>75.490</Y>
    <Z>2209</Z>
  </point>
  <point index="2307">
    <X>63.101</X>
    <Y>29.561</Y>
    <Z>2259</Z>
  </point>
  <point index="2308">
    <X>112.914</X>
    <Y>57.732</Y>
    <Z>2129</Z>
  </point>
  <point index="2309">
    <X>57.716</X>
    <Y>18.586</Y>
    <Z>2014</Z>
  </point>
  <point index="2310">
    <X>101.601</X>
    <Y>54.505</Y>
    <Z>2182</Z>
  </point>
  <point index="2311">
    <X>96.717</X>
    <Y>47.065</Y>
    <Z>2055</Z>
  </point>
  <point index="2312">
    <X>105.139</X>
    <Y>22.247</Y>
    <Z>2236</Z>
  </point>
  <point index="2313">
    <X>68.946</X>
    <Y>68.240</Y>
    <Z>2040</Z>
  </point>
  <point index="2314">
    <X>107.701</X>
    <Y>20.848</Y>
    <Z>2105</Z>
  </point>
  <point index="2315">
    <X>102.351</X>
    <Y>13.910</Y>
    <Z>2220</Z>
  </point>
  <point index="2316">
    <X>65.194</X>
    <Y>31.426</Y>
    <Z>2233</Z>
  </point>
  <point index="2317">
    <X>99.853</X>
    <Y>32.335</Y>
    <Z>2092</Z>
  </point>
  <point index="2318">
    <X>32.182</X>
    <Y>51.823</Y>
    <Z>2100</Z>
  </point>
  <point index="2319">
    <X>11.428</X>
    <Y>58.907</Y>
    <Z>2270</Z>
  </point>
  <point index="2320">
    <X>28.641</X>
    <Y>14.026</Y>
    <Z>2056</Z>
  </point>
  <point index="2321">
    <X>76.078</X>
    <Y>25.458</Y>
    <Z>2258</Z>
  </point>
  <point index="2322">
    <X>34.229</X>
    <Y>65.087</Y>
    <Z>2183</Z>
  </point>
  <point index="2323">
    <X>69.992</X>
    <Y>60.974</Y>
    <Z>2011</Z>
  </point>
  <point index="2324">
    <X>68.888</X>
    <Y>51.694</Y>
    <Z>2043</Z>
  </point>
  <point index="2325">
    <X>36.568</X>
    <Y>16.410</Y>
    <Z>2278</Z>
  </point>
  <point index="2326">
    <X>11.892</X>
    <Y>70.314</Y>
    <Z>2251</Z>
  </point>
  <point index="2327">
    <X>7.445</X>
    <Y>18.162</Y>
    <Z>2204</Z>
  </point>
  <point index="2328">
    <X>14.382</X>
    <Y>64.569</Y>
    <Z>2150</Z>
  </point>
  <point index="2329">
    <X>29.694</X>
    <Y>14.656</Y>
    <Z>2002</Z>
  </point>
  <point index="2330">
    <X>114.573</X>
    <Y>49.061</Y>
    <Z>2197</Z>
  </point>
  <point index="2331">
    <X>98.452</X>
    <Y>53.812</Y>
    <Z>2020</Z>
  </point>
  <point index="2332">
    <X>12.751</X>
    <Y>69.426</Y>
    <Z>2216</Z>
  </point>
  <point index="2333">
    <X>13.525</X>
    <Y>12.198</Y>
    <Z>2185</Z>
  </point>
  <point index="2334">
    <X>51.929</X>
    <Y>52.877</Y>
    <Z>2250</Z>
  </point>
  <point index="2335">
    <X>66.422</X>
    <Y>64.851</Y>
    <Z>2170</Z>
  </point>
  <point index="2336">
    <X>59.477</X>
    <Y>71.999</Y>
    <Z>2073</Z>
  </point>
  <point index="2337">
    <X>99.376</X>
    <Y>35.832</Y>
    <Z>2067</Z>
  </point>
  <point index="2338">
    <X>60.243</X>
    <Y>40.601</Y>
    <Z>2112</Z>
  </point>
  <point index="2339">
    <X>101.214</X>
    <Y>44.671</Y>
    <Z>2162</Z>
  </point>
  <point index="2340">
    <X>55.286</X>
    <Y>33.617</Y>
    <Z>2113</Z>
  </point>
  <point index="2341">
    <X>91.239</X>
    <Y>68.997</Y>
    <Z>2278</Z>
  </point>
  <point index="2342">
    <X>94.786</X>
    <Y>21.580</Y>
    <Z>2133</Z>
  </point>
  <point index="2343">
    <X>114.497</X>
    <Y>32.981</Y>
    <Z>2194</Z>
  </point>
  <point index="2344">
    <X>36.103</X>
    <Y>51.158</Y>
    <Z>2259</Z>
  </point>
  <point index="2345">
    <X>35.922</X>
    <Y>32.261</Y>
    <Z>2252</Z>
  </point>
  <point index="2346">
    <X>98.163</X>
    <Y>30.522</Y>
    <Z>2005</Z>
  </point>
  <point index="2347">
    <X>61.769</X>
    <Y>22.060</Y>
    <Z>2190</Z>
  </point>
  <point index="2348">
    <X>26.578</X>
    <Y>8.365</Y>
    <Z>2162</Z>
  </point>
  <point index="2349">
    <X>112.154</X>
    <Y>70.455</Y>
    <Z>2098</Z>
  </point>
  <point index="2350">
    <X>72.461</X>
    <Y>54.139</Y>
    <Z>2111</Z>
  </point>
  <point index="2351">
    <X>50.522</X>
    <Y>63.941</Y>
    <Z>2251</Z>
  </point>
  <point index="2352">
    <X>75.844</X>
    <Y>51.317</Y>
    <Z>2249</Z>
  </point>
  <point index="2353">
    <X>13.006</X>
    <Y>54.116</Y>
    <Z>2206</Z>
  </point>
  <point index="2354">
    <X>11.095</X>
    <Y>28.956</Y>
    <Z>2284</Z>
  </point>
  <point index="2355">
    <X>60.601</X>
    <Y>63.401</Y>
    <Z>2130</Z>
  </point>
  <point index="2356">
    <X>34.791</X>
    <Y>68.328</Y>
    <Z>2206</Z>
  </point>
  <point index="2357">
    <X>93.614</X>
    <Y>63.826</Y>
    <Z>2181</Z>
  </point>
  <point index="2358">
    <X>24.008</X>
    <Y>61.542</Y>
    <Z>2294</Z>
  </point>
  <point index="2359">
    <X>67.381</X>
    <Y>32.402</Y>
    <Z>2121</Z>
  </point>
  <point index="2360">
    <X>63.179</X>
    <Y>33.302</Y>
    <Z>2263</Z>
  </point>
  <point index="2361">
    <X>112.899</X>
    <Y>61.373</Y>
    <Z>2129</Z>
  </point>
  <point index="2362">
    <X>29.753</X>
    <Y>32.160</Y>
    <Z>2001</Z>
  </point>
  <point index="2363">
    <X>97.085</X>
    <Y>47.331</Y>
    <Z>2040</Z>
  </point>
  <point index="2364">
    <X>60.538</X>
    <Y>47.322</Y>
    <Z>2127</Z>
  </point>
  <point index="2365">
    <X>68.222</X>
    <Y>31.105</Y>
    <Z>2078</Z>
  </point>
  <point index="2366">
    <X>71.205</X>
    <Y>22.291</Y>
    <Z>2060</Z>
  </point>
  <point index="2367">
    <X>57.506</X>
    <Y>47.866</Y>
    <Z>2023</Z>
  </point>
  <point index="2368">
    <X>110.319</X>
    <Y>51.678</Y>
    <Z>2024</Z>
  </point>
  <point index="2369">
    <X>92.954</X>
    <Y>10.945</Y>
    <Z>2208</Z>
  </point>
  <point index="2370">
    <X>104.662</X>
    <Y>35.819</Y>
    <Z>2261</Z>
  </point>
  <point index="2371">
    <X>113.174</X>
    <Y>21.677</Y>
    <Z>2140</Z>
  </point>
  <point index="2372">
    <X>61.412</X>
    <Y>24.008</Y>
    <Z>2172</Z>
  </point>
  <point index="2373">
    <X>95.600</X>
    <Y>37.610</Y>
    <Z>2100</Z>
  </point>
  <point index="2374">
    <X>51.051</X>
    <Y>65.280</Y>
    <Z>2285</Z>
  </point>
  <point index="2375">
    <X>20.443</X>
    <Y>64.671</Y>
    <Z>2122</Z>
  </point>
  <point index="2376">
    <X>52.077</X>
    <Y>65.533</Y>
    <Z>2244</Z>
  </point>
  <point index="2377">
    <X>36.530</X>
    <Y>49.883</Y>
    <Z>2277</Z>
  </point>
  <point index="2378">
    <X>35.071</X>
    <Y>10.772</Y>
    <Z>2217</Z>
  </point>
  <point index="2379">
    <X>104.167</X>
    <Y>25.304</Y>
    <Z>2286</Z>
  </point>
  <point index="2380">
    <X>16.215</X>
    <Y>29.125</Y>
    <Z>2075</Z>
  </point>
  <point index="2381">
    <X>103.027</X>
    <Y>32.478</Y>
    <Z>2255</Z>
  </point>
  <point index="2382">
    <X>18.537</X>
    <Y>77.893</Y>
    <Z>2024</Z>
  </point>
  <point index="2383">
    <X>72.435</X>
    <Y>22.236</Y>
    <Z>2110</Z>
  </point>
  <point index="2384">
    <X>62.341</X>
    <Y>61.102</Y>
    <Z>2220</Z>
  </point>
  <point index="2385">
    <X>59.150</X>
    <Y>46.482</Y>
    <Z>2056</Z>
  </point>
  <point index="2386">
    <X>107.405</X>
    <Y>14.094</Y>
    <Z>2120</Z>
  </point>
  <point index="2387">
    <X>34.707</X>
    <Y>25.639</Y>
    <Z>2202</Z>
  </point>
  <point index="2388">
    <X>59.600</X>
    <Y>76.242</Y>
    <Z>2079</Z>
  </point>
  <point index="2389">
    <X>25.162</X>
    <Y>45.626</Y>
    <Z>2235</Z>
  </point>
  <point index="2390">
    <X>16.602</X>
    <Y>76.478</Y>
    <Z>2060</Z>
  </point>
  <point index="2391">
    <X>103.304</X>
    <Y>6.404</Y>
    <Z>2269</Z>
  </point>
  <point index="2392">
    <X>92.641</X>
    <Y>70.139</Y>
    <Z>2221</Z>
  </point>
  <point index="2393">
    <X>76.823</X>
    <Y>67.525</Y>
    <Z>2288</Z>
  </point>
  <point index="2394">
    <X>70.074</X>
    <Y>64.360</Y>
    <Z>2014</Z>
  </point>
  <point index="2395">
    <X>15.998</X>
    <Y>62.342</Y>
    <Z>2084</Z>
  </point>
  <point index="2396">
    <X>35.736</X>
    <Y>53.976</Y>
    <Z>2244</Z>
  </point>
  <point index="2397">
    <X>29.073</X>
    <Y>55.952</Y>
    <Z>2034</Z>
  </point>
  <point index="2398">
    <X>67.238</X>
    <Y>67.543</Y>
    <Z>2128</Z>
  </point>
  <point index="2399">
    <X>71.477</X>
    <Y>47.829</Y>
    <Z>2071</Z>
  </point>
  <point index="2400">
    <X>58.454</X>
    <Y>60.524</Y>
    <Z>2020</Z>
  </point>
  <point index="2401">
    <X>87.170</X>
    <Y>62.700</Y>
    <Z>2229</Z>
  </point>
  <point index="2402">
    <X>14.347</X>
    <Y>16.055</Y>
    <Z>2151</Z>
  </point>
  <point index="2403">
    <X>89.446</X>
    <Y>23.483</Y>
    <Z>2019</Z>
  </point>
  <point index="2404">
    <X>77.389</X>
    <Y>18.807</Y>
    <Z>2219</Z>
  </point>
  <point index="2405">
    <X>110.139</X>
    <Y>30.727</Y>
    <Z>2017</Z>
  </point>
  <point index="2406">
    <X>78.088</X>
    <Y>65.017</Y>
    <Z>2017</Z>
  </point>
  <point index="2407">
    <X>66.392</X>
    <Y>49.233</Y>
    <Z>2172</Z>
  </point>
  <point index="2408">
    <X>23.892</X>
    <Y>61.693</Y>
    <Z>2300</Z>
  </point>
  <point index="2409">
    <X>55.593</X>
    <Y>33.088</Y>
    <Z>2101</Z>
  </point>
  <point index="2410">
    <X>22.321</X>
    <Y>60.657</Y>
    <Z>2219</Z>
  </point>
  <point index="2411">
    <X>103.292</X>
    <Y>25.190</Y>
    <Z>2269</Z>
  </point>
  <point index="2412">
    <X>57.971</X>
    <Y>77.904</Y>
    <Z>2004</Z>
  </point>
  <point index="2413">
    <X>103.330</X>
    <Y>8.690</Y>
    <Z>2271</Z>
  </point>
  <point index="2414">
    <X>40.631</X>
    <Y>58.688</Y>
    <Z>2229</Z>
  </point>
  <point index="2415">
    <X>69.340</X>
    <Y>23.285</Y>
    <Z>2020</Z>
  </point>
  <point index="2416">
    <X>105.660</X>
    <Y>15.004</Y>
    <Z>2209</Z>
  </point>
  <point index="2417">
    <X>19.426</X>
    <Y>66.349</Y>
    <Z>2070</Z>
  </point>
  <point index="2418">
    <X>88.952</X>
    <Y>63.194</Y>
    <Z>2065</Z>
  </point>
  <point index="2419">
    <X>31.222</X>
    <Y>55.551</Y>
    <Z>2061</Z>
  </point>
  <point index="2420">
    <X>104.138</X>
    <Y>23.586</Y>
    <Z>2288</Z>
  </point>
  <point index="2421">
    <X>71.514</X>
    <Y>16.716</Y>
    <Z>2072</Z>
  </point>
  <point index="2422">
    <X>95.604</X>
    <Y>71.536</Y>
    <Z>2100</Z>
  </point>
  <point index="2423">
    <X>98.811</X>
    <Y>75.509</Y>
    <Z>2038</Z>
  </point>
  <point index="2424">
    <X>60.680</X>
    <Y>50.104</Y>
    <Z>2134</Z>
  </point>
  <point index="2425">
    <X>50.888</X>
    <Y>57.126</Y>
    <Z>2292</Z>
  </point>
  <point index="2426">
    <X>102.352</X>
    <Y>72.018</Y>
    <Z>2220</Z>
  </point>
  <point index="2427">
    <X>108.087</X>
    <Y>30.464</Y>
    <Z>2085</Z>
  </point>
  <point index="2428">
    <X>91.458</X>
    <Y>17.621</Y>
    <Z>2269</Z>
  </point>
  <point index="2429">
    <X>11.800</X>
    <Y>24.853</Y>
    <Z>2255</Z>
  </point>
  <point index="2430">
    <X>65.010</X>
    <Y>15.719</Y>
    <Z>2243</Z>
  </point>
  <point index="2431">
    <X>19.639</X>
    <Y>28.910</Y>
    <Z>2081</Z>
  </point>
  <point index="2432">
    <X>67.919</X>
    <Y>58.917</Y>
    <Z>2093</Z>
  </point>
  <point index="2433">
    <X>49.659</X>
    <Y>55.320</Y>
    <Z>2002</Z>
  </point>
  <point index="2434">
    <X>76.163</X>
    <Y>64.821</Y>
    <Z>2262</Z>
  </point>
  <point index="2435">
    <X>31.235</X>
    <Y>62.887</Y>
    <Z>2061</Z>
  </point>
  <point index="2436">
    <X>56.769</X>
    <Y>24.353</Y>
    <Z>2053</Z>
  </point>
  <point index="2437">
    <X>114.928</X>
    <Y>16.768</Y>
    <Z>2211</Z>
  </point>
  <point index="2438">
    <X>66.303</X>
    <Y>45.240</Y>
    <Z>2176</Z>
  </point>
  <point index="2439">
    <X>78.809</X>
    <Y>60.795</Y>
    <Z>2061</Z>
  </point>
  <point index="2440">
    <X>14.416</X>
    <Y>68.621</Y>
    <Z>2149</Z>
  </point>
  <point index="2441">
    <X>112.289</X>
    <Y>47.641</Y>
    <Z>2104</Z>
  </point>
  <point index="2442">
    <X>114.145</X>
    <Y>58.477</Y>
    <Z>2179</Z>
  </point>
  <point index="2443">
    <X>38.476</X>
    <Y>23.474</Y>
    <Z>2030</Z>
  </point>
  <point index="2444">
    <X>55.670</X>
    <Y>20.158</Y>
    <Z>2098</Z>
  </point>
  <point index="2445">
    <X>60.892</X>
    <Y>39.489</Y>
    <Z>2145</Z>
  </point>
  <point index="2446">
    <X>52.492</X>
    <Y>54.740</Y>
    <Z>2227</Z>
  </point>
  <point index="2447">
    <X>70.686</X>
    <Y>55.768</Y>
    <Z>2039</Z>
  </point>
  <point index="2448">
    <X>67.813</X>
    <Y>76.240</Y>
    <Z>2099</Z>
  </point>
  <point index="2449">
    <X>50.313</X>
    <Y>66.628</Y>
    <Z>2190</Z>
  </point>
  <point index="2450">
    <X>10.847</X>
    <Y>18.494</Y>
    <Z>2294</Z>
  </point>
  <point index="2451">
    <X>29.269</X>
    <Y>76.816</Y>
    <Z>2024</Z>
  </point>
  <point index="2452">
    <X>53.028</X>
    <Y>12.634</Y>
    <Z>2205</Z>
  </point>
  <point index="2453">
    <X>59.389</X>
    <Y>13.822</Y>
    <Z>2068</Z>
  </point>
  <point index="2454">
    <X>28.901</X>
    <Y>15.749</Y>
    <Z>2043</Z>
  </point>
  <point index="2455">
    <X>110.478</X>
    <Y>62.159</Y>
    <Z>2030</Z>
  </point>
  <point index="2456">
    <X>101.015</X>
    <Y>68.970</Y>
    <Z>2152</Z>
  </point>
  <point index="2457">
    <X>66.237</X>
    <Y>72.986</Y>
    <Z>2180</Z>
  </point>
  <point index="2458">
    <X>74.035</X>
    <Y>52.194</Y>
    <Z>2175</Z>
  </point>
  <point index="2459">
    <X>49.851</X>
    <Y>55.657</Y>
    <Z>2057</Z>
  </point>
  <point index="2460">
    <X>29.578</X>
    <Y>74.444</Y>
    <Z>2008</Z>
  </point>
  <point index="2461">
    <X>99.099</X>
    <Y>18.915</Y>
    <Z>2053</Z>
  </point>
  <point index="2462">
    <X>93.836</X>
    <Y>15.636</Y>
    <Z>2172</Z>
  </point>
  <point index="2463">
    <X>104.902</X>
    <Y>73.607</Y>
    <Z>2248</Z>
  </point>
  <point index="2464">
    <X>100.271</X>
    <Y>55.606</Y>
    <Z>2113</Z>
  </point>
  <point index="2465">
    <X>94.663</X>
    <Y>35.996</Y>
    <Z>2138</Z>
  </point>
  <point index="2466">
    <X>49.550</X>
    <Y>70.968</Y>
    <Z>2009</Z>
  </point>
  <point index="2467">
    <X>111.137</X>
    <Y>57.375</Y>
    <Z>2057</Z>
  </point>
  <point index="2468">
    <X>29.684</X>
    <Y>23.824</Y>
    <Z>2003</Z>
  </point>
  <point index="2469">
    <X>49.254</X>
    <Y>55.406</Y>
    <Z>2037</Z>
  </point>
  <point index="2470">
    <X>100.952</X>
    <Y>59.070</Y>
    <Z>2148</Z>
  </point>
  <point index="2471">
    <X>37.559</X>
    <Y>57.293</Y>
    <Z>2170</Z>
  </point>
  <point index="2472">
    <X>100.888</X>
    <Y>31.730</Y>
    <Z>2145</Z>
  </point>
  <point index="2473">
    <X>18.302</X>
    <Y>63.144</Y>
    <Z>2012</Z>
  </point>
  <point index="2474">
    <X>58.864</X>
    <Y>73.437</Y>
    <Z>2041</Z>
  </point>
  <point index="2475">
    <X>38.277</X>
    <Y>62.775</Y>
    <Z>2012</Z>
  </point>
  <point index="2476">
    <X>27.601</X>
    <Y>49.207</Y>
    <Z>2110</Z>
  </point>
  <point index="2477">
    <X>69.704</X>
    <Y>62.949</Y>
    <Z>2001</Z>
  </point>
  <point index="2478">
    <X>112.661</X>
    <Y>37.108</Y>
    <Z>2119</Z>
  </point>
  <point index="2479">
    <X>108.751</X>
    <Y>74.504</Y>
    <Z>2050</Z>
  </point>
  <point index="2480">
    <X>116.916</X>
    <Y>67.162</Y>
    <Z>2292</Z>
  </point>
  <point index="2481">
    <X>108.473</X>
    <Y>8.401</Y>
    <Z>2065</Z>
  </point>
  <point index="2482">
    <X>109.434</X>
    <Y>59.469</Y>
    <Z>2015</Z>
  </point>
  <point index="2483">
    <X>12.729</X>
    <Y>60.375</Y>
    <Z>2217</Z>
  </point>
  <point index="2484">
    <X>115.842</X>
    <Y>20.077</Y>
    <Z>2249</Z>
  </point>
  <point index="2485">
    <X>70.923</X>
    <Y>21.465</Y>
    <Z>2048</Z>
  </point>
  <point index="2486">
    <X>101.817</X>
    <Y>75.674</Y>
    <Z>2193</Z>
  </point>
  <point index="2487">
    <X>27.352</X>
    <Y>16.386</Y>
    <Z>2122</Z>
  </point>
  <point index="2488">
    <X>103.764</X>
    <Y>62.558</Y>
    <Z>2293</Z>
  </point>
  <point index="2489">
    <X>60.204</X>
    <Y>68.307</Y>
    <Z>2110</Z>
  </point>
  <point index="2490">
    <X>16.226</X>
    <Y>32.187</Y>
    <Z>2075</Z>
  </point>
  <point index="2491">
    <X>47.048</X>
    <Y>27.000</Y>
    <Z>2240</Z>
  </point>
  <point index="2492">
    <X>73.358</X>
    <Y>62.346</Y>
    <Z>2147</Z>
  </point>
  <point index="2493">
    <X>29.451</X>
    <Y>25.065</Y>
    <Z>2014</Z>
  </point>
  <point index="2494">
    <X>115.918</X>
    <Y>29.574</Y>
    <Z>2252</Z>
  </point>
  <point index="2495">
    <X>27.474</X>
    <Y>62.374</Y>
    <Z>2116</Z>
  </point>
  <point index="2496">
    <X>61.911</X>
    <Y>7.279</Y>
    <Z>2198</Z>
  </point>
  <point index="2497">
    <X>26.333</X>
    <Y>30.292</Y>
    <Z>2175</Z>
  </point>
  <point index="2498">
    <X>60.089</X>
    <Y>70.198</Y>
    <Z>2104</Z>
  </point>
  <point index="2499">
    <X>57.517</X>
    <Y>28.133</Y>
    <Z>2022</Z>
  </point>
  <point index="2500">
    <X>59.067</X>
    <Y>30.841</Y>
    <Z>2051</Z>
  </point>
  <point index="2501">
    <X>60.535</X>
    <Y>72.205</Y>
    <Z>2127</Z>
  </point>
  <point index="2502">
    <X>34.484</X>
    <Y>55.226</Y>
    <Z>2193</Z>
  </point>
  <point index="2503">
    <X>67.055</X>
    <Y>78.583</Y>
    <Z>2138</Z>
  </point>
  <point index="2504">
    <X>57.433</X>
    <Y>54.312</Y>
    <Z>2026</Z>
  </point>
  <point index="2505">
    <X>106.570</X>
    <Y>36.810</Y>
    <Z>2163</Z>
  </point>
  <point index="2506">
    <X>64.216</X>
    <Y>53.590</Y>
    <Z>2284</Z>
  </point>
  <point index="2507">
    <X>56.587</X>
    <Y>73.945</Y>
    <Z>2060</Z>
  </point>
  <point index="2508">
    <X>101.334</X>
    <Y>7.212</Y>
    <Z>2168</Z>
  </point>
  <point index="2509">
    <X>95.030</X>
    <Y>56.349</Y>
    <Z>2124</Z>
  </point>
  <point index="2510">
    <X>20.901</X>
    <Y>39.164</Y>
    <Z>2146</Z>
  </point>
  <point index="2511">
    <X>66.800</X>
    <Y>52.970</Y>
    <Z>2151</Z>
  </point>
  <point index="2512">
    <X>54.558</X>
    <Y>70.564</Y>
    <Z>2143</Z>
  </point>
  <point index="2513">
    <X>58.871</X>
    <Y>62.931</Y>
    <Z>2041</Z>
  </point>
  <point index="2514">
    <X>78.601</X>
    <Y>55.559</Y>
    <Z>2042</Z>
  </point>
  <point index="2515">
    <X>23.921</X>
    <Y>69.467</Y>
    <Z>2299</Z>
  </point>
  <point index="2516">
    <X>117.238</X>
    <Y>13.552</Y>
    <Z>2262</Z>
  </point>
  <point index="2517">
    <X>103.360</X>
    <Y>25.855</Y>
    <Z>2272</Z>
  </point>
  <point index="2518">
    <X>33.284</X>
    <Y>9.051</Y>
    <Z>2144</Z>
  </point>
  <point index="2519">
    <X>49.318</X>
    <Y>18.906</Y>
    <Z>2031</Z>
  </point>
  <point index="2520">
    <X>57.468</X>
    <Y>76.415</Y>
    <Z>2024</Z>
  </point>
  <point index="2521">
    <X>89.607</X>
    <Y>60.403</Y>
    <Z>2004</Z>
  </point>
  <point index="2522">
    <X>69.178</X>
    <Y>36.304</Y>
    <Z>2029</Z>
  </point>
  <point index="2523">
    <X>11.498</X>
    <Y>23.861</Y>
    <Z>2267</Z>
  </point>
  <point index="2524">
    <X>67.521</X>
    <Y>9.967</Y>
    <Z>2114</Z>
  </point>
  <point index="2525">
    <X>51.206</X>
    <Y>17.934</Y>
    <Z>2279</Z>
  </point>
  <point index="2526">
    <X>96.870</X>
    <Y>18.077</Y>
    <Z>2049</Z>
  </point>
  <point index="2527">
    <X>24.665</X>
    <Y>41.136</Y>
    <Z>2261</Z>
  </point>
  <point index="2528">
    <X>10.041</X>
    <Y>33.211</Y>
    <Z>2112</Z>
  </point>
  <point index="2529">
    <X>59.649</X>
    <Y>33.012</Y>
    <Z>2081</Z>
  </point>
  <point index="2530">
    <X>69.869</X>
    <Y>21.498</Y>
    <Z>2006</Z>
  </point>
  <point index="2531">
    <X>98.107</X>
    <Y>47.774</Y>
    <Z>2002</Z>
  </point>
  <point index="2532">
    <X>90.613</X>
    <Y>31.184</Y>
    <Z>2277</Z>
  </point>
  <point index="2533">
    <X>48.490</X>
    <Y>57.157</Y>
    <Z>2107</Z>
  </point>
  <point index="2534">
    <X>69.046</X>
    <Y>64.503</Y>
    <Z>2035</Z>
  </point>
  <point index="2535">
    <X>107.790</X>
    <Y>36.947</Y>
    <Z>2100</Z>
  </point>
  <point index="2536">
    <X>114.438</X>
    <Y>60.731</Y>
    <Z>2191</Z>
  </point>
  <point index="2537">
    <X>93.878</X>
    <Y>37.082</Y>
    <Z>2170</Z>
  </point>
  <point index="2538">
    <X>98.720</X>
    <Y>61.005</Y>
    <Z>2034</Z>
  </point>
  <point index="2539">
    <X>75.661</X>
    <Y>71.890</Y>
    <Z>2241</Z>
  </point>
  <point index="2540">
    <X>93.056</X>
    <Y>60.099</Y>
    <Z>2204</Z>
  </point>
  <point index="2541">
    <X>114.939</X>
    <Y>60.073</Y>
    <Z>2212</Z>
  </point>
  <point index="2542">
    <X>51.970</X>
    <Y>17.530</Y>
    <Z>2248</Z>
  </point>
  <point index="2543">
    <X>58.225</X>
    <Y>45.519</Y>
    <Z>2008</Z>
  </point>
  <point index="2544">
    <X>110.978</X>
    <Y>31.087</Y>
    <Z>2051</Z>
  </point>
  <point index="2545">
    <X>79.658</X>
    <Y>30.471</Y>
    <Z>2139</Z>
  </point>
  <point index="2546">
    <X>18.828</X>
    <Y>10.861</Y>
    <Z>2039</Z>
  </point>
  <point index="2547">
    <X>16.416</X>
    <Y>67.801</Y>
    <Z>2067</Z>
  </point>
  <point index="2548">
    <X>95.768</X>
    <Y>52.454</Y>
    <Z>2094</Z>
  </point>
  <point index="2549">
    <X>97.702</X>
    <Y>61.405</Y>
    <Z>2015</Z>
  </point>
  <point index="2550">
    <X>114.154</X>
    <Y>68.807</Y>
    <Z>2180</Z>
  </point>
  <point index="2551">
    <X>33.155</X>
    <Y>25.157</Y>
    <Z>2139</Z>
  </point>
  <point index="2552">
    <X>76.208</X>
    <Y>22.932</Y>
    <Z>2263</Z>
  </point>
  <point index="2553">
    <X>65.267</X>
    <Y>16.404</Y>
    <Z>2230</Z>
  </point>
  <point index="2554">
    <X>22.657</X>
    <Y>62.116</Y>
    <Z>2236</Z>
  </point>
  <point index="2555">
    <X>19.587</X>
    <Y>17.134</Y>
    <Z>2078</Z>
  </point>
  <point index="2556">
    <X>103.686</X>
    <Y>12.489</Y>
    <Z>2289</Z>
  </point>
  <point index="2557">
    <X>68.186</X>
    <Y>67.029</Y>
    <Z>2080</Z>
  </point>
  <point index="2558">
    <X>22.208</X>
    <Y>70.709</Y>
    <Z>2213</Z>
  </point>
  <point index="2559">
    <X>75.683</X>
    <Y>70.067</Y>
    <Z>2242</Z>
  </point>
  <point index="2560">
    <X>32.546</X>
    <Y>33.532</Y>
    <Z>2114</Z>
  </point>
  <point index="2561">
    <X>10.633</X>
    <Y>70.000</Y>
    <Z>2283</Z>
  </point>
  <point index="2562">
    <X>77.940</X>
    <Y>27.066</Y>
    <Z>2060</Z>
  </point>
  <point index="2563">
    <X>28.993</X>
    <Y>14.975</Y>
    <Z>2038</Z>
  </point>
  <point index="2564">
    <X>90.944</X>
    <Y>28.080</Y>
    <Z>2290</Z>
  </point>
  <point index="2565">
    <X>18.315</X>
    <Y>70.648</Y>
    <Z>2013</Z>
  </point>
  <point index="2566">
    <X>78.123</X>
    <Y>56.694</Y>
    <Z>2007</Z>
  </point>
  <point index="2567">
    <X>33.658</X>
    <Y>33.489</Y>
    <Z>2160</Z>
  </point>
  <point index="2568">
    <X>110.953</X>
    <Y>16.427</Y>
    <Z>2050</Z>
  </point>
  <point index="2569">
    <X>103.651</X>
    <Y>15.799</Y>
    <Z>2287</Z>
  </point>
  <point index="2570">
    <X>12.885</X>
    <Y>57.902</Y>
    <Z>2211</Z>
  </point>
  <point index="2571">
    <X>32.885</X>
    <Y>19.699</Y>
    <Z>2128</Z>
  </point>
  <point index="2572">
    <X>113.263</X>
    <Y>37.715</Y>
    <Z>2144</Z>
  </point>
  <point index="2573">
    <X>52.858</X>
    <Y>31.042</Y>
    <Z>2212</Z>
  </point>
  <point index="2574">
    <X>118.827</X>
    <Y>61.521</Y>
    <Z>2063</Z>
  </point>
  <point index="2575">
    <X>70.322</X>
    <Y>35.040</Y>
    <Z>2024</Z>
  </point>
  <point index="2576">
    <X>76.498</X>
    <Y>28.815</Y>
    <Z>2275</Z>
  </point>
  <point index="2577">
    <X>22.081</X>
    <Y>40.103</Y>
    <Z>2206</Z>
  </point>
  <point index="2578">
    <X>35.875</X>
    <Y>66.890</Y>
    <Z>2250</Z>
  </point>
  <point index="2579">
    <X>100.172</X>
    <Y>23.145</Y>
    <Z>2108</Z>
  </point>
  <point index="2580">
    <X>103.484</X>
    <Y>65.075</Y>
    <Z>2279</Z>
  </point>
  <point index="2581">
    <X>22.523</X>
    <Y>74.017</Y>
    <Z>2229</Z>
  </point>
  <point index="2582">
    <X>21.531</X>
    <Y>72.843</Y>
    <Z>2178</Z>
  </point>
  <point index="2583">
    <X>98.156</X>
    <Y>9.930</Y>
    <Z>2005</Z>
  </point>
  <point index="2584">
    <X>55.114</X>
    <Y>75.100</Y>
    <Z>2120</Z>
  </point>
  <point index="2585">
    <X>57.083</X>
    <Y>25.259</Y>
    <Z>2040</Z>
  </point>
  <point index="2586">
    <X>97.607</X>
    <Y>70.627</Y>
    <Z>2019</Z>
  </point>
  <point index="2587">
    <X>73.806</X>
    <Y>12.543</Y>
    <Z>2166</Z>
  </point>
  <point index="2588">
    <X>15.659</X>
    <Y>22.291</Y>
    <Z>2098</Z>
  </point>
  <point index="2589">
    <X>103.075</X>
    <Y>67.222</Y>
    <Z>2258</Z>
  </point>
  <point index="2590">
    <X>108.296</X>
    <Y>7.945</Y>
    <Z>2074</Z>
  </point>
  <point index="2591">
    <X>91.143</X>
    <Y>50.663</Y>
    <Z>2282</Z>
  </point>
  <point index="2592">
    <X>60.994</X>
    <Y>66.593</Y>
    <Z>2151</Z>
  </point>
  <point index="2593">
    <X>11.794</X>
    <Y>35.284</Y>
    <Z>2255</Z>
  </point>
  <point index="2594">
    <X>112.020</X>
    <Y>65.046</Y>
    <Z>2093</Z>
  </point>
  <point index="2595">
    <X>75.081</X>
    <Y>30.158</Y>
    <Z>2218</Z>
  </point>
  <point index="2596">
    <X>73.588</X>
    <Y>61.566</Y>
    <Z>2157</Z>
  </point>
  <point index="2597">
    <X>89.374</X>
    <Y>32.581</Y>
    <Z>2026</Z>
  </point>
  <point index="2598">
    <X>24.122</X>
    <Y>51.831</Y>
    <Z>2289</Z>
  </point>
  <point index="2599">
    <X>21.660</X>
    <Y>25.585</Y>
    <Z>2185</Z>
  </point>
  <point index="2600">
    <X>102.471</X>
    <Y>44.639</Y>
    <Z>2226</Z>
  </point>
  <point index="2601">
    <X>34.411</X>
    <Y>63.677</Y>
    <Z>2190</Z>
  </point>
  <point index="2602">
    <X>11.618</X>
    <Y>53.607</Y>
    <Z>2262</Z>
  </point>
  <point index="2603">
    <X>110.350</X>
    <Y>12.227</Y>
    <Z>2025</Z>
  </point>
  <point index="2604">
    <X>32.790</X>
    <Y>47.879</Y>
    <Z>2124</Z>
  </point>
  <point index="2605">
    <X>109.029</X>
    <Y>22.439</Y>
    <Z>2036</Z>
  </point>
  <point index="2606">
    <X>99.392</X>
    <Y>10.135</Y>
    <Z>2068</Z>
  </point>
  <point index="2607">
    <X>115.833</X>
    <Y>67.795</Y>
    <Z>2248</Z>
  </point>
  <point index="2608">
    <X>37.442</X>
    <Y>17.932</Y>
    <Z>2203</Z>
  </point>
  <point index="2609">
    <X>90.327</X>
    <Y>15.709</Y>
    <Z>2195</Z>
  </point>
  <point index="2610">
    <X>108.198</X>
    <Y>77.706</Y>
    <Z>2079</Z>
  </point>
  <point index="2611">
    <X>22.152</X>
    <Y>7.985</Y>
    <Z>2210</Z>
  </point>
  <point index="2612">
    <X>18.054</X>
    <Y>58.003</Y>
    <Z>2001</Z>
  </point>
  <point index="2613">
    <X>95.425</X>
    <Y>26.996</Y>
    <Z>2107</Z>
  </point>
  <point index="2614">
    <X>110.255</X>
    <Y>27.348</Y>
    <Z>2021</Z>
  </point>
  <point index="2615">
    <X>99.223</X>
    <Y>70.978</Y>
    <Z>2059</Z>
  </point>
  <point index="2616">
    <X>27.610</X>
    <Y>24.454</Y>
    <Z>2109</Z>
  </point>
  <point index="2617">
    <X>88.338</X>
    <Y>20.223</Y>
    <Z>2121</Z>
  </point>
  <point index="2618">
    <X>107.884</X>
    <Y>9.801</Y>
    <Z>2095</Z>
  </point>
  <point index="2619">
    <X>63.577</X>
    <Y>77.706</Y>
    <Z>2283</Z>
  </point>
  <point index="2620">
    <X>13.865</X>
    <Y>55.920</Y>
    <Z>2171</Z>
  </point>
  <point index="2621">
    <X>21.577</X>
    <Y>72.381</Y>
    <Z>2181</Z>
  </point>
  <point index="2622">
    <X>30.203</X>
    <Y>77.048</Y>
    <Z>2019</Z>
  </point>
  <point index="2623">
    <X>22.514</X>
    <Y>7.671</Y>
    <Z>2229</Z>
  </point>
  <point index="2624">
    <X>23.611</X>
    <Y>72.170</Y>
    <Z>2285</Z>
  </point>
  <point index="2625">
    <X>118.793</X>
    <Y>28.448</Y>
    <Z>2060</Z>
  </point>
  <point index="2626">
    <X>91.164</X>
    <Y>52.832</Y>
    <Z>2281</Z>
  </point>
  <point index="2627">
    <X>30.917</X>
    <Y>24.615</Y>
    <Z>2048</Z>
  </point>
  <point index="2628">
    <X>110.110</X>
    <Y>73.816</Y>
    <Z>2015</Z>
  </point>
  <point index="2629">
    <X>21.198</X>
    <Y>78.275</Y>
    <Z>2161</Z>
  </point>
  <point index="2630">
    <X>16.430</X>
    <Y>27.085</Y>
    <Z>2067</Z>
  </point>
  <point index="2631">
    <X>114.559</X>
    <Y>18.588</Y>
    <Z>2196</Z>
  </point>
  <point index="2632">
    <X>61.763</X>
    <Y>36.796</Y>
    <Z>2190</Z>
  </point>
  <point index="2633">
    <X>59.541</X>
    <Y>51.425</Y>
    <Z>2076</Z>
  </point>
  <point index="2634">
    <X>61.613</X>
    <Y>23.064</Y>
    <Z>2182</Z>
  </point>
  <point index="2635">
    <X>97.286</X>
    <Y>32.412</Y>
    <Z>2032</Z>
  </point>
  <point index="2636">
    <X>115.065</X>
    <Y>33.336</Y>
    <Z>2217</Z>
  </point>
  <point index="2637">
    <X>99.574</X>
    <Y>52.708</Y>
    <Z>2078</Z>
  </point>
  <point index="2638">
    <X>27.745</X>
    <Y>67.071</Y>
    <Z>2102</Z>
  </point>
  <point index="2639">
    <X>99.494</X>
    <Y>24.013</Y>
    <Z>2073</Z>
  </point>
  <point index="2640">
    <X>60.960</X>
    <Y>34.217</Y>
    <Z>2149</Z>
  </point>
  <point index="2641">
    <X>65.421</X>
    <Y>55.433</Y>
    <Z>2222</Z>
  </point>
  <point index="2642">
    <X>94.684</X>
    <Y>37.640</Y>
    <Z>2138</Z>
  </point>
  <point index="2643">
    <X>72.084</X>
    <Y>17.395</Y>
    <Z>2096</Z>
  </point>
  <point index="2644">
    <X>110.096</X>
    <Y>50.442</Y>
    <Z>2015</Z>
  </point>
  <point index="2645">
    <X>89.367</X>
    <Y>55.030</Y>
    <Z>2026</Z>
  </point>
  <point index="2646">
    <X>105.352</X>
    <Y>30.486</Y>
    <Z>2225</Z>
  </point>
  <point index="2647">
    <X>8.928</X>
    <Y>26.497</Y>
    <Z>2067</Z>
  </point>
  <point index="2648">
    <X>110.716</X>
    <Y>11.015</Y>
    <Z>2040</Z>
  </point>
  <point index="2649">
    <X>31.300</X>
    <Y>8.348</Y>
    <Z>2064</Z>
  </point>
  <point index="2650">
    <X>8.879</X>
    <Y>62.357</Y>
    <Z>2071</Z>
  </point>
  <point index="2651">
    <X>115.929</X>
    <Y>25.148</Y>
    <Z>2252</Z>
  </point>
  <point index="2652">
    <X>78.152</X>
    <Y>23.517</Y>
    <Z>2000</Z>
  </point>
  <point index="2653">
    <X>28.216</X>
    <Y>69.385</Y>
    <Z>2078</Z>
  </point>
  <point index="2654">
    <X>100.322</X>
    <Y>68.055</Y>
    <Z>2116</Z>
  </point>
  <point index="2655">
    <X>53.494</X>
    <Y>15.813</Y>
    <Z>2186</Z>
  </point>
  <point index="2656">
    <X>59.832</X>
    <Y>65.641</Y>
    <Z>2091</Z>
  </point>
  <point index="2657">
    <X>56.388</X>
    <Y>15.876</Y>
    <Z>2068</Z>
  </point>
  <point index="2658">
    <X>71.888</X>
    <Y>73.574</Y>
    <Z>2088</Z>
  </point>
  <point index="2659">
    <X>112.636</X>
    <Y>58.420</Y>
    <Z>2118</Z>
  </point>
  <point index="2660">
    <X>25.585</X>
    <Y>61.213</Y>
    <Z>2213</Z>
  </point>
  <point index="2661">
    <X>17.513</X>
    <Y>72.566</Y>
    <Z>2023</Z>
  </point>
  <point index="2662">
    <X>18.099</X>
    <Y>49.128</Y>
    <Z>2002</Z>
  </point>
  <point index="2663">
    <X>69.783</X>
    <Y>9.847</Y>
    <Z>2002</Z>
  </point>
  <point index="2664">
    <X>102.209</X>
    <Y>19.560</Y>
    <Z>2213</Z>
  </point>
  <point index="2665">
    <X>118.269</X>
    <Y>31.640</Y>
    <Z>2011</Z>
  </point>
  <point index="2666">
    <X>67.528</X>
    <Y>46.773</Y>
    <Z>2113</Z>
  </point>
  <point index="2667">
    <X>67.271</X>
    <Y>23.261</Y>
    <Z>2127</Z>
  </point>
  <point index="2668">
    <X>116.225</X>
    <Y>62.338</Y>
    <Z>2264</Z>
  </point>
  <point index="2669">
    <X>12.043</X>
    <Y>63.800</Y>
    <Z>2245</Z>
  </point>
  <point index="2670">
    <X>29.189</X>
    <Y>8.932</Y>
    <Z>2028</Z>
  </point>
  <point index="2671">
    <X>60.102</X>
    <Y>64.628</Y>
    <Z>2105</Z>
  </point>
  <point index="2672">
    <X>66.586</X>
    <Y>74.382</Y>
    <Z>2162</Z>
  </point>
  <point index="2673">
    <X>13.099</X>
    <Y>22.670</Y>
    <Z>2202</Z>
  </point>
  <point index="2674">
    <X>16.604</X>
    <Y>37.827</Y>
    <Z>2060</Z>
  </point>
  <point index="2675">
    <X>71.996</X>
    <Y>13.238</Y>
    <Z>2092</Z>
  </point>
  <point index="2676">
    <X>101.082</X>
    <Y>62.183</Y>
    <Z>2155</Z>
  </point>
  <point index="2677">
    <X>68.713</X>
    <Y>16.353</Y>
    <Z>2052</Z>
  </point>
  <point index="2678">
    <X>29.681</X>
    <Y>8.698</Y>
    <Z>2003</Z>
  </point>
  <point index="2679">
    <X>20.822</X>
    <Y>44.628</Y>
    <Z>2142</Z>
  </point>
  <point index="2680">
    <X>65.336</X>
    <Y>50.825</Y>
    <Z>2226</Z>
  </point>
  <point index="2681">
    <X>59.159</X>
    <Y>54.031</Y>
    <Z>2056</Z>
  </point>
  <point index="2682">
    <X>113.846</X>
    <Y>74.133</Y>
    <Z>2167</Z>
  </point>
  <point index="2683">
    <X>114.780</X>
    <Y>74.402</Y>
    <Z>2205</Z>
  </point>
  <point index="2684">
    <X>73.946</X>
    <Y>60.757</Y>
    <Z>2171</Z>
  </point>
  <point index="2685">
    <X>35.080</X>
    <Y>54.967</Y>
    <Z>2218</Z>
  </point>
  <point index="2686">
    <X>110.781</X>
    <Y>38.251</Y>
    <Z>2043</Z>
  </point>
  <point index="2687">
    <X>95.868</X>
    <Y>77.098</Y>
    <Z>2089</Z>
  </point>
  <point index="2688">
    <X>108.456</X>
    <Y>47.502</Y>
    <Z>2066</Z>
  </point>
  <point index="2689">
    <X>73.596</X>
    <Y>61.365</Y>
    <Z>2157</Z>
  </point>
  <point index="2690">
    <X>16.546</X>
    <Y>25.128</Y>
    <Z>2062</Z>
  </point>
  <point index="2691">
    <X>108.644</X>
    <Y>15.317</Y>
    <Z>2056</Z>
  </point>
  <point index="2692">
    <X>23.556</X>
    <Y>53.303</Y>
    <Z>2282</Z>
  </point>
  <point index="2693">
    <X>108.981</X>
    <Y>18.210</Y>
    <Z>2039</Z>
  </point>
  <point index="2694">
    <X>103.064</X>
    <Y>67.887</Y>
    <Z>2257</Z>
  </point>
  <point index="2695">
    <X>71.769</X>
    <Y>35.709</Y>
    <Z>2083</Z>
  </point>
  <point index="2696">
    <X>72.264</X>
    <Y>13.134</Y>
    <Z>2103</Z>
  </point>
  <point index="2697">
    <X>114.816</X>
    <Y>57.684</Y>
    <Z>2207</Z>
  </point>
  <point index="2698">
    <X>60.866</X>
    <Y>13.446</Y>
    <Z>2144</Z>
  </point>
  <point index="2699">
    <X>17.956</X>
    <Y>38.836</Y>
    <Z>2005</Z>
  </point>
  <point index="2700">
    <X>95.417</X>
    <Y>66.697</Y>
    <Z>2108</Z>
  </point>
  <point index="2701">
    <X>100.623</X>
    <Y>21.069</Y>
    <Z>2131</Z>
  </point>
  <point index="2702">
    <X>60.989</X>
    <Y>12.172</Y>
    <Z>2150</Z>
  </point>
  <point index="2703">
    <X>38.894</X>
    <Y>26.575</Y>
    <Z>2069</Z>
  </point>
  <point index="2704">
    <X>74.061</X>
    <Y>70.903</Y>
    <Z>2176</Z>
  </point>
  <point index="2705">
    <X>30.022</X>
    <Y>77.438</Y>
    <Z>2012</Z>
  </point>
  <point index="2706">
    <X>67.364</X>
    <Y>61.484</Y>
    <Z>2122</Z>
  </point>
  <point index="2707">
    <X>14.201</X>
    <Y>37.591</Y>
    <Z>2157</Z>
  </point>
  <point index="2708">
    <X>24.966</X>
    <Y>67.681</Y>
    <Z>2245</Z>
  </point>
  <point index="2709">
    <X>22.702</X>
    <Y>45.181</Y>
    <Z>2238</Z>
  </point>
  <point index="2710">
    <X>14.275</X>
    <Y>62.313</Y>
    <Z>2154</Z>
  </point>
  <point index="2711">
    <X>24.918</X>
    <Y>7.989</Y>
    <Z>2248</Z>
  </point>
  <point index="2712">
    <X>68.227</X>
    <Y>50.529</Y>
    <Z>2077</Z>
  </point>
  <point index="2713">
    <X>15.803</X>
    <Y>9.806</Y>
    <Z>2092</Z>
  </point>
  <point index="2714">
    <X>74.555</X>
    <Y>29.587</Y>
    <Z>2196</Z>
  </point>
  <point index="2715">
    <X>102.400</X>
    <Y>25.251</Y>
    <Z>2223</Z>
  </point>
  <point index="2716">
    <X>65.012</X>
    <Y>64.345</Y>
    <Z>2243</Z>
  </point>
  <point index="2717">
    <X>75.569</X>
    <Y>68.743</Y>
    <Z>2237</Z>
  </point>
  <point index="2718">
    <X>70.474</X>
    <Y>72.524</Y>
    <Z>2030</Z>
  </point>
  <point index="2719">
    <X>61.091</X>
    <Y>49.931</Y>
    <Z>2156</Z>
  </point>
  <point index="2720">
    <X>69.814</X>
    <Y>30.365</Y>
    <Z>2003</Z>
  </point>
  <point index="2721">
    <X>99.801</X>
    <Y>30.568</Y>
    <Z>2089</Z>
  </point>
  <point index="2722">
    <X>14.365</X>
    <Y>21.297</Y>
    <Z>2151</Z>
  </point>
  <point index="2723">
    <X>107.121</X>
    <Y>26.693</Y>
    <Z>2134</Z>
  </point>
  <point index="2724">
    <X>57.603</X>
    <Y>37.438</Y>
    <Z>2019</Z>
  </point>
  <point index="2725">
    <X>113.310</X>
    <Y>59.109</Y>
    <Z>2146</Z>
  </point>
  <point index="2726">
    <X>106.998</X>
    <Y>55.864</Y>
    <Z>2141</Z>
  </point>
  <point index="2727">
    <X>56.711</X>
    <Y>29.383</Y>
    <Z>2055</Z>
  </point>
  <point index="2728">
    <X>57.590</X>
    <Y>48.734</Y>
    <Z>2019</Z>
  </point>
  <point index="2729">
    <X>57.451</X>
    <Y>25.762</Y>
    <Z>2025</Z>
  </point>
  <point index="2730">
    <X>72.823</X>
    <Y>47.791</Y>
    <Z>2126</Z>
  </point>
  <point index="2731">
    <X>9.424</X>
    <Y>31.541</Y>
    <Z>2021</Z>
  </point>
  <point index="2732">
    <X>78.100</X>
    <Y>66.778</Y>
    <Z>2014</Z>
  </point>
  <point index="2733">
    <X>57.625</X>
    <Y>54.409</Y>
    <Z>2018</Z>
  </point>
  <point index="2734">
    <X>14.761</X>
    <Y>20.603</Y>
    <Z>2135</Z>
  </point>
  <point index="2735">
    <X>106.164</X>
    <Y>25.112</Y>
    <Z>2184</Z>
  </point>
  <point index="2736">
    <X>25.410</X>
    <Y>31.041</Y>
    <Z>2222</Z>
  </point>
  <point index="2737">
    <X>64.267</X>
    <Y>74.153</Y>
    <Z>2281</Z>
  </point>
  <point index="2738">
    <X>60.867</X>
    <Y>47.203</Y>
    <Z>2144</Z>
  </point>
  <point index="2739">
    <X>36.785</X>
    <Y>13.799</Y>
    <Z>2287</Z>
  </point>
  <point index="2740">
    <X>97.082</X>
    <Y>69.099</Y>
    <Z>2040</Z>
  </point>
  <point index="2741">
    <X>53.025</X>
    <Y>69.517</Y>
    <Z>2205</Z>
  </point>
  <point index="2742">
    <X>96.806</X>
    <Y>22.161</Y>
    <Z>2051</Z>
  </point>
  <point index="2743">
    <X>78.222</X>
    <Y>65.989</Y>
    <Z>2007</Z>
  </point>
  <point index="2744">
    <X>18.558</X>
    <Y>15.929</Y>
    <Z>2025</Z>
  </point>
  <point index="2745">
    <X>21.137</X>
    <Y>7.547</Y>
    <Z>2158</Z>
  </point>
  <point index="2746">
    <X>66.831</X>
    <Y>72.223</Y>
    <Z>2149</Z>
  </point>
  <point index="2747">
    <X>62.138</X>
    <Y>62.380</Y>
    <Z>2209</Z>
  </point>
  <point index="2748">
    <X>15.038</X>
    <Y>65.205</Y>
    <Z>2123</Z>
  </point>
  <point index="2749">
    <X>101.859</X>
    <Y>60.559</Y>
    <Z>2195</Z>
  </point>
  <point index="2750">
    <X>71.600</X>
    <Y>60.026</Y>
    <Z>2076</Z>
  </point>
  <point index="2751">
    <X>92.903</X>
    <Y>62.268</Y>
    <Z>2210</Z>
  </point>
  <point index="2752">
    <X>73.578</X>
    <Y>48.177</Y>
    <Z>2156</Z>
  </point>
  <point index="2753">
    <X>62.323</X>
    <Y>48.633</Y>
    <Z>2219</Z>
  </point>
  <point index="2754">
    <X>109.630</X>
    <Y>30.348</Y>
    <Z>2005</Z>
  </point>
  <point index="2755">
    <X>112.219</X>
    <Y>33.854</Y>
    <Z>2101</Z>
  </point>
  <point index="2756">
    <X>71.036</X>
    <Y>58.949</Y>
    <Z>2053</Z>
  </point>
  <point index="2757">
    <X>103.145</X>
    <Y>24.451</Y>
    <Z>2261</Z>
  </point>
  <point index="2758">
    <X>27.123</X>
    <Y>30.409</Y>
    <Z>2134</Z>
  </point>
  <point index="2759">
    <X>29.216</X>
    <Y>31.606</Y>
    <Z>2027</Z>
  </point>
  <point index="2760">
    <X>100.968</X>
    <Y>27.353</Y>
    <Z>2149</Z>
  </point>
  <point index="2761">
    <X>99.327</X>
    <Y>70.408</Y>
    <Z>2065</Z>
  </point>
  <point index="2762">
    <X>78.612</X>
    <Y>70.487</Y>
    <Z>2043</Z>
  </point>
  <point index="2763">
    <X>9.239</X>
    <Y>23.548</Y>
    <Z>2038</Z>
  </point>
  <point index="2764">
    <X>21.955</X>
    <Y>47.452</Y>
    <Z>2200</Z>
  </point>
  <point index="2765">
    <X>55.786</X>
    <Y>52.766</Y>
    <Z>2093</Z>
  </point>
  <point index="2766">
    <X>61.262</X>
    <Y>57.676</Y>
    <Z>2164</Z>
  </point>
  <point index="2767">
    <X>55.593</X>
    <Y>60.754</Y>
    <Z>2101</Z>
  </point>
  <point index="2768">
    <X>20.456</X>
    <Y>25.200</Y>
    <Z>2123</Z>
  </point>
  <point index="2769">
    <X>21.151</X>
    <Y>49.327</Y>
    <Z>2159</Z>
  </point>
  <point index="2770">
    <X>109.722</X>
    <Y>55.341</Y>
    <Z>2001</Z>
  </point>
  <point index="2771">
    <X>76.336</X>
    <Y>62.223</Y>
    <Z>2269</Z>
  </point>
  <point index="2772">
    <X>100.723</X>
    <Y>34.200</Y>
    <Z>2137</Z>
  </point>
  <point index="2773">
    <X>36.171</X>
    <Y>30.240</Y>
    <Z>2262</Z>
  </point>
  <point index="2774">
    <X>67.560</X>
    <Y>34.233</Y>
    <Z>2112</Z>
  </point>
  <point index="2775">
    <X>73.042</X>
    <Y>31.446</Y>
    <Z>2135</Z>
  </point>
  <point index="2776">
    <X>29.830</X>
    <Y>60.043</Y>
    <Z>2004</Z>
  </point>
  <point index="2777">
    <X>65.824</X>
    <Y>57.278</Y>
    <Z>2201</Z>
  </point>
  <point index="2778">
    <X>17.502</X>
    <Y>53.666</Y>
    <Z>2023</Z>
  </point>
  <point index="2779">
    <X>25.504</X>
    <Y>12.708</Y>
    <Z>2217</Z>
  </point>
  <point index="2780">
    <X>39.394</X>
    <Y>59.176</Y>
    <Z>2115</Z>
  </point>
  <point index="2781">
    <X>106.711</X>
    <Y>7.176</Y>
    <Z>2155</Z>
  </point>
  <point index="2782">
    <X>58.181</X>
    <Y>16.781</Y>
    <Z>2006</Z>
  </point>
  <point index="2783">
    <X>69.399</X>
    <Y>31.936</Y>
    <Z>2017</Z>
  </point>
  <point index="2784">
    <X>111.535</X>
    <Y>18.537</Y>
    <Z>2073</Z>
  </point>
  <point index="2785">
    <X>118.220</X>
    <Y>58.539</Y>
    <Z>2007</Z>
  </point>
  <point index="2786">
    <X>95.127</X>
    <Y>21.874</Y>
    <Z>2120</Z>
  </point>
  <point index="2787">
    <X>61.397</X>
    <Y>8.958</Y>
    <Z>2171</Z>
  </point>
  <point index="2788">
    <X>102.773</X>
    <Y>48.828</Y>
    <Z>2242</Z>
  </point>
  <point index="2789">
    <X>52.901</X>
    <Y>56.744</Y>
    <Z>2210</Z>
  </point>
  <point index="2790">
    <X>23.922</X>
    <Y>26.770</Y>
    <Z>2299</Z>
  </point>
  <point index="2791">
    <X>56.252</X>
    <Y>17.168</Y>
    <Z>2074</Z>
  </point>
  <point index="2792">
    <X>55.951</X>
    <Y>30.865</Y>
    <Z>2086</Z>
  </point>
  <point index="2793">
    <X>114.217</X>
    <Y>54.328</Y>
    <Z>2182</Z>
  </point>
  <point index="2794">
    <X>69.773</X>
    <Y>32.591</Y>
    <Z>2002</Z>
  </point>
  <point index="2795">
    <X>10.250</X>
    <Y>32.203</Y>
    <Z>2172</Z>
  </point>
  <point index="2796">
    <X>9.163</X>
    <Y>32.879</Y>
    <Z>2045</Z>
  </point>
  <point index="2797">
    <X>68.108</X>
    <Y>47.584</Y>
    <Z>2084</Z>
  </point>
  <point index="2798">
    <X>58.740</X>
    <Y>11.567</Y>
    <Z>2035</Z>
  </point>
  <point index="2799">
    <X>65.120</X>
    <Y>61.146</Y>
    <Z>2237</Z>
  </point>
  <point index="2800">
    <X>116.441</X>
    <Y>63.263</Y>
    <Z>2273</Z>
  </point>
  <point index="2801">
    <X>23.873</X>
    <Y>71.875</Y>
    <Z>2299</Z>
  </point>
  <point index="2802">
    <X>112.241</X>
    <Y>64.008</Y>
    <Z>2102</Z>
  </point>
  <point index="2803">
    <X>22.097</X>
    <Y>50.659</Y>
    <Z>2207</Z>
  </point>
  <point index="2804">
    <X>22.322</X>
    <Y>12.811</Y>
    <Z>2219</Z>
  </point>
  <point index="2805">
    <X>16.458</X>
    <Y>29.011</Y>
    <Z>2065</Z>
  </point>
  <point index="2806">
    <X>49.157</X>
    <Y>19.430</Y>
    <Z>2046</Z>
  </point>
  <point index="2807">
    <X>24.833</X>
    <Y>57.986</Y>
    <Z>2252</Z>
  </point>
  <point index="2808">
    <X>50.233</X>
    <Y>70.818</Y>
    <Z>2167</Z>
  </point>
  <point index="2809">
    <X>22.313</X>
    <Y>20.257</Y>
    <Z>2218</Z>
  </point>
  <point index="2810">
    <X>16.291</X>
    <Y>61.733</Y>
    <Z>2072</Z>
  </point>
  <point index="2811">
    <X>78.894</X>
    <Y>55.879</Y>
    <Z>2069</Z>
  </point>
  <point index="2812">
    <X>59.396</X>
    <Y>14.352</Y>
    <Z>2068</Z>
  </point>
  <point index="2813">
    <X>71.440</X>
    <Y>56.095</Y>
    <Z>2069</Z>
  </point>
  <point index="2814">
    <X>98.681</X>
    <Y>66.861</Y>
    <Z>2032</Z>
  </point>
  <point index="2815">
    <X>21.798</X>
    <Y>20.911</Y>
    <Z>2192</Z>
  </point>
  <point index="2816">
    <X>105.333</X>
    <Y>76.767</Y>
    <Z>2226</Z>
  </point>
  <point index="2817">
    <X>95.600</X>
    <Y>31.856</Y>
    <Z>2100</Z>
  </point>
  <point index="2818">
    <X>116.996</X>
    <Y>59.488</Y>
    <Z>2295</Z>
  </point>
  <point index="2819">
    <X>108.329</X>
    <Y>14.222</Y>
    <Z>2072</Z>
  </point>
  <point index="2820">
    <X>76.192</X>
    <Y>60.908</Y>
    <Z>2263</Z>
  </point>
  <point index="2821">
    <X>102.232</X>
    <Y>33.816</Y>
    <Z>2214</Z>
  </point>
  <point index="2822">
    <X>102.378</X>
    <Y>50.156</Y>
    <Z>2222</Z>
  </point>
  <point index="2823">
    <X>65.783</X>
    <Y>77.163</Y>
    <Z>2203</Z>
  </point>
  <point index="2824">
    <X>70.964</X>
    <Y>16.050</Y>
    <Z>2050</Z>
  </point>
  <point index="2825">
    <X>33.753</X>
    <Y>60.969</Y>
    <Z>2164</Z>
  </point>
  <point index="2826">
    <X>9.067</X>
    <Y>67.010</Y>
    <Z>2054</Z>
  </point>
  <point index="2827">
    <X>22.637</X>
    <Y>57.514</Y>
    <Z>2235</Z>
  </point>
  <point index="2828">
    <X>93.065</X>
    <Y>49.397</Y>
    <Z>2204</Z>
  </point>
  <point index="2829">
    <X>111.957</X>
    <Y>25.791</Y>
    <Z>2091</Z>
  </point>
  <point index="2830">
    <X>94.910</X>
    <Y>47.779</Y>
    <Z>2128</Z>
  </point>
  <point index="2831">
    <X>75.230</X>
    <Y>59.093</Y>
    <Z>2224</Z>
  </point>
  <point index="2832">
    <X>17.367</X>
    <Y>45.548</Y>
    <Z>2029</Z>
  </point>
  <point index="2833">
    <X>52.066</X>
    <Y>30.762</Y>
    <Z>2244</Z>
  </point>
  <point index="2834">
    <X>60.493</X>
    <Y>21.468</Y>
    <Z>2125</Z>
  </point>
  <point index="2835">
    <X>20.267</X>
    <Y>52.551</Y>
    <Z>2113</Z>
  </point>
  <point index="2836">
    <X>68.618</X>
    <Y>59.590</Y>
    <Z>2057</Z>
  </point>
  <point index="2837">
    <X>21.523</X>
    <Y>73.092</Y>
    <Z>2178</Z>
  </point>
  <point index="2838">
    <X>12.220</X>
    <Y>25.678</Y>
    <Z>2238</Z>
  </point>
  <point index="2839">
    <X>19.159</X>
    <Y>10.485</Y>
    <Z>2056</Z>
  </point>
  <point index="2840">
    <X>56.373</X>
    <Y>21.126</Y>
    <Z>2069</Z>
  </point>
  <point index="2841">
    <X>79.530</X>
    <Y>30.066</Y>
    <Z>2128</Z>
  </point>
  <point index="2842">
    <X>28.252</X>
    <Y>77.442</Y>
    <Z>2076</Z>
  </point>
  <point index="2843">
    <X>29.394</X>
    <Y>51.264</Y>
    <Z>2017</Z>
  </point>
  <point index="2844">
    <X>28.596</X>
    <Y>28.120</Y>
    <Z>2058</Z>
  </point>
  <point index="2845">
    <X>38.053</X>
    <Y>29.909</Y>
    <Z>2027</Z>
  </point>
  <point index="2846">
    <X>19.392</X>
    <Y>10.180</Y>
    <Z>2068</Z>
  </point>
  <point index="2847">
    <X>58.921</X>
    <Y>29.917</Y>
    <Z>2044</Z>
  </point>
  <point index="2848">
    <X>14.531</X>
    <Y>35.435</Y>
    <Z>2144</Z>
  </point>
  <point index="2849">
    <X>53.207</X>
    <Y>63.432</Y>
    <Z>2198</Z>
  </point>
  <point index="2850">
    <X>65.833</X>
    <Y>33.463</Y>
    <Z>2201</Z>
  </point>
  <point index="2851">
    <X>94.701</X>
    <Y>74.553</Y>
    <Z>2137</Z>
  </point>
  <point index="2852">
    <X>113.972</X>
    <Y>67.777</Y>
    <Z>2172</Z>
  </point>
  <point index="2853">
    <X>63.377</X>
    <Y>66.430</Y>
    <Z>2273</Z>
  </point>
  <point index="2854">
    <X>105.658</X>
    <Y>11.878</Y>
    <Z>2210</Z>
  </point>
  <point index="2855">
    <X>31.216</X>
    <Y>72.366</Y>
    <Z>2060</Z>
  </point>
  <point index="2856">
    <X>64.191</X>
    <Y>33.810</Y>
    <Z>2285</Z>
  </point>
  <point index="2857">
    <X>18.675</X>
    <Y>48.284</Y>
    <Z>2031</Z>
  </point>
  <point index="2858">
    <X>115.329</X>
    <Y>34.850</Y>
    <Z>2228</Z>
  </point>
  <point index="2859">
    <X>16.196</X>
    <Y>61.518</Y>
    <Z>2076</Z>
  </point>
  <point index="2860">
    <X>22.870</X>
    <Y>73.509</Y>
    <Z>2247</Z>
  </point>
  <point index="2861">
    <X>35.172</X>
    <Y>32.348</Y>
    <Z>2221</Z>
  </point>
  <point index="2862">
    <X>70.598</X>
    <Y>74.070</Y>
    <Z>2035</Z>
  </point>
  <point index="2863">
    <X>31.699</X>
    <Y>12.533</Y>
    <Z>2080</Z>
  </point>
  <point index="2864">
    <X>95.966</X>
    <Y>62.178</Y>
    <Z>2085</Z>
  </point>
  <point index="2865">
    <X>106.377</X>
    <Y>64.380</Y>
    <Z>2173</Z>
  </point>
  <point index="2866">
    <X>37.567</X>
    <Y>23.950</Y>
    <Z>2167</Z>
  </point>
  <point index="2867">
    <X>8.949</X>
    <Y>16.149</Y>
    <Z>2065</Z>
  </point>
  <point index="2868">
    <X>48.355</X>
    <Y>20.868</Y>
    <Z>2120</Z>
  </point>
  <point index="2869">
    <X>38.735</X>
    <Y>25.479</Y>
    <Z>2054</Z>
  </point>
  <point index="2870">
    <X>15.164</X>
    <Y>31.609</Y>
    <Z>2118</Z>
  </point>
  <point index="2871">
    <X>10.510</X>
    <Y>58.446</Y>
    <Z>2247</Z>
  </point>
  <point index="2872">
    <X>35.721</X>
    <Y>59.161</Y>
    <Z>2244</Z>
  </point>
  <point index="2873">
    <X>112.248</X>
    <Y>36.869</Y>
    <Z>2102</Z>
  </point>
  <point index="2874">
    <X>49.018</X>
    <Y>52.855</Y>
    <Z>2059</Z>
  </point>
  <point index="2875">
    <X>28.452</X>
    <Y>65.716</Y>
    <Z>2066</Z>
  </point>
  <point index="2876">
    <X>64.311</X>
    <Y>56.437</Y>
    <Z>2279</Z>
  </point>
  <point index="2877">
    <X>114.551</X>
    <Y>10.386</Y>
    <Z>2196</Z>
  </point>
  <point index="2878">
    <X>32.505</X>
    <Y>59.258</Y>
    <Z>2113</Z>
  </point>
  <point index="2879">
    <X>109.692</X>
    <Y>53.394</Y>
    <Z>2002</Z>
  </point>
  <point index="2880">
    <X>106.044</X>
    <Y>32.768</Y>
    <Z>2190</Z>
  </point>
  <point index="2881">
    <X>63.490</X>
    <Y>76.865</Y>
    <Z>2279</Z>
  </point>
  <point index="2882">
    <X>28.198</X>
    <Y>53.688</Y>
    <Z>2079</Z>
  </point>
  <point index="2883">
    <X>100.370</X>
    <Y>77.715</Y>
    <Z>2118</Z>
  </point>
  <point index="2884">
    <X>100.380</X>
    <Y>59.207</Y>
    <Z>2119</Z>
  </point>
  <point index="2885">
    <X>110.301</X>
    <Y>23.107</Y>
    <Z>2023</Z>
  </point>
  <point index="2886">
    <X>67.714</X>
    <Y>31.355</Y>
    <Z>2104</Z>
  </point>
  <point index="2887">
    <X>71.002</X>
    <Y>32.405</Y>
    <Z>2052</Z>
  </point>
  <point index="2888">
    <X>102.111</X>
    <Y>28.224</Y>
    <Z>2208</Z>
  </point>
  <point index="2889">
    <X>92.852</X>
    <Y>56.690</Y>
    <Z>2212</Z>
  </point>
  <point index="2890">
    <X>115.926</X>
    <Y>58.782</Y>
    <Z>2252</Z>
  </point>
  <point index="2891">
    <X>32.613</X>
    <Y>58.959</Y>
    <Z>2117</Z>
  </point>
  <point index="2892">
    <X>115.903</X>
    <Y>12.580</Y>
    <Z>2251</Z>
  </point>
  <point index="2893">
    <X>56.413</X>
    <Y>11.699</Y>
    <Z>2067</Z>
  </point>
  <point index="2894">
    <X>93.034</X>
    <Y>64.205</Y>
    <Z>2205</Z>
  </point>
  <point index="2895">
    <X>29.255</X>
    <Y>38.204</Y>
    <Z>2025</Z>
  </point>
  <point index="2896">
    <X>98.647</X>
    <Y>24.186</Y>
    <Z>2030</Z>
  </point>
  <point index="2897">
    <X>53.163</X>
    <Y>53.370</Y>
    <Z>2200</Z>
  </point>
  <point index="2898">
    <X>17.907</X>
    <Y>61.704</Y>
    <Z>2007</Z>
  </point>
  <point index="2899">
    <X>62.385</X>
    <Y>63.769</Y>
    <Z>2222</Z>
  </point>
  <point index="2900">
    <X>59.783</X>
    <Y>53.605</Y>
    <Z>2088</Z>
  </point>
  <point index="2901">
    <X>60.200</X>
    <Y>59.463</Y>
    <Z>2110</Z>
  </point>
  <point index="2902">
    <X>119.508</X>
    <Y>16.231</Y>
    <Z>2126</Z>
  </point>
  <point index="2903">
    <X>88.139</X>
    <Y>23.488</Y>
    <Z>2140</Z>
  </point>
  <point index="2904">
    <X>68.377</X>
    <Y>17.249</Y>
    <Z>2070</Z>
  </point>
  <point index="2905">
    <X>37.981</X>
    <Y>16.052</Y>
    <Z>2048</Z>
  </point>
  <point index="2906">
    <X>47.630</X>
    <Y>64.296</Y>
    <Z>2187</Z>
  </point>
  <point index="2907">
    <X>49.352</X>
    <Y>52.226</Y>
    <Z>2028</Z>
  </point>
  <point index="2908">
    <X>14.715</X>
    <Y>58.371</Y>
    <Z>2136</Z>
  </point>
  <point index="2909">
    <X>19.056</X>
    <Y>48.059</Y>
    <Z>2051</Z>
  </point>
  <point index="2910">
    <X>60.485</X>
    <Y>71.925</Y>
    <Z>2124</Z>
  </point>
  <point index="2911">
    <X>17.892</X>
    <Y>7.590</Y>
    <Z>2007</Z>
  </point>
  <point index="2912">
    <X>29.958</X>
    <Y>65.585</Y>
    <Z>2009</Z>
  </point>
  <point index="2913">
    <X>79.150</X>
    <Y>61.660</Y>
    <Z>2093</Z>
  </point>
  <point index="2914">
    <X>103.050</X>
    <Y>31.961</Y>
    <Z>2256</Z>
  </point>
  <point index="2915">
    <X>56.568</X>
    <Y>49.800</Y>
    <Z>2061</Z>
  </point>
  <point index="2916">
    <X>112.870</X>
    <Y>70.109</Y>
    <Z>2128</Z>
  </point>
  <point index="2917">
    <X>14.000</X>
    <Y>73.703</Y>
    <Z>2165</Z>
  </point>
  <point index="2918">
    <X>17.584</X>
    <Y>70.090</Y>
    <Z>2020</Z>
  </point>
  <point index="2919">
    <X>53.446</X>
    <Y>30.534</Y>
    <Z>2188</Z>
  </point>
  <point index="2920">
    <X>30.394</X>
    <Y>8.336</Y>
    <Z>2027</Z>
  </point>
  <point index="2921">
    <X>54.615</X>
    <Y>11.457</Y>
    <Z>2140</Z>
  </point>
  <point index="2922">
    <X>18.562</X>
    <Y>17.874</Y>
    <Z>2025</Z>
  </point>
  <point index="2923">
    <X>18.828</X>
    <Y>30.846</Y>
    <Z>2039</Z>
  </point>
  <point index="2924">
    <X>54.205</X>
    <Y>69.454</Y>
    <Z>2157</Z>
  </point>
  <point index="2925">
    <X>67.989</X>
    <Y>72.578</Y>
    <Z>2090</Z>
  </point>
  <point index="2926">
    <X>106.959</X>
    <Y>60.407</Y>
    <Z>2143</Z>
  </point>
  <point index="2927">
    <X>17.284</X>
    <Y>60.241</Y>
    <Z>2032</Z>
  </point>
  <point index="2928">
    <X>58.834</X>
    <Y>8.548</Y>
    <Z>2039</Z>
  </point>
  <point index="2929">
    <X>60.408</X>
    <Y>55.777</Y>
    <Z>2120</Z>
  </point>
  <point index="2930">
    <X>60.792</X>
    <Y>73.479</Y>
    <Z>2140</Z>
  </point>
  <point index="2931">
    <X>96.814</X>
    <Y>46.913</Y>
    <Z>2051</Z>
  </point>
  <point index="2932">
    <X>71.914</X>
    <Y>12.174</Y>
    <Z>2089</Z>
  </point>
  <point index="2933">
    <X>78.480</X>
    <Y>16.390</Y>
    <Z>2031</Z>
  </point>
  <point index="2934">
    <X>32.084</X>
    <Y>46.727</Y>
    <Z>2096</Z>
  </point>
  <point index="2935">
    <X>14.228</X>
    <Y>27.564</Y>
    <Z>2156</Z>
  </point>
  <point index="2936">
    <X>66.743</X>
    <Y>8.444</Y>
    <Z>2154</Z>
  </point>
  <point index="2937">
    <X>54.999</X>
    <Y>49.185</Y>
    <Z>2125</Z>
  </point>
  <point index="2938">
    <X>24.303</X>
    <Y>51.687</Y>
    <Z>2279</Z>
  </point>
  <point index="2939">
    <X>107.987</X>
    <Y>17.150</Y>
    <Z>2090</Z>
  </point>
  <point index="2940">
    <X>19.623</X>
    <Y>65.337</Y>
    <Z>2080</Z>
  </point>
  <point index="2941">
    <X>29.059</X>
    <Y>20.121</Y>
    <Z>2035</Z>
  </point>
  <point index="2942">
    <X>16.521</X>
    <Y>51.560</Y>
    <Z>2063</Z>
  </point>
  <point index="2943">
    <X>91.228</X>
    <Y>59.701</Y>
    <Z>2278</Z>
  </point>
  <point index="2944">
    <X>22.359</X>
    <Y>22.130</Y>
    <Z>2221</Z>
  </point>
  <point index="2945">
    <X>72.478</X>
    <Y>58.305</Y>
    <Z>2112</Z>
  </point>
  <point index="2946">
    <X>31.637</X>
    <Y>28.160</Y>
    <Z>2077</Z>
  </point>
  <point index="2947">
    <X>12.020</X>
    <Y>13.510</Y>
    <Z>2246</Z>
  </point>
  <point index="2948">
    <X>29.285</X>
    <Y>72.038</Y>
    <Z>2023</Z>
  </point>
  <point index="2949">
    <X>21.713</X>
    <Y>52.931</Y>
    <Z>2188</Z>
  </point>
  <point index="2950">
    <X>117.895</X>
    <Y>69.705</Y>
    <Z>2073</Z>
  </point>
  <point index="2951">
    <X>39.891</X>
    <Y>24.737</Y>
    <Z>2161</Z>
  </point>
  <point index="2952">
    <X>16.166</X>
    <Y>60.648</Y>
    <Z>2077</Z>
  </point>
  <point index="2953">
    <X>36.248</X>
    <Y>16.215</Y>
    <Z>2265</Z>
  </point>
  <point index="2954">
    <X>37.012</X>
    <Y>66.074</Y>
    <Z>2296</Z>
  </point>
  <point index="2955">
    <X>106.234</X>
    <Y>52.262</Y>
    <Z>2180</Z>
  </point>
  <point index="2956">
    <X>111.769</X>
    <Y>13.474</Y>
    <Z>2083</Z>
  </point>
  <point index="2957">
    <X>93.916</X>
    <Y>72.278</Y>
    <Z>2169</Z>
  </point>
  <point index="2958">
    <X>106.285</X>
    <Y>25.332</Y>
    <Z>2177</Z>
  </point>
  <point index="2959">
    <X>106.681</X>
    <Y>61.740</Y>
    <Z>2157</Z>
  </point>
  <point index="2960">
    <X>21.039</X>
    <Y>67.677</Y>
    <Z>2153</Z>
  </point>
  <point index="2961">
    <X>24.033</X>
    <Y>72.445</Y>
    <Z>2293</Z>
  </point>
  <point index="2962">
    <X>6.465</X>
    <Y>61.607</Y>
    <Z>2294</Z>
  </point>
  <point index="2963">
    <X>27.369</X>
    <Y>61.947</Y>
    <Z>2122</Z>
  </point>
  <point index="2964">
    <X>120.220</X>
    <Y>26.774</Y>
    <Z>2191</Z>
  </point>
  <point index="2965">
    <X>22.167</X>
    <Y>69.265</Y>
    <Z>2211</Z>
  </point>
  <point index="2966">
    <X>72.618</X>
    <Y>34.533</Y>
    <Z>2117</Z>
  </point>
  <point index="2967">
    <X>118.601</X>
    <Y>66.232</Y>
    <Z>2042</Z>
  </point>
  <point index="2968">
    <X>14.037</X>
    <Y>55.209</Y>
    <Z>2164</Z>
  </point>
  <point index="2969">
    <X>105.174</X>
    <Y>34.935</Y>
    <Z>2234</Z>
  </point>
  <point index="2970">
    <X>74.134</X>
    <Y>74.180</Y>
    <Z>2179</Z>
  </point>
  <point index="2971">
    <X>30.103</X>
    <Y>77.641</Y>
    <Z>2015</Z>
  </point>
  <point index="2972">
    <X>80.266</X>
    <Y>65.735</Y>
    <Z>2195</Z>
  </point>
  <point index="2973">
    <X>81.226</X>
    <Y>59.950</Y>
    <Z>2284</Z>
  </point>
  <point index="2974">
    <X>20.689</X>
    <Y>65.461</Y>
    <Z>2135</Z>
  </point>
  <point index="2975">
    <X>19.474</X>
    <Y>22.161</Y>
    <Z>2072</Z>
  </point>
  <point index="2976">
    <X>102.196</X>
    <Y>34.652</Y>
    <Z>2212</Z>
  </point>
  <point index="2977">
    <X>91.100</X>
    <Y>13.225</Y>
    <Z>2283</Z>
  </point>
  <point index="2978">
    <X>11.062</X>
    <Y>33.053</Y>
    <Z>2285</Z>
  </point>
  <point index="2979">
    <X>75.943</X>
    <Y>15.594</Y>
    <Z>2253</Z>
  </point>
  <point index="2980">
    <X>102.471</X>
    <Y>30.218</Y>
    <Z>2226</Z>
  </point>
  <point index="2981">
    <X>107.926</X>
    <Y>37.160</Y>
    <Z>2093</Z>
  </point>
  <point index="2982">
    <X>79.668</X>
    <Y>65.800</Y>
    <Z>2140</Z>
  </point>
  <point index="2983">
    <X>64.425</X>
    <Y>34.695</Y>
    <Z>2273</Z>
  </point>
  <point index="2984">
    <X>10.602</X>
    <Y>72.401</Y>
    <Z>2274</Z>
  </point>
  <point index="2985">
    <X>29.496</X>
    <Y>12.437</Y>
    <Z>2012</Z>
  </point>
  <point index="2986">
    <X>30.608</X>
    <Y>55.812</Y>
    <Z>2036</Z>
  </point>
  <point index="2987">
    <X>33.192</X>
    <Y>31.659</Y>
    <Z>2141</Z>
  </point>
  <point index="2988">
    <X>40.381</X>
    <Y>20.530</Y>
    <Z>2206</Z>
  </point>
  <point index="2989">
    <X>32.735</X>
    <Y>12.878</Y>
    <Z>2122</Z>
  </point>
  <point index="2990">
    <X>30.063</X>
    <Y>50.223</Y>
    <Z>2013</Z>
  </point>
  <point index="2991">
    <X>68.083</X>
    <Y>53.773</Y>
    <Z>2085</Z>
  </point>
  <point index="2992">
    <X>29.644</X>
    <Y>61.172</Y>
    <Z>2005</Z>
  </point>
  <point index="2993">
    <X>54.730</X>
    <Y>57.920</Y>
    <Z>2136</Z>
  </point>
  <point index="2994">
    <X>111.366</X>
    <Y>39.043</Y>
    <Z>2066</Z>
  </point>
  <point index="2995">
    <X>59.534</X>
    <Y>49.477</Y>
    <Z>2075</Z>
  </point>
  <point index="2996">
    <X>64.057</X>
    <Y>31.700</Y>
    <Z>2292</Z>
  </point>
  <point index="2997">
    <X>120.246</X>
    <Y>67.741</Y>
    <Z>2194</Z>
  </point>
  <point index="2998">
    <X>65.829</X>
    <Y>47.030</Y>
    <Z>2201</Z>
  </point>
  <point index="2999">
    <X>55.109</X>
    <Y>63.320</Y>
    <Z>2120</Z>
  </point>
  <point index="3000">
    <X>91.737</X>
    <Y>60.204</Y>
    <Z>2258</Z>
  </point>
  <point index="3001">
    <X>22.809</X>
    <Y>19.123</Y>
    <Z>2244</Z>
  </point>
  <point index="3002">
    <X>87.323</X>
    <Y>61.452</Y>
    <Z>2215</Z>
  </point>
  <point index="3003">
    <X>37.161</X>
    <Y>15.237</Y>
    <Z>2284</Z>
  </point>
  <point index="3004">
    <X>13.488</X>
    <Y>17.598</Y>
    <Z>2186</Z>
  </point>
  <point index="3005">
    <X>100.243</X>
    <Y>10.114</Y>
    <Z>2112</Z>
  </point>
  <point index="3006">
    <X>39.884</X>
    <Y>65.931</Y>
    <Z>2160</Z>
  </point>
  <point index="3007">
    <X>74.364</X>
    <Y>12.094</Y>
    <Z>2188</Z>
  </point>
  <point index="3008">
    <X>80.069</X>
    <Y>64.623</Y>
    <Z>2177</Z>
  </point>
  <point index="3009">
    <X>52.784</X>
    <Y>16.160</Y>
    <Z>2215</Z>
  </point>
  <point index="3010">
    <X>80.220</X>
    <Y>56.303</Y>
    <Z>2191</Z>
  </point>
  <point index="3011">
    <X>65.738</X>
    <Y>21.146</Y>
    <Z>2205</Z>
  </point>
  <point index="3012">
    <X>55.158</X>
    <Y>49.196</Y>
    <Z>2118</Z>
  </point>
  <point index="3013">
    <X>61.099</X>
    <Y>11.690</Y>
    <Z>2156</Z>
  </point>
  <point index="3014">
    <X>8.328</X>
    <Y>28.790</Y>
    <Z>2122</Z>
  </point>
  <point index="3015">
    <X>49.527</X>
    <Y>25.526</Y>
    <Z>2012</Z>
  </point>
  <point index="3016">
    <X>18.743</X>
    <Y>61.932</Y>
    <Z>2035</Z>
  </point>
  <point index="3017">
    <X>34.898</X>
    <Y>31.151</Y>
    <Z>2210</Z>
  </point>
  <point index="3018">
    <X>119.634</X>
    <Y>65.976</Y>
    <Z>2137</Z>
  </point>
  <point index="3019">
    <X>74.717</X>
    <Y>33.663</Y>
    <Z>2203</Z>
  </point>
  <point index="3020">
    <X>66.784</X>
    <Y>74.012</Y>
    <Z>2152</Z>
  </point>
  <point index="3021">
    <X>94.456</X>
    <Y>21.416</Y>
    <Z>2147</Z>
  </point>
  <point index="3022">
    <X>89.200</X>
    <Y>66.644</Y>
    <Z>2042</Z>
  </point>
  <point index="3023">
    <X>15.473</X>
    <Y>63.872</Y>
    <Z>2106</Z>
  </point>
  <point index="3024">
    <X>79.451</X>
    <Y>19.085</Y>
    <Z>2120</Z>
  </point>
  <point index="3025">
    <X>17.041</X>
    <Y>69.998</Y>
    <Z>2042</Z>
  </point>
  <point index="3026">
    <X>22.467</X>
    <Y>18.162</Y>
    <Z>2226</Z>
  </point>
  <point index="3027">
    <X>59.861</X>
    <Y>28.858</Y>
    <Z>2092</Z>
  </point>
  <point index="3028">
    <X>110.802</X>
    <Y>70.326</Y>
    <Z>2043</Z>
  </point>
  <point index="3029">
    <X>49.846</X>
    <Y>24.978</Y>
    <Z>2056</Z>
  </point>
  <point index="3030">
    <X>53.109</X>
    <Y>18.359</Y>
    <Z>2202</Z>
  </point>
  <point index="3031">
    <X>60.340</X>
    <Y>22.301</Y>
    <Z>2117</Z>
  </point>
  <point index="3032">
    <X>53.215</X>
    <Y>13.990</Y>
    <Z>2197</Z>
  </point>
  <point index="3033">
    <X>110.729</X>
    <Y>29.139</Y>
    <Z>2041</Z>
  </point>
  <point index="3034">
    <X>25.817</X>
    <Y>15.419</Y>
    <Z>2201</Z>
  </point>
  <point index="3035">
    <X>13.605</X>
    <Y>53.689</Y>
    <Z>2182</Z>
  </point>
  <point index="3036">
    <X>7.658</X>
    <Y>28.674</Y>
    <Z>2184</Z>
  </point>
  <point index="3037">
    <X>101.261</X>
    <Y>26.661</Y>
    <Z>2164</Z>
  </point>
  <point index="3038">
    <X>58.257</X>
    <Y>19.404</Y>
    <Z>2010</Z>
  </point>
  <point index="3039">
    <X>93.684</X>
    <Y>53.143</Y>
    <Z>2178</Z>
  </point>
  <point index="3040">
    <X>25.881</X>
    <Y>38.606</Y>
    <Z>2198</Z>
  </point>
  <point index="3041">
    <X>65.007</X>
    <Y>75.100</Y>
    <Z>2243</Z>
  </point>
  <point index="3042">
    <X>60.738</X>
    <Y>51.017</Y>
    <Z>2137</Z>
  </point>
  <point index="3043">
    <X>22.830</X>
    <Y>52.517</Y>
    <Z>2245</Z>
  </point>
  <point index="3044">
    <X>68.694</X>
    <Y>76.272</Y>
    <Z>2053</Z>
  </point>
  <point index="3045">
    <X>10.859</X>
    <Y>32.698</Y>
    <Z>2293</Z>
  </point>
  <point index="3046">
    <X>110.860</X>
    <Y>34.630</Y>
    <Z>2046</Z>
  </point>
  <point index="3047">
    <X>71.288</X>
    <Y>34.843</Y>
    <Z>2063</Z>
  </point>
  <point index="3048">
    <X>66.483</X>
    <Y>57.147</Y>
    <Z>2167</Z>
  </point>
  <point index="3049">
    <X>110.930</X>
    <Y>14.437</Y>
    <Z>2049</Z>
  </point>
  <point index="3050">
    <X>25.788</X>
    <Y>36.050</Y>
    <Z>2203</Z>
  </point>
  <point index="3051">
    <X>33.925</X>
    <Y>74.420</Y>
    <Z>2171</Z>
  </point>
  <point index="3052">
    <X>23.823</X>
    <Y>35.236</Y>
    <Z>2296</Z>
  </point>
  <point index="3053">
    <X>41.003</X>
    <Y>63.118</Y>
    <Z>2263</Z>
  </point>
  <point index="3054">
    <X>22.554</X>
    <Y>6.983</Y>
    <Z>2231</Z>
  </point>
  <point index="3055">
    <X>31.607</X>
    <Y>14.561</Y>
    <Z>2076</Z>
  </point>
  <point index="3056">
    <X>17.930</X>
    <Y>68.007</Y>
    <Z>2006</Z>
  </point>
  <point index="3057">
    <X>22.518</X>
    <Y>62.232</Y>
    <Z>2229</Z>
  </point>
  <point index="3058">
    <X>67.084</X>
    <Y>53.093</Y>
    <Z>2136</Z>
  </point>
  <point index="3059">
    <X>65.403</X>
    <Y>10.562</Y>
    <Z>2223</Z>
  </point>
  <point index="3060">
    <X>69.745</X>
    <Y>66.591</Y>
    <Z>2001</Z>
  </point>
  <point index="3061">
    <X>29.353</X>
    <Y>36.727</Y>
    <Z>2020</Z>
  </point>
  <point index="3062">
    <X>69.515</X>
    <Y>37.451</Y>
    <Z>2011</Z>
  </point>
  <point index="3063">
    <X>75.286</X>
    <Y>21.577</Y>
    <Z>2226</Z>
  </point>
  <point index="3064">
    <X>12.568</X>
    <Y>35.770</Y>
    <Z>2224</Z>
  </point>
  <point index="3065">
    <X>54.326</X>
    <Y>10.973</Y>
    <Z>2152</Z>
  </point>
  <point index="3066">
    <X>31.078</X>
    <Y>46.770</Y>
    <Z>2055</Z>
  </point>
  <point index="3067">
    <X>67.231</X>
    <Y>14.313</Y>
    <Z>2129</Z>
  </point>
  <point index="3068">
    <X>65.051</X>
    <Y>20.945</Y>
    <Z>2241</Z>
  </point>
  <point index="3069">
    <X>58.701</X>
    <Y>21.817</Y>
    <Z>2033</Z>
  </point>
  <point index="3070">
    <X>10.237</X>
    <Y>63.743</Y>
    <Z>2169</Z>
  </point>
  <point index="3071">
    <X>33.838</X>
    <Y>29.724</Y>
    <Z>2167</Z>
  </point>
  <point index="3072">
    <X>54.563</X>
    <Y>13.277</Y>
    <Z>2143</Z>
  </point>
  <point index="3073">
    <X>32.749</X>
    <Y>57.545</Y>
    <Z>2123</Z>
  </point>
  <point index="3074">
    <X>109.074</X>
    <Y>38.491</Y>
    <Z>2034</Z>
  </point>
  <point index="3075">
    <X>90.859</X>
    <Y>19.493</Y>
    <Z>2293</Z>
  </point>
  <point index="3076">
    <X>102.712</X>
    <Y>26.054</Y>
    <Z>2239</Z>
  </point>
  <point index="3077">
    <X>48.113</X>
    <Y>26.169</Y>
    <Z>2142</Z>
  </point>
  <point index="3078">
    <X>28.366</X>
    <Y>60.635</Y>
    <Z>2070</Z>
  </point>
  <point index="3079">
    <X>76.837</X>
    <Y>53.841</Y>
    <Z>2289</Z>
  </point>
  <point index="3080">
    <X>92.590</X>
    <Y>66.785</Y>
    <Z>2223</Z>
  </point>
  <point index="3081">
    <X>50.307</X>
    <Y>68.726</Y>
    <Z>2189</Z>
  </point>
  <point index="3082">
    <X>106.420</X>
    <Y>21.793</Y>
    <Z>2170</Z>
  </point>
  <point index="3083">
    <X>26.772</X>
    <Y>46.704</Y>
    <Z>2152</Z>
  </point>
  <point index="3084">
    <X>100.755</X>
    <Y>15.569</Y>
    <Z>2138</Z>
  </point>
  <point index="3085">
    <X>78.052</X>
    <Y>57.104</Y>
    <Z>2027</Z>
  </point>
  <point index="3086">
    <X>63.352</X>
    <Y>21.671</Y>
    <Z>2272</Z>
  </point>
  <point index="3087">
    <X>111.538</X>
    <Y>64.770</Y>
    <Z>2073</Z>
  </point>
  <point index="3088">
    <X>36.260</X>
    <Y>17.329</Y>
    <Z>2266</Z>
  </point>
  <point index="3089">
    <X>28.547</X>
    <Y>15.463</Y>
    <Z>2061</Z>
  </point>
  <point index="3090">
    <X>95.031</X>
    <Y>66.875</Y>
    <Z>2124</Z>
  </point>
  <point index="3091">
    <X>61.246</X>
    <Y>10.366</Y>
    <Z>2164</Z>
  </point>
  <point index="3092">
    <X>26.421</X>
    <Y>9.328</Y>
    <Z>2170</Z>
  </point>
  <point index="3093">
    <X>61.322</X>
    <Y>7.128</Y>
    <Z>2167</Z>
  </point>
  <point index="3094">
    <X>111.039</X>
    <Y>23.116</Y>
    <Z>2053</Z>
  </point>
  <point index="3095">
    <X>95.102</X>
    <Y>72.844</Y>
    <Z>2121</Z>
  </point>
  <point index="3096">
    <X>71.129</X>
    <Y>49.802</Y>
    <Z>2057</Z>
  </point>
  <point index="3097">
    <X>24.332</X>
    <Y>12.310</Y>
    <Z>2278</Z>
  </point>
  <point index="3098">
    <X>48.385</X>
    <Y>23.430</Y>
    <Z>2117</Z>
  </point>
  <point index="3099">
    <X>68.347</X>
    <Y>15.505</Y>
    <Z>2071</Z>
  </point>
  <point index="3100">
    <X>65.449</X>
    <Y>32.056</Y>
    <Z>2220</Z>
  </point>
  <point index="3101">
    <X>14.643</X>
    <Y>55.870</Y>
    <Z>2139</Z>
  </point>
  <point index="3102">
    <X>98.313</X>
    <Y>16.319</Y>
    <Z>2013</Z>
  </point>
  <point index="3103">
    <X>70.233</X>
    <Y>26.385</Y>
    <Z>2020</Z>
  </point>
  <point index="3104">
    <X>52.186</X>
    <Y>67.491</Y>
    <Z>2239</Z>
  </point>
  <point index="3105">
    <X>89.088</X>
    <Y>19.576</Y>
    <Z>2052</Z>
  </point>
  <point index="3106">
    <X>63.917</X>
    <Y>18.004</Y>
    <Z>2299</Z>
  </point>
  <point index="3107">
    <X>90.898</X>
    <Y>12.676</Y>
    <Z>2292</Z>
  </point>
  <point index="3108">
    <X>46.596</X>
    <Y>22.378</Y>
    <Z>2282</Z>
  </point>
  <point index="3109">
    <X>14.166</X>
    <Y>65.830</Y>
    <Z>2159</Z>
  </point>
  <point index="3110">
    <X>18.105</X>
    <Y>40.006</Y>
    <Z>2002</Z>
  </point>
  <point index="3111">
    <X>11.958</X>
    <Y>28.090</Y>
    <Z>2249</Z>
  </point>
  <point index="3112">
    <X>63.893</X>
    <Y>14.826</Y>
    <Z>2300</Z>
  </point>
  <point index="3113">
    <X>24.317</X>
    <Y>40.502</Y>
    <Z>2279</Z>
  </point>
  <point index="3114">
    <X>96.369</X>
    <Y>38.014</Y>
    <Z>2069</Z>
  </point>
  <point index="3115">
    <X>101.353</X>
    <Y>73.566</Y>
    <Z>2169</Z>
  </point>
  <point index="3116">
    <X>26.405</X>
    <Y>35.322</Y>
    <Z>2171</Z>
  </point>
  <point index="3117">
    <X>22.255</X>
    <Y>11.512</Y>
    <Z>2215</Z>
  </point>
  <point index="3118">
    <X>52.832</X>
    <Y>29.320</Y>
    <Z>2213</Z>
  </point>
  <point index="3119">
    <X>28.258</X>
    <Y>61.857</Y>
    <Z>2076</Z>
  </point>
  <point index="3120">
    <X>14.680</X>
    <Y>28.151</Y>
    <Z>2138</Z>
  </point>
  <point index="3121">
    <X>53.045</X>
    <Y>50.085</Y>
    <Z>2204</Z>
  </point>
  <point index="3122">
    <X>24.346</X>
    <Y>51.595</Y>
    <Z>2277</Z>
  </point>
  <point index="3123">
    <X>105.653</X>
    <Y>22.686</Y>
    <Z>2210</Z>
  </point>
  <point index="3124">
    <X>109.290</X>
    <Y>67.927</Y>
    <Z>2023</Z>
  </point>
  <point index="3125">
    <X>91.346</X>
    <Y>22.920</Y>
    <Z>2273</Z>
  </point>
  <point index="3126">
    <X>31.532</X>
    <Y>56.716</Y>
    <Z>2073</Z>
  </point>
  <point index="3127">
    <X>62.659</X>
    <Y>39.747</Y>
    <Z>2236</Z>
  </point>
  <point index="3128">
    <X>53.806</X>
    <Y>37.805</Y>
    <Z>2173</Z>
  </point>
  <point index="3129">
    <X>15.727</X>
    <Y>16.302</Y>
    <Z>2095</Z>
  </point>
  <point index="3130">
    <X>103.379</X>
    <Y>10.003</Y>
    <Z>2273</Z>
  </point>
  <point index="3131">
    <X>36.543</X>
    <Y>29.425</Y>
    <Z>2277</Z>
  </point>
  <point index="3132">
    <X>112.685</X>
    <Y>70.448</Y>
    <Z>2120</Z>
  </point>
  <point index="3133">
    <X>25.089</X>
    <Y>33.384</Y>
    <Z>2239</Z>
  </point>
  <point index="3134">
    <X>26.003</X>
    <Y>14.014</Y>
    <Z>2192</Z>
  </point>
  <point index="3135">
    <X>66.888</X>
    <Y>66.433</Y>
    <Z>2146</Z>
  </point>
  <point index="3136">
    <X>17.208</X>
    <Y>46.109</Y>
    <Z>2035</Z>
  </point>
  <point index="3137">
    <X>110.200</X>
    <Y>61.507</Y>
    <Z>2019</Z>
  </point>
  <point index="3138">
    <X>89.728</X>
    <Y>30.453</Y>
    <Z>2022</Z>
  </point>
  <point index="3139">
    <X>66.783</X>
    <Y>48.380</Y>
    <Z>2152</Z>
  </point>
  <point index="3140">
    <X>114.186</X>
    <Y>66.030</Y>
    <Z>2181</Z>
  </point>
  <point index="3141">
    <X>40.162</X>
    <Y>25.165</Y>
    <Z>2186</Z>
  </point>
  <point index="3142">
    <X>105.242</X>
    <Y>71.524</Y>
    <Z>2231</Z>
  </point>
  <point index="3143">
    <X>115.686</X>
    <Y>72.280</Y>
    <Z>2242</Z>
  </point>
  <point index="3144">
    <X>29.006</X>
    <Y>74.149</Y>
    <Z>2037</Z>
  </point>
  <point index="3145">
    <X>35.715</X>
    <Y>27.544</Y>
    <Z>2243</Z>
  </point>
  <point index="3146">
    <X>17.696</X>
    <Y>28.234</Y>
    <Z>2015</Z>
  </point>
  <point index="3147">
    <X>73.825</X>
    <Y>34.093</Y>
    <Z>2166</Z>
  </point>
  <point index="3148">
    <X>98.961</X>
    <Y>28.005</Y>
    <Z>2046</Z>
  </point>
  <point index="3149">
    <X>57.617</X>
    <Y>58.781</Y>
    <Z>2018</Z>
  </point>
  <point index="3150">
    <X>61.959</X>
    <Y>68.306</Y>
    <Z>2200</Z>
  </point>
  <point index="3151">
    <X>18.748</X>
    <Y>25.623</Y>
    <Z>2035</Z>
  </point>
  <point index="3152">
    <X>99.285</X>
    <Y>9.053</Y>
    <Z>2063</Z>
  </point>
  <point index="3153">
    <X>109.348</X>
    <Y>36.190</Y>
    <Z>2020</Z>
  </point>
  <point index="3154">
    <X>73.721</X>
    <Y>72.519</Y>
    <Z>2162</Z>
  </point>
  <point index="3155">
    <X>80.198</X>
    <Y>55.730</Y>
    <Z>2189</Z>
  </point>
  <point index="3156">
    <X>94.301</X>
    <Y>33.051</Y>
    <Z>2153</Z>
  </point>
  <point index="3157">
    <X>61.902</X>
    <Y>29.281</Y>
    <Z>2197</Z>
  </point>
  <point index="3158">
    <X>105.979</X>
    <Y>8.877</Y>
    <Z>2193</Z>
  </point>
  <point index="3159">
    <X>60.252</X>
    <Y>17.676</Y>
    <Z>2112</Z>
  </point>
  <point index="3160">
    <X>64.474</X>
    <Y>62.217</Y>
    <Z>2270</Z>
  </point>
  <point index="3161">
    <X>71.587</X>
    <Y>8.437</Y>
    <Z>2075</Z>
  </point>
  <point index="3162">
    <X>103.990</X>
    <Y>51.758</Y>
    <Z>2295</Z>
  </point>
  <point index="3163">
    <X>19.256</X>
    <Y>76.271</Y>
    <Z>2061</Z>
  </point>
  <point index="3164">
    <X>113.804</X>
    <Y>62.648</Y>
    <Z>2166</Z>
  </point>
  <point index="3165">
    <X>108.728</X>
    <Y>57.643</Y>
    <Z>2052</Z>
  </point>
  <point index="3166">
    <X>98.707</X>
    <Y>29.155</Y>
    <Z>2033</Z>
  </point>
  <point index="3167">
    <X>37.113</X>
    <Y>56.574</Y>
    <Z>2298</Z>
  </point>
  <point index="3168">
    <X>105.331</X>
    <Y>77.324</Y>
    <Z>2226</Z>
  </point>
  <point index="3169">
    <X>35.689</X>
    <Y>13.870</Y>
    <Z>2242</Z>
  </point>
  <point index="3170">
    <X>32.208</X>
    <Y>72.994</Y>
    <Z>2101</Z>
  </point>
  <point index="3171">
    <X>28.817</X>
    <Y>35.166</Y>
    <Z>2047</Z>
  </point>
  <point index="3172">
    <X>116.068</X>
    <Y>67.641</Y>
    <Z>2258</Z>
  </point>
  <point index="3173">
    <X>112.117</X>
    <Y>62.807</Y>
    <Z>2097</Z>
  </point>
  <point index="3174">
    <X>75.128</X>
    <Y>16.163</Y>
    <Z>2220</Z>
  </point>
  <point index="3175">
    <X>57.192</X>
    <Y>48.295</Y>
    <Z>2036</Z>
  </point>
  <point index="3176">
    <X>53.846</X>
    <Y>73.455</Y>
    <Z>2172</Z>
  </point>
  <point index="3177">
    <X>89.233</X>
    <Y>67.601</Y>
    <Z>2039</Z>
  </point>
  <point index="3178">
    <X>90.930</X>
    <Y>65.632</Y>
    <Z>2290</Z>
  </point>
  <point index="3179">
    <X>18.172</X>
    <Y>55.604</Y>
    <Z>2005</Z>
  </point>
  <point index="3180">
    <X>92.318</X>
    <Y>31.197</Y>
    <Z>2234</Z>
  </point>
  <point index="3181">
    <X>99.193</X>
    <Y>59.378</Y>
    <Z>2058</Z>
  </point>
  <point index="3182">
    <X>99.014</X>
    <Y>21.643</Y>
    <Z>2049</Z>
  </point>
  <point index="3183">
    <X>30.181</X>
    <Y>22.036</Y>
    <Z>2018</Z>
  </point>
  <point index="3184">
    <X>115.141</X>
    <Y>70.097</Y>
    <Z>2220</Z>
  </point>
  <point index="3185">
    <X>118.775</X>
    <Y>23.265</Y>
    <Z>2058</Z>
  </point>
  <point index="3186">
    <X>66.931</X>
    <Y>49.898</Y>
    <Z>2144</Z>
  </point>
  <point index="3187">
    <X>92.817</X>
    <Y>25.233</Y>
    <Z>2214</Z>
  </point>
  <point index="3188">
    <X>103.869</X>
    <Y>61.522</Y>
    <Z>2298</Z>
  </point>
  <point index="3189">
    <X>27.648</X>
    <Y>22.628</Y>
    <Z>2107</Z>
  </point>
  <point index="3190">
    <X>30.298</X>
    <Y>20.474</Y>
    <Z>2023</Z>
  </point>
  <point index="3191">
    <X>22.054</X>
    <Y>60.733</Y>
    <Z>2205</Z>
  </point>
  <point index="3192">
    <X>11.153</X>
    <Y>65.252</Y>
    <Z>2281</Z>
  </point>
  <point index="3193">
    <X>17.379</X>
    <Y>56.272</Y>
    <Z>2028</Z>
  </point>
  <point index="3194">
    <X>101.913</X>
    <Y>48.291</Y>
    <Z>2198</Z>
  </point>
  <point index="3195">
    <X>12.532</X>
    <Y>52.425</Y>
    <Z>2225</Z>
  </point>
  <point index="3196">
    <X>22.256</X>
    <Y>79.090</Y>
    <Z>2215</Z>
  </point>
  <point index="3197">
    <X>52.688</X>
    <Y>71.649</Y>
    <Z>2219</Z>
  </point>
  <point index="3198">
    <X>116.464</X>
    <Y>34.931</Y>
    <Z>2274</Z>
  </point>
  <point index="3199">
    <X>94.507</X>
    <Y>51.593</Y>
    <Z>2145</Z>
  </point>
  <point index="3200">
    <X>36.528</X>
    <Y>29.862</Y>
    <Z>2276</Z>
  </point>
  <point index="3201">
    <X>48.955</X>
    <Y>20.046</Y>
    <Z>2064</Z>
  </point>
  <point index="3202">
    <X>103.382</X>
    <Y>51.724</Y>
    <Z>2273</Z>
  </point>
  <point index="3203">
    <X>14.119</X>
    <Y>52.207</Y>
    <Z>2161</Z>
  </point>
  <point index="3204">
    <X>32.163</X>
    <Y>27.743</Y>
    <Z>2099</Z>
  </point>
  <point index="3205">
    <X>64.843</X>
    <Y>53.909</Y>
    <Z>2251</Z>
  </point>
  <point index="3206">
    <X>13.383</X>
    <Y>14.762</Y>
    <Z>2191</Z>
  </point>
  <point index="3207">
    <X>66.821</X>
    <Y>22.817</Y>
    <Z>2150</Z>
  </point>
  <point index="3208">
    <X>25.680</X>
    <Y>63.119</Y>
    <Z>2208</Z>
  </point>
  <point index="3209">
    <X>49.367</X>
    <Y>69.821</Y>
    <Z>2026</Z>
  </point>
  <point index="3210">
    <X>99.595</X>
    <Y>6.766</Y>
    <Z>2079</Z>
  </point>
  <point index="3211">
    <X>66.981</X>
    <Y>12.614</Y>
    <Z>2142</Z>
  </point>
  <point index="3212">
    <X>66.522</X>
    <Y>16.692</Y>
    <Z>2165</Z>
  </point>
  <point index="3213">
    <X>86.768</X>
    <Y>20.420</Y>
    <Z>2266</Z>
  </point>
  <point index="3214">
    <X>13.933</X>
    <Y>50.648</Y>
    <Z>2168</Z>
  </point>
  <point index="3215">
    <X>100.576</X>
    <Y>75.880</Y>
    <Z>2129</Z>
  </point>
  <point index="3216">
    <X>105.434</X>
    <Y>26.815</Y>
    <Z>2221</Z>
  </point>
  <point index="3217">
    <X>21.194</X>
    <Y>11.293</Y>
    <Z>2161</Z>
  </point>
  <point index="3218">
    <X>36.272</X>
    <Y>19.950</Y>
    <Z>2266</Z>
  </point>
  <point index="3219">
    <X>105.581</X>
    <Y>26.699</Y>
    <Z>2214</Z>
  </point>
  <point index="3220">
    <X>65.958</X>
    <Y>21.905</Y>
    <Z>2194</Z>
  </point>
  <point index="3221">
    <X>68.233</X>
    <Y>34.095</Y>
    <Z>2077</Z>
  </point>
  <point index="3222">
    <X>14.204</X>
    <Y>74.397</Y>
    <Z>2157</Z>
  </point>
  <point index="3223">
    <X>92.649</X>
    <Y>68.304</Y>
    <Z>2220</Z>
  </point>
  <point index="3224">
    <X>100.862</X>
    <Y>44.512</Y>
    <Z>2144</Z>
  </point>
  <point index="3225">
    <X>18.490</X>
    <Y>56.615</Y>
    <Z>2022</Z>
  </point>
  <point index="3226">
    <X>31.852</X>
    <Y>30.449</Y>
    <Z>2086</Z>
  </point>
  <point index="3227">
    <X>100.044</X>
    <Y>77.319</Y>
    <Z>2102</Z>
  </point>
  <point index="3228">
    <X>27.150</X>
    <Y>71.461</Y>
    <Z>2133</Z>
  </point>
  <point index="3229">
    <X>54.756</X>
    <Y>10.703</Y>
    <Z>2135</Z>
  </point>
  <point index="3230">
    <X>59.258</X>
    <Y>70.838</Y>
    <Z>2061</Z>
  </point>
  <point index="3231">
    <X>95.854</X>
    <Y>22.784</Y>
    <Z>2090</Z>
  </point>
  <point index="3232">
    <X>120.006</X>
    <Y>20.689</Y>
    <Z>2171</Z>
  </point>
  <point index="3233">
    <X>103.358</X>
    <Y>8.180</Y>
    <Z>2272</Z>
  </point>
  <point index="3234">
    <X>103.119</X>
    <Y>51.685</Y>
    <Z>2260</Z>
  </point>
  <point index="3235">
    <X>56.311</X>
    <Y>22.797</Y>
    <Z>2071</Z>
  </point>
  <point index="3236">
    <X>30.028</X>
    <Y>8.516</Y>
    <Z>2012</Z>
  </point>
  <point index="3237">
    <X>58.593</X>
    <Y>49.322</Y>
    <Z>2027</Z>
  </point>
  <point index="3238">
    <X>118.858</X>
    <Y>67.862</Y>
    <Z>2066</Z>
  </point>
  <point index="3239">
    <X>37.871</X>
    <Y>52.028</Y>
    <Z>2080</Z>
  </point>
  <point index="3240">
    <X>39.657</X>
    <Y>18.063</Y>
    <Z>2139</Z>
  </point>
  <point index="3241">
    <X>35.842</X>
    <Y>35.894</Y>
    <Z>2249</Z>
  </point>
  <point index="3242">
    <X>69.255</X>
    <Y>48.304</Y>
    <Z>2025</Z>
  </point>
  <point index="3243">
    <X>69.092</X>
    <Y>29.780</Y>
    <Z>2033</Z>
  </point>
  <point index="3244">
    <X>27.559</X>
    <Y>27.227</Y>
    <Z>2112</Z>
  </point>
  <point index="3245">
    <X>69.823</X>
    <Y>62.524</Y>
    <Z>2004</Z>
  </point>
  <point index="3246">
    <X>57.004</X>
    <Y>8.794</Y>
    <Z>2043</Z>
  </point>
  <point index="3247">
    <X>109.883</X>
    <Y>64.554</Y>
    <Z>2006</Z>
  </point>
  <point index="3248">
    <X>36.597</X>
    <Y>27.898</Y>
    <Z>2279</Z>
  </point>
  <point index="3249">
    <X>72.768</X>
    <Y>12.573</Y>
    <Z>2123</Z>
  </point>
  <point index="3250">
    <X>34.286</X>
    <Y>49.694</Y>
    <Z>2185</Z>
  </point>
  <point index="3251">
    <X>95.403</X>
    <Y>27.138</Y>
    <Z>2108</Z>
  </point>
  <point index="3252">
    <X>65.394</X>
    <Y>6.985</Y>
    <Z>2223</Z>
  </point>
  <point index="3253">
    <X>78.615</X>
    <Y>18.649</Y>
    <Z>2043</Z>
  </point>
  <point index="3254">
    <X>21.974</X>
    <Y>38.421</Y>
    <Z>2201</Z>
  </point>
  <point index="3255">
    <X>100.658</X>
    <Y>10.184</Y>
    <Z>2133</Z>
  </point>
  <point index="3256">
    <X>66.949</X>
    <Y>27.909</Y>
    <Z>2143</Z>
  </point>
  <point index="3257">
    <X>33.837</X>
    <Y>31.435</Y>
    <Z>2167</Z>
  </point>
  <point index="3258">
    <X>31.449</X>
    <Y>11.916</Y>
    <Z>2070</Z>
  </point>
  <point index="3259">
    <X>26.805</X>
    <Y>70.842</Y>
    <Z>2151</Z>
  </point>
  <point index="3260">
    <X>66.155</X>
    <Y>59.928</Y>
    <Z>2184</Z>
  </point>
  <point index="3261">
    <X>98.605</X>
    <Y>8.840</Y>
    <Z>2028</Z>
  </point>
  <point index="3262">
    <X>24.907</X>
    <Y>68.916</Y>
    <Z>2248</Z>
  </point>
  <point index="3263">
    <X>113.727</X>
    <Y>52.611</Y>
    <Z>2163</Z>
  </point>
  <point index="3264">
    <X>69.423</X>
    <Y>24.210</Y>
    <Z>2016</Z>
  </point>
  <point index="3265">
    <X>89.791</X>
    <Y>15.432</Y>
    <Z>2040</Z>
  </point>
  <point index="3266">
    <X>22.186</X>
    <Y>55.586</Y>
    <Z>2212</Z>
  </point>
  <point index="3267">
    <X>48.440</X>
    <Y>54.513</Y>
    <Z>2112</Z>
  </point>
  <point index="3268">
    <X>93.694</X>
    <Y>68.686</Y>
    <Z>2178</Z>
  </point>
  <point index="3269">
    <X>66.766</X>
    <Y>30.524</Y>
    <Z>2153</Z>
  </point>
  <point index="3270">
    <X>95.216</X>
    <Y>34.837</Y>
    <Z>2116</Z>
  </point>
  <point index="3271">
    <X>48.894</X>
    <Y>21.143</Y>
    <Z>2070</Z>
  </point>
  <point index="3272">
    <X>109.687</X>
    <Y>48.782</Y>
    <Z>2002</Z>
  </point>
  <point index="3273">
    <X>53.030</X>
    <Y>30.269</Y>
    <Z>2205</Z>
  </point>
  <point index="3274">
    <X>79.585</X>
    <Y>65.378</Y>
    <Z>2133</Z>
  </point>
  <point index="3275">
    <X>96.809</X>
    <Y>8.916</Y>
    <Z>2051</Z>
  </point>
  <point index="3276">
    <X>49.356</X>
    <Y>70.327</Y>
    <Z>2027</Z>
  </point>
  <point index="3277">
    <X>106.568</X>
    <Y>27.124</Y>
    <Z>2163</Z>
  </point>
  <point index="3278">
    <X>105.486</X>
    <Y>28.469</Y>
    <Z>2218</Z>
  </point>
  <point index="3279">
    <X>35.870</X>
    <Y>16.620</Y>
    <Z>2250</Z>
  </point>
  <point index="3280">
    <X>16.577</X>
    <Y>67.520</Y>
    <Z>2061</Z>
  </point>
  <point index="3281">
    <X>88.692</X>
    <Y>67.037</Y>
    <Z>2089</Z>
  </point>
  <point index="3282">
    <X>36.104</X>
    <Y>64.080</Y>
    <Z>2259</Z>
  </point>
  <point index="3283">
    <X>28.412</X>
    <Y>37.307</Y>
    <Z>2068</Z>
  </point>
  <point index="3284">
    <X>60.834</X>
    <Y>36.673</Y>
    <Z>2142</Z>
  </point>
  <point index="3285">
    <X>55.698</X>
    <Y>19.524</Y>
    <Z>2096</Z>
  </point>
  <point index="3286">
    <X>32.481</X>
    <Y>28.070</Y>
    <Z>2112</Z>
  </point>
  <point index="3287">
    <X>111.375</X>
    <Y>23.588</Y>
    <Z>2067</Z>
  </point>
  <point index="3288">
    <X>69.974</X>
    <Y>60.722</Y>
    <Z>2010</Z>
  </point>
  <point index="3289">
    <X>28.717</X>
    <Y>58.518</Y>
    <Z>2052</Z>
  </point>
  <point index="3290">
    <X>46.559</X>
    <Y>62.145</Y>
    <Z>2285</Z>
  </point>
  <point index="3291">
    <X>60.708</X>
    <Y>62.842</Y>
    <Z>2136</Z>
  </point>
  <point index="3292">
    <X>101.724</X>
    <Y>78.748</Y>
    <Z>2188</Z>
  </point>
  <point index="3293">
    <X>26.764</X>
    <Y>20.645</Y>
    <Z>2153</Z>
  </point>
  <point index="3294">
    <X>117.582</X>
    <Y>72.578</Y>
    <Z>2163</Z>
  </point>
  <point index="3295">
    <X>73.297</X>
    <Y>22.035</Y>
    <Z>2145</Z>
  </point>
  <point index="3296">
    <X>97.142</X>
    <Y>22.356</Y>
    <Z>2038</Z>
  </point>
  <point index="3297">
    <X>105.810</X>
    <Y>25.298</Y>
    <Z>2202</Z>
  </point>
  <point index="3298">
    <X>31.457</X>
    <Y>19.610</Y>
    <Z>2070</Z>
  </point>
  <point index="3299">
    <X>14.148</X>
    <Y>56.846</Y>
    <Z>2159</Z>
  </point>
  <point index="3300">
    <X>112.180</X>
    <Y>10.387</Y>
    <Z>2100</Z>
  </point>
  <point index="3301">
    <X>31.858</X>
    <Y>56.439</Y>
    <Z>2086</Z>
  </point>
  <point index="3302">
    <X>17.196</X>
    <Y>11.912</Y>
    <Z>2035</Z>
  </point>
  <point index="3303">
    <X>12.959</X>
    <Y>69.192</Y>
    <Z>2208</Z>
  </point>
  <point index="3304">
    <X>59.127</X>
    <Y>9.563</Y>
    <Z>2055</Z>
  </point>
  <point index="3305">
    <X>100.743</X>
    <Y>30.206</Y>
    <Z>2138</Z>
  </point>
  <point index="3306">
    <X>98.882</X>
    <Y>78.301</Y>
    <Z>2042</Z>
  </point>
  <point index="3307">
    <X>51.940</X>
    <Y>65.379</Y>
    <Z>2249</Z>
  </point>
  <point index="3308">
    <X>54.104</X>
    <Y>22.740</Y>
    <Z>2161</Z>
  </point>
  <point index="3309">
    <X>29.027</X>
    <Y>26.128</Y>
    <Z>2036</Z>
  </point>
  <point index="3310">
    <X>57.112</X>
    <Y>19.070</Y>
    <Z>2039</Z>
  </point>
  <point index="3311">
    <X>59.962</X>
    <Y>58.102</Y>
    <Z>2097</Z>
  </point>
  <point index="3312">
    <X>94.500</X>
    <Y>56.775</Y>
    <Z>2145</Z>
  </point>
  <point index="3313">
    <X>59.732</X>
    <Y>73.105</Y>
    <Z>2086</Z>
  </point>
  <point index="3314">
    <X>23.898</X>
    <Y>70.809</Y>
    <Z>2300</Z>
  </point>
  <point index="3315">
    <X>67.313</X>
    <Y>31.177</Y>
    <Z>2124</Z>
  </point>
  <point index="3316">
    <X>27.387</X>
    <Y>33.285</Y>
    <Z>2121</Z>
  </point>
  <point index="3317">
    <X>91.912</X>
    <Y>55.795</Y>
    <Z>2250</Z>
  </point>
  <point index="3318">
    <X>78.654</X>
    <Y>24.804</Y>
    <Z>2047</Z>
  </point>
  <point index="3319">
    <X>24.758</X>
    <Y>57.128</Y>
    <Z>2256</Z>
  </point>
  <point index="3320">
    <X>63.258</X>
    <Y>21.390</Y>
    <Z>2267</Z>
  </point>
  <point index="3321">
    <X>96.118</X>
    <Y>46.028</Y>
    <Z>2079</Z>
  </point>
  <point index="3322">
    <X>15.811</X>
    <Y>32.373</Y>
    <Z>2092</Z>
  </point>
  <point index="3323">
    <X>64.497</X>
    <Y>40.381</Y>
    <Z>2269</Z>
  </point>
  <point index="3324">
    <X>70.154</X>
    <Y>70.939</Y>
    <Z>2017</Z>
  </point>
  <point index="3325">
    <X>31.488</X>
    <Y>26.180</Y>
    <Z>2071</Z>
  </point>
  <point index="3326">
    <X>17.797</X>
    <Y>56.527</Y>
    <Z>2011</Z>
  </point>
  <point index="3327">
    <X>78.301</X>
    <Y>30.019</Y>
    <Z>2014</Z>
  </point>
  <point index="3328">
    <X>16.393</X>
    <Y>17.339</Y>
    <Z>2068</Z>
  </point>
  <point index="3329">
    <X>58.704</X>
    <Y>50.756</Y>
    <Z>2033</Z>
  </point>
  <point index="3330">
    <X>80.365</X>
    <Y>62.340</Y>
    <Z>2205</Z>
  </point>
  <point index="3331">
    <X>60.125</X>
    <Y>59.959</Y>
    <Z>2106</Z>
  </point>
  <point index="3332">
    <X>16.558</X>
    <Y>21.586</Y>
    <Z>2061</Z>
  </point>
  <point index="3333">
    <X>33.149</X>
    <Y>63.512</Y>
    <Z>2139</Z>
  </point>
  <point index="3334">
    <X>24.160</X>
    <Y>74.726</Y>
    <Z>2287</Z>
  </point>
  <point index="3335">
    <X>54.107</X>
    <Y>28.787</Y>
    <Z>2161</Z>
  </point>
  <point index="3336">
    <X>70.106</X>
    <Y>64.894</Y>
    <Z>2015</Z>
  </point>
  <point index="3337">
    <X>101.591</X>
    <Y>68.682</Y>
    <Z>2181</Z>
  </point>
  <point index="3338">
    <X>48.159</X>
    <Y>20.603</Y>
    <Z>2138</Z>
  </point>
  <point index="3339">
    <X>10.189</X>
    <Y>21.522</Y>
    <Z>2155</Z>
  </point>
  <point index="3340">
    <X>107.311</X>
    <Y>23.174</Y>
    <Z>2125</Z>
  </point>
  <point index="3341">
    <X>76.974</X>
    <Y>32.456</Y>
    <Z>2295</Z>
  </point>
  <point index="3342">
    <X>104.900</X>
    <Y>30.874</Y>
    <Z>2249</Z>
  </point>
  <point index="3343">
    <X>109.236</X>
    <Y>77.062</Y>
    <Z>2026</Z>
  </point>
  <point index="3344">
    <X>101.472</X>
    <Y>13.651</Y>
    <Z>2175</Z>
  </point>
  <point index="3345">
    <X>106.167</X>
    <Y>35.029</Y>
    <Z>2183</Z>
  </point>
  <point index="3346">
    <X>34.403</X>
    <Y>62.157</Y>
    <Z>2190</Z>
  </point>
  <point index="3347">
    <X>71.144</X>
    <Y>59.285</Y>
    <Z>2057</Z>
  </point>
  <point index="3348">
    <X>25.893</X>
    <Y>38.580</Y>
    <Z>2197</Z>
  </point>
  <point index="3349">
    <X>60.320</X>
    <Y>73.779</Y>
    <Z>2116</Z>
  </point>
  <point index="3350">
    <X>89.610</X>
    <Y>69.712</Y>
    <Z>2004</Z>
  </point>
  <point index="3351">
    <X>103.234</X>
    <Y>8.882</Y>
    <Z>2266</Z>
  </point>
  <point index="3352">
    <X>40.361</X>
    <Y>64.785</Y>
    <Z>2204</Z>
  </point>
  <point index="3353">
    <X>91.880</X>
    <Y>15.316</Y>
    <Z>2252</Z>
  </point>
  <point index="3354">
    <X>30.319</X>
    <Y>46.606</Y>
    <Z>2024</Z>
  </point>
  <point index="3355">
    <X>21.300</X>
    <Y>60.858</Y>
    <Z>2166</Z>
  </point>
  <point index="3356">
    <X>80.382</X>
    <Y>26.567</Y>
    <Z>2206</Z>
  </point>
  <point index="3357">
    <X>11.493</X>
    <Y>73.999</Y>
    <Z>2267</Z>
  </point>
  <point index="3358">
    <X>52.840</X>
    <Y>53.669</Y>
    <Z>2213</Z>
  </point>
  <point index="3359">
    <X>28.567</X>
    <Y>23.688</Y>
    <Z>2060</Z>
  </point>
  <point index="3360">
    <X>57.420</X>
    <Y>61.368</Y>
    <Z>2026</Z>
  </point>
  <point index="3361">
    <X>31.274</X>
    <Y>61.818</Y>
    <Z>2063</Z>
  </point>
  <point index="3362">
    <X>94.487</X>
    <Y>20.303</Y>
    <Z>2146</Z>
  </point>
  <point index="3363">
    <X>19.744</X>
    <Y>73.029</Y>
    <Z>2086</Z>
  </point>
  <point index="3364">
    <X>95.965</X>
    <Y>16.773</Y>
    <Z>2086</Z>
  </point>
  <point index="3365">
    <X>69.927</X>
    <Y>53.408</Y>
    <Z>2008</Z>
  </point>
  <point index="3366">
    <X>22.640</X>
    <Y>11.100</Y>
    <Z>2235</Z>
  </point>
  <point index="3367">
    <X>17.776</X>
    <Y>64.457</Y>
    <Z>2012</Z>
  </point>
  <point index="3368">
    <X>98.946</X>
    <Y>25.995</Y>
    <Z>2045</Z>
  </point>
  <point index="3369">
    <X>100.198</X>
    <Y>66.645</Y>
    <Z>2110</Z>
  </point>
  <point index="3370">
    <X>53.159</X>
    <Y>73.699</Y>
    <Z>2200</Z>
  </point>
  <point index="3371">
    <X>54.585</X>
    <Y>49.026</Y>
    <Z>2142</Z>
  </point>
  <point index="3372">
    <X>65.604</X>
    <Y>10.391</Y>
    <Z>2212</Z>
  </point>
  <point index="3373">
    <X>51.709</X>
    <Y>55.750</Y>
    <Z>2259</Z>
  </point>
  <point index="3374">
    <X>109.775</X>
    <Y>48.552</Y>
    <Z>2002</Z>
  </point>
  <point index="3375">
    <X>115.870</X>
    <Y>29.314</Y>
    <Z>2250</Z>
  </point>
  <point index="3376">
    <X>12.080</X>
    <Y>71.471</Y>
    <Z>2244</Z>
  </point>
  <point index="3377">
    <X>64.302</X>
    <Y>26.035</Y>
    <Z>2279</Z>
  </point>
  <point index="3378">
    <X>113.117</X>
    <Y>56.307</Y>
    <Z>2138</Z>
  </point>
  <point index="3379">
    <X>64.517</X>
    <Y>35.746</Y>
    <Z>2268</Z>
  </point>
  <point index="3380">
    <X>69.599</X>
    <Y>32.905</Y>
    <Z>2007</Z>
  </point>
  <point index="3381">
    <X>20.693</X>
    <Y>16.210</Y>
    <Z>2135</Z>
  </point>
  <point index="3382">
    <X>33.537</X>
    <Y>27.090</Y>
    <Z>2155</Z>
  </point>
  <point index="3383">
    <X>64.018</X>
    <Y>74.853</Y>
    <Z>2294</Z>
  </point>
  <point index="3384">
    <X>98.717</X>
    <Y>8.092</Y>
    <Z>2033</Z>
  </point>
  <point index="3385">
    <X>17.409</X>
    <Y>31.946</Y>
    <Z>2027</Z>
  </point>
  <point index="3386">
    <X>110.378</X>
    <Y>71.507</Y>
    <Z>2026</Z>
  </point>
  <point index="3387">
    <X>63.579</X>
    <Y>17.236</Y>
    <Z>2284</Z>
  </point>
  <point index="3388">
    <X>16.715</X>
    <Y>47.590</Y>
    <Z>2055</Z>
  </point>
  <point index="3389">
    <X>38.363</X>
    <Y>23.404</Y>
    <Z>2020</Z>
  </point>
  <point index="3390">
    <X>63.932</X>
    <Y>30.241</Y>
    <Z>2298</Z>
  </point>
  <point index="3391">
    <X>36.482</X>
    <Y>29.719</Y>
    <Z>2275</Z>
  </point>
  <point index="3392">
    <X>15.657</X>
    <Y>51.174</Y>
    <Z>2098</Z>
  </point>
  <point index="3393">
    <X>117.355</X>
    <Y>71.955</Y>
    <Z>2228</Z>
  </point>
  <point index="3394">
    <X>90.813</X>
    <Y>63.391</Y>
    <Z>2295</Z>
  </point>
  <point index="3395">
    <X>110.884</X>
    <Y>77.182</Y>
    <Z>2047</Z>
  </point>
  <point index="3396">
    <X>100.475</X>
    <Y>49.378</Y>
    <Z>2124</Z>
  </point>
  <point index="3397">
    <X>107.193</X>
    <Y>20.367</Y>
    <Z>2131</Z>
  </point>
  <point index="3398">
    <X>97.928</X>
    <Y>21.417</Y>
    <Z>2006</Z>
  </point>
  <point index="3399">
    <X>55.684</X>
    <Y>28.458</Y>
    <Z>2097</Z>
  </point>
  <point index="3400">
    <X>38.887</X>
    <Y>22.630</Y>
    <Z>2068</Z>
  </point>
  <point index="3401">
    <X>57.025</X>
    <Y>71.731</Y>
    <Z>2042</Z>
  </point>
  <point index="3402">
    <X>76.385</X>
    <Y>25.711</Y>
    <Z>2271</Z>
  </point>
  <point index="3403">
    <X>76.993</X>
    <Y>67.938</Y>
    <Z>2295</Z>
  </point>
  <point index="3404">
    <X>99.515</X>
    <Y>25.581</Y>
    <Z>2074</Z>
  </point>
  <point index="3405">
    <X>54.467</X>
    <Y>22.865</Y>
    <Z>2146</Z>
  </point>
  <point index="3406">
    <X>28.437</X>
    <Y>69.535</Y>
    <Z>2067</Z>
  </point>
  <point index="3407">
    <X>101.985</X>
    <Y>73.007</Y>
    <Z>2201</Z>
  </point>
  <point index="3408">
    <X>33.150</X>
    <Y>34.124</Y>
    <Z>2139</Z>
  </point>
  <point index="3409">
    <X>68.029</X>
    <Y>25.011</Y>
    <Z>2088</Z>
  </point>
  <point index="3410">
    <X>58.837</X>
    <Y>65.265</Y>
    <Z>2040</Z>
  </point>
  <point index="3411">
    <X>26.609</X>
    <Y>17.264</Y>
    <Z>2161</Z>
  </point>
  <point index="3412">
    <X>96.041</X>
    <Y>21.141</Y>
    <Z>2082</Z>
  </point>
  <point index="3413">
    <X>17.042</X>
    <Y>27.165</Y>
    <Z>2042</Z>
  </point>
  <point index="3414">
    <X>67.947</X>
    <Y>49.636</Y>
    <Z>2092</Z>
  </point>
  <point index="3415">
    <X>32.460</X>
    <Y>64.573</Y>
    <Z>2111</Z>
  </point>
  <point index="3416">
    <X>21.304</X>
    <Y>17.657</Y>
    <Z>2166</Z>
  </point>
  <point index="3417">
    <X>13.241</X>
    <Y>58.549</Y>
    <Z>2196</Z>
  </point>
  <point index="3418">
    <X>48.004</X>
    <Y>59.245</Y>
    <Z>2152</Z>
  </point>
  <point index="3419">
    <X>21.266</X>
    <Y>33.856</Y>
    <Z>2165</Z>
  </point>
  <point index="3420">
    <X>109.419</X>
    <Y>15.613</Y>
    <Z>2016</Z>
  </point>
  <point index="3421">
    <X>72.797</X>
    <Y>49.527</Y>
    <Z>2125</Z>
  </point>
  <point index="3422">
    <X>27.294</X>
    <Y>21.733</Y>
    <Z>2125</Z>
  </point>
  <point index="3423">
    <X>86.499</X>
    <Y>22.389</Y>
    <Z>2291</Z>
  </point>
  <point index="3424">
    <X>108.199</X>
    <Y>11.729</Y>
    <Z>2079</Z>
  </point>
  <point index="3425">
    <X>67.218</X>
    <Y>70.476</Y>
    <Z>2129</Z>
  </point>
  <point index="3426">
    <X>29.923</X>
    <Y>64.653</Y>
    <Z>2008</Z>
  </point>
  <point index="3427">
    <X>98.320</X>
    <Y>32.727</Y>
    <Z>2013</Z>
  </point>
  <point index="3428">
    <X>23.338</X>
    <Y>68.716</Y>
    <Z>2271</Z>
  </point>
  <point index="3429">
    <X>90.083</X>
    <Y>28.853</Y>
    <Z>2124</Z>
  </point>
  <point index="3430">
    <X>36.618</X>
    <Y>22.551</Y>
    <Z>2280</Z>
  </point>
  <point index="3431">
    <X>102.120</X>
    <Y>57.765</Y>
    <Z>2208</Z>
  </point>
  <point index="3432">
    <X>97.988</X>
    <Y>74.205</Y>
    <Z>2003</Z>
  </point>
  <point index="3433">
    <X>96.287</X>
    <Y>12.302</Y>
    <Z>2072</Z>
  </point>
  <point index="3434">
    <X>38.886</X>
    <Y>57.115</Y>
    <Z>2068</Z>
  </point>
  <point index="3435">
    <X>33.887</X>
    <Y>11.989</Y>
    <Z>2169</Z>
  </point>
  <point index="3436">
    <X>27.168</X>
    <Y>48.724</Y>
    <Z>2132</Z>
  </point>
  <point index="3437">
    <X>49.779</X>
    <Y>21.809</Y>
    <Z>2036</Z>
  </point>
  <point index="3438">
    <X>58.000</X>
    <Y>32.193</Y>
    <Z>2003</Z>
  </point>
  <point index="3439">
    <X>64.989</X>
    <Y>13.597</Y>
    <Z>2244</Z>
  </point>
  <point index="3440">
    <X>36.307</X>
    <Y>67.050</Y>
    <Z>2267</Z>
  </point>
  <point index="3441">
    <X>69.719</X>
    <Y>69.382</Y>
    <Z>2001</Z>
  </point>
  <point index="3442">
    <X>27.648</X>
    <Y>72.430</Y>
    <Z>2107</Z>
  </point>
  <point index="3443">
    <X>19.246</X>
    <Y>27.580</Y>
    <Z>2061</Z>
  </point>
  <point index="3444">
    <X>97.264</X>
    <Y>67.100</Y>
    <Z>2033</Z>
  </point>
  <point index="3445">
    <X>26.687</X>
    <Y>36.337</Y>
    <Z>2157</Z>
  </point>
  <point index="3446">
    <X>61.209</X>
    <Y>61.374</Y>
    <Z>2162</Z>
  </point>
  <point index="3447">
    <X>60.475</X>
    <Y>21.859</Y>
    <Z>2124</Z>
  </point>
  <point index="3448">
    <X>58.128</X>
    <Y>31.240</Y>
    <Z>2003</Z>
  </point>
  <point index="3449">
    <X>112.466</X>
    <Y>26.063</Y>
    <Z>2111</Z>
  </point>
  <point index="3450">
    <X>36.221</X>
    <Y>59.380</Y>
    <Z>2264</Z>
  </point>
  <point index="3451">
    <X>115.644</X>
    <Y>74.113</Y>
    <Z>2240</Z>
  </point>
  <point index="3452">
    <X>63.303</X>
    <Y>24.652</Y>
    <Z>2269</Z>
  </point>
  <point index="3453">
    <X>103.638</X>
    <Y>45.930</Y>
    <Z>2287</Z>
  </point>
  <point index="3454">
    <X>22.571</X>
    <Y>78.729</Y>
    <Z>2232</Z>
  </point>
  <point index="3455">
    <X>103.133</X>
    <Y>69.505</Y>
    <Z>2261</Z>
  </point>
  <point index="3456">
    <X>50.275</X>
    <Y>69.260</Y>
    <Z>2179</Z>
  </point>
  <point index="3457">
    <X>58.124</X>
    <Y>53.766</Y>
    <Z>2003</Z>
  </point>
  <point index="3458">
    <X>28.725</X>
    <Y>48.692</Y>
    <Z>2052</Z>
  </point>
  <point index="3459">
    <X>96.735</X>
    <Y>63.562</Y>
    <Z>2054</Z>
  </point>
  <point index="3460">
    <X>17.128</X>
    <Y>50.485</Y>
    <Z>2038</Z>
  </point>
  <point index="3461">
    <X>37.992</X>
    <Y>17.081</Y>
    <Z>2045</Z>
  </point>
  <point index="3462">
    <X>62.593</X>
    <Y>52.399</Y>
    <Z>2233</Z>
  </point>
  <point index="3463">
    <X>31.079</X>
    <Y>13.942</Y>
    <Z>2055</Z>
  </point>
  <point index="3464">
    <X>79.119</X>
    <Y>22.112</Y>
    <Z>2090</Z>
  </point>
  <point index="3465">
    <X>120.533</X>
    <Y>66.957</Y>
    <Z>2220</Z>
  </point>
  <point index="3466">
    <X>34.007</X>
    <Y>59.583</Y>
    <Z>2174</Z>
  </point>
  <point index="3467">
    <X>28.184</X>
    <Y>38.401</Y>
    <Z>2080</Z>
  </point>
  <point index="3468">
    <X>97.621</X>
    <Y>37.177</Y>
    <Z>2018</Z>
  </point>
  <point index="3469">
    <X>16.293</X>
    <Y>38.204</Y>
    <Z>2072</Z>
  </point>
  <point index="3470">
    <X>64.644</X>
    <Y>30.038</Y>
    <Z>2262</Z>
  </point>
  <point index="3471">
    <X>20.112</X>
    <Y>28.857</Y>
    <Z>2105</Z>
  </point>
  <point index="3472">
    <X>106.627</X>
    <Y>67.645</Y>
    <Z>2160</Z>
  </point>
  <point index="3473">
    <X>94.840</X>
    <Y>76.581</Y>
    <Z>2131</Z>
  </point>
  <point index="3474">
    <X>72.616</X>
    <Y>34.686</Y>
    <Z>2117</Z>
  </point>
  <point index="3475">
    <X>55.738</X>
    <Y>65.221</Y>
    <Z>2095</Z>
  </point>
  <point index="3476">
    <X>49.090</X>
    <Y>67.487</Y>
    <Z>2052</Z>
  </point>
  <point index="3477">
    <X>67.624</X>
    <Y>72.139</Y>
    <Z>2108</Z>
  </point>
  <point index="3478">
    <X>93.814</X>
    <Y>47.578</Y>
    <Z>2173</Z>
  </point>
  <point index="3479">
    <X>104.547</X>
    <Y>71.696</Y>
    <Z>2267</Z>
  </point>
  <point index="3480">
    <X>17.907</X>
    <Y>9.466</Y>
    <Z>2007</Z>
  </point>
  <point index="3481">
    <X>64.924</X>
    <Y>20.549</Y>
    <Z>2247</Z>
  </point>
  <point index="3482">
    <X>23.246</X>
    <Y>34.839</Y>
    <Z>2266</Z>
  </point>
  <point index="3483">
    <X>75.934</X>
    <Y>26.177</Y>
    <Z>2252</Z>
  </point>
  <point index="3484">
    <X>99.591</X>
    <Y>31.210</Y>
    <Z>2078</Z>
  </point>
  <point index="3485">
    <X>18.473</X>
    <Y>47.543</Y>
    <Z>2021</Z>
  </point>
  <point index="3486">
    <X>71.523</X>
    <Y>60.333</Y>
    <Z>2073</Z>
  </point>
  <point index="3487">
    <X>37.293</X>
    <Y>65.148</Y>
    <Z>2246</Z>
  </point>
  <point index="3488">
    <X>68.132</X>
    <Y>29.245</Y>
    <Z>2082</Z>
  </point>
  <point index="3489">
    <X>26.104</X>
    <Y>44.838</Y>
    <Z>2187</Z>
  </point>
  <point index="3490">
    <X>59.789</X>
    <Y>20.523</Y>
    <Z>2089</Z>
  </point>
  <point index="3491">
    <X>99.784</X>
    <Y>45.600</Y>
    <Z>2088</Z>
  </point>
  <point index="3492">
    <X>62.032</X>
    <Y>64.350</Y>
    <Z>2204</Z>
  </point>
  <point index="3493">
    <X>114.923</X>
    <Y>35.355</Y>
    <Z>2211</Z>
  </point>
  <point index="3494">
    <X>63.124</X>
    <Y>13.134</Y>
    <Z>2260</Z>
  </point>
  <point index="3495">
    <X>33.466</X>
    <Y>19.973</Y>
    <Z>2152</Z>
  </point>
  <point index="3496">
    <X>104.775</X>
    <Y>28.345</Y>
    <Z>2255</Z>
  </point>
  <point index="3497">
    <X>77.934</X>
    <Y>58.402</Y>
    <Z>2061</Z>
  </point>
  <point index="3498">
    <X>100.854</X>
    <Y>44.824</Y>
    <Z>2143</Z>
  </point>
  <point index="3499">
    <X>103.621</X>
    <Y>37.919</Y>
    <Z>2286</Z>
  </point>
  <point index="3500">
    <X>100.553</X>
    <Y>61.804</Y>
    <Z>2128</Z>
  </point>
  <point index="3501">
    <X>78.620</X>
    <Y>52.468</Y>
    <Z>2044</Z>
  </point>
  <point index="3502">
    <X>106.647</X>
    <Y>45.927</Y>
    <Z>2159</Z>
  </point>
  <point index="3503">
    <X>71.840</X>
    <Y>28.043</Y>
    <Z>2086</Z>
  </point>
  <point index="3504">
    <X>55.107</X>
    <Y>38.483</Y>
    <Z>2120</Z>
  </point>
  <point index="3505">
    <X>112.893</X>
    <Y>32.824</Y>
    <Z>2129</Z>
  </point>
  <point index="3506">
    <X>112.386</X>
    <Y>68.184</Y>
    <Z>2108</Z>
  </point>
  <point index="3507">
    <X>93.099</X>
    <Y>20.270</Y>
    <Z>2202</Z>
  </point>
  <point index="3508">
    <X>17.677</X>
    <Y>35.740</Y>
    <Z>2016</Z>
  </point>
  <point index="3509">
    <X>24.173</X>
    <Y>75.214</Y>
    <Z>2286</Z>
  </point>
  <point index="3510">
    <X>62.368</X>
    <Y>25.118</Y>
    <Z>2221</Z>
  </point>
  <point index="3511">
    <X>37.905</X>
    <Y>71.489</Y>
    <Z>2070</Z>
  </point>
  <point index="3512">
    <X>19.670</X>
    <Y>14.115</Y>
    <Z>2082</Z>
  </point>
  <point index="3513">
    <X>53.381</X>
    <Y>67.742</Y>
    <Z>2191</Z>
  </point>
  <point index="3514">
    <X>60.427</X>
    <Y>60.347</Y>
    <Z>2121</Z>
  </point>
  <point index="3515">
    <X>27.928</X>
    <Y>25.926</Y>
    <Z>2093</Z>
  </point>
  <point index="3516">
    <X>65.926</X>
    <Y>57.239</Y>
    <Z>2196</Z>
  </point>
  <point index="3517">
    <X>29.033</X>
    <Y>12.814</Y>
    <Z>2036</Z>
  </point>
  <point index="3518">
    <X>64.989</X>
    <Y>54.967</Y>
    <Z>2244</Z>
  </point>
  <point index="3519">
    <X>23.720</X>
    <Y>35.473</Y>
    <Z>2291</Z>
  </point>
  <point index="3520">
    <X>104.271</X>
    <Y>54.402</Y>
    <Z>2281</Z>
  </point>
  <point index="3521">
    <X>100.435</X>
    <Y>31.548</Y>
    <Z>2122</Z>
  </point>
  <point index="3522">
    <X>103.287</X>
    <Y>50.876</Y>
    <Z>2268</Z>
  </point>
  <point index="3523">
    <X>11.788</X>
    <Y>73.818</Y>
    <Z>2255</Z>
  </point>
  <point index="3524">
    <X>107.347</X>
    <Y>54.155</Y>
    <Z>2123</Z>
  </point>
  <point index="3525">
    <X>98.186</X>
    <Y>77.973</Y>
    <Z>2006</Z>
  </point>
  <point index="3526">
    <X>71.840</X>
    <Y>66.369</Y>
    <Z>2086</Z>
  </point>
  <point index="3527">
    <X>17.763</X>
    <Y>33.835</Y>
    <Z>2012</Z>
  </point>
  <point index="3528">
    <X>59.430</X>
    <Y>50.119</Y>
    <Z>2070</Z>
  </point>
  <point index="3529">
    <X>56.614</X>
    <Y>30.014</Y>
    <Z>2059</Z>
  </point>
  <point index="3530">
    <X>65.999</X>
    <Y>11.760</Y>
    <Z>2192</Z>
  </point>
  <point index="3531">
    <X>68.402</X>
    <Y>71.705</Y>
    <Z>2068</Z>
  </point>
  <point index="3532">
    <X>14.807</X>
    <Y>35.556</Y>
    <Z>2133</Z>
  </point>
  <point index="3533">
    <X>80.914</X>
    <Y>62.963</Y>
    <Z>2255</Z>
  </point>
  <point index="3534">
    <X>77.841</X>
    <Y>64.758</Y>
    <Z>2088</Z>
  </point>
  <point index="3535">
    <X>97.389</X>
    <Y>66.432</Y>
    <Z>2028</Z>
  </point>
  <point index="3536">
    <X>35.618</X>
    <Y>52.651</Y>
    <Z>2239</Z>
  </point>
  <point index="3537">
    <X>39.044</X>
    <Y>69.931</Y>
    <Z>2083</Z>
  </point>
  <point index="3538">
    <X>20.923</X>
    <Y>57.669</Y>
    <Z>2147</Z>
  </point>
  <point index="3539">
    <X>104.532</X>
    <Y>34.070</Y>
    <Z>2268</Z>
  </point>
  <point index="3540">
    <X>92.107</X>
    <Y>27.844</Y>
    <Z>2242</Z>
  </point>
  <point index="3541">
    <X>70.808</X>
    <Y>49.033</Y>
    <Z>2044</Z>
  </point>
  <point index="3542">
    <X>25.670</X>
    <Y>70.575</Y>
    <Z>2209</Z>
  </point>
  <point index="3543">
    <X>100.494</X>
    <Y>46.674</Y>
    <Z>2125</Z>
  </point>
  <point index="3544">
    <X>49.196</X>
    <Y>67.364</Y>
    <Z>2042</Z>
  </point>
  <point index="3545">
    <X>16.501</X>
    <Y>58.604</Y>
    <Z>2064</Z>
  </point>
  <point index="3546">
    <X>57.514</X>
    <Y>46.437</Y>
    <Z>2023</Z>
  </point>
  <point index="3547">
    <X>49.512</X>
    <Y>26.408</Y>
    <Z>2013</Z>
  </point>
  <point index="3548">
    <X>94.648</X>
    <Y>37.187</Y>
    <Z>2139</Z>
  </point>
  <point index="3549">
    <X>72.884</X>
    <Y>36.072</Y>
    <Z>2128</Z>
  </point>
  <point index="3550">
    <X>61.521</X>
    <Y>37.915</Y>
    <Z>2178</Z>
  </point>
  <point index="3551">
    <X>40.189</X>
    <Y>19.207</Y>
    <Z>2188</Z>
  </point>
  <point index="3552">
    <X>94.090</X>
    <Y>50.581</Y>
    <Z>2162</Z>
  </point>
  <point index="3553">
    <X>94.638</X>
    <Y>29.096</Y>
    <Z>2140</Z>
  </point>
  <point index="3554">
    <X>74.138</X>
    <Y>27.411</Y>
    <Z>2179</Z>
  </point>
  <point index="3555">
    <X>31.392</X>
    <Y>68.260</Y>
    <Z>2068</Z>
  </point>
  <point index="3556">
    <X>57.904</X>
    <Y>74.711</Y>
    <Z>2007</Z>
  </point>
  <point index="3557">
    <X>57.117</X>
    <Y>75.969</Y>
    <Z>2039</Z>
  </point>
  <point index="3558">
    <X>96.747</X>
    <Y>22.307</Y>
    <Z>2054</Z>
  </point>
  <point index="3559">
    <X>22.855</X>
    <Y>48.907</Y>
    <Z>2246</Z>
  </point>
  <point index="3560">
    <X>50.718</X>
    <Y>18.838</Y>
    <Z>2299</Z>
  </point>
  <point index="3561">
    <X>103.788</X>
    <Y>33.273</Y>
    <Z>2294</Z>
  </point>
  <point index="3562">
    <X>71.309</X>
    <Y>24.715</Y>
    <Z>2064</Z>
  </point>
  <point index="3563">
    <X>91.275</X>
    <Y>63.328</Y>
    <Z>2276</Z>
  </point>
  <point index="3564">
    <X>16.409</X>
    <Y>72.490</Y>
    <Z>2067</Z>
  </point>
  <point index="3565">
    <X>94.226</X>
    <Y>18.584</Y>
    <Z>2156</Z>
  </point>
  <point index="3566">
    <X>97.887</X>
    <Y>62.977</Y>
    <Z>2007</Z>
  </point>
  <point index="3567">
    <X>92.399</X>
    <Y>36.343</Y>
    <Z>2231</Z>
  </point>
  <point index="3568">
    <X>70.399</X>
    <Y>28.164</Y>
    <Z>2027</Z>
  </point>
  <point index="3569">
    <X>102.581</X>
    <Y>21.804</Y>
    <Z>2232</Z>
  </point>
  <point index="3570">
    <X>108.655</X>
    <Y>53.704</Y>
    <Z>2055</Z>
  </point>
  <point index="3571">
    <X>62.400</X>
    <Y>29.229</Y>
    <Z>2223</Z>
  </point>
  <point index="3572">
    <X>12.625</X>
    <Y>48.835</Y>
    <Z>2221</Z>
  </point>
  <point index="3573">
    <X>69.080</X>
    <Y>39.636</Y>
    <Z>2034</Z>
  </point>
  <point index="3574">
    <X>11.535</X>
    <Y>54.815</Y>
    <Z>2266</Z>
  </point>
  <point index="3575">
    <X>112.856</X>
    <Y>58.129</Y>
    <Z>2127</Z>
  </point>
  <point index="3576">
    <X>67.206</X>
    <Y>76.870</Y>
    <Z>2130</Z>
  </point>
  <point index="3577">
    <X>72.311</X>
    <Y>56.651</Y>
    <Z>2105</Z>
  </point>
  <point index="3578">
    <X>38.621</X>
    <Y>62.106</Y>
    <Z>2044</Z>
  </point>
  <point index="3579">
    <X>18.996</X>
    <Y>14.013</Y>
    <Z>2048</Z>
  </point>
  <point index="3580">
    <X>101.558</X>
    <Y>22.122</Y>
    <Z>2180</Z>
  </point>
  <point index="3581">
    <X>19.974</X>
    <Y>76.627</Y>
    <Z>2098</Z>
  </point>
  <point index="3582">
    <X>8.992</X>
    <Y>15.228</Y>
    <Z>2061</Z>
  </point>
  <point index="3583">
    <X>12.025</X>
    <Y>21.198</Y>
    <Z>2246</Z>
  </point>
  <point index="3584">
    <X>107.100</X>
    <Y>74.135</Y>
    <Z>2135</Z>
  </point>
  <point index="3585">
    <X>54.158</X>
    <Y>30.375</Y>
    <Z>2159</Z>
  </point>
  <point index="3586">
    <X>79.947</X>
    <Y>19.019</Y>
    <Z>2166</Z>
  </point>
  <point index="3587">
    <X>67.046</X>
    <Y>45.444</Y>
    <Z>2138</Z>
  </point>
  <point index="3588">
    <X>113.887</X>
    <Y>35.118</Y>
    <Z>2169</Z>
  </point>
  <point index="3589">
    <X>66.435</X>
    <Y>27.765</Y>
    <Z>2170</Z>
  </point>
  <point index="3590">
    <X>17.138</X>
    <Y>28.236</Y>
    <Z>2038</Z>
  </point>
  <point index="3591">
    <X>58.738</X>
    <Y>55.697</Y>
    <Z>2034</Z>
  </point>
  <point index="3592">
    <X>99.107</X>
    <Y>35.157</Y>
    <Z>2053</Z>
  </point>
  <point index="3593">
    <X>14.457</X>
    <Y>71.434</Y>
    <Z>2147</Z>
  </point>
  <point index="3594">
    <X>58.808</X>
    <Y>9.818</Y>
    <Z>2038</Z>
  </point>
  <point index="3595">
    <X>91.542</X>
    <Y>50.216</Y>
    <Z>2265</Z>
  </point>
  <point index="3596">
    <X>23.509</X>
    <Y>28.707</Y>
    <Z>2280</Z>
  </point>
  <point index="3597">
    <X>102.499</X>
    <Y>21.207</Y>
    <Z>2228</Z>
  </point>
  <point index="3598">
    <X>26.062</X>
    <Y>46.184</Y>
    <Z>2189</Z>
  </point>
  <point index="3599">
    <X>23.000</X>
    <Y>78.121</Y>
    <Z>2254</Z>
  </point>
  <point index="3600">
    <X>60.484</X>
    <Y>50.311</Y>
    <Z>2124</Z>
  </point>
  <point index="3601">
    <X>13.761</X>
    <Y>61.072</Y>
    <Z>2175</Z>
  </point>
  <point index="3602">
    <X>113.317</X>
    <Y>18.603</Y>
    <Z>2146</Z>
  </point>
  <point index="3603">
    <X>25.884</X>
    <Y>14.349</Y>
    <Z>2198</Z>
  </point>
  <point index="3604">
    <X>110.652</X>
    <Y>48.269</Y>
    <Z>2037</Z>
  </point>
  <point index="3605">
    <X>75.482</X>
    <Y>70.262</Y>
    <Z>2234</Z>
  </point>
  <point index="3606">
    <X>29.031</X>
    <Y>46.014</Y>
    <Z>2036</Z>
  </point>
  <point index="3607">
    <X>64.789</X>
    <Y>24.751</Y>
    <Z>2254</Z>
  </point>
  <point index="3608">
    <X>76.584</X>
    <Y>33.701</Y>
    <Z>2279</Z>
  </point>
  <point index="3609">
    <X>28.646</X>
    <Y>23.367</Y>
    <Z>2056</Z>
  </point>
  <point index="3610">
    <X>71.006</X>
    <Y>68.162</Y>
    <Z>2052</Z>
  </point>
  <point index="3611">
    <X>92.710</X>
    <Y>52.312</Y>
    <Z>2218</Z>
  </point>
  <point index="3612">
    <X>50.945</X>
    <Y>65.889</Y>
    <Z>2290</Z>
  </point>
  <point index="3613">
    <X>63.010</X>
    <Y>56.912</Y>
    <Z>2254</Z>
  </point>
  <point index="3614">
    <X>119.710</X>
    <Y>28.259</Y>
    <Z>2144</Z>
  </point>
  <point index="3615">
    <X>63.834</X>
    <Y>60.471</Y>
    <Z>2297</Z>
  </point>
  <point index="3616">
    <X>80.366</X>
    <Y>60.108</Y>
    <Z>2205</Z>
  </point>
  <point index="3617">
    <X>10.456</X>
    <Y>63.632</Y>
    <Z>2232</Z>
  </point>
  <point index="3618">
    <X>62.928</X>
    <Y>63.449</Y>
    <Z>2250</Z>
  </point>
  <point index="3619">
    <X>61.053</X>
    <Y>69.206</Y>
    <Z>2154</Z>
  </point>
  <point index="3620">
    <X>12.644</X>
    <Y>16.746</Y>
    <Z>2221</Z>
  </point>
  <point index="3621">
    <X>91.089</X>
    <Y>30.065</Y>
    <Z>2284</Z>
  </point>
  <point index="3622">
    <X>32.332</X>
    <Y>57.894</Y>
    <Z>2106</Z>
  </point>
  <point index="3623">
    <X>106.458</X>
    <Y>30.568</Y>
    <Z>2168</Z>
  </point>
  <point index="3624">
    <X>115.110</X>
    <Y>36.804</Y>
    <Z>2219</Z>
  </point>
  <point index="3625">
    <X>104.024</X>
    <Y>78.710</Y>
    <Z>2294</Z>
  </point>
  <point index="3626">
    <X>35.529</X>
    <Y>62.223</Y>
    <Z>2236</Z>
  </point>
  <point index="3627">
    <X>17.339</X>
    <Y>32.858</Y>
    <Z>2030</Z>
  </point>
  <point index="3628">
    <X>47.857</X>
    <Y>67.166</Y>
    <Z>2166</Z>
  </point>
  <point index="3629">
    <X>28.439</X>
    <Y>25.894</Y>
    <Z>2067</Z>
  </point>
  <point index="3630">
    <X>59.836</X>
    <Y>17.958</Y>
    <Z>2091</Z>
  </point>
  <point index="3631">
    <X>9.145</X>
    <Y>19.624</Y>
    <Z>2047</Z>
  </point>
  <point index="3632">
    <X>99.831</X>
    <Y>22.993</Y>
    <Z>2091</Z>
  </point>
  <point index="3633">
    <X>101.553</X>
    <Y>73.309</Y>
    <Z>2179</Z>
  </point>
  <point index="3634">
    <X>110.708</X>
    <Y>66.082</Y>
    <Z>2040</Z>
  </point>
  <point index="3635">
    <X>92.764</X>
    <Y>20.027</Y>
    <Z>2216</Z>
  </point>
  <point index="3636">
    <X>105.645</X>
    <Y>17.418</Y>
    <Z>2210</Z>
  </point>
  <point index="3637">
    <X>75.109</X>
    <Y>36.538</Y>
    <Z>2219</Z>
  </point>
  <point index="3638">
    <X>30.736</X>
    <Y>33.653</Y>
    <Z>2041</Z>
  </point>
  <point index="3639">
    <X>117.611</X>
    <Y>22.987</Y>
    <Z>2155</Z>
  </point>
  <point index="3640">
    <X>59.887</X>
    <Y>56.925</Y>
    <Z>2094</Z>
  </point>
  <point index="3641">
    <X>61.759</X>
    <Y>75.760</Y>
    <Z>2190</Z>
  </point>
  <point index="3642">
    <X>54.652</X>
    <Y>64.192</Y>
    <Z>2139</Z>
  </point>
  <point index="3643">
    <X>32.441</X>
    <Y>49.428</Y>
    <Z>2110</Z>
  </point>
  <point index="3644">
    <X>95.626</X>
    <Y>32.981</Y>
    <Z>2099</Z>
  </point>
  <point index="3645">
    <X>50.411</X>
    <Y>32.239</Y>
    <Z>2219</Z>
  </point>
  <point index="3646">
    <X>63.698</X>
    <Y>53.034</Y>
    <Z>2290</Z>
  </point>
  <point index="3647">
    <X>23.572</X>
    <Y>37.888</Y>
    <Z>2283</Z>
  </point>
  <point index="3648">
    <X>96.585</X>
    <Y>37.616</Y>
    <Z>2060</Z>
  </point>
  <point index="3649">
    <X>76.048</X>
    <Y>15.364</Y>
    <Z>2257</Z>
  </point>
  <point index="3650">
    <X>89.878</X>
    <Y>24.215</Y>
    <Z>2065</Z>
  </point>
  <point index="3651">
    <X>12.801</X>
    <Y>64.982</Y>
    <Z>2214</Z>
  </point>
  <point index="3652">
    <X>65.002</X>
    <Y>36.192</Y>
    <Z>2243</Z>
  </point>
  <point index="3653">
    <X>98.201</X>
    <Y>49.249</Y>
    <Z>2007</Z>
  </point>
  <point index="3654">
    <X>77.917</X>
    <Y>19.614</Y>
    <Z>2066</Z>
  </point>
  <point index="3655">
    <X>40.865</X>
    <Y>23.524</Y>
    <Z>2251</Z>
  </point>
  <point index="3656">
    <X>35.517</X>
    <Y>71.669</Y>
    <Z>2235</Z>
  </point>
  <point index="3657">
    <X>81.211</X>
    <Y>24.630</Y>
    <Z>2283</Z>
  </point>
  <point index="3658">
    <X>66.086</X>
    <Y>63.536</Y>
    <Z>2188</Z>
  </point>
  <point index="3659">
    <X>65.391</X>
    <Y>39.152</Y>
    <Z>2223</Z>
  </point>
  <point index="3660">
    <X>17.682</X>
    <Y>32.883</Y>
    <Z>2016</Z>
  </point>
  <point index="3661">
    <X>108.277</X>
    <Y>66.035</Y>
    <Z>2075</Z>
  </point>
  <point index="3662">
    <X>40.229</X>
    <Y>19.743</Y>
    <Z>2192</Z>
  </point>
  <point index="3663">
    <X>100.698</X>
    <Y>23.589</Y>
    <Z>2135</Z>
  </point>
  <point index="3664">
    <X>68.779</X>
    <Y>27.909</Y>
    <Z>2049</Z>
  </point>
  <point index="3665">
    <X>49.914</X>
    <Y>71.148</Y>
    <Z>2075</Z>
  </point>
  <point index="3666">
    <X>67.189</X>
    <Y>47.471</Y>
    <Z>2131</Z>
  </point>
  <point index="3667">
    <X>62.660</X>
    <Y>7.224</Y>
    <Z>2236</Z>
  </point>
  <point index="3668">
    <X>71.438</X>
    <Y>9.975</Y>
    <Z>2069</Z>
  </point>
  <point index="3669">
    <X>63.285</X>
    <Y>45.979</Y>
    <Z>2268</Z>
  </point>
  <point index="3670">
    <X>24.191</X>
    <Y>51.304</Y>
    <Z>2285</Z>
  </point>
  <point index="3671">
    <X>24.011</X>
    <Y>66.127</Y>
    <Z>2294</Z>
  </point>
  <point index="3672">
    <X>32.748</X>
    <Y>9.262</Y>
    <Z>2123</Z>
  </point>
  <point index="3673">
    <X>33.241</X>
    <Y>68.335</Y>
    <Z>2143</Z>
  </point>
  <point index="3674">
    <X>94.829</X>
    <Y>12.109</Y>
    <Z>2132</Z>
  </point>
  <point index="3675">
    <X>67.728</X>
    <Y>78.015</Y>
    <Z>2103</Z>
  </point>
  <point index="3676">
    <X>106.386</X>
    <Y>60.598</Y>
    <Z>2172</Z>
  </point>
  <point index="3677">
    <X>25.893</X>
    <Y>44.673</Y>
    <Z>2197</Z>
  </point>
  <point index="3678">
    <X>116.407</X>
    <Y>69.983</Y>
    <Z>2272</Z>
  </point>
  <point index="3679">
    <X>107.036</X>
    <Y>14.645</Y>
    <Z>2139</Z>
  </point>
  <point index="3680">
    <X>73.702</X>
    <Y>47.786</Y>
    <Z>2161</Z>
  </point>
  <point index="3681">
    <X>24.284</X>
    <Y>62.145</Y>
    <Z>2280</Z>
  </point>
  <point index="3682">
    <X>90.849</X>
    <Y>60.066</Y>
    <Z>2294</Z>
  </point>
  <point index="3683">
    <X>92.739</X>
    <Y>19.258</Y>
    <Z>2217</Z>
  </point>
  <point index="3684">
    <X>8.972</X>
    <Y>68.859</Y>
    <Z>2063</Z>
  </point>
  <point index="3685">
    <X>105.052</X>
    <Y>78.207</Y>
    <Z>2241</Z>
  </point>
  <point index="3686">
    <X>12.748</X>
    <Y>10.874</Y>
    <Z>2216</Z>
  </point>
  <point index="3687">
    <X>94.617</X>
    <Y>74.293</Y>
    <Z>2140</Z>
  </point>
  <point index="3688">
    <X>36.794</X>
    <Y>65.299</Y>
    <Z>2287</Z>
  </point>
  <point index="3689">
    <X>109.107</X>
    <Y>40.029</Y>
    <Z>2032</Z>
  </point>
  <point index="3690">
    <X>58.564</X>
    <Y>34.457</Y>
    <Z>2026</Z>
  </point>
  <point index="3691">
    <X>36.379</X>
    <Y>62.110</Y>
    <Z>2270</Z>
  </point>
  <point index="3692">
    <X>37.637</X>
    <Y>32.427</Y>
    <Z>2147</Z>
  </point>
  <point index="3693">
    <X>117.664</X>
    <Y>15.561</Y>
    <Z>2139</Z>
  </point>
  <point index="3694">
    <X>19.369</X>
    <Y>23.335</Y>
    <Z>2067</Z>
  </point>
  <point index="3695">
    <X>99.993</X>
    <Y>59.712</Y>
    <Z>2099</Z>
  </point>
  <point index="3696">
    <X>113.736</X>
    <Y>74.491</Y>
    <Z>2163</Z>
  </point>
  <point index="3697">
    <X>57.249</X>
    <Y>73.381</Y>
    <Z>2033</Z>
  </point>
  <point index="3698">
    <X>98.466</X>
    <Y>39.611</Y>
    <Z>2020</Z>
  </point>
  <point index="3699">
    <X>101.451</X>
    <Y>36.222</Y>
    <Z>2174</Z>
  </point>
  <point index="3700">
    <X>89.714</X>
    <Y>70.818</Y>
    <Z>2018</Z>
  </point>
  <point index="3701">
    <X>37.268</X>
    <Y>23.207</Y>
    <Z>2253</Z>
  </point>
  <point index="3702">
    <X>86.943</X>
    <Y>60.063</Y>
    <Z>2250</Z>
  </point>
  <point index="3703">
    <X>27.990</X>
    <Y>45.501</Y>
    <Z>2090</Z>
  </point>
  <point index="3704">
    <X>95.517</X>
    <Y>47.055</Y>
    <Z>2104</Z>
  </point>
  <point index="3705">
    <X>57.218</X>
    <Y>64.947</Y>
    <Z>2035</Z>
  </point>
  <point index="3706">
    <X>60.701</X>
    <Y>74.255</Y>
    <Z>2135</Z>
  </point>
  <point index="3707">
    <X>62.903</X>
    <Y>54.397</Y>
    <Z>2249</Z>
  </point>
  <point index="3708">
    <X>69.627</X>
    <Y>72.310</Y>
    <Z>2005</Z>
  </point>
  <point index="3709">
    <X>40.685</X>
    <Y>28.067</Y>
    <Z>2234</Z>
  </point>
  <point index="3710">
    <X>103.958</X>
    <Y>19.818</Y>
    <Z>2297</Z>
  </point>
  <point index="3711">
    <X>98.885</X>
    <Y>15.446</Y>
    <Z>2042</Z>
  </point>
  <point index="3712">
    <X>16.604</X>
    <Y>65.180</Y>
    <Z>2060</Z>
  </point>
  <point index="3713">
    <X>16.063</X>
    <Y>25.503</Y>
    <Z>2082</Z>
  </point>
  <point index="3714">
    <X>51.797</X>
    <Y>12.686</Y>
    <Z>2255</Z>
  </point>
  <point index="3715">
    <X>38.535</X>
    <Y>29.570</Y>
    <Z>2036</Z>
  </point>
  <point index="3716">
    <X>26.043</X>
    <Y>18.788</Y>
    <Z>2190</Z>
  </point>
  <point index="3717">
    <X>98.147</X>
    <Y>40.202</Y>
    <Z>2004</Z>
  </point>
  <point index="3718">
    <X>107.388</X>
    <Y>18.017</Y>
    <Z>2121</Z>
  </point>
  <point index="3719">
    <X>14.096</X>
    <Y>62.231</Y>
    <Z>2162</Z>
  </point>
  <point index="3720">
    <X>109.104</X>
    <Y>77.845</Y>
    <Z>2032</Z>
  </point>
  <point index="3721">
    <X>38.321</X>
    <Y>15.815</Y>
    <Z>2016</Z>
  </point>
  <point index="3722">
    <X>65.134</X>
    <Y>40.456</Y>
    <Z>2237</Z>
  </point>
  <point index="3723">
    <X>110.997</X>
    <Y>67.518</Y>
    <Z>2051</Z>
  </point>
  <point index="3724">
    <X>26.877</X>
    <Y>46.138</Y>
    <Z>2147</Z>
  </point>
  <point index="3725">
    <X>19.004</X>
    <Y>21.430</Y>
    <Z>2048</Z>
  </point>
  <point index="3726">
    <X>57.465</X>
    <Y>23.273</Y>
    <Z>2025</Z>
  </point>
  <point index="3727">
    <X>60.807</X>
    <Y>63.478</Y>
    <Z>2141</Z>
  </point>
  <point index="3728">
    <X>48.253</X>
    <Y>18.584</Y>
    <Z>2129</Z>
  </point>
  <point index="3729">
    <X>89.309</X>
    <Y>24.480</Y>
    <Z>2032</Z>
  </point>
  <point index="3730">
    <X>21.227</X>
    <Y>69.789</Y>
    <Z>2163</Z>
  </point>
  <point index="3731">
    <X>51.008</X>
    <Y>21.625</Y>
    <Z>2287</Z>
  </point>
  <point index="3732">
    <X>110.827</X>
    <Y>24.563</Y>
    <Z>2045</Z>
  </point>
  <point index="3733">
    <X>35.734</X>
    <Y>54.163</Y>
    <Z>2244</Z>
  </point>
  <point index="3734">
    <X>113.170</X>
    <Y>60.691</Y>
    <Z>2140</Z>
  </point>
  <point index="3735">
    <X>87.277</X>
    <Y>21.669</Y>
    <Z>2219</Z>
  </point>
  <point index="3736">
    <X>102.999</X>
    <Y>31.326</Y>
    <Z>2254</Z>
  </point>
  <point index="3737">
    <X>73.029</X>
    <Y>34.806</Y>
    <Z>2134</Z>
  </point>
  <point index="3738">
    <X>31.929</X>
    <Y>63.858</Y>
    <Z>2089</Z>
  </point>
  <point index="3739">
    <X>49.841</X>
    <Y>29.906</Y>
    <Z>2054</Z>
  </point>
  <point index="3740">
    <X>9.489</X>
    <Y>26.925</Y>
    <Z>2015</Z>
  </point>
  <point index="3741">
    <X>52.651</X>
    <Y>17.619</Y>
    <Z>2220</Z>
  </point>
  <point index="3742">
    <X>41.367</X>
    <Y>61.586</Y>
    <Z>2297</Z>
  </point>
  <point index="3743">
    <X>93.998</X>
    <Y>68.867</Y>
    <Z>2166</Z>
  </point>
  <point index="3744">
    <X>28.464</X>
    <Y>73.808</Y>
    <Z>2065</Z>
  </point>
  <point index="3745">
    <X>32.186</X>
    <Y>28.031</Y>
    <Z>2100</Z>
  </point>
  <point index="3746">
    <X>24.574</X>
    <Y>67.186</Y>
    <Z>2265</Z>
  </point>
  <point index="3747">
    <X>63.445</X>
    <Y>12.082</Y>
    <Z>2277</Z>
  </point>
  <point index="3748">
    <X>17.217</X>
    <Y>71.514</Y>
    <Z>2035</Z>
  </point>
  <point index="3749">
    <X>89.196</X>
    <Y>54.753</Y>
    <Z>2042</Z>
  </point>
  <point index="3750">
    <X>38.045</X>
    <Y>14.539</Y>
    <Z>2030</Z>
  </point>
  <point index="3751">
    <X>57.051</X>
    <Y>76.175</Y>
    <Z>2041</Z>
  </point>
  <point index="3752">
    <X>73.020</X>
    <Y>32.024</Y>
    <Z>2134</Z>
  </point>
  <point index="3753">
    <X>115.299</X>
    <Y>71.770</Y>
    <Z>2226</Z>
  </point>
  <point index="3754">
    <X>13.786</X>
    <Y>70.548</Y>
    <Z>2174</Z>
  </point>
  <point index="3755">
    <X>112.730</X>
    <Y>48.954</Y>
    <Z>2122</Z>
  </point>
  <point index="3756">
    <X>60.887</X>
    <Y>64.611</Y>
    <Z>2145</Z>
  </point>
  <point index="3757">
    <X>64.182</X>
    <Y>23.748</Y>
    <Z>2285</Z>
  </point>
  <point index="3758">
    <X>37.171</X>
    <Y>66.766</Y>
    <Z>2281</Z>
  </point>
  <point index="3759">
    <X>95.269</X>
    <Y>54.949</Y>
    <Z>2114</Z>
  </point>
  <point index="3760">
    <X>36.037</X>
    <Y>60.682</Y>
    <Z>2256</Z>
  </point>
  <point index="3761">
    <X>57.608</X>
    <Y>68.867</Y>
    <Z>2019</Z>
  </point>
  <point index="3762">
    <X>77.414</X>
    <Y>57.875</Y>
    <Z>2211</Z>
  </point>
  <point index="3763">
    <X>101.069</X>
    <Y>26.886</Y>
    <Z>2154</Z>
  </point>
  <point index="3764">
    <X>117.007</X>
    <Y>61.935</Y>
    <Z>2296</Z>
  </point>
  <point index="3765">
    <X>39.843</X>
    <Y>67.535</Y>
    <Z>2156</Z>
  </point>
  <point index="3766">
    <X>101.631</X>
    <Y>49.818</Y>
    <Z>2183</Z>
  </point>
  <point index="3767">
    <X>103.572</X>
    <Y>30.007</Y>
    <Z>2283</Z>
  </point>
  <point index="3768">
    <X>121.058</X>
    <Y>23.537</Y>
    <Z>2268</Z>
  </point>
  <point index="3769">
    <X>72.358</X>
    <Y>38.248</Y>
    <Z>2107</Z>
  </point>
  <point index="3770">
    <X>50.993</X>
    <Y>64.816</Y>
    <Z>2288</Z>
  </point>
  <point index="3771">
    <X>35.836</X>
    <Y>73.321</Y>
    <Z>2248</Z>
  </point>
  <point index="3772">
    <X>15.163</X>
    <Y>15.061</Y>
    <Z>2118</Z>
  </point>
  <point index="3773">
    <X>86.889</X>
    <Y>26.053</Y>
    <Z>2255</Z>
  </point>
  <point index="3774">
    <X>112.941</X>
    <Y>36.681</Y>
    <Z>2131</Z>
  </point>
  <point index="3775">
    <X>13.870</X>
    <Y>67.449</Y>
    <Z>2171</Z>
  </point>
  <point index="3776">
    <X>118.832</X>
    <Y>59.106</Y>
    <Z>2063</Z>
  </point>
  <point index="3777">
    <X>57.346</X>
    <Y>54.339</Y>
    <Z>2029</Z>
  </point>
  <point index="3778">
    <X>57.147</X>
    <Y>26.485</Y>
    <Z>2037</Z>
  </point>
  <point index="3779">
    <X>30.283</X>
    <Y>31.337</Y>
    <Z>2022</Z>
  </point>
  <point index="3780">
    <X>99.892</X>
    <Y>68.402</Y>
    <Z>2094</Z>
  </point>
  <point index="3781">
    <X>111.385</X>
    <Y>9.920</Y>
    <Z>2067</Z>
  </point>
  <point index="3782">
    <X>59.454</X>
    <Y>31.317</Y>
    <Z>2071</Z>
  </point>
  <point index="3783">
    <X>110.501</X>
    <Y>60.725</Y>
    <Z>2031</Z>
  </point>
  <point index="3784">
    <X>51.107</X>
    <Y>66.869</Y>
    <Z>2283</Z>
  </point>
  <point index="3785">
    <X>97.247</X>
    <Y>72.137</Y>
    <Z>2033</Z>
  </point>
  <point index="3786">
    <X>71.460</X>
    <Y>19.953</Y>
    <Z>2070</Z>
  </point>
  <point index="3787">
    <X>11.602</X>
    <Y>54.416</Y>
    <Z>2263</Z>
  </point>
  <point index="3788">
    <X>65.100</X>
    <Y>62.369</Y>
    <Z>2238</Z>
  </point>
  <point index="3789">
    <X>19.412</X>
    <Y>74.163</Y>
    <Z>2069</Z>
  </point>
  <point index="3790">
    <X>39.858</X>
    <Y>23.989</Y>
    <Z>2158</Z>
  </point>
  <point index="3791">
    <X>15.677</X>
    <Y>75.896</Y>
    <Z>2097</Z>
  </point>
  <point index="3792">
    <X>57.154</X>
    <Y>17.838</Y>
    <Z>2037</Z>
  </point>
  <point index="3793">
    <X>69.269</X>
    <Y>63.155</Y>
    <Z>2024</Z>
  </point>
  <point index="3794">
    <X>66.507</X>
    <Y>38.968</Y>
    <Z>2166</Z>
  </point>
  <point index="3795">
    <X>59.609</X>
    <Y>48.104</Y>
    <Z>2079</Z>
  </point>
  <point index="3796">
    <X>86.621</X>
    <Y>21.483</Y>
    <Z>2280</Z>
  </point>
  <point index="3797">
    <X>12.481</X>
    <Y>23.761</Y>
    <Z>2227</Z>
  </point>
  <point index="3798">
    <X>100.254</X>
    <Y>53.204</Y>
    <Z>2112</Z>
  </point>
  <point index="3799">
    <X>92.105</X>
    <Y>70.854</Y>
    <Z>2243</Z>
  </point>
  <point index="3800">
    <X>97.787</X>
    <Y>22.420</Y>
    <Z>2011</Z>
  </point>
  <point index="3801">
    <X>89.605</X>
    <Y>69.403</Y>
    <Z>2004</Z>
  </point>
  <point index="3802">
    <X>119.097</X>
    <Y>15.183</Y>
    <Z>2088</Z>
  </point>
  <point index="3803">
    <X>62.386</X>
    <Y>23.934</Y>
    <Z>2222</Z>
  </point>
  <point index="3804">
    <X>63.474</X>
    <Y>64.471</Y>
    <Z>2278</Z>
  </point>
  <point index="3805">
    <X>27.252</X>
    <Y>13.247</Y>
    <Z>2128</Z>
  </point>
  <point index="3806">
    <X>48.483</X>
    <Y>57.471</Y>
    <Z>2108</Z>
  </point>
  <point index="3807">
    <X>9.700</X>
    <Y>25.017</Y>
    <Z>2014</Z>
  </point>
  <point index="3808">
    <X>25.097</X>
    <Y>18.535</Y>
    <Z>2238</Z>
  </point>
  <point index="3809">
    <X>62.217</X>
    <Y>31.728</Y>
    <Z>2213</Z>
  </point>
  <point index="3810">
    <X>114.992</X>
    <Y>55.099</Y>
    <Z>2214</Z>
  </point>
  <point index="3811">
    <X>56.123</X>
    <Y>75.840</Y>
    <Z>2079</Z>
  </point>
  <point index="3812">
    <X>57.822</X>
    <Y>49.379</Y>
    <Z>2010</Z>
  </point>
  <point index="3813">
    <X>97.817</X>
    <Y>45.599</Y>
    <Z>2010</Z>
  </point>
  <point index="3814">
    <X>11.875</X>
    <Y>19.778</Y>
    <Z>2252</Z>
  </point>
  <point index="3815">
    <X>8.361</X>
    <Y>20.669</Y>
    <Z>2119</Z>
  </point>
  <point index="3816">
    <X>113.538</X>
    <Y>61.665</Y>
    <Z>2155</Z>
  </point>
  <point index="3817">
    <X>77.707</X>
    <Y>30.537</Y>
    <Z>2127</Z>
  </point>
  <point index="3818">
    <X>61.281</X>
    <Y>38.490</Y>
    <Z>2165</Z>
  </point>
  <point index="3819">
    <X>101.072</X>
    <Y>40.763</Y>
    <Z>2155</Z>
  </point>
  <point index="3820">
    <X>111.998</X>
    <Y>20.726</Y>
    <Z>2092</Z>
  </point>
  <point index="3821">
    <X>24.615</X>
    <Y>34.987</Y>
    <Z>2263</Z>
  </point>
  <point index="3822">
    <X>102.091</X>
    <Y>52.987</Y>
    <Z>2207</Z>
  </point>
  <point index="3823">
    <X>66.792</X>
    <Y>19.843</Y>
    <Z>2151</Z>
  </point>
  <point index="3824">
    <X>24.639</X>
    <Y>46.643</Y>
    <Z>2262</Z>
  </point>
  <point index="3825">
    <X>72.811</X>
    <Y>14.898</Y>
    <Z>2125</Z>
  </point>
  <point index="3826">
    <X>109.290</X>
    <Y>16.511</Y>
    <Z>2023</Z>
  </point>
  <point index="3827">
    <X>104.073</X>
    <Y>36.673</Y>
    <Z>2291</Z>
  </point>
  <point index="3828">
    <X>110.622</X>
    <Y>25.066</Y>
    <Z>2036</Z>
  </point>
  <point index="3829">
    <X>20.549</X>
    <Y>57.693</Y>
    <Z>2128</Z>
  </point>
  <point index="3830">
    <X>76.856</X>
    <Y>24.923</Y>
    <Z>2290</Z>
  </point>
  <point index="3831">
    <X>40.506</X>
    <Y>57.858</Y>
    <Z>2218</Z>
  </point>
  <point index="3832">
    <X>32.354</X>
    <Y>51.371</Y>
    <Z>2107</Z>
  </point>
  <point index="3833">
    <X>28.950</X>
    <Y>61.748</Y>
    <Z>2040</Z>
  </point>
  <point index="3834">
    <X>16.101</X>
    <Y>34.624</Y>
    <Z>2080</Z>
  </point>
  <point index="3835">
    <X>78.412</X>
    <Y>67.268</Y>
    <Z>2024</Z>
  </point>
  <point index="3836">
    <X>46.980</X>
    <Y>24.206</Y>
    <Z>2246</Z>
  </point>
  <point index="3837">
    <X>97.025</X>
    <Y>32.536</Y>
    <Z>2042</Z>
  </point>
  <point index="3838">
    <X>25.621</X>
    <Y>72.072</Y>
    <Z>2211</Z>
  </point>
  <point index="3839">
    <X>33.346</X>
    <Y>47.577</Y>
    <Z>2147</Z>
  </point>
  <point index="3840">
    <X>25.242</X>
    <Y>55.364</Y>
    <Z>2231</Z>
  </point>
  <point index="3841">
    <X>69.661</X>
    <Y>26.288</Y>
    <Z>2004</Z>
  </point>
  <point index="3842">
    <X>56.788</X>
    <Y>53.205</Y>
    <Z>2052</Z>
  </point>
  <point index="3843">
    <X>67.679</X>
    <Y>65.466</Y>
    <Z>2106</Z>
  </point>
  <point index="3844">
    <X>117.162</X>
    <Y>63.014</Y>
    <Z>2284</Z>
  </point>
  <point index="3845">
    <X>99.074</X>
    <Y>66.665</Y>
    <Z>2052</Z>
  </point>
  <point index="3846">
    <X>116.877</X>
    <Y>32.952</Y>
    <Z>2291</Z>
  </point>
  <point index="3847">
    <X>78.056</X>
    <Y>17.655</Y>
    <Z>2026</Z>
  </point>
  <point index="3848">
    <X>53.859</X>
    <Y>34.179</Y>
    <Z>2171</Z>
  </point>
  <point index="3849">
    <X>21.933</X>
    <Y>19.888</Y>
    <Z>2199</Z>
  </point>
  <point index="3850">
    <X>104.898</X>
    <Y>26.669</Y>
    <Z>2249</Z>
  </point>
  <point index="3851">
    <X>100.591</X>
    <Y>27.390</Y>
    <Z>2130</Z>
  </point>
  <point index="3852">
    <X>31.236</X>
    <Y>48.388</Y>
    <Z>2061</Z>
  </point>
  <point index="3853">
    <X>34.350</X>
    <Y>15.969</Y>
    <Z>2188</Z>
  </point>
  <point index="3854">
    <X>61.564</X>
    <Y>67.997</Y>
    <Z>2180</Z>
  </point>
  <point index="3855">
    <X>48.993</X>
    <Y>20.843</Y>
    <Z>2061</Z>
  </point>
  <point index="3856">
    <X>63.885</X>
    <Y>68.692</Y>
    <Z>2299</Z>
  </point>
  <point index="3857">
    <X>52.719</X>
    <Y>19.015</Y>
    <Z>2218</Z>
  </point>
  <point index="3858">
    <X>118.282</X>
    <Y>69.110</Y>
    <Z>2012</Z>
  </point>
  <point index="3859">
    <X>57.815</X>
    <Y>18.871</Y>
    <Z>2010</Z>
  </point>
  <point index="3860">
    <X>23.724</X>
    <Y>26.212</Y>
    <Z>2291</Z>
  </point>
  <point index="3861">
    <X>57.935</X>
    <Y>73.529</Y>
    <Z>2005</Z>
  </point>
  <point index="3862">
    <X>49.388</X>
    <Y>66.201</Y>
    <Z>2024</Z>
  </point>
  <point index="3863">
    <X>27.713</X>
    <Y>26.144</Y>
    <Z>2104</Z>
  </point>
  <point index="3864">
    <X>115.397</X>
    <Y>52.542</Y>
    <Z>2230</Z>
  </point>
  <point index="3865">
    <X>88.772</X>
    <Y>63.682</Y>
    <Z>2081</Z>
  </point>
  <point index="3866">
    <X>11.607</X>
    <Y>28.995</Y>
    <Z>2263</Z>
  </point>
  <point index="3867">
    <X>78.211</X>
    <Y>52.519</Y>
    <Z>2006</Z>
  </point>
  <point index="3868">
    <X>19.943</X>
    <Y>34.934</Y>
    <Z>2096</Z>
  </point>
  <point index="3869">
    <X>61.532</X>
    <Y>18.469</Y>
    <Z>2178</Z>
  </point>
  <point index="3870">
    <X>38.773</X>
    <Y>26.989</Y>
    <Z>2058</Z>
  </point>
  <point index="3871">
    <X>59.973</X>
    <Y>64.500</Y>
    <Z>2098</Z>
  </point>
  <point index="3872">
    <X>65.049</X>
    <Y>41.138</Y>
    <Z>2241</Z>
  </point>
  <point index="3873">
    <X>62.533</X>
    <Y>72.889</Y>
    <Z>2230</Z>
  </point>
  <point index="3874">
    <X>14.511</X>
    <Y>15.027</Y>
    <Z>2145</Z>
  </point>
  <point index="3875">
    <X>62.176</X>
    <Y>20.933</Y>
    <Z>2211</Z>
  </point>
  <point index="3876">
    <X>74.148</X>
    <Y>58.243</Y>
    <Z>2180</Z>
  </point>
  <point index="3877">
    <X>113.843</X>
    <Y>52.410</Y>
    <Z>2167</Z>
  </point>
  <point index="3878">
    <X>112.557</X>
    <Y>19.744</Y>
    <Z>2115</Z>
  </point>
  <point index="3879">
    <X>112.914</X>
    <Y>55.417</Y>
    <Z>2129</Z>
  </point>
  <point index="3880">
    <X>25.497</X>
    <Y>35.735</Y>
    <Z>2218</Z>
  </point>
  <point index="3881">
    <X>60.773</X>
    <Y>61.007</Y>
    <Z>2139</Z>
  </point>
  <point index="3882">
    <X>69.114</X>
    <Y>33.394</Y>
    <Z>2032</Z>
  </point>
  <point index="3883">
    <X>11.789</X>
    <Y>73.829</Y>
    <Z>2255</Z>
  </point>
  <point index="3884">
    <X>25.605</X>
    <Y>40.444</Y>
    <Z>2212</Z>
  </point>
  <point index="3885">
    <X>31.690</X>
    <Y>13.912</Y>
    <Z>2080</Z>
  </point>
  <point index="3886">
    <X>96.333</X>
    <Y>61.719</Y>
    <Z>2071</Z>
  </point>
  <point index="3887">
    <X>120.284</X>
    <Y>19.347</Y>
    <Z>2197</Z>
  </point>
  <point index="3888">
    <X>105.373</X>
    <Y>36.320</Y>
    <Z>2224</Z>
  </point>
  <point index="3889">
    <X>24.662</X>
    <Y>47.146</Y>
    <Z>2261</Z>
  </point>
  <point index="3890">
    <X>74.166</X>
    <Y>34.063</Y>
    <Z>2180</Z>
  </point>
  <point index="3891">
    <X>117.916</X>
    <Y>26.557</Y>
    <Z>2067</Z>
  </point>
  <point index="3892">
    <X>60.171</X>
    <Y>35.983</Y>
    <Z>2108</Z>
  </point>
  <point index="3893">
    <X>13.370</X>
    <Y>17.026</Y>
    <Z>2191</Z>
  </point>
  <point index="3894">
    <X>22.139</X>
    <Y>53.677</Y>
    <Z>2209</Z>
  </point>
  <point index="3895">
    <X>55.465</X>
    <Y>72.971</Y>
    <Z>2106</Z>
  </point>
  <point index="3896">
    <X>11.921</X>
    <Y>23.364</Y>
    <Z>2250</Z>
  </point>
  <point index="3897">
    <X>101.159</X>
    <Y>73.111</Y>
    <Z>2159</Z>
  </point>
  <point index="3898">
    <X>97.059</X>
    <Y>68.881</Y>
    <Z>2041</Z>
  </point>
  <point index="3899">
    <X>79.629</X>
    <Y>66.046</Y>
    <Z>2137</Z>
  </point>
  <point index="3900">
    <X>38.601</X>
    <Y>17.507</Y>
    <Z>2042</Z>
  </point>
  <point index="3901">
    <X>50.104</X>
    <Y>31.556</Y>
    <Z>2130</Z>
  </point>
  <point index="3902">
    <X>103.026</X>
    <Y>31.530</Y>
    <Z>2255</Z>
  </point>
  <point index="3903">
    <X>69.890</X>
    <Y>67.542</Y>
    <Z>2006</Z>
  </point>
  <point index="3904">
    <X>113.484</X>
    <Y>26.536</Y>
    <Z>2153</Z>
  </point>
  <point index="3905">
    <X>111.638</X>
    <Y>37.847</Y>
    <Z>2078</Z>
  </point>
  <point index="3906">
    <X>40.917</X>
    <Y>25.011</Y>
    <Z>2255</Z>
  </point>
  <point index="3907">
    <X>27.823</X>
    <Y>11.865</Y>
    <Z>2098</Z>
  </point>
  <point index="3908">
    <X>52.338</X>
    <Y>61.407</Y>
    <Z>2233</Z>
  </point>
  <point index="3909">
    <X>69.922</X>
    <Y>15.509</Y>
    <Z>2008</Z>
  </point>
  <point index="3910">
    <X>100.788</X>
    <Y>30.274</Y>
    <Z>2140</Z>
  </point>
  <point index="3911">
    <X>23.108</X>
    <Y>70.871</Y>
    <Z>2259</Z>
  </point>
  <point index="3912">
    <X>63.083</X>
    <Y>47.014</Y>
    <Z>2258</Z>
  </point>
  <point index="3913">
    <X>109.934</X>
    <Y>24.430</Y>
    <Z>2008</Z>
  </point>
  <point index="3914">
    <X>12.893</X>
    <Y>60.763</Y>
    <Z>2210</Z>
  </point>
  <point index="3915">
    <X>68.954</X>
    <Y>70.115</Y>
    <Z>2040</Z>
  </point>
  <point index="3916">
    <X>27.248</X>
    <Y>73.728</Y>
    <Z>2128</Z>
  </point>
  <point index="3917">
    <X>94.711</X>
    <Y>20.793</Y>
    <Z>2137</Z>
  </point>
  <point index="3918">
    <X>53.881</X>
    <Y>10.770</Y>
    <Z>2170</Z>
  </point>
  <point index="3919">
    <X>23.923</X>
    <Y>14.444</Y>
    <Z>2299</Z>
  </point>
  <point index="3920">
    <X>98.799</X>
    <Y>76.666</Y>
    <Z>2038</Z>
  </point>
  <point index="3921">
    <X>60.826</X>
    <Y>78.757</Y>
    <Z>2142</Z>
  </point>
  <point index="3922">
    <X>24.369</X>
    <Y>11.082</Y>
    <Z>2276</Z>
  </point>
  <point index="3923">
    <X>103.522</X>
    <Y>7.875</Y>
    <Z>2281</Z>
  </point>
  <point index="3924">
    <X>118.588</X>
    <Y>21.739</Y>
    <Z>2041</Z>
  </point>
  <point index="3925">
    <X>109.283</X>
    <Y>12.412</Y>
    <Z>2023</Z>
  </point>
  <point index="3926">
    <X>21.848</X>
    <Y>24.399</Y>
    <Z>2194</Z>
  </point>
  <point index="3927">
    <X>95.209</X>
    <Y>27.453</Y>
    <Z>2116</Z>
  </point>
  <point index="3928">
    <X>71.598</X>
    <Y>66.718</Y>
    <Z>2076</Z>
  </point>
  <point index="3929">
    <X>62.097</X>
    <Y>62.010</Y>
    <Z>2207</Z>
  </point>
  <point index="3930">
    <X>118.205</X>
    <Y>20.943</Y>
    <Z>2005</Z>
  </point>
  <point index="3931">
    <X>12.303</X>
    <Y>67.148</Y>
    <Z>2235</Z>
  </point>
  <point index="3932">
    <X>103.266</X>
    <Y>22.037</Y>
    <Z>2267</Z>
  </point>
  <point index="3933">
    <X>93.485</X>
    <Y>26.457</Y>
    <Z>2186</Z>
  </point>
  <point index="3934">
    <X>80.029</X>
    <Y>30.113</Y>
    <Z>2174</Z>
  </point>
  <point index="3935">
    <X>31.997</X>
    <Y>8.438</Y>
    <Z>2092</Z>
  </point>
  <point index="3936">
    <X>20.228</X>
    <Y>32.681</Y>
    <Z>2111</Z>
  </point>
  <point index="3937">
    <X>30.292</X>
    <Y>61.399</Y>
    <Z>2023</Z>
  </point>
  <point index="3938">
    <X>18.367</X>
    <Y>46.575</Y>
    <Z>2015</Z>
  </point>
  <point index="3939">
    <X>20.516</X>
    <Y>26.343</Y>
    <Z>2126</Z>
  </point>
  <point index="3940">
    <X>8.849</X>
    <Y>22.571</Y>
    <Z>2074</Z>
  </point>
  <point index="3941">
    <X>53.312</X>
    <Y>14.229</Y>
    <Z>2193</Z>
  </point>
  <point index="3942">
    <X>102.247</X>
    <Y>7.549</Y>
    <Z>2215</Z>
  </point>
  <point index="3943">
    <X>57.260</X>
    <Y>21.698</Y>
    <Z>2033</Z>
  </point>
  <point index="3944">
    <X>22.081</X>
    <Y>40.543</Y>
    <Z>2206</Z>
  </point>
  <point index="3945">
    <X>65.934</X>
    <Y>21.415</Y>
    <Z>2195</Z>
  </point>
  <point index="3946">
    <X>35.569</X>
    <Y>15.760</Y>
    <Z>2237</Z>
  </point>
  <point index="3947">
    <X>97.507</X>
    <Y>38.745</Y>
    <Z>2023</Z>
  </point>
  <point index="3948">
    <X>121.059</X>
    <Y>22.338</Y>
    <Z>2269</Z>
  </point>
  <point index="3949">
    <X>114.660</X>
    <Y>21.741</Y>
    <Z>2200</Z>
  </point>
  <point index="3950">
    <X>12.716</X>
    <Y>65.510</Y>
    <Z>2218</Z>
  </point>
  <point index="3951">
    <X>9.066</X>
    <Y>27.638</Y>
    <Z>2054</Z>
  </point>
  <point index="3952">
    <X>61.098</X>
    <Y>28.124</Y>
    <Z>2156</Z>
  </point>
  <point index="3953">
    <X>55.445</X>
    <Y>33.213</Y>
    <Z>2107</Z>
  </point>
  <point index="3954">
    <X>107.307</X>
    <Y>40.631</Y>
    <Z>2125</Z>
  </point>
  <point index="3955">
    <X>116.376</X>
    <Y>26.030</Y>
    <Z>2270</Z>
  </point>
  <point index="3956">
    <X>75.695</X>
    <Y>22.599</Y>
    <Z>2243</Z>
  </point>
  <point index="3957">
    <X>64.000</X>
    <Y>76.379</Y>
    <Z>2295</Z>
  </point>
  <point index="3958">
    <X>100.690</X>
    <Y>51.906</Y>
    <Z>2135</Z>
  </point>
  <point index="3959">
    <X>37.363</X>
    <Y>61.480</Y>
    <Z>2226</Z>
  </point>
  <point index="3960">
    <X>13.858</X>
    <Y>49.489</Y>
    <Z>2171</Z>
  </point>
  <point index="3961">
    <X>35.737</X>
    <Y>49.132</Y>
    <Z>2244</Z>
  </point>
  <point index="3962">
    <X>18.576</X>
    <Y>53.503</Y>
    <Z>2026</Z>
  </point>
  <point index="3963">
    <X>81.089</X>
    <Y>63.659</Y>
    <Z>2271</Z>
  </point>
  <point index="3964">
    <X>89.615</X>
    <Y>21.487</Y>
    <Z>2004</Z>
  </point>
  <point index="3965">
    <X>52.754</X>
    <Y>48.859</Y>
    <Z>2216</Z>
  </point>
  <point index="3966">
    <X>111.959</X>
    <Y>74.291</Y>
    <Z>2091</Z>
  </point>
  <point index="3967">
    <X>107.757</X>
    <Y>58.538</Y>
    <Z>2102</Z>
  </point>
  <point index="3968">
    <X>28.415</X>
    <Y>11.105</Y>
    <Z>2068</Z>
  </point>
  <point index="3969">
    <X>104.407</X>
    <Y>62.684</Y>
    <Z>2274</Z>
  </point>
  <point index="3970">
    <X>26.609</X>
    <Y>38.147</Y>
    <Z>2161</Z>
  </point>
  <point index="3971">
    <X>115.210</X>
    <Y>64.016</Y>
    <Z>2223</Z>
  </point>
  <point index="3972">
    <X>90.394</X>
    <Y>54.718</Y>
    <Z>2214</Z>
  </point>
  <point index="3973">
    <X>104.539</X>
    <Y>45.968</Y>
    <Z>2267</Z>
  </point>
  <point index="3974">
    <X>13.744</X>
    <Y>34.196</Y>
    <Z>2176</Z>
  </point>
  <point index="3975">
    <X>112.340</X>
    <Y>32.963</Y>
    <Z>2106</Z>
  </point>
  <point index="3976">
    <X>27.950</X>
    <Y>22.316</Y>
    <Z>2092</Z>
  </point>
  <point index="3977">
    <X>49.237</X>
    <Y>26.878</Y>
    <Z>2038</Z>
  </point>
  <point index="3978">
    <X>64.744</X>
    <Y>12.681</Y>
    <Z>2257</Z>
  </point>
  <point index="3979">
    <X>10.340</X>
    <Y>66.235</Y>
    <Z>2198</Z>
  </point>
  <point index="3980">
    <X>21.460</X>
    <Y>10.170</Y>
    <Z>2175</Z>
  </point>
  <point index="3981">
    <X>16.936</X>
    <Y>55.841</Y>
    <Z>2046</Z>
  </point>
  <point index="3982">
    <X>65.134</X>
    <Y>33.378</Y>
    <Z>2237</Z>
  </point>
  <point index="3983">
    <X>101.313</X>
    <Y>59.779</Y>
    <Z>2167</Z>
  </point>
  <point index="3984">
    <X>108.673</X>
    <Y>61.449</Y>
    <Z>2054</Z>
  </point>
  <point index="3985">
    <X>69.947</X>
    <Y>17.564</Y>
    <Z>2009</Z>
  </point>
  <point index="3986">
    <X>28.516</X>
    <Y>60.691</Y>
    <Z>2063</Z>
  </point>
  <point index="3987">
    <X>65.615</X>
    <Y>20.994</Y>
    <Z>2212</Z>
  </point>
  <point index="3988">
    <X>26.663</X>
    <Y>34.277</Y>
    <Z>2158</Z>
  </point>
  <point index="3989">
    <X>67.359</X>
    <Y>7.550</Y>
    <Z>2122</Z>
  </point>
  <point index="3990">
    <X>75.539</X>
    <Y>54.909</Y>
    <Z>2236</Z>
  </point>
  <point index="3991">
    <X>94.329</X>
    <Y>15.099</Y>
    <Z>2152</Z>
  </point>
  <point index="3992">
    <X>69.329</X>
    <Y>77.535</Y>
    <Z>2021</Z>
  </point>
  <point index="3993">
    <X>101.355</X>
    <Y>61.200</Y>
    <Z>2169</Z>
  </point>
  <point index="3994">
    <X>108.134</X>
    <Y>18.510</Y>
    <Z>2082</Z>
  </point>
  <point index="3995">
    <X>61.319</X>
    <Y>24.099</Y>
    <Z>2167</Z>
  </point>
  <point index="3996">
    <X>22.809</X>
    <Y>15.249</Y>
    <Z>2244</Z>
  </point>
  <point index="3997">
    <X>54.804</X>
    <Y>16.145</Y>
    <Z>2133</Z>
  </point>
  <point index="3998">
    <X>116.217</X>
    <Y>53.244</Y>
    <Z>2264</Z>
  </point>
  <point index="3999">
    <X>104.291</X>
    <Y>29.454</Y>
    <Z>2280</Z>
  </point>
  <point index="4000">
    <X>64.099</X>
    <Y>34.411</Y>
    <Z>2290</Z>
  </point>
  <point index="4001">
    <X>66.167</X>
    <Y>50.682</Y>
    <Z>2183</Z>
  </point>
  <point index="4002">
    <X>95.663</X>
    <Y>51.188</Y>
    <Z>2098</Z>
  </point>
  <point index="4003">
    <X>14.948</X>
    <Y>27.741</Y>
    <Z>2127</Z>
  </point>
  <point index="4004">
    <X>116.127</X>
    <Y>65.632</Y>
    <Z>2260</Z>
  </point>
  <point index="4005">
    <X>64.533</X>
    <Y>73.212</Y>
    <Z>2267</Z>
  </point>
  <point index="4006">
    <X>47.636</X>
    <Y>17.389</Y>
    <Z>2186</Z>
  </point>
  <point index="4007">
    <X>7.223</X>
    <Y>66.629</Y>
    <Z>2224</Z>
  </point>
  <point index="4008">
    <X>59.490</X>
    <Y>18.641</Y>
    <Z>2073</Z>
  </point>
  <point index="4009">
    <X>57.272</X>
    <Y>68.935</Y>
    <Z>2032</Z>
  </point>
  <point index="4010">
    <X>74.485</X>
    <Y>63.570</Y>
    <Z>2193</Z>
  </point>
  <point index="4011">
    <X>59.983</X>
    <Y>15.698</Y>
    <Z>2099</Z>
  </point>
  <point index="4012">
    <X>101.919</X>
    <Y>26.977</Y>
    <Z>2198</Z>
  </point>
  <point index="4013">
    <X>117.202</X>
    <Y>54.599</Y>
    <Z>2273</Z>
  </point>
  <point index="4014">
    <X>64.633</X>
    <Y>12.749</Y>
    <Z>2262</Z>
  </point>
  <point index="4015">
    <X>25.274</X>
    <Y>35.618</Y>
    <Z>2229</Z>
  </point>
  <point index="4016">
    <X>33.618</X>
    <Y>33.210</Y>
    <Z>2158</Z>
  </point>
  <point index="4017">
    <X>95.893</X>
    <Y>34.227</Y>
    <Z>2088</Z>
  </point>
  <point index="4018">
    <X>30.454</X>
    <Y>52.313</Y>
    <Z>2029</Z>
  </point>
  <point index="4019">
    <X>108.063</X>
    <Y>30.018</Y>
    <Z>2086</Z>
  </point>
  <point index="4020">
    <X>105.072</X>
    <Y>38.456</Y>
    <Z>2240</Z>
  </point>
  <point index="4021">
    <X>10.786</X>
    <Y>22.818</Y>
    <Z>2296</Z>
  </point>
  <point index="4022">
    <X>70.106</X>
    <Y>73.005</Y>
    <Z>2015</Z>
  </point>
  <point index="4023">
    <X>27.682</X>
    <Y>57.241</Y>
    <Z>2105</Z>
  </point>
  <point index="4024">
    <X>80.181</X>
    <Y>61.077</Y>
    <Z>2188</Z>
  </point>
  <point index="4025">
    <X>90.698</X>
    <Y>67.890</Y>
    <Z>2300</Z>
  </point>
  <point index="4026">
    <X>93.860</X>
    <Y>50.502</Y>
    <Z>2171</Z>
  </point>
  <point index="4027">
    <X>26.034</X>
    <Y>14.907</Y>
    <Z>2190</Z>
  </point>
  <point index="4028">
    <X>11.147</X>
    <Y>20.074</Y>
    <Z>2282</Z>
  </point>
  <point index="4029">
    <X>71.909</X>
    <Y>74.341</Y>
    <Z>2089</Z>
  </point>
  <point index="4030">
    <X>28.758</X>
    <Y>13.607</Y>
    <Z>2050</Z>
  </point>
  <point index="4031">
    <X>98.214</X>
    <Y>35.208</Y>
    <Z>2008</Z>
  </point>
  <point index="4032">
    <X>90.490</X>
    <Y>29.867</Y>
    <Z>2241</Z>
  </point>
  <point index="4033">
    <X>57.958</X>
    <Y>70.851</Y>
    <Z>2004</Z>
  </point>
  <point index="4034">
    <X>105.602</X>
    <Y>46.058</Y>
    <Z>2212</Z>
  </point>
  <point index="4035">
    <X>92.526</X>
    <Y>34.863</Y>
    <Z>2225</Z>
  </point>
  <point index="4036">
    <X>39.463</X>
    <Y>59.352</Y>
    <Z>2121</Z>
  </point>
  <point index="4037">
    <X>21.747</X>
    <Y>74.185</Y>
    <Z>2189</Z>
  </point>
  <point index="4038">
    <X>72.644</X>
    <Y>31.746</Y>
    <Z>2118</Z>
  </point>
  <point index="4039">
    <X>68.098</X>
    <Y>46.106</Y>
    <Z>2084</Z>
  </point>
  <point index="4040">
    <X>20.294</X>
    <Y>12.793</Y>
    <Z>2115</Z>
  </point>
  <point index="4041">
    <X>62.165</X>
    <Y>6.287</Y>
    <Z>2211</Z>
  </point>
  <point index="4042">
    <X>73.699</X>
    <Y>56.783</Y>
    <Z>2161</Z>
  </point>
  <point index="4043">
    <X>35.910</X>
    <Y>69.023</Y>
    <Z>2251</Z>
  </point>
  <point index="4044">
    <X>106.635</X>
    <Y>21.093</Y>
    <Z>2159</Z>
  </point>
  <point index="4045">
    <X>117.165</X>
    <Y>19.413</Y>
    <Z>2283</Z>
  </point>
  <point index="4046">
    <X>30.325</X>
    <Y>32.568</Y>
    <Z>2024</Z>
  </point>
  <point index="4047">
    <X>8.607</X>
    <Y>15.474</Y>
    <Z>2096</Z>
  </point>
  <point index="4048">
    <X>36.633</X>
    <Y>65.642</Y>
    <Z>2281</Z>
  </point>
  <point index="4049">
    <X>28.496</X>
    <Y>20.988</Y>
    <Z>2064</Z>
  </point>
  <point index="4050">
    <X>17.805</X>
    <Y>67.090</Y>
    <Z>2011</Z>
  </point>
  <point index="4051">
    <X>16.314</X>
    <Y>14.047</Y>
    <Z>2071</Z>
  </point>
  <point index="4052">
    <X>13.716</X>
    <Y>49.659</Y>
    <Z>2177</Z>
  </point>
  <point index="4053">
    <X>98.655</X>
    <Y>23.699</Y>
    <Z>2030</Z>
  </point>
  <point index="4054">
    <X>109.554</X>
    <Y>17.852</Y>
    <Z>2009</Z>
  </point>
  <point index="4055">
    <X>14.436</X>
    <Y>68.929</Y>
    <Z>2148</Z>
  </point>
  <point index="4056">
    <X>37.602</X>
    <Y>57.750</Y>
    <Z>2157</Z>
  </point>
  <point index="4057">
    <X>34.538</X>
    <Y>70.962</Y>
    <Z>2196</Z>
  </point>
  <point index="4058">
    <X>107.995</X>
    <Y>40.422</Y>
    <Z>2089</Z>
  </point>
  <point index="4059">
    <X>49.402</X>
    <Y>55.239</Y>
    <Z>2023</Z>
  </point>
  <point index="4060">
    <X>70.708</X>
    <Y>39.058</Y>
    <Z>2040</Z>
  </point>
  <point index="4061">
    <X>102.286</X>
    <Y>56.708</Y>
    <Z>2217</Z>
  </point>
  <point index="4062">
    <X>60.085</X>
    <Y>57.093</Y>
    <Z>2104</Z>
  </point>
  <point index="4063">
    <X>114.582</X>
    <Y>55.083</Y>
    <Z>2197</Z>
  </point>
  <point index="4064">
    <X>36.456</X>
    <Y>59.682</Y>
    <Z>2274</Z>
  </point>
  <point index="4065">
    <X>106.466</X>
    <Y>22.028</Y>
    <Z>2168</Z>
  </point>
  <point index="4066">
    <X>59.571</X>
    <Y>59.009</Y>
    <Z>2077</Z>
  </point>
  <point index="4067">
    <X>110.617</X>
    <Y>23.807</Y>
    <Z>2036</Z>
  </point>
  <point index="4068">
    <X>118.934</X>
    <Y>18.561</Y>
    <Z>2073</Z>
  </point>
  <point index="4069">
    <X>77.079</X>
    <Y>66.280</Y>
    <Z>2299</Z>
  </point>
  <point index="4070">
    <X>60.583</X>
    <Y>53.705</Y>
    <Z>2129</Z>
  </point>
  <point index="4071">
    <X>26.872</X>
    <Y>27.960</Y>
    <Z>2147</Z>
  </point>
  <point index="4072">
    <X>54.654</X>
    <Y>16.814</Y>
    <Z>2139</Z>
  </point>
  <point index="4073">
    <X>91.414</X>
    <Y>19.586</Y>
    <Z>2271</Z>
  </point>
  <point index="4074">
    <X>22.676</X>
    <Y>47.018</Y>
    <Z>2237</Z>
  </point>
  <point index="4075">
    <X>111.271</X>
    <Y>52.442</Y>
    <Z>2063</Z>
  </point>
  <point index="4076">
    <X>102.456</X>
    <Y>26.111</Y>
    <Z>2226</Z>
  </point>
  <point index="4077">
    <X>69.163</X>
    <Y>69.678</Y>
    <Z>2029</Z>
  </point>
  <point index="4078">
    <X>116.199</X>
    <Y>63.095</Y>
    <Z>2263</Z>
  </point>
  <point index="4079">
    <X>6.909</X>
    <Y>65.213</Y>
    <Z>2253</Z>
  </point>
  <point index="4080">
    <X>119.242</X>
    <Y>66.566</Y>
    <Z>2101</Z>
  </point>
  <point index="4081">
    <X>106.249</X>
    <Y>12.559</Y>
    <Z>2179</Z>
  </point>
  <point index="4082">
    <X>61.434</X>
    <Y>14.816</Y>
    <Z>2173</Z>
  </point>
  <point index="4083">
    <X>36.294</X>
    <Y>52.995</Y>
    <Z>2267</Z>
  </point>
  <point index="4084">
    <X>32.828</X>
    <Y>36.654</Y>
    <Z>2126</Z>
  </point>
  <point index="4085">
    <X>60.168</X>
    <Y>26.173</Y>
    <Z>2108</Z>
  </point>
  <point index="4086">
    <X>108.757</X>
    <Y>19.544</Y>
    <Z>2050</Z>
  </point>
  <point index="4087">
    <X>8.840</X>
    <Y>65.548</Y>
    <Z>2075</Z>
  </point>
  <point index="4088">
    <X>27.245</X>
    <Y>30.011</Y>
    <Z>2128</Z>
  </point>
  <point index="4089">
    <X>115.708</X>
    <Y>24.117</Y>
    <Z>2243</Z>
  </point>
  <point index="4090">
    <X>97.214</X>
    <Y>37.602</Y>
    <Z>2035</Z>
  </point>
  <point index="4091">
    <X>61.079</X>
    <Y>6.593</Y>
    <Z>2155</Z>
  </point>
  <point index="4092">
    <X>111.380</X>
    <Y>33.487</Y>
    <Z>2067</Z>
  </point>
  <point index="4093">
    <X>56.509</X>
    <Y>36.812</Y>
    <Z>2063</Z>
  </point>
  <point index="4094">
    <X>114.465</X>
    <Y>62.246</Y>
    <Z>2193</Z>
  </point>
  <point index="4095">
    <X>92.837</X>
    <Y>68.905</Y>
    <Z>2213</Z>
  </point>
  <point index="4096">
    <X>50.167</X>
    <Y>28.383</Y>
    <Z>2148</Z>
  </point>
  <point index="4097">
    <X>67.968</X>
    <Y>32.907</Y>
    <Z>2091</Z>
  </point>
  <point index="4098">
    <X>113.604</X>
    <Y>54.200</Y>
    <Z>2157</Z>
  </point>
  <point index="4099">
    <X>41.006</X>
    <Y>22.046</Y>
    <Z>2264</Z>
  </point>
  <point index="4100">
    <X>20.852</X>
    <Y>38.549</Y>
    <Z>2143</Z>
  </point>
  <point index="4101">
    <X>32.535</X>
    <Y>61.004</Y>
    <Z>2114</Z>
  </point>
  <point index="4102">
    <X>107.253</X>
    <Y>78.394</Y>
    <Z>2128</Z>
  </point>
  <point index="4103">
    <X>113.242</X>
    <Y>16.794</Y>
    <Z>2143</Z>
  </point>
  <point index="4104">
    <X>31.540</X>
    <Y>63.873</Y>
    <Z>2074</Z>
  </point>
  <point index="4105">
    <X>24.497</X>
    <Y>47.081</Y>
    <Z>2269</Z>
  </point>
  <point index="4106">
    <X>27.943</X>
    <Y>59.797</Y>
    <Z>2092</Z>
  </point>
  <point index="4107">
    <X>23.876</X>
    <Y>30.599</Y>
    <Z>2299</Z>
  </point>
  <point index="4108">
    <X>20.063</X>
    <Y>77.652</Y>
    <Z>2103</Z>
  </point>
  <point index="4109">
    <X>21.257</X>
    <Y>13.434</Y>
    <Z>2164</Z>
  </point>
  <point index="4110">
    <X>54.613</X>
    <Y>15.609</Y>
    <Z>2141</Z>
  </point>
  <point index="4111">
    <X>59.883</X>
    <Y>8.146</Y>
    <Z>2093</Z>
  </point>
  <point index="4112">
    <X>16.099</X>
    <Y>14.273</Y>
    <Z>2080</Z>
  </point>
  <point index="4113">
    <X>23.805</X>
    <Y>52.353</Y>
    <Z>2295</Z>
  </point>
  <point index="4114">
    <X>18.379</X>
    <Y>40.237</Y>
    <Z>2016</Z>
  </point>
  <point index="4115">
    <X>74.879</X>
    <Y>36.855</Y>
    <Z>2209</Z>
  </point>
  <point index="4116">
    <X>92.333</X>
    <Y>32.209</Y>
    <Z>2233</Z>
  </point>
  <point index="4117">
    <X>24.713</X>
    <Y>29.608</Y>
    <Z>2258</Z>
  </point>
  <point index="4118">
    <X>46.777</X>
    <Y>22.019</Y>
    <Z>2265</Z>
  </point>
  <point index="4119">
    <X>99.863</X>
    <Y>34.052</Y>
    <Z>2092</Z>
  </point>
  <point index="4120">
    <X>33.528</X>
    <Y>15.293</Y>
    <Z>2154</Z>
  </point>
  <point index="4121">
    <X>78.171</X>
    <Y>25.932</Y>
    <Z>2002</Z>
  </point>
  <point index="4122">
    <X>10.398</X>
    <Y>67.519</Y>
    <Z>2215</Z>
  </point>
  <point index="4123">
    <X>111.191</X>
    <Y>72.534</Y>
    <Z>2059</Z>
  </point>
  <point index="4124">
    <X>115.340</X>
    <Y>51.991</Y>
    <Z>2228</Z>
  </point>
  <point index="4125">
    <X>17.590</X>
    <Y>38.582</Y>
    <Z>2019</Z>
  </point>
  <point index="4126">
    <X>116.495</X>
    <Y>24.868</Y>
    <Z>2275</Z>
  </point>
  <point index="4127">
    <X>40.703</X>
    <Y>28.434</Y>
    <Z>2236</Z>
  </point>
  <point index="4128">
    <X>92.625</X>
    <Y>25.330</Y>
    <Z>2221</Z>
  </point>
  <point index="4129">
    <X>29.483</X>
    <Y>63.056</Y>
    <Z>2013</Z>
  </point>
  <point index="4130">
    <X>102.303</X>
    <Y>62.470</Y>
    <Z>2218</Z>
  </point>
  <point index="4131">
    <X>14.589</X>
    <Y>47.830</Y>
    <Z>2142</Z>
  </point>
  <point index="4132">
    <X>21.913</X>
    <Y>38.468</Y>
    <Z>2198</Z>
  </point>
  <point index="4133">
    <X>112.580</X>
    <Y>72.065</Y>
    <Z>2116</Z>
  </point>
  <point index="4134">
    <X>101.303</X>
    <Y>78.431</Y>
    <Z>2166</Z>
  </point>
  <point index="4135">
    <X>38.695</X>
    <Y>52.745</Y>
    <Z>2051</Z>
  </point>
  <point index="4136">
    <X>64.224</X>
    <Y>53.361</Y>
    <Z>2283</Z>
  </point>
  <point index="4137">
    <X>64.931</X>
    <Y>13.689</Y>
    <Z>2247</Z>
  </point>
  <point index="4138">
    <X>29.027</X>
    <Y>58.463</Y>
    <Z>2036</Z>
  </point>
  <point index="4139">
    <X>64.850</X>
    <Y>76.142</Y>
    <Z>2251</Z>
  </point>
  <point index="4140">
    <X>25.966</X>
    <Y>18.538</Y>
    <Z>2194</Z>
  </point>
  <point index="4141">
    <X>103.412</X>
    <Y>15.352</Y>
    <Z>2275</Z>
  </point>
  <point index="4142">
    <X>66.179</X>
    <Y>15.859</Y>
    <Z>2183</Z>
  </point>
  <point index="4143">
    <X>68.911</X>
    <Y>78.345</Y>
    <Z>2042</Z>
  </point>
  <point index="4144">
    <X>92.284</X>
    <Y>73.606</Y>
    <Z>2235</Z>
  </point>
  <point index="4145">
    <X>94.066</X>
    <Y>17.686</Y>
    <Z>2163</Z>
  </point>
  <point index="4146">
    <X>93.727</X>
    <Y>20.909</Y>
    <Z>2177</Z>
  </point>
  <point index="4147">
    <X>99.343</X>
    <Y>63.356</Y>
    <Z>2066</Z>
  </point>
  <point index="4148">
    <X>12.638</X>
    <Y>34.986</Y>
    <Z>2221</Z>
  </point>
  <point index="4149">
    <X>12.071</X>
    <Y>30.768</Y>
    <Z>2244</Z>
  </point>
  <point index="4150">
    <X>98.262</X>
    <Y>63.942</Y>
    <Z>2010</Z>
  </point>
  <point index="4151">
    <X>76.897</X>
    <Y>55.802</Y>
    <Z>2291</Z>
  </point>
  <point index="4152">
    <X>13.527</X>
    <Y>68.078</Y>
    <Z>2185</Z>
  </point>
  <point index="4153">
    <X>97.247</X>
    <Y>70.696</Y>
    <Z>2033</Z>
  </point>
  <point index="4154">
    <X>106.003</X>
    <Y>14.899</Y>
    <Z>2192</Z>
  </point>
  <point index="4155">
    <X>96.211</X>
    <Y>49.187</Y>
    <Z>2076</Z>
  </point>
  <point index="4156">
    <X>102.546</X>
    <Y>39.997</Y>
    <Z>2230</Z>
  </point>
  <point index="4157">
    <X>60.436</X>
    <Y>62.420</Y>
    <Z>2122</Z>
  </point>
  <point index="4158">
    <X>70.529</X>
    <Y>27.116</Y>
    <Z>2032</Z>
  </point>
  <point index="4159">
    <X>106.371</X>
    <Y>58.527</Y>
    <Z>2173</Z>
  </point>
  <point index="4160">
    <X>22.027</X>
    <Y>60.482</Y>
    <Z>2204</Z>
  </point>
  <point index="4161">
    <X>116.557</X>
    <Y>61.418</Y>
    <Z>2278</Z>
  </point>
  <point index="4162">
    <X>77.829</X>
    <Y>57.820</Y>
    <Z>2092</Z>
  </point>
  <point index="4163">
    <X>61.522</X>
    <Y>64.343</Y>
    <Z>2178</Z>
  </point>
  <point index="4164">
    <X>67.001</X>
    <Y>10.647</Y>
    <Z>2140</Z>
  </point>
  <point index="4165">
    <X>106.068</X>
    <Y>72.166</Y>
    <Z>2188</Z>
  </point>
  <point index="4166">
    <X>23.411</X>
    <Y>7.598</Y>
    <Z>2275</Z>
  </point>
  <point index="4167">
    <X>116.236</X>
    <Y>52.882</Y>
    <Z>2265</Z>
  </point>
  <point index="4168">
    <X>64.382</X>
    <Y>48.041</Y>
    <Z>2275</Z>
  </point>
  <point index="4169">
    <X>57.162</X>
    <Y>52.922</Y>
    <Z>2037</Z>
  </point>
  <point index="4170">
    <X>97.281</X>
    <Y>65.234</Y>
    <Z>2032</Z>
  </point>
  <point index="4171">
    <X>68.947</X>
    <Y>74.954</Y>
    <Z>2040</Z>
  </point>
  <point index="4172">
    <X>109.394</X>
    <Y>69.698</Y>
    <Z>2017</Z>
  </point>
  <point index="4173">
    <X>100.295</X>
    <Y>57.340</Y>
    <Z>2115</Z>
  </point>
  <point index="4174">
    <X>73.623</X>
    <Y>31.521</Y>
    <Z>2158</Z>
  </point>
  <point index="4175">
    <X>26.610</X>
    <Y>77.907</Y>
    <Z>2161</Z>
  </point>
  <point index="4176">
    <X>72.677</X>
    <Y>65.661</Y>
    <Z>2120</Z>
  </point>
  <point index="4177">
    <X>29.042</X>
    <Y>13.793</Y>
    <Z>2036</Z>
  </point>
  <point index="4178">
    <X>90.058</X>
    <Y>65.044</Y>
    <Z>2117</Z>
  </point>
  <point index="4179">
    <X>88.384</X>
    <Y>62.213</Y>
    <Z>2117</Z>
  </point>
  <point index="4180">
    <X>25.286</X>
    <Y>57.919</Y>
    <Z>2229</Z>
  </point>
  <point index="4181">
    <X>30.941</X>
    <Y>71.081</Y>
    <Z>2049</Z>
  </point>
  <point index="4182">
    <X>57.413</X>
    <Y>18.640</Y>
    <Z>2027</Z>
  </point>
  <point index="4183">
    <X>28.089</X>
    <Y>18.598</Y>
    <Z>2085</Z>
  </point>
  <point index="4184">
    <X>67.689</X>
    <Y>67.645</Y>
    <Z>2105</Z>
  </point>
  <point index="4185">
    <X>79.250</X>
    <Y>23.445</Y>
    <Z>2102</Z>
  </point>
  <point index="4186">
    <X>35.679</X>
    <Y>12.983</Y>
    <Z>2242</Z>
  </point>
  <point index="4187">
    <X>26.198</X>
    <Y>40.834</Y>
    <Z>2182</Z>
  </point>
  <point index="4188">
    <X>76.221</X>
    <Y>19.406</Y>
    <Z>2264</Z>
  </point>
  <point index="4189">
    <X>30.215</X>
    <Y>53.890</Y>
    <Z>2020</Z>
  </point>
  <point index="4190">
    <X>90.189</X>
    <Y>24.747</Y>
    <Z>2155</Z>
  </point>
  <point index="4191">
    <X>57.433</X>
    <Y>56.896</Y>
    <Z>2026</Z>
  </point>
  <point index="4192">
    <X>13.937</X>
    <Y>19.399</Y>
    <Z>2168</Z>
  </point>
  <point index="4193">
    <X>27.986</X>
    <Y>11.669</Y>
    <Z>2090</Z>
  </point>
  <point index="4194">
    <X>68.265</X>
    <Y>19.871</Y>
    <Z>2075</Z>
  </point>
  <point index="4195">
    <X>37.627</X>
    <Y>15.503</Y>
    <Z>2150</Z>
  </point>
  <point index="4196">
    <X>70.663</X>
    <Y>8.096</Y>
    <Z>2038</Z>
  </point>
  <point index="4197">
    <X>18.151</X>
    <Y>21.061</Y>
    <Z>2004</Z>
  </point>
  <point index="4198">
    <X>112.820</X>
    <Y>26.300</Y>
    <Z>2126</Z>
  </point>
  <point index="4199">
    <X>16.418</X>
    <Y>50.428</Y>
    <Z>2067</Z>
  </point>
  <point index="4200">
    <X>74.263</X>
    <Y>22.924</Y>
    <Z>2184</Z>
  </point>
  <point index="4201">
    <X>108.047</X>
    <Y>74.041</Y>
    <Z>2087</Z>
  </point>
  <point index="4202">
    <X>76.654</X>
    <Y>16.219</Y>
    <Z>2282</Z>
  </point>
  <point index="4203">
    <X>55.489</X>
    <Y>61.859</Y>
    <Z>2105</Z>
  </point>
  <point index="4204">
    <X>33.755</X>
    <Y>64.712</Y>
    <Z>2164</Z>
  </point>
  <point index="4205">
    <X>100.560</X>
    <Y>8.338</Y>
    <Z>2128</Z>
  </point>
  <point index="4206">
    <X>54.832</X>
    <Y>24.793</Y>
    <Z>2132</Z>
  </point>
  <point index="4207">
    <X>68.744</X>
    <Y>22.389</Y>
    <Z>2051</Z>
  </point>
  <point index="4208">
    <X>61.263</X>
    <Y>50.198</Y>
    <Z>2164</Z>
  </point>
  <point index="4209">
    <X>8.946</X>
    <Y>62.851</Y>
    <Z>2065</Z>
  </point>
  <point index="4210">
    <X>34.810</X>
    <Y>20.859</Y>
    <Z>2207</Z>
  </point>
  <point index="4211">
    <X>103.264</X>
    <Y>79.145</Y>
    <Z>2267</Z>
  </point>
  <point index="4212">
    <X>52.930</X>
    <Y>60.595</Y>
    <Z>2209</Z>
  </point>
  <point index="4213">
    <X>94.472</X>
    <Y>28.334</Y>
    <Z>2146</Z>
  </point>
  <point index="4214">
    <X>7.538</X>
    <Y>22.559</Y>
    <Z>2195</Z>
  </point>
  <point index="4215">
    <X>110.145</X>
    <Y>73.943</Y>
    <Z>2017</Z>
  </point>
  <point index="4216">
    <X>55.695</X>
    <Y>10.960</Y>
    <Z>2097</Z>
  </point>
  <point index="4217">
    <X>69.336</X>
    <Y>77.845</Y>
    <Z>2020</Z>
  </point>
  <point index="4218">
    <X>104.198</X>
    <Y>17.528</Y>
    <Z>2285</Z>
  </point>
  <point index="4219">
    <X>24.924</X>
    <Y>64.949</Y>
    <Z>2247</Z>
  </point>
  <point index="4220">
    <X>93.302</X>
    <Y>16.829</Y>
    <Z>2194</Z>
  </point>
  <point index="4221">
    <X>48.031</X>
    <Y>68.968</Y>
    <Z>2150</Z>
  </point>
  <point index="4222">
    <X>114.828</X>
    <Y>65.095</Y>
    <Z>2207</Z>
  </point>
  <point index="4223">
    <X>91.880</X>
    <Y>62.280</Y>
    <Z>2252</Z>
  </point>
  <point index="4224">
    <X>51.062</X>
    <Y>58.320</Y>
    <Z>2285</Z>
  </point>
  <point index="4225">
    <X>63.572</X>
    <Y>57.431</Y>
    <Z>2283</Z>
  </point>
  <point index="4226">
    <X>96.473</X>
    <Y>23.987</Y>
    <Z>2065</Z>
  </point>
  <point index="4227">
    <X>69.203</X>
    <Y>22.451</Y>
    <Z>2027</Z>
  </point>
  <point index="4228">
    <X>90.461</X>
    <Y>66.125</Y>
    <Z>2233</Z>
  </point>
  <point index="4229">
    <X>104.015</X>
    <Y>55.272</Y>
    <Z>2294</Z>
  </point>
  <point index="4230">
    <X>53.838</X>
    <Y>25.031</Y>
    <Z>2172</Z>
  </point>
  <point index="4231">
    <X>11.073</X>
    <Y>70.949</Y>
    <Z>2285</Z>
  </point>
  <point index="4232">
    <X>21.865</X>
    <Y>38.077</Y>
    <Z>2195</Z>
  </point>
  <point index="4233">
    <X>71.283</X>
    <Y>70.972</Y>
    <Z>2063</Z>
  </point>
  <point index="4234">
    <X>100.494</X>
    <Y>63.031</Y>
    <Z>2125</Z>
  </point>
  <point index="4235">
    <X>118.762</X>
    <Y>23.015</Y>
    <Z>2057</Z>
  </point>
  <point index="4236">
    <X>51.041</X>
    <Y>17.250</Y>
    <Z>2286</Z>
  </point>
  <point index="4237">
    <X>118.634</X>
    <Y>23.320</Y>
    <Z>2045</Z>
  </point>
  <point index="4238">
    <X>17.487</X>
    <Y>33.856</Y>
    <Z>2024</Z>
  </point>
  <point index="4239">
    <X>91.339</X>
    <Y>14.514</Y>
    <Z>2274</Z>
  </point>
  <point index="4240">
    <X>80.121</X>
    <Y>19.991</Y>
    <Z>2182</Z>
  </point>
  <point index="4241">
    <X>20.198</X>
    <Y>18.465</Y>
    <Z>2110</Z>
  </point>
  <point index="4242">
    <X>73.837</X>
    <Y>20.238</Y>
    <Z>2167</Z>
  </point>
  <point index="4243">
    <X>106.240</X>
    <Y>71.270</Y>
    <Z>2180</Z>
  </point>
  <point index="4244">
    <X>109.168</X>
    <Y>50.452</Y>
    <Z>2029</Z>
  </point>
  <point index="4245">
    <X>20.500</X>
    <Y>39.665</Y>
    <Z>2125</Z>
  </point>
  <point index="4246">
    <X>110.412</X>
    <Y>13.346</Y>
    <Z>2028</Z>
  </point>
  <point index="4247">
    <X>21.103</X>
    <Y>33.003</Y>
    <Z>2156</Z>
  </point>
  <point index="4248">
    <X>12.890</X>
    <Y>51.573</Y>
    <Z>2211</Z>
  </point>
  <point index="4249">
    <X>67.272</X>
    <Y>57.609</Y>
    <Z>2127</Z>
  </point>
  <point index="4250">
    <X>116.683</X>
    <Y>62.340</Y>
    <Z>2283</Z>
  </point>
  <point index="4251">
    <X>18.941</X>
    <Y>14.905</Y>
    <Z>2045</Z>
  </point>
  <point index="4252">
    <X>101.940</X>
    <Y>58.412</Y>
    <Z>2199</Z>
  </point>
  <point index="4253">
    <X>60.339</X>
    <Y>33.307</Y>
    <Z>2117</Z>
  </point>
  <point index="4254">
    <X>99.734</X>
    <Y>14.604</Y>
    <Z>2086</Z>
  </point>
  <point index="4255">
    <X>73.509</X>
    <Y>20.406</Y>
    <Z>2154</Z>
  </point>
  <point index="4256">
    <X>17.642</X>
    <Y>7.999</Y>
    <Z>2017</Z>
  </point>
  <point index="4257">
    <X>51.034</X>
    <Y>71.256</Y>
    <Z>2286</Z>
  </point>
  <point index="4258">
    <X>119.144</X>
    <Y>63.651</Y>
    <Z>2092</Z>
  </point>
  <point index="4259">
    <X>17.370</X>
    <Y>61.552</Y>
    <Z>2028</Z>
  </point>
  <point index="4260">
    <X>79.023</X>
    <Y>24.094</Y>
    <Z>2081</Z>
  </point>
  <point index="4261">
    <X>100.203</X>
    <Y>52.663</Y>
    <Z>2110</Z>
  </point>
  <point index="4262">
    <X>94.222</X>
    <Y>35.522</Y>
    <Z>2156</Z>
  </point>
  <point index="4263">
    <X>91.507</X>
    <Y>53.727</Y>
    <Z>2267</Z>
  </point>
  <point index="4264">
    <X>17.813</X>
    <Y>21.329</Y>
    <Z>2010</Z>
  </point>
  <point index="4265">
    <X>11.908</X>
    <Y>15.115</Y>
    <Z>2251</Z>
  </point>
  <point index="4266">
    <X>91.899</X>
    <Y>71.263</Y>
    <Z>2251</Z>
  </point>
  <point index="4267">
    <X>100.716</X>
    <Y>28.144</Y>
    <Z>2136</Z>
  </point>
  <point index="4268">
    <X>39.955</X>
    <Y>18.066</Y>
    <Z>2167</Z>
  </point>
  <point index="4269">
    <X>105.506</X>
    <Y>11.719</Y>
    <Z>2217</Z>
  </point>
  <point index="4270">
    <X>16.994</X>
    <Y>67.995</Y>
    <Z>2044</Z>
  </point>
  <point index="4271">
    <X>12.750</X>
    <Y>21.099</Y>
    <Z>2216</Z>
  </point>
  <point index="4272">
    <X>72.293</X>
    <Y>48.721</Y>
    <Z>2104</Z>
  </point>
  <point index="4273">
    <X>17.371</X>
    <Y>28.466</Y>
    <Z>2028</Z>
  </point>
  <point index="4274">
    <X>95.426</X>
    <Y>62.526</Y>
    <Z>2107</Z>
  </point>
  <point index="4275">
    <X>13.327</X>
    <Y>32.410</Y>
    <Z>2193</Z>
  </point>
  <point index="4276">
    <X>70.744</X>
    <Y>14.512</Y>
    <Z>2041</Z>
  </point>
  <point index="4277">
    <X>24.623</X>
    <Y>26.497</Y>
    <Z>2263</Z>
  </point>
  <point index="4278">
    <X>7.462</X>
    <Y>58.129</Y>
    <Z>2202</Z>
  </point>
  <point index="4279">
    <X>72.612</X>
    <Y>21.585</Y>
    <Z>2117</Z>
  </point>
  <point index="4280">
    <X>38.504</X>
    <Y>61.179</Y>
    <Z>2033</Z>
  </point>
  <point index="4281">
    <X>47.544</X>
    <Y>17.583</Y>
    <Z>2194</Z>
  </point>
  <point index="4282">
    <X>64.109</X>
    <Y>63.723</Y>
    <Z>2289</Z>
  </point>
  <point index="4283">
    <X>53.759</X>
    <Y>67.220</Y>
    <Z>2175</Z>
  </point>
  <point index="4284">
    <X>21.728</X>
    <Y>34.633</Y>
    <Z>2188</Z>
  </point>
  <point index="4285">
    <X>97.386</X>
    <Y>60.095</Y>
    <Z>2028</Z>
  </point>
  <point index="4286">
    <X>20.195</X>
    <Y>66.328</Y>
    <Z>2109</Z>
  </point>
  <point index="4287">
    <X>27.608</X>
    <Y>47.355</Y>
    <Z>2109</Z>
  </point>
  <point index="4288">
    <X>68.064</X>
    <Y>66.327</Y>
    <Z>2086</Z>
  </point>
  <point index="4289">
    <X>116.287</X>
    <Y>71.885</Y>
    <Z>2267</Z>
  </point>
  <point index="4290">
    <X>35.876</X>
    <Y>70.340</Y>
    <Z>2250</Z>
  </point>
  <point index="4291">
    <X>17.366</X>
    <Y>12.341</Y>
    <Z>2029</Z>
  </point>
  <point index="4292">
    <X>35.056</X>
    <Y>55.330</Y>
    <Z>2217</Z>
  </point>
  <point index="4293">
    <X>21.042</X>
    <Y>13.244</Y>
    <Z>2153</Z>
  </point>
  <point index="4294">
    <X>9.773</X>
    <Y>18.923</Y>
    <Z>2035</Z>
  </point>
  <point index="4295">
    <X>101.208</X>
    <Y>55.159</Y>
    <Z>2162</Z>
  </point>
  <point index="4296">
    <X>111.658</X>
    <Y>73.267</Y>
    <Z>2078</Z>
  </point>
  <point index="4297">
    <X>64.063</X>
    <Y>36.759</Y>
    <Z>2292</Z>
  </point>
  <point index="4298">
    <X>93.790</X>
    <Y>14.333</Y>
    <Z>2174</Z>
  </point>
  <point index="4299">
    <X>109.103</X>
    <Y>15.398</Y>
    <Z>2032</Z>
  </point>
  <point index="4300">
    <X>35.058</X>
    <Y>50.624</Y>
    <Z>2217</Z>
  </point>
  <point index="4301">
    <X>33.067</X>
    <Y>16.787</Y>
    <Z>2136</Z>
  </point>
  <point index="4302">
    <X>68.250</X>
    <Y>59.103</Y>
    <Z>2076</Z>
  </point>
  <point index="4303">
    <X>54.293</X>
    <Y>49.951</Y>
    <Z>2154</Z>
  </point>
  <point index="4304">
    <X>23.666</X>
    <Y>53.579</Y>
    <Z>2288</Z>
  </point>
  <point index="4305">
    <X>33.421</X>
    <Y>75.896</Y>
    <Z>2150</Z>
  </point>
  <point index="4306">
    <X>71.138</X>
    <Y>31.433</Y>
    <Z>2057</Z>
  </point>
  <point index="4307">
    <X>105.773</X>
    <Y>55.621</Y>
    <Z>2204</Z>
  </point>
  <point index="4308">
    <X>67.631</X>
    <Y>64.547</Y>
    <Z>2108</Z>
  </point>
  <point index="4309">
    <X>75.976</X>
    <Y>25.365</Y>
    <Z>2254</Z>
  </point>
  <point index="4310">
    <X>63.690</X>
    <Y>8.473</Y>
    <Z>2289</Z>
  </point>
  <point index="4311">
    <X>20.163</X>
    <Y>72.090</Y>
    <Z>2108</Z>
  </point>
  <point index="4312">
    <X>108.562</X>
    <Y>51.456</Y>
    <Z>2060</Z>
  </point>
  <point index="4313">
    <X>32.771</X>
    <Y>58.612</Y>
    <Z>2124</Z>
  </point>
  <point index="4314">
    <X>100.902</X>
    <Y>7.396</Y>
    <Z>2146</Z>
  </point>
  <point index="4315">
    <X>18.755</X>
    <Y>51.936</Y>
    <Z>2035</Z>
  </point>
  <point index="4316">
    <X>110.919</X>
    <Y>21.156</Y>
    <Z>2048</Z>
  </point>
  <point index="4317">
    <X>13.427</X>
    <Y>30.866</Y>
    <Z>2189</Z>
  </point>
  <point index="4318">
    <X>71.297</X>
    <Y>53.295</Y>
    <Z>2064</Z>
  </point>
  <point index="4319">
    <X>72.955</X>
    <Y>75.268</Y>
    <Z>2131</Z>
  </point>
  <point index="4320">
    <X>60.050</X>
    <Y>47.660</Y>
    <Z>2102</Z>
  </point>
  <point index="4321">
    <X>116.356</X>
    <Y>32.842</Y>
    <Z>2269</Z>
  </point>
  <point index="4322">
    <X>23.400</X>
    <Y>45.624</Y>
    <Z>2274</Z>
  </point>
  <point index="4323">
    <X>72.420</X>
    <Y>18.337</Y>
    <Z>2109</Z>
  </point>
  <point index="4324">
    <X>86.960</X>
    <Y>22.596</Y>
    <Z>2248</Z>
  </point>
  <point index="4325">
    <X>37.527</X>
    <Y>63.603</Y>
    <Z>2179</Z>
  </point>
  <point index="4326">
    <X>61.627</X>
    <Y>74.403</Y>
    <Z>2183</Z>
  </point>
  <point index="4327">
    <X>20.836</X>
    <Y>44.523</Y>
    <Z>2142</Z>
  </point>
  <point index="4328">
    <X>105.307</X>
    <Y>50.795</Y>
    <Z>2228</Z>
  </point>
  <point index="4329">
    <X>54.906</X>
    <Y>58.641</Y>
    <Z>2129</Z>
  </point>
  <point index="4330">
    <X>34.679</X>
    <Y>63.645</Y>
    <Z>2201</Z>
  </point>
  <point index="4331">
    <X>8.419</X>
    <Y>59.174</Y>
    <Z>2114</Z>
  </point>
  <point index="4332">
    <X>59.276</X>
    <Y>58.584</Y>
    <Z>2062</Z>
  </point>
  <point index="4333">
    <X>15.812</X>
    <Y>59.224</Y>
    <Z>2092</Z>
  </point>
  <point index="4334">
    <X>22.536</X>
    <Y>40.954</Y>
    <Z>2230</Z>
  </point>
  <point index="4335">
    <X>52.520</X>
    <Y>54.460</Y>
    <Z>2226</Z>
  </point>
  <point index="4336">
    <X>100.230</X>
    <Y>62.628</Y>
    <Z>2111</Z>
  </point>
  <point index="4337">
    <X>115.277</X>
    <Y>69.365</Y>
    <Z>2226</Z>
  </point>
  <point index="4338">
    <X>32.576</X>
    <Y>76.598</Y>
    <Z>2116</Z>
  </point>
  <point index="4339">
    <X>15.973</X>
    <Y>70.529</Y>
    <Z>2085</Z>
  </point>
  <point index="4340">
    <X>63.881</X>
    <Y>32.117</Y>
    <Z>2299</Z>
  </point>
  <point index="4341">
    <X>16.697</X>
    <Y>19.110</Y>
    <Z>2056</Z>
  </point>
  <point index="4342">
    <X>95.424</X>
    <Y>51.773</Y>
    <Z>2108</Z>
  </point>
  <point index="4343">
    <X>117.409</X>
    <Y>50.623</Y>
    <Z>2213</Z>
  </point>
  <point index="4344">
    <X>16.935</X>
    <Y>62.631</Y>
    <Z>2046</Z>
  </point>
  <point index="4345">
    <X>78.730</X>
    <Y>15.264</Y>
    <Z>2054</Z>
  </point>
  <point index="4346">
    <X>72.009</X>
    <Y>48.959</Y>
    <Z>2093</Z>
  </point>
  <point index="4347">
    <X>74.043</X>
    <Y>35.665</Y>
    <Z>2175</Z>
  </point>
  <point index="4348">
    <X>73.020</X>
    <Y>67.026</Y>
    <Z>2134</Z>
  </point>
  <point index="4349">
    <X>28.520</X>
    <Y>68.997</Y>
    <Z>2062</Z>
  </point>
  <point index="4350">
    <X>62.931</X>
    <Y>31.274</Y>
    <Z>2250</Z>
  </point>
  <point index="4351">
    <X>97.427</X>
    <Y>67.780</Y>
    <Z>2026</Z>
  </point>
  <point index="4352">
    <X>102.832</X>
    <Y>68.509</Y>
    <Z>2245</Z>
  </point>
  <point index="4353">
    <X>103.226</X>
    <Y>15.863</Y>
    <Z>2265</Z>
  </point>
  <point index="4354">
    <X>91.122</X>
    <Y>14.120</Y>
    <Z>2283</Z>
  </point>
  <point index="4355">
    <X>59.553</X>
    <Y>13.266</Y>
    <Z>2076</Z>
  </point>
  <point index="4356">
    <X>57.488</X>
    <Y>15.947</Y>
    <Z>2024</Z>
  </point>
  <point index="4357">
    <X>107.739</X>
    <Y>67.115</Y>
    <Z>2103</Z>
  </point>
  <point index="4358">
    <X>55.672</X>
    <Y>16.008</Y>
    <Z>2097</Z>
  </point>
  <point index="4359">
    <X>96.488</X>
    <Y>38.218</Y>
    <Z>2064</Z>
  </point>
  <point index="4360">
    <X>31.243</X>
    <Y>72.444</Y>
    <Z>2061</Z>
  </point>
  <point index="4361">
    <X>24.402</X>
    <Y>72.136</Y>
    <Z>2274</Z>
  </point>
  <point index="4362">
    <X>29.756</X>
    <Y>11.916</Y>
    <Z>2001</Z>
  </point>
  <point index="4363">
    <X>48.534</X>
    <Y>62.642</Y>
    <Z>2103</Z>
  </point>
  <point index="4364">
    <X>72.447</X>
    <Y>65.482</Y>
    <Z>2110</Z>
  </point>
  <point index="4365">
    <X>62.604</X>
    <Y>8.705</Y>
    <Z>2233</Z>
  </point>
  <point index="4366">
    <X>68.127</X>
    <Y>28.735</Y>
    <Z>2083</Z>
  </point>
  <point index="4367">
    <X>14.978</X>
    <Y>71.971</Y>
    <Z>2126</Z>
  </point>
  <point index="4368">
    <X>115.352</X>
    <Y>20.141</Y>
    <Z>2229</Z>
  </point>
  <point index="4369">
    <X>113.957</X>
    <Y>18.533</Y>
    <Z>2172</Z>
  </point>
  <point index="4370">
    <X>75.308</X>
    <Y>52.892</Y>
    <Z>2227</Z>
  </point>
  <point index="4371">
    <X>22.933</X>
    <Y>38.269</Y>
    <Z>2250</Z>
  </point>
  <point index="4372">
    <X>27.282</X>
    <Y>26.229</Y>
    <Z>2126</Z>
  </point>
  <point index="4373">
    <X>54.295</X>
    <Y>36.851</Y>
    <Z>2153</Z>
  </point>
  <point index="4374">
    <X>21.744</X>
    <Y>49.830</Y>
    <Z>2189</Z>
  </point>
  <point index="4375">
    <X>107.282</X>
    <Y>54.553</Y>
    <Z>2126</Z>
  </point>
  <point index="4376">
    <X>31.783</X>
    <Y>37.616</Y>
    <Z>2083</Z>
  </point>
  <point index="4377">
    <X>90.485</X>
    <Y>66.019</Y>
    <Z>2240</Z>
  </point>
  <point index="4378">
    <X>93.867</X>
    <Y>71.636</Y>
    <Z>2171</Z>
  </point>
  <point index="4379">
    <X>98.685</X>
    <Y>24.125</Y>
    <Z>2032</Z>
  </point>
  <point index="4380">
    <X>22.218</X>
    <Y>28.254</Y>
    <Z>2213</Z>
  </point>
  <point index="4381">
    <X>29.851</X>
    <Y>63.730</Y>
    <Z>2005</Z>
  </point>
  <point index="4382">
    <X>110.700</X>
    <Y>51.780</Y>
    <Z>2039</Z>
  </point>
  <point index="4383">
    <X>26.761</X>
    <Y>39.111</Y>
    <Z>2153</Z>
  </point>
  <point index="4384">
    <X>119.794</X>
    <Y>67.605</Y>
    <Z>2152</Z>
  </point>
  <point index="4385">
    <X>105.017</X>
    <Y>58.301</Y>
    <Z>2243</Z>
  </point>
  <point index="4386">
    <X>104.046</X>
    <Y>54.165</Y>
    <Z>2293</Z>
  </point>
  <point index="4387">
    <X>24.599</X>
    <Y>38.803</Y>
    <Z>2264</Z>
  </point>
  <point index="4388">
    <X>59.765</X>
    <Y>70.519</Y>
    <Z>2087</Z>
  </point>
  <point index="4389">
    <X>78.959</X>
    <Y>61.623</Y>
    <Z>2075</Z>
  </point>
  <point index="4390">
    <X>68.312</X>
    <Y>71.988</Y>
    <Z>2073</Z>
  </point>
  <point index="4391">
    <X>110.211</X>
    <Y>59.651</Y>
    <Z>2019</Z>
  </point>
  <point index="4392">
    <X>21.355</X>
    <Y>26.468</Y>
    <Z>2169</Z>
  </point>
  <point index="4393">
    <X>50.826</X>
    <Y>22.556</Y>
    <Z>2295</Z>
  </point>
  <point index="4394">
    <X>15.364</X>
    <Y>12.819</Y>
    <Z>2110</Z>
  </point>
  <point index="4395">
    <X>118.801</X>
    <Y>30.691</Y>
    <Z>2060</Z>
  </point>
  <point index="4396">
    <X>89.034</X>
    <Y>27.924</Y>
    <Z>2057</Z>
  </point>
  <point index="4397">
    <X>78.540</X>
    <Y>16.990</Y>
    <Z>2036</Z>
  </point>
  <point index="4398">
    <X>9.949</X>
    <Y>60.681</Y>
    <Z>2085</Z>
  </point>
  <point index="4399">
    <X>59.063</X>
    <Y>7.666</Y>
    <Z>2051</Z>
  </point>
  <point index="4400">
    <X>23.753</X>
    <Y>52.058</Y>
    <Z>2292</Z>
  </point>
  <point index="4401">
    <X>33.097</X>
    <Y>13.705</Y>
    <Z>2137</Z>
  </point>
  <point index="4402">
    <X>71.854</X>
    <Y>60.829</Y>
    <Z>2086</Z>
  </point>
  <point index="4403">
    <X>18.366</X>
    <Y>24.559</Y>
    <Z>2015</Z>
  </point>
  <point index="4404">
    <X>95.269</X>
    <Y>69.496</Y>
    <Z>2114</Z>
  </point>
  <point index="4405">
    <X>34.185</X>
    <Y>35.273</Y>
    <Z>2181</Z>
  </point>
  <point index="4406">
    <X>56.017</X>
    <Y>17.224</Y>
    <Z>2083</Z>
  </point>
  <point index="4407">
    <X>104.899</X>
    <Y>25.152</Y>
    <Z>2249</Z>
  </point>
  <point index="4408">
    <X>119.708</X>
    <Y>17.973</Y>
    <Z>2144</Z>
  </point>
  <point index="4409">
    <X>9.249</X>
    <Y>57.768</Y>
    <Z>2037</Z>
  </point>
  <point index="4410">
    <X>73.786</X>
    <Y>26.538</Y>
    <Z>2165</Z>
  </point>
  <point index="4411">
    <X>77.743</X>
    <Y>61.114</Y>
    <Z>2117</Z>
  </point>
  <point index="4412">
    <X>68.639</X>
    <Y>14.672</Y>
    <Z>2056</Z>
  </point>
  <point index="4413">
    <X>19.812</X>
    <Y>16.680</Y>
    <Z>2090</Z>
  </point>
  <point index="4414">
    <X>34.714</X>
    <Y>62.837</Y>
    <Z>2203</Z>
  </point>
  <point index="4415">
    <X>37.585</X>
    <Y>58.027</Y>
    <Z>2162</Z>
  </point>
  <point index="4416">
    <X>69.933</X>
    <Y>37.456</Y>
    <Z>2008</Z>
  </point>
  <point index="4417">
    <X>59.816</X>
    <Y>48.714</Y>
    <Z>2090</Z>
  </point>
  <point index="4418">
    <X>25.009</X>
    <Y>74.881</Y>
    <Z>2243</Z>
  </point>
  <point index="4419">
    <X>99.300</X>
    <Y>45.738</Y>
    <Z>2063</Z>
  </point>
  <point index="4420">
    <X>54.334</X>
    <Y>23.909</Y>
    <Z>2152</Z>
  </point>
  <point index="4421">
    <X>98.953</X>
    <Y>20.237</Y>
    <Z>2046</Z>
  </point>
  <point index="4422">
    <X>111.473</X>
    <Y>70.939</Y>
    <Z>2071</Z>
  </point>
  <point index="4423">
    <X>61.772</X>
    <Y>8.288</Y>
    <Z>2191</Z>
  </point>
  <point index="4424">
    <X>119.336</X>
    <Y>21.463</Y>
    <Z>2110</Z>
  </point>
  <point index="4425">
    <X>55.745</X>
    <Y>18.392</Y>
    <Z>2094</Z>
  </point>
  <point index="4426">
    <X>116.272</X>
    <Y>51.433</Y>
    <Z>2266</Z>
  </point>
  <point index="4427">
    <X>60.233</X>
    <Y>74.531</Y>
    <Z>2111</Z>
  </point>
  <point index="4428">
    <X>61.247</X>
    <Y>10.323</Y>
    <Z>2164</Z>
  </point>
  <point index="4429">
    <X>105.099</X>
    <Y>22.537</Y>
    <Z>2238</Z>
  </point>
  <point index="4430">
    <X>58.845</X>
    <Y>53.420</Y>
    <Z>2040</Z>
  </point>
  <point index="4431">
    <X>92.172</X>
    <Y>21.037</Y>
    <Z>2240</Z>
  </point>
  <point index="4432">
    <X>28.069</X>
    <Y>9.187</Y>
    <Z>2086</Z>
  </point>
  <point index="4433">
    <X>113.753</X>
    <Y>66.648</Y>
    <Z>2164</Z>
  </point>
  <point index="4434">
    <X>65.757</X>
    <Y>32.951</Y>
    <Z>2204</Z>
  </point>
  <point index="4435">
    <X>54.222</X>
    <Y>66.228</Y>
    <Z>2156</Z>
  </point>
  <point index="4436">
    <X>94.004</X>
    <Y>19.599</Y>
    <Z>2165</Z>
  </point>
  <point index="4437">
    <X>13.640</X>
    <Y>49.006</Y>
    <Z>2180</Z>
  </point>
  <point index="4438">
    <X>62.211</X>
    <Y>19.271</Y>
    <Z>2213</Z>
  </point>
  <point index="4439">
    <X>15.229</X>
    <Y>17.353</Y>
    <Z>2115</Z>
  </point>
  <point index="4440">
    <X>107.378</X>
    <Y>22.431</Y>
    <Z>2121</Z>
  </point>
  <point index="4441">
    <X>76.552</X>
    <Y>71.397</Y>
    <Z>2277</Z>
  </point>
  <point index="4442">
    <X>24.747</X>
    <Y>37.436</Y>
    <Z>2256</Z>
  </point>
  <point index="4443">
    <X>71.661</X>
    <Y>75.778</Y>
    <Z>2078</Z>
  </point>
  <point index="4444">
    <X>52.416</X>
    <Y>52.789</Y>
    <Z>2230</Z>
  </point>
  <point index="4445">
    <X>105.532</X>
    <Y>61.005</Y>
    <Z>2216</Z>
  </point>
  <point index="4446">
    <X>20.161</X>
    <Y>6.813</Y>
    <Z>2108</Z>
  </point>
  <point index="4447">
    <X>30.012</X>
    <Y>12.278</Y>
    <Z>2011</Z>
  </point>
  <point index="4448">
    <X>119.530</X>
    <Y>68.253</Y>
    <Z>2127</Z>
  </point>
  <point index="4449">
    <X>71.333</X>
    <Y>65.718</Y>
    <Z>2065</Z>
  </point>
  <point index="4450">
    <X>8.980</X>
    <Y>63.858</Y>
    <Z>2062</Z>
  </point>
  <point index="4451">
    <X>63.951</X>
    <Y>7.868</Y>
    <Z>2297</Z>
  </point>
  <point index="4452">
    <X>31.306</X>
    <Y>45.958</Y>
    <Z>2064</Z>
  </point>
  <point index="4453">
    <X>69.284</X>
    <Y>20.584</Y>
    <Z>2023</Z>
  </point>
  <point index="4454">
    <X>95.288</X>
    <Y>30.960</Y>
    <Z>2113</Z>
  </point>
  <point index="4455">
    <X>101.597</X>
    <Y>54.331</Y>
    <Z>2182</Z>
  </point>
  <point index="4456">
    <X>76.447</X>
    <Y>59.655</Y>
    <Z>2273</Z>
  </point>
  <point index="4457">
    <X>54.633</X>
    <Y>23.364</Y>
    <Z>2140</Z>
  </point>
  <point index="4458">
    <X>55.405</X>
    <Y>13.656</Y>
    <Z>2108</Z>
  </point>
  <point index="4459">
    <X>20.295</X>
    <Y>37.965</Y>
    <Z>2115</Z>
  </point>
  <point index="4460">
    <X>33.342</X>
    <Y>51.916</Y>
    <Z>2147</Z>
  </point>
  <point index="4461">
    <X>61.536</X>
    <Y>61.888</Y>
    <Z>2178</Z>
  </point>
  <point index="4462">
    <X>96.423</X>
    <Y>23.803</Y>
    <Z>2067</Z>
  </point>
  <point index="4463">
    <X>74.018</X>
    <Y>34.166</Y>
    <Z>2174</Z>
  </point>
  <point index="4464">
    <X>89.059</X>
    <Y>66.055</Y>
    <Z>2055</Z>
  </point>
  <point index="4465">
    <X>62.963</X>
    <Y>29.529</Y>
    <Z>2252</Z>
  </point>
  <point index="4466">
    <X>73.215</X>
    <Y>18.433</Y>
    <Z>2142</Z>
  </point>
  <point index="4467">
    <X>107.805</X>
    <Y>71.840</Y>
    <Z>2099</Z>
  </point>
  <point index="4468">
    <X>53.054</X>
    <Y>22.810</Y>
    <Z>2204</Z>
  </point>
  <point index="4469">
    <X>18.046</X>
    <Y>74.268</Y>
    <Z>2001</Z>
  </point>
  <point index="4470">
    <X>62.320</X>
    <Y>16.314</Y>
    <Z>2219</Z>
  </point>
  <point index="4471">
    <X>101.778</X>
    <Y>62.957</Y>
    <Z>2191</Z>
  </point>
  <point index="4472">
    <X>51.229</X>
    <Y>52.966</Y>
    <Z>2278</Z>
  </point>
  <point index="4473">
    <X>89.201</X>
    <Y>55.214</Y>
    <Z>2042</Z>
  </point>
  <point index="4474">
    <X>25.041</X>
    <Y>27.162</Y>
    <Z>2241</Z>
  </point>
  <point index="4475">
    <X>109.788</X>
    <Y>50.492</Y>
    <Z>2002</Z>
  </point>
  <point index="4476">
    <X>62.395</X>
    <Y>50.085</Y>
    <Z>2223</Z>
  </point>
  <point index="4477">
    <X>104.217</X>
    <Y>11.743</Y>
    <Z>2284</Z>
  </point>
  <point index="4478">
    <X>48.800</X>
    <Y>56.787</Y>
    <Z>2079</Z>
  </point>
  <point index="4479">
    <X>32.443</X>
    <Y>74.911</Y>
    <Z>2110</Z>
  </point>
  <point index="4480">
    <X>67.622</X>
    <Y>11.455</Y>
    <Z>2109</Z>
  </point>
  <point index="4481">
    <X>99.430</X>
    <Y>65.210</Y>
    <Z>2070</Z>
  </point>
  <point index="4482">
    <X>30.530</X>
    <Y>18.655</Y>
    <Z>2032</Z>
  </point>
  <point index="4483">
    <X>69.562</X>
    <Y>8.974</Y>
    <Z>2009</Z>
  </point>
  <point index="4484">
    <X>23.627</X>
    <Y>15.761</Y>
    <Z>2286</Z>
  </point>
  <point index="4485">
    <X>28.115</X>
    <Y>34.914</Y>
    <Z>2083</Z>
  </point>
  <point index="4486">
    <X>72.939</X>
    <Y>17.856</Y>
    <Z>2130</Z>
  </point>
  <point index="4487">
    <X>50.398</X>
    <Y>68.341</Y>
    <Z>2215</Z>
  </point>
  <point index="4488">
    <X>76.317</X>
    <Y>50.600</Y>
    <Z>2268</Z>
  </point>
  <point index="4489">
    <X>64.051</X>
    <Y>52.598</Y>
    <Z>2292</Z>
  </point>
  <point index="4490">
    <X>28.693</X>
    <Y>64.732</Y>
    <Z>2053</Z>
  </point>
  <point index="4491">
    <X>110.254</X>
    <Y>20.341</Y>
    <Z>2021</Z>
  </point>
  <point index="4492">
    <X>10.434</X>
    <Y>55.111</Y>
    <Z>2225</Z>
  </point>
  <point index="4493">
    <X>108.081</X>
    <Y>15.141</Y>
    <Z>2085</Z>
  </point>
  <point index="4494">
    <X>120.369</X>
    <Y>26.083</Y>
    <Z>2205</Z>
  </point>
  <point index="4495">
    <X>32.817</X>
    <Y>48.171</Y>
    <Z>2125</Z>
  </point>
  <point index="4496">
    <X>36.395</X>
    <Y>15.337</Y>
    <Z>2271</Z>
  </point>
  <point index="4497">
    <X>96.996</X>
    <Y>28.962</Y>
    <Z>2044</Z>
  </point>
  <point index="4498">
    <X>60.024</X>
    <Y>52.236</Y>
    <Z>2101</Z>
  </point>
  <point index="4499">
    <X>63.090</X>
    <Y>25.959</Y>
    <Z>2258</Z>
  </point>
  <point index="4500">
    <X>113.248</X>
    <Y>27.357</Y>
    <Z>2143</Z>
  </point>
  <point index="4501">
    <X>16.354</X>
    <Y>55.105</Y>
    <Z>2070</Z>
  </point>
  <point index="4502">
    <X>8.429</X>
    <Y>61.443</Y>
    <Z>2113</Z>
  </point>
  <point index="4503">
    <X>97.886</X>
    <Y>34.178</Y>
    <Z>2007</Z>
  </point>
  <point index="4504">
    <X>111.192</X>
    <Y>20.619</Y>
    <Z>2059</Z>
  </point>
  <point index="4505">
    <X>103.787</X>
    <Y>67.495</Y>
    <Z>2294</Z>
  </point>
  <point index="4506">
    <X>62.510</X>
    <Y>19.804</Y>
    <Z>2229</Z>
  </point>
  <point index="4507">
    <X>28.110</X>
    <Y>63.886</Y>
    <Z>2083</Z>
  </point>
  <point index="4508">
    <X>19.390</X>
    <Y>30.179</Y>
    <Z>2068</Z>
  </point>
  <point index="4509">
    <X>108.283</X>
    <Y>15.696</Y>
    <Z>2075</Z>
  </point>
  <point index="4510">
    <X>62.230</X>
    <Y>48.070</Y>
    <Z>2214</Z>
  </point>
  <point index="4511">
    <X>33.944</X>
    <Y>51.606</Y>
    <Z>2171</Z>
  </point>
  <point index="4512">
    <X>33.691</X>
    <Y>32.181</Y>
    <Z>2161</Z>
  </point>
  <point index="4513">
    <X>31.574</X>
    <Y>27.052</Y>
    <Z>2075</Z>
  </point>
  <point index="4514">
    <X>16.828</X>
    <Y>26.254</Y>
    <Z>2050</Z>
  </point>
  <point index="4515">
    <X>114.783</X>
    <Y>66.835</Y>
    <Z>2205</Z>
  </point>
  <point index="4516">
    <X>98.308</X>
    <Y>60.505</Y>
    <Z>2012</Z>
  </point>
  <point index="4517">
    <X>110.454</X>
    <Y>38.421</Y>
    <Z>2029</Z>
  </point>
  <point index="4518">
    <X>87.816</X>
    <Y>22.750</Y>
    <Z>2169</Z>
  </point>
  <point index="4519">
    <X>60.140</X>
    <Y>60.249</Y>
    <Z>2107</Z>
  </point>
  <point index="4520">
    <X>48.190</X>
    <Y>60.241</Y>
    <Z>2135</Z>
  </point>
  <point index="4521">
    <X>100.611</X>
    <Y>70.553</Y>
    <Z>2131</Z>
  </point>
  <point index="4522">
    <X>65.693</X>
    <Y>28.004</Y>
    <Z>2208</Z>
  </point>
  <point index="4523">
    <X>89.994</X>
    <Y>70.232</Y>
    <Z>2098</Z>
  </point>
  <point index="4524">
    <X>100.802</X>
    <Y>31.228</Y>
    <Z>2141</Z>
  </point>
  <point index="4525">
    <X>13.789</X>
    <Y>48.825</Y>
    <Z>2174</Z>
  </point>
  <point index="4526">
    <X>92.745</X>
    <Y>30.267</Y>
    <Z>2217</Z>
  </point>
  <point index="4527">
    <X>106.206</X>
    <Y>62.209</Y>
    <Z>2181</Z>
  </point>
  <point index="4528">
    <X>23.079</X>
    <Y>31.235</Y>
    <Z>2258</Z>
  </point>
  <point index="4529">
    <X>28.501</X>
    <Y>65.352</Y>
    <Z>2063</Z>
  </point>
  <point index="4530">
    <X>19.186</X>
    <Y>32.330</Y>
    <Z>2058</Z>
  </point>
  <point index="4531">
    <X>100.750</X>
    <Y>66.859</Y>
    <Z>2138</Z>
  </point>
  <point index="4532">
    <X>36.346</X>
    <Y>33.305</Y>
    <Z>2269</Z>
  </point>
  <point index="4533">
    <X>48.308</X>
    <Y>69.557</Y>
    <Z>2124</Z>
  </point>
  <point index="4534">
    <X>34.672</X>
    <Y>13.514</Y>
    <Z>2201</Z>
  </point>
  <point index="4535">
    <X>15.722</X>
    <Y>12.842</Y>
    <Z>2095</Z>
  </point>
  <point index="4536">
    <X>74.168</X>
    <Y>69.929</Y>
    <Z>2180</Z>
  </point>
  <point index="4537">
    <X>81.052</X>
    <Y>20.675</Y>
    <Z>2268</Z>
  </point>
  <point index="4538">
    <X>110.477</X>
    <Y>52.936</Y>
    <Z>2030</Z>
  </point>
  <point index="4539">
    <X>112.653</X>
    <Y>68.812</Y>
    <Z>2119</Z>
  </point>
  <point index="4540">
    <X>11.818</X>
    <Y>62.473</Y>
    <Z>2254</Z>
  </point>
  <point index="4541">
    <X>9.923</X>
    <Y>62.648</Y>
    <Z>2078</Z>
  </point>
  <point index="4542">
    <X>96.872</X>
    <Y>65.204</Y>
    <Z>2049</Z>
  </point>
  <point index="4543">
    <X>99.396</X>
    <Y>58.023</Y>
    <Z>2068</Z>
  </point>
  <point index="4544">
    <X>12.791</X>
    <Y>18.172</Y>
    <Z>2215</Z>
  </point>
  <point index="4545">
    <X>93.478</X>
    <Y>25.289</Y>
    <Z>2187</Z>
  </point>
  <point index="4546">
    <X>16.701</X>
    <Y>12.374</Y>
    <Z>2056</Z>
  </point>
  <point index="4547">
    <X>32.360</X>
    <Y>73.955</Y>
    <Z>2107</Z>
  </point>
  <point index="4548">
    <X>58.729</X>
    <Y>26.476</Y>
    <Z>2034</Z>
  </point>
  <point index="4549">
    <X>9.234</X>
    <Y>58.233</Y>
    <Z>2039</Z>
  </point>
  <point index="4550">
    <X>38.330</X>
    <Y>26.794</Y>
    <Z>2017</Z>
  </point>
  <point index="4551">
    <X>19.121</X>
    <Y>28.342</Y>
    <Z>2054</Z>
  </point>
  <point index="4552">
    <X>67.902</X>
    <Y>66.849</Y>
    <Z>2094</Z>
  </point>
  <point index="4553">
    <X>104.009</X>
    <Y>55.772</Y>
    <Z>2294</Z>
  </point>
  <point index="4554">
    <X>71.033</X>
    <Y>24.096</Y>
    <Z>2053</Z>
  </point>
  <point index="4555">
    <X>68.427</X>
    <Y>11.611</Y>
    <Z>2067</Z>
  </point>
  <point index="4556">
    <X>57.246</X>
    <Y>58.372</Y>
    <Z>2033</Z>
  </point>
  <point index="4557">
    <X>23.821</X>
    <Y>13.705</Y>
    <Z>2296</Z>
  </point>
  <point index="4558">
    <X>54.813</X>
    <Y>27.335</Y>
    <Z>2132</Z>
  </point>
  <point index="4559">
    <X>72.937</X>
    <Y>11.843</Y>
    <Z>2130</Z>
  </point>
  <point index="4560">
    <X>61.848</X>
    <Y>18.009</Y>
    <Z>2194</Z>
  </point>
  <point index="4561">
    <X>104.664</X>
    <Y>18.890</Y>
    <Z>2261</Z>
  </point>
  <point index="4562">
    <X>22.794</X>
    <Y>63.486</Y>
    <Z>2243</Z>
  </point>
  <point index="4563">
    <X>18.634</X>
    <Y>72.685</Y>
    <Z>2029</Z>
  </point>
  <point index="4564">
    <X>32.920</X>
    <Y>66.332</Y>
    <Z>2130</Z>
  </point>
  <point index="4565">
    <X>57.492</X>
    <Y>58.681</Y>
    <Z>2023</Z>
  </point>
  <point index="4566">
    <X>11.749</X>
    <Y>68.026</Y>
    <Z>2257</Z>
  </point>
  <point index="4567">
    <X>66.184</X>
    <Y>13.728</Y>
    <Z>2183</Z>
  </point>
  <point index="4568">
    <X>50.599</X>
    <Y>17.100</Y>
    <Z>2273</Z>
  </point>
  <point index="4569">
    <X>97.662</X>
    <Y>26.120</Y>
    <Z>2016</Z>
  </point>
  <point index="4570">
    <X>116.809</X>
    <Y>63.097</Y>
    <Z>2288</Z>
  </point>
  <point index="4571">
    <X>61.307</X>
    <Y>71.675</Y>
    <Z>2167</Z>
  </point>
  <point index="4572">
    <X>25.319</X>
    <Y>22.402</Y>
    <Z>2227</Z>
  </point>
  <point index="4573">
    <X>36.122</X>
    <Y>52.408</Y>
    <Z>2260</Z>
  </point>
  <point index="4574">
    <X>64.211</X>
    <Y>46.300</Y>
    <Z>2284</Z>
  </point>
  <point index="4575">
    <X>14.675</X>
    <Y>12.970</Y>
    <Z>2138</Z>
  </point>
  <point index="4576">
    <X>34.584</X>
    <Y>32.497</Y>
    <Z>2197</Z>
  </point>
  <point index="4577">
    <X>108.957</X>
    <Y>38.786</Y>
    <Z>2040</Z>
  </point>
  <point index="4578">
    <X>36.961</X>
    <Y>72.322</Y>
    <Z>2294</Z>
  </point>
  <point index="4579">
    <X>69.044</X>
    <Y>45.858</Y>
    <Z>2035</Z>
  </point>
  <point index="4580">
    <X>72.861</X>
    <Y>14.217</Y>
    <Z>2127</Z>
  </point>
  <point index="4581">
    <X>26.956</X>
    <Y>72.203</Y>
    <Z>2143</Z>
  </point>
  <point index="4582">
    <X>102.775</X>
    <Y>8.178</Y>
    <Z>2242</Z>
  </point>
  <point index="4583">
    <X>94.886</X>
    <Y>10.981</Y>
    <Z>2129</Z>
  </point>
  <point index="4584">
    <X>77.358</X>
    <Y>53.554</Y>
    <Z>2227</Z>
  </point>
  <point index="4585">
    <X>117.315</X>
    <Y>27.564</Y>
    <Z>2240</Z>
  </point>
  <point index="4586">
    <X>22.270</X>
    <Y>49.985</Y>
    <Z>2216</Z>
  </point>
  <point index="4587">
    <X>114.671</X>
    <Y>56.916</Y>
    <Z>2201</Z>
  </point>
  <point index="4588">
    <X>78.476</X>
    <Y>53.041</Y>
    <Z>2030</Z>
  </point>
  <point index="4589">
    <X>14.544</X>
    <Y>47.871</Y>
    <Z>2143</Z>
  </point>
  <point index="4590">
    <X>105.809</X>
    <Y>69.995</Y>
    <Z>2202</Z>
  </point>
  <point index="4591">
    <X>110.420</X>
    <Y>17.619</Y>
    <Z>2028</Z>
  </point>
  <point index="4592">
    <X>18.029</X>
    <Y>57.375</Y>
    <Z>2002</Z>
  </point>
  <point index="4593">
    <X>33.226</X>
    <Y>70.240</Y>
    <Z>2142</Z>
  </point>
  <point index="4594">
    <X>59.348</X>
    <Y>67.493</Y>
    <Z>2066</Z>
  </point>
  <point index="4595">
    <X>60.131</X>
    <Y>26.590</Y>
    <Z>2106</Z>
  </point>
  <point index="4596">
    <X>20.002</X>
    <Y>51.810</Y>
    <Z>2100</Z>
  </point>
  <point index="4597">
    <X>26.907</X>
    <Y>69.482</Y>
    <Z>2145</Z>
  </point>
  <point index="4598">
    <X>78.274</X>
    <Y>29.841</Y>
    <Z>2012</Z>
  </point>
  <point index="4599">
    <X>12.570</X>
    <Y>62.100</Y>
    <Z>2224</Z>
  </point>
  <point index="4600">
    <X>102.810</X>
    <Y>25.178</Y>
    <Z>2244</Z>
  </point>
  <point index="4601">
    <X>103.018</X>
    <Y>30.254</Y>
    <Z>2255</Z>
  </point>
  <point index="4602">
    <X>66.036</X>
    <Y>13.685</Y>
    <Z>2190</Z>
  </point>
  <point index="4603">
    <X>94.129</X>
    <Y>34.021</Y>
    <Z>2160</Z>
  </point>
  <point index="4604">
    <X>26.122</X>
    <Y>34.141</Y>
    <Z>2186</Z>
  </point>
  <point index="4605">
    <X>40.841</X>
    <Y>26.459</Y>
    <Z>2248</Z>
  </point>
  <point index="4606">
    <X>9.577</X>
    <Y>64.079</Y>
    <Z>2007</Z>
  </point>
  <point index="4607">
    <X>32.018</X>
    <Y>51.791</Y>
    <Z>2093</Z>
  </point>
  <point index="4608">
    <X>55.093</X>
    <Y>74.491</Y>
    <Z>2121</Z>
  </point>
  <point index="4609">
    <X>62.890</X>
    <Y>24.117</Y>
    <Z>2248</Z>
  </point>
  <point index="4610">
    <X>100.664</X>
    <Y>20.567</Y>
    <Z>2134</Z>
  </point>
  <point index="4611">
    <X>109.642</X>
    <Y>33.026</Y>
    <Z>2005</Z>
  </point>
  <point index="4612">
    <X>113.227</X>
    <Y>18.321</Y>
    <Z>2142</Z>
  </point>
  <point index="4613">
    <X>95.208</X>
    <Y>59.146</Y>
    <Z>2116</Z>
  </point>
  <point index="4614">
    <X>20.069</X>
    <Y>35.245</Y>
    <Z>2103</Z>
  </point>
  <point index="4615">
    <X>69.821</X>
    <Y>38.018</Y>
    <Z>2004</Z>
  </point>
  <point index="4616">
    <X>71.273</X>
    <Y>26.426</Y>
    <Z>2063</Z>
  </point>
  <point index="4617">
    <X>17.512</X>
    <Y>31.741</Y>
    <Z>2023</Z>
  </point>
  <point index="4618">
    <X>118.671</X>
    <Y>33.017</Y>
    <Z>2048</Z>
  </point>
  <point index="4619">
    <X>21.805</X>
    <Y>63.568</Y>
    <Z>2192</Z>
  </point>
  <point index="4620">
    <X>75.478</X>
    <Y>63.902</Y>
    <Z>2234</Z>
  </point>
  <point index="4621">
    <X>8.518</X>
    <Y>21.617</Y>
    <Z>2105</Z>
  </point>
  <point index="4622">
    <X>49.877</X>
    <Y>14.752</Y>
    <Z>2065</Z>
  </point>
  <point index="4623">
    <X>72.082</X>
    <Y>15.483</Y>
    <Z>2096</Z>
  </point>
  <point index="4624">
    <X>19.459</X>
    <Y>57.361</Y>
    <Z>2072</Z>
  </point>
  <point index="4625">
    <X>70.748</X>
    <Y>67.606</Y>
    <Z>2041</Z>
  </point>
  <point index="4626">
    <X>116.508</X>
    <Y>73.330</Y>
    <Z>2276</Z>
  </point>
  <point index="4627">
    <X>26.445</X>
    <Y>49.628</Y>
    <Z>2169</Z>
  </point>
  <point index="4628">
    <X>102.479</X>
    <Y>50.375</Y>
    <Z>2227</Z>
  </point>
  <point index="4629">
    <X>20.096</X>
    <Y>69.625</Y>
    <Z>2104</Z>
  </point>
  <point index="4630">
    <X>9.291</X>
    <Y>21.534</Y>
    <Z>2033</Z>
  </point>
  <point index="4631">
    <X>30.657</X>
    <Y>49.668</Y>
    <Z>2038</Z>
  </point>
  <point index="4632">
    <X>27.421</X>
    <Y>66.489</Y>
    <Z>2119</Z>
  </point>
  <point index="4633">
    <X>22.605</X>
    <Y>14.961</Y>
    <Z>2233</Z>
  </point>
  <point index="4634">
    <X>25.470</X>
    <Y>75.281</Y>
    <Z>2219</Z>
  </point>
  <point index="4635">
    <X>75.284</X>
    <Y>62.266</Y>
    <Z>2226</Z>
  </point>
  <point index="4636">
    <X>63.851</X>
    <Y>71.462</Y>
    <Z>2297</Z>
  </point>
  <point index="4637">
    <X>23.366</X>
    <Y>53.791</Y>
    <Z>2273</Z>
  </point>
  <point index="4638">
    <X>105.885</X>
    <Y>75.531</Y>
    <Z>2198</Z>
  </point>
  <point index="4639">
    <X>12.191</X>
    <Y>62.113</Y>
    <Z>2239</Z>
  </point>
  <point index="4640">
    <X>34.278</X>
    <Y>72.735</Y>
    <Z>2185</Z>
  </point>
  <point index="4641">
    <X>108.173</X>
    <Y>18.240</Y>
    <Z>2080</Z>
  </point>
  <point index="4642">
    <X>115.790</X>
    <Y>69.779</Y>
    <Z>2246</Z>
  </point>
  <point index="4643">
    <X>18.782</X>
    <Y>72.544</Y>
    <Z>2037</Z>
  </point>
  <point index="4644">
    <X>96.530</X>
    <Y>34.909</Y>
    <Z>2063</Z>
  </point>
  <point index="4645">
    <X>99.224</X>
    <Y>39.914</Y>
    <Z>2059</Z>
  </point>
  <point index="4646">
    <X>93.521</X>
    <Y>18.993</Y>
    <Z>2185</Z>
  </point>
  <point index="4647">
    <X>96.902</X>
    <Y>18.397</Y>
    <Z>2047</Z>
  </point>
  <point index="4648">
    <X>28.825</X>
    <Y>70.108</Y>
    <Z>2047</Z>
  </point>
  <point index="4649">
    <X>61.550</X>
    <Y>36.965</Y>
    <Z>2179</Z>
  </point>
  <point index="4650">
    <X>13.852</X>
    <Y>35.315</Y>
    <Z>2171</Z>
  </point>
  <point index="4651">
    <X>59.424</X>
    <Y>74.545</Y>
    <Z>2070</Z>
  </point>
  <point index="4652">
    <X>97.462</X>
    <Y>36.234</Y>
    <Z>2025</Z>
  </point>
  <point index="4653">
    <X>98.039</X>
    <Y>20.800</Y>
    <Z>2001</Z>
  </point>
  <point index="4654">
    <X>99.316</X>
    <Y>44.837</Y>
    <Z>2064</Z>
  </point>
  <point index="4655">
    <X>64.420</X>
    <Y>38.040</Y>
    <Z>2273</Z>
  </point>
  <point index="4656">
[truncated: 8,305,538 more chars]
