# Supplementary material for: LIFTOSCOPE: development of an automated AI-based module for time-effective and contactless analysis and isolation of cells in microtiter plates
Source: J Biol Eng. 2023 Feb 7;17:10. doi: 10.1186/s13036-023-00329-9 (PMC9903473; doi:10.1186/s13036-023-00329-9)
Supplement: Supplementary file 1 — Additional file 1. [file 13036_2023_329_MOESM1_ESM.zip › Points32.xml]

<points>
  <point index="1">
    <X>97.775</X>
    <Y>35.846</Y>
    <Z>2119</Z>
  </point>
  <point index="2">
    <X>61.694</X>
    <Y>37.879</Y>
    <Z>2235</Z>
  </point>
  <point index="3">
    <X>94.742</X>
    <Y>17.932</Y>
    <Z>2029</Z>
  </point>
  <point index="4">
    <X>102.634</X>
    <Y>75.913</Y>
    <Z>2263</Z>
  </point>
  <point index="5">
    <X>94.635</X>
    <Y>31.209</Y>
    <Z>2026</Z>
  </point>
  <point index="6">
    <X>26.608</X>
    <Y>17.961</Y>
    <Z>2220</Z>
  </point>
  <point index="7">
    <X>61.054</X>
    <Y>71.356</Y>
    <Z>2216</Z>
  </point>
  <point index="8">
    <X>109.371</X>
    <Y>36.245</Y>
    <Z>2138</Z>
  </point>
  <point index="9">
    <X>30.032</X>
    <Y>74.130</Y>
    <Z>2119</Z>
  </point>
  <point index="10">
    <X>101.117</X>
    <Y>73.923</Y>
    <Z>2218</Z>
  </point>
  <point index="11">
    <X>63.579</X>
    <Y>68.194</Y>
    <Z>2290</Z>
  </point>
  <point index="12">
    <X>19.463</X>
    <Y>47.756</Y>
    <Z>2169</Z>
  </point>
  <point index="13">
    <X>102.622</X>
    <Y>76.314</Y>
    <Z>2262</Z>
  </point>
  <point index="14">
    <X>58.549</X>
    <Y>64.239</Y>
    <Z>2142</Z>
  </point>
  <point index="15">
    <X>22.962</X>
    <Y>37.604</Y>
    <Z>2272</Z>
  </point>
  <point index="16">
    <X>63.084</X>
    <Y>27.428</Y>
    <Z>2276</Z>
  </point>
  <point index="17">
    <X>114.137</X>
    <Y>64.921</Y>
    <Z>2012</Z>
  </point>
  <point index="18">
    <X>37.070</X>
    <Y>53.629</Y>
    <Z>2262</Z>
  </point>
  <point index="19">
    <X>18.943</X>
    <Y>69.992</Y>
    <Z>2153</Z>
  </point>
  <point index="20">
    <X>28.798</X>
    <Y>34.581</Y>
    <Z>2155</Z>
  </point>
  <point index="21">
    <X>91.376</X>
    <Y>29.199</Y>
    <Z>2288</Z>
  </point>
  <point index="22">
    <X>111.120</X>
    <Y>55.639</Y>
    <Z>2086</Z>
  </point>
  <point index="23">
    <X>13.846</X>
    <Y>17.826</Y>
    <Z>2002</Z>
  </point>
  <point index="24">
    <X>101.691</X>
    <Y>57.852</Y>
    <Z>2235</Z>
  </point>
  <point index="25">
    <X>70.546</X>
    <Y>35.177</Y>
    <Z>2103</Z>
  </point>
  <point index="26">
    <X>26.117</X>
    <Y>24.690</Y>
    <Z>2234</Z>
  </point>
  <point index="27">
    <X>112.016</X>
    <Y>9.725</Y>
    <Z>2060</Z>
  </point>
  <point index="28">
    <X>104.410</X>
    <Y>74.282</Y>
    <Z>2285</Z>
  </point>
  <point index="29">
    <X>70.422</X>
    <Y>77.191</Y>
    <Z>2107</Z>
  </point>
  <point index="30">
    <X>21.804</X>
    <Y>63.305</Y>
    <Z>2238</Z>
  </point>
  <point index="31">
    <X>15.072</X>
    <Y>60.989</Y>
    <Z>2039</Z>
  </point>
  <point index="32">
    <X>49.051</X>
    <Y>16.230</Y>
    <Z>2146</Z>
  </point>
  <point index="33">
    <X>48.193</X>
    <Y>17.487</Y>
    <Z>2087</Z>
  </point>
  <point index="34">
    <X>26.223</X>
    <Y>75.095</Y>
    <Z>2231</Z>
  </point>
  <point index="35">
    <X>57.782</X>
    <Y>67.461</Y>
    <Z>2119</Z>
  </point>
  <point index="36">
    <X>94.631</X>
    <Y>75.489</Y>
    <Z>2026</Z>
  </point>
  <point index="37">
    <X>49.550</X>
    <Y>58.850</Y>
    <Z>2181</Z>
  </point>
  <point index="38">
    <X>114.332</X>
    <Y>25.455</Y>
    <Z>2036</Z>
  </point>
  <point index="39">
    <X>117.013</X>
    <Y>61.983</Y>
    <Z>2266</Z>
  </point>
  <point index="40">
    <X>33.021</X>
    <Y>34.606</Y>
    <Z>2030</Z>
  </point>
  <point index="41">
    <X>78.711</X>
    <Y>18.195</Y>
    <Z>2149</Z>
  </point>
  <point index="42">
    <X>51.046</X>
    <Y>63.538</Y>
    <Z>2284</Z>
  </point>
  <point index="43">
    <X>103.258</X>
    <Y>55.358</Y>
    <Z>2281</Z>
  </point>
  <point index="44">
    <X>108.060</X>
    <Y>53.917</Y>
    <Z>2177</Z>
  </point>
  <point index="45">
    <X>53.567</X>
    <Y>10.451</Y>
    <Z>2024</Z>
  </point>
  <point index="46">
    <X>97.396</X>
    <Y>37.071</Y>
    <Z>2107</Z>
  </point>
  <point index="47">
    <X>10.962</X>
    <Y>31.329</Y>
    <Z>2278</Z>
  </point>
  <point index="48">
    <X>8.406</X>
    <Y>23.350</Y>
    <Z>2101</Z>
  </point>
  <point index="49">
    <X>71.907</X>
    <Y>69.479</Y>
    <Z>2063</Z>
  </point>
  <point index="50">
    <X>32.513</X>
    <Y>25.656</Y>
    <Z>2045</Z>
  </point>
  <point index="51">
    <X>49.646</X>
    <Y>30.685</Y>
    <Z>2187</Z>
  </point>
  <point index="52">
    <X>36.340</X>
    <Y>30.725</Y>
    <Z>2278</Z>
  </point>
  <point index="53">
    <X>99.656</X>
    <Y>23.071</Y>
    <Z>2174</Z>
  </point>
  <point index="54">
    <X>53.108</X>
    <Y>18.422</Y>
    <Z>2079</Z>
  </point>
  <point index="55">
    <X>35.605</X>
    <Y>60.242</Y>
    <Z>2189</Z>
  </point>
  <point index="56">
    <X>11.663</X>
    <Y>69.670</Y>
    <Z>2254</Z>
  </point>
  <point index="57">
    <X>67.206</X>
    <Y>78.660</Y>
    <Z>2202</Z>
  </point>
  <point index="58">
    <X>17.750</X>
    <Y>16.555</Y>
    <Z>2118</Z>
  </point>
  <point index="59">
    <X>67.286</X>
    <Y>14.217</Y>
    <Z>2200</Z>
  </point>
  <point index="60">
    <X>115.134</X>
    <Y>62.472</Y>
    <Z>2133</Z>
  </point>
  <point index="61">
    <X>52.626</X>
    <Y>22.743</Y>
    <Z>2137</Z>
  </point>
  <point index="62">
    <X>58.932</X>
    <Y>32.454</Y>
    <Z>2153</Z>
  </point>
  <point index="63">
    <X>93.420</X>
    <Y>52.891</Y>
    <Z>2042</Z>
  </point>
  <point index="64">
    <X>58.395</X>
    <Y>9.977</Y>
    <Z>2137</Z>
  </point>
  <point index="65">
    <X>33.563</X>
    <Y>31.838</Y>
    <Z>2014</Z>
  </point>
  <point index="66">
    <X>94.967</X>
    <Y>64.017</Y>
    <Z>2036</Z>
  </point>
  <point index="67">
    <X>16.572</X>
    <Y>26.323</Y>
    <Z>2083</Z>
  </point>
  <point index="68">
    <X>108.075</X>
    <Y>69.641</Y>
    <Z>2176</Z>
  </point>
  <point index="69">
    <X>61.498</X>
    <Y>61.770</Y>
    <Z>2229</Z>
  </point>
  <point index="70">
    <X>30.546</X>
    <Y>15.322</Y>
    <Z>2103</Z>
  </point>
  <point index="71">
    <X>38.992</X>
    <Y>29.542</Y>
    <Z>2129</Z>
  </point>
  <point index="72">
    <X>28.856</X>
    <Y>61.333</Y>
    <Z>2153</Z>
  </point>
  <point index="73">
    <X>101.392</X>
    <Y>28.270</Y>
    <Z>2226</Z>
  </point>
  <point index="74">
    <X>74.811</X>
    <Y>20.899</Y>
    <Z>2094</Z>
  </point>
  <point index="75">
    <X>99.805</X>
    <Y>71.466</Y>
    <Z>2179</Z>
  </point>
  <point index="76">
    <X>49.951</X>
    <Y>33.090</Y>
    <Z>2208</Z>
  </point>
  <point index="77">
    <X>60.262</X>
    <Y>25.250</Y>
    <Z>2192</Z>
  </point>
  <point index="78">
    <X>100.475</X>
    <Y>26.483</Y>
    <Z>2199</Z>
  </point>
  <point index="79">
    <X>79.750</X>
    <Y>27.403</Y>
    <Z>2077</Z>
  </point>
  <point index="80">
    <X>71.028</X>
    <Y>65.574</Y>
    <Z>2089</Z>
  </point>
  <point index="81">
    <X>38.792</X>
    <Y>24.988</Y>
    <Z>2143</Z>
  </point>
  <point index="82">
    <X>17.226</X>
    <Y>47.983</Y>
    <Z>2102</Z>
  </point>
  <point index="83">
    <X>50.202</X>
    <Y>69.093</Y>
    <Z>2226</Z>
  </point>
  <point index="84">
    <X>101.655</X>
    <Y>34.532</Y>
    <Z>2234</Z>
  </point>
  <point index="85">
    <X>54.281</X>
    <Y>75.171</Y>
    <Z>2015</Z>
  </point>
  <point index="86">
    <X>59.454</X>
    <Y>7.565</Y>
    <Z>2168</Z>
  </point>
  <point index="87">
    <X>62.300</X>
    <Y>12.694</Y>
    <Z>2253</Z>
  </point>
  <point index="88">
    <X>102.507</X>
    <Y>68.977</Y>
    <Z>2259</Z>
  </point>
  <point index="89">
    <X>70.612</X>
    <Y>58.461</Y>
    <Z>2101</Z>
  </point>
  <point index="90">
    <X>104.716</X>
    <Y>44.408</Y>
    <Z>2276</Z>
  </point>
  <point index="91">
    <X>58.346</X>
    <Y>59.563</Y>
    <Z>2136</Z>
  </point>
  <point index="92">
    <X>93.208</X>
    <Y>29.569</Y>
    <Z>2067</Z>
  </point>
  <point index="93">
    <X>88.086</X>
    <Y>16.820</Y>
    <Z>2079</Z>
  </point>
  <point index="94">
    <X>118.107</X>
    <Y>23.090</Y>
    <Z>2190</Z>
  </point>
  <point index="95">
    <X>70.219</X>
    <Y>30.889</Y>
    <Z>2113</Z>
  </point>
  <point index="96">
    <X>7.238</X>
    <Y>62.499</Y>
    <Z>2021</Z>
  </point>
  <point index="97">
    <X>57.220</X>
    <Y>59.217</Y>
    <Z>2102</Z>
  </point>
  <point index="98">
    <X>73.109</X>
    <Y>24.804</Y>
    <Z>2027</Z>
  </point>
  <point index="99">
    <X>26.232</X>
    <Y>77.236</Y>
    <Z>2231</Z>
  </point>
  <point index="100">
    <X>13.787</X>
    <Y>52.926</Y>
    <Z>2001</Z>
  </point>
  <point index="101">
    <X>100.790</X>
    <Y>8.457</Y>
    <Z>2208</Z>
  </point>
  <point index="102">
    <X>10.294</X>
    <Y>62.163</Y>
    <Z>2232</Z>
  </point>
  <point index="103">
    <X>101.419</X>
    <Y>37.978</Y>
    <Z>2227</Z>
  </point>
  <point index="104">
    <X>39.112</X>
    <Y>26.926</Y>
    <Z>2121</Z>
  </point>
  <point index="105">
    <X>80.267</X>
    <Y>63.693</Y>
    <Z>2041</Z>
  </point>
  <point index="106">
    <X>38.040</X>
    <Y>66.324</Y>
    <Z>2195</Z>
  </point>
  <point index="107">
    <X>9.430</X>
    <Y>14.819</Y>
    <Z>2172</Z>
  </point>
  <point index="108">
    <X>65.638</X>
    <Y>17.649</Y>
    <Z>2249</Z>
  </point>
  <point index="109">
    <X>59.288</X>
    <Y>19.421</Y>
    <Z>2163</Z>
  </point>
  <point index="110">
    <X>57.663</X>
    <Y>14.372</Y>
    <Z>2115</Z>
  </point>
  <point index="111">
    <X>23.791</X>
    <Y>18.775</Y>
    <Z>2297</Z>
  </point>
  <point index="112">
    <X>13.558</X>
    <Y>66.941</Y>
    <Z>2025</Z>
  </point>
  <point index="113">
    <X>108.541</X>
    <Y>61.319</Y>
    <Z>2163</Z>
  </point>
  <point index="114">
    <X>50.491</X>
    <Y>27.783</Y>
    <Z>2246</Z>
  </point>
  <point index="115">
    <X>24.843</X>
    <Y>70.528</Y>
    <Z>2272</Z>
  </point>
  <point index="116">
    <X>75.547</X>
    <Y>31.539</Y>
    <Z>2182</Z>
  </point>
  <point index="117">
    <X>91.188</X>
    <Y>13.828</Y>
    <Z>2294</Z>
  </point>
  <point index="118">
    <X>32.047</X>
    <Y>25.528</Y>
    <Z>2059</Z>
  </point>
  <point index="119">
    <X>24.391</X>
    <Y>75.202</Y>
    <Z>2285</Z>
  </point>
  <point index="120">
    <X>70.644</X>
    <Y>52.505</Y>
    <Z>2100</Z>
  </point>
  <point index="121">
    <X>109.094</X>
    <Y>61.018</Y>
    <Z>2146</Z>
  </point>
  <point index="122">
    <X>57.139</X>
    <Y>7.931</Y>
    <Z>2100</Z>
  </point>
  <point index="123">
    <X>99.143</X>
    <Y>70.252</Y>
    <Z>2159</Z>
  </point>
  <point index="124">
    <X>63.395</X>
    <Y>22.256</Y>
    <Z>2285</Z>
  </point>
  <point index="125">
    <X>56.648</X>
    <Y>51.602</Y>
    <Z>2085</Z>
  </point>
  <point index="126">
    <X>92.194</X>
    <Y>56.326</Y>
    <Z>2189</Z>
  </point>
  <point index="127">
    <X>112.866</X>
    <Y>15.637</Y>
    <Z>2035</Z>
  </point>
  <point index="128">
    <X>66.685</X>
    <Y>47.567</Y>
    <Z>2218</Z>
  </point>
  <point index="129">
    <X>39.287</X>
    <Y>68.972</Y>
    <Z>2109</Z>
  </point>
  <point index="130">
    <X>49.517</X>
    <Y>71.608</Y>
    <Z>2178</Z>
  </point>
  <point index="131">
    <X>29.978</X>
    <Y>10.339</Y>
    <Z>2120</Z>
  </point>
  <point index="132">
    <X>65.721</X>
    <Y>9.242</Y>
    <Z>2246</Z>
  </point>
  <point index="133">
    <X>35.083</X>
    <Y>62.563</Y>
    <Z>2126</Z>
  </point>
  <point index="134">
    <X>115.709</X>
    <Y>28.141</Y>
    <Z>2202</Z>
  </point>
  <point index="135">
    <X>75.982</X>
    <Y>27.838</Y>
    <Z>2235</Z>
  </point>
  <point index="136">
    <X>14.526</X>
    <Y>64.428</Y>
    <Z>2023</Z>
  </point>
  <point index="137">
    <X>67.203</X>
    <Y>54.023</Y>
    <Z>2202</Z>
  </point>
  <point index="138">
    <X>29.003</X>
    <Y>24.907</Y>
    <Z>2149</Z>
  </point>
  <point index="139">
    <X>67.271</X>
    <Y>74.536</Y>
    <Z>2200</Z>
  </point>
  <point index="140">
    <X>99.728</X>
    <Y>47.174</Y>
    <Z>2177</Z>
  </point>
  <point index="141">
    <X>33.897</X>
    <Y>54.774</Y>
    <Z>2004</Z>
  </point>
  <point index="142">
    <X>21.246</X>
    <Y>54.314</Y>
    <Z>2221</Z>
  </point>
  <point index="143">
    <X>87.629</X>
    <Y>28.713</Y>
    <Z>2048</Z>
  </point>
  <point index="144">
    <X>35.117</X>
    <Y>21.256</Y>
    <Z>2130</Z>
  </point>
  <point index="145">
    <X>118.202</X>
    <Y>67.780</Y>
    <Z>2184</Z>
  </point>
  <point index="146">
    <X>22.382</X>
    <Y>77.636</Y>
    <Z>2255</Z>
  </point>
  <point index="147">
    <X>76.437</X>
    <Y>67.740</Y>
    <Z>2290</Z>
  </point>
  <point index="148">
    <X>97.163</X>
    <Y>53.511</Y>
    <Z>2101</Z>
  </point>
  <point index="149">
    <X>57.359</X>
    <Y>10.270</Y>
    <Z>2106</Z>
  </point>
  <point index="150">
    <X>35.147</X>
    <Y>30.148</Y>
    <Z>2134</Z>
  </point>
  <point index="151">
    <X>57.929</X>
    <Y>72.614</Y>
    <Z>2123</Z>
  </point>
  <point index="152">
    <X>97.946</X>
    <Y>24.774</Y>
    <Z>2124</Z>
  </point>
  <point index="153">
    <X>98.939</X>
    <Y>24.579</Y>
    <Z>2153</Z>
  </point>
  <point index="154">
    <X>27.447</X>
    <Y>45.446</Y>
    <Z>2195</Z>
  </point>
  <point index="155">
    <X>116.687</X>
    <Y>17.078</Y>
    <Z>2289</Z>
  </point>
  <point index="156">
    <X>65.149</X>
    <Y>40.591</Y>
    <Z>2263</Z>
  </point>
  <point index="157">
    <X>29.002</X>
    <Y>47.042</Y>
    <Z>2149</Z>
  </point>
  <point index="158">
    <X>74.314</X>
    <Y>15.224</Y>
    <Z>2034</Z>
  </point>
  <point index="159">
    <X>96.250</X>
    <Y>58.202</Y>
    <Z>2074</Z>
  </point>
  <point index="160">
    <X>71.710</X>
    <Y>61.702</Y>
    <Z>2069</Z>
  </point>
  <point index="161">
    <X>114.927</X>
    <Y>56.206</Y>
    <Z>2108</Z>
  </point>
  <point index="162">
    <X>30.019</X>
    <Y>27.493</Y>
    <Z>2119</Z>
  </point>
  <point index="163">
    <X>98.464</X>
    <Y>28.006</Y>
    <Z>2139</Z>
  </point>
  <point index="164">
    <X>72.956</X>
    <Y>57.557</Y>
    <Z>2032</Z>
  </point>
  <point index="165">
    <X>68.035</X>
    <Y>63.005</Y>
    <Z>2178</Z>
  </point>
  <point index="166">
    <X>49.687</X>
    <Y>33.886</Y>
    <Z>2190</Z>
  </point>
  <point index="167">
    <X>111.454</X>
    <Y>25.090</Y>
    <Z>2076</Z>
  </point>
  <point index="168">
    <X>89.733</X>
    <Y>21.350</Y>
    <Z>2193</Z>
  </point>
  <point index="169">
    <X>52.664</X>
    <Y>34.286</Y>
    <Z>2133</Z>
  </point>
  <point index="170">
    <X>109.614</X>
    <Y>38.534</Y>
    <Z>2131</Z>
  </point>
  <point index="171">
    <X>11.098</X>
    <Y>29.783</Y>
    <Z>2288</Z>
  </point>
  <point index="172">
    <X>98.044</X>
    <Y>16.054</Y>
    <Z>2127</Z>
  </point>
  <point index="173">
    <X>71.353</X>
    <Y>19.006</Y>
    <Z>2079</Z>
  </point>
  <point index="174">
    <X>65.943</X>
    <Y>54.883</Y>
    <Z>2240</Z>
  </point>
  <point index="175">
    <X>89.019</X>
    <Y>70.305</Y>
    <Z>2144</Z>
  </point>
  <point index="176">
    <X>24.221</X>
    <Y>21.210</Y>
    <Z>2290</Z>
  </point>
  <point index="177">
    <X>15.264</X>
    <Y>57.567</Y>
    <Z>2044</Z>
  </point>
  <point index="178">
    <X>22.541</X>
    <Y>9.258</Y>
    <Z>2260</Z>
  </point>
  <point index="179">
    <X>27.182</X>
    <Y>45.050</Y>
    <Z>2203</Z>
  </point>
  <point index="180">
    <X>28.648</X>
    <Y>24.912</Y>
    <Z>2159</Z>
  </point>
  <point index="181">
    <X>93.179</X>
    <Y>15.564</Y>
    <Z>2071</Z>
  </point>
  <point index="182">
    <X>97.162</X>
    <Y>27.316</Y>
    <Z>2101</Z>
  </point>
  <point index="183">
    <X>92.226</X>
    <Y>36.402</Y>
    <Z>2186</Z>
  </point>
  <point index="184">
    <X>18.604</X>
    <Y>51.315</Y>
    <Z>2143</Z>
  </point>
  <point index="185">
    <X>7.418</X>
    <Y>64.430</Y>
    <Z>2033</Z>
  </point>
  <point index="186">
    <X>40.284</X>
    <Y>60.554</Y>
    <Z>2040</Z>
  </point>
  <point index="187">
    <X>59.931</X>
    <Y>48.013</Y>
    <Z>2183</Z>
  </point>
  <point index="188">
    <X>108.534</X>
    <Y>33.598</Y>
    <Z>2163</Z>
  </point>
  <point index="189">
    <X>89.780</X>
    <Y>66.486</Y>
    <Z>2196</Z>
  </point>
  <point index="190">
    <X>37.472</X>
    <Y>54.496</Y>
    <Z>2234</Z>
  </point>
  <point index="191">
    <X>52.188</X>
    <Y>27.927</Y>
    <Z>2190</Z>
  </point>
  <point index="192">
    <X>51.038</X>
    <Y>52.250</Y>
    <Z>2283</Z>
  </point>
  <point index="193">
    <X>102.670</X>
    <Y>67.627</Y>
    <Z>2264</Z>
  </point>
  <point index="194">
    <X>96.358</X>
    <Y>59.937</Y>
    <Z>2077</Z>
  </point>
  <point index="195">
    <X>111.571</X>
    <Y>72.318</Y>
    <Z>2073</Z>
  </point>
  <point index="196">
    <X>25.988</X>
    <Y>16.396</Y>
    <Z>2238</Z>
  </point>
  <point index="197">
    <X>17.373</X>
    <Y>32.323</Y>
    <Z>2107</Z>
  </point>
  <point index="198">
    <X>18.189</X>
    <Y>66.507</Y>
    <Z>2131</Z>
  </point>
  <point index="199">
    <X>100.459</X>
    <Y>35.082</Y>
    <Z>2198</Z>
  </point>
  <point index="200">
    <X>25.721</X>
    <Y>46.473</Y>
    <Z>2246</Z>
  </point>
  <point index="201">
    <X>97.213</X>
    <Y>39.758</Y>
    <Z>2102</Z>
  </point>
  <point index="202">
    <X>51.105</X>
    <Y>58.247</Y>
    <Z>2288</Z>
  </point>
  <point index="203">
    <X>109.255</X>
    <Y>9.413</Y>
    <Z>2142</Z>
  </point>
  <point index="204">
    <X>89.165</X>
    <Y>16.936</Y>
    <Z>2154</Z>
  </point>
  <point index="205">
    <X>69.113</X>
    <Y>53.715</Y>
    <Z>2146</Z>
  </point>
  <point index="206">
    <X>37.574</X>
    <Y>62.268</Y>
    <Z>2227</Z>
  </point>
  <point index="207">
    <X>24.352</X>
    <Y>55.227</Y>
    <Z>2287</Z>
  </point>
  <point index="208">
    <X>27.557</X>
    <Y>63.478</Y>
    <Z>2192</Z>
  </point>
  <point index="209">
    <X>21.955</X>
    <Y>39.895</Y>
    <Z>2242</Z>
  </point>
  <point index="210">
    <X>20.231</X>
    <Y>75.133</Y>
    <Z>2191</Z>
  </point>
  <point index="211">
    <X>19.793</X>
    <Y>36.518</Y>
    <Z>2178</Z>
  </point>
  <point index="212">
    <X>29.452</X>
    <Y>71.327</Y>
    <Z>2136</Z>
  </point>
  <point index="213">
    <X>28.274</X>
    <Y>31.041</Y>
    <Z>2171</Z>
  </point>
  <point index="214">
    <X>28.145</X>
    <Y>30.800</Y>
    <Z>2174</Z>
  </point>
  <point index="215">
    <X>21.352</X>
    <Y>11.328</Y>
    <Z>2225</Z>
  </point>
  <point index="216">
    <X>12.123</X>
    <Y>33.191</Y>
    <Z>2198</Z>
  </point>
  <point index="217">
    <X>110.771</X>
    <Y>11.584</Y>
    <Z>2097</Z>
  </point>
  <point index="218">
    <X>99.276</X>
    <Y>34.486</Y>
    <Z>2163</Z>
  </point>
  <point index="219">
    <X>23.611</X>
    <Y>23.216</Y>
    <Z>2291</Z>
  </point>
  <point index="220">
    <X>15.100</X>
    <Y>31.290</Y>
    <Z>2040</Z>
  </point>
  <point index="221">
    <X>24.696</X>
    <Y>39.015</Y>
    <Z>2276</Z>
  </point>
  <point index="222">
    <X>101.960</X>
    <Y>49.653</Y>
    <Z>2243</Z>
  </point>
  <point index="223">
    <X>55.639</X>
    <Y>68.355</Y>
    <Z>2056</Z>
  </point>
  <point index="224">
    <X>77.712</X>
    <Y>71.122</Y>
    <Z>2218</Z>
  </point>
  <point index="225">
    <X>70.484</X>
    <Y>9.633</Y>
    <Z>2105</Z>
  </point>
  <point index="226">
    <X>55.145</X>
    <Y>75.748</Y>
    <Z>2041</Z>
  </point>
  <point index="227">
    <X>40.258</X>
    <Y>59.537</Y>
    <Z>2042</Z>
  </point>
  <point index="228">
    <X>103.545</X>
    <Y>55.181</Y>
    <Z>2289</Z>
  </point>
  <point index="229">
    <X>91.540</X>
    <Y>69.416</Y>
    <Z>2268</Z>
  </point>
  <point index="230">
    <X>58.484</X>
    <Y>74.892</Y>
    <Z>2140</Z>
  </point>
  <point index="231">
    <X>50.484</X>
    <Y>21.801</Y>
    <Z>2245</Z>
  </point>
  <point index="232">
    <X>107.037</X>
    <Y>39.522</Y>
    <Z>2207</Z>
  </point>
  <point index="233">
    <X>113.262</X>
    <Y>16.358</Y>
    <Z>2023</Z>
  </point>
  <point index="234">
    <X>54.813</X>
    <Y>22.159</Y>
    <Z>2031</Z>
  </point>
  <point index="235">
    <X>113.292</X>
    <Y>58.194</Y>
    <Z>2022</Z>
  </point>
  <point index="236">
    <X>79.578</X>
    <Y>55.749</Y>
    <Z>2089</Z>
  </point>
  <point index="237">
    <X>55.148</X>
    <Y>26.249</Y>
    <Z>2041</Z>
  </point>
  <point index="238">
    <X>60.191</X>
    <Y>17.473</Y>
    <Z>2190</Z>
  </point>
  <point index="239">
    <X>77.532</X>
    <Y>59.800</Y>
    <Z>2230</Z>
  </point>
  <point index="240">
    <X>10.679</X>
    <Y>14.024</Y>
    <Z>2259</Z>
  </point>
  <point index="241">
    <X>22.858</X>
    <Y>21.283</Y>
    <Z>2269</Z>
  </point>
  <point index="242">
    <X>36.550</X>
    <Y>60.841</Y>
    <Z>2298</Z>
  </point>
  <point index="243">
    <X>33.067</X>
    <Y>66.333</Y>
    <Z>2029</Z>
  </point>
  <point index="244">
    <X>101.701</X>
    <Y>66.204</Y>
    <Z>2235</Z>
  </point>
  <point index="245">
    <X>19.096</X>
    <Y>17.053</Y>
    <Z>2158</Z>
  </point>
  <point index="246">
    <X>28.759</X>
    <Y>13.509</Y>
    <Z>2156</Z>
  </point>
  <point index="247">
    <X>118.137</X>
    <Y>26.766</Y>
    <Z>2188</Z>
  </point>
  <point index="248">
    <X>114.213</X>
    <Y>49.061</Y>
    <Z>2021</Z>
  </point>
  <point index="249">
    <X>70.034</X>
    <Y>21.887</Y>
    <Z>2118</Z>
  </point>
  <point index="250">
    <X>14.498</X>
    <Y>74.644</Y>
    <Z>2022</Z>
  </point>
  <point index="251">
    <X>55.718</X>
    <Y>33.696</Y>
    <Z>2058</Z>
  </point>
  <point index="252">
    <X>93.964</X>
    <Y>14.487</Y>
    <Z>2006</Z>
  </point>
  <point index="253">
    <X>117.344</X>
    <Y>54.877</Y>
    <Z>2243</Z>
  </point>
  <point index="254">
    <X>59.531</X>
    <Y>51.012</Y>
    <Z>2171</Z>
  </point>
  <point index="255">
    <X>101.627</X>
    <Y>31.747</Y>
    <Z>2233</Z>
  </point>
  <point index="256">
    <X>79.024</X>
    <Y>61.552</Y>
    <Z>2127</Z>
  </point>
  <point index="257">
    <X>67.374</X>
    <Y>44.752</Y>
    <Z>2197</Z>
  </point>
  <point index="258">
    <X>88.675</X>
    <Y>17.810</Y>
    <Z>2120</Z>
  </point>
  <point index="259">
    <X>55.315</X>
    <Y>49.629</Y>
    <Z>2046</Z>
  </point>
  <point index="260">
    <X>87.845</X>
    <Y>30.596</Y>
    <Z>2063</Z>
  </point>
  <point index="261">
    <X>92.670</X>
    <Y>18.906</Y>
    <Z>2132</Z>
  </point>
  <point index="262">
    <X>73.631</X>
    <Y>70.437</Y>
    <Z>2012</Z>
  </point>
  <point index="263">
    <X>37.038</X>
    <Y>32.493</Y>
    <Z>2264</Z>
  </point>
  <point index="264">
    <X>103.381</X>
    <Y>68.208</Y>
    <Z>2285</Z>
  </point>
  <point index="265">
    <X>37.629</X>
    <Y>31.041</Y>
    <Z>2223</Z>
  </point>
  <point index="266">
    <X>68.019</X>
    <Y>56.177</Y>
    <Z>2178</Z>
  </point>
  <point index="267">
    <X>93.013</X>
    <Y>29.463</Y>
    <Z>2091</Z>
  </point>
  <point index="268">
    <X>31.391</X>
    <Y>26.594</Y>
    <Z>2078</Z>
  </point>
  <point index="269">
    <X>54.342</X>
    <Y>52.480</Y>
    <Z>2017</Z>
  </point>
  <point index="270">
    <X>110.455</X>
    <Y>71.342</Y>
    <Z>2106</Z>
  </point>
  <point index="271">
    <X>12.458</X>
    <Y>27.868</Y>
    <Z>2158</Z>
  </point>
  <point index="272">
    <X>31.870</X>
    <Y>77.251</Y>
    <Z>2064</Z>
  </point>
  <point index="273">
    <X>99.925</X>
    <Y>64.133</Y>
    <Z>2182</Z>
  </point>
  <point index="274">
    <X>25.512</X>
    <Y>59.532</Y>
    <Z>2252</Z>
  </point>
  <point index="275">
    <X>106.003</X>
    <Y>49.710</Y>
    <Z>2238</Z>
  </point>
  <point index="276">
    <X>73.894</X>
    <Y>21.706</Y>
    <Z>2004</Z>
  </point>
  <point index="277">
    <X>72.386</X>
    <Y>66.431</Y>
    <Z>2049</Z>
  </point>
  <point index="278">
    <X>12.504</X>
    <Y>18.094</Y>
    <Z>2152</Z>
  </point>
  <point index="279">
    <X>111.110</X>
    <Y>73.780</Y>
    <Z>2087</Z>
  </point>
  <point index="280">
    <X>49.067</X>
    <Y>70.763</Y>
    <Z>2147</Z>
  </point>
  <point index="281">
    <X>108.853</X>
    <Y>22.185</Y>
    <Z>2153</Z>
  </point>
  <point index="282">
    <X>20.616</X>
    <Y>11.146</Y>
    <Z>2203</Z>
  </point>
  <point index="283">
    <X>13.848</X>
    <Y>64.911</Y>
    <Z>2002</Z>
  </point>
  <point index="284">
    <X>30.890</X>
    <Y>9.593</Y>
    <Z>2093</Z>
  </point>
  <point index="285">
    <X>28.217</X>
    <Y>67.094</Y>
    <Z>2172</Z>
  </point>
  <point index="286">
    <X>12.240</X>
    <Y>59.886</Y>
    <Z>2184</Z>
  </point>
  <point index="287">
    <X>29.200</X>
    <Y>46.692</Y>
    <Z>2143</Z>
  </point>
  <point index="288">
    <X>67.139</X>
    <Y>19.410</Y>
    <Z>2204</Z>
  </point>
  <point index="289">
    <X>114.852</X>
    <Y>48.548</Y>
    <Z>2098</Z>
  </point>
  <point index="290">
    <X>117.945</X>
    <Y>16.479</Y>
    <Z>2202</Z>
  </point>
  <point index="291">
    <X>30.246</X>
    <Y>77.095</Y>
    <Z>2112</Z>
  </point>
  <point index="292">
    <X>65.474</X>
    <Y>15.441</Y>
    <Z>2253</Z>
  </point>
  <point index="293">
    <X>109.405</X>
    <Y>15.072</Y>
    <Z>2137</Z>
  </point>
  <point index="294">
    <X>27.427</X>
    <Y>74.711</Y>
    <Z>2196</Z>
  </point>
  <point index="295">
    <X>111.579</X>
    <Y>76.932</Y>
    <Z>2073</Z>
  </point>
  <point index="296">
    <X>16.478</X>
    <Y>35.875</Y>
    <Z>2080</Z>
  </point>
  <point index="297">
    <X>117.834</X>
    <Y>23.849</Y>
    <Z>2209</Z>
  </point>
  <point index="298">
    <X>114.457</X>
    <Y>36.607</Y>
    <Z>2051</Z>
  </point>
  <point index="299">
    <X>112.730</X>
    <Y>67.936</Y>
    <Z>2039</Z>
  </point>
  <point index="300">
    <X>15.677</X>
    <Y>10.478</Y>
    <Z>2057</Z>
  </point>
  <point index="301">
    <X>10.288</X>
    <Y>72.303</Y>
    <Z>2232</Z>
  </point>
  <point index="302">
    <X>78.728</X>
    <Y>25.008</Y>
    <Z>2147</Z>
  </point>
  <point index="303">
    <X>57.753</X>
    <Y>58.475</Y>
    <Z>2118</Z>
  </point>
  <point index="304">
    <X>78.769</X>
    <Y>68.024</Y>
    <Z>2145</Z>
  </point>
  <point index="305">
    <X>25.915</X>
    <Y>19.734</Y>
    <Z>2240</Z>
  </point>
  <point index="306">
    <X>70.212</X>
    <Y>19.649</Y>
    <Z>2113</Z>
  </point>
  <point index="307">
    <X>105.051</X>
    <Y>20.073</Y>
    <Z>2266</Z>
  </point>
  <point index="308">
    <X>95.744</X>
    <Y>52.497</Y>
    <Z>2059</Z>
  </point>
  <point index="309">
    <X>50.266</X>
    <Y>21.671</Y>
    <Z>2230</Z>
  </point>
  <point index="310">
    <X>9.547</X>
    <Y>22.380</Y>
    <Z>2180</Z>
  </point>
  <point index="311">
    <X>96.693</X>
    <Y>33.814</Y>
    <Z>2087</Z>
  </point>
  <point index="312">
    <X>114.265</X>
    <Y>29.593</Y>
    <Z>2028</Z>
  </point>
  <point index="313">
    <X>72.727</X>
    <Y>9.412</Y>
    <Z>2039</Z>
  </point>
  <point index="314">
    <X>37.541</X>
    <Y>64.850</Y>
    <Z>2230</Z>
  </point>
  <point index="315">
    <X>20.531</X>
    <Y>8.062</Y>
    <Z>2200</Z>
  </point>
  <point index="316">
    <X>111.910</X>
    <Y>61.866</Y>
    <Z>2063</Z>
  </point>
  <point index="317">
    <X>94.220</X>
    <Y>28.450</Y>
    <Z>2013</Z>
  </point>
  <point index="318">
    <X>15.291</X>
    <Y>51.537</Y>
    <Z>2045</Z>
  </point>
  <point index="319">
    <X>62.117</X>
    <Y>24.283</Y>
    <Z>2247</Z>
  </point>
  <point index="320">
    <X>14.447</X>
    <Y>56.402</Y>
    <Z>2020</Z>
  </point>
  <point index="321">
    <X>57.320</X>
    <Y>23.954</Y>
    <Z>2105</Z>
  </point>
  <point index="322">
    <X>94.589</X>
    <Y>50.541</Y>
    <Z>2024</Z>
  </point>
  <point index="323">
    <X>24.757</X>
    <Y>36.056</Y>
    <Z>2275</Z>
  </point>
  <point index="324">
    <X>33.766</X>
    <Y>26.351</Y>
    <Z>2008</Z>
  </point>
  <point index="325">
    <X>14.267</X>
    <Y>18.100</Y>
    <Z>2015</Z>
  </point>
  <point index="326">
    <X>75.551</X>
    <Y>58.169</Y>
    <Z>2183</Z>
  </point>
  <point index="327">
    <X>79.868</X>
    <Y>65.783</Y>
    <Z>2069</Z>
  </point>
  <point index="328">
    <X>18.178</X>
    <Y>20.963</Y>
    <Z>2131</Z>
  </point>
  <point index="329">
    <X>72.171</X>
    <Y>31.981</Y>
    <Z>2055</Z>
  </point>
  <point index="330">
    <X>26.180</X>
    <Y>30.864</Y>
    <Z>2233</Z>
  </point>
  <point index="331">
    <X>50.893</X>
    <Y>13.962</Y>
    <Z>2273</Z>
  </point>
  <point index="332">
    <X>62.209</X>
    <Y>37.594</Y>
    <Z>2250</Z>
  </point>
  <point index="333">
    <X>30.382</X>
    <Y>15.179</Y>
    <Z>2108</Z>
  </point>
  <point index="334">
    <X>79.544</X>
    <Y>19.825</Y>
    <Z>2091</Z>
  </point>
  <point index="335">
    <X>58.283</X>
    <Y>69.634</Y>
    <Z>2134</Z>
  </point>
  <point index="336">
    <X>33.348</X>
    <Y>25.001</Y>
    <Z>2020</Z>
  </point>
  <point index="337">
    <X>118.534</X>
    <Y>57.764</Y>
    <Z>2161</Z>
  </point>
  <point index="338">
    <X>15.619</X>
    <Y>10.046</Y>
    <Z>2055</Z>
  </point>
  <point index="339">
    <X>50.324</X>
    <Y>67.043</Y>
    <Z>2234</Z>
  </point>
  <point index="340">
    <X>15.876</X>
    <Y>31.078</Y>
    <Z>2062</Z>
  </point>
  <point index="341">
    <X>25.695</X>
    <Y>68.244</Y>
    <Z>2247</Z>
  </point>
  <point index="342">
    <X>115.255</X>
    <Y>60.325</Y>
    <Z>2147</Z>
  </point>
  <point index="343">
    <X>110.962</X>
    <Y>71.328</Y>
    <Z>2091</Z>
  </point>
  <point index="344">
    <X>108.320</X>
    <Y>31.997</Y>
    <Z>2169</Z>
  </point>
  <point index="345">
    <X>50.414</X>
    <Y>56.759</Y>
    <Z>2240</Z>
  </point>
  <point index="346">
    <X>58.244</X>
    <Y>19.039</Y>
    <Z>2133</Z>
  </point>
  <point index="347">
    <X>51.128</X>
    <Y>28.594</Y>
    <Z>2290</Z>
  </point>
  <point index="348">
    <X>31.448</X>
    <Y>60.366</Y>
    <Z>2077</Z>
  </point>
  <point index="349">
    <X>111.653</X>
    <Y>55.074</Y>
    <Z>2071</Z>
  </point>
  <point index="350">
    <X>51.279</X>
    <Y>35.597</Y>
    <Z>2300</Z>
  </point>
  <point index="351">
    <X>28.905</X>
    <Y>74.853</Y>
    <Z>2152</Z>
  </point>
  <point index="352">
    <X>62.934</X>
    <Y>16.212</Y>
    <Z>2271</Z>
  </point>
  <point index="353">
    <X>72.866</X>
    <Y>14.374</Y>
    <Z>2035</Z>
  </point>
  <point index="354">
    <X>19.317</X>
    <Y>68.199</Y>
    <Z>2164</Z>
  </point>
  <point index="355">
    <X>55.053</X>
    <Y>27.258</Y>
    <Z>2038</Z>
  </point>
  <point index="356">
    <X>21.751</X>
    <Y>75.423</Y>
    <Z>2236</Z>
  </point>
  <point index="357">
    <X>70.706</X>
    <Y>55.716</Y>
    <Z>2099</Z>
  </point>
  <point index="358">
    <X>75.287</X>
    <Y>52.112</Y>
    <Z>2151</Z>
  </point>
  <point index="359">
    <X>64.073</X>
    <Y>21.200</Y>
    <Z>2295</Z>
  </point>
  <point index="360">
    <X>68.957</X>
    <Y>72.189</Y>
    <Z>2150</Z>
  </point>
  <point index="361">
    <X>116.988</X>
    <Y>18.810</Y>
    <Z>2268</Z>
  </point>
  <point index="362">
    <X>28.177</X>
    <Y>48.002</Y>
    <Z>2173</Z>
  </point>
  <point index="363">
    <X>34.916</X>
    <Y>71.433</Y>
    <Z>2106</Z>
  </point>
  <point index="364">
    <X>53.784</X>
    <Y>58.290</Y>
    <Z>2001</Z>
  </point>
  <point index="365">
    <X>95.835</X>
    <Y>37.594</Y>
    <Z>2061</Z>
  </point>
  <point index="366">
    <X>15.445</X>
    <Y>29.460</Y>
    <Z>2050</Z>
  </point>
  <point index="367">
    <X>33.578</X>
    <Y>60.872</Y>
    <Z>2014</Z>
  </point>
  <point index="368">
    <X>107.745</X>
    <Y>55.950</Y>
    <Z>2186</Z>
  </point>
  <point index="369">
    <X>72.137</X>
    <Y>75.273</Y>
    <Z>2056</Z>
  </point>
  <point index="370">
    <X>93.190</X>
    <Y>14.213</Y>
    <Z>2069</Z>
  </point>
  <point index="371">
    <X>16.425</X>
    <Y>11.454</Y>
    <Z>2079</Z>
  </point>
  <point index="372">
    <X>19.558</X>
    <Y>32.779</Y>
    <Z>2171</Z>
  </point>
  <point index="373">
    <X>11.544</X>
    <Y>57.442</Y>
    <Z>2268</Z>
  </point>
  <point index="374">
    <X>22.287</X>
    <Y>67.367</Y>
    <Z>2252</Z>
  </point>
  <point index="375">
    <X>97.549</X>
    <Y>29.977</Y>
    <Z>2112</Z>
  </point>
  <point index="376">
    <X>107.346</X>
    <Y>15.481</Y>
    <Z>2198</Z>
  </point>
  <point index="377">
    <X>60.281</X>
    <Y>19.345</Y>
    <Z>2193</Z>
  </point>
  <point index="378">
    <X>58.487</X>
    <Y>68.452</Y>
    <Z>2140</Z>
  </point>
  <point index="379">
    <X>98.011</X>
    <Y>69.486</Y>
    <Z>2126</Z>
  </point>
  <point index="380">
    <X>107.721</X>
    <Y>72.911</Y>
    <Z>2187</Z>
  </point>
  <point index="381">
    <X>106.842</X>
    <Y>44.614</Y>
    <Z>2213</Z>
  </point>
  <point index="382">
    <X>29.464</X>
    <Y>18.277</Y>
    <Z>2135</Z>
  </point>
  <point index="383">
    <X>100.628</X>
    <Y>13.424</Y>
    <Z>2203</Z>
  </point>
  <point index="384">
    <X>98.617</X>
    <Y>9.607</Y>
    <Z>2144</Z>
  </point>
  <point index="385">
    <X>108.842</X>
    <Y>70.049</Y>
    <Z>2154</Z>
  </point>
  <point index="386">
    <X>49.484</X>
    <Y>17.686</Y>
    <Z>2176</Z>
  </point>
  <point index="387">
    <X>26.415</X>
    <Y>17.363</Y>
    <Z>2226</Z>
  </point>
  <point index="388">
    <X>24.563</X>
    <Y>64.614</Y>
    <Z>2280</Z>
  </point>
  <point index="389">
    <X>108.439</X>
    <Y>9.686</Y>
    <Z>2166</Z>
  </point>
  <point index="390">
    <X>13.105</X>
    <Y>23.386</Y>
    <Z>2080</Z>
  </point>
  <point index="391">
    <X>9.238</X>
    <Y>62.429</Y>
    <Z>2159</Z>
  </point>
  <point index="392">
    <X>32.746</X>
    <Y>52.975</Y>
    <Z>2038</Z>
  </point>
  <point index="393">
    <X>58.413</X>
    <Y>31.522</Y>
    <Z>2138</Z>
  </point>
  <point index="394">
    <X>100.323</X>
    <Y>13.519</Y>
    <Z>2194</Z>
  </point>
  <point index="395">
    <X>22.731</X>
    <Y>51.314</Y>
    <Z>2265</Z>
  </point>
  <point index="396">
    <X>12.450</X>
    <Y>11.619</Y>
    <Z>2159</Z>
  </point>
  <point index="397">
    <X>41.125</X>
    <Y>60.783</Y>
    <Z>2147</Z>
  </point>
  <point index="398">
    <X>31.997</X>
    <Y>76.547</Y>
    <Z>2060</Z>
  </point>
  <point index="399">
    <X>49.961</X>
    <Y>17.216</Y>
    <Z>2209</Z>
  </point>
  <point index="400">
    <X>69.630</X>
    <Y>70.883</Y>
    <Z>2130</Z>
  </point>
  <point index="401">
    <X>11.417</X>
    <Y>34.467</Y>
    <Z>2283</Z>
  </point>
  <point index="402">
    <X>112.301</X>
    <Y>75.957</Y>
    <Z>2051</Z>
  </point>
  <point index="403">
    <X>49.480</X>
    <Y>59.151</Y>
    <Z>2176</Z>
  </point>
  <point index="404">
    <X>112.344</X>
    <Y>65.279</Y>
    <Z>2050</Z>
  </point>
  <point index="405">
    <X>57.746</X>
    <Y>26.269</Y>
    <Z>2118</Z>
  </point>
  <point index="406">
    <X>92.152</X>
    <Y>65.168</Y>
    <Z>2195</Z>
  </point>
  <point index="407">
    <X>70.508</X>
    <Y>67.209</Y>
    <Z>2104</Z>
  </point>
  <point index="408">
    <X>103.120</X>
    <Y>28.993</Y>
    <Z>2277</Z>
  </point>
  <point index="409">
    <X>71.092</X>
    <Y>48.355</Y>
    <Z>2087</Z>
  </point>
  <point index="410">
    <X>113.243</X>
    <Y>21.187</Y>
    <Z>2023</Z>
  </point>
  <point index="411">
    <X>111.004</X>
    <Y>65.716</Y>
    <Z>2090</Z>
  </point>
  <point index="412">
    <X>112.472</X>
    <Y>51.197</Y>
    <Z>2046</Z>
  </point>
  <point index="413">
    <X>65.281</X>
    <Y>30.869</Y>
    <Z>2259</Z>
  </point>
  <point index="414">
    <X>34.954</X>
    <Y>73.126</Y>
    <Z>2111</Z>
  </point>
  <point index="415">
    <X>37.365</X>
    <Y>65.682</Y>
    <Z>2242</Z>
  </point>
  <point index="416">
    <X>94.018</X>
    <Y>65.606</Y>
    <Z>2008</Z>
  </point>
  <point index="417">
    <X>20.413</X>
    <Y>65.748</Y>
    <Z>2197</Z>
  </point>
  <point index="418">
    <X>87.289</X>
    <Y>25.998</Y>
    <Z>2024</Z>
  </point>
  <point index="419">
    <X>98.608</X>
    <Y>45.931</Y>
    <Z>2143</Z>
  </point>
  <point index="420">
    <X>99.917</X>
    <Y>55.845</Y>
    <Z>2182</Z>
  </point>
  <point index="421">
    <X>37.461</X>
    <Y>17.096</Y>
    <Z>2235</Z>
  </point>
  <point index="422">
    <X>95.040</X>
    <Y>70.204</Y>
    <Z>2038</Z>
  </point>
  <point index="423">
    <X>11.254</X>
    <Y>23.908</Y>
    <Z>2298</Z>
  </point>
  <point index="424">
    <X>116.691</X>
    <Y>34.501</Y>
    <Z>2288</Z>
  </point>
  <point index="425">
    <X>53.165</X>
    <Y>14.565</Y>
    <Z>2072</Z>
  </point>
  <point index="426">
    <X>63.580</X>
    <Y>34.114</Y>
    <Z>2291</Z>
  </point>
  <point index="427">
    <X>46.812</X>
    <Y>60.948</Y>
    <Z>2071</Z>
  </point>
  <point index="428">
    <X>89.440</X>
    <Y>54.039</Y>
    <Z>2173</Z>
  </point>
  <point index="429">
    <X>112.964</X>
    <Y>18.995</Y>
    <Z>2032</Z>
  </point>
  <point index="430">
    <X>72.819</X>
    <Y>50.334</Y>
    <Z>2036</Z>
  </point>
  <point index="431">
    <X>50.044</X>
    <Y>34.275</Y>
    <Z>2215</Z>
  </point>
  <point index="432">
    <X>66.686</X>
    <Y>61.054</Y>
    <Z>2218</Z>
  </point>
  <point index="433">
    <X>98.429</X>
    <Y>22.215</Y>
    <Z>2138</Z>
  </point>
  <point index="434">
    <X>18.980</X>
    <Y>66.590</Y>
    <Z>2154</Z>
  </point>
  <point index="435">
    <X>13.863</X>
    <Y>29.142</Y>
    <Z>2003</Z>
  </point>
  <point index="436">
    <X>102.350</X>
    <Y>48.655</Y>
    <Z>2254</Z>
  </point>
  <point index="437">
    <X>39.387</X>
    <Y>63.215</Y>
    <Z>2102</Z>
  </point>
  <point index="438">
    <X>19.376</X>
    <Y>11.792</Y>
    <Z>2166</Z>
  </point>
  <point index="439">
    <X>24.415</X>
    <Y>45.381</Y>
    <Z>2285</Z>
  </point>
  <point index="440">
    <X>98.768</X>
    <Y>31.996</Y>
    <Z>2148</Z>
  </point>
  <point index="441">
    <X>27.270</X>
    <Y>66.607</Y>
    <Z>2200</Z>
  </point>
  <point index="442">
    <X>68.347</X>
    <Y>66.681</Y>
    <Z>2168</Z>
  </point>
  <point index="443">
    <X>22.375</X>
    <Y>8.917</Y>
    <Z>2255</Z>
  </point>
  <point index="444">
    <X>20.448</X>
    <Y>37.177</Y>
    <Z>2198</Z>
  </point>
  <point index="445">
    <X>20.728</X>
    <Y>70.573</Y>
    <Z>2206</Z>
  </point>
  <point index="446">
    <X>55.215</X>
    <Y>25.491</Y>
    <Z>2043</Z>
  </point>
  <point index="447">
    <X>59.226</X>
    <Y>11.158</Y>
    <Z>2162</Z>
  </point>
  <point index="448">
    <X>91.818</X>
    <Y>54.167</Y>
    <Z>2235</Z>
  </point>
  <point index="449">
    <X>63.439</X>
    <Y>44.622</Y>
    <Z>2286</Z>
  </point>
  <point index="450">
    <X>38.665</X>
    <Y>62.317</Y>
    <Z>2152</Z>
  </point>
  <point index="451">
    <X>72.139</X>
    <Y>76.835</Y>
    <Z>2056</Z>
  </point>
  <point index="452">
    <X>74.348</X>
    <Y>34.853</Y>
    <Z>2038</Z>
  </point>
  <point index="453">
    <X>105.441</X>
    <Y>37.874</Y>
    <Z>2254</Z>
  </point>
  <point index="454">
    <X>36.695</X>
    <Y>54.938</Y>
    <Z>2288</Z>
  </point>
  <point index="455">
    <X>17.316</X>
    <Y>77.426</Y>
    <Z>2105</Z>
  </point>
  <point index="456">
    <X>48.423</X>
    <Y>31.803</Y>
    <Z>2103</Z>
  </point>
  <point index="457">
    <X>102.922</X>
    <Y>72.498</Y>
    <Z>2271</Z>
  </point>
  <point index="458">
    <X>103.407</X>
    <Y>53.314</Y>
    <Z>2285</Z>
  </point>
  <point index="459">
    <X>90.756</X>
    <Y>61.577</Y>
    <Z>2264</Z>
  </point>
  <point index="460">
    <X>22.122</X>
    <Y>58.513</Y>
    <Z>2247</Z>
  </point>
  <point index="461">
    <X>101.909</X>
    <Y>32.320</Y>
    <Z>2241</Z>
  </point>
  <point index="462">
    <X>69.945</X>
    <Y>22.261</Y>
    <Z>2121</Z>
  </point>
  <point index="463">
    <X>69.116</X>
    <Y>74.371</Y>
    <Z>2146</Z>
  </point>
  <point index="464">
    <X>90.225</X>
    <Y>19.233</Y>
    <Z>2227</Z>
  </point>
  <point index="465">
    <X>23.094</X>
    <Y>20.747</Y>
    <Z>2276</Z>
  </point>
  <point index="466">
    <X>15.215</X>
    <Y>57.060</Y>
    <Z>2043</Z>
  </point>
  <point index="467">
    <X>99.585</X>
    <Y>18.629</Y>
    <Z>2172</Z>
  </point>
  <point index="468">
    <X>108.054</X>
    <Y>25.486</Y>
    <Z>2177</Z>
  </point>
  <point index="469">
    <X>98.795</X>
    <Y>72.426</Y>
    <Z>2149</Z>
  </point>
  <point index="470">
    <X>111.421</X>
    <Y>54.533</Y>
    <Z>2077</Z>
  </point>
  <point index="471">
    <X>32.487</X>
    <Y>71.902</Y>
    <Z>2046</Z>
  </point>
  <point index="472">
    <X>62.862</X>
    <Y>46.954</Y>
    <Z>2269</Z>
  </point>
  <point index="473">
    <X>13.772</X>
    <Y>23.947</Y>
    <Z>2000</Z>
  </point>
  <point index="474">
    <X>19.386</X>
    <Y>20.062</Y>
    <Z>2166</Z>
  </point>
  <point index="475">
    <X>98.643</X>
    <Y>17.167</Y>
    <Z>2144</Z>
  </point>
  <point index="476">
    <X>14.351</X>
    <Y>66.501</Y>
    <Z>2017</Z>
  </point>
  <point index="477">
    <X>52.744</X>
    <Y>58.981</Y>
    <Z>2123</Z>
  </point>
  <point index="478">
    <X>52.031</X>
    <Y>59.747</Y>
    <Z>2209</Z>
  </point>
  <point index="479">
    <X>103.891</X>
    <Y>48.222</Y>
    <Z>2300</Z>
  </point>
  <point index="480">
    <X>62.453</X>
    <Y>75.101</Y>
    <Z>2257</Z>
  </point>
  <point index="481">
    <X>111.749</X>
    <Y>20.418</Y>
    <Z>2068</Z>
  </point>
  <point index="482">
    <X>103.316</X>
    <Y>27.504</Y>
    <Z>2283</Z>
  </point>
  <point index="483">
    <X>29.970</X>
    <Y>36.163</Y>
    <Z>2120</Z>
  </point>
  <point index="484">
    <X>68.991</X>
    <Y>58.217</Y>
    <Z>2149</Z>
  </point>
  <point index="485">
    <X>105.793</X>
    <Y>19.945</Y>
    <Z>2244</Z>
  </point>
  <point index="486">
    <X>63.772</X>
    <Y>52.619</Y>
    <Z>2296</Z>
  </point>
  <point index="487">
    <X>113.247</X>
    <Y>51.371</Y>
    <Z>2023</Z>
  </point>
  <point index="488">
    <X>115.123</X>
    <Y>65.623</Y>
    <Z>2131</Z>
  </point>
  <point index="489">
    <X>56.222</X>
    <Y>70.161</Y>
    <Z>2073</Z>
  </point>
  <point index="490">
    <X>11.336</X>
    <Y>58.391</Y>
    <Z>2293</Z>
  </point>
  <point index="491">
    <X>52.964</X>
    <Y>60.927</Y>
    <Z>2097</Z>
  </point>
  <point index="492">
    <X>7.166</X>
    <Y>63.722</Y>
    <Z>2016</Z>
  </point>
  <point index="493">
    <X>39.646</X>
    <Y>61.995</Y>
    <Z>2084</Z>
  </point>
  <point index="494">
    <X>63.903</X>
    <Y>69.370</Y>
    <Z>2300</Z>
  </point>
  <point index="495">
    <X>70.373</X>
    <Y>64.435</Y>
    <Z>2108</Z>
  </point>
  <point index="496">
    <X>14.377</X>
    <Y>74.206</Y>
    <Z>2018</Z>
  </point>
  <point index="497">
    <X>72.699</X>
    <Y>75.354</Y>
    <Z>2040</Z>
  </point>
  <point index="498">
    <X>29.485</X>
    <Y>17.432</Y>
    <Z>2135</Z>
  </point>
  <point index="499">
    <X>32.369</X>
    <Y>50.968</Y>
    <Z>2049</Z>
  </point>
  <point index="500">
    <X>55.551</X>
    <Y>38.011</Y>
    <Z>2053</Z>
  </point>
  <point index="501">
    <X>99.373</X>
    <Y>23.392</Y>
    <Z>2166</Z>
  </point>
  <point index="502">
    <X>87.963</X>
    <Y>30.090</Y>
    <Z>2071</Z>
  </point>
  <point index="503">
    <X>33.318</X>
    <Y>23.827</Y>
    <Z>2021</Z>
  </point>
  <point index="504">
    <X>105.792</X>
    <Y>46.498</Y>
    <Z>2244</Z>
  </point>
  <point index="505">
    <X>119.591</X>
    <Y>60.606</Y>
    <Z>2088</Z>
  </point>
  <point index="506">
    <X>25.530</X>
    <Y>31.720</Y>
    <Z>2252</Z>
  </point>
  <point index="507">
    <X>10.421</X>
    <Y>56.626</Y>
    <Z>2241</Z>
  </point>
  <point index="508">
    <X>37.527</X>
    <Y>68.703</Y>
    <Z>2231</Z>
  </point>
  <point index="509">
    <X>94.289</X>
    <Y>10.774</Y>
    <Z>2016</Z>
  </point>
  <point index="510">
    <X>108.170</X>
    <Y>29.283</Y>
    <Z>2174</Z>
  </point>
  <point index="511">
    <X>79.793</X>
    <Y>27.183</Y>
    <Z>2074</Z>
  </point>
  <point index="512">
    <X>109.558</X>
    <Y>8.962</Y>
    <Z>2133</Z>
  </point>
  <point index="513">
    <X>50.139</X>
    <Y>66.084</Y>
    <Z>2221</Z>
  </point>
  <point index="514">
    <X>14.895</X>
    <Y>37.885</Y>
    <Z>2033</Z>
  </point>
  <point index="515">
    <X>118.861</X>
    <Y>69.716</Y>
    <Z>2138</Z>
  </point>
  <point index="516">
    <X>114.405</X>
    <Y>26.437</Y>
    <Z>2045</Z>
  </point>
  <point index="517">
    <X>10.665</X>
    <Y>73.056</Y>
    <Z>2258</Z>
  </point>
  <point index="518">
    <X>87.574</X>
    <Y>61.252</Y>
    <Z>2044</Z>
  </point>
  <point index="519">
    <X>10.016</X>
    <Y>67.823</Y>
    <Z>2213</Z>
  </point>
  <point index="520">
    <X>105.758</X>
    <Y>55.824</Y>
    <Z>2245</Z>
  </point>
  <point index="521">
    <X>33.836</X>
    <Y>65.848</Y>
    <Z>2006</Z>
  </point>
  <point index="522">
    <X>71.119</X>
    <Y>58.189</Y>
    <Z>2086</Z>
  </point>
  <point index="523">
    <X>68.998</X>
    <Y>40.323</Y>
    <Z>2149</Z>
  </point>
  <point index="524">
    <X>17.577</X>
    <Y>57.712</Y>
    <Z>2113</Z>
  </point>
  <point index="525">
    <X>100.305</X>
    <Y>55.327</Y>
    <Z>2194</Z>
  </point>
  <point index="526">
    <X>8.994</X>
    <Y>66.315</Y>
    <Z>2142</Z>
  </point>
  <point index="527">
    <X>8.779</X>
    <Y>20.772</Y>
    <Z>2127</Z>
  </point>
  <point index="528">
    <X>114.640</X>
    <Y>30.266</Y>
    <Z>2073</Z>
  </point>
  <point index="529">
    <X>53.862</X>
    <Y>29.828</Y>
    <Z>2003</Z>
  </point>
  <point index="530">
    <X>116.549</X>
    <Y>67.222</Y>
    <Z>2298</Z>
  </point>
  <point index="531">
    <X>19.399</X>
    <Y>52.519</Y>
    <Z>2167</Z>
  </point>
  <point index="532">
    <X>59.231</X>
    <Y>65.961</Y>
    <Z>2162</Z>
  </point>
  <point index="533">
    <X>99.787</X>
    <Y>34.661</Y>
    <Z>2178</Z>
  </point>
  <point index="534">
    <X>52.850</X>
    <Y>15.452</Y>
    <Z>2110</Z>
  </point>
  <point index="535">
    <X>9.306</X>
    <Y>59.792</Y>
    <Z>2164</Z>
  </point>
  <point index="536">
    <X>56.885</X>
    <Y>24.270</Y>
    <Z>2092</Z>
  </point>
  <point index="537">
    <X>111.969</X>
    <Y>20.988</Y>
    <Z>2061</Z>
  </point>
  <point index="538">
    <X>118.007</X>
    <Y>56.641</Y>
    <Z>2197</Z>
  </point>
  <point index="539">
    <X>53.154</X>
    <Y>53.656</Y>
    <Z>2074</Z>
  </point>
  <point index="540">
    <X>94.807</X>
    <Y>75.581</Y>
    <Z>2031</Z>
  </point>
  <point index="541">
    <X>11.710</X>
    <Y>13.987</Y>
    <Z>2248</Z>
  </point>
  <point index="542">
    <X>97.369</X>
    <Y>14.257</Y>
    <Z>2107</Z>
  </point>
  <point index="543">
    <X>70.420</X>
    <Y>36.730</Y>
    <Z>2107</Z>
  </point>
  <point index="544">
    <X>21.534</X>
    <Y>19.560</Y>
    <Z>2230</Z>
  </point>
  <point index="545">
    <X>30.040</X>
    <Y>58.456</Y>
    <Z>2118</Z>
  </point>
  <point index="546">
    <X>13.281</X>
    <Y>66.647</Y>
    <Z>2058</Z>
  </point>
  <point index="547">
    <X>109.071</X>
    <Y>72.122</Y>
    <Z>2147</Z>
  </point>
  <point index="548">
    <X>93.682</X>
    <Y>34.075</Y>
    <Z>2010</Z>
  </point>
  <point index="549">
    <X>62.883</X>
    <Y>57.688</Y>
    <Z>2270</Z>
  </point>
  <point index="550">
    <X>70.980</X>
    <Y>64.600</Y>
    <Z>2090</Z>
  </point>
  <point index="551">
    <X>105.017</X>
    <Y>56.550</Y>
    <Z>2267</Z>
  </point>
  <point index="552">
    <X>63.421</X>
    <Y>71.025</Y>
    <Z>2286</Z>
  </point>
  <point index="553">
    <X>117.221</X>
    <Y>52.403</Y>
    <Z>2252</Z>
  </point>
  <point index="554">
    <X>111.986</X>
    <Y>76.174</Y>
    <Z>2061</Z>
  </point>
  <point index="555">
    <X>69.785</X>
    <Y>47.753</Y>
    <Z>2126</Z>
  </point>
  <point index="556">
    <X>54.070</X>
    <Y>29.928</Y>
    <Z>2009</Z>
  </point>
  <point index="557">
    <X>6.934</X>
    <Y>63.565</Y>
    <Z>2003</Z>
  </point>
  <point index="558">
    <X>63.241</X>
    <Y>26.003</Y>
    <Z>2281</Z>
  </point>
  <point index="559">
    <X>88.835</X>
    <Y>65.273</Y>
    <Z>2131</Z>
  </point>
  <point index="560">
    <X>94.354</X>
    <Y>74.100</Y>
    <Z>2017</Z>
  </point>
  <point index="561">
    <X>71.255</X>
    <Y>27.628</Y>
    <Z>2082</Z>
  </point>
  <point index="562">
    <X>52.543</X>
    <Y>19.193</Y>
    <Z>2147</Z>
  </point>
  <point index="563">
    <X>19.953</X>
    <Y>46.758</Y>
    <Z>2183</Z>
  </point>
  <point index="564">
    <X>68.464</X>
    <Y>70.328</Y>
    <Z>2165</Z>
  </point>
  <point index="565">
    <X>63.654</X>
    <Y>12.111</Y>
    <Z>2293</Z>
  </point>
  <point index="566">
    <X>67.124</X>
    <Y>49.999</Y>
    <Z>2205</Z>
  </point>
  <point index="567">
    <X>48.068</X>
    <Y>62.578</Y>
    <Z>2078</Z>
  </point>
  <point index="568">
    <X>8.724</X>
    <Y>69.362</Y>
    <Z>2123</Z>
  </point>
  <point index="569">
    <X>21.979</X>
    <Y>56.952</Y>
    <Z>2243</Z>
  </point>
  <point index="570">
    <X>113.074</X>
    <Y>13.835</Y>
    <Z>2028</Z>
  </point>
  <point index="571">
    <X>30.170</X>
    <Y>29.437</Y>
    <Z>2114</Z>
  </point>
  <point index="572">
    <X>88.692</X>
    <Y>16.726</Y>
    <Z>2121</Z>
  </point>
  <point index="573">
    <X>36.189</X>
    <Y>50.272</Y>
    <Z>2260</Z>
  </point>
  <point index="574">
    <X>107.922</X>
    <Y>32.490</Y>
    <Z>2181</Z>
  </point>
  <point index="575">
    <X>70.289</X>
    <Y>29.228</Y>
    <Z>2111</Z>
  </point>
  <point index="576">
    <X>102.137</X>
    <Y>64.215</Y>
    <Z>2248</Z>
  </point>
  <point index="577">
    <X>106.978</X>
    <Y>75.376</Y>
    <Z>2209</Z>
  </point>
  <point index="578">
    <X>34.877</X>
    <Y>52.495</Y>
    <Z>2102</Z>
  </point>
  <point index="579">
    <X>38.441</X>
    <Y>23.226</Y>
    <Z>2167</Z>
  </point>
  <point index="580">
    <X>49.415</X>
    <Y>57.424</Y>
    <Z>2171</Z>
  </point>
  <point index="581">
    <X>71.192</X>
    <Y>68.395</Y>
    <Z>2084</Z>
  </point>
  <point index="582">
    <X>50.705</X>
    <Y>32.074</Y>
    <Z>2260</Z>
  </point>
  <point index="583">
    <X>64.060</X>
    <Y>51.584</Y>
    <Z>2295</Z>
  </point>
  <point index="584">
    <X>71.902</X>
    <Y>53.698</Y>
    <Z>2063</Z>
  </point>
  <point index="585">
    <X>13.563</X>
    <Y>19.193</Y>
    <Z>2024</Z>
  </point>
  <point index="586">
    <X>103.745</X>
    <Y>55.564</Y>
    <Z>2295</Z>
  </point>
  <point index="587">
    <X>18.222</X>
    <Y>16.593</Y>
    <Z>2132</Z>
  </point>
  <point index="588">
    <X>111.076</X>
    <Y>38.657</Y>
    <Z>2088</Z>
  </point>
  <point index="589">
    <X>86.675</X>
    <Y>22.437</Y>
    <Z>2147</Z>
  </point>
  <point index="590">
    <X>67.210</X>
    <Y>77.370</Y>
    <Z>2202</Z>
  </point>
  <point index="591">
    <X>57.873</X>
    <Y>13.231</Y>
    <Z>2122</Z>
  </point>
  <point index="592">
    <X>9.314</X>
    <Y>26.247</Y>
    <Z>2164</Z>
  </point>
  <point index="593">
    <X>76.880</X>
    <Y>60.236</Y>
    <Z>2275</Z>
  </point>
  <point index="594">
    <X>100.406</X>
    <Y>17.878</Y>
    <Z>2197</Z>
  </point>
  <point index="595">
    <X>74.423</X>
    <Y>23.306</Y>
    <Z>2047</Z>
  </point>
  <point index="596">
    <X>76.555</X>
    <Y>61.100</Y>
    <Z>2298</Z>
  </point>
  <point index="597">
    <X>33.792</X>
    <Y>67.936</Y>
    <Z>2007</Z>
  </point>
  <point index="598">
    <X>95.121</X>
    <Y>65.131</Y>
    <Z>2040</Z>
  </point>
  <point index="599">
    <X>55.800</X>
    <Y>25.558</Y>
    <Z>2060</Z>
  </point>
  <point index="600">
    <X>95.776</X>
    <Y>75.249</Y>
    <Z>2060</Z>
  </point>
  <point index="601">
    <X>26.348</X>
    <Y>54.340</Y>
    <Z>2228</Z>
  </point>
  <point index="602">
    <X>115.078</X>
    <Y>22.927</Y>
    <Z>2126</Z>
  </point>
  <point index="603">
    <X>29.528</X>
    <Y>50.163</Y>
    <Z>2133</Z>
  </point>
  <point index="604">
    <X>97.751</X>
    <Y>71.134</Y>
    <Z>2118</Z>
  </point>
  <point index="605">
    <X>109.083</X>
    <Y>45.528</Y>
    <Z>2147</Z>
  </point>
  <point index="606">
    <X>9.392</X>
    <Y>24.120</Y>
    <Z>2170</Z>
  </point>
  <point index="607">
    <X>18.187</X>
    <Y>14.757</Y>
    <Z>2131</Z>
  </point>
  <point index="608">
    <X>10.957</X>
    <Y>64.023</Y>
    <Z>2278</Z>
  </point>
  <point index="609">
    <X>106.468</X>
    <Y>76.642</Y>
    <Z>2224</Z>
  </point>
  <point index="610">
    <X>9.257</X>
    <Y>66.596</Y>
    <Z>2160</Z>
  </point>
  <point index="611">
    <X>67.659</X>
    <Y>37.486</Y>
    <Z>2189</Z>
  </point>
  <point index="612">
    <X>115.003</X>
    <Y>69.429</Y>
    <Z>2117</Z>
  </point>
  <point index="613">
    <X>31.757</X>
    <Y>67.841</Y>
    <Z>2067</Z>
  </point>
  <point index="614">
    <X>11.648</X>
    <Y>19.976</Y>
    <Z>2255</Z>
  </point>
  <point index="615">
    <X>30.616</X>
    <Y>62.149</Y>
    <Z>2101</Z>
  </point>
  <point index="616">
    <X>19.504</X>
    <Y>36.669</Y>
    <Z>2170</Z>
  </point>
  <point index="617">
    <X>103.389</X>
    <Y>35.879</Y>
    <Z>2285</Z>
  </point>
  <point index="618">
    <X>32.195</X>
    <Y>48.498</Y>
    <Z>2054</Z>
  </point>
  <point index="619">
    <X>35.382</X>
    <Y>55.644</Y>
    <Z>2162</Z>
  </point>
  <point index="620">
    <X>93.662</X>
    <Y>28.242</Y>
    <Z>2012</Z>
  </point>
  <point index="621">
    <X>112.747</X>
    <Y>71.499</Y>
    <Z>2038</Z>
  </point>
  <point index="622">
    <X>75.990</X>
    <Y>67.077</Y>
    <Z>2236</Z>
  </point>
  <point index="623">
    <X>20.917</X>
    <Y>69.018</Y>
    <Z>2212</Z>
  </point>
  <point index="624">
    <X>65.457</X>
    <Y>18.874</Y>
    <Z>2254</Z>
  </point>
  <point index="625">
    <X>104.855</X>
    <Y>6.668</Y>
    <Z>2272</Z>
  </point>
  <point index="626">
    <X>70.574</X>
    <Y>59.986</Y>
    <Z>2102</Z>
  </point>
  <point index="627">
    <X>33.663</X>
    <Y>9.567</Y>
    <Z>2011</Z>
  </point>
  <point index="628">
    <X>31.419</X>
    <Y>48.112</Y>
    <Z>2077</Z>
  </point>
  <point index="629">
    <X>75.780</X>
    <Y>64.615</Y>
    <Z>2210</Z>
  </point>
  <point index="630">
    <X>64.923</X>
    <Y>10.544</Y>
    <Z>2270</Z>
  </point>
  <point index="631">
    <X>58.242</X>
    <Y>15.208</Y>
    <Z>2133</Z>
  </point>
  <point index="632">
    <X>69.345</X>
    <Y>23.282</Y>
    <Z>2139</Z>
  </point>
  <point index="633">
    <X>13.492</X>
    <Y>27.327</Y>
    <Z>2033</Z>
  </point>
  <point index="634">
    <X>34.584</X>
    <Y>35.631</Y>
    <Z>2066</Z>
  </point>
  <point index="635">
    <X>57.389</X>
    <Y>22.244</Y>
    <Z>2107</Z>
  </point>
  <point index="636">
    <X>109.866</X>
    <Y>49.856</Y>
    <Z>2123</Z>
  </point>
  <point index="637">
    <X>73.870</X>
    <Y>50.448</Y>
    <Z>2005</Z>
  </point>
  <point index="638">
    <X>102.567</X>
    <Y>61.760</Y>
    <Z>2261</Z>
  </point>
  <point index="639">
    <X>58.351</X>
    <Y>65.066</Y>
    <Z>2136</Z>
  </point>
  <point index="640">
    <X>96.150</X>
    <Y>8.281</Y>
    <Z>2071</Z>
  </point>
  <point index="641">
    <X>74.861</X>
    <Y>74.452</Y>
    <Z>2100</Z>
  </point>
  <point index="642">
    <X>106.160</X>
    <Y>15.199</Y>
    <Z>2233</Z>
  </point>
  <point index="643">
    <X>108.064</X>
    <Y>33.322</Y>
    <Z>2177</Z>
  </point>
  <point index="644">
    <X>70.146</X>
    <Y>66.979</Y>
    <Z>2115</Z>
  </point>
  <point index="645">
    <X>25.113</X>
    <Y>67.279</Y>
    <Z>2264</Z>
  </point>
  <point index="646">
    <X>92.391</X>
    <Y>66.475</Y>
    <Z>2166</Z>
  </point>
  <point index="647">
    <X>10.215</X>
    <Y>33.354</Y>
    <Z>2226</Z>
  </point>
  <point index="648">
    <X>57.454</X>
    <Y>30.100</Y>
    <Z>2109</Z>
  </point>
  <point index="649">
    <X>106.687</X>
    <Y>56.726</Y>
    <Z>2217</Z>
  </point>
  <point index="650">
    <X>13.571</X>
    <Y>64.051</Y>
    <Z>2023</Z>
  </point>
  <point index="651">
    <X>93.969</X>
    <Y>12.030</Y>
    <Z>2006</Z>
  </point>
  <point index="652">
    <X>61.773</X>
    <Y>40.510</Y>
    <Z>2237</Z>
  </point>
  <point index="653">
    <X>109.656</X>
    <Y>54.888</Y>
    <Z>2130</Z>
  </point>
  <point index="654">
    <X>53.485</X>
    <Y>28.773</Y>
    <Z>2034</Z>
  </point>
  <point index="655">
    <X>98.729</X>
    <Y>67.090</Y>
    <Z>2147</Z>
  </point>
  <point index="656">
    <X>28.617</X>
    <Y>36.507</Y>
    <Z>2160</Z>
  </point>
  <point index="657">
    <X>104.642</X>
    <Y>44.269</Y>
    <Z>2278</Z>
  </point>
  <point index="658">
    <X>22.835</X>
    <Y>27.052</Y>
    <Z>2268</Z>
  </point>
  <point index="659">
    <X>20.794</X>
    <Y>68.842</Y>
    <Z>2208</Z>
  </point>
  <point index="660">
    <X>33.952</X>
    <Y>23.150</Y>
    <Z>2002</Z>
  </point>
  <point index="661">
    <X>60.962</X>
    <Y>38.533</Y>
    <Z>2213</Z>
  </point>
  <point index="662">
    <X>60.532</X>
    <Y>47.026</Y>
    <Z>2200</Z>
  </point>
  <point index="663">
    <X>41.129</X>
    <Y>62.034</Y>
    <Z>2149</Z>
  </point>
  <point index="664">
    <X>18.146</X>
    <Y>14.679</Y>
    <Z>2130</Z>
  </point>
  <point index="665">
    <X>60.768</X>
    <Y>59.373</Y>
    <Z>2207</Z>
  </point>
  <point index="666">
    <X>56.284</X>
    <Y>67.781</Y>
    <Z>2075</Z>
  </point>
  <point index="667">
    <X>102.395</X>
    <Y>23.628</Y>
    <Z>2255</Z>
  </point>
  <point index="668">
    <X>57.580</X>
    <Y>18.864</Y>
    <Z>2113</Z>
  </point>
  <point index="669">
    <X>102.340</X>
    <Y>72.407</Y>
    <Z>2254</Z>
  </point>
  <point index="670">
    <X>96.522</X>
    <Y>33.046</Y>
    <Z>2082</Z>
  </point>
  <point index="671">
    <X>16.198</X>
    <Y>59.064</Y>
    <Z>2072</Z>
  </point>
  <point index="672">
    <X>116.683</X>
    <Y>32.527</Y>
    <Z>2289</Z>
  </point>
  <point index="673">
    <X>64.519</X>
    <Y>67.405</Y>
    <Z>2282</Z>
  </point>
  <point index="674">
    <X>33.453</X>
    <Y>12.254</Y>
    <Z>2017</Z>
  </point>
  <point index="675">
    <X>21.176</X>
    <Y>65.877</Y>
    <Z>2219</Z>
  </point>
  <point index="676">
    <X>94.645</X>
    <Y>31.238</Y>
    <Z>2026</Z>
  </point>
  <point index="677">
    <X>77.464</X>
    <Y>29.067</Y>
    <Z>2235</Z>
  </point>
  <point index="678">
    <X>37.606</X>
    <Y>57.320</Y>
    <Z>2225</Z>
  </point>
  <point index="679">
    <X>12.801</X>
    <Y>33.410</Y>
    <Z>2116</Z>
  </point>
  <point index="680">
    <X>61.396</X>
    <Y>7.294</Y>
    <Z>2226</Z>
  </point>
  <point index="681">
    <X>17.437</X>
    <Y>19.752</Y>
    <Z>2109</Z>
  </point>
  <point index="682">
    <X>27.146</X>
    <Y>58.847</Y>
    <Z>2204</Z>
  </point>
  <point index="683">
    <X>72.806</X>
    <Y>48.967</Y>
    <Z>2036</Z>
  </point>
  <point index="684">
    <X>110.044</X>
    <Y>72.596</Y>
    <Z>2118</Z>
  </point>
  <point index="685">
    <X>24.367</X>
    <Y>17.135</Y>
    <Z>2286</Z>
  </point>
  <point index="686">
    <X>25.670</X>
    <Y>34.893</Y>
    <Z>2248</Z>
  </point>
  <point index="687">
    <X>16.296</X>
    <Y>58.619</Y>
    <Z>2075</Z>
  </point>
  <point index="688">
    <X>16.228</X>
    <Y>48.839</Y>
    <Z>2073</Z>
  </point>
  <point index="689">
    <X>105.955</X>
    <Y>60.453</Y>
    <Z>2239</Z>
  </point>
  <point index="690">
    <X>60.598</X>
    <Y>56.502</Y>
    <Z>2202</Z>
  </point>
  <point index="691">
    <X>106.985</X>
    <Y>21.058</Y>
    <Z>2209</Z>
  </point>
  <point index="692">
    <X>104.211</X>
    <Y>61.572</Y>
    <Z>2291</Z>
  </point>
  <point index="693">
    <X>19.399</X>
    <Y>66.321</Y>
    <Z>2167</Z>
  </point>
  <point index="694">
    <X>29.916</X>
    <Y>9.313</Y>
    <Z>2122</Z>
  </point>
  <point index="695">
    <X>95.322</X>
    <Y>58.395</Y>
    <Z>2046</Z>
  </point>
  <point index="696">
    <X>109.888</X>
    <Y>31.486</Y>
    <Z>2123</Z>
  </point>
  <point index="697">
    <X>55.282</X>
    <Y>24.682</Y>
    <Z>2045</Z>
  </point>
  <point index="698">
    <X>79.761</X>
    <Y>19.548</Y>
    <Z>2076</Z>
  </point>
  <point index="699">
    <X>24.182</X>
    <Y>16.274</Y>
    <Z>2292</Z>
  </point>
  <point index="700">
    <X>49.087</X>
    <Y>19.542</Y>
    <Z>2149</Z>
  </point>
  <point index="701">
    <X>12.409</X>
    <Y>48.995</Y>
    <Z>2164</Z>
  </point>
  <point index="702">
    <X>19.938</X>
    <Y>54.832</Y>
    <Z>2183</Z>
  </point>
  <point index="703">
    <X>106.826</X>
    <Y>77.665</Y>
    <Z>2213</Z>
  </point>
  <point index="704">
    <X>108.806</X>
    <Y>65.003</Y>
    <Z>2155</Z>
  </point>
  <point index="705">
    <X>54.209</X>
    <Y>56.343</Y>
    <Z>2013</Z>
  </point>
  <point index="706">
    <X>118.019</X>
    <Y>20.804</Y>
    <Z>2196</Z>
  </point>
  <point index="707">
    <X>35.122</X>
    <Y>50.632</Y>
    <Z>2131</Z>
  </point>
  <point index="708">
    <X>34.881</X>
    <Y>65.201</Y>
    <Z>2102</Z>
  </point>
  <point index="709">
    <X>50.986</X>
    <Y>50.580</Y>
    <Z>2280</Z>
  </point>
  <point index="710">
    <X>107.400</X>
    <Y>7.992</Y>
    <Z>2196</Z>
  </point>
  <point index="711">
    <X>117.664</X>
    <Y>57.430</Y>
    <Z>2221</Z>
  </point>
  <point index="712">
    <X>67.393</X>
    <Y>33.812</Y>
    <Z>2197</Z>
  </point>
  <point index="713">
    <X>73.476</X>
    <Y>53.034</Y>
    <Z>2017</Z>
  </point>
  <point index="714">
    <X>56.913</X>
    <Y>75.265</Y>
    <Z>2093</Z>
  </point>
  <point index="715">
    <X>117.205</X>
    <Y>67.075</Y>
    <Z>2253</Z>
  </point>
  <point index="716">
    <X>30.006</X>
    <Y>73.393</Y>
    <Z>2119</Z>
  </point>
  <point index="717">
    <X>11.760</X>
    <Y>23.014</Y>
    <Z>2242</Z>
  </point>
  <point index="718">
    <X>61.487</X>
    <Y>27.345</Y>
    <Z>2229</Z>
  </point>
  <point index="719">
    <X>31.146</X>
    <Y>9.006</Y>
    <Z>2086</Z>
  </point>
  <point index="720">
    <X>75.974</X>
    <Y>14.566</Y>
    <Z>2234</Z>
  </point>
  <point index="721">
    <X>73.996</X>
    <Y>67.114</Y>
    <Z>2001</Z>
  </point>
  <point index="722">
    <X>115.535</X>
    <Y>35.134</Y>
    <Z>2181</Z>
  </point>
  <point index="723">
    <X>62.737</X>
    <Y>54.203</Y>
    <Z>2266</Z>
  </point>
  <point index="724">
    <X>64.834</X>
    <Y>58.306</Y>
    <Z>2272</Z>
  </point>
  <point index="725">
    <X>79.725</X>
    <Y>60.039</Y>
    <Z>2078</Z>
  </point>
  <point index="726">
    <X>119.764</X>
    <Y>17.719</Y>
    <Z>2076</Z>
  </point>
  <point index="727">
    <X>116.216</X>
    <Y>54.374</Y>
    <Z>2263</Z>
  </point>
  <point index="728">
    <X>78.334</X>
    <Y>14.181</Y>
    <Z>2175</Z>
  </point>
  <point index="729">
    <X>47.401</X>
    <Y>62.780</Y>
    <Z>2032</Z>
  </point>
  <point index="730">
    <X>9.747</X>
    <Y>59.088</Y>
    <Z>2194</Z>
  </point>
  <point index="731">
    <X>7.717</X>
    <Y>55.240</Y>
    <Z>2054</Z>
  </point>
  <point index="732">
    <X>15.280</X>
    <Y>30.625</Y>
    <Z>2045</Z>
  </point>
  <point index="733">
    <X>62.076</X>
    <Y>67.983</Y>
    <Z>2246</Z>
  </point>
  <point index="734">
    <X>19.267</X>
    <Y>46.618</Y>
    <Z>2163</Z>
  </point>
  <point index="735">
    <X>104.934</X>
    <Y>47.557</Y>
    <Z>2269</Z>
  </point>
  <point index="736">
    <X>13.652</X>
    <Y>21.541</Y>
    <Z>2013</Z>
  </point>
  <point index="737">
    <X>12.780</X>
    <Y>61.508</Y>
    <Z>2119</Z>
  </point>
  <point index="738">
    <X>57.550</X>
    <Y>60.896</Y>
    <Z>2112</Z>
  </point>
  <point index="739">
    <X>64.615</X>
    <Y>37.942</Y>
    <Z>2279</Z>
  </point>
  <point index="740">
    <X>99.300</X>
    <Y>29.707</Y>
    <Z>2164</Z>
  </point>
  <point index="741">
    <X>65.213</X>
    <Y>10.199</Y>
    <Z>2261</Z>
  </point>
  <point index="742">
    <X>71.340</X>
    <Y>62.719</Y>
    <Z>2080</Z>
  </point>
  <point index="743">
    <X>28.271</X>
    <Y>25.444</Y>
    <Z>2171</Z>
  </point>
  <point index="744">
    <X>40.103</X>
    <Y>22.801</Y>
    <Z>2052</Z>
  </point>
  <point index="745">
    <X>104.955</X>
    <Y>20.556</Y>
    <Z>2269</Z>
  </point>
  <point index="746">
    <X>97.780</X>
    <Y>30.010</Y>
    <Z>2119</Z>
  </point>
  <point index="747">
    <X>109.789</X>
    <Y>32.272</Y>
    <Z>2126</Z>
  </point>
  <point index="748">
    <X>107.890</X>
    <Y>68.688</Y>
    <Z>2182</Z>
  </point>
  <point index="749">
    <X>52.786</X>
    <Y>22.048</Y>
    <Z>2118</Z>
  </point>
  <point index="750">
    <X>92.165</X>
    <Y>34.750</Y>
    <Z>2193</Z>
  </point>
  <point index="751">
    <X>52.799</X>
    <Y>33.377</Y>
    <Z>2116</Z>
  </point>
  <point index="752">
    <X>24.282</X>
    <Y>60.085</Y>
    <Z>2289</Z>
  </point>
  <point index="753">
    <X>33.824</X>
    <Y>15.791</Y>
    <Z>2006</Z>
  </point>
  <point index="754">
    <X>20.568</X>
    <Y>49.928</Y>
    <Z>2201</Z>
  </point>
  <point index="755">
    <X>69.123</X>
    <Y>30.228</Y>
    <Z>2145</Z>
  </point>
  <point index="756">
    <X>59.591</X>
    <Y>61.551</Y>
    <Z>2172</Z>
  </point>
  <point index="757">
    <X>89.556</X>
    <Y>59.276</Y>
    <Z>2181</Z>
  </point>
  <point index="758">
    <X>107.928</X>
    <Y>39.046</Y>
    <Z>2181</Z>
  </point>
  <point index="759">
    <X>115.566</X>
    <Y>67.941</Y>
    <Z>2185</Z>
  </point>
  <point index="760">
    <X>111.808</X>
    <Y>61.350</Y>
    <Z>2066</Z>
  </point>
  <point index="761">
    <X>65.969</X>
    <Y>29.947</Y>
    <Z>2239</Z>
  </point>
  <point index="762">
    <X>116.281</X>
    <Y>51.893</Y>
    <Z>2271</Z>
  </point>
  <point index="763">
    <X>16.789</X>
    <Y>39.379</Y>
    <Z>2090</Z>
  </point>
  <point index="764">
    <X>50.404</X>
    <Y>52.693</Y>
    <Z>2240</Z>
  </point>
  <point index="765">
    <X>8.803</X>
    <Y>15.271</Y>
    <Z>2129</Z>
  </point>
  <point index="766">
    <X>64.509</X>
    <Y>20.556</Y>
    <Z>2282</Z>
  </point>
  <point index="767">
    <X>65.713</X>
    <Y>51.585</Y>
    <Z>2246</Z>
  </point>
  <point index="768">
    <X>29.894</X>
    <Y>61.336</Y>
    <Z>2123</Z>
  </point>
  <point index="769">
    <X>105.345</X>
    <Y>15.749</Y>
    <Z>2257</Z>
  </point>
  <point index="770">
    <X>32.211</X>
    <Y>13.892</Y>
    <Z>2054</Z>
  </point>
  <point index="771">
    <X>10.240</X>
    <Y>31.550</Y>
    <Z>2228</Z>
  </point>
  <point index="772">
    <X>93.272</X>
    <Y>49.466</Y>
    <Z>2059</Z>
  </point>
  <point index="773">
    <X>30.435</X>
    <Y>21.869</Y>
    <Z>2107</Z>
  </point>
  <point index="774">
    <X>20.475</X>
    <Y>34.265</Y>
    <Z>2199</Z>
  </point>
  <point index="775">
    <X>15.975</X>
    <Y>8.292</Y>
    <Z>2065</Z>
  </point>
  <point index="776">
    <X>25.244</X>
    <Y>44.983</Y>
    <Z>2260</Z>
  </point>
  <point index="777">
    <X>56.337</X>
    <Y>68.885</Y>
    <Z>2076</Z>
  </point>
  <point index="778">
    <X>107.419</X>
    <Y>53.384</Y>
    <Z>2196</Z>
  </point>
  <point index="779">
    <X>13.539</X>
    <Y>72.396</Y>
    <Z>2027</Z>
  </point>
  <point index="780">
    <X>74.468</X>
    <Y>58.336</Y>
    <Z>2052</Z>
  </point>
  <point index="781">
    <X>93.268</X>
    <Y>67.640</Y>
    <Z>2060</Z>
  </point>
  <point index="782">
    <X>15.440</X>
    <Y>15.454</Y>
    <Z>2050</Z>
  </point>
  <point index="783">
    <X>109.994</X>
    <Y>48.908</Y>
    <Z>2120</Z>
  </point>
  <point index="784">
    <X>54.526</X>
    <Y>36.024</Y>
    <Z>2023</Z>
  </point>
  <point index="785">
    <X>28.780</X>
    <Y>35.991</Y>
    <Z>2156</Z>
  </point>
  <point index="786">
    <X>54.300</X>
    <Y>22.933</Y>
    <Z>2016</Z>
  </point>
  <point index="787">
    <X>117.931</X>
    <Y>31.344</Y>
    <Z>2203</Z>
  </point>
  <point index="788">
    <X>69.441</X>
    <Y>76.310</Y>
    <Z>2136</Z>
  </point>
  <point index="789">
    <X>104.535</X>
    <Y>7.303</Y>
    <Z>2281</Z>
  </point>
  <point index="790">
    <X>31.101</X>
    <Y>48.614</Y>
    <Z>2087</Z>
  </point>
  <point index="791">
    <X>77.525</X>
    <Y>69.553</Y>
    <Z>2231</Z>
  </point>
  <point index="792">
    <X>20.996</X>
    <Y>25.164</Y>
    <Z>2214</Z>
  </point>
  <point index="793">
    <X>111.299</X>
    <Y>14.654</Y>
    <Z>2081</Z>
  </point>
  <point index="794">
    <X>90.729</X>
    <Y>28.968</Y>
    <Z>2262</Z>
  </point>
  <point index="795">
    <X>117.355</X>
    <Y>26.916</Y>
    <Z>2242</Z>
  </point>
  <point index="796">
    <X>12.129</X>
    <Y>29.001</Y>
    <Z>2197</Z>
  </point>
  <point index="797">
    <X>33.772</X>
    <Y>19.363</Y>
    <Z>2008</Z>
  </point>
  <point index="798">
    <X>38.395</X>
    <Y>70.962</Y>
    <Z>2170</Z>
  </point>
  <point index="799">
    <X>56.523</X>
    <Y>52.312</Y>
    <Z>2082</Z>
  </point>
  <point index="800">
    <X>12.236</X>
    <Y>54.930</Y>
    <Z>2184</Z>
  </point>
  <point index="801">
    <X>17.027</X>
    <Y>65.601</Y>
    <Z>2097</Z>
  </point>
  <point index="802">
    <X>71.734</X>
    <Y>72.181</Y>
    <Z>2068</Z>
  </point>
  <point index="803">
    <X>22.776</X>
    <Y>17.264</Y>
    <Z>2267</Z>
  </point>
  <point index="804">
    <X>63.269</X>
    <Y>14.988</Y>
    <Z>2281</Z>
  </point>
  <point index="805">
    <X>27.593</X>
    <Y>31.872</Y>
    <Z>2191</Z>
  </point>
  <point index="806">
    <X>62.554</X>
    <Y>34.853</Y>
    <Z>2260</Z>
  </point>
  <point index="807">
    <X>69.686</X>
    <Y>76.496</Y>
    <Z>2129</Z>
  </point>
  <point index="808">
    <X>13.030</X>
    <Y>26.853</Y>
    <Z>2089</Z>
  </point>
  <point index="809">
    <X>28.090</X>
    <Y>35.457</Y>
    <Z>2176</Z>
  </point>
  <point index="810">
    <X>93.632</X>
    <Y>24.713</Y>
    <Z>2016</Z>
  </point>
  <point index="811">
    <X>47.462</X>
    <Y>28.018</Y>
    <Z>2036</Z>
  </point>
  <point index="812">
    <X>54.139</X>
    <Y>34.083</Y>
    <Z>2011</Z>
  </point>
  <point index="813">
    <X>113.707</X>
    <Y>55.898</Y>
    <Z>2010</Z>
  </point>
  <point index="814">
    <X>54.348</X>
    <Y>72.672</Y>
    <Z>2017</Z>
  </point>
  <point index="815">
    <X>98.079</X>
    <Y>21.139</Y>
    <Z>2128</Z>
  </point>
  <point index="816">
    <X>21.740</X>
    <Y>48.306</Y>
    <Z>2236</Z>
  </point>
  <point index="817">
    <X>67.344</X>
    <Y>33.985</Y>
    <Z>2198</Z>
  </point>
  <point index="818">
    <X>101.900</X>
    <Y>56.840</Y>
    <Z>2241</Z>
  </point>
  <point index="819">
    <X>27.213</X>
    <Y>13.709</Y>
    <Z>2202</Z>
  </point>
  <point index="820">
    <X>30.682</X>
    <Y>33.243</Y>
    <Z>2099</Z>
  </point>
  <point index="821">
    <X>36.596</X>
    <Y>26.816</Y>
    <Z>2295</Z>
  </point>
  <point index="822">
    <X>112.643</X>
    <Y>11.201</Y>
    <Z>2041</Z>
  </point>
  <point index="823">
    <X>16.520</X>
    <Y>22.029</Y>
    <Z>2082</Z>
  </point>
  <point index="824">
    <X>108.653</X>
    <Y>47.727</Y>
    <Z>2159</Z>
  </point>
  <point index="825">
    <X>111.046</X>
    <Y>10.245</Y>
    <Z>2088</Z>
  </point>
  <point index="826">
    <X>65.483</X>
    <Y>59.605</Y>
    <Z>2253</Z>
  </point>
  <point index="827">
    <X>69.744</X>
    <Y>62.244</Y>
    <Z>2127</Z>
  </point>
  <point index="828">
    <X>22.429</X>
    <Y>18.651</Y>
    <Z>2256</Z>
  </point>
  <point index="829">
    <X>113.792</X>
    <Y>29.080</Y>
    <Z>2007</Z>
  </point>
  <point index="830">
    <X>100.943</X>
    <Y>16.137</Y>
    <Z>2212</Z>
  </point>
  <point index="831">
    <X>60.342</X>
    <Y>49.310</Y>
    <Z>2195</Z>
  </point>
  <point index="832">
    <X>15.296</X>
    <Y>66.412</Y>
    <Z>2045</Z>
  </point>
  <point index="833">
    <X>26.801</X>
    <Y>16.094</Y>
    <Z>2214</Z>
  </point>
  <point index="834">
    <X>10.457</X>
    <Y>14.810</Y>
    <Z>2243</Z>
  </point>
  <point index="835">
    <X>74.019</X>
    <Y>15.669</Y>
    <Z>2000</Z>
  </point>
  <point index="836">
    <X>69.273</X>
    <Y>61.532</Y>
    <Z>2141</Z>
  </point>
  <point index="837">
    <X>73.732</X>
    <Y>55.914</Y>
    <Z>2009</Z>
  </point>
  <point index="838">
    <X>62.013</X>
    <Y>12.273</Y>
    <Z>2244</Z>
  </point>
  <point index="839">
    <X>68.038</X>
    <Y>73.477</Y>
    <Z>2178</Z>
  </point>
  <point index="840">
    <X>29.282</X>
    <Y>16.342</Y>
    <Z>2141</Z>
  </point>
  <point index="841">
    <X>53.993</X>
    <Y>29.407</Y>
    <Z>2007</Z>
  </point>
  <point index="842">
    <X>13.757</X>
    <Y>30.051</Y>
    <Z>2001</Z>
  </point>
  <point index="843">
    <X>61.866</X>
    <Y>33.803</Y>
    <Z>2240</Z>
  </point>
  <point index="844">
    <X>100.019</X>
    <Y>74.709</Y>
    <Z>2185</Z>
  </point>
  <point index="845">
    <X>79.107</X>
    <Y>17.623</Y>
    <Z>2121</Z>
  </point>
  <point index="846">
    <X>74.207</X>
    <Y>58.177</Y>
    <Z>2021</Z>
  </point>
  <point index="847">
    <X>35.188</X>
    <Y>17.604</Y>
    <Z>2139</Z>
  </point>
  <point index="848">
    <X>111.960</X>
    <Y>12.605</Y>
    <Z>2061</Z>
  </point>
  <point index="849">
    <X>92.969</X>
    <Y>54.012</Y>
    <Z>2096</Z>
  </point>
  <point index="850">
    <X>71.535</X>
    <Y>68.647</Y>
    <Z>2074</Z>
  </point>
  <point index="851">
    <X>62.281</X>
    <Y>77.359</Y>
    <Z>2252</Z>
  </point>
  <point index="852">
    <X>104.292</X>
    <Y>10.867</Y>
    <Z>2288</Z>
  </point>
  <point index="853">
    <X>36.223</X>
    <Y>19.143</Y>
    <Z>2264</Z>
  </point>
  <point index="854">
    <X>95.447</X>
    <Y>24.493</Y>
    <Z>2050</Z>
  </point>
  <point index="855">
    <X>89.433</X>
    <Y>24.254</Y>
    <Z>2172</Z>
  </point>
  <point index="856">
    <X>58.605</X>
    <Y>68.711</Y>
    <Z>2143</Z>
  </point>
  <point index="857">
    <X>20.830</X>
    <Y>31.623</Y>
    <Z>2209</Z>
  </point>
  <point index="858">
    <X>116.317</X>
    <Y>50.100</Y>
    <Z>2275</Z>
  </point>
  <point index="859">
    <X>21.376</X>
    <Y>48.134</Y>
    <Z>2225</Z>
  </point>
  <point index="860">
    <X>32.351</X>
    <Y>15.438</Y>
    <Z>2050</Z>
  </point>
  <point index="861">
    <X>63.771</X>
    <Y>79.059</Y>
    <Z>2296</Z>
  </point>
  <point index="862">
    <X>23.989</X>
    <Y>18.779</Y>
    <Z>2297</Z>
  </point>
  <point index="863">
    <X>66.326</X>
    <Y>28.179</Y>
    <Z>2228</Z>
  </point>
  <point index="864">
    <X>63.960</X>
    <Y>71.546</Y>
    <Z>2298</Z>
  </point>
  <point index="865">
    <X>16.750</X>
    <Y>53.648</Y>
    <Z>2088</Z>
  </point>
  <point index="866">
    <X>28.959</X>
    <Y>52.663</Y>
    <Z>2150</Z>
  </point>
  <point index="867">
    <X>111.473</X>
    <Y>66.359</Y>
    <Z>2076</Z>
  </point>
  <point index="868">
    <X>55.204</X>
    <Y>72.739</Y>
    <Z>2043</Z>
  </point>
  <point index="869">
    <X>64.972</X>
    <Y>22.968</Y>
    <Z>2268</Z>
  </point>
  <point index="870">
    <X>96.008</X>
    <Y>12.775</Y>
    <Z>2066</Z>
  </point>
  <point index="871">
    <X>59.524</X>
    <Y>54.242</Y>
    <Z>2170</Z>
  </point>
  <point index="872">
    <X>103.126</X>
    <Y>28.397</Y>
    <Z>2277</Z>
  </point>
  <point index="873">
    <X>119.847</X>
    <Y>62.366</Y>
    <Z>2070</Z>
  </point>
  <point index="874">
    <X>95.280</X>
    <Y>59.072</Y>
    <Z>2045</Z>
  </point>
  <point index="875">
    <X>60.183</X>
    <Y>61.301</Y>
    <Z>2190</Z>
  </point>
  <point index="876">
    <X>20.777</X>
    <Y>35.092</Y>
    <Z>2208</Z>
  </point>
  <point index="877">
    <X>61.633</X>
    <Y>16.452</Y>
    <Z>2233</Z>
  </point>
  <point index="878">
    <X>76.668</X>
    <Y>59.039</Y>
    <Z>2290</Z>
  </point>
  <point index="879">
    <X>101.455</X>
    <Y>72.855</Y>
    <Z>2228</Z>
  </point>
  <point index="880">
    <X>16.412</X>
    <Y>21.239</Y>
    <Z>2078</Z>
  </point>
  <point index="881">
    <X>27.923</X>
    <Y>64.979</Y>
    <Z>2181</Z>
  </point>
  <point index="882">
    <X>58.687</X>
    <Y>16.791</Y>
    <Z>2146</Z>
  </point>
  <point index="883">
    <X>35.168</X>
    <Y>25.597</Y>
    <Z>2137</Z>
  </point>
  <point index="884">
    <X>98.026</X>
    <Y>14.799</Y>
    <Z>2126</Z>
  </point>
  <point index="885">
    <X>99.746</X>
    <Y>15.679</Y>
    <Z>2177</Z>
  </point>
  <point index="886">
    <X>58.380</X>
    <Y>46.056</Y>
    <Z>2137</Z>
  </point>
  <point index="887">
    <X>58.905</X>
    <Y>35.553</Y>
    <Z>2152</Z>
  </point>
  <point index="888">
    <X>88.080</X>
    <Y>25.512</Y>
    <Z>2079</Z>
  </point>
  <point index="889">
    <X>56.890</X>
    <Y>27.629</Y>
    <Z>2093</Z>
  </point>
  <point index="890">
    <X>28.203</X>
    <Y>16.310</Y>
    <Z>2173</Z>
  </point>
  <point index="891">
    <X>49.758</X>
    <Y>69.366</Y>
    <Z>2195</Z>
  </point>
  <point index="892">
    <X>106.821</X>
    <Y>65.031</Y>
    <Z>2214</Z>
  </point>
  <point index="893">
    <X>61.371</X>
    <Y>56.580</Y>
    <Z>2225</Z>
  </point>
  <point index="894">
    <X>30.196</X>
    <Y>22.243</Y>
    <Z>2114</Z>
  </point>
  <point index="895">
    <X>17.077</X>
    <Y>65.653</Y>
    <Z>2098</Z>
  </point>
  <point index="896">
    <X>98.228</X>
    <Y>57.799</Y>
    <Z>2132</Z>
  </point>
  <point index="897">
    <X>96.848</X>
    <Y>30.311</Y>
    <Z>2091</Z>
  </point>
  <point index="898">
    <X>66.234</X>
    <Y>59.810</Y>
    <Z>2231</Z>
  </point>
  <point index="899">
    <X>90.741</X>
    <Y>70.484</Y>
    <Z>2263</Z>
  </point>
  <point index="900">
    <X>113.984</X>
    <Y>27.597</Y>
    <Z>2002</Z>
  </point>
  <point index="901">
    <X>74.764</X>
    <Y>24.935</Y>
    <Z>2088</Z>
  </point>
  <point index="902">
    <X>96.824</X>
    <Y>10.113</Y>
    <Z>2091</Z>
  </point>
  <point index="903">
    <X>115.220</X>
    <Y>56.714</Y>
    <Z>2143</Z>
  </point>
  <point index="904">
    <X>68.422</X>
    <Y>6.886</Y>
    <Z>2166</Z>
  </point>
  <point index="905">
    <X>104.680</X>
    <Y>16.756</Y>
    <Z>2277</Z>
  </point>
  <point index="906">
    <X>77.546</X>
    <Y>69.912</Y>
    <Z>2229</Z>
  </point>
  <point index="907">
    <X>49.385</X>
    <Y>15.354</Y>
    <Z>2169</Z>
  </point>
  <point index="908">
    <X>29.881</X>
    <Y>45.966</Y>
    <Z>2123</Z>
  </point>
  <point index="909">
    <X>90.956</X>
    <Y>63.495</Y>
    <Z>2278</Z>
  </point>
  <point index="910">
    <X>35.533</X>
    <Y>12.332</Y>
    <Z>2181</Z>
  </point>
  <point index="911">
    <X>65.804</X>
    <Y>78.307</Y>
    <Z>2244</Z>
  </point>
  <point index="912">
    <X>115.082</X>
    <Y>16.738</Y>
    <Z>2126</Z>
  </point>
  <point index="913">
    <X>72.514</X>
    <Y>49.464</Y>
    <Z>2045</Z>
  </point>
  <point index="914">
    <X>97.818</X>
    <Y>50.609</Y>
    <Z>2120</Z>
  </point>
  <point index="915">
    <X>17.121</X>
    <Y>38.330</Y>
    <Z>2099</Z>
  </point>
  <point index="916">
    <X>10.144</X>
    <Y>33.536</Y>
    <Z>2222</Z>
  </point>
  <point index="917">
    <X>97.163</X>
    <Y>63.726</Y>
    <Z>2101</Z>
  </point>
  <point index="918">
    <X>61.325</X>
    <Y>30.261</Y>
    <Z>2224</Z>
  </point>
  <point index="919">
    <X>96.709</X>
    <Y>16.419</Y>
    <Z>2087</Z>
  </point>
  <point index="920">
    <X>37.417</X>
    <Y>14.360</Y>
    <Z>2238</Z>
  </point>
  <point index="921">
    <X>104.424</X>
    <Y>38.839</Y>
    <Z>2284</Z>
  </point>
  <point index="922">
    <X>57.749</X>
    <Y>58.832</Y>
    <Z>2118</Z>
  </point>
  <point index="923">
    <X>61.306</X>
    <Y>23.179</Y>
    <Z>2223</Z>
  </point>
  <point index="924">
    <X>107.909</X>
    <Y>19.199</Y>
    <Z>2181</Z>
  </point>
  <point index="925">
    <X>27.272</X>
    <Y>11.617</Y>
    <Z>2200</Z>
  </point>
  <point index="926">
    <X>104.495</X>
    <Y>64.111</Y>
    <Z>2282</Z>
  </point>
  <point index="927">
    <X>27.759</X>
    <Y>52.598</Y>
    <Z>2186</Z>
  </point>
  <point index="928">
    <X>105.763</X>
    <Y>26.314</Y>
    <Z>2245</Z>
  </point>
  <point index="929">
    <X>55.750</X>
    <Y>10.495</Y>
    <Z>2059</Z>
  </point>
  <point index="930">
    <X>31.564</X>
    <Y>67.803</Y>
    <Z>2073</Z>
  </point>
  <point index="931">
    <X>97.924</X>
    <Y>29.472</Y>
    <Z>2123</Z>
  </point>
  <point index="932">
    <X>113.376</X>
    <Y>55.768</Y>
    <Z>2020</Z>
  </point>
  <point index="933">
    <X>72.888</X>
    <Y>37.257</Y>
    <Z>2034</Z>
  </point>
  <point index="934">
    <X>102.544</X>
    <Y>32.951</Y>
    <Z>2260</Z>
  </point>
  <point index="935">
    <X>16.061</X>
    <Y>68.926</Y>
    <Z>2068</Z>
  </point>
  <point index="936">
    <X>118.345</X>
    <Y>53.623</Y>
    <Z>2174</Z>
  </point>
  <point index="937">
    <X>27.648</X>
    <Y>39.177</Y>
    <Z>2189</Z>
  </point>
  <point index="938">
    <X>59.314</X>
    <Y>16.403</Y>
    <Z>2164</Z>
  </point>
  <point index="939">
    <X>54.558</X>
    <Y>30.452</Y>
    <Z>2024</Z>
  </point>
  <point index="940">
    <X>112.977</X>
    <Y>34.862</Y>
    <Z>2031</Z>
  </point>
  <point index="941">
    <X>95.634</X>
    <Y>24.902</Y>
    <Z>2055</Z>
  </point>
  <point index="942">
    <X>31.424</X>
    <Y>20.486</Y>
    <Z>2077</Z>
  </point>
  <point index="943">
    <X>79.308</X>
    <Y>22.217</Y>
    <Z>2107</Z>
  </point>
  <point index="944">
    <X>18.885</X>
    <Y>37.596</Y>
    <Z>2152</Z>
  </point>
  <point index="945">
    <X>93.572</X>
    <Y>55.450</Y>
    <Z>2023</Z>
  </point>
  <point index="946">
    <X>63.094</X>
    <Y>38.403</Y>
    <Z>2276</Z>
  </point>
  <point index="947">
    <X>23.269</X>
    <Y>53.986</Y>
    <Z>2281</Z>
  </point>
  <point index="948">
    <X>101.654</X>
    <Y>44.377</Y>
    <Z>2234</Z>
  </point>
  <point index="949">
    <X>14.661</X>
    <Y>21.936</Y>
    <Z>2027</Z>
  </point>
  <point index="950">
    <X>69.218</X>
    <Y>24.195</Y>
    <Z>2143</Z>
  </point>
  <point index="951">
    <X>54.213</X>
    <Y>14.090</Y>
    <Z>2013</Z>
  </point>
  <point index="952">
    <X>68.728</X>
    <Y>60.864</Y>
    <Z>2157</Z>
  </point>
  <point index="953">
    <X>24.812</X>
    <Y>61.717</Y>
    <Z>2273</Z>
  </point>
  <point index="954">
    <X>88.083</X>
    <Y>17.574</Y>
    <Z>2079</Z>
  </point>
  <point index="955">
    <X>13.136</X>
    <Y>73.353</Y>
    <Z>2076</Z>
  </point>
  <point index="956">
    <X>62.425</X>
    <Y>19.097</Y>
    <Z>2256</Z>
  </point>
  <point index="957">
    <X>98.201</X>
    <Y>8.411</Y>
    <Z>2131</Z>
  </point>
  <point index="958">
    <X>92.593</X>
    <Y>55.100</Y>
    <Z>2141</Z>
  </point>
  <point index="959">
    <X>91.026</X>
    <Y>19.822</Y>
    <Z>2283</Z>
  </point>
  <point index="960">
    <X>65.471</X>
    <Y>22.428</Y>
    <Z>2254</Z>
  </point>
  <point index="961">
    <X>110.183</X>
    <Y>23.928</Y>
    <Z>2114</Z>
  </point>
  <point index="962">
    <X>63.471</X>
    <Y>70.467</Y>
    <Z>2287</Z>
  </point>
  <point index="963">
    <X>76.884</X>
    <Y>64.225</Y>
    <Z>2275</Z>
  </point>
  <point index="964">
    <X>39.962</X>
    <Y>59.291</Y>
    <Z>2062</Z>
  </point>
  <point index="965">
    <X>70.954</X>
    <Y>37.332</Y>
    <Z>2091</Z>
  </point>
  <point index="966">
    <X>78.301</X>
    <Y>63.276</Y>
    <Z>2177</Z>
  </point>
  <point index="967">
    <X>99.594</X>
    <Y>14.720</Y>
    <Z>2173</Z>
  </point>
  <point index="968">
    <X>116.219</X>
    <Y>16.064</Y>
    <Z>2263</Z>
  </point>
  <point index="969">
    <X>105.862</X>
    <Y>10.059</Y>
    <Z>2242</Z>
  </point>
  <point index="970">
    <X>96.118</X>
    <Y>26.742</Y>
    <Z>2070</Z>
  </point>
  <point index="971">
    <X>62.920</X>
    <Y>7.280</Y>
    <Z>2271</Z>
  </point>
  <point index="972">
    <X>114.595</X>
    <Y>53.917</Y>
    <Z>2067</Z>
  </point>
  <point index="973">
    <X>19.976</X>
    <Y>58.959</Y>
    <Z>2184</Z>
  </point>
  <point index="974">
    <X>107.266</X>
    <Y>45.503</Y>
    <Z>2200</Z>
  </point>
  <point index="975">
    <X>104.828</X>
    <Y>9.116</Y>
    <Z>2273</Z>
  </point>
  <point index="976">
    <X>112.034</X>
    <Y>55.908</Y>
    <Z>2059</Z>
  </point>
  <point index="977">
    <X>31.520</X>
    <Y>23.569</Y>
    <Z>2074</Z>
  </point>
  <point index="978">
    <X>117.142</X>
    <Y>52.301</Y>
    <Z>2257</Z>
  </point>
  <point index="979">
    <X>102.316</X>
    <Y>17.480</Y>
    <Z>2253</Z>
  </point>
  <point index="980">
    <X>59.611</X>
    <Y>56.390</Y>
    <Z>2173</Z>
  </point>
  <point index="981">
    <X>18.223</X>
    <Y>7.440</Y>
    <Z>2132</Z>
  </point>
  <point index="982">
    <X>34.730</X>
    <Y>53.810</Y>
    <Z>2084</Z>
  </point>
  <point index="983">
    <X>114.828</X>
    <Y>75.238</Y>
    <Z>2096</Z>
  </point>
  <point index="984">
    <X>63.514</X>
    <Y>11.430</Y>
    <Z>2289</Z>
  </point>
  <point index="985">
    <X>51.509</X>
    <Y>23.922</Y>
    <Z>2272</Z>
  </point>
  <point index="986">
    <X>107.877</X>
    <Y>24.763</Y>
    <Z>2182</Z>
  </point>
  <point index="987">
    <X>59.111</X>
    <Y>13.110</Y>
    <Z>2158</Z>
  </point>
  <point index="988">
    <X>18.456</X>
    <Y>33.223</Y>
    <Z>2139</Z>
  </point>
  <point index="989">
    <X>89.713</X>
    <Y>58.438</Y>
    <Z>2192</Z>
  </point>
  <point index="990">
    <X>9.902</X>
    <Y>56.088</Y>
    <Z>2205</Z>
  </point>
  <point index="991">
    <X>29.037</X>
    <Y>12.727</Y>
    <Z>2148</Z>
  </point>
  <point index="992">
    <X>28.624</X>
    <Y>50.328</Y>
    <Z>2160</Z>
  </point>
  <point index="993">
    <X>74.556</X>
    <Y>32.749</Y>
    <Z>2063</Z>
  </point>
  <point index="994">
    <X>31.779</X>
    <Y>25.922</Y>
    <Z>2067</Z>
  </point>
  <point index="995">
    <X>100.460</X>
    <Y>45.240</Y>
    <Z>2198</Z>
  </point>
  <point index="996">
    <X>107.930</X>
    <Y>45.218</Y>
    <Z>2181</Z>
  </point>
  <point index="997">
    <X>31.964</X>
    <Y>59.199</Y>
    <Z>2061</Z>
  </point>
  <point index="998">
    <X>116.566</X>
    <Y>63.781</Y>
    <Z>2297</Z>
  </point>
  <point index="999">
    <X>112.073</X>
    <Y>37.877</Y>
    <Z>2058</Z>
  </point>
  <point index="1000">
    <X>34.485</X>
    <Y>24.895</Y>
    <Z>2054</Z>
  </point>
  <point index="1001">
    <X>14.273</X>
    <Y>17.150</Y>
    <Z>2015</Z>
  </point>
  <point index="1002">
    <X>63.374</X>
    <Y>37.743</Y>
    <Z>2284</Z>
  </point>
  <point index="1003">
    <X>26.250</X>
    <Y>35.011</Y>
    <Z>2230</Z>
  </point>
  <point index="1004">
    <X>9.243</X>
    <Y>61.571</Y>
    <Z>2159</Z>
  </point>
  <point index="1005">
    <X>9.664</X>
    <Y>60.512</Y>
    <Z>2188</Z>
  </point>
  <point index="1006">
    <X>79.675</X>
    <Y>20.211</Y>
    <Z>2082</Z>
  </point>
  <point index="1007">
    <X>73.071</X>
    <Y>62.655</Y>
    <Z>2029</Z>
  </point>
  <point index="1008">
    <X>66.051</X>
    <Y>10.592</Y>
    <Z>2236</Z>
  </point>
  <point index="1009">
    <X>30.667</X>
    <Y>52.201</Y>
    <Z>2100</Z>
  </point>
  <point index="1010">
    <X>8.745</X>
    <Y>57.296</Y>
    <Z>2125</Z>
  </point>
  <point index="1011">
    <X>49.235</X>
    <Y>53.410</Y>
    <Z>2159</Z>
  </point>
  <point index="1012">
    <X>72.132</X>
    <Y>16.736</Y>
    <Z>2056</Z>
  </point>
  <point index="1013">
    <X>18.296</X>
    <Y>13.991</Y>
    <Z>2134</Z>
  </point>
  <point index="1014">
    <X>102.827</X>
    <Y>23.178</Y>
    <Z>2268</Z>
  </point>
  <point index="1015">
    <X>19.328</X>
    <Y>52.783</Y>
    <Z>2165</Z>
  </point>
  <point index="1016">
    <X>95.597</X>
    <Y>66.704</Y>
    <Z>2054</Z>
  </point>
  <point index="1017">
    <X>65.455</X>
    <Y>36.849</Y>
    <Z>2254</Z>
  </point>
  <point index="1018">
    <X>61.719</X>
    <Y>68.087</Y>
    <Z>2235</Z>
  </point>
  <point index="1019">
    <X>47.774</X>
    <Y>22.612</Y>
    <Z>2058</Z>
  </point>
  <point index="1020">
    <X>12.846</X>
    <Y>69.195</Y>
    <Z>2111</Z>
  </point>
  <point index="1021">
    <X>120.945</X>
    <Y>21.036</Y>
    <Z>2047</Z>
  </point>
  <point index="1022">
    <X>30.641</X>
    <Y>36.116</Y>
    <Z>2100</Z>
  </point>
  <point index="1023">
    <X>74.441</X>
    <Y>68.643</Y>
    <Z>2049</Z>
  </point>
  <point index="1024">
    <X>30.229</X>
    <Y>54.917</Y>
    <Z>2113</Z>
  </point>
  <point index="1025">
    <X>21.647</X>
    <Y>74.877</Y>
    <Z>2233</Z>
  </point>
  <point index="1026">
    <X>67.885</X>
    <Y>45.614</Y>
    <Z>2182</Z>
  </point>
  <point index="1027">
    <X>56.831</X>
    <Y>65.357</Y>
    <Z>2091</Z>
  </point>
  <point index="1028">
    <X>50.365</X>
    <Y>19.788</Y>
    <Z>2237</Z>
  </point>
  <point index="1029">
    <X>20.293</X>
    <Y>54.049</Y>
    <Z>2193</Z>
  </point>
  <point index="1030">
    <X>100.487</X>
    <Y>50.433</Y>
    <Z>2199</Z>
  </point>
  <point index="1031">
    <X>68.290</X>
    <Y>57.456</Y>
    <Z>2170</Z>
  </point>
  <point index="1032">
    <X>26.119</X>
    <Y>74.947</Y>
    <Z>2234</Z>
  </point>
  <point index="1033">
    <X>26.861</X>
    <Y>32.214</Y>
    <Z>2212</Z>
  </point>
  <point index="1034">
    <X>56.474</X>
    <Y>15.797</Y>
    <Z>2080</Z>
  </point>
  <point index="1035">
    <X>33.313</X>
    <Y>70.781</Y>
    <Z>2021</Z>
  </point>
  <point index="1036">
    <X>113.822</X>
    <Y>48.998</Y>
    <Z>2006</Z>
  </point>
  <point index="1037">
    <X>106.287</X>
    <Y>21.259</Y>
    <Z>2229</Z>
  </point>
  <point index="1038">
    <X>11.793</X>
    <Y>32.001</Y>
    <Z>2238</Z>
  </point>
  <point index="1039">
    <X>75.233</X>
    <Y>68.750</Y>
    <Z>2144</Z>
  </point>
  <point index="1040">
    <X>60.556</X>
    <Y>34.780</Y>
    <Z>2201</Z>
  </point>
  <point index="1041">
    <X>94.103</X>
    <Y>35.855</Y>
    <Z>2010</Z>
  </point>
  <point index="1042">
    <X>101.353</X>
    <Y>76.571</Y>
    <Z>2225</Z>
  </point>
  <point index="1043">
    <X>16.012</X>
    <Y>34.367</Y>
    <Z>2067</Z>
  </point>
  <point index="1044">
    <X>105.601</X>
    <Y>23.307</Y>
    <Z>2250</Z>
  </point>
  <point index="1045">
    <X>28.743</X>
    <Y>31.064</Y>
    <Z>2157</Z>
  </point>
  <point index="1046">
    <X>97.258</X>
    <Y>62.068</Y>
    <Z>2103</Z>
  </point>
  <point index="1047">
    <X>93.143</X>
    <Y>32.098</Y>
    <Z>2075</Z>
  </point>
  <point index="1048">
    <X>34.231</X>
    <Y>11.534</Y>
    <Z>2024</Z>
  </point>
  <point index="1049">
    <X>47.768</X>
    <Y>56.789</Y>
    <Z>2057</Z>
  </point>
  <point index="1050">
    <X>29.310</X>
    <Y>70.919</Y>
    <Z>2140</Z>
  </point>
  <point index="1051">
    <X>47.228</X>
    <Y>25.921</Y>
    <Z>2020</Z>
  </point>
  <point index="1052">
    <X>57.282</X>
    <Y>68.794</Y>
    <Z>2104</Z>
  </point>
  <point index="1053">
    <X>73.983</X>
    <Y>59.549</Y>
    <Z>2002</Z>
  </point>
  <point index="1054">
    <X>12.230</X>
    <Y>19.161</Y>
    <Z>2185</Z>
  </point>
  <point index="1055">
    <X>71.056</X>
    <Y>28.113</Y>
    <Z>2088</Z>
  </point>
  <point index="1056">
    <X>66.838</X>
    <Y>10.296</Y>
    <Z>2213</Z>
  </point>
  <point index="1057">
    <X>67.545</X>
    <Y>13.098</Y>
    <Z>2192</Z>
  </point>
  <point index="1058">
    <X>19.963</X>
    <Y>66.746</Y>
    <Z>2183</Z>
  </point>
  <point index="1059">
    <X>90.403</X>
    <Y>62.443</Y>
    <Z>2240</Z>
  </point>
  <point index="1060">
    <X>74.268</X>
    <Y>25.726</Y>
    <Z>2028</Z>
  </point>
  <point index="1061">
    <X>31.993</X>
    <Y>46.407</Y>
    <Z>2060</Z>
  </point>
  <point index="1062">
    <X>14.885</X>
    <Y>54.631</Y>
    <Z>2033</Z>
  </point>
  <point index="1063">
    <X>40.134</X>
    <Y>20.368</Y>
    <Z>2050</Z>
  </point>
  <point index="1064">
    <X>105.451</X>
    <Y>11.715</Y>
    <Z>2254</Z>
  </point>
  <point index="1065">
    <X>72.038</X>
    <Y>26.247</Y>
    <Z>2059</Z>
  </point>
  <point index="1066">
    <X>29.167</X>
    <Y>37.958</Y>
    <Z>2144</Z>
  </point>
  <point index="1067">
    <X>69.770</X>
    <Y>60.964</Y>
    <Z>2126</Z>
  </point>
  <point index="1068">
    <X>119.672</X>
    <Y>22.265</Y>
    <Z>2082</Z>
  </point>
  <point index="1069">
    <X>101.211</X>
    <Y>8.249</Y>
    <Z>2220</Z>
  </point>
  <point index="1070">
    <X>94.776</X>
    <Y>32.244</Y>
    <Z>2030</Z>
  </point>
  <point index="1071">
    <X>70.613</X>
    <Y>38.089</Y>
    <Z>2101</Z>
  </point>
  <point index="1072">
    <X>31.863</X>
    <Y>68.659</Y>
    <Z>2064</Z>
  </point>
  <point index="1073">
    <X>96.979</X>
    <Y>53.613</Y>
    <Z>2095</Z>
  </point>
  <point index="1074">
    <X>18.715</X>
    <Y>49.315</Y>
    <Z>2147</Z>
  </point>
  <point index="1075">
    <X>52.128</X>
    <Y>21.047</Y>
    <Z>2197</Z>
  </point>
  <point index="1076">
    <X>19.715</X>
    <Y>57.130</Y>
    <Z>2176</Z>
  </point>
  <point index="1077">
    <X>98.473</X>
    <Y>74.625</Y>
    <Z>2139</Z>
  </point>
  <point index="1078">
    <X>65.653</X>
    <Y>68.115</Y>
    <Z>2248</Z>
  </point>
  <point index="1079">
    <X>34.120</X>
    <Y>27.719</Y>
    <Z>2010</Z>
  </point>
  <point index="1080">
    <X>79.015</X>
    <Y>54.058</Y>
    <Z>2128</Z>
  </point>
  <point index="1081">
    <X>25.558</X>
    <Y>36.150</Y>
    <Z>2251</Z>
  </point>
  <point index="1082">
    <X>60.666</X>
    <Y>78.515</Y>
    <Z>2204</Z>
  </point>
  <point index="1083">
    <X>71.108</X>
    <Y>8.086</Y>
    <Z>2087</Z>
  </point>
  <point index="1084">
    <X>105.637</X>
    <Y>22.099</Y>
    <Z>2249</Z>
  </point>
  <point index="1085">
    <X>8.320</X>
    <Y>69.639</Y>
    <Z>2095</Z>
  </point>
  <point index="1086">
    <X>115.009</X>
    <Y>28.055</Y>
    <Z>2117</Z>
  </point>
  <point index="1087">
    <X>37.241</X>
    <Y>13.285</Y>
    <Z>2250</Z>
  </point>
  <point index="1088">
    <X>105.733</X>
    <Y>9.201</Y>
    <Z>2246</Z>
  </point>
  <point index="1089">
    <X>99.946</X>
    <Y>63.624</Y>
    <Z>2183</Z>
  </point>
  <point index="1090">
    <X>67.450</X>
    <Y>60.934</Y>
    <Z>2195</Z>
  </point>
  <point index="1091">
    <X>13.956</X>
    <Y>34.012</Y>
    <Z>2006</Z>
  </point>
  <point index="1092">
    <X>98.060</X>
    <Y>59.936</Y>
    <Z>2127</Z>
  </point>
  <point index="1093">
    <X>56.151</X>
    <Y>28.879</Y>
    <Z>2071</Z>
  </point>
  <point index="1094">
    <X>62.975</X>
    <Y>49.479</Y>
    <Z>2273</Z>
  </point>
  <point index="1095">
    <X>19.578</X>
    <Y>51.689</Y>
    <Z>2172</Z>
  </point>
  <point index="1096">
    <X>11.849</X>
    <Y>56.554</Y>
    <Z>2231</Z>
  </point>
  <point index="1097">
    <X>114.641</X>
    <Y>10.521</Y>
    <Z>2073</Z>
  </point>
  <point index="1098">
    <X>110.606</X>
    <Y>16.737</Y>
    <Z>2102</Z>
  </point>
  <point index="1099">
    <X>59.419</X>
    <Y>20.720</Y>
    <Z>2167</Z>
  </point>
  <point index="1100">
    <X>12.508</X>
    <Y>72.665</Y>
    <Z>2152</Z>
  </point>
  <point index="1101">
    <X>64.384</X>
    <Y>73.197</Y>
    <Z>2286</Z>
  </point>
  <point index="1102">
    <X>34.672</X>
    <Y>73.041</Y>
    <Z>2077</Z>
  </point>
  <point index="1103">
    <X>91.758</X>
    <Y>58.116</Y>
    <Z>2242</Z>
  </point>
  <point index="1104">
    <X>24.278</X>
    <Y>74.505</Y>
    <Z>2289</Z>
  </point>
  <point index="1105">
    <X>100.316</X>
    <Y>38.700</Y>
    <Z>2194</Z>
  </point>
  <point index="1106">
    <X>25.026</X>
    <Y>8.301</Y>
    <Z>2267</Z>
  </point>
  <point index="1107">
    <X>119.923</X>
    <Y>26.602</Y>
    <Z>2065</Z>
  </point>
  <point index="1108">
    <X>104.865</X>
    <Y>76.986</Y>
    <Z>2271</Z>
  </point>
  <point index="1109">
    <X>74.487</X>
    <Y>14.946</Y>
    <Z>2054</Z>
  </point>
  <point index="1110">
    <X>24.518</X>
    <Y>54.713</Y>
    <Z>2282</Z>
  </point>
  <point index="1111">
    <X>29.693</X>
    <Y>12.451</Y>
    <Z>2129</Z>
  </point>
  <point index="1112">
    <X>60.017</X>
    <Y>34.459</Y>
    <Z>2185</Z>
  </point>
  <point index="1113">
    <X>53.430</X>
    <Y>61.736</Y>
    <Z>2040</Z>
  </point>
  <point index="1114">
    <X>64.425</X>
    <Y>37.506</Y>
    <Z>2284</Z>
  </point>
  <point index="1115">
    <X>112.795</X>
    <Y>10.353</Y>
    <Z>2037</Z>
  </point>
  <point index="1116">
    <X>25.641</X>
    <Y>63.742</Y>
    <Z>2248</Z>
  </point>
  <point index="1117">
    <X>69.847</X>
    <Y>27.988</Y>
    <Z>2124</Z>
  </point>
  <point index="1118">
    <X>19.276</X>
    <Y>40.503</Y>
    <Z>2163</Z>
  </point>
  <point index="1119">
    <X>104.806</X>
    <Y>62.537</Y>
    <Z>2273</Z>
  </point>
  <point index="1120">
    <X>26.429</X>
    <Y>60.828</Y>
    <Z>2225</Z>
  </point>
  <point index="1121">
    <X>22.542</X>
    <Y>71.805</Y>
    <Z>2260</Z>
  </point>
  <point index="1122">
    <X>65.050</X>
    <Y>9.050</Y>
    <Z>2266</Z>
  </point>
  <point index="1123">
    <X>74.762</X>
    <Y>57.149</Y>
    <Z>2088</Z>
  </point>
  <point index="1124">
    <X>76.825</X>
    <Y>11.971</Y>
    <Z>2279</Z>
  </point>
  <point index="1125">
    <X>30.514</X>
    <Y>17.647</Y>
    <Z>2104</Z>
  </point>
  <point index="1126">
    <X>99.455</X>
    <Y>63.007</Y>
    <Z>2168</Z>
  </point>
  <point index="1127">
    <X>41.280</X>
    <Y>60.271</Y>
    <Z>2233</Z>
  </point>
  <point index="1128">
    <X>31.907</X>
    <Y>18.835</Y>
    <Z>2063</Z>
  </point>
  <point index="1129">
    <X>38.094</X>
    <Y>20.945</Y>
    <Z>2191</Z>
  </point>
  <point index="1130">
    <X>29.059</X>
    <Y>22.276</Y>
    <Z>2147</Z>
  </point>
  <point index="1131">
    <X>38.284</X>
    <Y>71.501</Y>
    <Z>2178</Z>
  </point>
  <point index="1132">
    <X>38.666</X>
    <Y>62.063</Y>
    <Z>2152</Z>
  </point>
  <point index="1133">
    <X>94.000</X>
    <Y>11.718</Y>
    <Z>2007</Z>
  </point>
  <point index="1134">
    <X>39.864</X>
    <Y>57.117</Y>
    <Z>2069</Z>
  </point>
  <point index="1135">
    <X>120.271</X>
    <Y>64.581</Y>
    <Z>2041</Z>
  </point>
  <point index="1136">
    <X>31.307</X>
    <Y>16.653</Y>
    <Z>2081</Z>
  </point>
  <point index="1137">
    <X>100.953</X>
    <Y>53.904</Y>
    <Z>2213</Z>
  </point>
  <point index="1138">
    <X>109.830</X>
    <Y>62.108</Y>
    <Z>2124</Z>
  </point>
  <point index="1139">
    <X>106.914</X>
    <Y>9.866</Y>
    <Z>2211</Z>
  </point>
  <point index="1140">
    <X>34.149</X>
    <Y>36.725</Y>
    <Z>2014</Z>
  </point>
  <point index="1141">
    <X>60.021</X>
    <Y>49.674</Y>
    <Z>2185</Z>
  </point>
  <point index="1142">
    <X>69.054</X>
    <Y>11.288</Y>
    <Z>2147</Z>
  </point>
  <point index="1143">
    <X>16.460</X>
    <Y>10.291</Y>
    <Z>2080</Z>
  </point>
  <point index="1144">
    <X>54.208</X>
    <Y>57.948</Y>
    <Z>2013</Z>
  </point>
  <point index="1145">
    <X>67.832</X>
    <Y>25.930</Y>
    <Z>2184</Z>
  </point>
  <point index="1146">
    <X>108.349</X>
    <Y>22.005</Y>
    <Z>2168</Z>
  </point>
  <point index="1147">
    <X>40.029</X>
    <Y>65.471</Y>
    <Z>2057</Z>
  </point>
  <point index="1148">
    <X>31.649</X>
    <Y>21.248</Y>
    <Z>2071</Z>
  </point>
  <point index="1149">
    <X>103.427</X>
    <Y>37.642</Y>
    <Z>2286</Z>
  </point>
  <point index="1150">
    <X>115.561</X>
    <Y>51.756</Y>
    <Z>2184</Z>
  </point>
  <point index="1151">
    <X>107.658</X>
    <Y>62.912</Y>
    <Z>2189</Z>
  </point>
  <point index="1152">
    <X>66.205</X>
    <Y>69.162</Y>
    <Z>2232</Z>
  </point>
  <point index="1153">
    <X>62.294</X>
    <Y>59.268</Y>
    <Z>2252</Z>
  </point>
  <point index="1154">
    <X>116.817</X>
    <Y>29.489</Y>
    <Z>2280</Z>
  </point>
  <point index="1155">
    <X>56.470</X>
    <Y>71.700</Y>
    <Z>2080</Z>
  </point>
  <point index="1156">
    <X>69.698</X>
    <Y>30.904</Y>
    <Z>2128</Z>
  </point>
  <point index="1157">
    <X>22.870</X>
    <Y>78.294</Y>
    <Z>2270</Z>
  </point>
  <point index="1158">
    <X>62.604</X>
    <Y>51.304</Y>
    <Z>2262</Z>
  </point>
  <point index="1159">
    <X>37.740</X>
    <Y>63.517</Y>
    <Z>2216</Z>
  </point>
  <point index="1160">
    <X>65.875</X>
    <Y>50.492</Y>
    <Z>2242</Z>
  </point>
  <point index="1161">
    <X>19.801</X>
    <Y>27.815</Y>
    <Z>2179</Z>
  </point>
  <point index="1162">
    <X>92.524</X>
    <Y>36.086</Y>
    <Z>2150</Z>
  </point>
  <point index="1163">
    <X>77.977</X>
    <Y>17.759</Y>
    <Z>2199</Z>
  </point>
  <point index="1164">
    <X>35.809</X>
    <Y>71.413</Y>
    <Z>2214</Z>
  </point>
  <point index="1165">
    <X>120.395</X>
    <Y>59.945</Y>
    <Z>2032</Z>
  </point>
  <point index="1166">
    <X>23.145</X>
    <Y>29.679</Y>
    <Z>2278</Z>
  </point>
  <point index="1167">
    <X>92.323</X>
    <Y>21.152</Y>
    <Z>2174</Z>
  </point>
  <point index="1168">
    <X>33.608</X>
    <Y>72.303</Y>
    <Z>2013</Z>
  </point>
  <point index="1169">
    <X>33.028</X>
    <Y>70.365</Y>
    <Z>2030</Z>
  </point>
  <point index="1170">
    <X>53.896</X>
    <Y>37.448</Y>
    <Z>2004</Z>
  </point>
  <point index="1171">
    <X>56.835</X>
    <Y>39.568</Y>
    <Z>2091</Z>
  </point>
  <point index="1172">
    <X>93.978</X>
    <Y>68.891</Y>
    <Z>2006</Z>
  </point>
  <point index="1173">
    <X>59.674</X>
    <Y>36.878</Y>
    <Z>2175</Z>
  </point>
  <point index="1174">
    <X>72.286</X>
    <Y>71.570</Y>
    <Z>2052</Z>
  </point>
  <point index="1175">
    <X>75.472</X>
    <Y>26.130</Y>
    <Z>2173</Z>
  </point>
  <point index="1176">
    <X>97.974</X>
    <Y>55.895</Y>
    <Z>2125</Z>
  </point>
  <point index="1177">
    <X>11.162</X>
    <Y>57.479</Y>
    <Z>2292</Z>
  </point>
  <point index="1178">
    <X>73.102</X>
    <Y>65.983</Y>
    <Z>2028</Z>
  </point>
  <point index="1179">
    <X>106.545</X>
    <Y>18.177</Y>
    <Z>2222</Z>
  </point>
  <point index="1180">
    <X>66.429</X>
    <Y>71.469</Y>
    <Z>2225</Z>
  </point>
  <point index="1181">
    <X>70.011</X>
    <Y>20.792</Y>
    <Z>2119</Z>
  </point>
  <point index="1182">
    <X>26.011</X>
    <Y>65.200</Y>
    <Z>2238</Z>
  </point>
  <point index="1183">
    <X>100.205</X>
    <Y>13.314</Y>
    <Z>2191</Z>
  </point>
  <point index="1184">
    <X>73.770</X>
    <Y>30.568</Y>
    <Z>2008</Z>
  </point>
  <point index="1185">
    <X>104.101</X>
    <Y>72.152</Y>
    <Z>2294</Z>
  </point>
  <point index="1186">
    <X>37.272</X>
    <Y>55.002</Y>
    <Z>2248</Z>
  </point>
  <point index="1187">
    <X>100.448</X>
    <Y>77.273</Y>
    <Z>2198</Z>
  </point>
  <point index="1188">
    <X>28.003</X>
    <Y>66.533</Y>
    <Z>2179</Z>
  </point>
  <point index="1189">
    <X>97.789</X>
    <Y>57.351</Y>
    <Z>2119</Z>
  </point>
  <point index="1190">
    <X>107.399</X>
    <Y>65.851</Y>
    <Z>2196</Z>
  </point>
  <point index="1191">
    <X>72.202</X>
    <Y>33.375</Y>
    <Z>2054</Z>
  </point>
  <point index="1192">
    <X>76.732</X>
    <Y>12.875</Y>
    <Z>2285</Z>
  </point>
  <point index="1193">
    <X>76.184</X>
    <Y>61.850</Y>
    <Z>2259</Z>
  </point>
  <point index="1194">
    <X>57.108</X>
    <Y>73.852</Y>
    <Z>2099</Z>
  </point>
  <point index="1195">
    <X>25.301</X>
    <Y>73.136</Y>
    <Z>2259</Z>
  </point>
  <point index="1196">
    <X>61.512</X>
    <Y>55.883</Y>
    <Z>2229</Z>
  </point>
  <point index="1197">
    <X>95.455</X>
    <Y>12.296</Y>
    <Z>2050</Z>
  </point>
  <point index="1198">
    <X>99.921</X>
    <Y>53.947</Y>
    <Z>2182</Z>
  </point>
  <point index="1199">
    <X>74.120</X>
    <Y>24.134</Y>
    <Z>2010</Z>
  </point>
  <point index="1200">
    <X>59.203</X>
    <Y>35.925</Y>
    <Z>2161</Z>
  </point>
  <point index="1201">
    <X>79.902</X>
    <Y>28.760</Y>
    <Z>2066</Z>
  </point>
  <point index="1202">
    <X>72.896</X>
    <Y>10.004</Y>
    <Z>2034</Z>
  </point>
  <point index="1203">
    <X>49.917</X>
    <Y>51.501</Y>
    <Z>2206</Z>
  </point>
  <point index="1204">
    <X>96.717</X>
    <Y>12.880</Y>
    <Z>2087</Z>
  </point>
  <point index="1205">
    <X>25.950</X>
    <Y>76.346</Y>
    <Z>2239</Z>
  </point>
  <point index="1206">
    <X>76.916</X>
    <Y>64.315</Y>
    <Z>2273</Z>
  </point>
  <point index="1207">
    <X>96.228</X>
    <Y>36.161</Y>
    <Z>2073</Z>
  </point>
  <point index="1208">
    <X>19.376</X>
    <Y>27.303</Y>
    <Z>2166</Z>
  </point>
  <point index="1209">
    <X>108.981</X>
    <Y>59.708</Y>
    <Z>2150</Z>
  </point>
  <point index="1210">
    <X>29.069</X>
    <Y>18.523</Y>
    <Z>2147</Z>
  </point>
  <point index="1211">
    <X>75.756</X>
    <Y>59.114</Y>
    <Z>2208</Z>
  </point>
  <point index="1212">
    <X>36.406</X>
    <Y>71.248</Y>
    <Z>2286</Z>
  </point>
  <point index="1213">
    <X>65.723</X>
    <Y>74.398</Y>
    <Z>2246</Z>
  </point>
  <point index="1214">
    <X>94.512</X>
    <Y>64.669</Y>
    <Z>2022</Z>
  </point>
  <point index="1215">
    <X>70.823</X>
    <Y>15.413</Y>
    <Z>2095</Z>
  </point>
  <point index="1216">
    <X>67.293</X>
    <Y>6.600</Y>
    <Z>2200</Z>
  </point>
  <point index="1217">
    <X>8.955</X>
    <Y>28.880</Y>
    <Z>2139</Z>
  </point>
  <point index="1218">
    <X>63.872</X>
    <Y>72.872</Y>
    <Z>2299</Z>
  </point>
  <point index="1219">
    <X>103.446</X>
    <Y>8.967</Y>
    <Z>2287</Z>
  </point>
  <point index="1220">
    <X>71.411</X>
    <Y>60.473</Y>
    <Z>2078</Z>
  </point>
  <point index="1221">
    <X>19.296</X>
    <Y>18.261</Y>
    <Z>2164</Z>
  </point>
  <point index="1222">
    <X>100.999</X>
    <Y>34.936</Y>
    <Z>2214</Z>
  </point>
  <point index="1223">
    <X>73.099</X>
    <Y>23.964</Y>
    <Z>2028</Z>
  </point>
  <point index="1224">
    <X>108.902</X>
    <Y>39.574</Y>
    <Z>2152</Z>
  </point>
  <point index="1225">
    <X>88.591</X>
    <Y>65.881</Y>
    <Z>2114</Z>
  </point>
  <point index="1226">
    <X>107.875</X>
    <Y>18.121</Y>
    <Z>2182</Z>
  </point>
  <point index="1227">
    <X>119.747</X>
    <Y>57.041</Y>
    <Z>2077</Z>
  </point>
  <point index="1228">
    <X>17.686</X>
    <Y>24.541</Y>
    <Z>2116</Z>
  </point>
  <point index="1229">
    <X>99.806</X>
    <Y>7.766</Y>
    <Z>2179</Z>
  </point>
  <point index="1230">
    <X>106.194</X>
    <Y>63.591</Y>
    <Z>2232</Z>
  </point>
  <point index="1231">
    <X>16.931</X>
    <Y>15.693</Y>
    <Z>2094</Z>
  </point>
  <point index="1232">
    <X>66.049</X>
    <Y>37.624</Y>
    <Z>2236</Z>
  </point>
  <point index="1233">
    <X>63.330</X>
    <Y>16.520</Y>
    <Z>2283</Z>
  </point>
  <point index="1234">
    <X>72.987</X>
    <Y>58.964</Y>
    <Z>2031</Z>
  </point>
  <point index="1235">
    <X>62.719</X>
    <Y>74.758</Y>
    <Z>2265</Z>
  </point>
  <point index="1236">
    <X>61.695</X>
    <Y>48.976</Y>
    <Z>2235</Z>
  </point>
  <point index="1237">
    <X>100.595</X>
    <Y>36.413</Y>
    <Z>2202</Z>
  </point>
  <point index="1238">
    <X>95.355</X>
    <Y>21.007</Y>
    <Z>2047</Z>
  </point>
  <point index="1239">
    <X>116.704</X>
    <Y>22.714</Y>
    <Z>2287</Z>
  </point>
  <point index="1240">
    <X>102.578</X>
    <Y>75.086</Y>
    <Z>2261</Z>
  </point>
  <point index="1241">
    <X>16.609</X>
    <Y>27.794</Y>
    <Z>2084</Z>
  </point>
  <point index="1242">
    <X>113.711</X>
    <Y>62.924</Y>
    <Z>2010</Z>
  </point>
  <point index="1243">
    <X>101.687</X>
    <Y>62.901</Y>
    <Z>2234</Z>
  </point>
  <point index="1244">
    <X>113.514</X>
    <Y>63.606</Y>
    <Z>2015</Z>
  </point>
  <point index="1245">
    <X>72.126</X>
    <Y>68.863</Y>
    <Z>2057</Z>
  </point>
  <point index="1246">
    <X>55.676</X>
    <Y>11.607</Y>
    <Z>2057</Z>
  </point>
  <point index="1247">
    <X>94.836</X>
    <Y>72.492</Y>
    <Z>2032</Z>
  </point>
  <point index="1248">
    <X>30.188</X>
    <Y>22.385</Y>
    <Z>2114</Z>
  </point>
  <point index="1249">
    <X>53.946</X>
    <Y>26.444</Y>
    <Z>2005</Z>
  </point>
  <point index="1250">
    <X>117.229</X>
    <Y>54.571</Y>
    <Z>2251</Z>
  </point>
  <point index="1251">
    <X>70.245</X>
    <Y>9.592</Y>
    <Z>2112</Z>
  </point>
  <point index="1252">
    <X>66.777</X>
    <Y>51.993</Y>
    <Z>2215</Z>
  </point>
  <point index="1253">
    <X>99.726</X>
    <Y>58.659</Y>
    <Z>2176</Z>
  </point>
  <point index="1254">
    <X>11.944</X>
    <Y>15.371</Y>
    <Z>2220</Z>
  </point>
  <point index="1255">
    <X>74.721</X>
    <Y>35.834</Y>
    <Z>2083</Z>
  </point>
  <point index="1256">
    <X>69.947</X>
    <Y>67.919</Y>
    <Z>2121</Z>
  </point>
  <point index="1257">
    <X>62.387</X>
    <Y>59.307</Y>
    <Z>2255</Z>
  </point>
  <point index="1258">
    <X>23.005</X>
    <Y>27.282</Y>
    <Z>2274</Z>
  </point>
  <point index="1259">
    <X>17.508</X>
    <Y>46.718</Y>
    <Z>2111</Z>
  </point>
  <point index="1260">
    <X>104.306</X>
    <Y>15.199</Y>
    <Z>2288</Z>
  </point>
  <point index="1261">
    <X>91.021</X>
    <Y>56.212</Y>
    <Z>2282</Z>
  </point>
  <point index="1262">
    <X>105.483</X>
    <Y>57.837</Y>
    <Z>2253</Z>
  </point>
  <point index="1263">
    <X>60.141</X>
    <Y>21.563</Y>
    <Z>2189</Z>
  </point>
  <point index="1264">
    <X>15.112</X>
    <Y>35.731</Y>
    <Z>2040</Z>
  </point>
  <point index="1265">
    <X>118.896</X>
    <Y>29.849</Y>
    <Z>2136</Z>
  </point>
  <point index="1266">
    <X>20.001</X>
    <Y>29.703</Y>
    <Z>2185</Z>
  </point>
  <point index="1267">
    <X>15.700</X>
    <Y>31.556</Y>
    <Z>2057</Z>
  </point>
  <point index="1268">
    <X>110.076</X>
    <Y>32.881</Y>
    <Z>2117</Z>
  </point>
  <point index="1269">
    <X>47.339</X>
    <Y>62.004</Y>
    <Z>2028</Z>
  </point>
  <point index="1270">
    <X>87.636</X>
    <Y>63.304</Y>
    <Z>2048</Z>
  </point>
  <point index="1271">
    <X>109.127</X>
    <Y>15.721</Y>
    <Z>2145</Z>
  </point>
  <point index="1272">
    <X>94.570</X>
    <Y>72.568</Y>
    <Z>2024</Z>
  </point>
  <point index="1273">
    <X>73.930</X>
    <Y>60.725</Y>
    <Z>2003</Z>
  </point>
  <point index="1274">
    <X>10.506</X>
    <Y>61.531</Y>
    <Z>2247</Z>
  </point>
  <point index="1275">
    <X>28.823</X>
    <Y>22.632</Y>
    <Z>2154</Z>
  </point>
  <point index="1276">
    <X>71.350</X>
    <Y>12.578</Y>
    <Z>2079</Z>
  </point>
  <point index="1277">
    <X>34.035</X>
    <Y>16.283</Y>
    <Z>2000</Z>
  </point>
  <point index="1278">
    <X>110.834</X>
    <Y>64.784</Y>
    <Z>2095</Z>
  </point>
  <point index="1279">
    <X>99.691</X>
    <Y>52.031</Y>
    <Z>2175</Z>
  </point>
  <point index="1280">
    <X>52.447</X>
    <Y>29.965</Y>
    <Z>2159</Z>
  </point>
  <point index="1281">
    <X>30.297</X>
    <Y>70.689</Y>
    <Z>2111</Z>
  </point>
  <point index="1282">
    <X>105.927</X>
    <Y>21.700</Y>
    <Z>2240</Z>
  </point>
  <point index="1283">
    <X>92.476</X>
    <Y>22.192</Y>
    <Z>2155</Z>
  </point>
  <point index="1284">
    <X>21.126</X>
    <Y>28.215</Y>
    <Z>2218</Z>
  </point>
  <point index="1285">
    <X>69.567</X>
    <Y>25.851</Y>
    <Z>2132</Z>
  </point>
  <point index="1286">
    <X>30.671</X>
    <Y>54.197</Y>
    <Z>2100</Z>
  </point>
  <point index="1287">
    <X>25.784</X>
    <Y>76.515</Y>
    <Z>2244</Z>
  </point>
  <point index="1288">
    <X>66.840</X>
    <Y>33.186</Y>
    <Z>2213</Z>
  </point>
  <point index="1289">
    <X>99.995</X>
    <Y>31.638</Y>
    <Z>2184</Z>
  </point>
  <point index="1290">
    <X>21.561</X>
    <Y>38.953</Y>
    <Z>2231</Z>
  </point>
  <point index="1291">
    <X>101.714</X>
    <Y>39.176</Y>
    <Z>2235</Z>
  </point>
  <point index="1292">
    <X>97.261</X>
    <Y>67.980</Y>
    <Z>2104</Z>
  </point>
  <point index="1293">
    <X>105.337</X>
    <Y>23.734</Y>
    <Z>2257</Z>
  </point>
  <point index="1294">
    <X>111.353</X>
    <Y>22.069</Y>
    <Z>2079</Z>
  </point>
  <point index="1295">
    <X>58.778</X>
    <Y>50.824</Y>
    <Z>2148</Z>
  </point>
  <point index="1296">
    <X>68.028</X>
    <Y>44.876</Y>
    <Z>2178</Z>
  </point>
  <point index="1297">
    <X>28.987</X>
    <Y>57.147</Y>
    <Z>2149</Z>
  </point>
  <point index="1298">
    <X>94.638</X>
    <Y>35.925</Y>
    <Z>2026</Z>
  </point>
  <point index="1299">
    <X>61.023</X>
    <Y>52.690</Y>
    <Z>2215</Z>
  </point>
  <point index="1300">
    <X>94.459</X>
    <Y>58.913</Y>
    <Z>2021</Z>
  </point>
  <point index="1301">
    <X>111.543</X>
    <Y>67.037</Y>
    <Z>2074</Z>
  </point>
  <point index="1302">
    <X>58.925</X>
    <Y>33.294</Y>
    <Z>2153</Z>
  </point>
  <point index="1303">
    <X>110.151</X>
    <Y>16.613</Y>
    <Z>2115</Z>
  </point>
  <point index="1304">
    <X>59.807</X>
    <Y>45.468</Y>
    <Z>2179</Z>
  </point>
  <point index="1305">
    <X>93.207</X>
    <Y>10.195</Y>
    <Z>2067</Z>
  </point>
  <point index="1306">
    <X>111.239</X>
    <Y>35.601</Y>
    <Z>2083</Z>
  </point>
  <point index="1307">
    <X>20.371</X>
    <Y>75.957</Y>
    <Z>2196</Z>
  </point>
  <point index="1308">
    <X>40.139</X>
    <Y>20.357</Y>
    <Z>2050</Z>
  </point>
  <point index="1309">
    <X>30.851</X>
    <Y>51.408</Y>
    <Z>2094</Z>
  </point>
  <point index="1310">
    <X>57.281</X>
    <Y>60.541</Y>
    <Z>2104</Z>
  </point>
  <point index="1311">
    <X>56.126</X>
    <Y>28.105</Y>
    <Z>2070</Z>
  </point>
  <point index="1312">
    <X>53.776</X>
    <Y>37.783</Y>
    <Z>2000</Z>
  </point>
  <point index="1313">
    <X>35.532</X>
    <Y>15.174</Y>
    <Z>2181</Z>
  </point>
  <point index="1314">
    <X>56.108</X>
    <Y>20.170</Y>
    <Z>2069</Z>
  </point>
  <point index="1315">
    <X>93.429</X>
    <Y>53.552</Y>
    <Z>2040</Z>
  </point>
  <point index="1316">
    <X>39.977</X>
    <Y>27.716</Y>
    <Z>2061</Z>
  </point>
  <point index="1317">
    <X>100.977</X>
    <Y>65.951</Y>
    <Z>2213</Z>
  </point>
  <point index="1318">
    <X>103.322</X>
    <Y>51.486</Y>
    <Z>2283</Z>
  </point>
  <point index="1319">
    <X>93.876</X>
    <Y>11.367</Y>
    <Z>2003</Z>
  </point>
  <point index="1320">
    <X>107.876</X>
    <Y>62.986</Y>
    <Z>2182</Z>
  </point>
  <point index="1321">
    <X>26.599</X>
    <Y>68.096</Y>
    <Z>2220</Z>
  </point>
  <point index="1322">
    <X>28.079</X>
    <Y>8.029</Y>
    <Z>2176</Z>
  </point>
  <point index="1323">
    <X>87.519</X>
    <Y>18.624</Y>
    <Z>2040</Z>
  </point>
  <point index="1324">
    <X>87.334</X>
    <Y>29.251</Y>
    <Z>2027</Z>
  </point>
  <point index="1325">
    <X>109.002</X>
    <Y>18.592</Y>
    <Z>2149</Z>
  </point>
  <point index="1326">
    <X>65.406</X>
    <Y>18.196</Y>
    <Z>2255</Z>
  </point>
  <point index="1327">
    <X>23.211</X>
    <Y>36.219</Y>
    <Z>2280</Z>
  </point>
  <point index="1328">
    <X>59.185</X>
    <Y>22.135</Y>
    <Z>2160</Z>
  </point>
  <point index="1329">
    <X>30.314</X>
    <Y>33.900</Y>
    <Z>2110</Z>
  </point>
  <point index="1330">
    <X>18.522</X>
    <Y>56.854</Y>
    <Z>2141</Z>
  </point>
  <point index="1331">
    <X>118.678</X>
    <Y>28.065</Y>
    <Z>2151</Z>
  </point>
  <point index="1332">
    <X>102.798</X>
    <Y>36.151</Y>
    <Z>2267</Z>
  </point>
  <point index="1333">
    <X>58.180</X>
    <Y>59.396</Y>
    <Z>2131</Z>
  </point>
  <point index="1334">
    <X>114.317</X>
    <Y>16.999</Y>
    <Z>2034</Z>
  </point>
  <point index="1335">
    <X>40.409</X>
    <Y>28.064</Y>
    <Z>2031</Z>
  </point>
  <point index="1336">
    <X>92.768</X>
    <Y>54.142</Y>
    <Z>2120</Z>
  </point>
  <point index="1337">
    <X>119.747</X>
    <Y>63.577</Y>
    <Z>2077</Z>
  </point>
  <point index="1338">
    <X>19.891</X>
    <Y>33.373</Y>
    <Z>2181</Z>
  </point>
  <point index="1339">
    <X>64.844</X>
    <Y>64.690</Y>
    <Z>2272</Z>
  </point>
  <point index="1340">
    <X>17.900</X>
    <Y>21.593</Y>
    <Z>2122</Z>
  </point>
  <point index="1341">
    <X>20.506</X>
    <Y>63.883</Y>
    <Z>2200</Z>
  </point>
  <point index="1342">
    <X>28.302</X>
    <Y>28.919</Y>
    <Z>2170</Z>
  </point>
  <point index="1343">
    <X>67.704</X>
    <Y>67.627</Y>
    <Z>2187</Z>
  </point>
  <point index="1344">
    <X>94.820</X>
    <Y>71.030</Y>
    <Z>2031</Z>
  </point>
  <point index="1345">
    <X>65.583</X>
    <Y>18.442</Y>
    <Z>2250</Z>
  </point>
  <point index="1346">
    <X>36.731</X>
    <Y>29.256</Y>
    <Z>2286</Z>
  </point>
  <point index="1347">
    <X>116.352</X>
    <Y>14.733</Y>
    <Z>2279</Z>
  </point>
  <point index="1348">
    <X>72.193</X>
    <Y>39.012</Y>
    <Z>2055</Z>
  </point>
  <point index="1349">
    <X>35.754</X>
    <Y>20.341</Y>
    <Z>2207</Z>
  </point>
  <point index="1350">
    <X>14.298</X>
    <Y>33.032</Y>
    <Z>2016</Z>
  </point>
  <point index="1351">
    <X>18.598</X>
    <Y>7.135</Y>
    <Z>2143</Z>
  </point>
  <point index="1352">
    <X>67.269</X>
    <Y>9.472</Y>
    <Z>2200</Z>
  </point>
  <point index="1353">
    <X>47.771</X>
    <Y>27.559</Y>
    <Z>2058</Z>
  </point>
  <point index="1354">
    <X>18.343</X>
    <Y>77.075</Y>
    <Z>2136</Z>
  </point>
  <point index="1355">
    <X>108.445</X>
    <Y>69.025</Y>
    <Z>2165</Z>
  </point>
  <point index="1356">
    <X>92.362</X>
    <Y>33.534</Y>
    <Z>2169</Z>
  </point>
  <point index="1357">
    <X>27.996</X>
    <Y>58.034</Y>
    <Z>2179</Z>
  </point>
  <point index="1358">
    <X>101.522</X>
    <Y>66.973</Y>
    <Z>2230</Z>
  </point>
  <point index="1359">
    <X>62.008</X>
    <Y>71.292</Y>
    <Z>2244</Z>
  </point>
  <point index="1360">
    <X>71.059</X>
    <Y>17.472</Y>
    <Z>2088</Z>
  </point>
  <point index="1361">
    <X>116.009</X>
    <Y>59.743</Y>
    <Z>2238</Z>
  </point>
  <point index="1362">
    <X>30.403</X>
    <Y>16.775</Y>
    <Z>2108</Z>
  </point>
  <point index="1363">
    <X>61.555</X>
    <Y>20.686</Y>
    <Z>2231</Z>
  </point>
  <point index="1364">
    <X>116.363</X>
    <Y>65.396</Y>
    <Z>2281</Z>
  </point>
  <point index="1365">
    <X>11.584</X>
    <Y>57.251</Y>
    <Z>2263</Z>
  </point>
  <point index="1366">
    <X>52.479</X>
    <Y>48.641</Y>
    <Z>2155</Z>
  </point>
  <point index="1367">
    <X>108.111</X>
    <Y>13.643</Y>
    <Z>2175</Z>
  </point>
  <point index="1368">
    <X>67.883</X>
    <Y>24.513</Y>
    <Z>2182</Z>
  </point>
  <point index="1369">
    <X>23.746</X>
    <Y>45.252</Y>
    <Z>2295</Z>
  </point>
  <point index="1370">
    <X>34.618</X>
    <Y>23.967</Y>
    <Z>2070</Z>
  </point>
  <point index="1371">
    <X>21.284</X>
    <Y>15.322</Y>
    <Z>2223</Z>
  </point>
  <point index="1372">
    <X>75.926</X>
    <Y>14.341</Y>
    <Z>2228</Z>
  </point>
  <point index="1373">
    <X>22.200</X>
    <Y>73.046</Y>
    <Z>2250</Z>
  </point>
  <point index="1374">
    <X>17.431</X>
    <Y>46.311</Y>
    <Z>2109</Z>
  </point>
  <point index="1375">
    <X>56.965</X>
    <Y>36.980</Y>
    <Z>2095</Z>
  </point>
  <point index="1376">
    <X>96.624</X>
    <Y>58.781</Y>
    <Z>2085</Z>
  </point>
  <point index="1377">
    <X>105.641</X>
    <Y>9.411</Y>
    <Z>2248</Z>
  </point>
  <point index="1378">
    <X>52.405</X>
    <Y>33.484</Y>
    <Z>2164</Z>
  </point>
  <point index="1379">
    <X>60.376</X>
    <Y>31.875</Y>
    <Z>2196</Z>
  </point>
  <point index="1380">
    <X>10.555</X>
    <Y>24.206</Y>
    <Z>2250</Z>
  </point>
  <point index="1381">
    <X>80.598</X>
    <Y>20.625</Y>
    <Z>2018</Z>
  </point>
  <point index="1382">
    <X>66.819</X>
    <Y>52.012</Y>
    <Z>2214</Z>
  </point>
  <point index="1383">
    <X>34.024</X>
    <Y>52.527</Y>
    <Z>2000</Z>
  </point>
  <point index="1384">
    <X>28.746</X>
    <Y>73.801</Y>
    <Z>2157</Z>
  </point>
  <point index="1385">
    <X>64.765</X>
    <Y>66.174</Y>
    <Z>2274</Z>
  </point>
  <point index="1386">
    <X>15.020</X>
    <Y>13.900</Y>
    <Z>2037</Z>
  </point>
  <point index="1387">
    <X>86.930</X>
    <Y>61.302</Y>
    <Z>2006</Z>
  </point>
  <point index="1388">
    <X>54.461</X>
    <Y>49.450</Y>
    <Z>2021</Z>
  </point>
  <point index="1389">
    <X>96.393</X>
    <Y>46.560</Y>
    <Z>2078</Z>
  </point>
  <point index="1390">
    <X>33.117</X>
    <Y>76.400</Y>
    <Z>2027</Z>
  </point>
  <point index="1391">
    <X>110.405</X>
    <Y>68.469</Y>
    <Z>2107</Z>
  </point>
  <point index="1392">
    <X>59.212</X>
    <Y>54.172</Y>
    <Z>2161</Z>
  </point>
  <point index="1393">
    <X>94.029</X>
    <Y>25.732</Y>
    <Z>2008</Z>
  </point>
  <point index="1394">
    <X>13.602</X>
    <Y>22.790</Y>
    <Z>2020</Z>
  </point>
  <point index="1395">
    <X>71.411</X>
    <Y>33.432</Y>
    <Z>2078</Z>
  </point>
  <point index="1396">
    <X>22.002</X>
    <Y>26.494</Y>
    <Z>2244</Z>
  </point>
  <point index="1397">
    <X>89.070</X>
    <Y>67.095</Y>
    <Z>2147</Z>
  </point>
  <point index="1398">
    <X>17.513</X>
    <Y>21.313</Y>
    <Z>2111</Z>
  </point>
  <point index="1399">
    <X>35.895</X>
    <Y>36.280</Y>
    <Z>2224</Z>
  </point>
  <point index="1400">
    <X>34.608</X>
    <Y>65.859</Y>
    <Z>2069</Z>
  </point>
  <point index="1401">
    <X>69.654</X>
    <Y>67.553</Y>
    <Z>2130</Z>
  </point>
  <point index="1402">
    <X>56.572</X>
    <Y>63.258</Y>
    <Z>2083</Z>
  </point>
  <point index="1403">
    <X>100.480</X>
    <Y>14.061</Y>
    <Z>2199</Z>
  </point>
  <point index="1404">
    <X>71.754</X>
    <Y>31.093</Y>
    <Z>2068</Z>
  </point>
  <point index="1405">
    <X>104.615</X>
    <Y>10.307</Y>
    <Z>2279</Z>
  </point>
  <point index="1406">
    <X>114.009</X>
    <Y>16.272</Y>
    <Z>2001</Z>
  </point>
  <point index="1407">
    <X>63.748</X>
    <Y>75.733</Y>
    <Z>2295</Z>
  </point>
  <point index="1408">
    <X>113.603</X>
    <Y>64.518</Y>
    <Z>2013</Z>
  </point>
  <point index="1409">
    <X>24.455</X>
    <Y>71.929</Y>
    <Z>2284</Z>
  </point>
  <point index="1410">
    <X>60.212</X>
    <Y>57.135</Y>
    <Z>2191</Z>
  </point>
  <point index="1411">
    <X>12.563</X>
    <Y>19.372</Y>
    <Z>2145</Z>
  </point>
  <point index="1412">
    <X>114.643</X>
    <Y>68.007</Y>
    <Z>2073</Z>
  </point>
  <point index="1413">
    <X>54.278</X>
    <Y>63.385</Y>
    <Z>2015</Z>
  </point>
  <point index="1414">
    <X>18.495</X>
    <Y>51.833</Y>
    <Z>2140</Z>
  </point>
  <point index="1415">
    <X>71.723</X>
    <Y>46.055</Y>
    <Z>2068</Z>
  </point>
  <point index="1416">
    <X>93.320</X>
    <Y>20.571</Y>
    <Z>2054</Z>
  </point>
  <point index="1417">
    <X>60.561</X>
    <Y>70.113</Y>
    <Z>2201</Z>
  </point>
  <point index="1418">
    <X>105.230</X>
    <Y>27.062</Y>
    <Z>2261</Z>
  </point>
  <point index="1419">
    <X>29.238</X>
    <Y>27.928</Y>
    <Z>2142</Z>
  </point>
  <point index="1420">
    <X>62.654</X>
    <Y>20.317</Y>
    <Z>2263</Z>
  </point>
  <point index="1421">
    <X>63.809</X>
    <Y>35.060</Y>
    <Z>2297</Z>
  </point>
  <point index="1422">
    <X>54.589</X>
    <Y>51.113</Y>
    <Z>2024</Z>
  </point>
  <point index="1423">
    <X>33.555</X>
    <Y>32.317</Y>
    <Z>2014</Z>
  </point>
  <point index="1424">
    <X>96.067</X>
    <Y>25.150</Y>
    <Z>2068</Z>
  </point>
  <point index="1425">
    <X>35.146</X>
    <Y>28.467</Y>
    <Z>2134</Z>
  </point>
  <point index="1426">
    <X>25.553</X>
    <Y>60.069</Y>
    <Z>2251</Z>
  </point>
  <point index="1427">
    <X>104.346</X>
    <Y>28.071</Y>
    <Z>2287</Z>
  </point>
  <point index="1428">
    <X>59.742</X>
    <Y>11.148</Y>
    <Z>2177</Z>
  </point>
  <point index="1429">
    <X>30.703</X>
    <Y>55.144</Y>
    <Z>2099</Z>
  </point>
  <point index="1430">
    <X>14.160</X>
    <Y>25.819</Y>
    <Z>2012</Z>
  </point>
  <point index="1431">
    <X>90.586</X>
    <Y>27.863</Y>
    <Z>2252</Z>
  </point>
  <point index="1432">
    <X>109.318</X>
    <Y>30.440</Y>
    <Z>2140</Z>
  </point>
  <point index="1433">
    <X>67.884</X>
    <Y>18.419</Y>
    <Z>2182</Z>
  </point>
  <point index="1434">
    <X>108.333</X>
    <Y>17.604</Y>
    <Z>2169</Z>
  </point>
  <point index="1435">
    <X>104.493</X>
    <Y>37.235</Y>
    <Z>2282</Z>
  </point>
  <point index="1436">
    <X>27.724</X>
    <Y>14.661</Y>
    <Z>2187</Z>
  </point>
  <point index="1437">
    <X>18.704</X>
    <Y>35.228</Y>
    <Z>2146</Z>
  </point>
  <point index="1438">
    <X>30.666</X>
    <Y>46.604</Y>
    <Z>2100</Z>
  </point>
  <point index="1439">
    <X>53.919</X>
    <Y>73.093</Y>
    <Z>2005</Z>
  </point>
  <point index="1440">
    <X>63.452</X>
    <Y>34.743</Y>
    <Z>2287</Z>
  </point>
  <point index="1441">
    <X>62.508</X>
    <Y>16.719</Y>
    <Z>2259</Z>
  </point>
  <point index="1442">
    <X>13.980</X>
    <Y>15.851</Y>
    <Z>2006</Z>
  </point>
  <point index="1443">
    <X>102.590</X>
    <Y>72.427</Y>
    <Z>2261</Z>
  </point>
  <point index="1444">
    <X>88.695</X>
    <Y>69.848</Y>
    <Z>2121</Z>
  </point>
  <point index="1445">
    <X>7.200</X>
    <Y>26.694</Y>
    <Z>2018</Z>
  </point>
  <point index="1446">
    <X>106.177</X>
    <Y>17.072</Y>
    <Z>2233</Z>
  </point>
  <point index="1447">
    <X>53.490</X>
    <Y>29.330</Y>
    <Z>2033</Z>
  </point>
  <point index="1448">
    <X>68.300</X>
    <Y>48.405</Y>
    <Z>2170</Z>
  </point>
  <point index="1449">
    <X>92.830</X>
    <Y>52.815</Y>
    <Z>2113</Z>
  </point>
  <point index="1450">
    <X>20.241</X>
    <Y>39.044</Y>
    <Z>2192</Z>
  </point>
  <point index="1451">
    <X>76.464</X>
    <Y>54.398</Y>
    <Z>2293</Z>
  </point>
  <point index="1452">
    <X>73.789</X>
    <Y>36.428</Y>
    <Z>2007</Z>
  </point>
  <point index="1453">
    <X>108.166</X>
    <Y>24.565</Y>
    <Z>2174</Z>
  </point>
  <point index="1454">
    <X>25.722</X>
    <Y>33.327</Y>
    <Z>2246</Z>
  </point>
  <point index="1455">
    <X>91.941</X>
    <Y>12.703</Y>
    <Z>2220</Z>
  </point>
  <point index="1456">
    <X>10.195</X>
    <Y>28.898</Y>
    <Z>2225</Z>
  </point>
  <point index="1457">
    <X>90.811</X>
    <Y>22.928</Y>
    <Z>2268</Z>
  </point>
  <point index="1458">
    <X>51.328</X>
    <Y>35.801</Y>
    <Z>2294</Z>
  </point>
  <point index="1459">
    <X>66.821</X>
    <Y>11.810</Y>
    <Z>2214</Z>
  </point>
  <point index="1460">
    <X>104.612</X>
    <Y>24.791</Y>
    <Z>2279</Z>
  </point>
  <point index="1461">
    <X>19.181</X>
    <Y>65.391</Y>
    <Z>2160</Z>
  </point>
  <point index="1462">
    <X>27.701</X>
    <Y>24.794</Y>
    <Z>2188</Z>
  </point>
  <point index="1463">
    <X>105.573</X>
    <Y>11.317</Y>
    <Z>2250</Z>
  </point>
  <point index="1464">
    <X>20.093</X>
    <Y>24.879</Y>
    <Z>2187</Z>
  </point>
  <point index="1465">
    <X>24.312</X>
    <Y>66.829</Y>
    <Z>2288</Z>
  </point>
  <point index="1466">
    <X>109.485</X>
    <Y>26.837</Y>
    <Z>2135</Z>
  </point>
  <point index="1467">
    <X>109.647</X>
    <Y>58.475</Y>
    <Z>2130</Z>
  </point>
  <point index="1468">
    <X>120.645</X>
    <Y>65.834</Y>
    <Z>2015</Z>
  </point>
  <point index="1469">
    <X>73.095</X>
    <Y>73.024</Y>
    <Z>2028</Z>
  </point>
  <point index="1470">
    <X>29.354</X>
    <Y>24.151</Y>
    <Z>2139</Z>
  </point>
  <point index="1471">
    <X>49.689</X>
    <Y>16.907</Y>
    <Z>2190</Z>
  </point>
  <point index="1472">
    <X>11.899</X>
    <Y>14.881</Y>
    <Z>2225</Z>
  </point>
  <point index="1473">
    <X>96.983</X>
    <Y>56.216</Y>
    <Z>2095</Z>
  </point>
  <point index="1474">
    <X>102.570</X>
    <Y>52.442</Y>
    <Z>2261</Z>
  </point>
  <point index="1475">
    <X>31.913</X>
    <Y>55.037</Y>
    <Z>2063</Z>
  </point>
  <point index="1476">
    <X>63.016</X>
    <Y>51.397</Y>
    <Z>2274</Z>
  </point>
  <point index="1477">
    <X>55.870</X>
    <Y>72.634</Y>
    <Z>2062</Z>
  </point>
  <point index="1478">
    <X>71.596</X>
    <Y>36.330</Y>
    <Z>2072</Z>
  </point>
  <point index="1479">
    <X>102.218</X>
    <Y>10.683</Y>
    <Z>2250</Z>
  </point>
  <point index="1480">
    <X>75.805</X>
    <Y>34.302</Y>
    <Z>2214</Z>
  </point>
  <point index="1481">
    <X>75.497</X>
    <Y>34.099</Y>
    <Z>2176</Z>
  </point>
  <point index="1482">
    <X>91.623</X>
    <Y>29.492</Y>
    <Z>2258</Z>
  </point>
  <point index="1483">
    <X>17.982</X>
    <Y>69.150</Y>
    <Z>2125</Z>
  </point>
  <point index="1484">
    <X>10.624</X>
    <Y>58.328</Y>
    <Z>2255</Z>
  </point>
  <point index="1485">
    <X>25.421</X>
    <Y>69.008</Y>
    <Z>2255</Z>
  </point>
  <point index="1486">
    <X>32.736</X>
    <Y>13.041</Y>
    <Z>2038</Z>
  </point>
  <point index="1487">
    <X>73.718</X>
    <Y>26.310</Y>
    <Z>2009</Z>
  </point>
  <point index="1488">
    <X>72.570</X>
    <Y>50.414</Y>
    <Z>2043</Z>
  </point>
  <point index="1489">
    <X>68.833</X>
    <Y>54.879</Y>
    <Z>2154</Z>
  </point>
  <point index="1490">
    <X>109.679</X>
    <Y>60.753</Y>
    <Z>2129</Z>
  </point>
  <point index="1491">
    <X>65.136</X>
    <Y>28.676</Y>
    <Z>2263</Z>
  </point>
  <point index="1492">
    <X>108.457</X>
    <Y>62.989</Y>
    <Z>2165</Z>
  </point>
  <point index="1493">
    <X>71.368</X>
    <Y>73.826</Y>
    <Z>2079</Z>
  </point>
  <point index="1494">
    <X>15.834</X>
    <Y>16.347</Y>
    <Z>2061</Z>
  </point>
  <point index="1495">
    <X>67.783</X>
    <Y>9.538</Y>
    <Z>2185</Z>
  </point>
  <point index="1496">
    <X>14.094</X>
    <Y>75.195</Y>
    <Z>2010</Z>
  </point>
  <point index="1497">
    <X>27.589</X>
    <Y>21.219</Y>
    <Z>2191</Z>
  </point>
  <point index="1498">
    <X>110.787</X>
    <Y>34.293</Y>
    <Z>2096</Z>
  </point>
  <point index="1499">
    <X>116.062</X>
    <Y>17.295</Y>
    <Z>2244</Z>
  </point>
  <point index="1500">
    <X>47.559</X>
    <Y>67.861</Y>
    <Z>2043</Z>
  </point>
  <point index="1501">
    <X>116.900</X>
    <Y>56.652</Y>
    <Z>2274</Z>
  </point>
  <point index="1502">
    <X>101.867</X>
    <Y>37.441</Y>
    <Z>2240</Z>
  </point>
  <point index="1503">
    <X>71.281</X>
    <Y>67.016</Y>
    <Z>2082</Z>
  </point>
  <point index="1504">
    <X>93.772</X>
    <Y>75.758</Y>
    <Z>2000</Z>
  </point>
  <point index="1505">
    <X>49.400</X>
    <Y>65.101</Y>
    <Z>2170</Z>
  </point>
  <point index="1506">
    <X>70.788</X>
    <Y>73.345</Y>
    <Z>2096</Z>
  </point>
  <point index="1507">
    <X>68.851</X>
    <Y>31.736</Y>
    <Z>2153</Z>
  </point>
  <point index="1508">
    <X>27.077</X>
    <Y>67.683</Y>
    <Z>2206</Z>
  </point>
  <point index="1509">
    <X>67.766</X>
    <Y>76.299</Y>
    <Z>2186</Z>
  </point>
  <point index="1510">
    <X>55.612</X>
    <Y>58.301</Y>
    <Z>2055</Z>
  </point>
  <point index="1511">
    <X>18.432</X>
    <Y>74.370</Y>
    <Z>2138</Z>
  </point>
  <point index="1512">
    <X>105.063</X>
    <Y>58.803</Y>
    <Z>2266</Z>
  </point>
  <point index="1513">
    <X>93.278</X>
    <Y>58.502</Y>
    <Z>2059</Z>
  </point>
  <point index="1514">
    <X>55.027</X>
    <Y>12.867</Y>
    <Z>2037</Z>
  </point>
  <point index="1515">
    <X>92.614</X>
    <Y>62.480</Y>
    <Z>2139</Z>
  </point>
  <point index="1516">
    <X>11.606</X>
    <Y>69.594</Y>
    <Z>2260</Z>
  </point>
  <point index="1517">
    <X>107.880</X>
    <Y>57.707</Y>
    <Z>2182</Z>
  </point>
  <point index="1518">
    <X>92.053</X>
    <Y>25.442</Y>
    <Z>2206</Z>
  </point>
  <point index="1519">
    <X>53.967</X>
    <Y>61.116</Y>
    <Z>2006</Z>
  </point>
  <point index="1520">
    <X>36.977</X>
    <Y>66.243</Y>
    <Z>2269</Z>
  </point>
  <point index="1521">
    <X>56.452</X>
    <Y>12.933</Y>
    <Z>2080</Z>
  </point>
  <point index="1522">
    <X>11.755</X>
    <Y>14.957</Y>
    <Z>2242</Z>
  </point>
  <point index="1523">
    <X>73.905</X>
    <Y>15.480</Y>
    <Z>2004</Z>
  </point>
  <point index="1524">
    <X>70.281</X>
    <Y>63.265</Y>
    <Z>2111</Z>
  </point>
  <point index="1525">
    <X>58.915</X>
    <Y>57.834</Y>
    <Z>2152</Z>
  </point>
  <point index="1526">
    <X>100.015</X>
    <Y>15.542</Y>
    <Z>2185</Z>
  </point>
  <point index="1527">
    <X>59.848</X>
    <Y>71.090</Y>
    <Z>2180</Z>
  </point>
  <point index="1528">
    <X>101.877</X>
    <Y>8.709</Y>
    <Z>2240</Z>
  </point>
  <point index="1529">
    <X>17.134</X>
    <Y>48.675</Y>
    <Z>2100</Z>
  </point>
  <point index="1530">
    <X>65.478</X>
    <Y>71.616</Y>
    <Z>2253</Z>
  </point>
  <point index="1531">
    <X>100.219</X>
    <Y>76.996</Y>
    <Z>2191</Z>
  </point>
  <point index="1532">
    <X>100.000</X>
    <Y>30.973</Y>
    <Z>2185</Z>
  </point>
  <point index="1533">
    <X>118.216</X>
    <Y>31.440</Y>
    <Z>2183</Z>
  </point>
  <point index="1534">
    <X>18.145</X>
    <Y>57.226</Y>
    <Z>2130</Z>
  </point>
  <point index="1535">
    <X>104.914</X>
    <Y>28.465</Y>
    <Z>2270</Z>
  </point>
  <point index="1536">
    <X>116.718</X>
    <Y>61.562</Y>
    <Z>2286</Z>
  </point>
  <point index="1537">
    <X>25.527</X>
    <Y>18.970</Y>
    <Z>2252</Z>
  </point>
  <point index="1538">
    <X>111.956</X>
    <Y>30.651</Y>
    <Z>2062</Z>
  </point>
  <point index="1539">
    <X>64.040</X>
    <Y>77.202</Y>
    <Z>2296</Z>
  </point>
  <point index="1540">
    <X>117.285</X>
    <Y>32.685</Y>
    <Z>2247</Z>
  </point>
  <point index="1541">
    <X>109.660</X>
    <Y>58.086</Y>
    <Z>2130</Z>
  </point>
  <point index="1542">
    <X>78.216</X>
    <Y>63.971</Y>
    <Z>2183</Z>
  </point>
  <point index="1543">
    <X>35.689</X>
    <Y>18.019</Y>
    <Z>2200</Z>
  </point>
  <point index="1544">
    <X>62.254</X>
    <Y>64.169</Y>
    <Z>2251</Z>
  </point>
  <point index="1545">
    <X>67.325</X>
    <Y>8.669</Y>
    <Z>2199</Z>
  </point>
  <point index="1546">
    <X>28.721</X>
    <Y>49.440</Y>
    <Z>2157</Z>
  </point>
  <point index="1547">
    <X>26.501</X>
    <Y>60.484</Y>
    <Z>2223</Z>
  </point>
  <point index="1548">
    <X>26.596</X>
    <Y>32.710</Y>
    <Z>2220</Z>
  </point>
  <point index="1549">
    <X>70.803</X>
    <Y>17.235</Y>
    <Z>2096</Z>
  </point>
  <point index="1550">
    <X>60.906</X>
    <Y>45.405</Y>
    <Z>2211</Z>
  </point>
  <point index="1551">
    <X>109.501</X>
    <Y>64.463</Y>
    <Z>2134</Z>
  </point>
  <point index="1552">
    <X>58.187</X>
    <Y>51.325</Y>
    <Z>2131</Z>
  </point>
  <point index="1553">
    <X>38.840</X>
    <Y>55.200</Y>
    <Z>2140</Z>
  </point>
  <point index="1554">
    <X>109.736</X>
    <Y>47.285</Y>
    <Z>2127</Z>
  </point>
  <point index="1555">
    <X>38.270</X>
    <Y>59.164</Y>
    <Z>2179</Z>
  </point>
  <point index="1556">
    <X>90.238</X>
    <Y>64.039</Y>
    <Z>2228</Z>
  </point>
  <point index="1557">
    <X>116.649</X>
    <Y>12.872</Y>
    <Z>2291</Z>
  </point>
  <point index="1558">
    <X>17.502</X>
    <Y>72.025</Y>
    <Z>2111</Z>
  </point>
  <point index="1559">
    <X>105.604</X>
    <Y>54.105</Y>
    <Z>2250</Z>
  </point>
  <point index="1560">
    <X>108.262</X>
    <Y>28.340</Y>
    <Z>2171</Z>
  </point>
  <point index="1561">
    <X>90.391</X>
    <Y>26.891</Y>
    <Z>2239</Z>
  </point>
  <point index="1562">
    <X>91.659</X>
    <Y>72.960</Y>
    <Z>2254</Z>
  </point>
  <point index="1563">
    <X>72.294</X>
    <Y>68.344</Y>
    <Z>2052</Z>
  </point>
  <point index="1564">
    <X>88.700</X>
    <Y>63.989</Y>
    <Z>2122</Z>
  </point>
  <point index="1565">
    <X>38.421</X>
    <Y>31.891</Y>
    <Z>2169</Z>
  </point>
  <point index="1566">
    <X>104.458</X>
    <Y>69.540</Y>
    <Z>2283</Z>
  </point>
  <point index="1567">
    <X>104.571</X>
    <Y>64.102</Y>
    <Z>2280</Z>
  </point>
  <point index="1568">
    <X>24.237</X>
    <Y>53.355</Y>
    <Z>2290</Z>
  </point>
  <point index="1569">
    <X>89.760</X>
    <Y>31.715</Y>
    <Z>2195</Z>
  </point>
  <point index="1570">
    <X>60.271</X>
    <Y>14.645</Y>
    <Z>2193</Z>
  </point>
  <point index="1571">
    <X>103.281</X>
    <Y>30.456</Y>
    <Z>2282</Z>
  </point>
  <point index="1572">
    <X>63.144</X>
    <Y>33.785</Y>
    <Z>2278</Z>
  </point>
  <point index="1573">
    <X>70.687</X>
    <Y>36.193</Y>
    <Z>2099</Z>
  </point>
  <point index="1574">
    <X>92.049</X>
    <Y>28.003</Y>
    <Z>2207</Z>
  </point>
  <point index="1575">
    <X>66.050</X>
    <Y>29.234</Y>
    <Z>2236</Z>
  </point>
  <point index="1576">
    <X>111.027</X>
    <Y>48.689</Y>
    <Z>2089</Z>
  </point>
  <point index="1577">
    <X>58.748</X>
    <Y>20.715</Y>
    <Z>2148</Z>
  </point>
  <point index="1578">
    <X>56.165</X>
    <Y>74.410</Y>
    <Z>2071</Z>
  </point>
  <point index="1579">
    <X>78.165</X>
    <Y>23.613</Y>
    <Z>2186</Z>
  </point>
  <point index="1580">
    <X>11.029</X>
    <Y>29.956</Y>
    <Z>2283</Z>
  </point>
  <point index="1581">
    <X>117.017</X>
    <Y>58.445</Y>
    <Z>2266</Z>
  </point>
  <point index="1582">
    <X>49.197</X>
    <Y>53.637</Y>
    <Z>2156</Z>
  </point>
  <point index="1583">
    <X>21.247</X>
    <Y>51.874</Y>
    <Z>2221</Z>
  </point>
  <point index="1584">
    <X>16.320</X>
    <Y>11.739</Y>
    <Z>2076</Z>
  </point>
  <point index="1585">
    <X>55.264</X>
    <Y>32.332</Y>
    <Z>2044</Z>
  </point>
  <point index="1586">
    <X>91.704</X>
    <Y>62.728</Y>
    <Z>2249</Z>
  </point>
  <point index="1587">
    <X>58.822</X>
    <Y>6.986</Y>
    <Z>2150</Z>
  </point>
  <point index="1588">
    <X>106.826</X>
    <Y>32.228</Y>
    <Z>2213</Z>
  </point>
  <point index="1589">
    <X>97.266</X>
    <Y>45.592</Y>
    <Z>2104</Z>
  </point>
  <point index="1590">
    <X>98.714</X>
    <Y>48.615</Y>
    <Z>2147</Z>
  </point>
  <point index="1591">
    <X>27.527</X>
    <Y>33.313</Y>
    <Z>2193</Z>
  </point>
  <point index="1592">
    <X>101.506</X>
    <Y>52.254</Y>
    <Z>2229</Z>
  </point>
  <point index="1593">
    <X>98.725</X>
    <Y>25.023</Y>
    <Z>2147</Z>
  </point>
  <point index="1594">
    <X>72.606</X>
    <Y>21.649</Y>
    <Z>2042</Z>
  </point>
  <point index="1595">
    <X>101.144</X>
    <Y>76.746</Y>
    <Z>2218</Z>
  </point>
  <point index="1596">
    <X>26.185</X>
    <Y>64.168</Y>
    <Z>2232</Z>
  </point>
  <point index="1597">
    <X>16.162</X>
    <Y>30.079</Y>
    <Z>2071</Z>
  </point>
  <point index="1598">
    <X>60.723</X>
    <Y>60.463</Y>
    <Z>2206</Z>
  </point>
  <point index="1599">
    <X>112.852</X>
    <Y>13.044</Y>
    <Z>2035</Z>
  </point>
  <point index="1600">
    <X>20.645</X>
    <Y>69.875</Y>
    <Z>2204</Z>
  </point>
  <point index="1601">
    <X>96.371</X>
    <Y>55.187</Y>
    <Z>2077</Z>
  </point>
  <point index="1602">
    <X>103.345</X>
    <Y>68.097</Y>
    <Z>2284</Z>
  </point>
  <point index="1603">
    <X>31.611</X>
    <Y>32.863</Y>
    <Z>2072</Z>
  </point>
  <point index="1604">
    <X>34.675</X>
    <Y>62.286</Y>
    <Z>2077</Z>
  </point>
  <point index="1605">
    <X>111.462</X>
    <Y>60.155</Y>
    <Z>2076</Z>
  </point>
  <point index="1606">
    <X>29.966</X>
    <Y>68.882</Y>
    <Z>2120</Z>
  </point>
  <point index="1607">
    <X>117.173</X>
    <Y>22.045</Y>
    <Z>2255</Z>
  </point>
  <point index="1608">
    <X>73.645</X>
    <Y>16.685</Y>
    <Z>2012</Z>
  </point>
  <point index="1609">
    <X>108.830</X>
    <Y>69.173</Y>
    <Z>2154</Z>
  </point>
  <point index="1610">
    <X>21.040</X>
    <Y>28.595</Y>
    <Z>2215</Z>
  </point>
  <point index="1611">
    <X>99.673</X>
    <Y>65.300</Y>
    <Z>2175</Z>
  </point>
  <point index="1612">
    <X>116.197</X>
    <Y>18.689</Y>
    <Z>2261</Z>
  </point>
  <point index="1613">
    <X>11.954</X>
    <Y>15.570</Y>
    <Z>2218</Z>
  </point>
  <point index="1614">
    <X>17.763</X>
    <Y>57.664</Y>
    <Z>2118</Z>
  </point>
  <point index="1615">
    <X>60.487</X>
    <Y>36.717</Y>
    <Z>2199</Z>
  </point>
  <point index="1616">
    <X>102.391</X>
    <Y>37.801</Y>
    <Z>2255</Z>
  </point>
  <point index="1617">
    <X>34.203</X>
    <Y>67.928</Y>
    <Z>2020</Z>
  </point>
  <point index="1618">
    <X>29.201</X>
    <Y>18.485</Y>
    <Z>2143</Z>
  </point>
  <point index="1619">
    <X>105.823</X>
    <Y>11.619</Y>
    <Z>2243</Z>
  </point>
  <point index="1620">
    <X>114.849</X>
    <Y>68.139</Y>
    <Z>2098</Z>
  </point>
  <point index="1621">
    <X>38.033</X>
    <Y>22.927</Y>
    <Z>2196</Z>
  </point>
  <point index="1622">
    <X>97.815</X>
    <Y>71.793</Y>
    <Z>2120</Z>
  </point>
  <point index="1623">
    <X>26.632</X>
    <Y>37.241</Y>
    <Z>2219</Z>
  </point>
  <point index="1624">
    <X>19.777</X>
    <Y>75.008</Y>
    <Z>2178</Z>
  </point>
  <point index="1625">
    <X>109.720</X>
    <Y>64.321</Y>
    <Z>2128</Z>
  </point>
  <point index="1626">
    <X>116.215</X>
    <Y>35.420</Y>
    <Z>2263</Z>
  </point>
  <point index="1627">
    <X>70.090</X>
    <Y>76.374</Y>
    <Z>2117</Z>
  </point>
  <point index="1628">
    <X>97.513</X>
    <Y>61.091</Y>
    <Z>2111</Z>
  </point>
  <point index="1629">
    <X>119.382</X>
    <Y>31.500</Y>
    <Z>2102</Z>
  </point>
  <point index="1630">
    <X>11.692</X>
    <Y>20.455</Y>
    <Z>2250</Z>
  </point>
  <point index="1631">
    <X>107.969</X>
    <Y>46.505</Y>
    <Z>2180</Z>
  </point>
  <point index="1632">
    <X>114.736</X>
    <Y>51.968</Y>
    <Z>2084</Z>
  </point>
  <point index="1633">
    <X>92.257</X>
    <Y>23.683</Y>
    <Z>2182</Z>
  </point>
  <point index="1634">
    <X>30.069</X>
    <Y>49.931</Y>
    <Z>2117</Z>
  </point>
  <point index="1635">
    <X>77.541</X>
    <Y>51.530</Y>
    <Z>2230</Z>
  </point>
  <point index="1636">
    <X>57.754</X>
    <Y>66.298</Y>
    <Z>2118</Z>
  </point>
  <point index="1637">
    <X>60.226</X>
    <Y>75.852</Y>
    <Z>2191</Z>
  </point>
  <point index="1638">
    <X>75.479</X>
    <Y>23.986</Y>
    <Z>2174</Z>
  </point>
  <point index="1639">
    <X>90.417</X>
    <Y>53.893</Y>
    <Z>2240</Z>
  </point>
  <point index="1640">
    <X>103.016</X>
    <Y>22.750</Y>
    <Z>2274</Z>
  </point>
  <point index="1641">
    <X>87.170</X>
    <Y>63.158</Y>
    <Z>2016</Z>
  </point>
  <point index="1642">
    <X>51.327</X>
    <Y>72.815</Y>
    <Z>2294</Z>
  </point>
  <point index="1643">
    <X>108.584</X>
    <Y>66.014</Y>
    <Z>2161</Z>
  </point>
  <point index="1644">
    <X>48.736</X>
    <Y>31.282</Y>
    <Z>2124</Z>
  </point>
  <point index="1645">
    <X>70.480</X>
    <Y>13.488</Y>
    <Z>2105</Z>
  </point>
  <point index="1646">
    <X>91.853</X>
    <Y>55.859</Y>
    <Z>2231</Z>
  </point>
  <point index="1647">
    <X>20.508</X>
    <Y>22.794</Y>
    <Z>2200</Z>
  </point>
  <point index="1648">
    <X>22.807</X>
    <Y>13.951</Y>
    <Z>2268</Z>
  </point>
  <point index="1649">
    <X>99.112</X>
    <Y>12.201</Y>
    <Z>2158</Z>
  </point>
  <point index="1650">
    <X>26.153</X>
    <Y>68.781</Y>
    <Z>2233</Z>
  </point>
  <point index="1651">
    <X>100.284</X>
    <Y>75.043</Y>
    <Z>2193</Z>
  </point>
  <point index="1652">
    <X>31.349</X>
    <Y>14.305</Y>
    <Z>2080</Z>
  </point>
  <point index="1653">
    <X>63.578</X>
    <Y>65.557</Y>
    <Z>2290</Z>
  </point>
  <point index="1654">
    <X>75.900</X>
    <Y>71.887</Y>
    <Z>2225</Z>
  </point>
  <point index="1655">
    <X>79.688</X>
    <Y>18.208</Y>
    <Z>2081</Z>
  </point>
  <point index="1656">
    <X>57.638</X>
    <Y>77.420</Y>
    <Z>2115</Z>
  </point>
  <point index="1657">
    <X>105.966</X>
    <Y>27.566</Y>
    <Z>2239</Z>
  </point>
  <point index="1658">
    <X>97.760</X>
    <Y>66.753</Y>
    <Z>2118</Z>
  </point>
  <point index="1659">
    <X>96.164</X>
    <Y>49.906</Y>
    <Z>2071</Z>
  </point>
  <point index="1660">
    <X>30.072</X>
    <Y>25.781</Y>
    <Z>2117</Z>
  </point>
  <point index="1661">
    <X>26.340</X>
    <Y>34.213</Y>
    <Z>2228</Z>
  </point>
  <point index="1662">
    <X>26.896</X>
    <Y>47.458</Y>
    <Z>2211</Z>
  </point>
  <point index="1663">
    <X>65.030</X>
    <Y>26.286</Y>
    <Z>2267</Z>
  </point>
  <point index="1664">
    <X>15.556</X>
    <Y>73.959</Y>
    <Z>2053</Z>
  </point>
  <point index="1665">
    <X>62.991</X>
    <Y>70.533</Y>
    <Z>2273</Z>
  </point>
  <point index="1666">
    <X>92.980</X>
    <Y>24.223</Y>
    <Z>2095</Z>
  </point>
  <point index="1667">
    <X>21.942</X>
    <Y>11.019</Y>
    <Z>2242</Z>
  </point>
  <point index="1668">
    <X>99.127</X>
    <Y>78.063</Y>
    <Z>2159</Z>
  </point>
  <point index="1669">
    <X>97.182</X>
    <Y>51.261</Y>
    <Z>2101</Z>
  </point>
  <point index="1670">
    <X>23.924</X>
    <Y>73.605</Y>
    <Z>2299</Z>
  </point>
  <point index="1671">
    <X>103.002</X>
    <Y>71.202</Y>
    <Z>2273</Z>
  </point>
  <point index="1672">
    <X>54.566</X>
    <Y>14.757</Y>
    <Z>2024</Z>
  </point>
  <point index="1673">
    <X>48.027</X>
    <Y>17.285</Y>
    <Z>2075</Z>
  </point>
  <point index="1674">
    <X>49.810</X>
    <Y>14.054</Y>
    <Z>2199</Z>
  </point>
  <point index="1675">
    <X>114.818</X>
    <Y>48.964</Y>
    <Z>2094</Z>
  </point>
  <point index="1676">
    <X>38.146</X>
    <Y>17.312</Y>
    <Z>2188</Z>
  </point>
  <point index="1677">
    <X>90.309</X>
    <Y>20.490</Y>
    <Z>2233</Z>
  </point>
  <point index="1678">
    <X>78.165</X>
    <Y>70.373</Y>
    <Z>2186</Z>
  </point>
  <point index="1679">
    <X>109.323</X>
    <Y>32.140</Y>
    <Z>2139</Z>
  </point>
  <point index="1680">
    <X>58.723</X>
    <Y>11.794</Y>
    <Z>2147</Z>
  </point>
  <point index="1681">
    <X>22.470</X>
    <Y>12.820</Y>
    <Z>2258</Z>
  </point>
  <point index="1682">
    <X>56.454</X>
    <Y>17.698</Y>
    <Z>2080</Z>
  </point>
  <point index="1683">
    <X>38.272</X>
    <Y>24.838</Y>
    <Z>2179</Z>
  </point>
  <point index="1684">
    <X>57.996</X>
    <Y>15.690</Y>
    <Z>2125</Z>
  </point>
  <point index="1685">
    <X>121.132</X>
    <Y>60.891</Y>
    <Z>2151</Z>
  </point>
  <point index="1686">
    <X>106.596</X>
    <Y>68.857</Y>
    <Z>2220</Z>
  </point>
  <point index="1687">
    <X>57.464</X>
    <Y>52.285</Y>
    <Z>2110</Z>
  </point>
  <point index="1688">
    <X>112.921</X>
    <Y>61.593</Y>
    <Z>2033</Z>
  </point>
  <point index="1689">
    <X>75.849</X>
    <Y>26.090</Y>
    <Z>2219</Z>
  </point>
  <point index="1690">
    <X>60.043</X>
    <Y>17.120</Y>
    <Z>2186</Z>
  </point>
  <point index="1691">
    <X>51.250</X>
    <Y>14.919</Y>
    <Z>2298</Z>
  </point>
  <point index="1692">
    <X>59.514</X>
    <Y>21.516</Y>
    <Z>2170</Z>
  </point>
  <point index="1693">
    <X>64.871</X>
    <Y>13.601</Y>
    <Z>2271</Z>
  </point>
  <point index="1694">
    <X>34.118</X>
    <Y>36.004</Y>
    <Z>2010</Z>
  </point>
  <point index="1695">
    <X>98.772</X>
    <Y>24.359</Y>
    <Z>2148</Z>
  </point>
  <point index="1696">
    <X>102.333</X>
    <Y>24.438</Y>
    <Z>2254</Z>
  </point>
  <point index="1697">
    <X>97.628</X>
    <Y>59.723</Y>
    <Z>2114</Z>
  </point>
  <point index="1698">
    <X>55.031</X>
    <Y>17.798</Y>
    <Z>2037</Z>
  </point>
  <point index="1699">
    <X>58.410</X>
    <Y>20.859</Y>
    <Z>2138</Z>
  </point>
  <point index="1700">
    <X>63.705</X>
    <Y>78.012</Y>
    <Z>2294</Z>
  </point>
  <point index="1701">
    <X>95.583</X>
    <Y>37.613</Y>
    <Z>2054</Z>
  </point>
  <point index="1702">
    <X>103.489</X>
    <Y>26.258</Y>
    <Z>2288</Z>
  </point>
  <point index="1703">
    <X>37.817</X>
    <Y>60.241</Y>
    <Z>2210</Z>
  </point>
  <point index="1704">
    <X>114.999</X>
    <Y>51.329</Y>
    <Z>2116</Z>
  </point>
  <point index="1705">
    <X>76.091</X>
    <Y>70.718</Y>
    <Z>2248</Z>
  </point>
  <point index="1706">
    <X>21.552</X>
    <Y>53.347</Y>
    <Z>2231</Z>
  </point>
  <point index="1707">
    <X>100.188</X>
    <Y>48.538</Y>
    <Z>2190</Z>
  </point>
  <point index="1708">
    <X>113.484</X>
    <Y>52.796</Y>
    <Z>2016</Z>
  </point>
  <point index="1709">
    <X>115.928</X>
    <Y>19.855</Y>
    <Z>2228</Z>
  </point>
  <point index="1710">
    <X>65.988</X>
    <Y>16.245</Y>
    <Z>2238</Z>
  </point>
  <point index="1711">
    <X>100.504</X>
    <Y>38.143</Y>
    <Z>2199</Z>
  </point>
  <point index="1712">
    <X>114.091</X>
    <Y>54.504</Y>
    <Z>2007</Z>
  </point>
  <point index="1713">
    <X>54.693</X>
    <Y>29.127</Y>
    <Z>2028</Z>
  </point>
  <point index="1714">
    <X>10.079</X>
    <Y>16.512</Y>
    <Z>2217</Z>
  </point>
  <point index="1715">
    <X>65.495</X>
    <Y>18.976</Y>
    <Z>2253</Z>
  </point>
  <point index="1716">
    <X>97.756</X>
    <Y>50.222</Y>
    <Z>2118</Z>
  </point>
  <point index="1717">
    <X>52.832</X>
    <Y>35.035</Y>
    <Z>2112</Z>
  </point>
  <point index="1718">
    <X>94.591</X>
    <Y>10.724</Y>
    <Z>2024</Z>
  </point>
  <point index="1719">
    <X>55.640</X>
    <Y>72.355</Y>
    <Z>2056</Z>
  </point>
  <point index="1720">
    <X>37.417</X>
    <Y>31.917</Y>
    <Z>2238</Z>
  </point>
  <point index="1721">
    <X>31.494</X>
    <Y>55.424</Y>
    <Z>2075</Z>
  </point>
  <point index="1722">
    <X>58.411</X>
    <Y>45.202</Y>
    <Z>2138</Z>
  </point>
  <point index="1723">
    <X>108.304</X>
    <Y>64.816</Y>
    <Z>2170</Z>
  </point>
  <point index="1724">
    <X>21.895</X>
    <Y>60.601</Y>
    <Z>2241</Z>
  </point>
  <point index="1725">
    <X>33.636</X>
    <Y>34.637</Y>
    <Z>2012</Z>
  </point>
  <point index="1726">
    <X>9.981</X>
    <Y>14.121</Y>
    <Z>2210</Z>
  </point>
  <point index="1727">
    <X>117.791</X>
    <Y>16.875</Y>
    <Z>2212</Z>
  </point>
  <point index="1728">
    <X>112.187</X>
    <Y>50.474</Y>
    <Z>2055</Z>
  </point>
  <point index="1729">
    <X>96.786</X>
    <Y>60.253</Y>
    <Z>2089</Z>
  </point>
  <point index="1730">
    <X>27.082</X>
    <Y>13.174</Y>
    <Z>2206</Z>
  </point>
  <point index="1731">
    <X>109.163</X>
    <Y>27.339</Y>
    <Z>2144</Z>
  </point>
  <point index="1732">
    <X>71.247</X>
    <Y>19.575</Y>
    <Z>2083</Z>
  </point>
  <point index="1733">
    <X>99.815</X>
    <Y>36.434</Y>
    <Z>2179</Z>
  </point>
  <point index="1734">
    <X>93.655</X>
    <Y>13.638</Y>
    <Z>2013</Z>
  </point>
  <point index="1735">
    <X>35.366</X>
    <Y>35.712</Y>
    <Z>2160</Z>
  </point>
  <point index="1736">
    <X>117.560</X>
    <Y>25.157</Y>
    <Z>2228</Z>
  </point>
  <point index="1737">
    <X>29.693</X>
    <Y>22.269</Y>
    <Z>2129</Z>
  </point>
  <point index="1738">
    <X>102.697</X>
    <Y>16.270</Y>
    <Z>2264</Z>
  </point>
  <point index="1739">
    <X>25.661</X>
    <Y>54.502</Y>
    <Z>2248</Z>
  </point>
  <point index="1740">
    <X>100.569</X>
    <Y>47.520</Y>
    <Z>2201</Z>
  </point>
  <point index="1741">
    <X>31.342</X>
    <Y>62.987</Y>
    <Z>2080</Z>
  </point>
  <point index="1742">
    <X>100.554</X>
    <Y>46.492</Y>
    <Z>2201</Z>
  </point>
  <point index="1743">
    <X>69.286</X>
    <Y>21.732</Y>
    <Z>2141</Z>
  </point>
  <point index="1744">
    <X>32.390</X>
    <Y>21.887</Y>
    <Z>2049</Z>
  </point>
  <point index="1745">
    <X>111.665</X>
    <Y>32.346</Y>
    <Z>2070</Z>
  </point>
  <point index="1746">
    <X>70.869</X>
    <Y>38.415</Y>
    <Z>2094</Z>
  </point>
  <point index="1747">
    <X>53.695</X>
    <Y>33.924</Y>
    <Z>2008</Z>
  </point>
  <point index="1748">
    <X>10.875</X>
    <Y>27.589</Y>
    <Z>2272</Z>
  </point>
  <point index="1749">
    <X>30.780</X>
    <Y>50.862</Y>
    <Z>2096</Z>
  </point>
  <point index="1750">
    <X>57.844</X>
    <Y>18.746</Y>
    <Z>2121</Z>
  </point>
  <point index="1751">
    <X>7.331</X>
    <Y>27.756</Y>
    <Z>2027</Z>
  </point>
  <point index="1752">
    <X>23.586</X>
    <Y>47.210</Y>
    <Z>2291</Z>
  </point>
  <point index="1753">
    <X>12.110</X>
    <Y>29.586</Y>
    <Z>2200</Z>
  </point>
  <point index="1754">
    <X>33.019</X>
    <Y>22.414</Y>
    <Z>2030</Z>
  </point>
  <point index="1755">
    <X>115.229</X>
    <Y>19.789</Y>
    <Z>2144</Z>
  </point>
  <point index="1756">
    <X>20.594</X>
    <Y>25.189</Y>
    <Z>2202</Z>
  </point>
  <point index="1757">
    <X>40.342</X>
    <Y>58.562</Y>
    <Z>2036</Z>
  </point>
  <point index="1758">
    <X>25.147</X>
    <Y>10.245</Y>
    <Z>2263</Z>
  </point>
  <point index="1759">
    <X>56.113</X>
    <Y>12.614</Y>
    <Z>2070</Z>
  </point>
  <point index="1760">
    <X>92.939</X>
    <Y>50.919</Y>
    <Z>2100</Z>
  </point>
  <point index="1761">
    <X>92.914</X>
    <Y>19.731</Y>
    <Z>2103</Z>
  </point>
  <point index="1762">
    <X>94.901</X>
    <Y>76.415</Y>
    <Z>2034</Z>
  </point>
  <point index="1763">
    <X>69.650</X>
    <Y>62.773</Y>
    <Z>2130</Z>
  </point>
  <point index="1764">
    <X>33.162</X>
    <Y>47.525</Y>
    <Z>2026</Z>
  </point>
  <point index="1765">
    <X>59.498</X>
    <Y>45.070</Y>
    <Z>2170</Z>
  </point>
  <point index="1766">
    <X>88.932</X>
    <Y>55.463</Y>
    <Z>2138</Z>
  </point>
  <point index="1767">
    <X>120.733</X>
    <Y>20.274</Y>
    <Z>2009</Z>
  </point>
  <point index="1768">
    <X>110.491</X>
    <Y>49.278</Y>
    <Z>2105</Z>
  </point>
  <point index="1769">
    <X>24.666</X>
    <Y>59.170</Y>
    <Z>2277</Z>
  </point>
  <point index="1770">
    <X>33.532</X>
    <Y>56.755</Y>
    <Z>2015</Z>
  </point>
  <point index="1771">
    <X>59.919</X>
    <Y>59.946</Y>
    <Z>2182</Z>
  </point>
  <point index="1772">
    <X>102.046</X>
    <Y>19.395</Y>
    <Z>2245</Z>
  </point>
  <point index="1773">
    <X>78.528</X>
    <Y>28.409</Y>
    <Z>2161</Z>
  </point>
  <point index="1774">
    <X>111.749</X>
    <Y>75.580</Y>
    <Z>2068</Z>
  </point>
  <point index="1775">
    <X>97.072</X>
    <Y>72.365</Y>
    <Z>2098</Z>
  </point>
  <point index="1776">
    <X>76.137</X>
    <Y>33.905</Y>
    <Z>2253</Z>
  </point>
  <point index="1777">
    <X>96.664</X>
    <Y>64.588</Y>
    <Z>2086</Z>
  </point>
  <point index="1778">
    <X>26.645</X>
    <Y>70.942</Y>
    <Z>2219</Z>
  </point>
  <point index="1779">
    <X>94.011</X>
    <Y>66.128</Y>
    <Z>2007</Z>
  </point>
  <point index="1780">
    <X>69.129</X>
    <Y>25.315</Y>
    <Z>2145</Z>
  </point>
  <point index="1781">
    <X>27.064</X>
    <Y>34.351</Y>
    <Z>2206</Z>
  </point>
  <point index="1782">
    <X>70.614</X>
    <Y>70.669</Y>
    <Z>2101</Z>
  </point>
  <point index="1783">
    <X>60.487</X>
    <Y>57.568</Y>
    <Z>2199</Z>
  </point>
  <point index="1784">
    <X>110.661</X>
    <Y>35.552</Y>
    <Z>2100</Z>
  </point>
  <point index="1785">
    <X>109.817</X>
    <Y>52.702</Y>
    <Z>2125</Z>
  </point>
  <point index="1786">
    <X>109.751</X>
    <Y>30.993</Y>
    <Z>2127</Z>
  </point>
  <point index="1787">
    <X>110.793</X>
    <Y>33.851</Y>
    <Z>2096</Z>
  </point>
  <point index="1788">
    <X>109.606</X>
    <Y>18.041</Y>
    <Z>2131</Z>
  </point>
  <point index="1789">
    <X>15.739</X>
    <Y>64.146</Y>
    <Z>2058</Z>
  </point>
  <point index="1790">
    <X>103.414</X>
    <Y>57.493</Y>
    <Z>2286</Z>
  </point>
  <point index="1791">
    <X>121.224</X>
    <Y>62.312</Y>
    <Z>2202</Z>
  </point>
  <point index="1792">
    <X>112.311</X>
    <Y>36.837</Y>
    <Z>2051</Z>
  </point>
  <point index="1793">
    <X>63.075</X>
    <Y>74.755</Y>
    <Z>2276</Z>
  </point>
  <point index="1794">
    <X>108.123</X>
    <Y>49.130</Y>
    <Z>2175</Z>
  </point>
  <point index="1795">
    <X>111.609</X>
    <Y>33.603</Y>
    <Z>2072</Z>
  </point>
  <point index="1796">
    <X>89.738</X>
    <Y>68.887</Y>
    <Z>2194</Z>
  </point>
  <point index="1797">
    <X>75.105</X>
    <Y>53.803</Y>
    <Z>2129</Z>
  </point>
  <point index="1798">
    <X>54.633</X>
    <Y>76.488</Y>
    <Z>2026</Z>
  </point>
  <point index="1799">
    <X>95.916</X>
    <Y>20.429</Y>
    <Z>2064</Z>
  </point>
  <point index="1800">
    <X>40.207</X>
    <Y>60.126</Y>
    <Z>2045</Z>
  </point>
  <point index="1801">
    <X>73.621</X>
    <Y>9.387</Y>
    <Z>2012</Z>
  </point>
  <point index="1802">
    <X>112.442</X>
    <Y>74.257</Y>
    <Z>2047</Z>
  </point>
  <point index="1803">
    <X>109.885</X>
    <Y>49.111</Y>
    <Z>2123</Z>
  </point>
  <point index="1804">
    <X>110.756</X>
    <Y>38.815</Y>
    <Z>2097</Z>
  </point>
  <point index="1805">
    <X>34.080</X>
    <Y>23.839</Y>
    <Z>2005</Z>
  </point>
  <point index="1806">
    <X>38.123</X>
    <Y>56.409</Y>
    <Z>2189</Z>
  </point>
  <point index="1807">
    <X>110.534</X>
    <Y>49.792</Y>
    <Z>2104</Z>
  </point>
  <point index="1808">
    <X>30.973</X>
    <Y>75.190</Y>
    <Z>2091</Z>
  </point>
  <point index="1809">
    <X>90.145</X>
    <Y>15.705</Y>
    <Z>2222</Z>
  </point>
  <point index="1810">
    <X>113.762</X>
    <Y>37.798</Y>
    <Z>2008</Z>
  </point>
  <point index="1811">
    <X>36.411</X>
    <Y>58.369</Y>
    <Z>2287</Z>
  </point>
  <point index="1812">
    <X>114.291</X>
    <Y>57.450</Y>
    <Z>2031</Z>
  </point>
  <point index="1813">
    <X>117.593</X>
    <Y>64.648</Y>
    <Z>2226</Z>
  </point>
  <point index="1814">
    <X>15.794</X>
    <Y>49.802</Y>
    <Z>2060</Z>
  </point>
  <point index="1815">
    <X>93.751</X>
    <Y>48.373</Y>
    <Z>2002</Z>
  </point>
  <point index="1816">
    <X>71.815</X>
    <Y>34.787</Y>
    <Z>2066</Z>
  </point>
  <point index="1817">
    <X>38.796</X>
    <Y>69.049</Y>
    <Z>2143</Z>
  </point>
  <point index="1818">
    <X>13.390</X>
    <Y>49.504</Y>
    <Z>2045</Z>
  </point>
  <point index="1819">
    <X>56.147</X>
    <Y>28.609</Y>
    <Z>2071</Z>
  </point>
  <point index="1820">
    <X>11.433</X>
    <Y>33.454</Y>
    <Z>2281</Z>
  </point>
  <point index="1821">
    <X>56.769</X>
    <Y>10.550</Y>
    <Z>2089</Z>
  </point>
  <point index="1822">
    <X>19.031</X>
    <Y>16.208</Y>
    <Z>2156</Z>
  </point>
  <point index="1823">
    <X>68.549</X>
    <Y>74.060</Y>
    <Z>2162</Z>
  </point>
  <point index="1824">
    <X>93.209</X>
    <Y>60.632</Y>
    <Z>2067</Z>
  </point>
  <point index="1825">
    <X>62.858</X>
    <Y>39.861</Y>
    <Z>2269</Z>
  </point>
  <point index="1826">
    <X>64.260</X>
    <Y>57.462</Y>
    <Z>2289</Z>
  </point>
  <point index="1827">
    <X>63.749</X>
    <Y>59.209</Y>
    <Z>2296</Z>
  </point>
  <point index="1828">
    <X>102.592</X>
    <Y>14.180</Y>
    <Z>2261</Z>
  </point>
  <point index="1829">
    <X>95.439</X>
    <Y>21.823</Y>
    <Z>2050</Z>
  </point>
  <point index="1830">
    <X>12.489</X>
    <Y>16.075</Y>
    <Z>2154</Z>
  </point>
  <point index="1831">
    <X>88.491</X>
    <Y>54.518</Y>
    <Z>2107</Z>
  </point>
  <point index="1832">
    <X>114.716</X>
    <Y>36.629</Y>
    <Z>2082</Z>
  </point>
  <point index="1833">
    <X>89.825</X>
    <Y>22.612</Y>
    <Z>2200</Z>
  </point>
  <point index="1834">
    <X>69.581</X>
    <Y>71.156</Y>
    <Z>2132</Z>
  </point>
  <point index="1835">
    <X>92.562</X>
    <Y>35.599</Y>
    <Z>2145</Z>
  </point>
  <point index="1836">
    <X>101.444</X>
    <Y>12.907</Y>
    <Z>2227</Z>
  </point>
  <point index="1837">
    <X>116.535</X>
    <Y>32.949</Y>
    <Z>2299</Z>
  </point>
  <point index="1838">
    <X>48.216</X>
    <Y>61.906</Y>
    <Z>2088</Z>
  </point>
  <point index="1839">
    <X>113.836</X>
    <Y>65.958</Y>
    <Z>2006</Z>
  </point>
  <point index="1840">
    <X>17.096</X>
    <Y>74.526</Y>
    <Z>2099</Z>
  </point>
  <point index="1841">
    <X>19.631</X>
    <Y>18.162</Y>
    <Z>2174</Z>
  </point>
  <point index="1842">
    <X>110.035</X>
    <Y>53.088</Y>
    <Z>2118</Z>
  </point>
  <point index="1843">
    <X>97.177</X>
    <Y>77.244</Y>
    <Z>2101</Z>
  </point>
  <point index="1844">
    <X>90.831</X>
    <Y>16.221</Y>
    <Z>2269</Z>
  </point>
  <point index="1845">
    <X>30.912</X>
    <Y>10.697</Y>
    <Z>2092</Z>
  </point>
  <point index="1846">
    <X>10.898</X>
    <Y>56.028</Y>
    <Z>2274</Z>
  </point>
  <point index="1847">
    <X>38.247</X>
    <Y>28.368</Y>
    <Z>2181</Z>
  </point>
  <point index="1848">
    <X>107.116</X>
    <Y>20.336</Y>
    <Z>2205</Z>
  </point>
  <point index="1849">
    <X>81.301</X>
    <Y>24.703</Y>
    <Z>2245</Z>
  </point>
  <point index="1850">
    <X>113.109</X>
    <Y>47.657</Y>
    <Z>2027</Z>
  </point>
  <point index="1851">
    <X>27.895</X>
    <Y>7.174</Y>
    <Z>2182</Z>
  </point>
  <point index="1852">
    <X>94.485</X>
    <Y>34.537</Y>
    <Z>2021</Z>
  </point>
  <point index="1853">
    <X>31.352</X>
    <Y>48.452</Y>
    <Z>2079</Z>
  </point>
  <point index="1854">
    <X>60.464</X>
    <Y>53.163</Y>
    <Z>2198</Z>
  </point>
  <point index="1855">
    <X>114.472</X>
    <Y>12.257</Y>
    <Z>2053</Z>
  </point>
  <point index="1856">
    <X>74.037</X>
    <Y>22.361</Y>
    <Z>2000</Z>
  </point>
  <point index="1857">
    <X>94.931</X>
    <Y>47.920</Y>
    <Z>2035</Z>
  </point>
  <point index="1858">
    <X>110.602</X>
    <Y>67.613</Y>
    <Z>2102</Z>
  </point>
  <point index="1859">
    <X>72.506</X>
    <Y>18.741</Y>
    <Z>2045</Z>
  </point>
  <point index="1860">
    <X>77.033</X>
    <Y>72.737</Y>
    <Z>2265</Z>
  </point>
  <point index="1861">
    <X>117.080</X>
    <Y>21.773</Y>
    <Z>2261</Z>
  </point>
  <point index="1862">
    <X>95.983</X>
    <Y>36.069</Y>
    <Z>2066</Z>
  </point>
  <point index="1863">
    <X>22.518</X>
    <Y>60.836</Y>
    <Z>2259</Z>
  </point>
  <point index="1864">
    <X>28.272</X>
    <Y>14.296</Y>
    <Z>2171</Z>
  </point>
  <point index="1865">
    <X>27.450</X>
    <Y>64.179</Y>
    <Z>2195</Z>
  </point>
  <point index="1866">
    <X>92.268</X>
    <Y>15.192</Y>
    <Z>2181</Z>
  </point>
  <point index="1867">
    <X>105.525</X>
    <Y>64.911</Y>
    <Z>2252</Z>
  </point>
  <point index="1868">
    <X>40.644</X>
    <Y>63.525</Y>
    <Z>2015</Z>
  </point>
  <point index="1869">
    <X>60.819</X>
    <Y>77.835</Y>
    <Z>2209</Z>
  </point>
  <point index="1870">
    <X>95.654</X>
    <Y>35.636</Y>
    <Z>2056</Z>
  </point>
  <point index="1871">
    <X>114.510</X>
    <Y>9.988</Y>
    <Z>2057</Z>
  </point>
  <point index="1872">
    <X>117.464</X>
    <Y>70.531</Y>
    <Z>2235</Z>
  </point>
  <point index="1873">
    <X>34.603</X>
    <Y>68.147</Y>
    <Z>2068</Z>
  </point>
  <point index="1874">
    <X>90.146</X>
    <Y>59.444</Y>
    <Z>2222</Z>
  </point>
  <point index="1875">
    <X>13.437</X>
    <Y>25.580</Y>
    <Z>2039</Z>
  </point>
  <point index="1876">
    <X>64.429</X>
    <Y>13.642</Y>
    <Z>2284</Z>
  </point>
  <point index="1877">
    <X>58.415</X>
    <Y>50.424</Y>
    <Z>2138</Z>
  </point>
  <point index="1878">
    <X>33.909</X>
    <Y>19.501</Y>
    <Z>2004</Z>
  </point>
  <point index="1879">
    <X>61.509</X>
    <Y>49.016</Y>
    <Z>2229</Z>
  </point>
  <point index="1880">
    <X>50.542</X>
    <Y>25.934</Y>
    <Z>2249</Z>
  </point>
  <point index="1881">
    <X>25.645</X>
    <Y>39.395</Y>
    <Z>2248</Z>
  </point>
  <point index="1882">
    <X>78.892</X>
    <Y>16.318</Y>
    <Z>2136</Z>
  </point>
  <point index="1883">
    <X>99.816</X>
    <Y>66.624</Y>
    <Z>2179</Z>
  </point>
  <point index="1884">
    <X>16.691</X>
    <Y>69.199</Y>
    <Z>2087</Z>
  </point>
  <point index="1885">
    <X>74.731</X>
    <Y>56.885</Y>
    <Z>2084</Z>
  </point>
  <point index="1886">
    <X>8.600</X>
    <Y>69.927</Y>
    <Z>2115</Z>
  </point>
  <point index="1887">
    <X>22.033</X>
    <Y>31.300</Y>
    <Z>2245</Z>
  </point>
  <point index="1888">
    <X>55.790</X>
    <Y>13.102</Y>
    <Z>2060</Z>
  </point>
  <point index="1889">
    <X>11.949</X>
    <Y>53.861</Y>
    <Z>2219</Z>
  </point>
  <point index="1890">
    <X>23.398</X>
    <Y>34.419</Y>
    <Z>2285</Z>
  </point>
  <point index="1891">
    <X>74.562</X>
    <Y>75.223</Y>
    <Z>2063</Z>
  </point>
  <point index="1892">
    <X>64.115</X>
    <Y>59.799</Y>
    <Z>2294</Z>
  </point>
  <point index="1893">
    <X>72.001</X>
    <Y>56.281</Y>
    <Z>2060</Z>
  </point>
  <point index="1894">
    <X>24.394</X>
    <Y>24.459</Y>
    <Z>2285</Z>
  </point>
  <point index="1895">
    <X>74.534</X>
    <Y>16.067</Y>
    <Z>2060</Z>
  </point>
  <point index="1896">
    <X>64.068</X>
    <Y>27.970</Y>
    <Z>2295</Z>
  </point>
  <point index="1897">
    <X>100.264</X>
    <Y>69.577</Y>
    <Z>2192</Z>
  </point>
  <point index="1898">
    <X>62.874</X>
    <Y>31.332</Y>
    <Z>2270</Z>
  </point>
  <point index="1899">
    <X>19.473</X>
    <Y>47.152</Y>
    <Z>2169</Z>
  </point>
  <point index="1900">
    <X>77.241</X>
    <Y>33.831</Y>
    <Z>2250</Z>
  </point>
  <point index="1901">
    <X>111.382</X>
    <Y>56.152</Y>
    <Z>2079</Z>
  </point>
  <point index="1902">
    <X>71.287</X>
    <Y>74.030</Y>
    <Z>2081</Z>
  </point>
  <point index="1903">
    <X>14.524</X>
    <Y>51.016</Y>
    <Z>2022</Z>
  </point>
  <point index="1904">
    <X>68.085</X>
    <Y>56.183</Y>
    <Z>2176</Z>
  </point>
  <point index="1905">
    <X>86.694</X>
    <Y>59.730</Y>
    <Z>2136</Z>
  </point>
  <point index="1906">
    <X>57.066</X>
    <Y>25.935</Y>
    <Z>2098</Z>
  </point>
  <point index="1907">
    <X>107.642</X>
    <Y>44.667</Y>
    <Z>2189</Z>
  </point>
  <point index="1908">
    <X>105.236</X>
    <Y>44.855</Y>
    <Z>2260</Z>
  </point>
  <point index="1909">
    <X>94.155</X>
    <Y>17.812</Y>
    <Z>2012</Z>
  </point>
  <point index="1910">
    <X>79.253</X>
    <Y>19.482</Y>
    <Z>2111</Z>
  </point>
  <point index="1911">
    <X>81.298</X>
    <Y>24.398</Y>
    <Z>2243</Z>
  </point>
  <point index="1912">
    <X>54.013</X>
    <Y>58.693</Y>
    <Z>2007</Z>
  </point>
  <point index="1913">
    <X>79.045</X>
    <Y>28.218</Y>
    <Z>2126</Z>
  </point>
  <point index="1914">
    <X>22.670</X>
    <Y>40.605</Y>
    <Z>2264</Z>
  </point>
  <point index="1915">
    <X>21.074</X>
    <Y>48.437</Y>
    <Z>2216</Z>
  </point>
  <point index="1916">
    <X>56.882</X>
    <Y>51.877</Y>
    <Z>2092</Z>
  </point>
  <point index="1917">
    <X>50.543</X>
    <Y>54.418</Y>
    <Z>2249</Z>
  </point>
  <point index="1918">
    <X>35.567</X>
    <Y>71.294</Y>
    <Z>2185</Z>
  </point>
  <point index="1919">
    <X>14.895</X>
    <Y>59.111</Y>
    <Z>2033</Z>
  </point>
  <point index="1920">
    <X>38.152</X>
    <Y>20.980</Y>
    <Z>2187</Z>
  </point>
  <point index="1921">
    <X>21.450</X>
    <Y>33.170</Y>
    <Z>2227</Z>
  </point>
  <point index="1922">
    <X>70.356</X>
    <Y>74.992</Y>
    <Z>2109</Z>
  </point>
  <point index="1923">
    <X>101.534</X>
    <Y>9.581</Y>
    <Z>2230</Z>
  </point>
  <point index="1924">
    <X>20.920</X>
    <Y>13.256</Y>
    <Z>2212</Z>
  </point>
  <point index="1925">
    <X>53.088</X>
    <Y>21.053</Y>
    <Z>2082</Z>
  </point>
  <point index="1926">
    <X>106.350</X>
    <Y>15.865</Y>
    <Z>2227</Z>
  </point>
  <point index="1927">
    <X>102.809</X>
    <Y>33.834</Y>
    <Z>2268</Z>
  </point>
  <point index="1928">
    <X>23.752</X>
    <Y>6.267</Y>
    <Z>2296</Z>
  </point>
  <point index="1929">
    <X>58.622</X>
    <Y>37.327</Y>
    <Z>2144</Z>
  </point>
  <point index="1930">
    <X>28.081</X>
    <Y>16.490</Y>
    <Z>2176</Z>
  </point>
  <point index="1931">
    <X>15.412</X>
    <Y>38.875</Y>
    <Z>2049</Z>
  </point>
  <point index="1932">
    <X>50.143</X>
    <Y>25.383</Y>
    <Z>2222</Z>
  </point>
  <point index="1933">
    <X>60.747</X>
    <Y>55.243</Y>
    <Z>2207</Z>
  </point>
  <point index="1934">
    <X>19.754</X>
    <Y>38.629</Y>
    <Z>2177</Z>
  </point>
  <point index="1935">
    <X>106.139</X>
    <Y>38.287</Y>
    <Z>2234</Z>
  </point>
  <point index="1936">
    <X>35.603</X>
    <Y>56.123</Y>
    <Z>2189</Z>
  </point>
  <point index="1937">
    <X>28.234</X>
    <Y>57.687</Y>
    <Z>2172</Z>
  </point>
  <point index="1938">
    <X>33.160</X>
    <Y>23.844</Y>
    <Z>2026</Z>
  </point>
  <point index="1939">
    <X>60.870</X>
    <Y>21.140</Y>
    <Z>2210</Z>
  </point>
  <point index="1940">
    <X>21.906</X>
    <Y>65.492</Y>
    <Z>2241</Z>
  </point>
  <point index="1941">
    <X>12.370</X>
    <Y>25.413</Y>
    <Z>2168</Z>
  </point>
  <point index="1942">
    <X>72.394</X>
    <Y>72.025</Y>
    <Z>2049</Z>
  </point>
  <point index="1943">
    <X>90.582</X>
    <Y>32.143</Y>
    <Z>2252</Z>
  </point>
  <point index="1944">
    <X>64.187</X>
    <Y>29.289</Y>
    <Z>2292</Z>
  </point>
  <point index="1945">
    <X>97.645</X>
    <Y>63.116</Y>
    <Z>2115</Z>
  </point>
  <point index="1946">
    <X>89.241</X>
    <Y>19.374</Y>
    <Z>2159</Z>
  </point>
  <point index="1947">
    <X>35.806</X>
    <Y>58.983</Y>
    <Z>2214</Z>
  </point>
  <point index="1948">
    <X>24.412</X>
    <Y>31.644</Y>
    <Z>2285</Z>
  </point>
  <point index="1949">
    <X>51.130</X>
    <Y>35.136</Y>
    <Z>2290</Z>
  </point>
  <point index="1950">
    <X>47.867</X>
    <Y>26.275</Y>
    <Z>2064</Z>
  </point>
  <point index="1951">
    <X>38.228</X>
    <Y>25.500</Y>
    <Z>2182</Z>
  </point>
  <point index="1952">
    <X>55.394</X>
    <Y>26.199</Y>
    <Z>2048</Z>
  </point>
  <point index="1953">
    <X>73.858</X>
    <Y>37.538</Y>
    <Z>2005</Z>
  </point>
  <point index="1954">
    <X>53.608</X>
    <Y>66.284</Y>
    <Z>2019</Z>
  </point>
  <point index="1955">
    <X>94.277</X>
    <Y>31.873</Y>
    <Z>2015</Z>
  </point>
  <point index="1956">
    <X>63.844</X>
    <Y>65.926</Y>
    <Z>2298</Z>
  </point>
  <point index="1957">
    <X>105.546</X>
    <Y>22.662</Y>
    <Z>2251</Z>
  </point>
  <point index="1958">
    <X>97.809</X>
    <Y>20.490</Y>
    <Z>2120</Z>
  </point>
  <point index="1959">
    <X>23.419</X>
    <Y>9.854</Y>
    <Z>2286</Z>
  </point>
  <point index="1960">
    <X>17.909</X>
    <Y>66.362</Y>
    <Z>2123</Z>
  </point>
  <point index="1961">
    <X>90.247</X>
    <Y>25.079</Y>
    <Z>2229</Z>
  </point>
  <point index="1962">
    <X>13.311</X>
    <Y>32.136</Y>
    <Z>2055</Z>
  </point>
  <point index="1963">
    <X>15.981</X>
    <Y>63.957</Y>
    <Z>2066</Z>
  </point>
  <point index="1964">
    <X>23.504</X>
    <Y>16.104</Y>
    <Z>2288</Z>
  </point>
  <point index="1965">
    <X>99.912</X>
    <Y>58.322</Y>
    <Z>2182</Z>
  </point>
  <point index="1966">
    <X>111.931</X>
    <Y>76.459</Y>
    <Z>2062</Z>
  </point>
  <point index="1967">
    <X>70.242</X>
    <Y>22.803</Y>
    <Z>2112</Z>
  </point>
  <point index="1968">
    <X>53.919</X>
    <Y>17.661</Y>
    <Z>2005</Z>
  </point>
  <point index="1969">
    <X>94.393</X>
    <Y>25.862</Y>
    <Z>2019</Z>
  </point>
  <point index="1970">
    <X>15.981</X>
    <Y>58.089</Y>
    <Z>2066</Z>
  </point>
  <point index="1971">
    <X>10.669</X>
    <Y>32.463</Y>
    <Z>2258</Z>
  </point>
  <point index="1972">
    <X>68.020</X>
    <Y>68.706</Y>
    <Z>2178</Z>
  </point>
  <point index="1973">
    <X>103.075</X>
    <Y>35.213</Y>
    <Z>2276</Z>
  </point>
  <point index="1974">
    <X>61.928</X>
    <Y>73.350</Y>
    <Z>2242</Z>
  </point>
  <point index="1975">
    <X>60.347</X>
    <Y>68.690</Y>
    <Z>2195</Z>
  </point>
  <point index="1976">
    <X>23.743</X>
    <Y>68.363</Y>
    <Z>2295</Z>
  </point>
  <point index="1977">
    <X>59.785</X>
    <Y>6.820</Y>
    <Z>2178</Z>
  </point>
  <point index="1978">
    <X>102.841</X>
    <Y>53.084</Y>
    <Z>2269</Z>
  </point>
  <point index="1979">
    <X>66.139</X>
    <Y>53.164</Y>
    <Z>2234</Z>
  </point>
  <point index="1980">
    <X>17.897</X>
    <Y>58.666</Y>
    <Z>2122</Z>
  </point>
  <point index="1981">
    <X>14.620</X>
    <Y>28.218</Y>
    <Z>2025</Z>
  </point>
  <point index="1982">
    <X>7.078</X>
    <Y>60.360</Y>
    <Z>2010</Z>
  </point>
  <point index="1983">
    <X>71.097</X>
    <Y>30.140</Y>
    <Z>2087</Z>
  </point>
  <point index="1984">
    <X>15.791</X>
    <Y>14.670</Y>
    <Z>2060</Z>
  </point>
  <point index="1985">
    <X>59.770</X>
    <Y>15.963</Y>
    <Z>2178</Z>
  </point>
  <point index="1986">
    <X>57.985</X>
    <Y>71.004</Y>
    <Z>2125</Z>
  </point>
  <point index="1987">
    <X>94.405</X>
    <Y>65.486</Y>
    <Z>2019</Z>
  </point>
  <point index="1988">
    <X>14.254</X>
    <Y>51.646</Y>
    <Z>2014</Z>
  </point>
  <point index="1989">
    <X>71.801</X>
    <Y>28.428</Y>
    <Z>2066</Z>
  </point>
  <point index="1990">
    <X>16.666</X>
    <Y>26.681</Y>
    <Z>2086</Z>
  </point>
  <point index="1991">
    <X>120.048</X>
    <Y>59.498</Y>
    <Z>2056</Z>
  </point>
  <point index="1992">
    <X>98.789</X>
    <Y>11.025</Y>
    <Z>2149</Z>
  </point>
  <point index="1993">
    <X>60.429</X>
    <Y>63.647</Y>
    <Z>2197</Z>
  </point>
  <point index="1994">
    <X>119.623</X>
    <Y>24.315</Y>
    <Z>2086</Z>
  </point>
  <point index="1995">
    <X>30.358</X>
    <Y>13.978</Y>
    <Z>2109</Z>
  </point>
  <point index="1996">
    <X>11.144</X>
    <Y>55.231</Y>
    <Z>2291</Z>
  </point>
  <point index="1997">
    <X>110.266</X>
    <Y>75.929</Y>
    <Z>2112</Z>
  </point>
  <point index="1998">
    <X>76.267</X>
    <Y>11.422</Y>
    <Z>2269</Z>
  </point>
  <point index="1999">
    <X>40.282</X>
    <Y>25.523</Y>
    <Z>2040</Z>
  </point>
  <point index="2000">
    <X>38.658</X>
    <Y>60.559</Y>
    <Z>2152</Z>
  </point>
  <point index="2001">
    <X>35.520</X>
    <Y>16.980</Y>
    <Z>2179</Z>
  </point>
  <point index="2002">
    <X>114.009</X>
    <Y>63.729</Y>
    <Z>2001</Z>
  </point>
  <point index="2003">
    <X>104.037</X>
    <Y>25.644</Y>
    <Z>2296</Z>
  </point>
  <point index="2004">
    <X>23.917</X>
    <Y>56.058</Y>
    <Z>2299</Z>
  </point>
  <point index="2005">
    <X>118.491</X>
    <Y>15.879</Y>
    <Z>2164</Z>
  </point>
  <point index="2006">
    <X>75.411</X>
    <Y>24.119</Y>
    <Z>2166</Z>
  </point>
  <point index="2007">
    <X>19.374</X>
    <Y>55.552</Y>
    <Z>2166</Z>
  </point>
  <point index="2008">
    <X>104.508</X>
    <Y>22.041</Y>
    <Z>2282</Z>
  </point>
  <point index="2009">
    <X>97.324</X>
    <Y>71.494</Y>
    <Z>2105</Z>
  </point>
  <point index="2010">
    <X>70.252</X>
    <Y>55.347</Y>
    <Z>2112</Z>
  </point>
  <point index="2011">
    <X>71.979</X>
    <Y>58.802</Y>
    <Z>2061</Z>
  </point>
  <point index="2012">
    <X>92.317</X>
    <Y>68.286</Y>
    <Z>2175</Z>
  </point>
  <point index="2013">
    <X>109.846</X>
    <Y>12.604</Y>
    <Z>2124</Z>
  </point>
  <point index="2014">
    <X>100.477</X>
    <Y>6.924</Y>
    <Z>2199</Z>
  </point>
  <point index="2015">
    <X>100.632</X>
    <Y>27.638</Y>
    <Z>2203</Z>
  </point>
  <point index="2016">
    <X>51.950</X>
    <Y>69.288</Y>
    <Z>2219</Z>
  </point>
  <point index="2017">
    <X>98.222</X>
    <Y>73.640</Y>
    <Z>2132</Z>
  </point>
  <point index="2018">
    <X>18.881</X>
    <Y>8.725</Y>
    <Z>2151</Z>
  </point>
  <point index="2019">
    <X>68.508</X>
    <Y>48.785</Y>
    <Z>2164</Z>
  </point>
  <point index="2020">
    <X>11.848</X>
    <Y>28.375</Y>
    <Z>2231</Z>
  </point>
  <point index="2021">
    <X>59.794</X>
    <Y>60.957</Y>
    <Z>2178</Z>
  </point>
  <point index="2022">
    <X>13.669</X>
    <Y>21.241</Y>
    <Z>2012</Z>
  </point>
  <point index="2023">
    <X>102.524</X>
    <Y>44.788</Y>
    <Z>2259</Z>
  </point>
  <point index="2024">
    <X>58.946</X>
    <Y>63.706</Y>
    <Z>2153</Z>
  </point>
  <point index="2025">
    <X>30.080</X>
    <Y>63.407</Y>
    <Z>2117</Z>
  </point>
  <point index="2026">
    <X>69.686</X>
    <Y>45.648</Y>
    <Z>2129</Z>
  </point>
  <point index="2027">
    <X>61.953</X>
    <Y>35.215</Y>
    <Z>2242</Z>
  </point>
  <point index="2028">
    <X>33.999</X>
    <Y>36.438</Y>
    <Z>2001</Z>
  </point>
  <point index="2029">
    <X>75.866</X>
    <Y>67.045</Y>
    <Z>2221</Z>
  </point>
  <point index="2030">
    <X>116.145</X>
    <Y>71.880</Y>
    <Z>2254</Z>
  </point>
  <point index="2031">
    <X>116.774</X>
    <Y>54.248</Y>
    <Z>2283</Z>
  </point>
  <point index="2032">
    <X>56.298</X>
    <Y>52.996</Y>
    <Z>2075</Z>
  </point>
  <point index="2033">
    <X>106.054</X>
    <Y>37.423</Y>
    <Z>2236</Z>
  </point>
  <point index="2034">
    <X>15.875</X>
    <Y>52.053</Y>
    <Z>2062</Z>
  </point>
  <point index="2035">
    <X>12.881</X>
    <Y>65.966</Y>
    <Z>2107</Z>
  </point>
  <point index="2036">
    <X>19.272</X>
    <Y>32.087</Y>
    <Z>2163</Z>
  </point>
  <point index="2037">
    <X>58.689</X>
    <Y>77.566</Y>
    <Z>2146</Z>
  </point>
  <point index="2038">
    <X>60.083</X>
    <Y>18.983</Y>
    <Z>2187</Z>
  </point>
  <point index="2039">
    <X>33.727</X>
    <Y>10.496</Y>
    <Z>2009</Z>
  </point>
  <point index="2040">
    <X>14.718</X>
    <Y>28.670</Y>
    <Z>2028</Z>
  </point>
  <point index="2041">
    <X>63.713</X>
    <Y>12.206</Y>
    <Z>2294</Z>
  </point>
  <point index="2042">
    <X>20.108</X>
    <Y>53.534</Y>
    <Z>2188</Z>
  </point>
  <point index="2043">
    <X>62.055</X>
    <Y>10.861</Y>
    <Z>2245</Z>
  </point>
  <point index="2044">
    <X>58.190</X>
    <Y>61.088</Y>
    <Z>2131</Z>
  </point>
  <point index="2045">
    <X>108.680</X>
    <Y>69.432</Y>
    <Z>2159</Z>
  </point>
  <point index="2046">
    <X>103.217</X>
    <Y>57.636</Y>
    <Z>2280</Z>
  </point>
  <point index="2047">
    <X>116.814</X>
    <Y>25.022</Y>
    <Z>2280</Z>
  </point>
  <point index="2048">
    <X>9.896</X>
    <Y>56.988</Y>
    <Z>2204</Z>
  </point>
  <point index="2049">
    <X>100.110</X>
    <Y>33.604</Y>
    <Z>2188</Z>
  </point>
  <point index="2050">
    <X>59.318</X>
    <Y>69.745</Y>
    <Z>2164</Z>
  </point>
  <point index="2051">
    <X>118.341</X>
    <Y>32.973</Y>
    <Z>2174</Z>
  </point>
  <point index="2052">
    <X>40.762</X>
    <Y>26.799</Y>
    <Z>2007</Z>
  </point>
  <point index="2053">
    <X>13.397</X>
    <Y>20.446</Y>
    <Z>2044</Z>
  </point>
  <point index="2054">
    <X>51.498</X>
    <Y>60.651</Y>
    <Z>2273</Z>
  </point>
  <point index="2055">
    <X>97.425</X>
    <Y>65.752</Y>
    <Z>2108</Z>
  </point>
  <point index="2056">
    <X>103.104</X>
    <Y>65.429</Y>
    <Z>2276</Z>
  </point>
  <point index="2057">
    <X>63.781</X>
    <Y>53.773</Y>
    <Z>2296</Z>
  </point>
  <point index="2058">
    <X>68.000</X>
    <Y>72.759</Y>
    <Z>2179</Z>
  </point>
  <point index="2059">
    <X>61.410</X>
    <Y>53.443</Y>
    <Z>2226</Z>
  </point>
  <point index="2060">
    <X>65.549</X>
    <Y>68.519</Y>
    <Z>2251</Z>
  </point>
  <point index="2061">
    <X>30.262</X>
    <Y>22.258</Y>
    <Z>2112</Z>
  </point>
  <point index="2062">
    <X>103.635</X>
    <Y>57.663</Y>
    <Z>2292</Z>
  </point>
  <point index="2063">
    <X>97.483</X>
    <Y>35.570</Y>
    <Z>2110</Z>
  </point>
  <point index="2064">
    <X>107.308</X>
    <Y>47.403</Y>
    <Z>2199</Z>
  </point>
  <point index="2065">
    <X>113.958</X>
    <Y>30.044</Y>
    <Z>2002</Z>
  </point>
  <point index="2066">
    <X>101.276</X>
    <Y>37.374</Y>
    <Z>2222</Z>
  </point>
  <point index="2067">
    <X>54.282</X>
    <Y>52.564</Y>
    <Z>2015</Z>
  </point>
  <point index="2068">
    <X>40.212</X>
    <Y>29.973</Y>
    <Z>2045</Z>
  </point>
  <point index="2069">
    <X>14.970</X>
    <Y>69.805</Y>
    <Z>2036</Z>
  </point>
  <point index="2070">
    <X>18.385</X>
    <Y>34.962</Y>
    <Z>2137</Z>
  </point>
  <point index="2071">
    <X>105.160</X>
    <Y>54.275</Y>
    <Z>2263</Z>
  </point>
  <point index="2072">
    <X>26.046</X>
    <Y>55.482</Y>
    <Z>2236</Z>
  </point>
  <point index="2073">
    <X>63.431</X>
    <Y>59.682</Y>
    <Z>2286</Z>
  </point>
  <point index="2074">
    <X>106.848</X>
    <Y>30.354</Y>
    <Z>2213</Z>
  </point>
  <point index="2075">
    <X>25.666</X>
    <Y>66.504</Y>
    <Z>2248</Z>
  </point>
  <point index="2076">
    <X>36.569</X>
    <Y>54.841</Y>
    <Z>2297</Z>
  </point>
  <point index="2077">
    <X>87.218</X>
    <Y>24.659</Y>
    <Z>2019</Z>
  </point>
  <point index="2078">
    <X>27.638</X>
    <Y>45.053</Y>
    <Z>2189</Z>
  </point>
  <point index="2079">
    <X>35.555</X>
    <Y>68.298</Y>
    <Z>2183</Z>
  </point>
  <point index="2080">
    <X>15.848</X>
    <Y>10.780</Y>
    <Z>2062</Z>
  </point>
  <point index="2081">
    <X>61.919</X>
    <Y>15.937</Y>
    <Z>2241</Z>
  </point>
  <point index="2082">
    <X>54.032</X>
    <Y>62.669</Y>
    <Z>2008</Z>
  </point>
  <point index="2083">
    <X>61.040</X>
    <Y>67.752</Y>
    <Z>2215</Z>
  </point>
  <point index="2084">
    <X>117.364</X>
    <Y>59.849</Y>
    <Z>2242</Z>
  </point>
  <point index="2085">
    <X>20.172</X>
    <Y>36.947</Y>
    <Z>2190</Z>
  </point>
  <point index="2086">
    <X>17.870</X>
    <Y>10.697</Y>
    <Z>2122</Z>
  </point>
  <point index="2087">
    <X>98.741</X>
    <Y>67.897</Y>
    <Z>2147</Z>
  </point>
  <point index="2088">
    <X>80.088</X>
    <Y>59.315</Y>
    <Z>2053</Z>
  </point>
  <point index="2089">
    <X>66.556</X>
    <Y>26.855</Y>
    <Z>2221</Z>
  </point>
  <point index="2090">
    <X>80.633</X>
    <Y>59.918</Y>
    <Z>2016</Z>
  </point>
  <point index="2091">
    <X>14.559</X>
    <Y>18.381</Y>
    <Z>2024</Z>
  </point>
  <point index="2092">
    <X>102.865</X>
    <Y>71.692</Y>
    <Z>2269</Z>
  </point>
  <point index="2093">
    <X>9.654</X>
    <Y>63.908</Y>
    <Z>2188</Z>
  </point>
  <point index="2094">
    <X>11.279</X>
    <Y>16.601</Y>
    <Z>2300</Z>
  </point>
  <point index="2095">
    <X>108.774</X>
    <Y>64.780</Y>
    <Z>2156</Z>
  </point>
  <point index="2096">
    <X>71.527</X>
    <Y>51.358</Y>
    <Z>2074</Z>
  </point>
  <point index="2097">
    <X>57.104</X>
    <Y>20.135</Y>
    <Z>2099</Z>
  </point>
  <point index="2098">
    <X>115.374</X>
    <Y>69.943</Y>
    <Z>2161</Z>
  </point>
  <point index="2099">
    <X>29.652</X>
    <Y>71.897</Y>
    <Z>2130</Z>
  </point>
  <point index="2100">
    <X>10.655</X>
    <Y>54.740</Y>
    <Z>2257</Z>
  </point>
  <point index="2101">
    <X>13.511</X>
    <Y>60.875</Y>
    <Z>2031</Z>
  </point>
  <point index="2102">
    <X>114.185</X>
    <Y>23.465</Y>
    <Z>2018</Z>
  </point>
  <point index="2103">
    <X>28.136</X>
    <Y>61.126</Y>
    <Z>2175</Z>
  </point>
  <point index="2104">
    <X>35.719</X>
    <Y>65.966</Y>
    <Z>2203</Z>
  </point>
  <point index="2105">
    <X>118.624</X>
    <Y>59.233</Y>
    <Z>2155</Z>
  </point>
  <point index="2106">
    <X>22.056</X>
    <Y>47.433</Y>
    <Z>2245</Z>
  </point>
  <point index="2107">
    <X>26.368</X>
    <Y>24.306</Y>
    <Z>2227</Z>
  </point>
  <point index="2108">
    <X>117.631</X>
    <Y>23.904</Y>
    <Z>2223</Z>
  </point>
  <point index="2109">
    <X>117.201</X>
    <Y>65.651</Y>
    <Z>2253</Z>
  </point>
  <point index="2110">
    <X>22.677</X>
    <Y>68.368</Y>
    <Z>2264</Z>
  </point>
  <point index="2111">
    <X>61.811</X>
    <Y>38.383</Y>
    <Z>2238</Z>
  </point>
  <point index="2112">
    <X>71.777</X>
    <Y>28.865</Y>
    <Z>2067</Z>
  </point>
  <point index="2113">
    <X>48.453</X>
    <Y>64.270</Y>
    <Z>2105</Z>
  </point>
  <point index="2114">
    <X>56.875</X>
    <Y>12.291</Y>
    <Z>2092</Z>
  </point>
  <point index="2115">
    <X>14.512</X>
    <Y>60.225</Y>
    <Z>2022</Z>
  </point>
  <point index="2116">
    <X>106.389</X>
    <Y>30.325</Y>
    <Z>2226</Z>
  </point>
  <point index="2117">
    <X>26.048</X>
    <Y>16.934</Y>
    <Z>2236</Z>
  </point>
  <point index="2118">
    <X>27.297</X>
    <Y>59.176</Y>
    <Z>2199</Z>
  </point>
  <point index="2119">
    <X>18.607</X>
    <Y>7.710</Y>
    <Z>2143</Z>
  </point>
  <point index="2120">
    <X>102.560</X>
    <Y>19.941</Y>
    <Z>2260</Z>
  </point>
  <point index="2121">
    <X>75.240</X>
    <Y>35.160</Y>
    <Z>2145</Z>
  </point>
  <point index="2122">
    <X>62.449</X>
    <Y>40.720</Y>
    <Z>2257</Z>
  </point>
  <point index="2123">
    <X>106.378</X>
    <Y>59.592</Y>
    <Z>2227</Z>
  </point>
  <point index="2124">
    <X>47.927</X>
    <Y>24.540</Y>
    <Z>2068</Z>
  </point>
  <point index="2125">
    <X>112.892</X>
    <Y>74.040</Y>
    <Z>2034</Z>
  </point>
  <point index="2126">
    <X>108.992</X>
    <Y>39.378</Y>
    <Z>2149</Z>
  </point>
  <point index="2127">
    <X>116.853</X>
    <Y>30.120</Y>
    <Z>2277</Z>
  </point>
  <point index="2128">
    <X>72.012</X>
    <Y>64.006</Y>
    <Z>2060</Z>
  </point>
  <point index="2129">
    <X>108.665</X>
    <Y>72.645</Y>
    <Z>2159</Z>
  </point>
  <point index="2130">
    <X>96.108</X>
    <Y>12.440</Y>
    <Z>2069</Z>
  </point>
  <point index="2131">
    <X>18.598</X>
    <Y>23.317</Y>
    <Z>2143</Z>
  </point>
  <point index="2132">
    <X>32.281</X>
    <Y>30.393</Y>
    <Z>2052</Z>
  </point>
  <point index="2133">
    <X>107.305</X>
    <Y>55.875</Y>
    <Z>2199</Z>
  </point>
  <point index="2134">
    <X>57.189</X>
    <Y>73.571</Y>
    <Z>2101</Z>
  </point>
  <point index="2135">
    <X>115.146</X>
    <Y>11.085</Y>
    <Z>2134</Z>
  </point>
  <point index="2136">
    <X>93.745</X>
    <Y>15.162</Y>
    <Z>2002</Z>
  </point>
  <point index="2137">
    <X>48.931</X>
    <Y>27.337</Y>
    <Z>2138</Z>
  </point>
  <point index="2138">
    <X>58.384</X>
    <Y>13.027</Y>
    <Z>2137</Z>
  </point>
  <point index="2139">
    <X>72.370</X>
    <Y>56.433</Y>
    <Z>2049</Z>
  </point>
  <point index="2140">
    <X>89.465</X>
    <Y>61.904</Y>
    <Z>2175</Z>
  </point>
  <point index="2141">
    <X>10.222</X>
    <Y>28.460</Y>
    <Z>2227</Z>
  </point>
  <point index="2142">
    <X>64.960</X>
    <Y>57.981</Y>
    <Z>2269</Z>
  </point>
  <point index="2143">
    <X>116.336</X>
    <Y>61.615</Y>
    <Z>2278</Z>
  </point>
  <point index="2144">
    <X>115.792</X>
    <Y>64.143</Y>
    <Z>2212</Z>
  </point>
  <point index="2145">
    <X>29.598</X>
    <Y>70.159</Y>
    <Z>2131</Z>
  </point>
  <point index="2146">
    <X>103.956</X>
    <Y>30.239</Y>
    <Z>2298</Z>
  </point>
  <point index="2147">
    <X>113.667</X>
    <Y>62.774</Y>
    <Z>2011</Z>
  </point>
  <point index="2148">
    <X>100.714</X>
    <Y>53.074</Y>
    <Z>2206</Z>
  </point>
  <point index="2149">
    <X>16.504</X>
    <Y>69.892</Y>
    <Z>2081</Z>
  </point>
  <point index="2150">
    <X>107.584</X>
    <Y>25.879</Y>
    <Z>2191</Z>
  </point>
  <point index="2151">
    <X>96.986</X>
    <Y>55.998</Y>
    <Z>2095</Z>
  </point>
  <point index="2152">
    <X>65.460</X>
    <Y>37.552</Y>
    <Z>2254</Z>
  </point>
  <point index="2153">
    <X>19.836</X>
    <Y>46.716</Y>
    <Z>2180</Z>
  </point>
  <point index="2154">
    <X>65.112</X>
    <Y>14.120</Y>
    <Z>2264</Z>
  </point>
  <point index="2155">
    <X>107.538</X>
    <Y>32.922</Y>
    <Z>2192</Z>
  </point>
  <point index="2156">
    <X>30.082</X>
    <Y>72.315</Y>
    <Z>2117</Z>
  </point>
  <point index="2157">
    <X>97.200</X>
    <Y>9.576</Y>
    <Z>2102</Z>
  </point>
  <point index="2158">
    <X>35.185</X>
    <Y>60.343</Y>
    <Z>2139</Z>
  </point>
  <point index="2159">
    <X>74.721</X>
    <Y>14.943</Y>
    <Z>2083</Z>
  </point>
  <point index="2160">
    <X>28.709</X>
    <Y>63.158</Y>
    <Z>2158</Z>
  </point>
  <point index="2161">
    <X>15.476</X>
    <Y>24.923</Y>
    <Z>2051</Z>
  </point>
  <point index="2162">
    <X>121.371</X>
    <Y>24.343</Y>
    <Z>2284</Z>
  </point>
  <point index="2163">
    <X>114.336</X>
    <Y>24.034</Y>
    <Z>2036</Z>
  </point>
  <point index="2164">
    <X>29.555</X>
    <Y>55.206</Y>
    <Z>2133</Z>
  </point>
  <point index="2165">
    <X>12.881</X>
    <Y>61.953</Y>
    <Z>2107</Z>
  </point>
  <point index="2166">
    <X>106.078</X>
    <Y>29.150</Y>
    <Z>2236</Z>
  </point>
  <point index="2167">
    <X>72.841</X>
    <Y>37.618</Y>
    <Z>2035</Z>
  </point>
  <point index="2168">
    <X>68.316</X>
    <Y>50.909</Y>
    <Z>2169</Z>
  </point>
  <point index="2169">
    <X>108.360</X>
    <Y>49.588</Y>
    <Z>2168</Z>
  </point>
  <point index="2170">
    <X>24.541</X>
    <Y>69.813</Y>
    <Z>2281</Z>
  </point>
  <point index="2171">
    <X>80.783</X>
    <Y>62.758</Y>
    <Z>2005</Z>
  </point>
  <point index="2172">
    <X>99.675</X>
    <Y>51.958</Y>
    <Z>2175</Z>
  </point>
  <point index="2173">
    <X>114.655</X>
    <Y>24.656</Y>
    <Z>2075</Z>
  </point>
  <point index="2174">
    <X>28.962</X>
    <Y>60.879</Y>
    <Z>2150</Z>
  </point>
  <point index="2175">
    <X>35.665</X>
    <Y>22.498</Y>
    <Z>2196</Z>
  </point>
  <point index="2176">
    <X>102.064</X>
    <Y>54.530</Y>
    <Z>2246</Z>
  </point>
  <point index="2177">
    <X>78.225</X>
    <Y>21.939</Y>
    <Z>2182</Z>
  </point>
  <point index="2178">
    <X>26.571</X>
    <Y>53.766</Y>
    <Z>2221</Z>
  </point>
  <point index="2179">
    <X>75.289</X>
    <Y>70.033</Y>
    <Z>2151</Z>
  </point>
  <point index="2180">
    <X>94.181</X>
    <Y>21.986</Y>
    <Z>2012</Z>
  </point>
  <point index="2181">
    <X>114.654</X>
    <Y>18.840</Y>
    <Z>2075</Z>
  </point>
  <point index="2182">
    <X>119.346</X>
    <Y>24.295</Y>
    <Z>2105</Z>
  </point>
  <point index="2183">
    <X>17.626</X>
    <Y>20.206</Y>
    <Z>2114</Z>
  </point>
  <point index="2184">
    <X>28.254</X>
    <Y>15.014</Y>
    <Z>2171</Z>
  </point>
  <point index="2185">
    <X>37.073</X>
    <Y>24.400</Y>
    <Z>2262</Z>
  </point>
  <point index="2186">
    <X>49.312</X>
    <Y>30.234</Y>
    <Z>2164</Z>
  </point>
  <point index="2187">
    <X>74.132</X>
    <Y>60.602</Y>
    <Z>2012</Z>
  </point>
  <point index="2188">
    <X>106.785</X>
    <Y>15.859</Y>
    <Z>2215</Z>
  </point>
  <point index="2189">
    <X>93.192</X>
    <Y>21.016</Y>
    <Z>2069</Z>
  </point>
  <point index="2190">
    <X>103.545</X>
    <Y>16.777</Y>
    <Z>2289</Z>
  </point>
  <point index="2191">
    <X>111.899</X>
    <Y>16.668</Y>
    <Z>2063</Z>
  </point>
  <point index="2192">
    <X>77.574</X>
    <Y>69.484</Y>
    <Z>2227</Z>
  </point>
  <point index="2193">
    <X>96.419</X>
    <Y>24.719</Y>
    <Z>2079</Z>
  </point>
  <point index="2194">
    <X>72.545</X>
    <Y>13.205</Y>
    <Z>2044</Z>
  </point>
  <point index="2195">
    <X>96.465</X>
    <Y>21.128</Y>
    <Z>2080</Z>
  </point>
  <point index="2196">
    <X>70.552</X>
    <Y>13.563</Y>
    <Z>2103</Z>
  </point>
  <point index="2197">
    <X>61.736</X>
    <Y>67.092</Y>
    <Z>2236</Z>
  </point>
  <point index="2198">
    <X>78.009</X>
    <Y>23.696</Y>
    <Z>2197</Z>
  </point>
  <point index="2199">
    <X>71.152</X>
    <Y>39.232</Y>
    <Z>2085</Z>
  </point>
  <point index="2200">
    <X>40.146</X>
    <Y>66.044</Y>
    <Z>2049</Z>
  </point>
  <point index="2201">
    <X>33.476</X>
    <Y>31.928</Y>
    <Z>2017</Z>
  </point>
  <point index="2202">
    <X>116.415</X>
    <Y>21.610</Y>
    <Z>2287</Z>
  </point>
  <point index="2203">
    <X>28.966</X>
    <Y>11.826</Y>
    <Z>2150</Z>
  </point>
  <point index="2204">
    <X>30.358</X>
    <Y>66.440</Y>
    <Z>2109</Z>
  </point>
  <point index="2205">
    <X>29.707</X>
    <Y>54.067</Y>
    <Z>2128</Z>
  </point>
  <point index="2206">
    <X>118.826</X>
    <Y>68.542</Y>
    <Z>2141</Z>
  </point>
  <point index="2207">
    <X>32.717</X>
    <Y>14.665</Y>
    <Z>2039</Z>
  </point>
  <point index="2208">
    <X>47.957</X>
    <Y>21.834</Y>
    <Z>2070</Z>
  </point>
  <point index="2209">
    <X>61.343</X>
    <Y>55.436</Y>
    <Z>2224</Z>
  </point>
  <point index="2210">
    <X>107.137</X>
    <Y>73.014</Y>
    <Z>2204</Z>
  </point>
  <point index="2211">
    <X>105.878</X>
    <Y>16.896</Y>
    <Z>2241</Z>
  </point>
  <point index="2212">
    <X>100.968</X>
    <Y>25.859</Y>
    <Z>2213</Z>
  </point>
  <point index="2213">
    <X>52.446</X>
    <Y>29.428</Y>
    <Z>2159</Z>
  </point>
  <point index="2214">
    <X>89.132</X>
    <Y>63.846</Y>
    <Z>2152</Z>
  </point>
  <point index="2215">
    <X>112.528</X>
    <Y>58.089</Y>
    <Z>2045</Z>
  </point>
  <point index="2216">
    <X>11.049</X>
    <Y>63.516</Y>
    <Z>2284</Z>
  </point>
  <point index="2217">
    <X>74.314</X>
    <Y>75.685</Y>
    <Z>2034</Z>
  </point>
  <point index="2218">
    <X>74.034</X>
    <Y>55.912</Y>
    <Z>2000</Z>
  </point>
  <point index="2219">
    <X>38.787</X>
    <Y>67.633</Y>
    <Z>2143</Z>
  </point>
  <point index="2220">
    <X>20.328</X>
    <Y>45.907</Y>
    <Z>2194</Z>
  </point>
  <point index="2221">
    <X>12.181</X>
    <Y>57.691</Y>
    <Z>2191</Z>
  </point>
  <point index="2222">
    <X>68.516</X>
    <Y>9.068</Y>
    <Z>2163</Z>
  </point>
  <point index="2223">
    <X>62.549</X>
    <Y>76.171</Y>
    <Z>2260</Z>
  </point>
  <point index="2224">
    <X>59.299</X>
    <Y>46.632</Y>
    <Z>2164</Z>
  </point>
  <point index="2225">
    <X>63.093</X>
    <Y>12.530</Y>
    <Z>2276</Z>
  </point>
  <point index="2226">
    <X>116.627</X>
    <Y>73.208</Y>
    <Z>2293</Z>
  </point>
  <point index="2227">
    <X>32.750</X>
    <Y>64.320</Y>
    <Z>2038</Z>
  </point>
  <point index="2228">
    <X>57.215</X>
    <Y>51.794</Y>
    <Z>2102</Z>
  </point>
  <point index="2229">
    <X>105.832</X>
    <Y>21.738</Y>
    <Z>2243</Z>
  </point>
  <point index="2230">
    <X>61.137</X>
    <Y>45.994</Y>
    <Z>2218</Z>
  </point>
  <point index="2231">
    <X>108.116</X>
    <Y>54.323</Y>
    <Z>2175</Z>
  </point>
  <point index="2232">
    <X>15.228</X>
    <Y>73.555</Y>
    <Z>2043</Z>
  </point>
  <point index="2233">
    <X>114.366</X>
    <Y>54.265</Y>
    <Z>2040</Z>
  </point>
  <point index="2234">
    <X>52.642</X>
    <Y>55.941</Y>
    <Z>2135</Z>
  </point>
  <point index="2235">
    <X>73.045</X>
    <Y>17.667</Y>
    <Z>2029</Z>
  </point>
  <point index="2236">
    <X>110.778</X>
    <Y>47.699</Y>
    <Z>2096</Z>
  </point>
  <point index="2237">
    <X>14.131</X>
    <Y>29.750</Y>
    <Z>2011</Z>
  </point>
  <point index="2238">
    <X>102.047</X>
    <Y>51.640</Y>
    <Z>2245</Z>
  </point>
  <point index="2239">
    <X>98.505</X>
    <Y>60.751</Y>
    <Z>2140</Z>
  </point>
  <point index="2240">
    <X>67.460</X>
    <Y>52.474</Y>
    <Z>2195</Z>
  </point>
  <point index="2241">
    <X>67.456</X>
    <Y>59.260</Y>
    <Z>2195</Z>
  </point>
  <point index="2242">
    <X>71.602</X>
    <Y>16.948</Y>
    <Z>2072</Z>
  </point>
  <point index="2243">
    <X>75.018</X>
    <Y>60.115</Y>
    <Z>2118</Z>
  </point>
  <point index="2244">
    <X>27.489</X>
    <Y>38.188</Y>
    <Z>2194</Z>
  </point>
  <point index="2245">
    <X>26.865</X>
    <Y>53.311</Y>
    <Z>2212</Z>
  </point>
  <point index="2246">
    <X>71.050</X>
    <Y>73.348</Y>
    <Z>2088</Z>
  </point>
  <point index="2247">
    <X>63.406</X>
    <Y>68.813</Y>
    <Z>2285</Z>
  </point>
  <point index="2248">
    <X>87.244</X>
    <Y>66.105</Y>
    <Z>2021</Z>
  </point>
  <point index="2249">
    <X>100.435</X>
    <Y>58.168</Y>
    <Z>2197</Z>
  </point>
  <point index="2250">
    <X>63.777</X>
    <Y>17.609</Y>
    <Z>2296</Z>
  </point>
  <point index="2251">
    <X>106.712</X>
    <Y>67.286</Y>
    <Z>2217</Z>
  </point>
  <point index="2252">
    <X>69.537</X>
    <Y>39.490</Y>
    <Z>2133</Z>
  </point>
  <point index="2253">
    <X>77.828</X>
    <Y>26.461</Y>
    <Z>2210</Z>
  </point>
  <point index="2254">
    <X>104.507</X>
    <Y>62.788</Y>
    <Z>2282</Z>
  </point>
  <point index="2255">
    <X>33.190</X>
    <Y>50.313</Y>
    <Z>2025</Z>
  </point>
  <point index="2256">
    <X>23.946</X>
    <Y>34.423</Y>
    <Z>2299</Z>
  </point>
  <point index="2257">
    <X>74.487</X>
    <Y>32.954</Y>
    <Z>2054</Z>
  </point>
  <point index="2258">
    <X>59.686</X>
    <Y>28.469</Y>
    <Z>2175</Z>
  </point>
  <point index="2259">
    <X>48.242</X>
    <Y>29.457</Y>
    <Z>2090</Z>
  </point>
  <point index="2260">
    <X>115.957</X>
    <Y>51.349</Y>
    <Z>2232</Z>
  </point>
  <point index="2261">
    <X>61.567</X>
    <Y>51.123</Y>
    <Z>2231</Z>
  </point>
  <point index="2262">
    <X>102.927</X>
    <Y>28.312</Y>
    <Z>2271</Z>
  </point>
  <point index="2263">
    <X>72.064</X>
    <Y>59.113</Y>
    <Z>2058</Z>
  </point>
  <point index="2264">
    <X>96.898</X>
    <Y>10.721</Y>
    <Z>2093</Z>
  </point>
  <point index="2265">
    <X>105.662</X>
    <Y>69.214</Y>
    <Z>2248</Z>
  </point>
  <point index="2266">
    <X>34.289</X>
    <Y>26.306</Y>
    <Z>2031</Z>
  </point>
  <point index="2267">
    <X>111.949</X>
    <Y>26.822</Y>
    <Z>2062</Z>
  </point>
  <point index="2268">
    <X>50.771</X>
    <Y>61.046</Y>
    <Z>2265</Z>
  </point>
  <point index="2269">
    <X>100.704</X>
    <Y>69.119</Y>
    <Z>2205</Z>
  </point>
  <point index="2270">
    <X>117.602</X>
    <Y>65.135</Y>
    <Z>2225</Z>
  </point>
  <point index="2271">
    <X>98.111</X>
    <Y>22.400</Y>
    <Z>2129</Z>
  </point>
  <point index="2272">
    <X>25.658</X>
    <Y>70.363</Y>
    <Z>2248</Z>
  </point>
  <point index="2273">
    <X>119.073</X>
    <Y>23.013</Y>
    <Z>2124</Z>
  </point>
  <point index="2274">
    <X>40.340</X>
    <Y>27.699</Y>
    <Z>2036</Z>
  </point>
  <point index="2275">
    <X>24.450</X>
    <Y>53.792</Y>
    <Z>2284</Z>
  </point>
  <point index="2276">
    <X>62.713</X>
    <Y>14.039</Y>
    <Z>2265</Z>
  </point>
  <point index="2277">
    <X>13.367</X>
    <Y>51.976</Y>
    <Z>2048</Z>
  </point>
  <point index="2278">
    <X>77.056</X>
    <Y>17.066</Y>
    <Z>2263</Z>
  </point>
  <point index="2279">
    <X>28.439</X>
    <Y>10.237</Y>
    <Z>2166</Z>
  </point>
  <point index="2280">
    <X>9.994</X>
    <Y>54.049</Y>
    <Z>2211</Z>
  </point>
  <point index="2281">
    <X>61.251</X>
    <Y>16.798</Y>
    <Z>2222</Z>
  </point>
  <point index="2282">
    <X>40.101</X>
    <Y>17.541</Y>
    <Z>2053</Z>
  </point>
  <point index="2283">
    <X>111.587</X>
    <Y>64.281</Y>
    <Z>2072</Z>
  </point>
  <point index="2284">
    <X>64.643</X>
    <Y>24.829</Y>
    <Z>2278</Z>
  </point>
  <point index="2285">
    <X>108.845</X>
    <Y>28.186</Y>
    <Z>2154</Z>
  </point>
  <point index="2286">
    <X>56.583</X>
    <Y>67.453</Y>
    <Z>2083</Z>
  </point>
  <point index="2287">
    <X>92.304</X>
    <Y>27.796</Y>
    <Z>2176</Z>
  </point>
  <point index="2288">
    <X>88.270</X>
    <Y>29.625</Y>
    <Z>2092</Z>
  </point>
  <point index="2289">
    <X>87.506</X>
    <Y>27.944</Y>
    <Z>2039</Z>
  </point>
  <point index="2290">
    <X>25.850</X>
    <Y>62.693</Y>
    <Z>2242</Z>
  </point>
  <point index="2291">
    <X>70.742</X>
    <Y>73.158</Y>
    <Z>2097</Z>
  </point>
  <point index="2292">
    <X>25.256</X>
    <Y>22.818</Y>
    <Z>2260</Z>
  </point>
  <point index="2293">
    <X>34.795</X>
    <Y>18.817</Y>
    <Z>2092</Z>
  </point>
  <point index="2294">
    <X>69.587</X>
    <Y>56.928</Y>
    <Z>2132</Z>
  </point>
  <point index="2295">
    <X>78.837</X>
    <Y>58.771</Y>
    <Z>2140</Z>
  </point>
  <point index="2296">
    <X>75.932</X>
    <Y>56.492</Y>
    <Z>2229</Z>
  </point>
  <point index="2297">
    <X>62.059</X>
    <Y>38.555</Y>
    <Z>2246</Z>
  </point>
  <point index="2298">
    <X>62.451</X>
    <Y>47.324</Y>
    <Z>2257</Z>
  </point>
  <point index="2299">
    <X>12.025</X>
    <Y>15.266</Y>
    <Z>2210</Z>
  </point>
  <point index="2300">
    <X>17.462</X>
    <Y>51.293</Y>
    <Z>2109</Z>
  </point>
  <point index="2301">
    <X>110.689</X>
    <Y>62.646</Y>
    <Z>2099</Z>
  </point>
  <point index="2302">
    <X>92.247</X>
    <Y>53.432</Y>
    <Z>2183</Z>
  </point>
  <point index="2303">
    <X>29.491</X>
    <Y>68.040</Y>
    <Z>2135</Z>
  </point>
  <point index="2304">
    <X>24.183</X>
    <Y>39.268</Y>
    <Z>2292</Z>
  </point>
  <point index="2305">
    <X>107.243</X>
    <Y>67.467</Y>
    <Z>2201</Z>
  </point>
  <point index="2306">
    <X>109.571</X>
    <Y>23.326</Y>
    <Z>2132</Z>
  </point>
  <point index="2307">
    <X>54.850</X>
    <Y>30.133</Y>
    <Z>2032</Z>
  </point>
  <point index="2308">
    <X>112.624</X>
    <Y>22.017</Y>
    <Z>2042</Z>
  </point>
  <point index="2309">
    <X>75.115</X>
    <Y>36.115</Y>
    <Z>2130</Z>
  </point>
  <point index="2310">
    <X>13.026</X>
    <Y>14.450</Y>
    <Z>2089</Z>
  </point>
  <point index="2311">
    <X>113.516</X>
    <Y>30.523</Y>
    <Z>2015</Z>
  </point>
  <point index="2312">
    <X>41.097</X>
    <Y>26.340</Y>
    <Z>2132</Z>
  </point>
  <point index="2313">
    <X>110.340</X>
    <Y>59.544</Y>
    <Z>2109</Z>
  </point>
  <point index="2314">
    <X>22.743</X>
    <Y>29.771</Y>
    <Z>2266</Z>
  </point>
  <point index="2315">
    <X>21.658</X>
    <Y>48.849</Y>
    <Z>2234</Z>
  </point>
  <point index="2316">
    <X>18.632</X>
    <Y>65.211</Y>
    <Z>2144</Z>
  </point>
  <point index="2317">
    <X>75.991</X>
    <Y>29.489</Y>
    <Z>2236</Z>
  </point>
  <point index="2318">
    <X>20.529</X>
    <Y>36.135</Y>
    <Z>2200</Z>
  </point>
  <point index="2319">
    <X>91.076</X>
    <Y>33.459</Y>
    <Z>2286</Z>
  </point>
  <point index="2320">
    <X>75.431</X>
    <Y>17.501</Y>
    <Z>2168</Z>
  </point>
  <point index="2321">
    <X>27.997</X>
    <Y>64.665</Y>
    <Z>2179</Z>
  </point>
  <point index="2322">
    <X>21.375</X>
    <Y>47.741</Y>
    <Z>2225</Z>
  </point>
  <point index="2323">
    <X>20.748</X>
    <Y>47.818</Y>
    <Z>2207</Z>
  </point>
  <point index="2324">
    <X>65.102</X>
    <Y>63.309</Y>
    <Z>2264</Z>
  </point>
  <point index="2325">
    <X>25.159</X>
    <Y>16.451</Y>
    <Z>2263</Z>
  </point>
  <point index="2326">
    <X>16.929</X>
    <Y>53.660</Y>
    <Z>2094</Z>
  </point>
  <point index="2327">
    <X>19.580</X>
    <Y>76.863</Y>
    <Z>2172</Z>
  </point>
  <point index="2328">
    <X>37.207</X>
    <Y>56.481</Y>
    <Z>2253</Z>
  </point>
  <point index="2329">
    <X>113.642</X>
    <Y>9.802</Y>
    <Z>2012</Z>
  </point>
  <point index="2330">
    <X>104.771</X>
    <Y>75.255</Y>
    <Z>2274</Z>
  </point>
  <point index="2331">
    <X>102.352</X>
    <Y>53.216</Y>
    <Z>2254</Z>
  </point>
  <point index="2332">
    <X>74.278</X>
    <Y>72.855</Y>
    <Z>2029</Z>
  </point>
  <point index="2333">
    <X>64.081</X>
    <Y>37.274</Y>
    <Z>2295</Z>
  </point>
  <point index="2334">
    <X>57.036</X>
    <Y>7.938</Y>
    <Z>2097</Z>
  </point>
  <point index="2335">
    <X>24.528</X>
    <Y>29.941</Y>
    <Z>2281</Z>
  </point>
  <point index="2336">
    <X>51.843</X>
    <Y>64.176</Y>
    <Z>2232</Z>
  </point>
  <point index="2337">
    <X>50.647</X>
    <Y>52.425</Y>
    <Z>2256</Z>
  </point>
  <point index="2338">
    <X>67.486</X>
    <Y>7.204</Y>
    <Z>2194</Z>
  </point>
  <point index="2339">
    <X>65.099</X>
    <Y>54.727</Y>
    <Z>2265</Z>
  </point>
  <point index="2340">
    <X>37.701</X>
    <Y>57.261</Y>
    <Z>2219</Z>
  </point>
  <point index="2341">
    <X>26.969</X>
    <Y>47.390</Y>
    <Z>2209</Z>
  </point>
  <point index="2342">
    <X>92.653</X>
    <Y>12.948</Y>
    <Z>2134</Z>
  </point>
  <point index="2343">
    <X>118.039</X>
    <Y>64.678</Y>
    <Z>2195</Z>
  </point>
  <point index="2344">
    <X>36.263</X>
    <Y>22.563</Y>
    <Z>2269</Z>
  </point>
  <point index="2345">
    <X>95.098</X>
    <Y>58.414</Y>
    <Z>2039</Z>
  </point>
  <point index="2346">
    <X>60.165</X>
    <Y>46.570</Y>
    <Z>2189</Z>
  </point>
  <point index="2347">
    <X>106.107</X>
    <Y>47.754</Y>
    <Z>2235</Z>
  </point>
  <point index="2348">
    <X>108.059</X>
    <Y>26.005</Y>
    <Z>2177</Z>
  </point>
  <point index="2349">
    <X>14.534</X>
    <Y>14.751</Y>
    <Z>2023</Z>
  </point>
  <point index="2350">
    <X>60.018</X>
    <Y>67.664</Y>
    <Z>2185</Z>
  </point>
  <point index="2351">
    <X>35.028</X>
    <Y>61.731</Y>
    <Z>2120</Z>
  </point>
  <point index="2352">
    <X>59.551</X>
    <Y>50.441</Y>
    <Z>2171</Z>
  </point>
  <point index="2353">
    <X>116.607</X>
    <Y>67.401</Y>
    <Z>2294</Z>
  </point>
  <point index="2354">
    <X>36.771</X>
    <Y>66.274</Y>
    <Z>2283</Z>
  </point>
  <point index="2355">
    <X>100.317</X>
    <Y>33.284</Y>
    <Z>2194</Z>
  </point>
  <point index="2356">
    <X>31.687</X>
    <Y>60.895</Y>
    <Z>2070</Z>
  </point>
  <point index="2357">
    <X>14.603</X>
    <Y>57.429</Y>
    <Z>2025</Z>
  </point>
  <point index="2358">
    <X>111.150</X>
    <Y>68.795</Y>
    <Z>2085</Z>
  </point>
  <point index="2359">
    <X>108.111</X>
    <Y>15.097</Y>
    <Z>2175</Z>
  </point>
  <point index="2360">
    <X>30.430</X>
    <Y>22.246</Y>
    <Z>2107</Z>
  </point>
  <point index="2361">
    <X>34.552</X>
    <Y>63.483</Y>
    <Z>2062</Z>
  </point>
  <point index="2362">
    <X>10.122</X>
    <Y>26.303</Y>
    <Z>2220</Z>
  </point>
  <point index="2363">
    <X>112.393</X>
    <Y>36.534</Y>
    <Z>2049</Z>
  </point>
  <point index="2364">
    <X>25.545</X>
    <Y>48.007</Y>
    <Z>2251</Z>
  </point>
  <point index="2365">
    <X>61.415</X>
    <Y>8.745</Y>
    <Z>2226</Z>
  </point>
  <point index="2366">
    <X>11.606</X>
    <Y>17.413</Y>
    <Z>2260</Z>
  </point>
  <point index="2367">
    <X>14.432</X>
    <Y>31.432</Y>
    <Z>2020</Z>
  </point>
  <point index="2368">
    <X>76.171</X>
    <Y>49.719</Y>
    <Z>2258</Z>
  </point>
  <point index="2369">
    <X>28.260</X>
    <Y>17.274</Y>
    <Z>2171</Z>
  </point>
  <point index="2370">
    <X>35.241</X>
    <Y>29.774</Y>
    <Z>2145</Z>
  </point>
  <point index="2371">
    <X>9.401</X>
    <Y>15.147</Y>
    <Z>2170</Z>
  </point>
  <point index="2372">
    <X>90.039</X>
    <Y>13.614</Y>
    <Z>2214</Z>
  </point>
  <point index="2373">
    <X>115.704</X>
    <Y>59.651</Y>
    <Z>2201</Z>
  </point>
  <point index="2374">
    <X>107.734</X>
    <Y>45.367</Y>
    <Z>2187</Z>
  </point>
  <point index="2375">
    <X>70.827</X>
    <Y>39.177</Y>
    <Z>2095</Z>
  </point>
  <point index="2376">
    <X>27.221</X>
    <Y>8.172</Y>
    <Z>2202</Z>
  </point>
  <point index="2377">
    <X>17.491</X>
    <Y>12.072</Y>
    <Z>2110</Z>
  </point>
  <point index="2378">
    <X>105.545</X>
    <Y>58.530</Y>
    <Z>2251</Z>
  </point>
  <point index="2379">
    <X>75.151</X>
    <Y>17.091</Y>
    <Z>2134</Z>
  </point>
  <point index="2380">
    <X>106.699</X>
    <Y>8.881</Y>
    <Z>2217</Z>
  </point>
  <point index="2381">
    <X>93.250</X>
    <Y>17.177</Y>
    <Z>2062</Z>
  </point>
  <point index="2382">
    <X>51.129</X>
    <Y>35.265</Y>
    <Z>2290</Z>
  </point>
  <point index="2383">
    <X>58.418</X>
    <Y>26.308</Y>
    <Z>2138</Z>
  </point>
  <point index="2384">
    <X>76.865</X>
    <Y>26.378</Y>
    <Z>2276</Z>
  </point>
  <point index="2385">
    <X>59.401</X>
    <Y>54.259</Y>
    <Z>2167</Z>
  </point>
  <point index="2386">
    <X>112.560</X>
    <Y>18.092</Y>
    <Z>2044</Z>
  </point>
  <point index="2387">
    <X>26.949</X>
    <Y>50.136</Y>
    <Z>2210</Z>
  </point>
  <point index="2388">
    <X>66.627</X>
    <Y>38.882</Y>
    <Z>2219</Z>
  </point>
  <point index="2389">
    <X>56.172</X>
    <Y>16.051</Y>
    <Z>2071</Z>
  </point>
  <point index="2390">
    <X>9.455</X>
    <Y>28.021</Y>
    <Z>2174</Z>
  </point>
  <point index="2391">
    <X>109.134</X>
    <Y>37.871</Y>
    <Z>2145</Z>
  </point>
  <point index="2392">
    <X>97.588</X>
    <Y>68.564</Y>
    <Z>2113</Z>
  </point>
  <point index="2393">
    <X>87.176</X>
    <Y>26.682</Y>
    <Z>2016</Z>
  </point>
  <point index="2394">
    <X>32.298</X>
    <Y>32.480</Y>
    <Z>2051</Z>
  </point>
  <point index="2395">
    <X>54.540</X>
    <Y>25.360</Y>
    <Z>2023</Z>
  </point>
  <point index="2396">
    <X>94.020</X>
    <Y>55.390</Y>
    <Z>2008</Z>
  </point>
  <point index="2397">
    <X>69.148</X>
    <Y>45.061</Y>
    <Z>2145</Z>
  </point>
  <point index="2398">
    <X>19.269</X>
    <Y>71.219</Y>
    <Z>2163</Z>
  </point>
  <point index="2399">
    <X>7.909</X>
    <Y>62.127</Y>
    <Z>2067</Z>
  </point>
  <point index="2400">
    <X>51.470</X>
    <Y>24.085</Y>
    <Z>2277</Z>
  </point>
  <point index="2401">
    <X>17.057</X>
    <Y>36.484</Y>
    <Z>2097</Z>
  </point>
  <point index="2402">
    <X>72.103</X>
    <Y>35.362</Y>
    <Z>2057</Z>
  </point>
  <point index="2403">
    <X>51.021</X>
    <Y>50.009</Y>
    <Z>2282</Z>
  </point>
  <point index="2404">
    <X>109.449</X>
    <Y>13.452</Y>
    <Z>2136</Z>
  </point>
  <point index="2405">
    <X>26.240</X>
    <Y>46.881</Y>
    <Z>2231</Z>
  </point>
  <point index="2406">
    <X>62.478</X>
    <Y>10.923</Y>
    <Z>2258</Z>
  </point>
  <point index="2407">
    <X>109.178</X>
    <Y>34.153</Y>
    <Z>2144</Z>
  </point>
  <point index="2408">
    <X>17.242</X>
    <Y>69.866</Y>
    <Z>2103</Z>
  </point>
  <point index="2409">
    <X>71.934</X>
    <Y>29.830</Y>
    <Z>2062</Z>
  </point>
  <point index="2410">
    <X>35.575</X>
    <Y>72.901</Y>
    <Z>2186</Z>
  </point>
  <point index="2411">
    <X>61.582</X>
    <Y>40.274</Y>
    <Z>2231</Z>
  </point>
  <point index="2412">
    <X>99.647</X>
    <Y>47.565</Y>
    <Z>2174</Z>
  </point>
  <point index="2413">
    <X>116.080</X>
    <Y>24.936</Y>
    <Z>2247</Z>
  </point>
  <point index="2414">
    <X>40.145</X>
    <Y>26.715</Y>
    <Z>2049</Z>
  </point>
  <point index="2415">
    <X>117.925</X>
    <Y>59.978</Y>
    <Z>2203</Z>
  </point>
  <point index="2416">
    <X>14.500</X>
    <Y>27.466</Y>
    <Z>2022</Z>
  </point>
  <point index="2417">
    <X>16.788</X>
    <Y>59.873</Y>
    <Z>2089</Z>
  </point>
  <point index="2418">
    <X>57.922</X>
    <Y>18.223</Y>
    <Z>2123</Z>
  </point>
  <point index="2419">
    <X>58.660</X>
    <Y>63.555</Y>
    <Z>2145</Z>
  </point>
  <point index="2420">
    <X>26.925</X>
    <Y>27.038</Y>
    <Z>2210</Z>
  </point>
  <point index="2421">
    <X>99.631</X>
    <Y>74.165</Y>
    <Z>2174</Z>
  </point>
  <point index="2422">
    <X>115.111</X>
    <Y>31.141</Y>
    <Z>2130</Z>
  </point>
  <point index="2423">
    <X>35.311</X>
    <Y>56.045</Y>
    <Z>2154</Z>
  </point>
  <point index="2424">
    <X>37.290</X>
    <Y>31.739</Y>
    <Z>2247</Z>
  </point>
  <point index="2425">
    <X>59.920</X>
    <Y>28.565</Y>
    <Z>2182</Z>
  </point>
  <point index="2426">
    <X>68.845</X>
    <Y>49.932</Y>
    <Z>2154</Z>
  </point>
  <point index="2427">
    <X>73.959</X>
    <Y>52.054</Y>
    <Z>2002</Z>
  </point>
  <point index="2428">
    <X>13.383</X>
    <Y>14.410</Y>
    <Z>2046</Z>
  </point>
  <point index="2429">
    <X>101.924</X>
    <Y>7.512</Y>
    <Z>2242</Z>
  </point>
  <point index="2430">
    <X>110.407</X>
    <Y>60.290</Y>
    <Z>2107</Z>
  </point>
  <point index="2431">
    <X>75.599</X>
    <Y>30.376</Y>
    <Z>2189</Z>
  </point>
  <point index="2432">
    <X>97.928</X>
    <Y>30.527</Y>
    <Z>2123</Z>
  </point>
  <point index="2433">
    <X>103.450</X>
    <Y>56.631</Y>
    <Z>2287</Z>
  </point>
  <point index="2434">
    <X>13.284</X>
    <Y>72.109</Y>
    <Z>2058</Z>
  </point>
  <point index="2435">
    <X>36.679</X>
    <Y>27.507</Y>
    <Z>2289</Z>
  </point>
  <point index="2436">
    <X>18.763</X>
    <Y>35.505</Y>
    <Z>2148</Z>
  </point>
  <point index="2437">
    <X>73.474</X>
    <Y>31.942</Y>
    <Z>2017</Z>
  </point>
  <point index="2438">
    <X>100.080</X>
    <Y>7.132</Y>
    <Z>2187</Z>
  </point>
  <point index="2439">
    <X>73.755</X>
    <Y>54.017</Y>
    <Z>2008</Z>
  </point>
  <point index="2440">
    <X>58.127</X>
    <Y>14.515</Y>
    <Z>2129</Z>
  </point>
  <point index="2441">
    <X>19.563</X>
    <Y>65.008</Y>
    <Z>2172</Z>
  </point>
  <point index="2442">
    <X>12.900</X>
    <Y>52.063</Y>
    <Z>2104</Z>
  </point>
  <point index="2443">
    <X>64.435</X>
    <Y>78.669</Y>
    <Z>2284</Z>
  </point>
  <point index="2444">
    <X>37.923</X>
    <Y>15.589</Y>
    <Z>2203</Z>
  </point>
  <point index="2445">
    <X>88.776</X>
    <Y>22.264</Y>
    <Z>2127</Z>
  </point>
  <point index="2446">
    <X>28.554</X>
    <Y>14.828</Y>
    <Z>2162</Z>
  </point>
  <point index="2447">
    <X>20.902</X>
    <Y>71.077</Y>
    <Z>2211</Z>
  </point>
  <point index="2448">
    <X>49.834</X>
    <Y>14.475</Y>
    <Z>2200</Z>
  </point>
  <point index="2449">
    <X>117.583</X>
    <Y>29.137</Y>
    <Z>2227</Z>
  </point>
  <point index="2450">
    <X>72.603</X>
    <Y>10.249</Y>
    <Z>2042</Z>
  </point>
  <point index="2451">
    <X>106.851</X>
    <Y>37.045</Y>
    <Z>2213</Z>
  </point>
  <point index="2452">
    <X>56.550</X>
    <Y>33.339</Y>
    <Z>2082</Z>
  </point>
  <point index="2453">
    <X>13.028</X>
    <Y>25.333</Y>
    <Z>2089</Z>
  </point>
  <point index="2454">
    <X>34.399</X>
    <Y>16.967</Y>
    <Z>2044</Z>
  </point>
  <point index="2455">
    <X>35.934</X>
    <Y>49.033</Y>
    <Z>2229</Z>
  </point>
  <point index="2456">
    <X>101.324</X>
    <Y>33.151</Y>
    <Z>2224</Z>
  </point>
  <point index="2457">
    <X>35.765</X>
    <Y>55.173</Y>
    <Z>2209</Z>
  </point>
  <point index="2458">
    <X>38.642</X>
    <Y>14.944</Y>
    <Z>2153</Z>
  </point>
  <point index="2459">
    <X>115.819</X>
    <Y>52.138</Y>
    <Z>2215</Z>
  </point>
  <point index="2460">
    <X>54.841</X>
    <Y>16.821</Y>
    <Z>2032</Z>
  </point>
  <point index="2461">
    <X>8.875</X>
    <Y>23.579</Y>
    <Z>2134</Z>
  </point>
  <point index="2462">
    <X>29.834</X>
    <Y>26.276</Y>
    <Z>2124</Z>
  </point>
  <point index="2463">
    <X>34.643</X>
    <Y>53.235</Y>
    <Z>2073</Z>
  </point>
  <point index="2464">
    <X>17.211</X>
    <Y>14.299</Y>
    <Z>2102</Z>
  </point>
  <point index="2465">
    <X>105.987</X>
    <Y>72.050</Y>
    <Z>2238</Z>
  </point>
  <point index="2466">
    <X>106.463</X>
    <Y>50.726</Y>
    <Z>2224</Z>
  </point>
  <point index="2467">
    <X>71.708</X>
    <Y>27.396</Y>
    <Z>2069</Z>
  </point>
  <point index="2468">
    <X>98.412</X>
    <Y>34.089</Y>
    <Z>2138</Z>
  </point>
  <point index="2469">
    <X>92.742</X>
    <Y>60.946</Y>
    <Z>2123</Z>
  </point>
  <point index="2470">
    <X>117.025</X>
    <Y>61.467</Y>
    <Z>2265</Z>
  </point>
  <point index="2471">
    <X>109.761</X>
    <Y>13.053</Y>
    <Z>2127</Z>
  </point>
  <point index="2472">
    <X>11.076</X>
    <Y>64.409</Y>
    <Z>2286</Z>
  </point>
  <point index="2473">
    <X>21.789</X>
    <Y>69.801</Y>
    <Z>2238</Z>
  </point>
  <point index="2474">
    <X>104.812</X>
    <Y>21.804</Y>
    <Z>2273</Z>
  </point>
  <point index="2475">
    <X>90.173</X>
    <Y>17.718</Y>
    <Z>2224</Z>
  </point>
  <point index="2476">
    <X>97.162</X>
    <Y>18.958</Y>
    <Z>2101</Z>
  </point>
  <point index="2477">
    <X>74.955</X>
    <Y>69.117</Y>
    <Z>2111</Z>
  </point>
  <point index="2478">
    <X>103.804</X>
    <Y>24.030</Y>
    <Z>2297</Z>
  </point>
  <point index="2479">
    <X>73.793</X>
    <Y>17.429</Y>
    <Z>2007</Z>
  </point>
  <point index="2480">
    <X>76.597</X>
    <Y>60.870</Y>
    <Z>2295</Z>
  </point>
  <point index="2481">
    <X>71.518</X>
    <Y>64.270</Y>
    <Z>2075</Z>
  </point>
  <point index="2482">
    <X>107.946</X>
    <Y>35.401</Y>
    <Z>2180</Z>
  </point>
  <point index="2483">
    <X>104.221</X>
    <Y>47.934</Y>
    <Z>2291</Z>
  </point>
  <point index="2484">
    <X>31.899</X>
    <Y>32.261</Y>
    <Z>2063</Z>
  </point>
  <point index="2485">
    <X>6.474</X>
    <Y>24.535</Y>
    <Z>2259</Z>
  </point>
  <point index="2486">
    <X>49.739</X>
    <Y>16.123</Y>
    <Z>2194</Z>
  </point>
  <point index="2487">
    <X>16.171</X>
    <Y>21.213</Y>
    <Z>2071</Z>
  </point>
  <point index="2488">
    <X>71.401</X>
    <Y>13.666</Y>
    <Z>2078</Z>
  </point>
  <point index="2489">
    <X>96.203</X>
    <Y>46.259</Y>
    <Z>2072</Z>
  </point>
  <point index="2490">
    <X>102.177</X>
    <Y>76.558</Y>
    <Z>2249</Z>
  </point>
  <point index="2491">
    <X>104.213</X>
    <Y>58.616</Y>
    <Z>2291</Z>
  </point>
  <point index="2492">
    <X>33.449</X>
    <Y>37.513</Y>
    <Z>2017</Z>
  </point>
  <point index="2493">
    <X>98.123</X>
    <Y>73.649</Y>
    <Z>2129</Z>
  </point>
  <point index="2494">
    <X>117.324</X>
    <Y>72.671</Y>
    <Z>2245</Z>
  </point>
  <point index="2495">
    <X>102.573</X>
    <Y>9.163</Y>
    <Z>2261</Z>
  </point>
  <point index="2496">
    <X>73.969</X>
    <Y>17.093</Y>
    <Z>2002</Z>
  </point>
  <point index="2497">
    <X>80.275</X>
    <Y>21.371</Y>
    <Z>2040</Z>
  </point>
  <point index="2498">
    <X>103.873</X>
    <Y>13.868</Y>
    <Z>2299</Z>
  </point>
  <point index="2499">
    <X>68.202</X>
    <Y>14.603</Y>
    <Z>2173</Z>
  </point>
  <point index="2500">
    <X>103.934</X>
    <Y>27.983</Y>
    <Z>2299</Z>
  </point>
  <point index="2501">
    <X>78.077</X>
    <Y>29.422</Y>
    <Z>2193</Z>
  </point>
  <point index="2502">
    <X>12.543</X>
    <Y>32.371</Y>
    <Z>2147</Z>
  </point>
  <point index="2503">
    <X>94.229</X>
    <Y>66.923</Y>
    <Z>2014</Z>
  </point>
  <point index="2504">
    <X>115.256</X>
    <Y>53.997</Y>
    <Z>2147</Z>
  </point>
  <point index="2505">
    <X>65.122</X>
    <Y>7.781</Y>
    <Z>2264</Z>
  </point>
  <point index="2506">
    <X>105.357</X>
    <Y>77.014</Y>
    <Z>2257</Z>
  </point>
  <point index="2507">
    <X>67.077</X>
    <Y>63.778</Y>
    <Z>2206</Z>
  </point>
  <point index="2508">
    <X>91.245</X>
    <Y>54.169</Y>
    <Z>2298</Z>
  </point>
  <point index="2509">
    <X>61.386</X>
    <Y>36.970</Y>
    <Z>2226</Z>
  </point>
  <point index="2510">
    <X>98.502</X>
    <Y>54.165</Y>
    <Z>2140</Z>
  </point>
  <point index="2511">
    <X>120.917</X>
    <Y>60.382</Y>
    <Z>2031</Z>
  </point>
  <point index="2512">
    <X>71.158</X>
    <Y>12.764</Y>
    <Z>2085</Z>
  </point>
  <point index="2513">
    <X>31.315</X>
    <Y>17.862</Y>
    <Z>2081</Z>
  </point>
  <point index="2514">
    <X>100.128</X>
    <Y>68.261</Y>
    <Z>2188</Z>
  </point>
  <point index="2515">
    <X>38.612</X>
    <Y>21.217</Y>
    <Z>2155</Z>
  </point>
  <point index="2516">
    <X>97.675</X>
    <Y>13.650</Y>
    <Z>2116</Z>
  </point>
  <point index="2517">
    <X>62.464</X>
    <Y>70.001</Y>
    <Z>2257</Z>
  </point>
  <point index="2518">
    <X>67.842</X>
    <Y>20.321</Y>
    <Z>2183</Z>
  </point>
  <point index="2519">
    <X>114.062</X>
    <Y>53.640</Y>
    <Z>2003</Z>
  </point>
  <point index="2520">
    <X>96.274</X>
    <Y>23.011</Y>
    <Z>2074</Z>
  </point>
  <point index="2521">
    <X>99.565</X>
    <Y>22.118</Y>
    <Z>2172</Z>
  </point>
  <point index="2522">
    <X>90.015</X>
    <Y>65.004</Y>
    <Z>2213</Z>
  </point>
  <point index="2523">
    <X>59.052</X>
    <Y>66.376</Y>
    <Z>2157</Z>
  </point>
  <point index="2524">
    <X>49.907</X>
    <Y>63.622</Y>
    <Z>2205</Z>
  </point>
  <point index="2525">
    <X>107.435</X>
    <Y>46.595</Y>
    <Z>2195</Z>
  </point>
  <point index="2526">
    <X>115.966</X>
    <Y>31.175</Y>
    <Z>2233</Z>
  </point>
  <point index="2527">
    <X>32.346</X>
    <Y>23.969</Y>
    <Z>2050</Z>
  </point>
  <point index="2528">
    <X>75.013</X>
    <Y>56.100</Y>
    <Z>2118</Z>
  </point>
  <point index="2529">
    <X>96.511</X>
    <Y>46.130</Y>
    <Z>2081</Z>
  </point>
  <point index="2530">
    <X>30.289</X>
    <Y>48.500</Y>
    <Z>2111</Z>
  </point>
  <point index="2531">
    <X>111.894</X>
    <Y>9.737</Y>
    <Z>2063</Z>
  </point>
  <point index="2532">
    <X>24.332</X>
    <Y>73.799</Y>
    <Z>2287</Z>
  </point>
  <point index="2533">
    <X>66.908</X>
    <Y>48.988</Y>
    <Z>2211</Z>
  </point>
  <point index="2534">
    <X>11.280</X>
    <Y>32.351</Y>
    <Z>2300</Z>
  </point>
  <point index="2535">
    <X>59.810</X>
    <Y>71.858</Y>
    <Z>2179</Z>
  </point>
  <point index="2536">
    <X>31.143</X>
    <Y>56.824</Y>
    <Z>2086</Z>
  </point>
  <point index="2537">
    <X>61.636</X>
    <Y>65.263</Y>
    <Z>2233</Z>
  </point>
  <point index="2538">
    <X>64.811</X>
    <Y>66.215</Y>
    <Z>2273</Z>
  </point>
  <point index="2539">
    <X>63.498</X>
    <Y>61.353</Y>
    <Z>2288</Z>
  </point>
  <point index="2540">
    <X>15.249</X>
    <Y>21.313</Y>
    <Z>2044</Z>
  </point>
  <point index="2541">
    <X>7.812</X>
    <Y>22.555</Y>
    <Z>2060</Z>
  </point>
  <point index="2542">
    <X>22.124</X>
    <Y>26.335</Y>
    <Z>2247</Z>
  </point>
  <point index="2543">
    <X>25.342</X>
    <Y>6.290</Y>
    <Z>2257</Z>
  </point>
  <point index="2544">
    <X>104.194</X>
    <Y>13.104</Y>
    <Z>2291</Z>
  </point>
  <point index="2545">
    <X>22.906</X>
    <Y>60.008</Y>
    <Z>2271</Z>
  </point>
  <point index="2546">
    <X>51.705</X>
    <Y>56.430</Y>
    <Z>2248</Z>
  </point>
  <point index="2547">
    <X>70.201</X>
    <Y>66.371</Y>
    <Z>2114</Z>
  </point>
  <point index="2548">
    <X>73.684</X>
    <Y>25.790</Y>
    <Z>2010</Z>
  </point>
  <point index="2549">
    <X>90.237</X>
    <Y>33.832</Y>
    <Z>2228</Z>
  </point>
  <point index="2550">
    <X>113.804</X>
    <Y>54.866</Y>
    <Z>2007</Z>
  </point>
  <point index="2551">
    <X>38.650</X>
    <Y>63.554</Y>
    <Z>2153</Z>
  </point>
  <point index="2552">
    <X>58.513</X>
    <Y>34.294</Y>
    <Z>2141</Z>
  </point>
  <point index="2553">
    <X>37.412</X>
    <Y>15.825</Y>
    <Z>2238</Z>
  </point>
  <point index="2554">
    <X>94.827</X>
    <Y>17.203</Y>
    <Z>2031</Z>
  </point>
  <point index="2555">
    <X>38.671</X>
    <Y>54.380</Y>
    <Z>2151</Z>
  </point>
  <point index="2556">
    <X>12.495</X>
    <Y>12.860</Y>
    <Z>2153</Z>
  </point>
  <point index="2557">
    <X>13.952</X>
    <Y>52.282</Y>
    <Z>2006</Z>
  </point>
  <point index="2558">
    <X>59.872</X>
    <Y>33.852</Y>
    <Z>2181</Z>
  </point>
  <point index="2559">
    <X>39.378</X>
    <Y>69.537</Y>
    <Z>2103</Z>
  </point>
  <point index="2560">
    <X>22.379</X>
    <Y>63.853</Y>
    <Z>2255</Z>
  </point>
  <point index="2561">
    <X>64.346</X>
    <Y>25.288</Y>
    <Z>2287</Z>
  </point>
  <point index="2562">
    <X>115.779</X>
    <Y>21.644</Y>
    <Z>2210</Z>
  </point>
  <point index="2563">
    <X>92.076</X>
    <Y>72.257</Y>
    <Z>2204</Z>
  </point>
  <point index="2564">
    <X>62.212</X>
    <Y>9.670</Y>
    <Z>2250</Z>
  </point>
  <point index="2565">
    <X>89.601</X>
    <Y>28.720</Y>
    <Z>2184</Z>
  </point>
  <point index="2566">
    <X>91.619</X>
    <Y>11.526</Y>
    <Z>2259</Z>
  </point>
  <point index="2567">
    <X>22.022</X>
    <Y>20.525</Y>
    <Z>2244</Z>
  </point>
  <point index="2568">
    <X>50.127</X>
    <Y>66.453</Y>
    <Z>2220</Z>
  </point>
  <point index="2569">
    <X>77.131</X>
    <Y>30.501</Y>
    <Z>2258</Z>
  </point>
  <point index="2570">
    <X>72.953</X>
    <Y>11.301</Y>
    <Z>2032</Z>
  </point>
  <point index="2571">
    <X>89.832</X>
    <Y>58.775</Y>
    <Z>2200</Z>
  </point>
  <point index="2572">
    <X>112.498</X>
    <Y>53.095</Y>
    <Z>2046</Z>
  </point>
  <point index="2573">
    <X>22.581</X>
    <Y>47.354</Y>
    <Z>2261</Z>
  </point>
  <point index="2574">
    <X>61.250</X>
    <Y>50.965</Y>
    <Z>2222</Z>
  </point>
  <point index="2575">
    <X>27.083</X>
    <Y>66.298</Y>
    <Z>2206</Z>
  </point>
  <point index="2576">
    <X>108.814</X>
    <Y>75.658</Y>
    <Z>2155</Z>
  </point>
  <point index="2577">
    <X>51.027</X>
    <Y>24.284</Y>
    <Z>2283</Z>
  </point>
  <point index="2578">
    <X>9.054</X>
    <Y>69.026</Y>
    <Z>2146</Z>
  </point>
  <point index="2579">
    <X>56.080</X>
    <Y>21.555</Y>
    <Z>2069</Z>
  </point>
  <point index="2580">
    <X>23.775</X>
    <Y>21.019</Y>
    <Z>2296</Z>
  </point>
  <point index="2581">
    <X>40.603</X>
    <Y>62.870</Y>
    <Z>2018</Z>
  </point>
  <point index="2582">
    <X>64.818</X>
    <Y>76.842</Y>
    <Z>2273</Z>
  </point>
  <point index="2583">
    <X>72.065</X>
    <Y>9.090</Y>
    <Z>2058</Z>
  </point>
  <point index="2584">
    <X>102.766</X>
    <Y>27.401</Y>
    <Z>2266</Z>
  </point>
  <point index="2585">
    <X>112.904</X>
    <Y>13.288</Y>
    <Z>2033</Z>
  </point>
  <point index="2586">
    <X>108.547</X>
    <Y>19.945</Y>
    <Z>2162</Z>
  </point>
  <point index="2587">
    <X>61.083</X>
    <Y>60.074</Y>
    <Z>2217</Z>
  </point>
  <point index="2588">
    <X>61.616</X>
    <Y>67.288</Y>
    <Z>2232</Z>
  </point>
  <point index="2589">
    <X>78.542</X>
    <Y>61.381</Y>
    <Z>2160</Z>
  </point>
  <point index="2590">
    <X>32.268</X>
    <Y>38.047</Y>
    <Z>2052</Z>
  </point>
  <point index="2591">
    <X>29.337</X>
    <Y>60.288</Y>
    <Z>2139</Z>
  </point>
  <point index="2592">
    <X>72.003</X>
    <Y>54.435</Y>
    <Z>2060</Z>
  </point>
  <point index="2593">
    <X>102.978</X>
    <Y>59.537</Y>
    <Z>2273</Z>
  </point>
  <point index="2594">
    <X>38.606</X>
    <Y>23.226</Y>
    <Z>2156</Z>
  </point>
  <point index="2595">
    <X>68.035</X>
    <Y>72.723</Y>
    <Z>2178</Z>
  </point>
  <point index="2596">
    <X>48.869</X>
    <Y>17.123</Y>
    <Z>2133</Z>
  </point>
  <point index="2597">
    <X>55.995</X>
    <Y>14.650</Y>
    <Z>2066</Z>
  </point>
  <point index="2598">
    <X>115.460</X>
    <Y>71.038</Y>
    <Z>2172</Z>
  </point>
  <point index="2599">
    <X>24.411</X>
    <Y>77.660</Y>
    <Z>2285</Z>
  </point>
  <point index="2600">
    <X>14.707</X>
    <Y>49.125</Y>
    <Z>2028</Z>
  </point>
  <point index="2601">
    <X>54.459</X>
    <Y>61.285</Y>
    <Z>2021</Z>
  </point>
  <point index="2602">
    <X>53.740</X>
    <Y>23.110</Y>
    <Z>2003</Z>
  </point>
  <point index="2603">
    <X>51.517</X>
    <Y>18.160</Y>
    <Z>2271</Z>
  </point>
  <point index="2604">
    <X>8.716</X>
    <Y>69.624</Y>
    <Z>2123</Z>
  </point>
  <point index="2605">
    <X>73.552</X>
    <Y>15.643</Y>
    <Z>2014</Z>
  </point>
  <point index="2606">
    <X>12.698</X>
    <Y>13.204</Y>
    <Z>2129</Z>
  </point>
  <point index="2607">
    <X>22.770</X>
    <Y>70.091</Y>
    <Z>2267</Z>
  </point>
  <point index="2608">
    <X>110.331</X>
    <Y>14.855</Y>
    <Z>2110</Z>
  </point>
  <point index="2609">
    <X>15.134</X>
    <Y>18.775</Y>
    <Z>2041</Z>
  </point>
  <point index="2610">
    <X>35.706</X>
    <Y>74.609</Y>
    <Z>2201</Z>
  </point>
  <point index="2611">
    <X>80.457</X>
    <Y>26.626</Y>
    <Z>2028</Z>
  </point>
  <point index="2612">
    <X>62.627</X>
    <Y>63.265</Y>
    <Z>2262</Z>
  </point>
  <point index="2613">
    <X>72.978</X>
    <Y>59.424</Y>
    <Z>2031</Z>
  </point>
  <point index="2614">
    <X>16.073</X>
    <Y>46.267</Y>
    <Z>2068</Z>
  </point>
  <point index="2615">
    <X>119.333</X>
    <Y>69.760</Y>
    <Z>2106</Z>
  </point>
  <point index="2616">
    <X>12.002</X>
    <Y>66.492</Y>
    <Z>2213</Z>
  </point>
  <point index="2617">
    <X>78.953</X>
    <Y>24.847</Y>
    <Z>2132</Z>
  </point>
  <point index="2618">
    <X>106.389</X>
    <Y>47.848</Y>
    <Z>2226</Z>
  </point>
  <point index="2619">
    <X>11.274</X>
    <Y>32.951</Y>
    <Z>2300</Z>
  </point>
  <point index="2620">
    <X>102.544</X>
    <Y>25.315</Y>
    <Z>2260</Z>
  </point>
  <point index="2621">
    <X>106.206</X>
    <Y>19.108</Y>
    <Z>2232</Z>
  </point>
  <point index="2622">
    <X>88.554</X>
    <Y>31.965</Y>
    <Z>2112</Z>
  </point>
  <point index="2623">
    <X>112.033</X>
    <Y>16.706</Y>
    <Z>2059</Z>
  </point>
  <point index="2624">
    <X>97.902</X>
    <Y>45.287</Y>
    <Z>2122</Z>
  </point>
  <point index="2625">
    <X>52.677</X>
    <Y>54.183</Y>
    <Z>2131</Z>
  </point>
  <point index="2626">
    <X>103.937</X>
    <Y>63.038</Y>
    <Z>2299</Z>
  </point>
  <point index="2627">
    <X>104.901</X>
    <Y>52.213</Y>
    <Z>2270</Z>
  </point>
  <point index="2628">
    <X>96.506</X>
    <Y>49.786</Y>
    <Z>2081</Z>
  </point>
  <point index="2629">
    <X>26.263</X>
    <Y>69.193</Y>
    <Z>2230</Z>
  </point>
  <point index="2630">
    <X>64.057</X>
    <Y>53.375</Y>
    <Z>2295</Z>
  </point>
  <point index="2631">
    <X>62.005</X>
    <Y>52.674</Y>
    <Z>2244</Z>
  </point>
  <point index="2632">
    <X>111.991</X>
    <Y>13.934</Y>
    <Z>2061</Z>
  </point>
  <point index="2633">
    <X>77.921</X>
    <Y>33.273</Y>
    <Z>2203</Z>
  </point>
  <point index="2634">
    <X>9.040</X>
    <Y>65.043</Y>
    <Z>2145</Z>
  </point>
  <point index="2635">
    <X>58.596</X>
    <Y>30.868</Y>
    <Z>2143</Z>
  </point>
  <point index="2636">
    <X>114.564</X>
    <Y>66.091</Y>
    <Z>2064</Z>
  </point>
  <point index="2637">
    <X>65.763</X>
    <Y>7.218</Y>
    <Z>2245</Z>
  </point>
  <point index="2638">
    <X>31.845</X>
    <Y>66.808</Y>
    <Z>2065</Z>
  </point>
  <point index="2639">
    <X>9.616</X>
    <Y>51.937</Y>
    <Z>2185</Z>
  </point>
  <point index="2640">
    <X>53.757</X>
    <Y>48.507</Y>
    <Z>2001</Z>
  </point>
  <point index="2641">
    <X>27.918</X>
    <Y>31.017</Y>
    <Z>2181</Z>
  </point>
  <point index="2642">
    <X>73.562</X>
    <Y>57.710</Y>
    <Z>2014</Z>
  </point>
  <point index="2643">
    <X>114.632</X>
    <Y>56.197</Y>
    <Z>2072</Z>
  </point>
  <point index="2644">
    <X>34.554</X>
    <Y>10.904</Y>
    <Z>2062</Z>
  </point>
  <point index="2645">
    <X>52.014</X>
    <Y>36.356</Y>
    <Z>2211</Z>
  </point>
  <point index="2646">
    <X>28.798</X>
    <Y>14.954</Y>
    <Z>2155</Z>
  </point>
  <point index="2647">
    <X>65.073</X>
    <Y>38.763</Y>
    <Z>2265</Z>
  </point>
  <point index="2648">
    <X>76.213</X>
    <Y>16.490</Y>
    <Z>2263</Z>
  </point>
  <point index="2649">
    <X>26.373</X>
    <Y>30.340</Y>
    <Z>2227</Z>
  </point>
  <point index="2650">
    <X>65.303</X>
    <Y>26.076</Y>
    <Z>2258</Z>
  </point>
  <point index="2651">
    <X>68.498</X>
    <Y>45.486</Y>
    <Z>2164</Z>
  </point>
  <point index="2652">
    <X>32.330</X>
    <Y>71.866</Y>
    <Z>2051</Z>
  </point>
  <point index="2653">
    <X>91.240</X>
    <Y>19.113</Y>
    <Z>2297</Z>
  </point>
  <point index="2654">
    <X>21.083</X>
    <Y>54.842</Y>
    <Z>2217</Z>
  </point>
  <point index="2655">
    <X>15.025</X>
    <Y>38.757</Y>
    <Z>2037</Z>
  </point>
  <point index="2656">
    <X>13.954</X>
    <Y>30.319</Y>
    <Z>2006</Z>
  </point>
  <point index="2657">
    <X>115.751</X>
    <Y>23.399</Y>
    <Z>2207</Z>
  </point>
  <point index="2658">
    <X>65.033</X>
    <Y>27.440</Y>
    <Z>2266</Z>
  </point>
  <point index="2659">
    <X>111.208</X>
    <Y>69.474</Y>
    <Z>2084</Z>
  </point>
  <point index="2660">
    <X>19.779</X>
    <Y>32.470</Y>
    <Z>2178</Z>
  </point>
  <point index="2661">
    <X>34.328</X>
    <Y>58.458</Y>
    <Z>2035</Z>
  </point>
  <point index="2662">
    <X>98.872</X>
    <Y>14.929</Y>
    <Z>2151</Z>
  </point>
  <point index="2663">
    <X>78.141</X>
    <Y>15.701</Y>
    <Z>2188</Z>
  </point>
  <point index="2664">
    <X>52.594</X>
    <Y>12.437</Y>
    <Z>2141</Z>
  </point>
  <point index="2665">
    <X>98.616</X>
    <Y>38.501</Y>
    <Z>2144</Z>
  </point>
  <point index="2666">
    <X>55.354</X>
    <Y>70.324</Y>
    <Z>2047</Z>
  </point>
  <point index="2667">
    <X>100.569</X>
    <Y>51.616</Y>
    <Z>2201</Z>
  </point>
  <point index="2668">
    <X>18.504</X>
    <Y>34.726</Y>
    <Z>2140</Z>
  </point>
  <point index="2669">
    <X>27.068</X>
    <Y>22.106</Y>
    <Z>2206</Z>
  </point>
  <point index="2670">
    <X>12.183</X>
    <Y>20.195</Y>
    <Z>2191</Z>
  </point>
  <point index="2671">
    <X>106.035</X>
    <Y>68.296</Y>
    <Z>2237</Z>
  </point>
  <point index="2672">
    <X>65.101</X>
    <Y>68.451</Y>
    <Z>2264</Z>
  </point>
  <point index="2673">
    <X>47.582</X>
    <Y>25.742</Y>
    <Z>2044</Z>
  </point>
  <point index="2674">
    <X>79.418</X>
    <Y>30.473</Y>
    <Z>2100</Z>
  </point>
  <point index="2675">
    <X>102.324</X>
    <Y>68.443</Y>
    <Z>2253</Z>
  </point>
  <point index="2676">
    <X>33.057</X>
    <Y>61.523</Y>
    <Z>2029</Z>
  </point>
  <point index="2677">
    <X>34.919</X>
    <Y>13.757</Y>
    <Z>2107</Z>
  </point>
  <point index="2678">
    <X>30.264</X>
    <Y>59.413</Y>
    <Z>2112</Z>
  </point>
  <point index="2679">
    <X>94.738</X>
    <Y>16.551</Y>
    <Z>2029</Z>
  </point>
  <point index="2680">
    <X>38.124</X>
    <Y>59.506</Y>
    <Z>2189</Z>
  </point>
  <point index="2681">
    <X>111.236</X>
    <Y>20.875</Y>
    <Z>2083</Z>
  </point>
  <point index="2682">
    <X>26.281</X>
    <Y>34.010</Y>
    <Z>2230</Z>
  </point>
  <point index="2683">
    <X>80.046</X>
    <Y>19.404</Y>
    <Z>2056</Z>
  </point>
  <point index="2684">
    <X>112.304</X>
    <Y>22.033</Y>
    <Z>2051</Z>
  </point>
  <point index="2685">
    <X>70.544</X>
    <Y>38.497</Y>
    <Z>2103</Z>
  </point>
  <point index="2686">
    <X>80.784</X>
    <Y>23.978</Y>
    <Z>2005</Z>
  </point>
  <point index="2687">
    <X>29.613</X>
    <Y>60.012</Y>
    <Z>2131</Z>
  </point>
  <point index="2688">
    <X>88.933</X>
    <Y>31.382</Y>
    <Z>2138</Z>
  </point>
  <point index="2689">
    <X>101.373</X>
    <Y>23.297</Y>
    <Z>2225</Z>
  </point>
  <point index="2690">
    <X>22.486</X>
    <Y>56.160</Y>
    <Z>2258</Z>
  </point>
  <point index="2691">
    <X>31.056</X>
    <Y>34.070</Y>
    <Z>2088</Z>
  </point>
  <point index="2692">
    <X>36.200</X>
    <Y>24.673</Y>
    <Z>2261</Z>
  </point>
  <point index="2693">
    <X>28.662</X>
    <Y>31.803</Y>
    <Z>2159</Z>
  </point>
  <point index="2694">
    <X>74.580</X>
    <Y>67.974</Y>
    <Z>2066</Z>
  </point>
  <point index="2695">
    <X>104.774</X>
    <Y>70.223</Y>
    <Z>2274</Z>
  </point>
  <point index="2696">
    <X>55.589</X>
    <Y>63.014</Y>
    <Z>2054</Z>
  </point>
  <point index="2697">
    <X>117.619</X>
    <Y>14.657</Y>
    <Z>2224</Z>
  </point>
  <point index="2698">
    <X>29.219</X>
    <Y>21.047</Y>
    <Z>2143</Z>
  </point>
  <point index="2699">
    <X>56.974</X>
    <Y>72.729</Y>
    <Z>2095</Z>
  </point>
  <point index="2700">
    <X>74.613</X>
    <Y>25.432</Y>
    <Z>2070</Z>
  </point>
  <point index="2701">
    <X>101.787</X>
    <Y>28.443</Y>
    <Z>2237</Z>
  </point>
  <point index="2702">
    <X>88.656</X>
    <Y>63.234</Y>
    <Z>2119</Z>
  </point>
  <point index="2703">
    <X>34.848</X>
    <Y>62.545</Y>
    <Z>2098</Z>
  </point>
  <point index="2704">
    <X>79.226</X>
    <Y>20.956</Y>
    <Z>2113</Z>
  </point>
  <point index="2705">
    <X>59.482</X>
    <Y>32.571</Y>
    <Z>2169</Z>
  </point>
  <point index="2706">
    <X>68.476</X>
    <Y>23.308</Y>
    <Z>2165</Z>
  </point>
  <point index="2707">
    <X>59.693</X>
    <Y>78.485</Y>
    <Z>2175</Z>
  </point>
  <point index="2708">
    <X>101.410</X>
    <Y>36.524</Y>
    <Z>2226</Z>
  </point>
  <point index="2709">
    <X>31.043</X>
    <Y>35.993</Y>
    <Z>2089</Z>
  </point>
  <point index="2710">
    <X>88.731</X>
    <Y>68.585</Y>
    <Z>2124</Z>
  </point>
  <point index="2711">
    <X>41.013</X>
    <Y>24.699</Y>
    <Z>2085</Z>
  </point>
  <point index="2712">
    <X>54.908</X>
    <Y>53.787</Y>
    <Z>2034</Z>
  </point>
  <point index="2713">
    <X>34.755</X>
    <Y>26.660</Y>
    <Z>2087</Z>
  </point>
  <point index="2714">
    <X>101.156</X>
    <Y>12.044</Y>
    <Z>2219</Z>
  </point>
  <point index="2715">
    <X>100.540</X>
    <Y>57.604</Y>
    <Z>2201</Z>
  </point>
  <point index="2716">
    <X>9.017</X>
    <Y>64.435</Y>
    <Z>2144</Z>
  </point>
  <point index="2717">
    <X>108.646</X>
    <Y>17.971</Y>
    <Z>2160</Z>
  </point>
  <point index="2718">
    <X>32.178</X>
    <Y>53.420</Y>
    <Z>2055</Z>
  </point>
  <point index="2719">
    <X>107.901</X>
    <Y>49.439</Y>
    <Z>2182</Z>
  </point>
  <point index="2720">
    <X>12.390</X>
    <Y>15.407</Y>
    <Z>2166</Z>
  </point>
  <point index="2721">
    <X>91.642</X>
    <Y>32.832</Y>
    <Z>2256</Z>
  </point>
  <point index="2722">
    <X>63.901</X>
    <Y>49.421</Y>
    <Z>2300</Z>
  </point>
  <point index="2723">
    <X>99.040</X>
    <Y>66.556</Y>
    <Z>2156</Z>
  </point>
  <point index="2724">
    <X>107.245</X>
    <Y>14.740</Y>
    <Z>2201</Z>
  </point>
  <point index="2725">
    <X>12.895</X>
    <Y>74.661</Y>
    <Z>2105</Z>
  </point>
  <point index="2726">
    <X>74.490</X>
    <Y>71.961</Y>
    <Z>2055</Z>
  </point>
  <point index="2727">
    <X>72.223</X>
    <Y>21.374</Y>
    <Z>2054</Z>
  </point>
  <point index="2728">
    <X>10.367</X>
    <Y>66.630</Y>
    <Z>2237</Z>
  </point>
  <point index="2729">
    <X>65.991</X>
    <Y>21.948</Y>
    <Z>2238</Z>
  </point>
  <point index="2730">
    <X>69.776</X>
    <Y>28.441</Y>
    <Z>2126</Z>
  </point>
  <point index="2731">
    <X>32.071</X>
    <Y>70.860</Y>
    <Z>2058</Z>
  </point>
  <point index="2732">
    <X>11.945</X>
    <Y>73.490</Y>
    <Z>2219</Z>
  </point>
  <point index="2733">
    <X>104.998</X>
    <Y>24.056</Y>
    <Z>2267</Z>
  </point>
  <point index="2734">
    <X>64.608</X>
    <Y>11.348</Y>
    <Z>2279</Z>
  </point>
  <point index="2735">
    <X>96.856</X>
    <Y>23.716</Y>
    <Z>2092</Z>
  </point>
  <point index="2736">
    <X>113.973</X>
    <Y>55.822</Y>
    <Z>2002</Z>
  </point>
  <point index="2737">
    <X>66.637</X>
    <Y>60.574</Y>
    <Z>2219</Z>
  </point>
  <point index="2738">
    <X>11.741</X>
    <Y>35.722</Y>
    <Z>2244</Z>
  </point>
  <point index="2739">
    <X>111.832</X>
    <Y>37.920</Y>
    <Z>2065</Z>
  </point>
  <point index="2740">
    <X>72.663</X>
    <Y>32.973</Y>
    <Z>2041</Z>
  </point>
  <point index="2741">
    <X>59.827</X>
    <Y>45.203</Y>
    <Z>2179</Z>
  </point>
  <point index="2742">
    <X>31.586</X>
    <Y>38.419</Y>
    <Z>2073</Z>
  </point>
  <point index="2743">
    <X>59.975</X>
    <Y>13.625</Y>
    <Z>2184</Z>
  </point>
  <point index="2744">
    <X>26.030</X>
    <Y>34.472</Y>
    <Z>2237</Z>
  </point>
  <point index="2745">
    <X>28.799</X>
    <Y>33.758</Y>
    <Z>2155</Z>
  </point>
  <point index="2746">
    <X>77.029</X>
    <Y>54.832</Y>
    <Z>2265</Z>
  </point>
  <point index="2747">
    <X>66.188</X>
    <Y>36.632</Y>
    <Z>2232</Z>
  </point>
  <point index="2748">
    <X>53.902</X>
    <Y>24.460</Y>
    <Z>2004</Z>
  </point>
  <point index="2749">
    <X>76.677</X>
    <Y>61.614</Y>
    <Z>2289</Z>
  </point>
  <point index="2750">
    <X>76.206</X>
    <Y>30.620</Y>
    <Z>2262</Z>
  </point>
  <point index="2751">
    <X>72.617</X>
    <Y>48.069</Y>
    <Z>2042</Z>
  </point>
  <point index="2752">
    <X>100.989</X>
    <Y>44.744</Y>
    <Z>2214</Z>
  </point>
  <point index="2753">
    <X>73.412</X>
    <Y>48.449</Y>
    <Z>2018</Z>
  </point>
  <point index="2754">
    <X>8.238</X>
    <Y>26.799</Y>
    <Z>2090</Z>
  </point>
  <point index="2755">
    <X>52.568</X>
    <Y>35.486</Y>
    <Z>2144</Z>
  </point>
  <point index="2756">
    <X>21.054</X>
    <Y>35.961</Y>
    <Z>2216</Z>
  </point>
  <point index="2757">
    <X>104.582</X>
    <Y>23.433</Y>
    <Z>2280</Z>
  </point>
  <point index="2758">
    <X>69.449</X>
    <Y>38.210</Y>
    <Z>2136</Z>
  </point>
  <point index="2759">
    <X>119.801</X>
    <Y>22.255</Y>
    <Z>2073</Z>
  </point>
  <point index="2760">
    <X>48.042</X>
    <Y>26.375</Y>
    <Z>2076</Z>
  </point>
  <point index="2761">
    <X>115.171</X>
    <Y>68.466</Y>
    <Z>2137</Z>
  </point>
  <point index="2762">
    <X>22.840</X>
    <Y>49.159</Y>
    <Z>2269</Z>
  </point>
  <point index="2763">
    <X>61.956</X>
    <Y>63.382</Y>
    <Z>2242</Z>
  </point>
  <point index="2764">
    <X>54.792</X>
    <Y>14.600</Y>
    <Z>2030</Z>
  </point>
  <point index="2765">
    <X>38.760</X>
    <Y>18.785</Y>
    <Z>2145</Z>
  </point>
  <point index="2766">
    <X>54.886</X>
    <Y>33.996</Y>
    <Z>2033</Z>
  </point>
  <point index="2767">
    <X>18.657</X>
    <Y>61.909</Y>
    <Z>2145</Z>
  </point>
  <point index="2768">
    <X>110.259</X>
    <Y>9.680</Y>
    <Z>2112</Z>
  </point>
  <point index="2769">
    <X>73.547</X>
    <Y>17.218</Y>
    <Z>2014</Z>
  </point>
  <point index="2770">
    <X>20.085</X>
    <Y>54.158</Y>
    <Z>2187</Z>
  </point>
  <point index="2771">
    <X>56.273</X>
    <Y>32.757</Y>
    <Z>2074</Z>
  </point>
  <point index="2772">
    <X>14.786</X>
    <Y>58.473</Y>
    <Z>2030</Z>
  </point>
  <point index="2773">
    <X>74.190</X>
    <Y>28.024</Y>
    <Z>2019</Z>
  </point>
  <point index="2774">
    <X>95.628</X>
    <Y>17.343</Y>
    <Z>2055</Z>
  </point>
  <point index="2775">
    <X>64.271</X>
    <Y>54.715</Y>
    <Z>2289</Z>
  </point>
  <point index="2776">
    <X>60.917</X>
    <Y>46.168</Y>
    <Z>2212</Z>
  </point>
  <point index="2777">
    <X>109.002</X>
    <Y>46.124</Y>
    <Z>2149</Z>
  </point>
  <point index="2778">
    <X>68.142</X>
    <Y>12.310</Y>
    <Z>2174</Z>
  </point>
  <point index="2779">
    <X>104.720</X>
    <Y>15.328</Y>
    <Z>2276</Z>
  </point>
  <point index="2780">
    <X>89.857</X>
    <Y>56.033</Y>
    <Z>2202</Z>
  </point>
  <point index="2781">
    <X>110.051</X>
    <Y>35.151</Y>
    <Z>2118</Z>
  </point>
  <point index="2782">
    <X>94.845</X>
    <Y>32.826</Y>
    <Z>2032</Z>
  </point>
  <point index="2783">
    <X>102.390</X>
    <Y>15.267</Y>
    <Z>2255</Z>
  </point>
  <point index="2784">
    <X>100.605</X>
    <Y>65.968</Y>
    <Z>2202</Z>
  </point>
  <point index="2785">
    <X>34.392</X>
    <Y>18.204</Y>
    <Z>2043</Z>
  </point>
  <point index="2786">
    <X>68.687</X>
    <Y>34.357</Y>
    <Z>2158</Z>
  </point>
  <point index="2787">
    <X>65.168</X>
    <Y>45.672</Y>
    <Z>2262</Z>
  </point>
  <point index="2788">
    <X>100.121</X>
    <Y>37.224</Y>
    <Z>2188</Z>
  </point>
  <point index="2789">
    <X>25.522</X>
    <Y>75.380</Y>
    <Z>2252</Z>
  </point>
  <point index="2790">
    <X>21.350</X>
    <Y>24.439</Y>
    <Z>2225</Z>
  </point>
  <point index="2791">
    <X>119.199</X>
    <Y>53.841</Y>
    <Z>2115</Z>
  </point>
  <point index="2792">
    <X>61.485</X>
    <Y>61.621</Y>
    <Z>2229</Z>
  </point>
  <point index="2793">
    <X>100.172</X>
    <Y>67.767</Y>
    <Z>2190</Z>
  </point>
  <point index="2794">
    <X>59.377</X>
    <Y>73.392</Y>
    <Z>2166</Z>
  </point>
  <point index="2795">
    <X>75.908</X>
    <Y>26.894</Y>
    <Z>2226</Z>
  </point>
  <point index="2796">
    <X>23.301</X>
    <Y>29.321</Y>
    <Z>2282</Z>
  </point>
  <point index="2797">
    <X>95.571</X>
    <Y>64.495</Y>
    <Z>2053</Z>
  </point>
  <point index="2798">
    <X>50.607</X>
    <Y>22.198</Y>
    <Z>2254</Z>
  </point>
  <point index="2799">
    <X>28.085</X>
    <Y>15.989</Y>
    <Z>2176</Z>
  </point>
  <point index="2800">
    <X>25.162</X>
    <Y>75.354</Y>
    <Z>2263</Z>
  </point>
  <point index="2801">
    <X>101.805</X>
    <Y>78.775</Y>
    <Z>2238</Z>
  </point>
  <point index="2802">
    <X>59.052</X>
    <Y>39.729</Y>
    <Z>2157</Z>
  </point>
  <point index="2803">
    <X>77.257</X>
    <Y>17.812</Y>
    <Z>2249</Z>
  </point>
  <point index="2804">
    <X>109.185</X>
    <Y>35.026</Y>
    <Z>2144</Z>
  </point>
  <point index="2805">
    <X>107.496</X>
    <Y>17.659</Y>
    <Z>2194</Z>
  </point>
  <point index="2806">
    <X>10.429</X>
    <Y>32.587</Y>
    <Z>2241</Z>
  </point>
  <point index="2807">
    <X>24.935</X>
    <Y>33.506</Y>
    <Z>2269</Z>
  </point>
  <point index="2808">
    <X>72.248</X>
    <Y>13.207</Y>
    <Z>2053</Z>
  </point>
  <point index="2809">
    <X>92.679</X>
    <Y>27.795</Y>
    <Z>2131</Z>
  </point>
  <point index="2810">
    <X>53.757</X>
    <Y>31.629</Y>
    <Z>2001</Z>
  </point>
  <point index="2811">
    <X>32.159</X>
    <Y>36.907</Y>
    <Z>2056</Z>
  </point>
  <point index="2812">
    <X>111.714</X>
    <Y>25.003</Y>
    <Z>2069</Z>
  </point>
  <point index="2813">
    <X>89.118</X>
    <Y>16.814</Y>
    <Z>2151</Z>
  </point>
  <point index="2814">
    <X>100.038</X>
    <Y>54.565</Y>
    <Z>2186</Z>
  </point>
  <point index="2815">
    <X>69.728</X>
    <Y>32.236</Y>
    <Z>2127</Z>
  </point>
  <point index="2816">
    <X>98.457</X>
    <Y>45.160</Y>
    <Z>2139</Z>
  </point>
  <point index="2817">
    <X>117.747</X>
    <Y>57.316</Y>
    <Z>2215</Z>
  </point>
  <point index="2818">
    <X>9.861</X>
    <Y>20.657</Y>
    <Z>2202</Z>
  </point>
  <point index="2819">
    <X>71.265</X>
    <Y>51.933</Y>
    <Z>2082</Z>
  </point>
  <point index="2820">
    <X>94.546</X>
    <Y>56.823</Y>
    <Z>2023</Z>
  </point>
  <point index="2821">
    <X>78.904</X>
    <Y>26.124</Y>
    <Z>2135</Z>
  </point>
  <point index="2822">
    <X>58.208</X>
    <Y>76.558</Y>
    <Z>2132</Z>
  </point>
  <point index="2823">
    <X>30.969</X>
    <Y>61.757</Y>
    <Z>2091</Z>
  </point>
  <point index="2824">
    <X>22.283</X>
    <Y>34.068</Y>
    <Z>2252</Z>
  </point>
  <point index="2825">
    <X>27.150</X>
    <Y>28.594</Y>
    <Z>2204</Z>
  </point>
  <point index="2826">
    <X>18.865</X>
    <Y>10.679</Y>
    <Z>2151</Z>
  </point>
  <point index="2827">
    <X>61.200</X>
    <Y>18.196</Y>
    <Z>2220</Z>
  </point>
  <point index="2828">
    <X>78.019</X>
    <Y>30.773</Y>
    <Z>2197</Z>
  </point>
  <point index="2829">
    <X>108.994</X>
    <Y>59.043</Y>
    <Z>2149</Z>
  </point>
  <point index="2830">
    <X>118.846</X>
    <Y>26.169</Y>
    <Z>2139</Z>
  </point>
  <point index="2831">
    <X>105.074</X>
    <Y>29.389</Y>
    <Z>2265</Z>
  </point>
  <point index="2832">
    <X>106.268</X>
    <Y>17.152</Y>
    <Z>2230</Z>
  </point>
  <point index="2833">
    <X>118.913</X>
    <Y>62.306</Y>
    <Z>2135</Z>
  </point>
  <point index="2834">
    <X>71.148</X>
    <Y>32.072</Y>
    <Z>2085</Z>
  </point>
  <point index="2835">
    <X>54.337</X>
    <Y>70.791</Y>
    <Z>2017</Z>
  </point>
  <point index="2836">
    <X>31.700</X>
    <Y>65.796</Y>
    <Z>2069</Z>
  </point>
  <point index="2837">
    <X>19.574</X>
    <Y>65.595</Y>
    <Z>2172</Z>
  </point>
  <point index="2838">
    <X>55.367</X>
    <Y>61.499</Y>
    <Z>2047</Z>
  </point>
  <point index="2839">
    <X>98.016</X>
    <Y>34.910</Y>
    <Z>2126</Z>
  </point>
  <point index="2840">
    <X>33.075</X>
    <Y>27.441</Y>
    <Z>2028</Z>
  </point>
  <point index="2841">
    <X>24.799</X>
    <Y>12.303</Y>
    <Z>2273</Z>
  </point>
  <point index="2842">
    <X>25.222</X>
    <Y>74.937</Y>
    <Z>2261</Z>
  </point>
  <point index="2843">
    <X>103.704</X>
    <Y>48.407</Y>
    <Z>2294</Z>
  </point>
  <point index="2844">
    <X>11.484</X>
    <Y>11.628</Y>
    <Z>2275</Z>
  </point>
  <point index="2845">
    <X>76.454</X>
    <Y>68.649</Y>
    <Z>2292</Z>
  </point>
  <point index="2846">
    <X>14.184</X>
    <Y>35.456</Y>
    <Z>2012</Z>
  </point>
  <point index="2847">
    <X>103.167</X>
    <Y>46.011</Y>
    <Z>2278</Z>
  </point>
  <point index="2848">
    <X>34.492</X>
    <Y>62.328</Y>
    <Z>2055</Z>
  </point>
  <point index="2849">
    <X>61.143</X>
    <Y>61.840</Y>
    <Z>2218</Z>
  </point>
  <point index="2850">
    <X>108.433</X>
    <Y>76.977</Y>
    <Z>2166</Z>
  </point>
  <point index="2851">
    <X>10.114</X>
    <Y>70.387</Y>
    <Z>2219</Z>
  </point>
  <point index="2852">
    <X>14.784</X>
    <Y>12.771</Y>
    <Z>2030</Z>
  </point>
  <point index="2853">
    <X>33.732</X>
    <Y>50.950</Y>
    <Z>2009</Z>
  </point>
  <point index="2854">
    <X>113.855</X>
    <Y>27.253</Y>
    <Z>2005</Z>
  </point>
  <point index="2855">
    <X>101.022</X>
    <Y>16.956</Y>
    <Z>2215</Z>
  </point>
  <point index="2856">
    <X>62.473</X>
    <Y>57.283</Y>
    <Z>2258</Z>
  </point>
  <point index="2857">
    <X>116.511</X>
    <Y>21.407</Y>
    <Z>2299</Z>
  </point>
  <point index="2858">
    <X>37.330</X>
    <Y>57.602</Y>
    <Z>2244</Z>
  </point>
  <point index="2859">
    <X>72.013</X>
    <Y>73.728</Y>
    <Z>2060</Z>
  </point>
  <point index="2860">
    <X>25.744</X>
    <Y>66.589</Y>
    <Z>2245</Z>
  </point>
  <point index="2861">
    <X>106.811</X>
    <Y>16.321</Y>
    <Z>2214</Z>
  </point>
  <point index="2862">
    <X>112.990</X>
    <Y>47.036</Y>
    <Z>2031</Z>
  </point>
  <point index="2863">
    <X>40.757</X>
    <Y>57.613</Y>
    <Z>2007</Z>
  </point>
  <point index="2864">
    <X>58.975</X>
    <Y>53.063</Y>
    <Z>2154</Z>
  </point>
  <point index="2865">
    <X>104.385</X>
    <Y>61.630</Y>
    <Z>2286</Z>
  </point>
  <point index="2866">
    <X>17.977</X>
    <Y>47.341</Y>
    <Z>2125</Z>
  </point>
  <point index="2867">
    <X>73.694</X>
    <Y>11.292</Y>
    <Z>2010</Z>
  </point>
  <point index="2868">
    <X>18.177</X>
    <Y>65.348</Y>
    <Z>2131</Z>
  </point>
  <point index="2869">
    <X>9.096</X>
    <Y>19.840</Y>
    <Z>2149</Z>
  </point>
  <point index="2870">
    <X>53.182</X>
    <Y>11.323</Y>
    <Z>2070</Z>
  </point>
  <point index="2871">
    <X>98.384</X>
    <Y>36.951</Y>
    <Z>2137</Z>
  </point>
  <point index="2872">
    <X>37.771</X>
    <Y>30.079</Y>
    <Z>2214</Z>
  </point>
  <point index="2873">
    <X>112.292</X>
    <Y>74.540</Y>
    <Z>2052</Z>
  </point>
  <point index="2874">
    <X>110.696</X>
    <Y>12.923</Y>
    <Z>2099</Z>
  </point>
  <point index="2875">
    <X>65.934</X>
    <Y>37.531</Y>
    <Z>2240</Z>
  </point>
  <point index="2876">
    <X>51.708</X>
    <Y>21.109</Y>
    <Z>2248</Z>
  </point>
  <point index="2877">
    <X>12.325</X>
    <Y>18.415</Y>
    <Z>2174</Z>
  </point>
  <point index="2878">
    <X>115.004</X>
    <Y>18.548</Y>
    <Z>2117</Z>
  </point>
  <point index="2879">
    <X>14.013</X>
    <Y>71.288</Y>
    <Z>2007</Z>
  </point>
  <point index="2880">
    <X>110.123</X>
    <Y>33.694</Y>
    <Z>2116</Z>
  </point>
  <point index="2881">
    <X>70.012</X>
    <Y>75.813</Y>
    <Z>2119</Z>
  </point>
  <point index="2882">
    <X>11.301</X>
    <Y>54.324</Y>
    <Z>2297</Z>
  </point>
  <point index="2883">
    <X>27.619</X>
    <Y>16.535</Y>
    <Z>2190</Z>
  </point>
  <point index="2884">
    <X>47.599</X>
    <Y>19.889</Y>
    <Z>2046</Z>
  </point>
  <point index="2885">
    <X>39.228</X>
    <Y>25.124</Y>
    <Z>2113</Z>
  </point>
  <point index="2886">
    <X>31.049</X>
    <Y>9.331</Y>
    <Z>2088</Z>
  </point>
  <point index="2887">
    <X>32.255</X>
    <Y>49.389</Y>
    <Z>2053</Z>
  </point>
  <point index="2888">
    <X>92.297</X>
    <Y>36.724</Y>
    <Z>2177</Z>
  </point>
  <point index="2889">
    <X>89.536</X>
    <Y>57.278</Y>
    <Z>2180</Z>
  </point>
  <point index="2890">
    <X>16.043</X>
    <Y>8.965</Y>
    <Z>2067</Z>
  </point>
  <point index="2891">
    <X>20.763</X>
    <Y>59.271</Y>
    <Z>2207</Z>
  </point>
  <point index="2892">
    <X>98.444</X>
    <Y>51.947</Y>
    <Z>2139</Z>
  </point>
  <point index="2893">
    <X>102.225</X>
    <Y>46.206</Y>
    <Z>2250</Z>
  </point>
  <point index="2894">
    <X>30.567</X>
    <Y>46.900</Y>
    <Z>2103</Z>
  </point>
  <point index="2895">
    <X>59.953</X>
    <Y>18.041</Y>
    <Z>2183</Z>
  </point>
  <point index="2896">
    <X>101.360</X>
    <Y>9.913</Y>
    <Z>2225</Z>
  </point>
  <point index="2897">
    <X>114.708</X>
    <Y>63.974</Y>
    <Z>2081</Z>
  </point>
  <point index="2898">
    <X>13.017</X>
    <Y>22.512</Y>
    <Z>2090</Z>
  </point>
  <point index="2899">
    <X>62.982</X>
    <Y>29.297</Y>
    <Z>2273</Z>
  </point>
  <point index="2900">
    <X>31.484</X>
    <Y>60.316</Y>
    <Z>2076</Z>
  </point>
  <point index="2901">
    <X>55.382</X>
    <Y>12.968</Y>
    <Z>2048</Z>
  </point>
  <point index="2902">
    <X>68.752</X>
    <Y>63.885</Y>
    <Z>2156</Z>
  </point>
  <point index="2903">
    <X>37.770</X>
    <Y>52.234</Y>
    <Z>2214</Z>
  </point>
  <point index="2904">
    <X>119.732</X>
    <Y>54.869</Y>
    <Z>2078</Z>
  </point>
  <point index="2905">
    <X>94.206</X>
    <Y>75.842</Y>
    <Z>2013</Z>
  </point>
  <point index="2906">
    <X>57.848</X>
    <Y>52.863</Y>
    <Z>2121</Z>
  </point>
  <point index="2907">
    <X>30.939</X>
    <Y>23.244</Y>
    <Z>2092</Z>
  </point>
  <point index="2908">
    <X>23.100</X>
    <Y>56.354</Y>
    <Z>2276</Z>
  </point>
  <point index="2909">
    <X>18.807</X>
    <Y>7.867</Y>
    <Z>2149</Z>
  </point>
  <point index="2910">
    <X>35.896</X>
    <Y>69.240</Y>
    <Z>2224</Z>
  </point>
  <point index="2911">
    <X>102.673</X>
    <Y>9.355</Y>
    <Z>2264</Z>
  </point>
  <point index="2912">
    <X>64.188</X>
    <Y>47.954</Y>
    <Z>2291</Z>
  </point>
  <point index="2913">
    <X>93.543</X>
    <Y>70.803</Y>
    <Z>2027</Z>
  </point>
  <point index="2914">
    <X>88.551</X>
    <Y>67.295</Y>
    <Z>2111</Z>
  </point>
  <point index="2915">
    <X>12.935</X>
    <Y>11.787</Y>
    <Z>2100</Z>
  </point>
  <point index="2916">
    <X>36.038</X>
    <Y>70.662</Y>
    <Z>2242</Z>
  </point>
  <point index="2917">
    <X>14.810</X>
    <Y>23.208</Y>
    <Z>2031</Z>
  </point>
  <point index="2918">
    <X>115.738</X>
    <Y>67.266</Y>
    <Z>2205</Z>
  </point>
  <point index="2919">
    <X>58.689</X>
    <Y>23.001</Y>
    <Z>2146</Z>
  </point>
  <point index="2920">
    <X>19.153</X>
    <Y>19.888</Y>
    <Z>2159</Z>
  </point>
  <point index="2921">
    <X>63.738</X>
    <Y>11.756</Y>
    <Z>2295</Z>
  </point>
  <point index="2922">
    <X>47.912</X>
    <Y>55.378</Y>
    <Z>2067</Z>
  </point>
  <point index="2923">
    <X>102.263</X>
    <Y>11.026</Y>
    <Z>2252</Z>
  </point>
  <point index="2924">
    <X>102.550</X>
    <Y>9.962</Y>
    <Z>2260</Z>
  </point>
  <point index="2925">
    <X>27.104</X>
    <Y>61.832</Y>
    <Z>2205</Z>
  </point>
  <point index="2926">
    <X>24.411</X>
    <Y>10.642</Y>
    <Z>2285</Z>
  </point>
  <point index="2927">
    <X>102.896</X>
    <Y>17.717</Y>
    <Z>2270</Z>
  </point>
  <point index="2928">
    <X>55.173</X>
    <Y>61.701</Y>
    <Z>2042</Z>
  </point>
  <point index="2929">
    <X>56.859</X>
    <Y>53.977</Y>
    <Z>2092</Z>
  </point>
  <point index="2930">
    <X>80.225</X>
    <Y>28.575</Y>
    <Z>2044</Z>
  </point>
  <point index="2931">
    <X>54.083</X>
    <Y>9.933</Y>
    <Z>2009</Z>
  </point>
  <point index="2932">
    <X>13.198</X>
    <Y>59.562</Y>
    <Z>2068</Z>
  </point>
  <point index="2933">
    <X>105.267</X>
    <Y>56.001</Y>
    <Z>2260</Z>
  </point>
  <point index="2934">
    <X>97.256</X>
    <Y>24.737</Y>
    <Z>2103</Z>
  </point>
  <point index="2935">
    <X>17.558</X>
    <Y>23.665</Y>
    <Z>2112</Z>
  </point>
  <point index="2936">
    <X>104.618</X>
    <Y>20.025</Y>
    <Z>2279</Z>
  </point>
  <point index="2937">
    <X>15.562</X>
    <Y>9.320</Y>
    <Z>2053</Z>
  </point>
  <point index="2938">
    <X>71.024</X>
    <Y>30.439</Y>
    <Z>2089</Z>
  </point>
  <point index="2939">
    <X>69.392</X>
    <Y>23.735</Y>
    <Z>2137</Z>
  </point>
  <point index="2940">
    <X>19.656</X>
    <Y>18.185</Y>
    <Z>2174</Z>
  </point>
  <point index="2941">
    <X>97.145</X>
    <Y>25.126</Y>
    <Z>2100</Z>
  </point>
  <point index="2942">
    <X>53.364</X>
    <Y>24.622</Y>
    <Z>2048</Z>
  </point>
  <point index="2943">
    <X>49.466</X>
    <Y>70.806</Y>
    <Z>2175</Z>
  </point>
  <point index="2944">
    <X>31.437</X>
    <Y>71.023</Y>
    <Z>2077</Z>
  </point>
  <point index="2945">
    <X>66.088</X>
    <Y>76.419</Y>
    <Z>2235</Z>
  </point>
  <point index="2946">
    <X>80.737</X>
    <Y>21.188</Y>
    <Z>2009</Z>
  </point>
  <point index="2947">
    <X>61.854</X>
    <Y>32.475</Y>
    <Z>2239</Z>
  </point>
  <point index="2948">
    <X>29.546</X>
    <Y>17.913</Y>
    <Z>2133</Z>
  </point>
  <point index="2949">
    <X>111.798</X>
    <Y>20.104</Y>
    <Z>2066</Z>
  </point>
  <point index="2950">
    <X>48.400</X>
    <Y>31.677</Y>
    <Z>2101</Z>
  </point>
  <point index="2951">
    <X>99.540</X>
    <Y>32.752</Y>
    <Z>2171</Z>
  </point>
  <point index="2952">
    <X>118.852</X>
    <Y>68.057</Y>
    <Z>2139</Z>
  </point>
  <point index="2953">
    <X>56.242</X>
    <Y>25.352</Y>
    <Z>2073</Z>
  </point>
  <point index="2954">
    <X>68.987</X>
    <Y>53.200</Y>
    <Z>2149</Z>
  </point>
  <point index="2955">
    <X>73.581</X>
    <Y>68.443</Y>
    <Z>2013</Z>
  </point>
  <point index="2956">
    <X>62.251</X>
    <Y>22.721</Y>
    <Z>2251</Z>
  </point>
  <point index="2957">
    <X>17.305</X>
    <Y>20.879</Y>
    <Z>2105</Z>
  </point>
  <point index="2958">
    <X>65.080</X>
    <Y>49.805</Y>
    <Z>2265</Z>
  </point>
  <point index="2959">
    <X>21.906</X>
    <Y>8.915</Y>
    <Z>2241</Z>
  </point>
  <point index="2960">
    <X>98.836</X>
    <Y>76.141</Y>
    <Z>2150</Z>
  </point>
  <point index="2961">
    <X>101.332</X>
    <Y>45.836</Y>
    <Z>2224</Z>
  </point>
  <point index="2962">
    <X>106.713</X>
    <Y>62.931</Y>
    <Z>2217</Z>
  </point>
  <point index="2963">
    <X>89.649</X>
    <Y>31.138</Y>
    <Z>2187</Z>
  </point>
  <point index="2964">
    <X>24.965</X>
    <Y>61.224</Y>
    <Z>2268</Z>
  </point>
  <point index="2965">
    <X>103.766</X>
    <Y>27.643</Y>
    <Z>2296</Z>
  </point>
  <point index="2966">
    <X>94.368</X>
    <Y>19.998</Y>
    <Z>2018</Z>
  </point>
  <point index="2967">
    <X>71.921</X>
    <Y>11.262</Y>
    <Z>2063</Z>
  </point>
  <point index="2968">
    <X>101.629</X>
    <Y>76.808</Y>
    <Z>2233</Z>
  </point>
  <point index="2969">
    <X>111.202</X>
    <Y>72.268</Y>
    <Z>2084</Z>
  </point>
  <point index="2970">
    <X>115.551</X>
    <Y>14.372</Y>
    <Z>2183</Z>
  </point>
  <point index="2971">
    <X>15.407</X>
    <Y>56.928</Y>
    <Z>2049</Z>
  </point>
  <point index="2972">
    <X>94.863</X>
    <Y>26.397</Y>
    <Z>2033</Z>
  </point>
  <point index="2973">
    <X>52.596</X>
    <Y>66.047</Y>
    <Z>2141</Z>
  </point>
  <point index="2974">
    <X>68.812</X>
    <Y>25.724</Y>
    <Z>2155</Z>
  </point>
  <point index="2975">
    <X>17.243</X>
    <Y>67.988</Y>
    <Z>2103</Z>
  </point>
  <point index="2976">
    <X>62.339</X>
    <Y>29.506</Y>
    <Z>2254</Z>
  </point>
  <point index="2977">
    <X>75.338</X>
    <Y>57.569</Y>
    <Z>2157</Z>
  </point>
  <point index="2978">
    <X>51.877</X>
    <Y>19.932</Y>
    <Z>2228</Z>
  </point>
  <point index="2979">
    <X>23.778</X>
    <Y>7.843</Y>
    <Z>2296</Z>
  </point>
  <point index="2980">
    <X>87.979</X>
    <Y>24.664</Y>
    <Z>2072</Z>
  </point>
  <point index="2981">
    <X>52.798</X>
    <Y>74.310</Y>
    <Z>2117</Z>
  </point>
  <point index="2982">
    <X>20.742</X>
    <Y>57.115</Y>
    <Z>2207</Z>
  </point>
  <point index="2983">
    <X>67.783</X>
    <Y>59.157</Y>
    <Z>2185</Z>
  </point>
  <point index="2984">
    <X>14.638</X>
    <Y>38.136</Y>
    <Z>2026</Z>
  </point>
  <point index="2985">
    <X>91.706</X>
    <Y>18.629</Y>
    <Z>2248</Z>
  </point>
  <point index="2986">
    <X>98.566</X>
    <Y>17.925</Y>
    <Z>2142</Z>
  </point>
  <point index="2987">
    <X>50.790</X>
    <Y>73.055</Y>
    <Z>2266</Z>
  </point>
  <point index="2988">
    <X>74.648</X>
    <Y>74.963</Y>
    <Z>2074</Z>
  </point>
  <point index="2989">
    <X>69.812</X>
    <Y>25.598</Y>
    <Z>2125</Z>
  </point>
  <point index="2990">
    <X>27.721</X>
    <Y>10.813</Y>
    <Z>2187</Z>
  </point>
  <point index="2991">
    <X>31.400</X>
    <Y>25.489</Y>
    <Z>2078</Z>
  </point>
  <point index="2992">
    <X>27.545</X>
    <Y>15.270</Y>
    <Z>2192</Z>
  </point>
  <point index="2993">
    <X>30.249</X>
    <Y>19.316</Y>
    <Z>2112</Z>
  </point>
  <point index="2994">
    <X>95.260</X>
    <Y>21.780</Y>
    <Z>2044</Z>
  </point>
  <point index="2995">
    <X>7.205</X>
    <Y>60.051</Y>
    <Z>2018</Z>
  </point>
  <point index="2996">
    <X>27.621</X>
    <Y>22.537</Y>
    <Z>2190</Z>
  </point>
  <point index="2997">
    <X>104.004</X>
    <Y>58.101</Y>
    <Z>2297</Z>
  </point>
  <point index="2998">
    <X>73.557</X>
    <Y>37.747</Y>
    <Z>2014</Z>
  </point>
  <point index="2999">
    <X>94.848</X>
    <Y>11.860</Y>
    <Z>2032</Z>
  </point>
  <point index="3000">
    <X>21.376</X>
    <Y>76.457</Y>
    <Z>2225</Z>
  </point>
  <point index="3001">
    <X>40.495</X>
    <Y>59.304</Y>
    <Z>2025</Z>
  </point>
  <point index="3002">
    <X>22.572</X>
    <Y>34.752</Y>
    <Z>2261</Z>
  </point>
  <point index="3003">
    <X>118.786</X>
    <Y>24.529</Y>
    <Z>2143</Z>
  </point>
  <point index="3004">
    <X>93.235</X>
    <Y>34.382</Y>
    <Z>2064</Z>
  </point>
  <point index="3005">
    <X>62.764</X>
    <Y>65.728</Y>
    <Z>2266</Z>
  </point>
  <point index="3006">
    <X>60.885</X>
    <Y>44.916</Y>
    <Z>2211</Z>
  </point>
  <point index="3007">
    <X>111.640</X>
    <Y>62.944</Y>
    <Z>2071</Z>
  </point>
  <point index="3008">
    <X>113.128</X>
    <Y>71.073</Y>
    <Z>2027</Z>
  </point>
  <point index="3009">
    <X>103.783</X>
    <Y>30.131</Y>
    <Z>2297</Z>
  </point>
  <point index="3010">
    <X>69.194</X>
    <Y>49.430</Y>
    <Z>2143</Z>
  </point>
  <point index="3011">
    <X>17.432</X>
    <Y>24.331</Y>
    <Z>2109</Z>
  </point>
  <point index="3012">
    <X>91.804</X>
    <Y>17.402</Y>
    <Z>2236</Z>
  </point>
  <point index="3013">
    <X>103.500</X>
    <Y>77.852</Y>
    <Z>2288</Z>
  </point>
  <point index="3014">
    <X>10.100</X>
    <Y>14.171</Y>
    <Z>2219</Z>
  </point>
  <point index="3015">
    <X>64.332</X>
    <Y>56.896</Y>
    <Z>2287</Z>
  </point>
  <point index="3016">
    <X>117.608</X>
    <Y>52.511</Y>
    <Z>2225</Z>
  </point>
  <point index="3017">
    <X>70.214</X>
    <Y>31.873</Y>
    <Z>2113</Z>
  </point>
  <point index="3018">
    <X>27.609</X>
    <Y>55.305</Y>
    <Z>2190</Z>
  </point>
  <point index="3019">
    <X>47.090</X>
    <Y>25.652</Y>
    <Z>2010</Z>
  </point>
  <point index="3020">
    <X>23.074</X>
    <Y>77.090</Y>
    <Z>2276</Z>
  </point>
  <point index="3021">
    <X>50.910</X>
    <Y>23.954</Y>
    <Z>2275</Z>
  </point>
  <point index="3022">
    <X>62.435</X>
    <Y>65.287</Y>
    <Z>2257</Z>
  </point>
  <point index="3023">
    <X>109.922</X>
    <Y>70.063</Y>
    <Z>2122</Z>
  </point>
  <point index="3024">
    <X>108.304</X>
    <Y>19.085</Y>
    <Z>2170</Z>
  </point>
  <point index="3025">
    <X>104.560</X>
    <Y>36.152</Y>
    <Z>2280</Z>
  </point>
  <point index="3026">
    <X>94.658</X>
    <Y>33.208</Y>
    <Z>2026</Z>
  </point>
  <point index="3027">
    <X>57.708</X>
    <Y>65.052</Y>
    <Z>2117</Z>
  </point>
  <point index="3028">
    <X>75.131</X>
    <Y>36.924</Y>
    <Z>2132</Z>
  </point>
  <point index="3029">
    <X>54.566</X>
    <Y>31.898</Y>
    <Z>2024</Z>
  </point>
  <point index="3030">
    <X>24.645</X>
    <Y>13.096</Y>
    <Z>2278</Z>
  </point>
  <point index="3031">
    <X>32.442</X>
    <Y>36.912</Y>
    <Z>2047</Z>
  </point>
  <point index="3032">
    <X>6.429</X>
    <Y>22.811</Y>
    <Z>2284</Z>
  </point>
  <point index="3033">
    <X>102.868</X>
    <Y>61.089</Y>
    <Z>2269</Z>
  </point>
  <point index="3034">
    <X>54.286</X>
    <Y>65.574</Y>
    <Z>2015</Z>
  </point>
  <point index="3035">
    <X>117.126</X>
    <Y>71.385</Y>
    <Z>2258</Z>
  </point>
  <point index="3036">
    <X>67.624</X>
    <Y>51.216</Y>
    <Z>2190</Z>
  </point>
  <point index="3037">
    <X>26.359</X>
    <Y>36.772</Y>
    <Z>2227</Z>
  </point>
  <point index="3038">
    <X>71.393</X>
    <Y>17.448</Y>
    <Z>2078</Z>
  </point>
  <point index="3039">
    <X>75.981</X>
    <Y>54.047</Y>
    <Z>2235</Z>
  </point>
  <point index="3040">
    <X>107.184</X>
    <Y>75.682</Y>
    <Z>2203</Z>
  </point>
  <point index="3041">
    <X>116.156</X>
    <Y>66.567</Y>
    <Z>2256</Z>
  </point>
  <point index="3042">
    <X>111.770</X>
    <Y>17.405</Y>
    <Z>2067</Z>
  </point>
  <point index="3043">
    <X>104.135</X>
    <Y>9.959</Y>
    <Z>2293</Z>
  </point>
  <point index="3044">
    <X>62.806</X>
    <Y>75.899</Y>
    <Z>2268</Z>
  </point>
  <point index="3045">
    <X>27.736</X>
    <Y>75.811</Y>
    <Z>2186</Z>
  </point>
  <point index="3046">
    <X>16.157</X>
    <Y>27.515</Y>
    <Z>2071</Z>
  </point>
  <point index="3047">
    <X>68.782</X>
    <Y>54.671</Y>
    <Z>2156</Z>
  </point>
  <point index="3048">
    <X>89.056</X>
    <Y>16.359</Y>
    <Z>2146</Z>
  </point>
  <point index="3049">
    <X>29.708</X>
    <Y>16.591</Y>
    <Z>2128</Z>
  </point>
  <point index="3050">
    <X>88.734</X>
    <Y>31.679</Y>
    <Z>2124</Z>
  </point>
  <point index="3051">
    <X>28.796</X>
    <Y>56.092</Y>
    <Z>2155</Z>
  </point>
  <point index="3052">
    <X>50.691</X>
    <Y>30.645</Y>
    <Z>2259</Z>
  </point>
  <point index="3053">
    <X>20.966</X>
    <Y>38.709</Y>
    <Z>2213</Z>
  </point>
  <point index="3054">
    <X>53.954</X>
    <Y>13.023</Y>
    <Z>2006</Z>
  </point>
  <point index="3055">
    <X>66.881</X>
    <Y>65.338</Y>
    <Z>2212</Z>
  </point>
  <point index="3056">
    <X>19.959</X>
    <Y>63.156</Y>
    <Z>2183</Z>
  </point>
  <point index="3057">
    <X>75.794</X>
    <Y>28.949</Y>
    <Z>2212</Z>
  </point>
  <point index="3058">
    <X>70.294</X>
    <Y>49.523</Y>
    <Z>2111</Z>
  </point>
  <point index="3059">
    <X>49.469</X>
    <Y>22.498</Y>
    <Z>2175</Z>
  </point>
  <point index="3060">
    <X>67.931</X>
    <Y>49.200</Y>
    <Z>2181</Z>
  </point>
  <point index="3061">
    <X>74.660</X>
    <Y>26.638</Y>
    <Z>2075</Z>
  </point>
  <point index="3062">
    <X>25.118</X>
    <Y>58.104</Y>
    <Z>2264</Z>
  </point>
  <point index="3063">
    <X>56.204</X>
    <Y>66.563</Y>
    <Z>2072</Z>
  </point>
  <point index="3064">
    <X>9.043</X>
    <Y>17.760</Y>
    <Z>2145</Z>
  </point>
  <point index="3065">
    <X>63.466</X>
    <Y>57.745</Y>
    <Z>2287</Z>
  </point>
  <point index="3066">
    <X>22.199</X>
    <Y>60.619</Y>
    <Z>2250</Z>
  </point>
  <point index="3067">
    <X>17.818</X>
    <Y>57.424</Y>
    <Z>2120</Z>
  </point>
  <point index="3068">
    <X>76.595</X>
    <Y>16.867</Y>
    <Z>2295</Z>
  </point>
  <point index="3069">
    <X>52.335</X>
    <Y>18.590</Y>
    <Z>2172</Z>
  </point>
  <point index="3070">
    <X>115.922</X>
    <Y>71.474</Y>
    <Z>2228</Z>
  </point>
  <point index="3071">
    <X>68.506</X>
    <Y>27.728</Y>
    <Z>2164</Z>
  </point>
  <point index="3072">
    <X>64.872</X>
    <Y>29.164</Y>
    <Z>2271</Z>
  </point>
  <point index="3073">
    <X>69.604</X>
    <Y>60.724</Y>
    <Z>2131</Z>
  </point>
  <point index="3074">
    <X>71.405</X>
    <Y>50.885</Y>
    <Z>2078</Z>
  </point>
  <point index="3075">
    <X>7.662</X>
    <Y>25.349</Y>
    <Z>2050</Z>
  </point>
  <point index="3076">
    <X>20.773</X>
    <Y>69.101</Y>
    <Z>2207</Z>
  </point>
  <point index="3077">
    <X>87.804</X>
    <Y>24.516</Y>
    <Z>2060</Z>
  </point>
  <point index="3078">
    <X>32.768</X>
    <Y>62.014</Y>
    <Z>2038</Z>
  </point>
  <point index="3079">
    <X>24.511</X>
    <Y>54.987</Y>
    <Z>2282</Z>
  </point>
  <point index="3080">
    <X>32.637</X>
    <Y>36.609</Y>
    <Z>2041</Z>
  </point>
  <point index="3081">
    <X>68.618</X>
    <Y>73.777</Y>
    <Z>2160</Z>
  </point>
  <point index="3082">
    <X>34.177</X>
    <Y>26.867</Y>
    <Z>2017</Z>
  </point>
  <point index="3083">
    <X>40.130</X>
    <Y>64.736</Y>
    <Z>2050</Z>
  </point>
  <point index="3084">
    <X>116.840</X>
    <Y>25.961</Y>
    <Z>2278</Z>
  </point>
  <point index="3085">
    <X>30.216</X>
    <Y>65.171</Y>
    <Z>2113</Z>
  </point>
  <point index="3086">
    <X>15.321</X>
    <Y>51.485</Y>
    <Z>2046</Z>
  </point>
  <point index="3087">
    <X>51.570</X>
    <Y>35.213</Y>
    <Z>2265</Z>
  </point>
  <point index="3088">
    <X>102.859</X>
    <Y>57.471</Y>
    <Z>2269</Z>
  </point>
  <point index="3089">
    <X>100.255</X>
    <Y>29.136</Y>
    <Z>2192</Z>
  </point>
  <point index="3090">
    <X>76.007</X>
    <Y>69.464</Y>
    <Z>2238</Z>
  </point>
  <point index="3091">
    <X>111.892</X>
    <Y>66.204</Y>
    <Z>2063</Z>
  </point>
  <point index="3092">
    <X>80.227</X>
    <Y>67.342</Y>
    <Z>2044</Z>
  </point>
  <point index="3093">
    <X>64.550</X>
    <Y>52.341</Y>
    <Z>2281</Z>
  </point>
  <point index="3094">
    <X>21.729</X>
    <Y>24.067</Y>
    <Z>2236</Z>
  </point>
  <point index="3095">
    <X>33.159</X>
    <Y>26.391</Y>
    <Z>2026</Z>
  </point>
  <point index="3096">
    <X>13.240</X>
    <Y>51.994</Y>
    <Z>2063</Z>
  </point>
  <point index="3097">
    <X>91.952</X>
    <Y>60.354</Y>
    <Z>2219</Z>
  </point>
  <point index="3098">
    <X>92.970</X>
    <Y>57.919</Y>
    <Z>2096</Z>
  </point>
  <point index="3099">
    <X>78.570</X>
    <Y>16.594</Y>
    <Z>2158</Z>
  </point>
  <point index="3100">
    <X>10.995</X>
    <Y>72.970</Y>
    <Z>2280</Z>
  </point>
  <point index="3101">
    <X>31.160</X>
    <Y>60.345</Y>
    <Z>2085</Z>
  </point>
  <point index="3102">
    <X>119.691</X>
    <Y>56.058</Y>
    <Z>2081</Z>
  </point>
  <point index="3103">
    <X>101.162</X>
    <Y>22.254</Y>
    <Z>2219</Z>
  </point>
  <point index="3104">
    <X>101.939</X>
    <Y>56.562</Y>
    <Z>2242</Z>
  </point>
  <point index="3105">
    <X>113.822</X>
    <Y>58.268</Y>
    <Z>2006</Z>
  </point>
  <point index="3106">
    <X>100.187</X>
    <Y>73.719</Y>
    <Z>2190</Z>
  </point>
  <point index="3107">
    <X>18.306</X>
    <Y>27.704</Y>
    <Z>2134</Z>
  </point>
  <point index="3108">
    <X>17.311</X>
    <Y>51.912</Y>
    <Z>2105</Z>
  </point>
  <point index="3109">
    <X>108.007</X>
    <Y>29.404</Y>
    <Z>2178</Z>
  </point>
  <point index="3110">
    <X>104.287</X>
    <Y>15.021</Y>
    <Z>2289</Z>
  </point>
  <point index="3111">
    <X>67.517</X>
    <Y>55.407</Y>
    <Z>2193</Z>
  </point>
  <point index="3112">
    <X>103.751</X>
    <Y>20.095</Y>
    <Z>2296</Z>
  </point>
  <point index="3113">
    <X>54.704</X>
    <Y>8.918</Y>
    <Z>2028</Z>
  </point>
  <point index="3114">
    <X>10.477</X>
    <Y>22.103</Y>
    <Z>2245</Z>
  </point>
  <point index="3115">
    <X>107.768</X>
    <Y>68.335</Y>
    <Z>2186</Z>
  </point>
  <point index="3116">
    <X>21.166</X>
    <Y>33.882</Y>
    <Z>2219</Z>
  </point>
  <point index="3117">
    <X>40.334</X>
    <Y>63.180</Y>
    <Z>2036</Z>
  </point>
  <point index="3118">
    <X>97.775</X>
    <Y>31.724</Y>
    <Z>2119</Z>
  </point>
  <point index="3119">
    <X>94.753</X>
    <Y>16.770</Y>
    <Z>2029</Z>
  </point>
  <point index="3120">
    <X>105.381</X>
    <Y>45.539</Y>
    <Z>2256</Z>
  </point>
  <point index="3121">
    <X>15.954</X>
    <Y>22.080</Y>
    <Z>2065</Z>
  </point>
  <point index="3122">
    <X>95.288</X>
    <Y>70.109</Y>
    <Z>2045</Z>
  </point>
  <point index="3123">
    <X>117.702</X>
    <Y>27.098</Y>
    <Z>2218</Z>
  </point>
  <point index="3124">
    <X>100.660</X>
    <Y>23.255</Y>
    <Z>2204</Z>
  </point>
  <point index="3125">
    <X>37.811</X>
    <Y>18.159</Y>
    <Z>2211</Z>
  </point>
  <point index="3126">
    <X>11.325</X>
    <Y>27.723</Y>
    <Z>2294</Z>
  </point>
  <point index="3127">
    <X>67.146</X>
    <Y>76.397</Y>
    <Z>2204</Z>
  </point>
  <point index="3128">
    <X>107.909</X>
    <Y>20.026</Y>
    <Z>2181</Z>
  </point>
  <point index="3129">
    <X>16.489</X>
    <Y>34.791</Y>
    <Z>2081</Z>
  </point>
  <point index="3130">
    <X>53.516</X>
    <Y>11.841</Y>
    <Z>2030</Z>
  </point>
  <point index="3131">
    <X>52.361</X>
    <Y>59.059</Y>
    <Z>2169</Z>
  </point>
  <point index="3132">
    <X>80.868</X>
    <Y>24.146</Y>
    <Z>2004</Z>
  </point>
  <point index="3133">
    <X>64.661</X>
    <Y>75.129</Y>
    <Z>2277</Z>
  </point>
  <point index="3134">
    <X>101.607</X>
    <Y>46.499</Y>
    <Z>2232</Z>
  </point>
  <point index="3135">
    <X>98.869</X>
    <Y>13.906</Y>
    <Z>2151</Z>
  </point>
  <point index="3136">
    <X>61.714</X>
    <Y>59.765</Y>
    <Z>2235</Z>
  </point>
  <point index="3137">
    <X>106.052</X>
    <Y>12.050</Y>
    <Z>2236</Z>
  </point>
  <point index="3138">
    <X>60.313</X>
    <Y>64.204</Y>
    <Z>2194</Z>
  </point>
  <point index="3139">
    <X>15.332</X>
    <Y>15.544</Y>
    <Z>2046</Z>
  </point>
  <point index="3140">
    <X>106.188</X>
    <Y>52.806</Y>
    <Z>2232</Z>
  </point>
  <point index="3141">
    <X>78.716</X>
    <Y>16.892</Y>
    <Z>2148</Z>
  </point>
  <point index="3142">
    <X>60.547</X>
    <Y>14.778</Y>
    <Z>2201</Z>
  </point>
  <point index="3143">
    <X>66.842</X>
    <Y>9.569</Y>
    <Z>2213</Z>
  </point>
  <point index="3144">
    <X>98.383</X>
    <Y>45.778</Y>
    <Z>2137</Z>
  </point>
  <point index="3145">
    <X>66.302</X>
    <Y>28.532</Y>
    <Z>2229</Z>
  </point>
  <point index="3146">
    <X>57.992</X>
    <Y>50.005</Y>
    <Z>2125</Z>
  </point>
  <point index="3147">
    <X>71.605</X>
    <Y>18.272</Y>
    <Z>2072</Z>
  </point>
  <point index="3148">
    <X>76.918</X>
    <Y>55.183</Y>
    <Z>2273</Z>
  </point>
  <point index="3149">
    <X>36.149</X>
    <Y>69.563</Y>
    <Z>2255</Z>
  </point>
  <point index="3150">
    <X>94.996</X>
    <Y>56.246</Y>
    <Z>2036</Z>
  </point>
  <point index="3151">
    <X>22.819</X>
    <Y>6.868</Y>
    <Z>2268</Z>
  </point>
  <point index="3152">
    <X>67.454</X>
    <Y>63.380</Y>
    <Z>2195</Z>
  </point>
  <point index="3153">
    <X>61.760</X>
    <Y>72.095</Y>
    <Z>2237</Z>
  </point>
  <point index="3154">
    <X>14.527</X>
    <Y>73.557</Y>
    <Z>2023</Z>
  </point>
  <point index="3155">
    <X>30.935</X>
    <Y>74.705</Y>
    <Z>2092</Z>
  </point>
  <point index="3156">
    <X>62.981</X>
    <Y>23.692</Y>
    <Z>2273</Z>
  </point>
  <point index="3157">
    <X>106.221</X>
    <Y>46.636</Y>
    <Z>2231</Z>
  </point>
  <point index="3158">
    <X>22.537</X>
    <Y>25.261</Y>
    <Z>2260</Z>
  </point>
  <point index="3159">
    <X>104.553</X>
    <Y>40.540</Y>
    <Z>2281</Z>
  </point>
  <point index="3160">
    <X>18.395</X>
    <Y>38.379</Y>
    <Z>2137</Z>
  </point>
  <point index="3161">
    <X>55.986</X>
    <Y>66.233</Y>
    <Z>2066</Z>
  </point>
  <point index="3162">
    <X>20.750</X>
    <Y>60.905</Y>
    <Z>2207</Z>
  </point>
  <point index="3163">
    <X>57.788</X>
    <Y>11.870</Y>
    <Z>2119</Z>
  </point>
  <point index="3164">
    <X>12.030</X>
    <Y>21.844</Y>
    <Z>2209</Z>
  </point>
  <point index="3165">
    <X>59.581</X>
    <Y>29.605</Y>
    <Z>2172</Z>
  </point>
  <point index="3166">
    <X>10.367</X>
    <Y>26.644</Y>
    <Z>2237</Z>
  </point>
  <point index="3167">
    <X>51.333</X>
    <Y>34.393</Y>
    <Z>2293</Z>
  </point>
  <point index="3168">
    <X>101.113</X>
    <Y>71.268</Y>
    <Z>2218</Z>
  </point>
  <point index="3169">
    <X>57.379</X>
    <Y>46.279</Y>
    <Z>2107</Z>
  </point>
  <point index="3170">
    <X>103.390</X>
    <Y>14.288</Y>
    <Z>2285</Z>
  </point>
  <point index="3171">
    <X>111.167</X>
    <Y>38.827</Y>
    <Z>2085</Z>
  </point>
  <point index="3172">
    <X>111.041</X>
    <Y>28.496</Y>
    <Z>2089</Z>
  </point>
  <point index="3173">
    <X>53.069</X>
    <Y>69.477</Y>
    <Z>2084</Z>
  </point>
  <point index="3174">
    <X>108.989</X>
    <Y>14.002</Y>
    <Z>2149</Z>
  </point>
  <point index="3175">
    <X>25.621</X>
    <Y>68.911</Y>
    <Z>2249</Z>
  </point>
  <point index="3176">
    <X>48.807</X>
    <Y>67.192</Y>
    <Z>2129</Z>
  </point>
  <point index="3177">
    <X>115.289</X>
    <Y>10.780</Y>
    <Z>2151</Z>
  </point>
  <point index="3178">
    <X>57.340</X>
    <Y>69.573</Y>
    <Z>2106</Z>
  </point>
  <point index="3179">
    <X>52.428</X>
    <Y>13.340</Y>
    <Z>2161</Z>
  </point>
  <point index="3180">
    <X>16.669</X>
    <Y>20.313</Y>
    <Z>2086</Z>
  </point>
  <point index="3181">
    <X>56.958</X>
    <Y>27.612</Y>
    <Z>2095</Z>
  </point>
  <point index="3182">
    <X>26.360</X>
    <Y>15.352</Y>
    <Z>2227</Z>
  </point>
  <point index="3183">
    <X>37.396</X>
    <Y>14.097</Y>
    <Z>2240</Z>
  </point>
  <point index="3184">
    <X>65.714</X>
    <Y>15.211</Y>
    <Z>2246</Z>
  </point>
  <point index="3185">
    <X>55.409</X>
    <Y>47.961</Y>
    <Z>2049</Z>
  </point>
  <point index="3186">
    <X>8.892</X>
    <Y>70.167</Y>
    <Z>2135</Z>
  </point>
  <point index="3187">
    <X>25.354</X>
    <Y>17.576</Y>
    <Z>2257</Z>
  </point>
  <point index="3188">
    <X>49.823</X>
    <Y>57.253</Y>
    <Z>2199</Z>
  </point>
  <point index="3189">
    <X>20.968</X>
    <Y>68.124</Y>
    <Z>2213</Z>
  </point>
  <point index="3190">
    <X>17.913</X>
    <Y>7.419</Y>
    <Z>2123</Z>
  </point>
  <point index="3191">
    <X>73.517</X>
    <Y>74.134</Y>
    <Z>2015</Z>
  </point>
  <point index="3192">
    <X>101.316</X>
    <Y>11.479</Y>
    <Z>2224</Z>
  </point>
  <point index="3193">
    <X>55.334</X>
    <Y>13.960</Y>
    <Z>2046</Z>
  </point>
  <point index="3194">
    <X>30.111</X>
    <Y>24.552</Y>
    <Z>2116</Z>
  </point>
  <point index="3195">
    <X>73.874</X>
    <Y>23.705</Y>
    <Z>2005</Z>
  </point>
  <point index="3196">
    <X>99.084</X>
    <Y>28.189</Y>
    <Z>2157</Z>
  </point>
  <point index="3197">
    <X>30.802</X>
    <Y>73.066</Y>
    <Z>2096</Z>
  </point>
  <point index="3198">
    <X>17.344</X>
    <Y>32.520</Y>
    <Z>2106</Z>
  </point>
  <point index="3199">
    <X>53.815</X>
    <Y>49.653</Y>
    <Z>2002</Z>
  </point>
  <point index="3200">
    <X>60.217</X>
    <Y>22.538</Y>
    <Z>2191</Z>
  </point>
  <point index="3201">
    <X>52.656</X>
    <Y>29.363</Y>
    <Z>2134</Z>
  </point>
  <point index="3202">
    <X>78.761</X>
    <Y>61.717</Y>
    <Z>2145</Z>
  </point>
  <point index="3203">
    <X>12.049</X>
    <Y>54.482</Y>
    <Z>2207</Z>
  </point>
  <point index="3204">
    <X>54.422</X>
    <Y>73.152</Y>
    <Z>2019</Z>
  </point>
  <point index="3205">
    <X>93.860</X>
    <Y>36.288</Y>
    <Z>2003</Z>
  </point>
  <point index="3206">
    <X>13.574</X>
    <Y>73.718</Y>
    <Z>2023</Z>
  </point>
  <point index="3207">
    <X>54.185</X>
    <Y>62.359</Y>
    <Z>2012</Z>
  </point>
  <point index="3208">
    <X>24.524</X>
    <Y>67.466</Y>
    <Z>2282</Z>
  </point>
  <point index="3209">
    <X>67.216</X>
    <Y>9.842</Y>
    <Z>2202</Z>
  </point>
  <point index="3210">
    <X>117.690</X>
    <Y>21.779</Y>
    <Z>2219</Z>
  </point>
  <point index="3211">
    <X>31.922</X>
    <Y>14.776</Y>
    <Z>2063</Z>
  </point>
  <point index="3212">
    <X>20.944</X>
    <Y>78.719</Y>
    <Z>2213</Z>
  </point>
  <point index="3213">
    <X>61.565</X>
    <Y>11.425</Y>
    <Z>2231</Z>
  </point>
  <point index="3214">
    <X>18.008</X>
    <Y>76.608</Y>
    <Z>2126</Z>
  </point>
  <point index="3215">
    <X>21.169</X>
    <Y>72.112</Y>
    <Z>2219</Z>
  </point>
  <point index="3216">
    <X>75.222</X>
    <Y>36.797</Y>
    <Z>2143</Z>
  </point>
  <point index="3217">
    <X>111.794</X>
    <Y>22.836</Y>
    <Z>2066</Z>
  </point>
  <point index="3218">
    <X>29.940</X>
    <Y>8.299</Y>
    <Z>2121</Z>
  </point>
  <point index="3219">
    <X>108.897</X>
    <Y>69.981</Y>
    <Z>2152</Z>
  </point>
  <point index="3220">
    <X>93.619</X>
    <Y>26.647</Y>
    <Z>2017</Z>
  </point>
  <point index="3221">
    <X>49.236</X>
    <Y>61.876</Y>
    <Z>2159</Z>
  </point>
  <point index="3222">
    <X>117.310</X>
    <Y>34.669</Y>
    <Z>2246</Z>
  </point>
  <point index="3223">
    <X>9.466</X>
    <Y>52.378</Y>
    <Z>2175</Z>
  </point>
  <point index="3224">
    <X>53.583</X>
    <Y>17.303</Y>
    <Z>2022</Z>
  </point>
  <point index="3225">
    <X>106.906</X>
    <Y>44.681</Y>
    <Z>2211</Z>
  </point>
  <point index="3226">
    <X>61.132</X>
    <Y>24.374</Y>
    <Z>2218</Z>
  </point>
  <point index="3227">
    <X>56.874</X>
    <Y>75.467</Y>
    <Z>2092</Z>
  </point>
  <point index="3228">
    <X>63.391</X>
    <Y>39.841</Y>
    <Z>2285</Z>
  </point>
  <point index="3229">
    <X>90.370</X>
    <Y>56.722</Y>
    <Z>2237</Z>
  </point>
  <point index="3230">
    <X>76.505</X>
    <Y>57.462</Y>
    <Z>2298</Z>
  </point>
  <point index="3231">
    <X>27.607</X>
    <Y>25.688</Y>
    <Z>2190</Z>
  </point>
  <point index="3232">
    <X>63.401</X>
    <Y>48.014</Y>
    <Z>2285</Z>
  </point>
  <point index="3233">
    <X>103.098</X>
    <Y>32.173</Y>
    <Z>2276</Z>
  </point>
  <point index="3234">
    <X>33.920</X>
    <Y>61.816</Y>
    <Z>2003</Z>
  </point>
  <point index="3235">
    <X>68.204</X>
    <Y>57.277</Y>
    <Z>2173</Z>
  </point>
  <point index="3236">
    <X>64.916</X>
    <Y>48.087</Y>
    <Z>2270</Z>
  </point>
  <point index="3237">
    <X>26.826</X>
    <Y>77.765</Y>
    <Z>2213</Z>
  </point>
  <point index="3238">
    <X>110.745</X>
    <Y>71.481</Y>
    <Z>2097</Z>
  </point>
  <point index="3239">
    <X>92.880</X>
    <Y>67.308</Y>
    <Z>2107</Z>
  </point>
  <point index="3240">
    <X>59.648</X>
    <Y>72.250</Y>
    <Z>2174</Z>
  </point>
  <point index="3241">
    <X>108.191</X>
    <Y>57.522</Y>
    <Z>2173</Z>
  </point>
  <point index="3242">
    <X>87.218</X>
    <Y>62.055</Y>
    <Z>2019</Z>
  </point>
  <point index="3243">
    <X>74.271</X>
    <Y>30.791</Y>
    <Z>2028</Z>
  </point>
  <point index="3244">
    <X>70.780</X>
    <Y>60.077</Y>
    <Z>2096</Z>
  </point>
  <point index="3245">
    <X>55.039</X>
    <Y>74.680</Y>
    <Z>2038</Z>
  </point>
  <point index="3246">
    <X>36.345</X>
    <Y>35.363</Y>
    <Z>2279</Z>
  </point>
  <point index="3247">
    <X>21.006</X>
    <Y>78.776</Y>
    <Z>2214</Z>
  </point>
  <point index="3248">
    <X>101.323</X>
    <Y>67.120</Y>
    <Z>2224</Z>
  </point>
  <point index="3249">
    <X>40.013</X>
    <Y>63.717</Y>
    <Z>2059</Z>
  </point>
  <point index="3250">
    <X>57.297</X>
    <Y>33.959</Y>
    <Z>2105</Z>
  </point>
  <point index="3251">
    <X>79.670</X>
    <Y>27.042</Y>
    <Z>2082</Z>
  </point>
  <point index="3252">
    <X>37.918</X>
    <Y>58.740</Y>
    <Z>2203</Z>
  </point>
  <point index="3253">
    <X>51.525</X>
    <Y>73.731</Y>
    <Z>2270</Z>
  </point>
  <point index="3254">
    <X>40.386</X>
    <Y>25.336</Y>
    <Z>2033</Z>
  </point>
  <point index="3255">
    <X>65.470</X>
    <Y>13.346</Y>
    <Z>2254</Z>
  </point>
  <point index="3256">
    <X>69.143</X>
    <Y>46.787</Y>
    <Z>2145</Z>
  </point>
  <point index="3257">
    <X>7.865</X>
    <Y>18.899</Y>
    <Z>2064</Z>
  </point>
  <point index="3258">
    <X>50.106</X>
    <Y>51.966</Y>
    <Z>2219</Z>
  </point>
  <point index="3259">
    <X>21.964</X>
    <Y>57.162</Y>
    <Z>2243</Z>
  </point>
  <point index="3260">
    <X>37.227</X>
    <Y>51.490</Y>
    <Z>2251</Z>
  </point>
  <point index="3261">
    <X>71.467</X>
    <Y>50.297</Y>
    <Z>2076</Z>
  </point>
  <point index="3262">
    <X>14.568</X>
    <Y>13.642</Y>
    <Z>2024</Z>
  </point>
  <point index="3263">
    <X>89.910</X>
    <Y>25.989</Y>
    <Z>2205</Z>
  </point>
  <point index="3264">
    <X>62.859</X>
    <Y>15.629</Y>
    <Z>2269</Z>
  </point>
  <point index="3265">
    <X>14.249</X>
    <Y>10.915</Y>
    <Z>2014</Z>
  </point>
  <point index="3266">
    <X>26.649</X>
    <Y>63.146</Y>
    <Z>2219</Z>
  </point>
  <point index="3267">
    <X>10.039</X>
    <Y>28.006</Y>
    <Z>2214</Z>
  </point>
  <point index="3268">
    <X>109.070</X>
    <Y>50.928</Y>
    <Z>2147</Z>
  </point>
  <point index="3269">
    <X>46.952</X>
    <Y>22.661</Y>
    <Z>2001</Z>
  </point>
  <point index="3270">
    <X>74.079</X>
    <Y>35.548</Y>
    <Z>2005</Z>
  </point>
  <point index="3271">
    <X>99.631</X>
    <Y>70.015</Y>
    <Z>2174</Z>
  </point>
  <point index="3272">
    <X>8.817</X>
    <Y>58.265</Y>
    <Z>2130</Z>
  </point>
  <point index="3273">
    <X>103.016</X>
    <Y>54.627</Y>
    <Z>2274</Z>
  </point>
  <point index="3274">
    <X>36.962</X>
    <Y>24.798</Y>
    <Z>2270</Z>
  </point>
  <point index="3275">
    <X>91.812</X>
    <Y>53.815</Y>
    <Z>2236</Z>
  </point>
  <point index="3276">
    <X>18.153</X>
    <Y>49.093</Y>
    <Z>2130</Z>
  </point>
  <point index="3277">
    <X>59.878</X>
    <Y>23.217</Y>
    <Z>2181</Z>
  </point>
  <point index="3278">
    <X>80.938</X>
    <Y>22.181</Y>
    <Z>2043</Z>
  </point>
  <point index="3279">
    <X>100.069</X>
    <Y>45.997</Y>
    <Z>2187</Z>
  </point>
  <point index="3280">
    <X>68.098</X>
    <Y>35.301</Y>
    <Z>2176</Z>
  </point>
  <point index="3281">
    <X>107.307</X>
    <Y>37.079</Y>
    <Z>2199</Z>
  </point>
  <point index="3282">
    <X>59.606</X>
    <Y>70.327</Y>
    <Z>2173</Z>
  </point>
  <point index="3283">
    <X>101.087</X>
    <Y>24.472</Y>
    <Z>2217</Z>
  </point>
  <point index="3284">
    <X>107.686</X>
    <Y>35.948</Y>
    <Z>2188</Z>
  </point>
  <point index="3285">
    <X>51.215</X>
    <Y>56.607</Y>
    <Z>2296</Z>
  </point>
  <point index="3286">
    <X>21.699</X>
    <Y>7.885</Y>
    <Z>2235</Z>
  </point>
  <point index="3287">
    <X>98.312</X>
    <Y>12.305</Y>
    <Z>2135</Z>
  </point>
  <point index="3288">
    <X>73.595</X>
    <Y>33.947</Y>
    <Z>2013</Z>
  </point>
  <point index="3289">
    <X>71.299</X>
    <Y>74.320</Y>
    <Z>2081</Z>
  </point>
  <point index="3290">
    <X>10.950</X>
    <Y>69.017</Y>
    <Z>2277</Z>
  </point>
  <point index="3291">
    <X>26.035</X>
    <Y>20.306</Y>
    <Z>2237</Z>
  </point>
  <point index="3292">
    <X>51.330</X>
    <Y>34.334</Y>
    <Z>2294</Z>
  </point>
  <point index="3293">
    <X>89.398</X>
    <Y>26.829</Y>
    <Z>2170</Z>
  </point>
  <point index="3294">
    <X>7.507</X>
    <Y>59.018</Y>
    <Z>2039</Z>
  </point>
  <point index="3295">
    <X>20.728</X>
    <Y>68.312</Y>
    <Z>2206</Z>
  </point>
  <point index="3296">
    <X>18.882</X>
    <Y>52.293</Y>
    <Z>2151</Z>
  </point>
  <point index="3297">
    <X>22.074</X>
    <Y>34.501</Y>
    <Z>2246</Z>
  </point>
  <point index="3298">
    <X>101.227</X>
    <Y>10.402</Y>
    <Z>2221</Z>
  </point>
  <point index="3299">
    <X>109.136</X>
    <Y>8.690</Y>
    <Z>2145</Z>
  </point>
  <point index="3300">
    <X>29.101</X>
    <Y>17.859</Y>
    <Z>2146</Z>
  </point>
  <point index="3301">
    <X>49.135</X>
    <Y>29.800</Y>
    <Z>2152</Z>
  </point>
  <point index="3302">
    <X>60.440</X>
    <Y>30.691</Y>
    <Z>2198</Z>
  </point>
  <point index="3303">
    <X>91.939</X>
    <Y>70.179</Y>
    <Z>2220</Z>
  </point>
  <point index="3304">
    <X>112.412</X>
    <Y>69.637</Y>
    <Z>2048</Z>
  </point>
  <point index="3305">
    <X>51.628</X>
    <Y>18.465</Y>
    <Z>2258</Z>
  </point>
  <point index="3306">
    <X>60.728</X>
    <Y>30.684</Y>
    <Z>2206</Z>
  </point>
  <point index="3307">
    <X>78.684</X>
    <Y>16.079</Y>
    <Z>2151</Z>
  </point>
  <point index="3308">
    <X>30.805</X>
    <Y>50.308</Y>
    <Z>2096</Z>
  </point>
  <point index="3309">
    <X>62.910</X>
    <Y>55.884</Y>
    <Z>2271</Z>
  </point>
  <point index="3310">
    <X>108.937</X>
    <Y>19.118</Y>
    <Z>2151</Z>
  </point>
  <point index="3311">
    <X>65.835</X>
    <Y>44.849</Y>
    <Z>2243</Z>
  </point>
  <point index="3312">
    <X>16.231</X>
    <Y>58.825</Y>
    <Z>2073</Z>
  </point>
  <point index="3313">
    <X>27.530</X>
    <Y>63.518</Y>
    <Z>2193</Z>
  </point>
  <point index="3314">
    <X>91.925</X>
    <Y>54.689</Y>
    <Z>2222</Z>
  </point>
  <point index="3315">
    <X>54.764</X>
    <Y>12.462</Y>
    <Z>2030</Z>
  </point>
  <point index="3316">
    <X>32.963</X>
    <Y>28.898</Y>
    <Z>2032</Z>
  </point>
  <point index="3317">
    <X>8.737</X>
    <Y>53.963</Y>
    <Z>2124</Z>
  </point>
  <point index="3318">
    <X>99.659</X>
    <Y>58.820</Y>
    <Z>2174</Z>
  </point>
  <point index="3319">
    <X>108.429</X>
    <Y>51.505</Y>
    <Z>2166</Z>
  </point>
  <point index="3320">
    <X>6.687</X>
    <Y>64.143</Y>
    <Z>2140</Z>
  </point>
  <point index="3321">
    <X>94.238</X>
    <Y>69.446</Y>
    <Z>2014</Z>
  </point>
  <point index="3322">
    <X>76.817</X>
    <Y>27.539</Y>
    <Z>2280</Z>
  </point>
  <point index="3323">
    <X>47.485</X>
    <Y>22.571</Y>
    <Z>2038</Z>
  </point>
  <point index="3324">
    <X>102.277</X>
    <Y>53.009</Y>
    <Z>2252</Z>
  </point>
  <point index="3325">
    <X>100.628</X>
    <Y>15.611</Y>
    <Z>2203</Z>
  </point>
  <point index="3326">
    <X>89.170</X>
    <Y>22.000</Y>
    <Z>2154</Z>
  </point>
  <point index="3327">
    <X>108.982</X>
    <Y>11.791</Y>
    <Z>2150</Z>
  </point>
  <point index="3328">
    <X>71.911</X>
    <Y>57.600</Y>
    <Z>2063</Z>
  </point>
  <point index="3329">
    <X>75.425</X>
    <Y>22.952</Y>
    <Z>2168</Z>
  </point>
  <point index="3330">
    <X>71.208</X>
    <Y>59.240</Y>
    <Z>2084</Z>
  </point>
  <point index="3331">
    <X>47.203</X>
    <Y>62.612</Y>
    <Z>2018</Z>
  </point>
  <point index="3332">
    <X>88.090</X>
    <Y>17.443</Y>
    <Z>2080</Z>
  </point>
  <point index="3333">
    <X>57.809</X>
    <Y>61.705</Y>
    <Z>2120</Z>
  </point>
  <point index="3334">
    <X>109.373</X>
    <Y>74.104</Y>
    <Z>2138</Z>
  </point>
  <point index="3335">
    <X>64.193</X>
    <Y>55.424</Y>
    <Z>2291</Z>
  </point>
  <point index="3336">
    <X>77.760</X>
    <Y>52.037</Y>
    <Z>2214</Z>
  </point>
  <point index="3337">
    <X>95.908</X>
    <Y>38.047</Y>
    <Z>2063</Z>
  </point>
  <point index="3338">
    <X>66.859</X>
    <Y>14.791</Y>
    <Z>2212</Z>
  </point>
  <point index="3339">
    <X>78.600</X>
    <Y>20.744</Y>
    <Z>2156</Z>
  </point>
  <point index="3340">
    <X>69.653</X>
    <Y>73.041</Y>
    <Z>2130</Z>
  </point>
  <point index="3341">
    <X>112.849</X>
    <Y>38.543</Y>
    <Z>2035</Z>
  </point>
  <point index="3342">
    <X>72.540</X>
    <Y>72.595</Y>
    <Z>2044</Z>
  </point>
  <point index="3343">
    <X>52.302</X>
    <Y>12.950</Y>
    <Z>2176</Z>
  </point>
  <point index="3344">
    <X>75.183</X>
    <Y>65.332</Y>
    <Z>2138</Z>
  </point>
  <point index="3345">
    <X>63.481</X>
    <Y>14.173</Y>
    <Z>2288</Z>
  </point>
  <point index="3346">
    <X>101.596</X>
    <Y>51.253</Y>
    <Z>2232</Z>
  </point>
  <point index="3347">
    <X>9.629</X>
    <Y>17.667</Y>
    <Z>2186</Z>
  </point>
  <point index="3348">
    <X>29.435</X>
    <Y>19.156</Y>
    <Z>2136</Z>
  </point>
  <point index="3349">
    <X>13.583</X>
    <Y>54.268</Y>
    <Z>2022</Z>
  </point>
  <point index="3350">
    <X>51.258</X>
    <Y>70.363</Y>
    <Z>2299</Z>
  </point>
  <point index="3351">
    <X>71.061</X>
    <Y>76.064</Y>
    <Z>2088</Z>
  </point>
  <point index="3352">
    <X>96.984</X>
    <Y>11.235</Y>
    <Z>2095</Z>
  </point>
  <point index="3353">
    <X>18.291</X>
    <Y>39.657</Y>
    <Z>2134</Z>
  </point>
  <point index="3354">
    <X>54.701</X>
    <Y>8.936</Y>
    <Z>2028</Z>
  </point>
  <point index="3355">
    <X>100.603</X>
    <Y>48.667</Y>
    <Z>2202</Z>
  </point>
  <point index="3356">
    <X>18.685</X>
    <Y>49.344</Y>
    <Z>2146</Z>
  </point>
  <point index="3357">
    <X>69.484</X>
    <Y>24.170</Y>
    <Z>2135</Z>
  </point>
  <point index="3358">
    <X>38.710</X>
    <Y>23.113</Y>
    <Z>2149</Z>
  </point>
  <point index="3359">
    <X>28.307</X>
    <Y>22.284</Y>
    <Z>2170</Z>
  </point>
  <point index="3360">
    <X>64.491</X>
    <Y>66.904</Y>
    <Z>2283</Z>
  </point>
  <point index="3361">
    <X>19.648</X>
    <Y>32.623</Y>
    <Z>2174</Z>
  </point>
  <point index="3362">
    <X>28.573</X>
    <Y>73.173</Y>
    <Z>2162</Z>
  </point>
  <point index="3363">
    <X>38.187</X>
    <Y>70.621</Y>
    <Z>2185</Z>
  </point>
  <point index="3364">
    <X>26.699</X>
    <Y>45.790</Y>
    <Z>2217</Z>
  </point>
  <point index="3365">
    <X>73.942</X>
    <Y>23.325</Y>
    <Z>2003</Z>
  </point>
  <point index="3366">
    <X>53.428</X>
    <Y>31.866</Y>
    <Z>2041</Z>
  </point>
  <point index="3367">
    <X>104.569</X>
    <Y>31.432</Y>
    <Z>2280</Z>
  </point>
  <point index="3368">
    <X>77.046</X>
    <Y>15.114</Y>
    <Z>2264</Z>
  </point>
  <point index="3369">
    <X>98.509</X>
    <Y>57.347</Y>
    <Z>2140</Z>
  </point>
  <point index="3370">
    <X>65.822</X>
    <Y>20.676</Y>
    <Z>2243</Z>
  </point>
  <point index="3371">
    <X>13.259</X>
    <Y>68.695</Y>
    <Z>2061</Z>
  </point>
  <point index="3372">
    <X>47.635</X>
    <Y>65.313</Y>
    <Z>2048</Z>
  </point>
  <point index="3373">
    <X>58.345</X>
    <Y>27.900</Y>
    <Z>2136</Z>
  </point>
  <point index="3374">
    <X>15.886</X>
    <Y>27.631</Y>
    <Z>2063</Z>
  </point>
  <point index="3375">
    <X>72.894</X>
    <Y>30.752</Y>
    <Z>2034</Z>
  </point>
  <point index="3376">
    <X>34.504</X>
    <Y>66.160</Y>
    <Z>2056</Z>
  </point>
  <point index="3377">
    <X>71.591</X>
    <Y>23.079</Y>
    <Z>2072</Z>
  </point>
  <point index="3378">
    <X>100.082</X>
    <Y>9.936</Y>
    <Z>2187</Z>
  </point>
  <point index="3379">
    <X>57.573</X>
    <Y>56.410</Y>
    <Z>2113</Z>
  </point>
  <point index="3380">
    <X>96.788</X>
    <Y>22.557</Y>
    <Z>2089</Z>
  </point>
  <point index="3381">
    <X>30.778</X>
    <Y>22.997</Y>
    <Z>2096</Z>
  </point>
  <point index="3382">
    <X>69.226</X>
    <Y>69.966</Y>
    <Z>2142</Z>
  </point>
  <point index="3383">
    <X>57.496</X>
    <Y>75.102</Y>
    <Z>2110</Z>
  </point>
  <point index="3384">
    <X>100.705</X>
    <Y>57.091</Y>
    <Z>2205</Z>
  </point>
  <point index="3385">
    <X>62.149</X>
    <Y>44.689</Y>
    <Z>2248</Z>
  </point>
  <point index="3386">
    <X>58.522</X>
    <Y>26.626</Y>
    <Z>2141</Z>
  </point>
  <point index="3387">
    <X>79.285</X>
    <Y>64.709</Y>
    <Z>2109</Z>
  </point>
  <point index="3388">
    <X>32.891</X>
    <Y>20.505</Y>
    <Z>2034</Z>
  </point>
  <point index="3389">
    <X>113.451</X>
    <Y>67.631</Y>
    <Z>2017</Z>
  </point>
  <point index="3390">
    <X>54.511</X>
    <Y>55.337</Y>
    <Z>2022</Z>
  </point>
  <point index="3391">
    <X>20.807</X>
    <Y>29.311</Y>
    <Z>2208</Z>
  </point>
  <point index="3392">
    <X>9.214</X>
    <Y>64.847</Y>
    <Z>2157</Z>
  </point>
  <point index="3393">
    <X>51.285</X>
    <Y>13.631</Y>
    <Z>2299</Z>
  </point>
  <point index="3394">
    <X>113.799</X>
    <Y>48.864</Y>
    <Z>2007</Z>
  </point>
  <point index="3395">
    <X>88.877</X>
    <Y>58.051</Y>
    <Z>2134</Z>
  </point>
  <point index="3396">
    <X>65.460</X>
    <Y>8.389</Y>
    <Z>2254</Z>
  </point>
  <point index="3397">
    <X>33.378</X>
    <Y>32.853</Y>
    <Z>2019</Z>
  </point>
  <point index="3398">
    <X>77.331</X>
    <Y>70.133</Y>
    <Z>2244</Z>
  </point>
  <point index="3399">
    <X>88.810</X>
    <Y>16.037</Y>
    <Z>2129</Z>
  </point>
  <point index="3400">
    <X>58.510</X>
    <Y>13.297</Y>
    <Z>2140</Z>
  </point>
  <point index="3401">
    <X>89.530</X>
    <Y>31.268</Y>
    <Z>2179</Z>
  </point>
  <point index="3402">
    <X>108.855</X>
    <Y>25.464</Y>
    <Z>2153</Z>
  </point>
  <point index="3403">
    <X>76.301</X>
    <Y>32.242</Y>
    <Z>2273</Z>
  </point>
  <point index="3404">
    <X>101.095</X>
    <Y>60.656</Y>
    <Z>2217</Z>
  </point>
  <point index="3405">
    <X>116.071</X>
    <Y>53.629</Y>
    <Z>2246</Z>
  </point>
  <point index="3406">
    <X>121.075</X>
    <Y>26.596</Y>
    <Z>2119</Z>
  </point>
  <point index="3407">
    <X>28.135</X>
    <Y>18.927</Y>
    <Z>2175</Z>
  </point>
  <point index="3408">
    <X>59.722</X>
    <Y>44.764</Y>
    <Z>2176</Z>
  </point>
  <point index="3409">
    <X>18.619</X>
    <Y>45.083</Y>
    <Z>2144</Z>
  </point>
  <point index="3410">
    <X>12.026</X>
    <Y>29.518</Y>
    <Z>2210</Z>
  </point>
  <point index="3411">
    <X>112.811</X>
    <Y>35.890</Y>
    <Z>2036</Z>
  </point>
  <point index="3412">
    <X>66.474</X>
    <Y>59.287</Y>
    <Z>2224</Z>
  </point>
  <point index="3413">
    <X>66.661</X>
    <Y>19.864</Y>
    <Z>2218</Z>
  </point>
  <point index="3414">
    <X>113.115</X>
    <Y>59.954</Y>
    <Z>2027</Z>
  </point>
  <point index="3415">
    <X>94.915</X>
    <Y>17.819</Y>
    <Z>2034</Z>
  </point>
  <point index="3416">
    <X>112.345</X>
    <Y>54.953</Y>
    <Z>2050</Z>
  </point>
  <point index="3417">
    <X>37.446</X>
    <Y>57.844</Y>
    <Z>2236</Z>
  </point>
  <point index="3418">
    <X>106.084</X>
    <Y>33.029</Y>
    <Z>2235</Z>
  </point>
  <point index="3419">
    <X>92.020</X>
    <Y>60.411</Y>
    <Z>2210</Z>
  </point>
  <point index="3420">
    <X>67.271</X>
    <Y>30.447</Y>
    <Z>2200</Z>
  </point>
  <point index="3421">
    <X>102.914</X>
    <Y>38.960</Y>
    <Z>2271</Z>
  </point>
  <point index="3422">
    <X>102.547</X>
    <Y>35.837</Y>
    <Z>2260</Z>
  </point>
  <point index="3423">
    <X>33.923</X>
    <Y>30.727</Y>
    <Z>2003</Z>
  </point>
  <point index="3424">
    <X>110.856</X>
    <Y>28.658</Y>
    <Z>2094</Z>
  </point>
  <point index="3425">
    <X>34.759</X>
    <Y>69.343</Y>
    <Z>2087</Z>
  </point>
  <point index="3426">
    <X>47.999</X>
    <Y>22.236</Y>
    <Z>2073</Z>
  </point>
  <point index="3427">
    <X>119.939</X>
    <Y>22.737</Y>
    <Z>2064</Z>
  </point>
  <point index="3428">
    <X>80.245</X>
    <Y>62.057</Y>
    <Z>2043</Z>
  </point>
  <point index="3429">
    <X>115.707</X>
    <Y>68.869</Y>
    <Z>2202</Z>
  </point>
  <point index="3430">
    <X>64.812</X>
    <Y>35.168</Y>
    <Z>2273</Z>
  </point>
  <point index="3431">
    <X>33.182</X>
    <Y>73.167</Y>
    <Z>2025</Z>
  </point>
  <point index="3432">
    <X>54.333</X>
    <Y>33.134</Y>
    <Z>2017</Z>
  </point>
  <point index="3433">
    <X>71.162</X>
    <Y>76.656</Y>
    <Z>2085</Z>
  </point>
  <point index="3434">
    <X>55.786</X>
    <Y>52.820</Y>
    <Z>2060</Z>
  </point>
  <point index="3435">
    <X>108.175</X>
    <Y>77.146</Y>
    <Z>2173</Z>
  </point>
  <point index="3436">
    <X>28.485</X>
    <Y>31.255</Y>
    <Z>2164</Z>
  </point>
  <point index="3437">
    <X>38.502</X>
    <Y>67.696</Y>
    <Z>2163</Z>
  </point>
  <point index="3438">
    <X>93.735</X>
    <Y>62.485</Y>
    <Z>2003</Z>
  </point>
  <point index="3439">
    <X>75.438</X>
    <Y>12.874</Y>
    <Z>2169</Z>
  </point>
  <point index="3440">
    <X>106.502</X>
    <Y>35.929</Y>
    <Z>2223</Z>
  </point>
  <point index="3441">
    <X>107.595</X>
    <Y>57.415</Y>
    <Z>2191</Z>
  </point>
  <point index="3442">
    <X>26.528</X>
    <Y>69.751</Y>
    <Z>2222</Z>
  </point>
  <point index="3443">
    <X>67.708</X>
    <Y>71.993</Y>
    <Z>2187</Z>
  </point>
  <point index="3444">
    <X>28.393</X>
    <Y>54.095</Y>
    <Z>2167</Z>
  </point>
  <point index="3445">
    <X>21.782</X>
    <Y>48.129</Y>
    <Z>2237</Z>
  </point>
  <point index="3446">
    <X>23.876</X>
    <Y>9.675</Y>
    <Z>2299</Z>
  </point>
  <point index="3447">
    <X>109.119</X>
    <Y>66.393</Y>
    <Z>2146</Z>
  </point>
  <point index="3448">
    <X>93.322</X>
    <Y>59.202</Y>
    <Z>2053</Z>
  </point>
  <point index="3449">
    <X>15.787</X>
    <Y>13.449</Y>
    <Z>2060</Z>
  </point>
  <point index="3450">
    <X>71.919</X>
    <Y>68.879</Y>
    <Z>2063</Z>
  </point>
  <point index="3451">
    <X>22.740</X>
    <Y>58.196</Y>
    <Z>2266</Z>
  </point>
  <point index="3452">
    <X>109.686</X>
    <Y>69.284</Y>
    <Z>2129</Z>
  </point>
  <point index="3453">
    <X>30.382</X>
    <Y>63.890</Y>
    <Z>2108</Z>
  </point>
  <point index="3454">
    <X>53.558</X>
    <Y>57.685</Y>
    <Z>2025</Z>
  </point>
  <point index="3455">
    <X>99.945</X>
    <Y>64.452</Y>
    <Z>2183</Z>
  </point>
  <point index="3456">
    <X>21.575</X>
    <Y>15.111</Y>
    <Z>2231</Z>
  </point>
  <point index="3457">
    <X>107.411</X>
    <Y>57.575</Y>
    <Z>2196</Z>
  </point>
  <point index="3458">
    <X>100.092</X>
    <Y>51.376</Y>
    <Z>2187</Z>
  </point>
  <point index="3459">
    <X>15.980</X>
    <Y>20.490</Y>
    <Z>2066</Z>
  </point>
  <point index="3460">
    <X>28.890</X>
    <Y>57.992</Y>
    <Z>2152</Z>
  </point>
  <point index="3461">
    <X>8.720</X>
    <Y>18.170</Y>
    <Z>2123</Z>
  </point>
  <point index="3462">
    <X>107.503</X>
    <Y>33.450</Y>
    <Z>2193</Z>
  </point>
  <point index="3463">
    <X>56.727</X>
    <Y>74.615</Y>
    <Z>2088</Z>
  </point>
  <point index="3464">
    <X>18.775</X>
    <Y>36.742</Y>
    <Z>2148</Z>
  </point>
  <point index="3465">
    <X>119.999</X>
    <Y>61.406</Y>
    <Z>2060</Z>
  </point>
  <point index="3466">
    <X>63.907</X>
    <Y>8.524</Y>
    <Z>2300</Z>
  </point>
  <point index="3467">
    <X>70.446</X>
    <Y>25.923</Y>
    <Z>2106</Z>
  </point>
  <point index="3468">
    <X>28.645</X>
    <Y>27.095</Y>
    <Z>2160</Z>
  </point>
  <point index="3469">
    <X>31.893</X>
    <Y>70.607</Y>
    <Z>2063</Z>
  </point>
  <point index="3470">
    <X>114.420</X>
    <Y>59.785</Y>
    <Z>2046</Z>
  </point>
  <point index="3471">
    <X>53.009</X>
    <Y>52.624</Y>
    <Z>2091</Z>
  </point>
  <point index="3472">
    <X>95.009</X>
    <Y>26.496</Y>
    <Z>2037</Z>
  </point>
  <point index="3473">
    <X>92.756</X>
    <Y>20.837</Y>
    <Z>2122</Z>
  </point>
  <point index="3474">
    <X>52.558</X>
    <Y>13.728</Y>
    <Z>2146</Z>
  </point>
  <point index="3475">
    <X>53.834</X>
    <Y>59.594</Y>
    <Z>2002</Z>
  </point>
  <point index="3476">
    <X>103.863</X>
    <Y>78.046</Y>
    <Z>2299</Z>
  </point>
  <point index="3477">
    <X>31.519</X>
    <Y>67.185</Y>
    <Z>2075</Z>
  </point>
  <point index="3478">
    <X>19.393</X>
    <Y>77.323</Y>
    <Z>2167</Z>
  </point>
  <point index="3479">
    <X>54.177</X>
    <Y>11.694</Y>
    <Z>2012</Z>
  </point>
  <point index="3480">
    <X>60.213</X>
    <Y>25.633</Y>
    <Z>2191</Z>
  </point>
  <point index="3481">
    <X>102.792</X>
    <Y>23.045</Y>
    <Z>2267</Z>
  </point>
  <point index="3482">
    <X>116.572</X>
    <Y>16.402</Y>
    <Z>2297</Z>
  </point>
  <point index="3483">
    <X>52.461</X>
    <Y>67.046</Y>
    <Z>2157</Z>
  </point>
  <point index="3484">
    <X>14.556</X>
    <Y>18.568</Y>
    <Z>2023</Z>
  </point>
  <point index="3485">
    <X>90.591</X>
    <Y>66.921</Y>
    <Z>2252</Z>
  </point>
  <point index="3486">
    <X>17.458</X>
    <Y>75.547</Y>
    <Z>2109</Z>
  </point>
  <point index="3487">
    <X>11.569</X>
    <Y>53.744</Y>
    <Z>2265</Z>
  </point>
  <point index="3488">
    <X>46.786</X>
    <Y>63.847</Y>
    <Z>2086</Z>
  </point>
  <point index="3489">
    <X>69.884</X>
    <Y>28.634</Y>
    <Z>2123</Z>
  </point>
  <point index="3490">
    <X>52.744</X>
    <Y>28.250</Y>
    <Z>2123</Z>
  </point>
  <point index="3491">
    <X>15.131</X>
    <Y>76.731</Y>
    <Z>2040</Z>
  </point>
  <point index="3492">
    <X>71.111</X>
    <Y>50.357</Y>
    <Z>2087</Z>
  </point>
  <point index="3493">
    <X>96.111</X>
    <Y>31.420</Y>
    <Z>2069</Z>
  </point>
  <point index="3494">
    <X>67.225</X>
    <Y>34.008</Y>
    <Z>2202</Z>
  </point>
  <point index="3495">
    <X>63.614</X>
    <Y>21.380</Y>
    <Z>2292</Z>
  </point>
  <point index="3496">
    <X>105.092</X>
    <Y>57.259</Y>
    <Z>2265</Z>
  </point>
  <point index="3497">
    <X>70.503</X>
    <Y>8.004</Y>
    <Z>2105</Z>
  </point>
  <point index="3498">
    <X>69.076</X>
    <Y>27.893</Y>
    <Z>2147</Z>
  </point>
  <point index="3499">
    <X>64.690</X>
    <Y>66.356</Y>
    <Z>2277</Z>
  </point>
  <point index="3500">
    <X>60.105</X>
    <Y>15.235</Y>
    <Z>2188</Z>
  </point>
  <point index="3501">
    <X>36.963</X>
    <Y>24.520</Y>
    <Z>2270</Z>
  </point>
  <point index="3502">
    <X>104.536</X>
    <Y>67.372</Y>
    <Z>2281</Z>
  </point>
  <point index="3503">
    <X>16.888</X>
    <Y>47.730</Y>
    <Z>2092</Z>
  </point>
  <point index="3504">
    <X>118.554</X>
    <Y>54.137</Y>
    <Z>2159</Z>
  </point>
  <point index="3505">
    <X>112.983</X>
    <Y>65.888</Y>
    <Z>2031</Z>
  </point>
  <point index="3506">
    <X>18.545</X>
    <Y>68.844</Y>
    <Z>2141</Z>
  </point>
  <point index="3507">
    <X>115.658</X>
    <Y>67.632</Y>
    <Z>2196</Z>
  </point>
  <point index="3508">
    <X>57.209</X>
    <Y>59.908</Y>
    <Z>2102</Z>
  </point>
  <point index="3509">
    <X>59.040</X>
    <Y>68.781</Y>
    <Z>2156</Z>
  </point>
  <point index="3510">
    <X>68.992</X>
    <Y>37.992</Y>
    <Z>2149</Z>
  </point>
  <point index="3511">
    <X>54.505</X>
    <Y>14.161</Y>
    <Z>2022</Z>
  </point>
  <point index="3512">
    <X>118.770</X>
    <Y>30.203</Y>
    <Z>2145</Z>
  </point>
  <point index="3513">
    <X>92.261</X>
    <Y>27.038</Y>
    <Z>2181</Z>
  </point>
  <point index="3514">
    <X>63.318</X>
    <Y>76.764</Y>
    <Z>2283</Z>
  </point>
  <point index="3515">
    <X>58.106</X>
    <Y>22.880</Y>
    <Z>2129</Z>
  </point>
  <point index="3516">
    <X>54.859</X>
    <Y>57.570</Y>
    <Z>2032</Z>
  </point>
  <point index="3517">
    <X>19.649</X>
    <Y>34.456</Y>
    <Z>2174</Z>
  </point>
  <point index="3518">
    <X>108.055</X>
    <Y>13.243</Y>
    <Z>2177</Z>
  </point>
  <point index="3519">
    <X>62.907</X>
    <Y>70.505</Y>
    <Z>2271</Z>
  </point>
  <point index="3520">
    <X>19.163</X>
    <Y>66.104</Y>
    <Z>2160</Z>
  </point>
  <point index="3521">
    <X>30.578</X>
    <Y>45.919</Y>
    <Z>2102</Z>
  </point>
  <point index="3522">
    <X>80.928</X>
    <Y>26.029</Y>
    <Z>2038</Z>
  </point>
  <point index="3523">
    <X>68.597</X>
    <Y>8.754</Y>
    <Z>2161</Z>
  </point>
  <point index="3524">
    <X>109.145</X>
    <Y>21.433</Y>
    <Z>2145</Z>
  </point>
  <point index="3525">
    <X>58.440</X>
    <Y>61.218</Y>
    <Z>2138</Z>
  </point>
  <point index="3526">
    <X>20.361</X>
    <Y>52.025</Y>
    <Z>2195</Z>
  </point>
  <point index="3527">
    <X>25.525</X>
    <Y>33.550</Y>
    <Z>2252</Z>
  </point>
  <point index="3528">
    <X>20.327</X>
    <Y>64.105</Y>
    <Z>2194</Z>
  </point>
  <point index="3529">
    <X>72.358</X>
    <Y>9.061</Y>
    <Z>2050</Z>
  </point>
  <point index="3530">
    <X>72.332</X>
    <Y>48.617</Y>
    <Z>2050</Z>
  </point>
  <point index="3531">
    <X>55.538</X>
    <Y>74.612</Y>
    <Z>2053</Z>
  </point>
  <point index="3532">
    <X>49.629</X>
    <Y>66.601</Y>
    <Z>2186</Z>
  </point>
  <point index="3533">
    <X>53.807</X>
    <Y>72.533</Y>
    <Z>2001</Z>
  </point>
  <point index="3534">
    <X>52.527</X>
    <Y>34.295</Y>
    <Z>2149</Z>
  </point>
  <point index="3535">
    <X>52.910</X>
    <Y>15.241</Y>
    <Z>2103</Z>
  </point>
  <point index="3536">
    <X>115.106</X>
    <Y>58.802</Y>
    <Z>2129</Z>
  </point>
  <point index="3537">
    <X>96.578</X>
    <Y>58.207</Y>
    <Z>2083</Z>
  </point>
  <point index="3538">
    <X>65.592</X>
    <Y>34.789</Y>
    <Z>2250</Z>
  </point>
  <point index="3539">
    <X>12.517</X>
    <Y>62.492</Y>
    <Z>2150</Z>
  </point>
  <point index="3540">
    <X>19.906</X>
    <Y>61.412</Y>
    <Z>2182</Z>
  </point>
  <point index="3541">
    <X>13.679</X>
    <Y>36.255</Y>
    <Z>2010</Z>
  </point>
  <point index="3542">
    <X>55.186</X>
    <Y>53.423</Y>
    <Z>2042</Z>
  </point>
  <point index="3543">
    <X>70.841</X>
    <Y>21.742</Y>
    <Z>2095</Z>
  </point>
  <point index="3544">
    <X>59.287</X>
    <Y>32.894</Y>
    <Z>2163</Z>
  </point>
  <point index="3545">
    <X>60.820</X>
    <Y>58.648</Y>
    <Z>2209</Z>
  </point>
  <point index="3546">
    <X>112.108</X>
    <Y>70.351</Y>
    <Z>2057</Z>
  </point>
  <point index="3547">
    <X>9.430</X>
    <Y>14.612</Y>
    <Z>2172</Z>
  </point>
  <point index="3548">
    <X>98.577</X>
    <Y>70.881</Y>
    <Z>2142</Z>
  </point>
  <point index="3549">
    <X>107.329</X>
    <Y>73.307</Y>
    <Z>2199</Z>
  </point>
  <point index="3550">
    <X>58.968</X>
    <Y>31.199</Y>
    <Z>2154</Z>
  </point>
  <point index="3551">
    <X>106.463</X>
    <Y>38.437</Y>
    <Z>2224</Z>
  </point>
  <point index="3552">
    <X>101.520</X>
    <Y>55.201</Y>
    <Z>2230</Z>
  </point>
  <point index="3553">
    <X>62.142</X>
    <Y>63.414</Y>
    <Z>2248</Z>
  </point>
  <point index="3554">
    <X>91.776</X>
    <Y>24.842</Y>
    <Z>2240</Z>
  </point>
  <point index="3555">
    <X>75.807</X>
    <Y>19.063</Y>
    <Z>2214</Z>
  </point>
  <point index="3556">
    <X>110.994</X>
    <Y>50.715</Y>
    <Z>2090</Z>
  </point>
  <point index="3557">
    <X>110.484</X>
    <Y>68.437</Y>
    <Z>2105</Z>
  </point>
  <point index="3558">
    <X>55.836</X>
    <Y>76.543</Y>
    <Z>2061</Z>
  </point>
  <point index="3559">
    <X>106.463</X>
    <Y>67.361</Y>
    <Z>2224</Z>
  </point>
  <point index="3560">
    <X>120.487</X>
    <Y>59.891</Y>
    <Z>2026</Z>
  </point>
  <point index="3561">
    <X>93.549</X>
    <Y>67.745</Y>
    <Z>2026</Z>
  </point>
  <point index="3562">
    <X>99.038</X>
    <Y>51.698</Y>
    <Z>2156</Z>
  </point>
  <point index="3563">
    <X>62.015</X>
    <Y>6.886</Y>
    <Z>2244</Z>
  </point>
  <point index="3564">
    <X>103.942</X>
    <Y>73.803</Y>
    <Z>2299</Z>
  </point>
  <point index="3565">
    <X>24.625</X>
    <Y>71.336</Y>
    <Z>2279</Z>
  </point>
  <point index="3566">
    <X>91.386</X>
    <Y>62.337</Y>
    <Z>2287</Z>
  </point>
  <point index="3567">
    <X>25.717</X>
    <Y>60.857</Y>
    <Z>2246</Z>
  </point>
  <point index="3568">
    <X>7.481</X>
    <Y>65.521</Y>
    <Z>2037</Z>
  </point>
  <point index="3569">
    <X>96.693</X>
    <Y>62.540</Y>
    <Z>2087</Z>
  </point>
  <point index="3570">
    <X>103.003</X>
    <Y>61.265</Y>
    <Z>2273</Z>
  </point>
  <point index="3571">
    <X>7.501</X>
    <Y>62.909</Y>
    <Z>2039</Z>
  </point>
  <point index="3572">
    <X>88.088</X>
    <Y>67.414</Y>
    <Z>2079</Z>
  </point>
  <point index="3573">
    <X>13.934</X>
    <Y>21.582</Y>
    <Z>2005</Z>
  </point>
  <point index="3574">
    <X>13.185</X>
    <Y>16.274</Y>
    <Z>2070</Z>
  </point>
  <point index="3575">
    <X>117.168</X>
    <Y>14.243</Y>
    <Z>2255</Z>
  </point>
  <point index="3576">
    <X>21.127</X>
    <Y>10.941</Y>
    <Z>2218</Z>
  </point>
  <point index="3577">
    <X>110.481</X>
    <Y>52.085</Y>
    <Z>2105</Z>
  </point>
  <point index="3578">
    <X>23.973</X>
    <Y>29.262</Y>
    <Z>2298</Z>
  </point>
  <point index="3579">
    <X>36.026</X>
    <Y>35.880</Y>
    <Z>2240</Z>
  </point>
  <point index="3580">
    <X>100.412</X>
    <Y>47.219</Y>
    <Z>2197</Z>
  </point>
  <point index="3581">
    <X>94.675</X>
    <Y>14.982</Y>
    <Z>2027</Z>
  </point>
  <point index="3582">
    <X>98.642</X>
    <Y>46.115</Y>
    <Z>2144</Z>
  </point>
  <point index="3583">
    <X>35.401</X>
    <Y>11.425</Y>
    <Z>2165</Z>
  </point>
  <point index="3584">
    <X>106.110</X>
    <Y>52.554</Y>
    <Z>2235</Z>
  </point>
  <point index="3585">
    <X>104.110</X>
    <Y>15.097</Y>
    <Z>2294</Z>
  </point>
  <point index="3586">
    <X>60.357</X>
    <Y>56.840</Y>
    <Z>2195</Z>
  </point>
  <point index="3587">
    <X>66.251</X>
    <Y>22.421</Y>
    <Z>2230</Z>
  </point>
  <point index="3588">
    <X>104.572</X>
    <Y>66.332</Y>
    <Z>2280</Z>
  </point>
  <point index="3589">
    <X>37.256</X>
    <Y>31.207</Y>
    <Z>2249</Z>
  </point>
  <point index="3590">
    <X>99.418</X>
    <Y>35.885</Y>
    <Z>2167</Z>
  </point>
  <point index="3591">
    <X>117.966</X>
    <Y>32.092</Y>
    <Z>2200</Z>
  </point>
  <point index="3592">
    <X>101.298</X>
    <Y>66.236</Y>
    <Z>2223</Z>
  </point>
  <point index="3593">
    <X>88.947</X>
    <Y>54.366</Y>
    <Z>2139</Z>
  </point>
  <point index="3594">
    <X>12.332</X>
    <Y>19.693</Y>
    <Z>2173</Z>
  </point>
  <point index="3595">
    <X>22.059</X>
    <Y>53.082</Y>
    <Z>2245</Z>
  </point>
  <point index="3596">
    <X>30.506</X>
    <Y>37.147</Y>
    <Z>2104</Z>
  </point>
  <point index="3597">
    <X>56.150</X>
    <Y>66.457</Y>
    <Z>2071</Z>
  </point>
  <point index="3598">
    <X>104.485</X>
    <Y>60.802</Y>
    <Z>2283</Z>
  </point>
  <point index="3599">
    <X>15.275</X>
    <Y>65.656</Y>
    <Z>2045</Z>
  </point>
  <point index="3600">
    <X>106.599</X>
    <Y>30.168</Y>
    <Z>2220</Z>
  </point>
  <point index="3601">
    <X>61.076</X>
    <Y>29.977</Y>
    <Z>2216</Z>
  </point>
  <point index="3602">
    <X>28.103</X>
    <Y>21.897</Y>
    <Z>2176</Z>
  </point>
  <point index="3603">
    <X>13.879</X>
    <Y>64.237</Y>
    <Z>2003</Z>
  </point>
  <point index="3604">
    <X>23.151</X>
    <Y>69.318</Y>
    <Z>2278</Z>
  </point>
  <point index="3605">
    <X>76.442</X>
    <Y>28.961</Y>
    <Z>2290</Z>
  </point>
  <point index="3606">
    <X>12.658</X>
    <Y>23.740</Y>
    <Z>2133</Z>
  </point>
  <point index="3607">
    <X>78.652</X>
    <Y>58.234</Y>
    <Z>2153</Z>
  </point>
  <point index="3608">
    <X>55.620</X>
    <Y>70.007</Y>
    <Z>2055</Z>
  </point>
  <point index="3609">
    <X>57.817</X>
    <Y>11.389</Y>
    <Z>2120</Z>
  </point>
  <point index="3610">
    <X>62.029</X>
    <Y>65.791</Y>
    <Z>2245</Z>
  </point>
  <point index="3611">
    <X>105.944</X>
    <Y>29.084</Y>
    <Z>2240</Z>
  </point>
  <point index="3612">
    <X>40.289</X>
    <Y>57.710</Y>
    <Z>2040</Z>
  </point>
  <point index="3613">
    <X>67.544</X>
    <Y>35.316</Y>
    <Z>2192</Z>
  </point>
  <point index="3614">
    <X>96.438</X>
    <Y>46.821</Y>
    <Z>2079</Z>
  </point>
  <point index="3615">
    <X>35.182</X>
    <Y>17.483</Y>
    <Z>2138</Z>
  </point>
  <point index="3616">
    <X>40.676</X>
    <Y>57.445</Y>
    <Z>2013</Z>
  </point>
  <point index="3617">
    <X>59.156</X>
    <Y>46.652</Y>
    <Z>2160</Z>
  </point>
  <point index="3618">
    <X>56.511</X>
    <Y>61.698</Y>
    <Z>2081</Z>
  </point>
  <point index="3619">
    <X>90.172</X>
    <Y>56.774</Y>
    <Z>2224</Z>
  </point>
  <point index="3620">
    <X>87.476</X>
    <Y>28.303</Y>
    <Z>2037</Z>
  </point>
  <point index="3621">
    <X>99.410</X>
    <Y>64.715</Y>
    <Z>2167</Z>
  </point>
  <point index="3622">
    <X>118.743</X>
    <Y>62.872</Y>
    <Z>2146</Z>
  </point>
  <point index="3623">
    <X>15.554</X>
    <Y>74.691</Y>
    <Z>2053</Z>
  </point>
  <point index="3624">
    <X>64.121</X>
    <Y>55.725</Y>
    <Z>2293</Z>
  </point>
  <point index="3625">
    <X>65.496</X>
    <Y>58.627</Y>
    <Z>2253</Z>
  </point>
  <point index="3626">
    <X>18.399</X>
    <Y>19.365</Y>
    <Z>2137</Z>
  </point>
  <point index="3627">
    <X>93.939</X>
    <Y>26.123</Y>
    <Z>2005</Z>
  </point>
  <point index="3628">
    <X>101.145</X>
    <Y>18.500</Y>
    <Z>2218</Z>
  </point>
  <point index="3629">
    <X>71.292</X>
    <Y>76.265</Y>
    <Z>2081</Z>
  </point>
  <point index="3630">
    <X>48.315</X>
    <Y>58.071</Y>
    <Z>2095</Z>
  </point>
  <point index="3631">
    <X>98.759</X>
    <Y>26.116</Y>
    <Z>2148</Z>
  </point>
  <point index="3632">
    <X>33.051</X>
    <Y>30.960</Y>
    <Z>2029</Z>
  </point>
  <point index="3633">
    <X>71.778</X>
    <Y>26.368</Y>
    <Z>2067</Z>
  </point>
  <point index="3634">
    <X>36.126</X>
    <Y>51.832</Y>
    <Z>2252</Z>
  </point>
  <point index="3635">
    <X>102.611</X>
    <Y>9.185</Y>
    <Z>2262</Z>
  </point>
  <point index="3636">
    <X>95.969</X>
    <Y>35.630</Y>
    <Z>2065</Z>
  </point>
  <point index="3637">
    <X>27.269</X>
    <Y>64.691</Y>
    <Z>2200</Z>
  </point>
  <point index="3638">
    <X>15.923</X>
    <Y>9.732</Y>
    <Z>2064</Z>
  </point>
  <point index="3639">
    <X>22.361</X>
    <Y>53.920</Y>
    <Z>2254</Z>
  </point>
  <point index="3640">
    <X>15.564</X>
    <Y>26.360</Y>
    <Z>2053</Z>
  </point>
  <point index="3641">
    <X>103.483</X>
    <Y>19.263</Y>
    <Z>2288</Z>
  </point>
  <point index="3642">
    <X>28.049</X>
    <Y>67.563</Y>
    <Z>2177</Z>
  </point>
  <point index="3643">
    <X>108.174</X>
    <Y>15.742</Y>
    <Z>2174</Z>
  </point>
  <point index="3644">
    <X>105.485</X>
    <Y>21.412</Y>
    <Z>2253</Z>
  </point>
  <point index="3645">
    <X>17.158</X>
    <Y>73.712</Y>
    <Z>2100</Z>
  </point>
  <point index="3646">
    <X>79.613</X>
    <Y>24.363</Y>
    <Z>2086</Z>
  </point>
  <point index="3647">
    <X>99.902</X>
    <Y>40.200</Y>
    <Z>2182</Z>
  </point>
  <point index="3648">
    <X>106.772</X>
    <Y>51.168</Y>
    <Z>2215</Z>
  </point>
  <point index="3649">
    <X>78.684</X>
    <Y>21.072</Y>
    <Z>2151</Z>
  </point>
  <point index="3650">
    <X>79.136</X>
    <Y>25.365</Y>
    <Z>2119</Z>
  </point>
  <point index="3651">
    <X>24.431</X>
    <Y>54.885</Y>
    <Z>2284</Z>
  </point>
  <point index="3652">
    <X>105.284</X>
    <Y>20.738</Y>
    <Z>2259</Z>
  </point>
  <point index="3653">
    <X>61.058</X>
    <Y>33.524</Y>
    <Z>2216</Z>
  </point>
  <point index="3654">
    <X>66.474</X>
    <Y>24.547</Y>
    <Z>2224</Z>
  </point>
  <point index="3655">
    <X>106.428</X>
    <Y>9.385</Y>
    <Z>2225</Z>
  </point>
  <point index="3656">
    <X>101.096</X>
    <Y>26.271</Y>
    <Z>2217</Z>
  </point>
  <point index="3657">
    <X>118.824</X>
    <Y>61.001</Y>
    <Z>2141</Z>
  </point>
  <point index="3658">
    <X>76.608</X>
    <Y>12.483</Y>
    <Z>2294</Z>
  </point>
  <point index="3659">
    <X>68.899</X>
    <Y>17.199</Y>
    <Z>2152</Z>
  </point>
  <point index="3660">
    <X>120.393</X>
    <Y>21.074</Y>
    <Z>2032</Z>
  </point>
  <point index="3661">
    <X>60.766</X>
    <Y>66.295</Y>
    <Z>2207</Z>
  </point>
  <point index="3662">
    <X>120.500</X>
    <Y>27.065</Y>
    <Z>2025</Z>
  </point>
  <point index="3663">
    <X>56.368</X>
    <Y>24.260</Y>
    <Z>2077</Z>
  </point>
  <point index="3664">
    <X>61.233</X>
    <Y>56.625</Y>
    <Z>2221</Z>
  </point>
  <point index="3665">
    <X>95.637</X>
    <Y>38.330</Y>
    <Z>2055</Z>
  </point>
  <point index="3666">
    <X>117.396</X>
    <Y>32.096</Y>
    <Z>2240</Z>
  </point>
  <point index="3667">
    <X>106.363</X>
    <Y>24.308</Y>
    <Z>2227</Z>
  </point>
  <point index="3668">
    <X>91.141</X>
    <Y>69.833</Y>
    <Z>2291</Z>
  </point>
  <point index="3669">
    <X>113.212</X>
    <Y>38.479</Y>
    <Z>2024</Z>
  </point>
  <point index="3670">
    <X>31.149</X>
    <Y>12.336</Y>
    <Z>2085</Z>
  </point>
  <point index="3671">
    <X>100.635</X>
    <Y>52.091</Y>
    <Z>2203</Z>
  </point>
  <point index="3672">
    <X>99.721</X>
    <Y>13.919</Y>
    <Z>2176</Z>
  </point>
  <point index="3673">
    <X>12.264</X>
    <Y>36.391</Y>
    <Z>2181</Z>
  </point>
  <point index="3674">
    <X>17.881</X>
    <Y>77.176</Y>
    <Z>2122</Z>
  </point>
  <point index="3675">
    <X>114.350</X>
    <Y>54.237</Y>
    <Z>2038</Z>
  </point>
  <point index="3676">
    <X>108.175</X>
    <Y>70.607</Y>
    <Z>2173</Z>
  </point>
  <point index="3677">
    <X>104.263</X>
    <Y>49.215</Y>
    <Z>2289</Z>
  </point>
  <point index="3678">
    <X>107.234</X>
    <Y>32.048</Y>
    <Z>2201</Z>
  </point>
  <point index="3679">
    <X>28.356</X>
    <Y>77.873</Y>
    <Z>2168</Z>
  </point>
  <point index="3680">
    <X>63.094</X>
    <Y>37.219</Y>
    <Z>2276</Z>
  </point>
  <point index="3681">
    <X>99.277</X>
    <Y>37.970</Y>
    <Z>2163</Z>
  </point>
  <point index="3682">
    <X>103.933</X>
    <Y>47.564</Y>
    <Z>2299</Z>
  </point>
  <point index="3683">
    <X>96.901</X>
    <Y>46.688</Y>
    <Z>2093</Z>
  </point>
  <point index="3684">
    <X>108.455</X>
    <Y>29.113</Y>
    <Z>2165</Z>
  </point>
  <point index="3685">
    <X>67.990</X>
    <Y>68.697</Y>
    <Z>2179</Z>
  </point>
  <point index="3686">
    <X>62.645</X>
    <Y>64.670</Y>
    <Z>2263</Z>
  </point>
  <point index="3687">
    <X>105.016</X>
    <Y>49.682</Y>
    <Z>2267</Z>
  </point>
  <point index="3688">
    <X>63.724</X>
    <Y>27.278</Y>
    <Z>2295</Z>
  </point>
  <point index="3689">
    <X>113.184</X>
    <Y>30.892</Y>
    <Z>2025</Z>
  </point>
  <point index="3690">
    <X>62.812</X>
    <Y>49.105</Y>
    <Z>2268</Z>
  </point>
  <point index="3691">
    <X>106.789</X>
    <Y>31.847</Y>
    <Z>2214</Z>
  </point>
  <point index="3692">
    <X>68.710</X>
    <Y>9.759</Y>
    <Z>2158</Z>
  </point>
  <point index="3693">
    <X>110.531</X>
    <Y>16.314</Y>
    <Z>2104</Z>
  </point>
  <point index="3694">
    <X>20.429</X>
    <Y>61.225</Y>
    <Z>2197</Z>
  </point>
  <point index="3695">
    <X>22.497</X>
    <Y>45.309</Y>
    <Z>2258</Z>
  </point>
  <point index="3696">
    <X>57.867</X>
    <Y>9.401</Y>
    <Z>2121</Z>
  </point>
  <point index="3697">
    <X>70.796</X>
    <Y>7.831</Y>
    <Z>2096</Z>
  </point>
  <point index="3698">
    <X>61.418</X>
    <Y>62.721</Y>
    <Z>2227</Z>
  </point>
  <point index="3699">
    <X>27.934</X>
    <Y>35.993</Y>
    <Z>2181</Z>
  </point>
  <point index="3700">
    <X>80.482</X>
    <Y>23.974</Y>
    <Z>2026</Z>
  </point>
  <point index="3701">
    <X>27.065</X>
    <Y>71.211</Y>
    <Z>2206</Z>
  </point>
  <point index="3702">
    <X>97.102</X>
    <Y>69.891</Y>
    <Z>2099</Z>
  </point>
  <point index="3703">
    <X>27.633</X>
    <Y>31.278</Y>
    <Z>2190</Z>
  </point>
  <point index="3704">
    <X>36.388</X>
    <Y>52.466</Y>
    <Z>2284</Z>
  </point>
  <point index="3705">
    <X>37.668</X>
    <Y>57.458</Y>
    <Z>2221</Z>
  </point>
  <point index="3706">
    <X>17.392</X>
    <Y>62.937</Y>
    <Z>2107</Z>
  </point>
  <point index="3707">
    <X>108.096</X>
    <Y>12.230</Y>
    <Z>2176</Z>
  </point>
  <point index="3708">
    <X>21.206</X>
    <Y>77.165</Y>
    <Z>2220</Z>
  </point>
  <point index="3709">
    <X>61.069</X>
    <Y>13.424</Y>
    <Z>2216</Z>
  </point>
  <point index="3710">
    <X>68.136</X>
    <Y>17.679</Y>
    <Z>2175</Z>
  </point>
  <point index="3711">
    <X>56.008</X>
    <Y>18.621</Y>
    <Z>2066</Z>
  </point>
  <point index="3712">
    <X>63.963</X>
    <Y>17.319</Y>
    <Z>2298</Z>
  </point>
  <point index="3713">
    <X>38.024</X>
    <Y>24.134</Y>
    <Z>2196</Z>
  </point>
  <point index="3714">
    <X>52.867</X>
    <Y>25.379</Y>
    <Z>2108</Z>
  </point>
  <point index="3715">
    <X>110.214</X>
    <Y>65.447</Y>
    <Z>2113</Z>
  </point>
  <point index="3716">
    <X>68.014</X>
    <Y>47.365</Y>
    <Z>2178</Z>
  </point>
  <point index="3717">
    <X>73.372</X>
    <Y>66.790</Y>
    <Z>2020</Z>
  </point>
  <point index="3718">
    <X>26.349</X>
    <Y>6.984</Y>
    <Z>2228</Z>
  </point>
  <point index="3719">
    <X>61.130</X>
    <Y>8.571</Y>
    <Z>2218</Z>
  </point>
  <point index="3720">
    <X>115.828</X>
    <Y>28.828</Y>
    <Z>2216</Z>
  </point>
  <point index="3721">
    <X>53.857</X>
    <Y>11.566</Y>
    <Z>2003</Z>
  </point>
  <point index="3722">
    <X>34.146</X>
    <Y>70.523</Y>
    <Z>2013</Z>
  </point>
  <point index="3723">
    <X>63.916</X>
    <Y>61.910</Y>
    <Z>2300</Z>
  </point>
  <point index="3724">
    <X>9.125</X>
    <Y>62.176</Y>
    <Z>2151</Z>
  </point>
  <point index="3725">
    <X>98.623</X>
    <Y>61.740</Y>
    <Z>2144</Z>
  </point>
  <point index="3726">
    <X>108.697</X>
    <Y>62.834</Y>
    <Z>2158</Z>
  </point>
  <point index="3727">
    <X>94.942</X>
    <Y>31.275</Y>
    <Z>2035</Z>
  </point>
  <point index="3728">
    <X>92.821</X>
    <Y>73.270</Y>
    <Z>2114</Z>
  </point>
  <point index="3729">
    <X>76.800</X>
    <Y>16.258</Y>
    <Z>2281</Z>
  </point>
  <point index="3730">
    <X>32.673</X>
    <Y>27.024</Y>
    <Z>2040</Z>
  </point>
  <point index="3731">
    <X>79.365</X>
    <Y>30.192</Y>
    <Z>2103</Z>
  </point>
  <point index="3732">
    <X>37.904</X>
    <Y>59.981</Y>
    <Z>2204</Z>
  </point>
  <point index="3733">
    <X>69.604</X>
    <Y>64.105</Y>
    <Z>2131</Z>
  </point>
  <point index="3734">
    <X>98.354</X>
    <Y>46.870</Y>
    <Z>2136</Z>
  </point>
  <point index="3735">
    <X>15.162</X>
    <Y>62.128</Y>
    <Z>2041</Z>
  </point>
  <point index="3736">
    <X>81.348</X>
    <Y>24.639</Y>
    <Z>2271</Z>
  </point>
  <point index="3737">
    <X>93.936</X>
    <Y>53.274</Y>
    <Z>2005</Z>
  </point>
  <point index="3738">
    <X>106.282</X>
    <Y>76.835</Y>
    <Z>2230</Z>
  </point>
  <point index="3739">
    <X>37.882</X>
    <Y>29.963</Y>
    <Z>2206</Z>
  </point>
  <point index="3740">
    <X>120.084</X>
    <Y>26.337</Y>
    <Z>2054</Z>
  </point>
  <point index="3741">
    <X>113.982</X>
    <Y>31.082</Y>
    <Z>2002</Z>
  </point>
  <point index="3742">
    <X>50.640</X>
    <Y>50.758</Y>
    <Z>2256</Z>
  </point>
  <point index="3743">
    <X>12.680</X>
    <Y>53.125</Y>
    <Z>2131</Z>
  </point>
  <point index="3744">
    <X>113.925</X>
    <Y>60.285</Y>
    <Z>2003</Z>
  </point>
  <point index="3745">
    <X>21.705</X>
    <Y>68.329</Y>
    <Z>2235</Z>
  </point>
  <point index="3746">
    <X>53.670</X>
    <Y>16.344</Y>
    <Z>2011</Z>
  </point>
  <point index="3747">
    <X>72.662</X>
    <Y>37.947</Y>
    <Z>2041</Z>
  </point>
  <point index="3748">
    <X>19.890</X>
    <Y>48.282</Y>
    <Z>2181</Z>
  </point>
  <point index="3749">
    <X>112.842</X>
    <Y>57.145</Y>
    <Z>2035</Z>
  </point>
  <point index="3750">
    <X>109.786</X>
    <Y>72.497</Y>
    <Z>2126</Z>
  </point>
  <point index="3751">
    <X>11.866</X>
    <Y>17.956</Y>
    <Z>2229</Z>
  </point>
  <point index="3752">
    <X>70.100</X>
    <Y>69.194</Y>
    <Z>2117</Z>
  </point>
  <point index="3753">
    <X>56.694</X>
    <Y>55.690</Y>
    <Z>2087</Z>
  </point>
  <point index="3754">
    <X>105.100</X>
    <Y>28.706</Y>
    <Z>2264</Z>
  </point>
  <point index="3755">
    <X>59.461</X>
    <Y>61.697</Y>
    <Z>2169</Z>
  </point>
  <point index="3756">
    <X>102.307</X>
    <Y>75.810</Y>
    <Z>2253</Z>
  </point>
  <point index="3757">
    <X>115.353</X>
    <Y>73.516</Y>
    <Z>2159</Z>
  </point>
  <point index="3758">
    <X>15.670</X>
    <Y>25.089</Y>
    <Z>2056</Z>
  </point>
  <point index="3759">
    <X>60.832</X>
    <Y>15.851</Y>
    <Z>2209</Z>
  </point>
  <point index="3760">
    <X>63.266</X>
    <Y>79.122</Y>
    <Z>2281</Z>
  </point>
  <point index="3761">
    <X>94.973</X>
    <Y>31.193</Y>
    <Z>2036</Z>
  </point>
  <point index="3762">
    <X>65.501</X>
    <Y>46.457</Y>
    <Z>2253</Z>
  </point>
  <point index="3763">
    <X>27.574</X>
    <Y>58.279</Y>
    <Z>2191</Z>
  </point>
  <point index="3764">
    <X>33.370</X>
    <Y>67.583</Y>
    <Z>2020</Z>
  </point>
  <point index="3765">
    <X>18.382</X>
    <Y>72.824</Y>
    <Z>2137</Z>
  </point>
  <point index="3766">
    <X>32.889</X>
    <Y>51.016</Y>
    <Z>2034</Z>
  </point>
  <point index="3767">
    <X>52.263</X>
    <Y>24.419</Y>
    <Z>2181</Z>
  </point>
  <point index="3768">
    <X>99.840</X>
    <Y>78.567</Y>
    <Z>2180</Z>
  </point>
  <point index="3769">
    <X>106.888</X>
    <Y>75.310</Y>
    <Z>2212</Z>
  </point>
  <point index="3770">
    <X>92.534</X>
    <Y>59.870</Y>
    <Z>2148</Z>
  </point>
  <point index="3771">
    <X>111.191</X>
    <Y>38.329</Y>
    <Z>2084</Z>
  </point>
  <point index="3772">
    <X>49.794</X>
    <Y>54.216</Y>
    <Z>2197</Z>
  </point>
  <point index="3773">
    <X>69.474</X>
    <Y>69.492</Y>
    <Z>2135</Z>
  </point>
  <point index="3774">
    <X>75.238</X>
    <Y>19.456</Y>
    <Z>2145</Z>
  </point>
  <point index="3775">
    <X>12.412</X>
    <Y>58.476</Y>
    <Z>2163</Z>
  </point>
  <point index="3776">
    <X>53.081</X>
    <Y>54.622</Y>
    <Z>2082</Z>
  </point>
  <point index="3777">
    <X>38.525</X>
    <Y>66.942</Y>
    <Z>2162</Z>
  </point>
  <point index="3778">
    <X>56.372</X>
    <Y>57.763</Y>
    <Z>2077</Z>
  </point>
  <point index="3779">
    <X>47.895</X>
    <Y>59.013</Y>
    <Z>2066</Z>
  </point>
  <point index="3780">
    <X>94.493</X>
    <Y>22.963</Y>
    <Z>2022</Z>
  </point>
  <point index="3781">
    <X>24.007</X>
    <Y>31.201</Y>
    <Z>2297</Z>
  </point>
  <point index="3782">
    <X>49.103</X>
    <Y>61.002</Y>
    <Z>2150</Z>
  </point>
  <point index="3783">
    <X>73.296</X>
    <Y>73.386</Y>
    <Z>2022</Z>
  </point>
  <point index="3784">
    <X>112.036</X>
    <Y>76.886</Y>
    <Z>2059</Z>
  </point>
  <point index="3785">
    <X>69.761</X>
    <Y>29.776</Y>
    <Z>2127</Z>
  </point>
  <point index="3786">
    <X>114.368</X>
    <Y>71.077</Y>
    <Z>2040</Z>
  </point>
  <point index="3787">
    <X>112.705</X>
    <Y>54.533</Y>
    <Z>2039</Z>
  </point>
  <point index="3788">
    <X>116.315</X>
    <Y>14.664</Y>
    <Z>2275</Z>
  </point>
  <point index="3789">
    <X>69.740</X>
    <Y>77.134</Y>
    <Z>2127</Z>
  </point>
  <point index="3790">
    <X>33.017</X>
    <Y>16.022</Y>
    <Z>2030</Z>
  </point>
  <point index="3791">
    <X>107.324</X>
    <Y>48.993</Y>
    <Z>2199</Z>
  </point>
  <point index="3792">
    <X>29.120</X>
    <Y>8.858</Y>
    <Z>2145</Z>
  </point>
  <point index="3793">
    <X>106.841</X>
    <Y>16.268</Y>
    <Z>2213</Z>
  </point>
  <point index="3794">
    <X>22.538</X>
    <Y>38.053</Y>
    <Z>2260</Z>
  </point>
  <point index="3795">
    <X>55.732</X>
    <Y>49.015</Y>
    <Z>2058</Z>
  </point>
  <point index="3796">
    <X>94.338</X>
    <Y>23.375</Y>
    <Z>2017</Z>
  </point>
  <point index="3797">
    <X>86.869</X>
    <Y>61.384</Y>
    <Z>2039</Z>
  </point>
  <point index="3798">
    <X>104.707</X>
    <Y>17.179</Y>
    <Z>2276</Z>
  </point>
  <point index="3799">
    <X>49.989</X>
    <Y>64.513</Y>
    <Z>2211</Z>
  </point>
  <point index="3800">
    <X>77.560</X>
    <Y>62.763</Y>
    <Z>2228</Z>
  </point>
  <point index="3801">
    <X>46.806</X>
    <Y>19.987</Y>
    <Z>2074</Z>
  </point>
  <point index="3802">
    <X>51.525</X>
    <Y>33.118</Y>
    <Z>2270</Z>
  </point>
  <point index="3803">
    <X>76.897</X>
    <Y>14.599</Y>
    <Z>2274</Z>
  </point>
  <point index="3804">
    <X>80.306</X>
    <Y>24.720</Y>
    <Z>2038</Z>
  </point>
  <point index="3805">
    <X>115.177</X>
    <Y>69.656</Y>
    <Z>2138</Z>
  </point>
  <point index="3806">
    <X>9.731</X>
    <Y>13.961</Y>
    <Z>2193</Z>
  </point>
  <point index="3807">
    <X>67.508</X>
    <Y>38.093</Y>
    <Z>2193</Z>
  </point>
  <point index="3808">
    <X>13.626</X>
    <Y>71.132</Y>
    <Z>2017</Z>
  </point>
  <point index="3809">
    <X>47.901</X>
    <Y>17.825</Y>
    <Z>2066</Z>
  </point>
  <point index="3810">
    <X>97.417</X>
    <Y>76.844</Y>
    <Z>2108</Z>
  </point>
  <point index="3811">
    <X>105.881</X>
    <Y>78.769</Y>
    <Z>2241</Z>
  </point>
  <point index="3812">
    <X>52.717</X>
    <Y>13.087</Y>
    <Z>2126</Z>
  </point>
  <point index="3813">
    <X>31.154</X>
    <Y>23.550</Y>
    <Z>2085</Z>
  </point>
  <point index="3814">
    <X>56.915</X>
    <Y>61.590</Y>
    <Z>2093</Z>
  </point>
  <point index="3815">
    <X>73.113</X>
    <Y>12.917</Y>
    <Z>2027</Z>
  </point>
  <point index="3816">
    <X>37.659</X>
    <Y>69.528</Y>
    <Z>2221</Z>
  </point>
  <point index="3817">
    <X>99.825</X>
    <Y>78.024</Y>
    <Z>2179</Z>
  </point>
  <point index="3818">
    <X>104.994</X>
    <Y>9.227</Y>
    <Z>2268</Z>
  </point>
  <point index="3819">
    <X>18.829</X>
    <Y>63.323</Y>
    <Z>2150</Z>
  </point>
  <point index="3820">
    <X>91.197</X>
    <Y>28.130</Y>
    <Z>2294</Z>
  </point>
  <point index="3821">
    <X>54.523</X>
    <Y>33.161</Y>
    <Z>2022</Z>
  </point>
  <point index="3822">
    <X>32.785</X>
    <Y>19.748</Y>
    <Z>2037</Z>
  </point>
  <point index="3823">
    <X>64.496</X>
    <Y>60.574</Y>
    <Z>2282</Z>
  </point>
  <point index="3824">
    <X>24.928</X>
    <Y>55.405</Y>
    <Z>2270</Z>
  </point>
  <point index="3825">
    <X>105.371</X>
    <Y>11.575</Y>
    <Z>2256</Z>
  </point>
  <point index="3826">
    <X>59.214</X>
    <Y>28.269</Y>
    <Z>2161</Z>
  </point>
  <point index="3827">
    <X>119.103</X>
    <Y>32.038</Y>
    <Z>2122</Z>
  </point>
  <point index="3828">
    <X>71.791</X>
    <Y>68.481</Y>
    <Z>2066</Z>
  </point>
  <point index="3829">
    <X>13.355</X>
    <Y>26.931</Y>
    <Z>2049</Z>
  </point>
  <point index="3830">
    <X>24.205</X>
    <Y>29.786</Y>
    <Z>2291</Z>
  </point>
  <point index="3831">
    <X>52.715</X>
    <Y>51.504</Y>
    <Z>2127</Z>
  </point>
  <point index="3832">
    <X>70.700</X>
    <Y>75.604</Y>
    <Z>2099</Z>
  </point>
  <point index="3833">
    <X>13.314</X>
    <Y>54.504</Y>
    <Z>2054</Z>
  </point>
  <point index="3834">
    <X>53.608</X>
    <Y>27.309</Y>
    <Z>2019</Z>
  </point>
  <point index="3835">
    <X>27.644</X>
    <Y>70.918</Y>
    <Z>2189</Z>
  </point>
  <point index="3836">
    <X>54.643</X>
    <Y>58.606</Y>
    <Z>2026</Z>
  </point>
  <point index="3837">
    <X>62.325</X>
    <Y>59.343</Y>
    <Z>2253</Z>
  </point>
  <point index="3838">
    <X>64.763</X>
    <Y>22.508</Y>
    <Z>2274</Z>
  </point>
  <point index="3839">
    <X>20.500</X>
    <Y>76.530</Y>
    <Z>2199</Z>
  </point>
  <point index="3840">
    <X>21.230</X>
    <Y>12.091</Y>
    <Z>2221</Z>
  </point>
  <point index="3841">
    <X>59.656</X>
    <Y>46.781</Y>
    <Z>2174</Z>
  </point>
  <point index="3842">
    <X>94.495</X>
    <Y>50.640</Y>
    <Z>2022</Z>
  </point>
  <point index="3843">
    <X>72.891</X>
    <Y>57.838</Y>
    <Z>2034</Z>
  </point>
  <point index="3844">
    <X>18.301</X>
    <Y>47.919</Y>
    <Z>2134</Z>
  </point>
  <point index="3845">
    <X>21.368</X>
    <Y>74.761</Y>
    <Z>2225</Z>
  </point>
  <point index="3846">
    <X>25.040</X>
    <Y>7.461</Y>
    <Z>2266</Z>
  </point>
  <point index="3847">
    <X>77.109</X>
    <Y>19.922</Y>
    <Z>2259</Z>
  </point>
  <point index="3848">
    <X>102.928</X>
    <Y>48.903</Y>
    <Z>2271</Z>
  </point>
  <point index="3849">
    <X>21.891</X>
    <Y>39.263</Y>
    <Z>2241</Z>
  </point>
  <point index="3850">
    <X>103.797</X>
    <Y>44.308</Y>
    <Z>2297</Z>
  </point>
  <point index="3851">
    <X>29.783</X>
    <Y>29.503</Y>
    <Z>2126</Z>
  </point>
  <point index="3852">
    <X>102.778</X>
    <Y>20.157</Y>
    <Z>2267</Z>
  </point>
  <point index="3853">
    <X>24.464</X>
    <Y>27.215</Y>
    <Z>2283</Z>
  </point>
  <point index="3854">
    <X>108.586</X>
    <Y>68.247</Y>
    <Z>2161</Z>
  </point>
  <point index="3855">
    <X>25.105</X>
    <Y>75.020</Y>
    <Z>2264</Z>
  </point>
  <point index="3856">
    <X>57.290</X>
    <Y>52.468</Y>
    <Z>2104</Z>
  </point>
  <point index="3857">
    <X>10.110</X>
    <Y>61.787</Y>
    <Z>2219</Z>
  </point>
  <point index="3858">
    <X>25.419</X>
    <Y>58.636</Y>
    <Z>2255</Z>
  </point>
  <point index="3859">
    <X>56.759</X>
    <Y>9.918</Y>
    <Z>2089</Z>
  </point>
  <point index="3860">
    <X>72.402</X>
    <Y>53.052</Y>
    <Z>2048</Z>
  </point>
  <point index="3861">
    <X>34.567</X>
    <Y>12.068</Y>
    <Z>2064</Z>
  </point>
  <point index="3862">
    <X>66.326</X>
    <Y>26.938</Y>
    <Z>2228</Z>
  </point>
  <point index="3863">
    <X>71.264</X>
    <Y>63.604</Y>
    <Z>2082</Z>
  </point>
  <point index="3864">
    <X>73.426</X>
    <Y>19.541</Y>
    <Z>2018</Z>
  </point>
  <point index="3865">
    <X>35.152</X>
    <Y>18.250</Y>
    <Z>2135</Z>
  </point>
  <point index="3866">
    <X>96.525</X>
    <Y>65.674</Y>
    <Z>2082</Z>
  </point>
  <point index="3867">
    <X>59.785</X>
    <Y>68.479</Y>
    <Z>2178</Z>
  </point>
  <point index="3868">
    <X>14.841</X>
    <Y>35.840</Y>
    <Z>2032</Z>
  </point>
  <point index="3869">
    <X>24.800</X>
    <Y>40.190</Y>
    <Z>2273</Z>
  </point>
  <point index="3870">
    <X>76.629</X>
    <Y>63.995</Y>
    <Z>2293</Z>
  </point>
  <point index="3871">
    <X>77.541</X>
    <Y>14.859</Y>
    <Z>2230</Z>
  </point>
  <point index="3872">
    <X>61.834</X>
    <Y>35.109</Y>
    <Z>2239</Z>
  </point>
  <point index="3873">
    <X>108.838</X>
    <Y>67.926</Y>
    <Z>2154</Z>
  </point>
  <point index="3874">
    <X>57.801</X>
    <Y>59.816</Y>
    <Z>2119</Z>
  </point>
  <point index="3875">
    <X>48.878</X>
    <Y>19.431</Y>
    <Z>2134</Z>
  </point>
  <point index="3876">
    <X>118.034</X>
    <Y>28.372</Y>
    <Z>2195</Z>
  </point>
  <point index="3877">
    <X>111.172</X>
    <Y>33.205</Y>
    <Z>2085</Z>
  </point>
  <point index="3878">
    <X>98.261</X>
    <Y>60.368</Y>
    <Z>2133</Z>
  </point>
  <point index="3879">
    <X>28.397</X>
    <Y>19.324</Y>
    <Z>2167</Z>
  </point>
  <point index="3880">
    <X>28.738</X>
    <Y>57.944</Y>
    <Z>2157</Z>
  </point>
  <point index="3881">
    <X>61.101</X>
    <Y>72.688</Y>
    <Z>2217</Z>
  </point>
  <point index="3882">
    <X>98.950</X>
    <Y>72.669</Y>
    <Z>2153</Z>
  </point>
  <point index="3883">
    <X>17.825</X>
    <Y>67.127</Y>
    <Z>2120</Z>
  </point>
  <point index="3884">
    <X>21.695</X>
    <Y>16.617</Y>
    <Z>2235</Z>
  </point>
  <point index="3885">
    <X>62.561</X>
    <Y>60.145</Y>
    <Z>2260</Z>
  </point>
  <point index="3886">
    <X>59.505</X>
    <Y>37.595</Y>
    <Z>2170</Z>
  </point>
  <point index="3887">
    <X>94.984</X>
    <Y>67.534</Y>
    <Z>2036</Z>
  </point>
  <point index="3888">
    <X>56.276</X>
    <Y>8.221</Y>
    <Z>2074</Z>
  </point>
  <point index="3889">
    <X>24.615</X>
    <Y>50.703</Y>
    <Z>2279</Z>
  </point>
  <point index="3890">
    <X>75.947</X>
    <Y>20.262</Y>
    <Z>2231</Z>
  </point>
  <point index="3891">
    <X>61.310</X>
    <Y>74.620</Y>
    <Z>2223</Z>
  </point>
  <point index="3892">
    <X>10.671</X>
    <Y>51.795</Y>
    <Z>2258</Z>
  </point>
  <point index="3893">
    <X>98.231</X>
    <Y>59.796</Y>
    <Z>2132</Z>
  </point>
  <point index="3894">
    <X>112.732</X>
    <Y>71.093</Y>
    <Z>2039</Z>
  </point>
  <point index="3895">
    <X>12.699</X>
    <Y>69.134</Y>
    <Z>2129</Z>
  </point>
  <point index="3896">
    <X>101.338</X>
    <Y>40.229</Y>
    <Z>2224</Z>
  </point>
  <point index="3897">
    <X>27.843</X>
    <Y>7.414</Y>
    <Z>2183</Z>
  </point>
  <point index="3898">
    <X>71.118</X>
    <Y>39.137</Y>
    <Z>2086</Z>
  </point>
  <point index="3899">
    <X>26.103</X>
    <Y>72.545</Y>
    <Z>2235</Z>
  </point>
  <point index="3900">
    <X>57.021</X>
    <Y>36.100</Y>
    <Z>2096</Z>
  </point>
  <point index="3901">
    <X>98.703</X>
    <Y>49.345</Y>
    <Z>2146</Z>
  </point>
  <point index="3902">
    <X>18.416</X>
    <Y>12.883</Y>
    <Z>2138</Z>
  </point>
  <point index="3903">
    <X>95.107</X>
    <Y>38.796</Y>
    <Z>2040</Z>
  </point>
  <point index="3904">
    <X>117.641</X>
    <Y>14.449</Y>
    <Z>2223</Z>
  </point>
  <point index="3905">
    <X>54.068</X>
    <Y>50.176</Y>
    <Z>2009</Z>
  </point>
  <point index="3906">
    <X>76.151</X>
    <Y>68.478</Y>
    <Z>2255</Z>
  </point>
  <point index="3907">
    <X>77.555</X>
    <Y>15.052</Y>
    <Z>2229</Z>
  </point>
  <point index="3908">
    <X>68.962</X>
    <Y>33.663</Y>
    <Z>2150</Z>
  </point>
  <point index="3909">
    <X>68.139</X>
    <Y>23.512</Y>
    <Z>2175</Z>
  </point>
  <point index="3910">
    <X>16.107</X>
    <Y>61.991</Y>
    <Z>2069</Z>
  </point>
  <point index="3911">
    <X>64.520</X>
    <Y>49.379</Y>
    <Z>2282</Z>
  </point>
  <point index="3912">
    <X>39.478</X>
    <Y>59.116</Y>
    <Z>2096</Z>
  </point>
  <point index="3913">
    <X>108.444</X>
    <Y>16.315</Y>
    <Z>2166</Z>
  </point>
  <point index="3914">
    <X>63.333</X>
    <Y>50.126</Y>
    <Z>2283</Z>
  </point>
  <point index="3915">
    <X>20.495</X>
    <Y>60.748</Y>
    <Z>2199</Z>
  </point>
  <point index="3916">
    <X>73.141</X>
    <Y>31.923</Y>
    <Z>2026</Z>
  </point>
  <point index="3917">
    <X>52.019</X>
    <Y>57.328</Y>
    <Z>2211</Z>
  </point>
  <point index="3918">
    <X>61.937</X>
    <Y>7.252</Y>
    <Z>2242</Z>
  </point>
  <point index="3919">
    <X>23.823</X>
    <Y>66.918</Y>
    <Z>2298</Z>
  </point>
  <point index="3920">
    <X>118.025</X>
    <Y>24.268</Y>
    <Z>2196</Z>
  </point>
  <point index="3921">
    <X>106.983</X>
    <Y>37.126</Y>
    <Z>2209</Z>
  </point>
  <point index="3922">
    <X>64.915</X>
    <Y>17.698</Y>
    <Z>2270</Z>
  </point>
  <point index="3923">
    <X>104.045</X>
    <Y>6.992</Y>
    <Z>2296</Z>
  </point>
  <point index="3924">
    <X>40.990</X>
    <Y>61.548</Y>
    <Z>2072</Z>
  </point>
  <point index="3925">
    <X>88.360</X>
    <Y>28.173</Y>
    <Z>2098</Z>
  </point>
  <point index="3926">
    <X>75.126</X>
    <Y>10.832</Y>
    <Z>2131</Z>
  </point>
  <point index="3927">
    <X>94.136</X>
    <Y>70.749</Y>
    <Z>2011</Z>
  </point>
  <point index="3928">
    <X>114.466</X>
    <Y>57.212</Y>
    <Z>2052</Z>
  </point>
  <point index="3929">
    <X>90.144</X>
    <Y>18.062</Y>
    <Z>2222</Z>
  </point>
  <point index="3930">
    <X>29.202</X>
    <Y>8.366</Y>
    <Z>2143</Z>
  </point>
  <point index="3931">
    <X>59.666</X>
    <Y>47.050</Y>
    <Z>2175</Z>
  </point>
  <point index="3932">
    <X>99.994</X>
    <Y>32.659</Y>
    <Z>2184</Z>
  </point>
  <point index="3933">
    <X>20.624</X>
    <Y>76.078</Y>
    <Z>2203</Z>
  </point>
  <point index="3934">
    <X>36.327</X>
    <Y>18.806</Y>
    <Z>2276</Z>
  </point>
  <point index="3935">
    <X>68.595</X>
    <Y>12.459</Y>
    <Z>2161</Z>
  </point>
  <point index="3936">
    <X>18.817</X>
    <Y>60.773</Y>
    <Z>2150</Z>
  </point>
  <point index="3937">
    <X>101.870</X>
    <Y>6.327</Y>
    <Z>2240</Z>
  </point>
  <point index="3938">
    <X>65.024</X>
    <Y>26.373</Y>
    <Z>2267</Z>
  </point>
  <point index="3939">
    <X>112.006</X>
    <Y>54.055</Y>
    <Z>2060</Z>
  </point>
  <point index="3940">
    <X>95.770</X>
    <Y>48.415</Y>
    <Z>2059</Z>
  </point>
  <point index="3941">
    <X>20.961</X>
    <Y>18.039</Y>
    <Z>2213</Z>
  </point>
  <point index="3942">
    <X>95.780</X>
    <Y>36.655</Y>
    <Z>2060</Z>
  </point>
  <point index="3943">
    <X>80.762</X>
    <Y>24.084</Y>
    <Z>2007</Z>
  </point>
  <point index="3944">
    <X>50.516</X>
    <Y>20.318</Y>
    <Z>2247</Z>
  </point>
  <point index="3945">
    <X>96.948</X>
    <Y>52.057</Y>
    <Z>2094</Z>
  </point>
  <point index="3946">
    <X>36.393</X>
    <Y>56.632</Y>
    <Z>2284</Z>
  </point>
  <point index="3947">
    <X>35.333</X>
    <Y>58.617</Y>
    <Z>2157</Z>
  </point>
  <point index="3948">
    <X>100.311</X>
    <Y>63.090</Y>
    <Z>2194</Z>
  </point>
  <point index="3949">
    <X>16.755</X>
    <Y>29.505</Y>
    <Z>2089</Z>
  </point>
  <point index="3950">
    <X>48.865</X>
    <Y>16.864</Y>
    <Z>2133</Z>
  </point>
  <point index="3951">
    <X>19.280</X>
    <Y>57.751</Y>
    <Z>2163</Z>
  </point>
  <point index="3952">
    <X>93.317</X>
    <Y>18.705</Y>
    <Z>2054</Z>
  </point>
  <point index="3953">
    <X>121.354</X>
    <Y>23.995</Y>
    <Z>2275</Z>
  </point>
  <point index="3954">
    <X>52.784</X>
    <Y>23.631</Y>
    <Z>2118</Z>
  </point>
  <point index="3955">
    <X>35.701</X>
    <Y>53.652</Y>
    <Z>2201</Z>
  </point>
  <point index="3956">
    <X>118.128</X>
    <Y>57.165</Y>
    <Z>2189</Z>
  </point>
  <point index="3957">
    <X>106.720</X>
    <Y>26.892</Y>
    <Z>2217</Z>
  </point>
  <point index="3958">
    <X>11.428</X>
    <Y>13.131</Y>
    <Z>2282</Z>
  </point>
  <point index="3959">
    <X>26.016</X>
    <Y>27.229</Y>
    <Z>2237</Z>
  </point>
  <point index="3960">
    <X>55.059</X>
    <Y>50.162</Y>
    <Z>2038</Z>
  </point>
  <point index="3961">
    <X>79.711</X>
    <Y>30.895</Y>
    <Z>2080</Z>
  </point>
  <point index="3962">
    <X>8.703</X>
    <Y>55.467</Y>
    <Z>2122</Z>
  </point>
  <point index="3963">
    <X>63.526</X>
    <Y>62.433</Y>
    <Z>2289</Z>
  </point>
  <point index="3964">
    <X>67.072</X>
    <Y>27.167</Y>
    <Z>2206</Z>
  </point>
  <point index="3965">
    <X>64.609</X>
    <Y>24.990</Y>
    <Z>2279</Z>
  </point>
  <point index="3966">
    <X>30.458</X>
    <Y>16.368</Y>
    <Z>2106</Z>
  </point>
  <point index="3967">
    <X>113.690</X>
    <Y>60.117</Y>
    <Z>2010</Z>
  </point>
  <point index="3968">
    <X>20.682</X>
    <Y>34.156</Y>
    <Z>2205</Z>
  </point>
  <point index="3969">
    <X>87.674</X>
    <Y>60.042</Y>
    <Z>2051</Z>
  </point>
  <point index="3970">
    <X>16.230</X>
    <Y>59.830</Y>
    <Z>2073</Z>
  </point>
  <point index="3971">
    <X>120.218</X>
    <Y>66.272</Y>
    <Z>2044</Z>
  </point>
  <point index="3972">
    <X>26.732</X>
    <Y>34.277</Y>
    <Z>2216</Z>
  </point>
  <point index="3973">
    <X>47.504</X>
    <Y>17.616</Y>
    <Z>2039</Z>
  </point>
  <point index="3974">
    <X>74.604</X>
    <Y>56.484</Y>
    <Z>2068</Z>
  </point>
  <point index="3975">
    <X>101.414</X>
    <Y>8.725</Y>
    <Z>2226</Z>
  </point>
  <point index="3976">
    <X>24.024</X>
    <Y>55.172</Y>
    <Z>2296</Z>
  </point>
  <point index="3977">
    <X>30.300</X>
    <Y>19.471</Y>
    <Z>2111</Z>
  </point>
  <point index="3978">
    <X>20.443</X>
    <Y>16.895</Y>
    <Z>2198</Z>
  </point>
  <point index="3979">
    <X>105.331</X>
    <Y>28.705</Y>
    <Z>2258</Z>
  </point>
  <point index="3980">
    <X>8.860</X>
    <Y>32.164</Y>
    <Z>2133</Z>
  </point>
  <point index="3981">
    <X>58.092</X>
    <Y>26.795</Y>
    <Z>2128</Z>
  </point>
  <point index="3982">
    <X>49.999</X>
    <Y>18.742</Y>
    <Z>2212</Z>
  </point>
  <point index="3983">
    <X>110.804</X>
    <Y>58.586</Y>
    <Z>2096</Z>
  </point>
  <point index="3984">
    <X>19.262</X>
    <Y>62.034</Y>
    <Z>2163</Z>
  </point>
  <point index="3985">
    <X>38.327</X>
    <Y>20.168</Y>
    <Z>2175</Z>
  </point>
  <point index="3986">
    <X>29.872</X>
    <Y>11.308</Y>
    <Z>2123</Z>
  </point>
  <point index="3987">
    <X>33.763</X>
    <Y>33.163</Y>
    <Z>2008</Z>
  </point>
  <point index="3988">
    <X>12.707</X>
    <Y>60.493</Y>
    <Z>2128</Z>
  </point>
  <point index="3989">
    <X>35.167</X>
    <Y>56.737</Y>
    <Z>2136</Z>
  </point>
  <point index="3990">
    <X>36.040</X>
    <Y>67.229</Y>
    <Z>2242</Z>
  </point>
  <point index="3991">
    <X>15.655</X>
    <Y>9.267</Y>
    <Z>2056</Z>
  </point>
  <point index="3992">
    <X>118.978</X>
    <Y>22.053</Y>
    <Z>2130</Z>
  </point>
  <point index="3993">
    <X>67.614</X>
    <Y>73.422</Y>
    <Z>2190</Z>
  </point>
  <point index="3994">
    <X>71.764</X>
    <Y>15.809</Y>
    <Z>2067</Z>
  </point>
  <point index="3995">
    <X>29.366</X>
    <Y>69.225</Y>
    <Z>2138</Z>
  </point>
  <point index="3996">
    <X>24.692</X>
    <Y>63.113</Y>
    <Z>2277</Z>
  </point>
  <point index="3997">
    <X>119.151</X>
    <Y>64.777</Y>
    <Z>2118</Z>
  </point>
  <point index="3998">
    <X>53.784</X>
    <Y>65.028</Y>
    <Z>2001</Z>
  </point>
  <point index="3999">
    <X>103.576</X>
    <Y>70.994</Y>
    <Z>2290</Z>
  </point>
  <point index="4000">
    <X>31.623</X>
    <Y>53.515</Y>
    <Z>2071</Z>
  </point>
  <point index="4001">
    <X>18.310</X>
    <Y>26.333</Y>
    <Z>2135</Z>
  </point>
  <point index="4002">
    <X>105.885</X>
    <Y>39.209</Y>
    <Z>2241</Z>
  </point>
  <point index="4003">
    <X>15.338</X>
    <Y>28.126</Y>
    <Z>2047</Z>
  </point>
  <point index="4004">
    <X>117.512</X>
    <Y>14.677</Y>
    <Z>2232</Z>
  </point>
  <point index="4005">
    <X>33.309</X>
    <Y>37.078</Y>
    <Z>2022</Z>
  </point>
  <point index="4006">
    <X>61.369</X>
    <Y>59.333</Y>
    <Z>2225</Z>
  </point>
  <point index="4007">
    <X>107.805</X>
    <Y>18.437</Y>
    <Z>2184</Z>
  </point>
  <point index="4008">
    <X>60.408</X>
    <Y>24.083</Y>
    <Z>2197</Z>
  </point>
  <point index="4009">
    <X>54.103</X>
    <Y>71.059</Y>
    <Z>2010</Z>
  </point>
  <point index="4010">
    <X>52.287</X>
    <Y>30.610</Y>
    <Z>2178</Z>
  </point>
  <point index="4011">
    <X>11.235</X>
    <Y>61.339</Y>
    <Z>2297</Z>
  </point>
  <point index="4012">
    <X>50.198</X>
    <Y>15.229</Y>
    <Z>2225</Z>
  </point>
  <point index="4013">
    <X>76.049</X>
    <Y>26.606</Y>
    <Z>2243</Z>
  </point>
  <point index="4014">
    <X>14.457</X>
    <Y>33.816</Y>
    <Z>2021</Z>
  </point>
  <point index="4015">
    <X>24.396</X>
    <Y>18.761</Y>
    <Z>2285</Z>
  </point>
  <point index="4016">
    <X>58.375</X>
    <Y>29.181</Y>
    <Z>2136</Z>
  </point>
  <point index="4017">
    <X>52.997</X>
    <Y>67.270</Y>
    <Z>2093</Z>
  </point>
  <point index="4018">
    <X>112.207</X>
    <Y>31.868</Y>
    <Z>2054</Z>
  </point>
  <point index="4019">
    <X>19.743</X>
    <Y>56.910</Y>
    <Z>2177</Z>
  </point>
  <point index="4020">
    <X>73.985</X>
    <Y>69.728</Y>
    <Z>2002</Z>
  </point>
  <point index="4021">
    <X>61.167</X>
    <Y>26.864</Y>
    <Z>2219</Z>
  </point>
  <point index="4022">
    <X>20.384</X>
    <Y>69.944</Y>
    <Z>2196</Z>
  </point>
  <point index="4023">
    <X>12.932</X>
    <Y>54.201</Y>
    <Z>2100</Z>
  </point>
  <point index="4024">
    <X>15.631</X>
    <Y>21.535</Y>
    <Z>2055</Z>
  </point>
  <point index="4025">
    <X>73.133</X>
    <Y>74.793</Y>
    <Z>2027</Z>
  </point>
  <point index="4026">
    <X>106.603</X>
    <Y>38.182</Y>
    <Z>2220</Z>
  </point>
  <point index="4027">
    <X>35.470</X>
    <Y>71.418</Y>
    <Z>2173</Z>
  </point>
  <point index="4028">
    <X>54.200</X>
    <Y>25.503</Y>
    <Z>2013</Z>
  </point>
  <point index="4029">
    <X>23.394</X>
    <Y>72.966</Y>
    <Z>2285</Z>
  </point>
  <point index="4030">
    <X>32.249</X>
    <Y>67.489</Y>
    <Z>2053</Z>
  </point>
  <point index="4031">
    <X>36.001</X>
    <Y>66.563</Y>
    <Z>2237</Z>
  </point>
  <point index="4032">
    <X>52.114</X>
    <Y>54.172</Y>
    <Z>2199</Z>
  </point>
  <point index="4033">
    <X>109.023</X>
    <Y>51.308</Y>
    <Z>2148</Z>
  </point>
  <point index="4034">
    <X>24.294</X>
    <Y>50.291</Y>
    <Z>2288</Z>
  </point>
  <point index="4035">
    <X>72.279</X>
    <Y>48.987</Y>
    <Z>2052</Z>
  </point>
  <point index="4036">
    <X>75.561</X>
    <Y>34.094</Y>
    <Z>2184</Z>
  </point>
  <point index="4037">
    <X>40.211</X>
    <Y>25.260</Y>
    <Z>2045</Z>
  </point>
  <point index="4038">
    <X>68.695</X>
    <Y>18.143</Y>
    <Z>2158</Z>
  </point>
  <point index="4039">
    <X>60.253</X>
    <Y>46.726</Y>
    <Z>2192</Z>
  </point>
  <point index="4040">
    <X>28.802</X>
    <Y>10.280</Y>
    <Z>2155</Z>
  </point>
  <point index="4041">
    <X>23.562</X>
    <Y>49.441</Y>
    <Z>2290</Z>
  </point>
  <point index="4042">
    <X>113.578</X>
    <Y>56.254</Y>
    <Z>2014</Z>
  </point>
  <point index="4043">
    <X>30.824</X>
    <Y>64.117</Y>
    <Z>2095</Z>
  </point>
  <point index="4044">
    <X>64.839</X>
    <Y>10.932</Y>
    <Z>2272</Z>
  </point>
  <point index="4045">
    <X>12.242</X>
    <Y>73.561</Y>
    <Z>2184</Z>
  </point>
  <point index="4046">
    <X>32.491</X>
    <Y>69.858</Y>
    <Z>2046</Z>
  </point>
  <point index="4047">
    <X>29.502</X>
    <Y>72.144</Y>
    <Z>2134</Z>
  </point>
  <point index="4048">
    <X>72.740</X>
    <Y>23.782</Y>
    <Z>2038</Z>
  </point>
  <point index="4049">
    <X>55.896</X>
    <Y>16.039</Y>
    <Z>2063</Z>
  </point>
  <point index="4050">
    <X>9.155</X>
    <Y>54.186</Y>
    <Z>2153</Z>
  </point>
  <point index="4051">
    <X>21.250</X>
    <Y>60.782</Y>
    <Z>2222</Z>
  </point>
  <point index="4052">
    <X>92.488</X>
    <Y>35.738</Y>
    <Z>2154</Z>
  </point>
  <point index="4053">
    <X>92.445</X>
    <Y>22.755</Y>
    <Z>2159</Z>
  </point>
  <point index="4054">
    <X>103.314</X>
    <Y>11.914</Y>
    <Z>2283</Z>
  </point>
  <point index="4055">
    <X>74.481</X>
    <Y>55.817</Y>
    <Z>2054</Z>
  </point>
  <point index="4056">
    <X>17.228</X>
    <Y>31.994</Y>
    <Z>2103</Z>
  </point>
  <point index="4057">
    <X>57.000</X>
    <Y>77.552</Y>
    <Z>2096</Z>
  </point>
  <point index="4058">
    <X>97.764</X>
    <Y>12.436</Y>
    <Z>2118</Z>
  </point>
  <point index="4059">
    <X>95.708</X>
    <Y>50.266</Y>
    <Z>2058</Z>
  </point>
  <point index="4060">
    <X>99.290</X>
    <Y>71.530</Y>
    <Z>2164</Z>
  </point>
  <point index="4061">
    <X>23.560</X>
    <Y>62.464</Y>
    <Z>2290</Z>
  </point>
  <point index="4062">
    <X>17.414</X>
    <Y>75.972</Y>
    <Z>2108</Z>
  </point>
  <point index="4063">
    <X>91.584</X>
    <Y>22.170</Y>
    <Z>2263</Z>
  </point>
  <point index="4064">
    <X>26.671</X>
    <Y>15.240</Y>
    <Z>2218</Z>
  </point>
  <point index="4065">
    <X>60.804</X>
    <Y>50.570</Y>
    <Z>2208</Z>
  </point>
  <point index="4066">
    <X>34.954</X>
    <Y>49.008</Y>
    <Z>2111</Z>
  </point>
  <point index="4067">
    <X>103.169</X>
    <Y>71.255</Y>
    <Z>2278</Z>
  </point>
  <point index="4068">
    <X>62.392</X>
    <Y>39.677</Y>
    <Z>2255</Z>
  </point>
  <point index="4069">
    <X>14.591</X>
    <Y>36.726</Y>
    <Z>2024</Z>
  </point>
  <point index="4070">
    <X>62.879</X>
    <Y>46.693</Y>
    <Z>2270</Z>
  </point>
  <point index="4071">
    <X>60.493</X>
    <Y>38.405</Y>
    <Z>2199</Z>
  </point>
  <point index="4072">
    <X>107.025</X>
    <Y>71.886</Y>
    <Z>2208</Z>
  </point>
  <point index="4073">
    <X>35.432</X>
    <Y>35.438</Y>
    <Z>2168</Z>
  </point>
  <point index="4074">
    <X>18.844</X>
    <Y>73.833</Y>
    <Z>2150</Z>
  </point>
  <point index="4075">
    <X>88.028</X>
    <Y>25.755</Y>
    <Z>2075</Z>
  </point>
  <point index="4076">
    <X>70.827</X>
    <Y>19.972</Y>
    <Z>2095</Z>
  </point>
  <point index="4077">
    <X>19.042</X>
    <Y>9.404</Y>
    <Z>2156</Z>
  </point>
  <point index="4078">
    <X>33.216</X>
    <Y>49.941</Y>
    <Z>2024</Z>
  </point>
  <point index="4079">
    <X>112.592</X>
    <Y>13.820</Y>
    <Z>2043</Z>
  </point>
  <point index="4080">
    <X>110.777</X>
    <Y>63.719</Y>
    <Z>2096</Z>
  </point>
  <point index="4081">
    <X>105.142</X>
    <Y>60.637</Y>
    <Z>2263</Z>
  </point>
  <point index="4082">
    <X>58.084</X>
    <Y>13.137</Y>
    <Z>2128</Z>
  </point>
  <point index="4083">
    <X>30.707</X>
    <Y>48.480</Y>
    <Z>2099</Z>
  </point>
  <point index="4084">
    <X>60.296</X>
    <Y>56.567</Y>
    <Z>2193</Z>
  </point>
  <point index="4085">
    <X>58.532</X>
    <Y>73.919</Y>
    <Z>2141</Z>
  </point>
  <point index="4086">
    <X>33.616</X>
    <Y>36.625</Y>
    <Z>2012</Z>
  </point>
  <point index="4087">
    <X>111.175</X>
    <Y>14.413</Y>
    <Z>2085</Z>
  </point>
  <point index="4088">
    <X>21.761</X>
    <Y>49.442</Y>
    <Z>2237</Z>
  </point>
  <point index="4089">
    <X>7.624</X>
    <Y>55.973</Y>
    <Z>2047</Z>
  </point>
  <point index="4090">
    <X>27.736</X>
    <Y>32.428</Y>
    <Z>2186</Z>
  </point>
  <point index="4091">
    <X>68.356</X>
    <Y>56.144</Y>
    <Z>2168</Z>
  </point>
  <point index="4092">
    <X>53.832</X>
    <Y>28.390</Y>
    <Z>2002</Z>
  </point>
  <point index="4093">
    <X>65.379</X>
    <Y>31.566</Y>
    <Z>2256</Z>
  </point>
  <point index="4094">
    <X>94.160</X>
    <Y>63.550</Y>
    <Z>2012</Z>
  </point>
  <point index="4095">
    <X>29.992</X>
    <Y>56.923</Y>
    <Z>2120</Z>
  </point>
  <point index="4096">
    <X>10.337</X>
    <Y>68.908</Y>
    <Z>2235</Z>
  </point>
  <point index="4097">
    <X>26.918</X>
    <Y>38.824</Y>
    <Z>2211</Z>
  </point>
  <point index="4098">
    <X>52.191</X>
    <Y>18.338</Y>
    <Z>2190</Z>
  </point>
  <point index="4099">
    <X>38.103</X>
    <Y>16.932</Y>
    <Z>2191</Z>
  </point>
  <point index="4100">
    <X>71.248</X>
    <Y>77.440</Y>
    <Z>2083</Z>
  </point>
  <point index="4101">
    <X>53.498</X>
    <Y>35.088</Y>
    <Z>2032</Z>
  </point>
  <point index="4102">
    <X>79.201</X>
    <Y>56.692</Y>
    <Z>2115</Z>
  </point>
  <point index="4103">
    <X>12.685</X>
    <Y>10.646</Y>
    <Z>2130</Z>
  </point>
  <point index="4104">
    <X>37.361</X>
    <Y>28.221</Y>
    <Z>2242</Z>
  </point>
  <point index="4105">
    <X>107.880</X>
    <Y>36.313</Y>
    <Z>2182</Z>
  </point>
  <point index="4106">
    <X>100.004</X>
    <Y>15.454</Y>
    <Z>2185</Z>
  </point>
  <point index="4107">
    <X>116.412</X>
    <Y>22.935</Y>
    <Z>2287</Z>
  </point>
  <point index="4108">
    <X>93.099</X>
    <Y>70.139</Y>
    <Z>2080</Z>
  </point>
  <point index="4109">
    <X>72.206</X>
    <Y>59.148</Y>
    <Z>2054</Z>
  </point>
  <point index="4110">
    <X>47.761</X>
    <Y>21.127</Y>
    <Z>2057</Z>
  </point>
  <point index="4111">
    <X>16.405</X>
    <Y>53.977</Y>
    <Z>2078</Z>
  </point>
  <point index="4112">
    <X>48.987</X>
    <Y>25.976</Y>
    <Z>2142</Z>
  </point>
  <point index="4113">
    <X>102.732</X>
    <Y>25.629</Y>
    <Z>2265</Z>
  </point>
  <point index="4114">
    <X>25.306</X>
    <Y>57.462</Y>
    <Z>2258</Z>
  </point>
  <point index="4115">
    <X>38.595</X>
    <Y>67.668</Y>
    <Z>2157</Z>
  </point>
  <point index="4116">
    <X>93.882</X>
    <Y>28.364</Y>
    <Z>2004</Z>
  </point>
  <point index="4117">
    <X>31.095</X>
    <Y>73.817</Y>
    <Z>2087</Z>
  </point>
  <point index="4118">
    <X>69.382</X>
    <Y>60.274</Y>
    <Z>2138</Z>
  </point>
  <point index="4119">
    <X>97.341</X>
    <Y>51.850</Y>
    <Z>2106</Z>
  </point>
  <point index="4120">
    <X>25.513</X>
    <Y>59.572</Y>
    <Z>2252</Z>
  </point>
  <point index="4121">
    <X>77.517</X>
    <Y>19.038</Y>
    <Z>2231</Z>
  </point>
  <point index="4122">
    <X>92.675</X>
    <Y>60.513</Y>
    <Z>2131</Z>
  </point>
  <point index="4123">
    <X>93.864</X>
    <Y>65.164</Y>
    <Z>2003</Z>
  </point>
  <point index="4124">
    <X>63.714</X>
    <Y>32.166</Y>
    <Z>2295</Z>
  </point>
  <point index="4125">
    <X>58.925</X>
    <Y>69.258</Y>
    <Z>2153</Z>
  </point>
  <point index="4126">
    <X>14.666</X>
    <Y>11.548</Y>
    <Z>2027</Z>
  </point>
  <point index="4127">
    <X>106.361</X>
    <Y>14.686</Y>
    <Z>2227</Z>
  </point>
  <point index="4128">
    <X>116.831</X>
    <Y>17.841</Y>
    <Z>2279</Z>
  </point>
  <point index="4129">
    <X>72.166</X>
    <Y>32.705</Y>
    <Z>2055</Z>
  </point>
  <point index="4130">
    <X>117.252</X>
    <Y>59.945</Y>
    <Z>2250</Z>
  </point>
  <point index="4131">
    <X>78.765</X>
    <Y>58.539</Y>
    <Z>2145</Z>
  </point>
  <point index="4132">
    <X>69.227</X>
    <Y>45.432</Y>
    <Z>2142</Z>
  </point>
  <point index="4133">
    <X>64.255</X>
    <Y>78.453</Y>
    <Z>2290</Z>
  </point>
  <point index="4134">
    <X>93.588</X>
    <Y>74.051</Y>
    <Z>2021</Z>
  </point>
  <point index="4135">
    <X>55.054</X>
    <Y>26.970</Y>
    <Z>2038</Z>
  </point>
  <point index="4136">
    <X>55.738</X>
    <Y>16.268</Y>
    <Z>2058</Z>
  </point>
  <point index="4137">
    <X>66.977</X>
    <Y>37.516</Y>
    <Z>2209</Z>
  </point>
  <point index="4138">
    <X>118.123</X>
    <Y>18.025</Y>
    <Z>2189</Z>
  </point>
  <point index="4139">
    <X>15.659</X>
    <Y>76.681</Y>
    <Z>2056</Z>
  </point>
  <point index="4140">
    <X>104.312</X>
    <Y>68.451</Y>
    <Z>2288</Z>
  </point>
  <point index="4141">
    <X>34.083</X>
    <Y>53.169</Y>
    <Z>2006</Z>
  </point>
  <point index="4142">
    <X>29.240</X>
    <Y>75.313</Y>
    <Z>2142</Z>
  </point>
  <point index="4143">
    <X>29.354</X>
    <Y>48.376</Y>
    <Z>2139</Z>
  </point>
  <point index="4144">
    <X>20.665</X>
    <Y>61.199</Y>
    <Z>2204</Z>
  </point>
  <point index="4145">
    <X>102.926</X>
    <Y>70.295</Y>
    <Z>2271</Z>
  </point>
  <point index="4146">
    <X>34.444</X>
    <Y>19.775</Y>
    <Z>2049</Z>
  </point>
  <point index="4147">
    <X>103.943</X>
    <Y>6.532</Y>
    <Z>2299</Z>
  </point>
  <point index="4148">
    <X>48.926</X>
    <Y>17.009</Y>
    <Z>2137</Z>
  </point>
  <point index="4149">
    <X>17.354</X>
    <Y>57.238</Y>
    <Z>2106</Z>
  </point>
  <point index="4150">
    <X>19.033</X>
    <Y>64.564</Y>
    <Z>2156</Z>
  </point>
  <point index="4151">
    <X>14.303</X>
    <Y>20.734</Y>
    <Z>2016</Z>
  </point>
  <point index="4152">
    <X>112.213</X>
    <Y>16.561</Y>
    <Z>2054</Z>
  </point>
  <point index="4153">
    <X>101.287</X>
    <Y>20.238</Y>
    <Z>2223</Z>
  </point>
  <point index="4154">
    <X>24.159</X>
    <Y>40.865</Y>
    <Z>2292</Z>
  </point>
  <point index="4155">
    <X>20.576</X>
    <Y>28.512</Y>
    <Z>2202</Z>
  </point>
  <point index="4156">
    <X>90.522</X>
    <Y>34.094</Y>
    <Z>2248</Z>
  </point>
  <point index="4157">
    <X>36.622</X>
    <Y>70.325</Y>
    <Z>2293</Z>
  </point>
  <point index="4158">
    <X>109.422</X>
    <Y>7.361</Y>
    <Z>2137</Z>
  </point>
  <point index="4159">
    <X>92.289</X>
    <Y>57.727</Y>
    <Z>2178</Z>
  </point>
  <point index="4160">
    <X>97.918</X>
    <Y>72.150</Y>
    <Z>2123</Z>
  </point>
  <point index="4161">
    <X>12.039</X>
    <Y>18.310</Y>
    <Z>2208</Z>
  </point>
  <point index="4162">
    <X>112.719</X>
    <Y>64.541</Y>
    <Z>2039</Z>
  </point>
  <point index="4163">
    <X>35.038</X>
    <Y>62.170</Y>
    <Z>2121</Z>
  </point>
  <point index="4164">
    <X>61.712</X>
    <Y>66.886</Y>
    <Z>2235</Z>
  </point>
  <point index="4165">
    <X>51.934</X>
    <Y>67.390</Y>
    <Z>2221</Z>
  </point>
  <point index="4166">
    <X>57.221</X>
    <Y>56.767</Y>
    <Z>2102</Z>
  </point>
  <point index="4167">
    <X>28.331</X>
    <Y>50.212</Y>
    <Z>2169</Z>
  </point>
  <point index="4168">
    <X>115.716</X>
    <Y>48.978</Y>
    <Z>2203</Z>
  </point>
  <point index="4169">
    <X>97.763</X>
    <Y>56.677</Y>
    <Z>2118</Z>
  </point>
  <point index="4170">
    <X>30.471</X>
    <Y>77.524</Y>
    <Z>2106</Z>
  </point>
  <point index="4171">
    <X>98.973</X>
    <Y>69.112</Y>
    <Z>2154</Z>
  </point>
  <point index="4172">
    <X>52.259</X>
    <Y>25.571</Y>
    <Z>2182</Z>
  </point>
  <point index="4173">
    <X>91.642</X>
    <Y>15.208</Y>
    <Z>2256</Z>
  </point>
  <point index="4174">
    <X>24.099</X>
    <Y>53.906</Y>
    <Z>2294</Z>
  </point>
  <point index="4175">
    <X>77.754</X>
    <Y>25.918</Y>
    <Z>2215</Z>
  </point>
  <point index="4176">
    <X>69.892</X>
    <Y>72.506</Y>
    <Z>2123</Z>
  </point>
  <point index="4177">
    <X>112.488</X>
    <Y>32.222</Y>
    <Z>2046</Z>
  </point>
  <point index="4178">
    <X>117.286</X>
    <Y>61.251</Y>
    <Z>2247</Z>
  </point>
  <point index="4179">
    <X>14.801</X>
    <Y>30.554</Y>
    <Z>2031</Z>
  </point>
  <point index="4180">
    <X>118.807</X>
    <Y>67.360</Y>
    <Z>2142</Z>
  </point>
  <point index="4181">
    <X>74.780</X>
    <Y>33.303</Y>
    <Z>2090</Z>
  </point>
  <point index="4182">
    <X>65.358</X>
    <Y>56.374</Y>
    <Z>2257</Z>
  </point>
  <point index="4183">
    <X>78.184</X>
    <Y>24.151</Y>
    <Z>2185</Z>
  </point>
  <point index="4184">
    <X>27.246</X>
    <Y>60.952</Y>
    <Z>2201</Z>
  </point>
  <point index="4185">
    <X>12.560</X>
    <Y>24.115</Y>
    <Z>2145</Z>
  </point>
  <point index="4186">
    <X>27.065</X>
    <Y>54.173</Y>
    <Z>2206</Z>
  </point>
  <point index="4187">
    <X>31.237</X>
    <Y>66.421</Y>
    <Z>2083</Z>
  </point>
  <point index="4188">
    <X>27.200</X>
    <Y>33.484</Y>
    <Z>2202</Z>
  </point>
  <point index="4189">
    <X>115.742</X>
    <Y>13.408</Y>
    <Z>2206</Z>
  </point>
  <point index="4190">
    <X>18.786</X>
    <Y>13.409</Y>
    <Z>2149</Z>
  </point>
  <point index="4191">
    <X>64.684</X>
    <Y>49.015</Y>
    <Z>2277</Z>
  </point>
  <point index="4192">
    <X>63.933</X>
    <Y>76.864</Y>
    <Z>2299</Z>
  </point>
  <point index="4193">
    <X>69.227</X>
    <Y>16.598</Y>
    <Z>2142</Z>
  </point>
  <point index="4194">
    <X>25.979</X>
    <Y>37.091</Y>
    <Z>2238</Z>
  </point>
  <point index="4195">
    <X>30.931</X>
    <Y>16.967</Y>
    <Z>2092</Z>
  </point>
  <point index="4196">
    <X>8.350</X>
    <Y>17.222</Y>
    <Z>2098</Z>
  </point>
  <point index="4197">
    <X>55.882</X>
    <Y>21.197</Y>
    <Z>2063</Z>
  </point>
  <point index="4198">
    <X>69.515</X>
    <Y>15.304</Y>
    <Z>2134</Z>
  </point>
  <point index="4199">
    <X>51.546</X>
    <Y>25.292</Y>
    <Z>2268</Z>
  </point>
  <point index="4200">
    <X>8.380</X>
    <Y>67.629</Y>
    <Z>2100</Z>
  </point>
  <point index="4201">
    <X>23.228</X>
    <Y>69.901</Y>
    <Z>2280</Z>
  </point>
  <point index="4202">
    <X>26.762</X>
    <Y>19.306</Y>
    <Z>2215</Z>
  </point>
  <point index="4203">
    <X>31.591</X>
    <Y>75.644</Y>
    <Z>2072</Z>
  </point>
  <point index="4204">
    <X>62.919</X>
    <Y>26.010</Y>
    <Z>2271</Z>
  </point>
  <point index="4205">
    <X>111.452</X>
    <Y>36.513</Y>
    <Z>2076</Z>
  </point>
  <point index="4206">
    <X>14.915</X>
    <Y>62.459</Y>
    <Z>2034</Z>
  </point>
  <point index="4207">
    <X>104.720</X>
    <Y>6.613</Y>
    <Z>2276</Z>
  </point>
  <point index="4208">
    <X>26.553</X>
    <Y>68.536</Y>
    <Z>2221</Z>
  </point>
  <point index="4209">
    <X>38.424</X>
    <Y>32.435</Y>
    <Z>2168</Z>
  </point>
  <point index="4210">
    <X>28.548</X>
    <Y>45.172</Y>
    <Z>2162</Z>
  </point>
  <point index="4211">
    <X>118.649</X>
    <Y>63.224</Y>
    <Z>2153</Z>
  </point>
  <point index="4212">
    <X>35.252</X>
    <Y>58.034</Y>
    <Z>2147</Z>
  </point>
  <point index="4213">
    <X>100.713</X>
    <Y>70.567</Y>
    <Z>2206</Z>
  </point>
  <point index="4214">
    <X>95.177</X>
    <Y>56.637</Y>
    <Z>2042</Z>
  </point>
  <point index="4215">
    <X>56.591</X>
    <Y>10.091</Y>
    <Z>2084</Z>
  </point>
  <point index="4216">
    <X>92.344</X>
    <Y>16.186</Y>
    <Z>2171</Z>
  </point>
  <point index="4217">
    <X>21.096</X>
    <Y>48.873</Y>
    <Z>2217</Z>
  </point>
  <point index="4218">
    <X>88.388</X>
    <Y>58.119</Y>
    <Z>2100</Z>
  </point>
  <point index="4219">
    <X>94.109</X>
    <Y>65.615</Y>
    <Z>2010</Z>
  </point>
  <point index="4220">
    <X>30.048</X>
    <Y>65.396</Y>
    <Z>2118</Z>
  </point>
  <point index="4221">
    <X>108.190</X>
    <Y>74.702</Y>
    <Z>2173</Z>
  </point>
  <point index="4222">
    <X>109.047</X>
    <Y>76.192</Y>
    <Z>2148</Z>
  </point>
  <point index="4223">
    <X>104.605</X>
    <Y>12.441</Y>
    <Z>2279</Z>
  </point>
  <point index="4224">
    <X>66.637</X>
    <Y>6.527</Y>
    <Z>2219</Z>
  </point>
  <point index="4225">
    <X>22.874</X>
    <Y>8.170</Y>
    <Z>2270</Z>
  </point>
  <point index="4226">
    <X>98.536</X>
    <Y>10.481</Y>
    <Z>2141</Z>
  </point>
  <point index="4227">
    <X>105.335</X>
    <Y>34.526</Y>
    <Z>2258</Z>
  </point>
  <point index="4228">
    <X>18.246</X>
    <Y>30.185</Y>
    <Z>2133</Z>
  </point>
  <point index="4229">
    <X>112.192</X>
    <Y>20.371</Y>
    <Z>2055</Z>
  </point>
  <point index="4230">
    <X>120.791</X>
    <Y>62.728</Y>
    <Z>2005</Z>
  </point>
  <point index="4231">
    <X>55.986</X>
    <Y>67.432</Y>
    <Z>2066</Z>
  </point>
  <point index="4232">
    <X>112.973</X>
    <Y>18.353</Y>
    <Z>2031</Z>
  </point>
  <point index="4233">
    <X>38.962</X>
    <Y>31.957</Y>
    <Z>2131</Z>
  </point>
  <point index="4234">
    <X>37.834</X>
    <Y>30.440</Y>
    <Z>2209</Z>
  </point>
  <point index="4235">
    <X>94.040</X>
    <Y>14.014</Y>
    <Z>2008</Z>
  </point>
  <point index="4236">
    <X>64.880</X>
    <Y>38.100</Y>
    <Z>2271</Z>
  </point>
  <point index="4237">
    <X>109.098</X>
    <Y>29.752</Y>
    <Z>2146</Z>
  </point>
  <point index="4238">
    <X>26.694</X>
    <Y>69.272</Y>
    <Z>2217</Z>
  </point>
  <point index="4239">
    <X>104.222</X>
    <Y>11.015</Y>
    <Z>2290</Z>
  </point>
  <point index="4240">
    <X>91.180</X>
    <Y>28.985</Y>
    <Z>2293</Z>
  </point>
  <point index="4241">
    <X>21.104</X>
    <Y>78.578</Y>
    <Z>2217</Z>
  </point>
  <point index="4242">
    <X>93.388</X>
    <Y>27.628</Y>
    <Z>2045</Z>
  </point>
  <point index="4243">
    <X>95.182</X>
    <Y>60.605</Y>
    <Z>2042</Z>
  </point>
  <point index="4244">
    <X>61.866</X>
    <Y>6.319</Y>
    <Z>2240</Z>
  </point>
  <point index="4245">
    <X>58.078</X>
    <Y>29.593</Y>
    <Z>2128</Z>
  </point>
  <point index="4246">
    <X>99.760</X>
    <Y>71.980</Y>
    <Z>2177</Z>
  </point>
  <point index="4247">
    <X>76.737</X>
    <Y>58.252</Y>
    <Z>2285</Z>
  </point>
  <point index="4248">
    <X>94.109</X>
    <Y>75.336</Y>
    <Z>2010</Z>
  </point>
  <point index="4249">
    <X>64.909</X>
    <Y>24.957</Y>
    <Z>2270</Z>
  </point>
  <point index="4250">
    <X>71.070</X>
    <Y>61.433</Y>
    <Z>2088</Z>
  </point>
  <point index="4251">
    <X>40.463</X>
    <Y>24.986</Y>
    <Z>2027</Z>
  </point>
  <point index="4252">
    <X>50.806</X>
    <Y>18.080</Y>
    <Z>2267</Z>
  </point>
  <point index="4253">
    <X>107.207</X>
    <Y>67.025</Y>
    <Z>2202</Z>
  </point>
  <point index="4254">
    <X>109.568</X>
    <Y>20.124</Y>
    <Z>2132</Z>
  </point>
  <point index="4255">
    <X>33.809</X>
    <Y>58.463</Y>
    <Z>2007</Z>
  </point>
  <point index="4256">
    <X>73.846</X>
    <Y>25.689</Y>
    <Z>2006</Z>
  </point>
  <point index="4257">
    <X>8.065</X>
    <Y>29.500</Y>
    <Z>2078</Z>
  </point>
  <point index="4258">
    <X>90.123</X>
    <Y>33.105</Y>
    <Z>2220</Z>
  </point>
  <point index="4259">
    <X>60.172</X>
    <Y>59.096</Y>
    <Z>2190</Z>
  </point>
  <point index="4260">
    <X>73.696</X>
    <Y>68.815</Y>
    <Z>2010</Z>
  </point>
  <point index="4261">
    <X>31.008</X>
    <Y>36.366</Y>
    <Z>2090</Z>
  </point>
  <point index="4262">
    <X>56.225</X>
    <Y>26.754</Y>
    <Z>2073</Z>
  </point>
  <point index="4263">
    <X>11.734</X>
    <Y>14.132</Y>
    <Z>2245</Z>
  </point>
  <point index="4264">
    <X>53.189</X>
    <Y>60.799</Y>
    <Z>2069</Z>
  </point>
  <point index="4265">
    <X>50.401</X>
    <Y>30.483</Y>
    <Z>2239</Z>
  </point>
  <point index="4266">
    <X>72.728</X>
    <Y>29.897</Y>
    <Z>2039</Z>
  </point>
  <point index="4267">
    <X>62.049</X>
    <Y>11.485</Y>
    <Z>2245</Z>
  </point>
  <point index="4268">
    <X>54.790</X>
    <Y>56.545</Y>
    <Z>2030</Z>
  </point>
  <point index="4269">
    <X>87.572</X>
    <Y>61.302</Y>
    <Z>2044</Z>
  </point>
  <point index="4270">
    <X>23.766</X>
    <Y>22.512</Y>
    <Z>2296</Z>
  </point>
  <point index="4271">
    <X>63.656</X>
    <Y>51.400</Y>
    <Z>2293</Z>
  </point>
  <point index="4272">
    <X>32.992</X>
    <Y>38.478</Y>
    <Z>2031</Z>
  </point>
  <point index="4273">
    <X>25.202</X>
    <Y>39.620</Y>
    <Z>2261</Z>
  </point>
  <point index="4274">
    <X>109.043</X>
    <Y>65.076</Y>
    <Z>2148</Z>
  </point>
  <point index="4275">
    <X>24.897</X>
    <Y>37.617</Y>
    <Z>2270</Z>
  </point>
  <point index="4276">
    <X>21.590</X>
    <Y>9.629</Y>
    <Z>2232</Z>
  </point>
  <point index="4277">
    <X>21.849</X>
    <Y>61.610</Y>
    <Z>2239</Z>
  </point>
  <point index="4278">
    <X>23.260</X>
    <Y>57.225</Y>
    <Z>2281</Z>
  </point>
  <point index="4279">
    <X>103.696</X>
    <Y>67.083</Y>
    <Z>2294</Z>
  </point>
  <point index="4280">
    <X>27.160</X>
    <Y>25.023</Y>
    <Z>2203</Z>
  </point>
  <point index="4281">
    <X>21.597</X>
    <Y>29.581</Y>
    <Z>2232</Z>
  </point>
  <point index="4282">
    <X>111.885</X>
    <Y>34.618</Y>
    <Z>2064</Z>
  </point>
  <point index="4283">
    <X>98.609</X>
    <Y>24.100</Y>
    <Z>2143</Z>
  </point>
  <point index="4284">
    <X>112.427</X>
    <Y>46.491</Y>
    <Z>2048</Z>
  </point>
  <point index="4285">
    <X>116.357</X>
    <Y>59.117</Y>
    <Z>2280</Z>
  </point>
  <point index="4286">
    <X>36.233</X>
    <Y>51.955</Y>
    <Z>2265</Z>
  </point>
  <point index="4287">
    <X>113.010</X>
    <Y>72.150</Y>
    <Z>2030</Z>
  </point>
  <point index="4288">
    <X>6.724</X>
    <Y>63.483</Y>
    <Z>2120</Z>
  </point>
  <point index="4289">
    <X>98.183</X>
    <Y>35.806</Y>
    <Z>2131</Z>
  </point>
  <point index="4290">
    <X>35.656</X>
    <Y>51.116</Y>
    <Z>2195</Z>
  </point>
  <point index="4291">
    <X>74.634</X>
    <Y>57.942</Y>
    <Z>2072</Z>
  </point>
  <point index="4292">
    <X>87.062</X>
    <Y>65.527</Y>
    <Z>2008</Z>
  </point>
  <point index="4293">
    <X>102.667</X>
    <Y>51.728</Y>
    <Z>2263</Z>
  </point>
  <point index="4294">
    <X>76.278</X>
    <Y>50.258</Y>
    <Z>2271</Z>
  </point>
  <point index="4295">
    <X>72.186</X>
    <Y>67.957</Y>
    <Z>2055</Z>
  </point>
  <point index="4296">
    <X>37.746</X>
    <Y>69.020</Y>
    <Z>2215</Z>
  </point>
  <point index="4297">
    <X>101.073</X>
    <Y>68.660</Y>
    <Z>2216</Z>
  </point>
  <point index="4298">
    <X>95.354</X>
    <Y>16.603</Y>
    <Z>2047</Z>
  </point>
  <point index="4299">
    <X>65.014</X>
    <Y>67.712</Y>
    <Z>2267</Z>
  </point>
  <point index="4300">
    <X>56.108</X>
    <Y>26.586</Y>
    <Z>2069</Z>
  </point>
  <point index="4301">
    <X>66.147</X>
    <Y>18.351</Y>
    <Z>2233</Z>
  </point>
  <point index="4302">
    <X>108.056</X>
    <Y>25.872</Y>
    <Z>2177</Z>
  </point>
  <point index="4303">
    <X>32.172</X>
    <Y>33.607</Y>
    <Z>2055</Z>
  </point>
  <point index="4304">
    <X>78.149</X>
    <Y>15.205</Y>
    <Z>2187</Z>
  </point>
  <point index="4305">
    <X>29.852</X>
    <Y>38.353</Y>
    <Z>2124</Z>
  </point>
  <point index="4306">
    <X>120.181</X>
    <Y>57.377</Y>
    <Z>2047</Z>
  </point>
  <point index="4307">
    <X>21.325</X>
    <Y>58.872</Y>
    <Z>2224</Z>
  </point>
  <point index="4308">
    <X>22.355</X>
    <Y>37.079</Y>
    <Z>2254</Z>
  </point>
  <point index="4309">
    <X>65.619</X>
    <Y>64.869</Y>
    <Z>2249</Z>
  </point>
  <point index="4310">
    <X>102.629</X>
    <Y>67.608</Y>
    <Z>2262</Z>
  </point>
  <point index="4311">
    <X>117.794</X>
    <Y>18.825</Y>
    <Z>2212</Z>
  </point>
  <point index="4312">
    <X>18.228</X>
    <Y>53.449</Y>
    <Z>2132</Z>
  </point>
  <point index="4313">
    <X>64.160</X>
    <Y>36.434</Y>
    <Z>2292</Z>
  </point>
  <point index="4314">
    <X>102.529</X>
    <Y>21.998</Y>
    <Z>2259</Z>
  </point>
  <point index="4315">
    <X>114.619</X>
    <Y>24.181</Y>
    <Z>2070</Z>
  </point>
  <point index="4316">
    <X>120.600</X>
    <Y>58.627</Y>
    <Z>2018</Z>
  </point>
  <point index="4317">
    <X>110.480</X>
    <Y>75.772</Y>
    <Z>2105</Z>
  </point>
  <point index="4318">
    <X>67.211</X>
    <Y>75.516</Y>
    <Z>2202</Z>
  </point>
  <point index="4319">
    <X>68.000</X>
    <Y>60.763</Y>
    <Z>2179</Z>
  </point>
  <point index="4320">
    <X>107.361</X>
    <Y>28.066</Y>
    <Z>2198</Z>
  </point>
  <point index="4321">
    <X>57.425</X>
    <Y>62.843</Y>
    <Z>2108</Z>
  </point>
  <point index="4322">
    <X>116.581</X>
    <Y>25.618</Y>
    <Z>2296</Z>
  </point>
  <point index="4323">
    <X>111.772</X>
    <Y>61.514</Y>
    <Z>2067</Z>
  </point>
  <point index="4324">
    <X>62.750</X>
    <Y>35.642</Y>
    <Z>2266</Z>
  </point>
  <point index="4325">
    <X>38.211</X>
    <Y>62.855</Y>
    <Z>2183</Z>
  </point>
  <point index="4326">
    <X>38.925</X>
    <Y>30.679</Y>
    <Z>2134</Z>
  </point>
  <point index="4327">
    <X>101.301</X>
    <Y>73.297</Y>
    <Z>2223</Z>
  </point>
  <point index="4328">
    <X>22.142</X>
    <Y>70.348</Y>
    <Z>2248</Z>
  </point>
  <point index="4329">
    <X>80.692</X>
    <Y>19.026</Y>
    <Z>2012</Z>
  </point>
  <point index="4330">
    <X>9.981</X>
    <Y>27.503</Y>
    <Z>2210</Z>
  </point>
  <point index="4331">
    <X>70.348</X>
    <Y>48.554</Y>
    <Z>2109</Z>
  </point>
  <point index="4332">
    <X>60.226</X>
    <Y>31.857</Y>
    <Z>2191</Z>
  </point>
  <point index="4333">
    <X>31.841</X>
    <Y>62.249</Y>
    <Z>2065</Z>
  </point>
  <point index="4334">
    <X>63.479</X>
    <Y>66.345</Y>
    <Z>2288</Z>
  </point>
  <point index="4335">
    <X>111.120</X>
    <Y>67.250</Y>
    <Z>2086</Z>
  </point>
  <point index="4336">
    <X>28.967</X>
    <Y>19.977</Y>
    <Z>2150</Z>
  </point>
  <point index="4337">
    <X>58.553</X>
    <Y>63.496</Y>
    <Z>2142</Z>
  </point>
  <point index="4338">
    <X>97.915</X>
    <Y>10.235</Y>
    <Z>2123</Z>
  </point>
  <point index="4339">
    <X>92.571</X>
    <Y>27.428</Y>
    <Z>2144</Z>
  </point>
  <point index="4340">
    <X>56.900</X>
    <Y>34.943</Y>
    <Z>2093</Z>
  </point>
  <point index="4341">
    <X>32.734</X>
    <Y>51.816</Y>
    <Z>2039</Z>
  </point>
  <point index="4342">
    <X>111.915</X>
    <Y>59.673</Y>
    <Z>2063</Z>
  </point>
  <point index="4343">
    <X>89.112</X>
    <Y>70.799</Y>
    <Z>2150</Z>
  </point>
  <point index="4344">
    <X>34.854</X>
    <Y>51.160</Y>
    <Z>2099</Z>
  </point>
  <point index="4345">
    <X>51.325</X>
    <Y>32.065</Y>
    <Z>2294</Z>
  </point>
  <point index="4346">
    <X>10.604</X>
    <Y>69.993</Y>
    <Z>2253</Z>
  </point>
  <point index="4347">
    <X>47.451</X>
    <Y>58.870</Y>
    <Z>2035</Z>
  </point>
  <point index="4348">
    <X>106.185</X>
    <Y>50.717</Y>
    <Z>2232</Z>
  </point>
  <point index="4349">
    <X>101.529</X>
    <Y>20.381</Y>
    <Z>2230</Z>
  </point>
  <point index="4350">
    <X>113.240</X>
    <Y>55.475</Y>
    <Z>2024</Z>
  </point>
  <point index="4351">
    <X>22.563</X>
    <Y>50.923</Y>
    <Z>2260</Z>
  </point>
  <point index="4352">
    <X>47.943</X>
    <Y>21.976</Y>
    <Z>2069</Z>
  </point>
  <point index="4353">
    <X>70.145</X>
    <Y>49.950</Y>
    <Z>2115</Z>
  </point>
  <point index="4354">
    <X>100.403</X>
    <Y>40.048</Y>
    <Z>2196</Z>
  </point>
  <point index="4355">
    <X>11.744</X>
    <Y>18.122</Y>
    <Z>2244</Z>
  </point>
  <point index="4356">
    <X>30.262</X>
    <Y>53.150</Y>
    <Z>2112</Z>
  </point>
  <point index="4357">
    <X>109.983</X>
    <Y>59.160</Y>
    <Z>2120</Z>
  </point>
  <point index="4358">
    <X>101.582</X>
    <Y>70.288</Y>
    <Z>2231</Z>
  </point>
  <point index="4359">
    <X>121.129</X>
    <Y>63.896</Y>
    <Z>2150</Z>
  </point>
  <point index="4360">
    <X>57.634</X>
    <Y>51.309</Y>
    <Z>2115</Z>
  </point>
  <point index="4361">
    <X>14.979</X>
    <Y>27.287</Y>
    <Z>2036</Z>
  </point>
  <point index="4362">
    <X>103.487</X>
    <Y>25.633</Y>
    <Z>2288</Z>
  </point>
  <point index="4363">
    <X>33.736</X>
    <Y>31.792</Y>
    <Z>2009</Z>
  </point>
  <point index="4364">
    <X>72.820</X>
    <Y>64.584</Y>
    <Z>2036</Z>
  </point>
  <point index="4365">
    <X>37.880</X>
    <Y>67.045</Y>
    <Z>2206</Z>
  </point>
  <point index="4366">
    <X>55.299</X>
    <Y>66.932</Y>
    <Z>2045</Z>
  </point>
  <point index="4367">
    <X>22.665</X>
    <Y>30.685</Y>
    <Z>2263</Z>
  </point>
  <point index="4368">
    <X>13.751</X>
    <Y>53.919</Y>
    <Z>2002</Z>
  </point>
  <point index="4369">
    <X>71.151</X>
    <Y>30.234</Y>
    <Z>2085</Z>
  </point>
  <point index="4370">
    <X>93.347</X>
    <Y>11.469</Y>
    <Z>2050</Z>
  </point>
  <point index="4371">
    <X>38.442</X>
    <Y>28.208</Y>
    <Z>2167</Z>
  </point>
  <point index="4372">
    <X>20.271</X>
    <Y>71.433</Y>
    <Z>2193</Z>
  </point>
  <point index="4373">
    <X>100.089</X>
    <Y>68.716</Y>
    <Z>2187</Z>
  </point>
  <point index="4374">
    <X>103.305</X>
    <Y>46.397</Y>
    <Z>2282</Z>
  </point>
  <point index="4375">
    <X>78.737</X>
    <Y>17.116</Y>
    <Z>2147</Z>
  </point>
  <point index="4376">
    <X>59.020</X>
    <Y>36.767</Y>
    <Z>2156</Z>
  </point>
  <point index="4377">
    <X>102.335</X>
    <Y>78.000</Y>
    <Z>2254</Z>
  </point>
  <point index="4378">
    <X>23.136</X>
    <Y>67.084</Y>
    <Z>2277</Z>
  </point>
  <point index="4379">
    <X>108.572</X>
    <Y>10.541</Y>
    <Z>2162</Z>
  </point>
  <point index="4380">
    <X>105.107</X>
    <Y>33.355</Y>
    <Z>2264</Z>
  </point>
  <point index="4381">
    <X>112.328</X>
    <Y>22.396</Y>
    <Z>2051</Z>
  </point>
  <point index="4382">
    <X>34.806</X>
    <Y>11.274</Y>
    <Z>2093</Z>
  </point>
  <point index="4383">
    <X>16.211</X>
    <Y>15.591</Y>
    <Z>2072</Z>
  </point>
  <point index="4384">
    <X>107.690</X>
    <Y>19.028</Y>
    <Z>2188</Z>
  </point>
  <point index="4385">
    <X>106.998</X>
    <Y>45.511</Y>
    <Z>2208</Z>
  </point>
  <point index="4386">
    <X>54.491</X>
    <Y>55.764</Y>
    <Z>2022</Z>
  </point>
  <point index="4387">
    <X>95.933</X>
    <Y>77.214</Y>
    <Z>2064</Z>
  </point>
  <point index="4388">
    <X>52.034</X>
    <Y>29.231</Y>
    <Z>2209</Z>
  </point>
  <point index="4389">
    <X>7.145</X>
    <Y>20.976</Y>
    <Z>2014</Z>
  </point>
  <point index="4390">
    <X>100.743</X>
    <Y>36.970</Y>
    <Z>2207</Z>
  </point>
  <point index="4391">
    <X>96.754</X>
    <Y>33.380</Y>
    <Z>2088</Z>
  </point>
  <point index="4392">
    <X>65.910</X>
    <Y>55.088</Y>
    <Z>2241</Z>
  </point>
  <point index="4393">
    <X>66.098</X>
    <Y>59.275</Y>
    <Z>2235</Z>
  </point>
  <point index="4394">
    <X>72.881</X>
    <Y>47.860</Y>
    <Z>2034</Z>
  </point>
  <point index="4395">
    <X>108.229</X>
    <Y>7.307</Y>
    <Z>2172</Z>
  </point>
  <point index="4396">
    <X>18.931</X>
    <Y>47.971</Y>
    <Z>2153</Z>
  </point>
  <point index="4397">
    <X>19.793</X>
    <Y>35.420</Y>
    <Z>2178</Z>
  </point>
  <point index="4398">
    <X>101.232</X>
    <Y>52.548</Y>
    <Z>2221</Z>
  </point>
  <point index="4399">
    <X>70.671</X>
    <Y>70.889</Y>
    <Z>2100</Z>
  </point>
  <point index="4400">
    <X>117.860</X>
    <Y>52.683</Y>
    <Z>2207</Z>
  </point>
  <point index="4401">
    <X>107.585</X>
    <Y>32.710</Y>
    <Z>2191</Z>
  </point>
  <point index="4402">
    <X>7.592</X>
    <Y>27.063</Y>
    <Z>2045</Z>
  </point>
  <point index="4403">
    <X>105.610</X>
    <Y>76.297</Y>
    <Z>2249</Z>
  </point>
  <point index="4404">
    <X>113.920</X>
    <Y>24.988</Y>
    <Z>2003</Z>
  </point>
  <point index="4405">
    <X>66.689</X>
    <Y>29.468</Y>
    <Z>2217</Z>
  </point>
  <point index="4406">
    <X>105.675</X>
    <Y>32.369</Y>
    <Z>2247</Z>
  </point>
  <point index="4407">
    <X>14.477</X>
    <Y>30.486</Y>
    <Z>2021</Z>
  </point>
  <point index="4408">
    <X>33.070</X>
    <Y>58.036</Y>
    <Z>2029</Z>
  </point>
  <point index="4409">
    <X>99.252</X>
    <Y>65.365</Y>
    <Z>2162</Z>
  </point>
  <point index="4410">
    <X>102.686</X>
    <Y>78.953</Y>
    <Z>2264</Z>
  </point>
  <point index="4411">
    <X>20.551</X>
    <Y>53.433</Y>
    <Z>2201</Z>
  </point>
  <point index="4412">
    <X>98.932</X>
    <Y>74.231</Y>
    <Z>2153</Z>
  </point>
  <point index="4413">
    <X>64.788</X>
    <Y>19.912</Y>
    <Z>2274</Z>
  </point>
  <point index="4414">
    <X>51.086</X>
    <Y>22.179</Y>
    <Z>2287</Z>
  </point>
  <point index="4415">
    <X>69.371</X>
    <Y>58.009</Y>
    <Z>2138</Z>
  </point>
  <point index="4416">
    <X>109.709</X>
    <Y>24.925</Y>
    <Z>2128</Z>
  </point>
  <point index="4417">
    <X>100.480</X>
    <Y>49.916</Y>
    <Z>2199</Z>
  </point>
  <point index="4418">
    <X>105.848</X>
    <Y>20.098</Y>
    <Z>2242</Z>
  </point>
  <point index="4419">
    <X>55.147</X>
    <Y>55.048</Y>
    <Z>2041</Z>
  </point>
  <point index="4420">
    <X>89.556</X>
    <Y>71.721</Y>
    <Z>2181</Z>
  </point>
  <point index="4421">
    <X>9.864</X>
    <Y>66.865</Y>
    <Z>2202</Z>
  </point>
  <point index="4422">
    <X>116.053</X>
    <Y>11.486</Y>
    <Z>2243</Z>
  </point>
  <point index="4423">
    <X>115.090</X>
    <Y>52.274</Y>
    <Z>2127</Z>
  </point>
  <point index="4424">
    <X>33.025</X>
    <Y>22.612</Y>
    <Z>2030</Z>
  </point>
  <point index="4425">
    <X>108.384</X>
    <Y>20.403</Y>
    <Z>2167</Z>
  </point>
  <point index="4426">
    <X>98.236</X>
    <Y>24.054</Y>
    <Z>2132</Z>
  </point>
  <point index="4427">
    <X>27.636</X>
    <Y>59.755</Y>
    <Z>2189</Z>
  </point>
  <point index="4428">
    <X>61.130</X>
    <Y>25.395</Y>
    <Z>2218</Z>
  </point>
  <point index="4429">
    <X>70.701</X>
    <Y>13.144</Y>
    <Z>2099</Z>
  </point>
  <point index="4430">
    <X>70.256</X>
    <Y>22.415</Y>
    <Z>2112</Z>
  </point>
  <point index="4431">
    <X>97.606</X>
    <Y>62.368</Y>
    <Z>2114</Z>
  </point>
  <point index="4432">
    <X>74.698</X>
    <Y>67.048</Y>
    <Z>2080</Z>
  </point>
  <point index="4433">
    <X>116.581</X>
    <Y>49.961</Y>
    <Z>2296</Z>
  </point>
  <point index="4434">
    <X>27.804</X>
    <Y>72.109</Y>
    <Z>2184</Z>
  </point>
  <point index="4435">
    <X>13.794</X>
    <Y>62.841</Y>
    <Z>2001</Z>
  </point>
  <point index="4436">
    <X>55.353</X>
    <Y>63.914</Y>
    <Z>2047</Z>
  </point>
  <point index="4437">
    <X>76.016</X>
    <Y>73.433</Y>
    <Z>2239</Z>
  </point>
  <point index="4438">
    <X>8.554</X>
    <Y>25.278</Y>
    <Z>2112</Z>
  </point>
  <point index="4439">
    <X>22.083</X>
    <Y>62.148</Y>
    <Z>2246</Z>
  </point>
  <point index="4440">
    <X>29.887</X>
    <Y>47.619</Y>
    <Z>2123</Z>
  </point>
  <point index="4441">
    <X>113.611</X>
    <Y>55.525</Y>
    <Z>2013</Z>
  </point>
  <point index="4442">
    <X>67.816</X>
    <Y>63.474</Y>
    <Z>2184</Z>
  </point>
  <point index="4443">
    <X>113.397</X>
    <Y>25.100</Y>
    <Z>2019</Z>
  </point>
  <point index="4444">
    <X>91.825</X>
    <Y>62.580</Y>
    <Z>2234</Z>
  </point>
  <point index="4445">
    <X>120.810</X>
    <Y>59.172</Y>
    <Z>2003</Z>
  </point>
  <point index="4446">
    <X>17.074</X>
    <Y>69.803</Y>
    <Z>2098</Z>
  </point>
  <point index="4447">
    <X>114.767</X>
    <Y>17.850</Y>
    <Z>2088</Z>
  </point>
  <point index="4448">
    <X>54.971</X>
    <Y>52.945</Y>
    <Z>2036</Z>
  </point>
  <point index="4449">
    <X>78.105</X>
    <Y>70.002</Y>
    <Z>2191</Z>
  </point>
  <point index="4450">
    <X>96.927</X>
    <Y>48.495</Y>
    <Z>2094</Z>
  </point>
  <point index="4451">
    <X>64.634</X>
    <Y>50.995</Y>
    <Z>2278</Z>
  </point>
  <point index="4452">
    <X>105.118</X>
    <Y>69.341</Y>
    <Z>2264</Z>
  </point>
  <point index="4453">
    <X>57.048</X>
    <Y>61.698</Y>
    <Z>2097</Z>
  </point>
  <point index="4454">
    <X>22.785</X>
    <Y>29.260</Y>
    <Z>2267</Z>
  </point>
  <point index="4455">
    <X>98.922</X>
    <Y>67.931</Y>
    <Z>2153</Z>
  </point>
  <point index="4456">
    <X>102.137</X>
    <Y>38.881</Y>
    <Z>2248</Z>
  </point>
  <point index="4457">
    <X>17.910</X>
    <Y>55.864</Y>
    <Z>2123</Z>
  </point>
  <point index="4458">
    <X>74.341</X>
    <Y>16.943</Y>
    <Z>2037</Z>
  </point>
  <point index="4459">
    <X>105.953</X>
    <Y>45.634</Y>
    <Z>2239</Z>
  </point>
  <point index="4460">
    <X>74.016</X>
    <Y>71.036</Y>
    <Z>2001</Z>
  </point>
  <point index="4461">
    <X>15.582</X>
    <Y>14.259</Y>
    <Z>2054</Z>
  </point>
  <point index="4462">
    <X>62.908</X>
    <Y>75.845</Y>
    <Z>2271</Z>
  </point>
  <point index="4463">
    <X>99.293</X>
    <Y>28.788</Y>
    <Z>2164</Z>
  </point>
  <point index="4464">
    <X>57.151</X>
    <Y>11.061</Y>
    <Z>2100</Z>
  </point>
  <point index="4465">
    <X>107.657</X>
    <Y>17.338</Y>
    <Z>2189</Z>
  </point>
  <point index="4466">
    <X>107.751</X>
    <Y>25.879</Y>
    <Z>2186</Z>
  </point>
  <point index="4467">
    <X>47.089</X>
    <Y>24.160</Y>
    <Z>2010</Z>
  </point>
  <point index="4468">
    <X>17.993</X>
    <Y>16.840</Y>
    <Z>2125</Z>
  </point>
  <point index="4469">
    <X>72.359</X>
    <Y>26.718</Y>
    <Z>2050</Z>
  </point>
  <point index="4470">
    <X>17.019</X>
    <Y>77.393</Y>
    <Z>2096</Z>
  </point>
  <point index="4471">
    <X>115.099</X>
    <Y>16.895</Y>
    <Z>2128</Z>
  </point>
  <point index="4472">
    <X>88.881</X>
    <Y>31.325</Y>
    <Z>2134</Z>
  </point>
  <point index="4473">
    <X>91.578</X>
    <Y>27.326</Y>
    <Z>2264</Z>
  </point>
  <point index="4474">
    <X>34.147</X>
    <Y>64.056</Y>
    <Z>2013</Z>
  </point>
  <point index="4475">
    <X>30.007</X>
    <Y>33.021</Y>
    <Z>2119</Z>
  </point>
  <point index="4476">
    <X>96.682</X>
    <Y>53.241</Y>
    <Z>2086</Z>
  </point>
  <point index="4477">
    <X>90.481</X>
    <Y>34.531</Y>
    <Z>2245</Z>
  </point>
  <point index="4478">
    <X>27.649</X>
    <Y>55.212</Y>
    <Z>2189</Z>
  </point>
  <point index="4479">
    <X>30.938</X>
    <Y>46.002</Y>
    <Z>2092</Z>
  </point>
  <point index="4480">
    <X>109.429</X>
    <Y>16.055</Y>
    <Z>2136</Z>
  </point>
  <point index="4481">
    <X>101.766</X>
    <Y>55.041</Y>
    <Z>2237</Z>
  </point>
  <point index="4482">
    <X>109.935</X>
    <Y>20.701</Y>
    <Z>2121</Z>
  </point>
  <point index="4483">
    <X>59.278</X>
    <Y>72.123</Y>
    <Z>2163</Z>
  </point>
  <point index="4484">
    <X>99.270</X>
    <Y>52.401</Y>
    <Z>2163</Z>
  </point>
  <point index="4485">
    <X>31.156</X>
    <Y>50.310</Y>
    <Z>2085</Z>
  </point>
  <point index="4486">
    <X>102.763</X>
    <Y>35.338</Y>
    <Z>2266</Z>
  </point>
  <point index="4487">
    <X>66.839</X>
    <Y>33.723</Y>
    <Z>2213</Z>
  </point>
  <point index="4488">
    <X>34.926</X>
    <Y>74.165</Y>
    <Z>2107</Z>
  </point>
  <point index="4489">
    <X>57.048</X>
    <Y>70.175</Y>
    <Z>2097</Z>
  </point>
  <point index="4490">
    <X>65.102</X>
    <Y>14.767</Y>
    <Z>2264</Z>
  </point>
  <point index="4491">
    <X>119.563</X>
    <Y>16.267</Y>
    <Z>2090</Z>
  </point>
  <point index="4492">
    <X>73.287</X>
    <Y>56.793</Y>
    <Z>2022</Z>
  </point>
  <point index="4493">
    <X>113.130</X>
    <Y>69.981</Y>
    <Z>2027</Z>
  </point>
  <point index="4494">
    <X>119.007</X>
    <Y>18.306</Y>
    <Z>2128</Z>
  </point>
  <point index="4495">
    <X>60.164</X>
    <Y>18.931</Y>
    <Z>2189</Z>
  </point>
  <point index="4496">
    <X>34.218</X>
    <Y>11.053</Y>
    <Z>2022</Z>
  </point>
  <point index="4497">
    <X>116.803</X>
    <Y>72.249</Y>
    <Z>2281</Z>
  </point>
  <point index="4498">
    <X>10.781</X>
    <Y>62.940</Y>
    <Z>2266</Z>
  </point>
  <point index="4499">
    <X>119.924</X>
    <Y>23.529</Y>
    <Z>2065</Z>
  </point>
  <point index="4500">
    <X>17.139</X>
    <Y>38.867</Y>
    <Z>2100</Z>
  </point>
  <point index="4501">
    <X>92.610</X>
    <Y>31.163</Y>
    <Z>2139</Z>
  </point>
  <point index="4502">
    <X>105.987</X>
    <Y>37.939</Y>
    <Z>2238</Z>
  </point>
  <point index="4503">
    <X>95.385</X>
    <Y>51.842</Y>
    <Z>2048</Z>
  </point>
  <point index="4504">
    <X>31.725</X>
    <Y>73.985</Y>
    <Z>2068</Z>
  </point>
  <point index="4505">
    <X>67.332</X>
    <Y>47.813</Y>
    <Z>2198</Z>
  </point>
  <point index="4506">
    <X>89.133</X>
    <Y>70.848</Y>
    <Z>2152</Z>
  </point>
  <point index="4507">
    <X>75.237</X>
    <Y>56.343</Y>
    <Z>2145</Z>
  </point>
  <point index="4508">
    <X>23.658</X>
    <Y>17.090</Y>
    <Z>2293</Z>
  </point>
  <point index="4509">
    <X>97.076</X>
    <Y>33.714</Y>
    <Z>2098</Z>
  </point>
  <point index="4510">
    <X>89.260</X>
    <Y>20.731</Y>
    <Z>2160</Z>
  </point>
  <point index="4511">
    <X>30.689</X>
    <Y>51.178</Y>
    <Z>2099</Z>
  </point>
  <point index="4512">
    <X>91.399</X>
    <Y>35.046</Y>
    <Z>2285</Z>
  </point>
  <point index="4513">
    <X>91.590</X>
    <Y>15.359</Y>
    <Z>2262</Z>
  </point>
  <point index="4514">
    <X>104.397</X>
    <Y>7.836</Y>
    <Z>2285</Z>
  </point>
  <point index="4515">
    <X>22.644</X>
    <Y>26.243</Y>
    <Z>2263</Z>
  </point>
  <point index="4516">
    <X>59.499</X>
    <Y>72.082</Y>
    <Z>2170</Z>
  </point>
  <point index="4517">
    <X>19.969</X>
    <Y>17.641</Y>
    <Z>2184</Z>
  </point>
  <point index="4518">
    <X>54.047</X>
    <Y>25.233</Y>
    <Z>2008</Z>
  </point>
  <point index="4519">
    <X>91.797</X>
    <Y>34.910</Y>
    <Z>2237</Z>
  </point>
  <point index="4520">
    <X>95.764</X>
    <Y>49.857</Y>
    <Z>2059</Z>
  </point>
  <point index="4521">
    <X>106.378</X>
    <Y>68.281</Y>
    <Z>2227</Z>
  </point>
  <point index="4522">
    <X>56.512</X>
    <Y>53.112</Y>
    <Z>2081</Z>
  </point>
  <point index="4523">
    <X>107.526</X>
    <Y>19.113</Y>
    <Z>2193</Z>
  </point>
  <point index="4524">
    <X>58.669</X>
    <Y>37.866</Y>
    <Z>2145</Z>
  </point>
  <point index="4525">
    <X>13.867</X>
    <Y>62.100</Y>
    <Z>2003</Z>
  </point>
  <point index="4526">
    <X>68.987</X>
    <Y>64.567</Y>
    <Z>2149</Z>
  </point>
  <point index="4527">
    <X>96.342</X>
    <Y>65.694</Y>
    <Z>2076</Z>
  </point>
  <point index="4528">
    <X>115.861</X>
    <Y>36.242</Y>
    <Z>2220</Z>
  </point>
  <point index="4529">
    <X>74.169</X>
    <Y>55.278</Y>
    <Z>2016</Z>
  </point>
  <point index="4530">
    <X>95.205</X>
    <Y>74.752</Y>
    <Z>2043</Z>
  </point>
  <point index="4531">
    <X>25.606</X>
    <Y>23.185</Y>
    <Z>2250</Z>
  </point>
  <point index="4532">
    <X>74.642</X>
    <Y>27.458</Y>
    <Z>2073</Z>
  </point>
  <point index="4533">
    <X>107.813</X>
    <Y>23.137</Y>
    <Z>2184</Z>
  </point>
  <point index="4534">
    <X>11.891</X>
    <Y>32.742</Y>
    <Z>2226</Z>
  </point>
  <point index="4535">
    <X>108.765</X>
    <Y>76.217</Y>
    <Z>2156</Z>
  </point>
  <point index="4536">
    <X>55.774</X>
    <Y>68.231</Y>
    <Z>2059</Z>
  </point>
  <point index="4537">
    <X>102.829</X>
    <Y>68.309</Y>
    <Z>2268</Z>
  </point>
  <point index="4538">
    <X>118.893</X>
    <Y>27.566</Y>
    <Z>2136</Z>
  </point>
  <point index="4539">
    <X>115.221</X>
    <Y>10.712</Y>
    <Z>2143</Z>
  </point>
  <point index="4540">
    <X>40.005</X>
    <Y>58.859</Y>
    <Z>2059</Z>
  </point>
  <point index="4541">
    <X>93.243</X>
    <Y>74.060</Y>
    <Z>2063</Z>
  </point>
  <point index="4542">
    <X>74.314</X>
    <Y>20.420</Y>
    <Z>2034</Z>
  </point>
  <point index="4543">
    <X>28.689</X>
    <Y>13.100</Y>
    <Z>2158</Z>
  </point>
  <point index="4544">
    <X>36.656</X>
    <Y>32.755</Y>
    <Z>2291</Z>
  </point>
  <point index="4545">
    <X>103.344</X>
    <Y>72.777</Y>
    <Z>2284</Z>
  </point>
  <point index="4546">
    <X>56.977</X>
    <Y>35.637</Y>
    <Z>2095</Z>
  </point>
  <point index="4547">
    <X>37.623</X>
    <Y>52.316</Y>
    <Z>2224</Z>
  </point>
  <point index="4548">
    <X>19.667</X>
    <Y>22.787</Y>
    <Z>2175</Z>
  </point>
  <point index="4549">
    <X>55.613</X>
    <Y>18.348</Y>
    <Z>2055</Z>
  </point>
  <point index="4550">
    <X>78.090</X>
    <Y>52.177</Y>
    <Z>2192</Z>
  </point>
  <point index="4551">
    <X>31.517</X>
    <Y>51.132</Y>
    <Z>2075</Z>
  </point>
  <point index="4552">
    <X>56.771</X>
    <Y>25.053</Y>
    <Z>2089</Z>
  </point>
  <point index="4553">
    <X>97.385</X>
    <Y>53.307</Y>
    <Z>2107</Z>
  </point>
  <point index="4554">
    <X>21.021</X>
    <Y>69.190</Y>
    <Z>2215</Z>
  </point>
  <point index="4555">
    <X>69.498</X>
    <Y>73.836</Y>
    <Z>2134</Z>
  </point>
  <point index="4556">
    <X>72.414</X>
    <Y>70.856</Y>
    <Z>2048</Z>
  </point>
  <point index="4557">
    <X>108.960</X>
    <Y>20.869</Y>
    <Z>2150</Z>
  </point>
  <point index="4558">
    <X>76.346</X>
    <Y>29.578</Y>
    <Z>2279</Z>
  </point>
  <point index="4559">
    <X>23.391</X>
    <Y>70.678</Y>
    <Z>2285</Z>
  </point>
  <point index="4560">
    <X>38.762</X>
    <Y>56.480</Y>
    <Z>2145</Z>
  </point>
  <point index="4561">
    <X>21.160</X>
    <Y>28.167</Y>
    <Z>2219</Z>
  </point>
  <point index="4562">
    <X>74.232</X>
    <Y>69.100</Y>
    <Z>2024</Z>
  </point>
  <point index="4563">
    <X>117.292</X>
    <Y>16.411</Y>
    <Z>2247</Z>
  </point>
  <point index="4564">
    <X>15.505</X>
    <Y>25.293</Y>
    <Z>2052</Z>
  </point>
  <point index="4565">
    <X>24.697</X>
    <Y>58.800</Y>
    <Z>2276</Z>
  </point>
  <point index="4566">
    <X>36.563</X>
    <Y>51.724</Y>
    <Z>2297</Z>
  </point>
  <point index="4567">
    <X>64.622</X>
    <Y>44.800</Y>
    <Z>2279</Z>
  </point>
  <point index="4568">
    <X>46.522</X>
    <Y>60.437</Y>
    <Z>2232</Z>
  </point>
  <point index="4569">
    <X>71.658</X>
    <Y>68.046</Y>
    <Z>2070</Z>
  </point>
  <point index="4570">
    <X>100.652</X>
    <Y>31.108</Y>
    <Z>2204</Z>
  </point>
  <point index="4571">
    <X>52.003</X>
    <Y>31.194</Y>
    <Z>2212</Z>
  </point>
  <point index="4572">
    <X>15.613</X>
    <Y>28.855</Y>
    <Z>2055</Z>
  </point>
  <point index="4573">
    <X>28.418</X>
    <Y>73.069</Y>
    <Z>2166</Z>
  </point>
  <point index="4574">
    <X>91.100</X>
    <Y>21.705</Y>
    <Z>2288</Z>
  </point>
  <point index="4575">
    <X>114.137</X>
    <Y>73.246</Y>
    <Z>2012</Z>
  </point>
  <point index="4576">
    <X>91.657</X>
    <Y>54.197</Y>
    <Z>2254</Z>
  </point>
  <point index="4577">
    <X>38.446</X>
    <Y>58.383</Y>
    <Z>2167</Z>
  </point>
  <point index="4578">
    <X>63.208</X>
    <Y>31.794</Y>
    <Z>2280</Z>
  </point>
  <point index="4579">
    <X>12.758</X>
    <Y>13.797</Y>
    <Z>2121</Z>
  </point>
  <point index="4580">
    <X>14.245</X>
    <Y>66.027</Y>
    <Z>2014</Z>
  </point>
  <point index="4581">
    <X>39.697</X>
    <Y>27.123</Y>
    <Z>2080</Z>
  </point>
  <point index="4582">
    <X>25.630</X>
    <Y>72.974</Y>
    <Z>2249</Z>
  </point>
  <point index="4583">
    <X>97.767</X>
    <Y>69.528</Y>
    <Z>2118</Z>
  </point>
  <point index="4584">
    <X>11.798</X>
    <Y>56.376</Y>
    <Z>2237</Z>
  </point>
  <point index="4585">
    <X>67.576</X>
    <Y>9.766</Y>
    <Z>2191</Z>
  </point>
  <point index="4586">
    <X>59.929</X>
    <Y>73.967</Y>
    <Z>2182</Z>
  </point>
  <point index="4587">
    <X>25.264</X>
    <Y>79.131</Y>
    <Z>2260</Z>
  </point>
  <point index="4588">
    <X>97.798</X>
    <Y>37.700</Y>
    <Z>2119</Z>
  </point>
  <point index="4589">
    <X>73.279</X>
    <Y>22.105</Y>
    <Z>2022</Z>
  </point>
  <point index="4590">
    <X>30.525</X>
    <Y>64.484</Y>
    <Z>2104</Z>
  </point>
  <point index="4591">
    <X>68.389</X>
    <Y>78.075</Y>
    <Z>2167</Z>
  </point>
  <point index="4592">
    <X>30.316</X>
    <Y>16.638</Y>
    <Z>2110</Z>
  </point>
  <point index="4593">
    <X>40.553</X>
    <Y>23.685</Y>
    <Z>2021</Z>
  </point>
  <point index="4594">
    <X>67.058</X>
    <Y>58.137</Y>
    <Z>2207</Z>
  </point>
  <point index="4595">
    <X>95.296</X>
    <Y>34.435</Y>
    <Z>2045</Z>
  </point>
  <point index="4596">
    <X>32.774</X>
    <Y>13.021</Y>
    <Z>2037</Z>
  </point>
  <point index="4597">
    <X>99.733</X>
    <Y>7.845</Y>
    <Z>2177</Z>
  </point>
  <point index="4598">
    <X>116.766</X>
    <Y>65.856</Y>
    <Z>2283</Z>
  </point>
  <point index="4599">
    <X>87.518</X>
    <Y>60.600</Y>
    <Z>2040</Z>
  </point>
  <point index="4600">
    <X>62.898</X>
    <Y>67.340</Y>
    <Z>2270</Z>
  </point>
  <point index="4601">
    <X>19.381</X>
    <Y>23.445</Y>
    <Z>2166</Z>
  </point>
  <point index="4602">
    <X>40.529</X>
    <Y>66.472</Y>
    <Z>2023</Z>
  </point>
  <point index="4603">
    <X>111.324</X>
    <Y>49.267</Y>
    <Z>2080</Z>
  </point>
  <point index="4604">
    <X>117.373</X>
    <Y>27.675</Y>
    <Z>2241</Z>
  </point>
  <point index="4605">
    <X>18.885</X>
    <Y>48.195</Y>
    <Z>2152</Z>
  </point>
  <point index="4606">
    <X>8.240</X>
    <Y>55.142</Y>
    <Z>2090</Z>
  </point>
  <point index="4607">
    <X>11.579</X>
    <Y>12.792</Y>
    <Z>2264</Z>
  </point>
  <point index="4608">
    <X>28.598</X>
    <Y>10.844</Y>
    <Z>2161</Z>
  </point>
  <point index="4609">
    <X>29.652</X>
    <Y>77.533</Y>
    <Z>2130</Z>
  </point>
  <point index="4610">
    <X>56.630</X>
    <Y>55.537</Y>
    <Z>2085</Z>
  </point>
  <point index="4611">
    <X>32.429</X>
    <Y>70.907</Y>
    <Z>2048</Z>
  </point>
  <point index="4612">
    <X>103.196</X>
    <Y>52.424</Y>
    <Z>2279</Z>
  </point>
  <point index="4613">
    <X>32.526</X>
    <Y>62.688</Y>
    <Z>2045</Z>
  </point>
  <point index="4614">
    <X>87.065</X>
    <Y>61.915</Y>
    <Z>2009</Z>
  </point>
  <point index="4615">
    <X>38.317</X>
    <Y>58.647</Y>
    <Z>2176</Z>
  </point>
  <point index="4616">
    <X>12.484</X>
    <Y>23.339</Y>
    <Z>2154</Z>
  </point>
  <point index="4617">
    <X>89.883</X>
    <Y>70.095</Y>
    <Z>2204</Z>
  </point>
  <point index="4618">
    <X>108.821</X>
    <Y>23.916</Y>
    <Z>2154</Z>
  </point>
  <point index="4619">
    <X>99.222</X>
    <Y>30.798</Y>
    <Z>2162</Z>
  </point>
  <point index="4620">
    <X>109.659</X>
    <Y>59.379</Y>
    <Z>2130</Z>
  </point>
  <point index="4621">
    <X>107.049</X>
    <Y>24.362</Y>
    <Z>2207</Z>
  </point>
  <point index="4622">
    <X>59.344</X>
    <Y>14.481</Y>
    <Z>2165</Z>
  </point>
  <point index="4623">
    <X>105.653</X>
    <Y>64.306</Y>
    <Z>2248</Z>
  </point>
  <point index="4624">
    <X>14.266</X>
    <Y>34.588</Y>
    <Z>2015</Z>
  </point>
  <point index="4625">
    <X>102.090</X>
    <Y>28.565</Y>
    <Z>2246</Z>
  </point>
  <point index="4626">
    <X>69.963</X>
    <Y>30.481</Y>
    <Z>2121</Z>
  </point>
  <point index="4627">
    <X>53.401</X>
    <Y>66.537</Y>
    <Z>2044</Z>
  </point>
  <point index="4628">
    <X>14.619</X>
    <Y>70.971</Y>
    <Z>2025</Z>
  </point>
  <point index="4629">
    <X>49.310</X>
    <Y>55.641</Y>
    <Z>2164</Z>
  </point>
  <point index="4630">
    <X>13.669</X>
    <Y>53.885</Y>
    <Z>2011</Z>
  </point>
  <point index="4631">
    <X>24.660</X>
    <Y>49.827</Y>
    <Z>2278</Z>
  </point>
  <point index="4632">
    <X>105.846</X>
    <Y>76.077</Y>
    <Z>2242</Z>
  </point>
  <point index="4633">
    <X>76.596</X>
    <Y>52.501</Y>
    <Z>2295</Z>
  </point>
  <point index="4634">
    <X>104.726</X>
    <Y>29.972</Y>
    <Z>2276</Z>
  </point>
  <point index="4635">
    <X>18.640</X>
    <Y>24.111</Y>
    <Z>2144</Z>
  </point>
  <point index="4636">
    <X>16.810</X>
    <Y>10.773</Y>
    <Z>2090</Z>
  </point>
  <point index="4637">
    <X>25.100</X>
    <Y>76.551</Y>
    <Z>2264</Z>
  </point>
  <point index="4638">
    <X>30.799</X>
    <Y>67.301</Y>
    <Z>2096</Z>
  </point>
  <point index="4639">
    <X>57.773</X>
    <Y>31.260</Y>
    <Z>2119</Z>
  </point>
  <point index="4640">
    <X>104.235</X>
    <Y>66.342</Y>
    <Z>2290</Z>
  </point>
  <point index="4641">
    <X>97.944</X>
    <Y>52.496</Y>
    <Z>2124</Z>
  </point>
  <point index="4642">
    <X>13.379</X>
    <Y>15.786</Y>
    <Z>2046</Z>
  </point>
  <point index="4643">
    <X>67.248</X>
    <Y>12.905</Y>
    <Z>2201</Z>
  </point>
  <point index="4644">
    <X>33.306</X>
    <Y>68.121</Y>
    <Z>2022</Z>
  </point>
  <point index="4645">
    <X>111.229</X>
    <Y>62.293</Y>
    <Z>2083</Z>
  </point>
  <point index="4646">
    <X>10.481</X>
    <Y>13.803</Y>
    <Z>2245</Z>
  </point>
  <point index="4647">
    <X>69.130</X>
    <Y>21.720</Y>
    <Z>2145</Z>
  </point>
  <point index="4648">
    <X>70.862</X>
    <Y>67.389</Y>
    <Z>2094</Z>
  </point>
  <point index="4649">
    <X>79.303</X>
    <Y>57.842</Y>
    <Z>2108</Z>
  </point>
  <point index="4650">
    <X>95.006</X>
    <Y>31.683</Y>
    <Z>2037</Z>
  </point>
  <point index="4651">
    <X>77.702</X>
    <Y>15.088</Y>
    <Z>2218</Z>
  </point>
  <point index="4652">
    <X>16.540</X>
    <Y>67.634</Y>
    <Z>2082</Z>
  </point>
  <point index="4653">
    <X>101.708</X>
    <Y>55.748</Y>
    <Z>2235</Z>
  </point>
  <point index="4654">
    <X>75.725</X>
    <Y>32.764</Y>
    <Z>2204</Z>
  </point>
  <point index="4655">
[truncated: 8,305,683 more chars]
