# Supplementary material for: LIFTOSCOPE: development of an automated AI-based module for time-effective and contactless analysis and isolation of cells in microtiter plates
Source: J Biol Eng. 2023 Feb 7;17:10. doi: 10.1186/s13036-023-00329-9 (PMC9903473; doi:10.1186/s13036-023-00329-9)
Supplement: Supplementary file 1 — Additional file 1. [file 13036_2023_329_MOESM1_ESM.zip › Points33.xml]

<points>
  <point index="1">
    <X>34.988</X>
    <Y>30.710</Y>
    <Z>2252</Z>
  </point>
  <point index="2">
    <X>57.520</X>
    <Y>12.776</Y>
    <Z>2037</Z>
  </point>
  <point index="3">
    <X>32.664</X>
    <Y>38.051</Y>
    <Z>2144</Z>
  </point>
  <point index="4">
    <X>28.296</X>
    <Y>20.033</Y>
    <Z>2119</Z>
  </point>
  <point index="5">
    <X>71.567</X>
    <Y>59.011</Y>
    <Z>2037</Z>
  </point>
  <point index="6">
    <X>56.229</X>
    <Y>56.061</Y>
    <Z>2037</Z>
  </point>
  <point index="7">
    <X>10.371</X>
    <Y>27.062</Y>
    <Z>2093</Z>
  </point>
  <point index="8">
    <X>105.529</X>
    <Y>63.760</Y>
    <Z>2233</Z>
  </point>
  <point index="9">
    <X>15.318</X>
    <Y>23.038</Y>
    <Z>2126</Z>
  </point>
  <point index="10">
    <X>54.470</X>
    <Y>30.342</Y>
    <Z>2209</Z>
  </point>
  <point index="11">
    <X>19.712</X>
    <Y>23.124</Y>
    <Z>2128</Z>
  </point>
  <point index="12">
    <X>90.490</X>
    <Y>71.667</Y>
    <Z>2101</Z>
  </point>
  <point index="13">
    <X>72.810</X>
    <Y>50.303</Y>
    <Z>2158</Z>
  </point>
  <point index="14">
    <X>67.477</X>
    <Y>69.210</Y>
    <Z>2153</Z>
  </point>
  <point index="15">
    <X>70.622</X>
    <Y>34.141</Y>
    <Z>2023</Z>
  </point>
  <point index="16">
    <X>34.586</X>
    <Y>56.505</Y>
    <Z>2279</Z>
  </point>
  <point index="17">
    <X>107.239</X>
    <Y>54.823</Y>
    <Z>2163</Z>
  </point>
  <point index="18">
    <X>103.965</X>
    <Y>67.318</Y>
    <Z>2297</Z>
  </point>
  <point index="19">
    <X>89.106</X>
    <Y>59.384</Y>
    <Z>2010</Z>
  </point>
  <point index="20">
    <X>35.636</X>
    <Y>74.285</Y>
    <Z>2210</Z>
  </point>
  <point index="21">
    <X>6.646</X>
    <Y>23.927</Y>
    <Z>2271</Z>
  </point>
  <point index="22">
    <X>72.938</X>
    <Y>20.152</Y>
    <Z>2171</Z>
  </point>
  <point index="23">
    <X>65.472</X>
    <Y>44.795</Y>
    <Z>2235</Z>
  </point>
  <point index="24">
    <X>48.268</X>
    <Y>20.199</Y>
    <Z>2080</Z>
  </point>
  <point index="25">
    <X>28.128</X>
    <Y>24.026</Y>
    <Z>2126</Z>
  </point>
  <point index="26">
    <X>57.672</X>
    <Y>17.509</Y>
    <Z>2044</Z>
  </point>
  <point index="27">
    <X>54.074</X>
    <Y>13.897</Y>
    <Z>2248</Z>
  </point>
  <point index="28">
    <X>12.914</X>
    <Y>33.620</Y>
    <Z>2259</Z>
  </point>
  <point index="29">
    <X>16.409</X>
    <Y>38.051</Y>
    <Z>2020</Z>
  </point>
  <point index="30">
    <X>60.224</X>
    <Y>55.339</Y>
    <Z>2149</Z>
  </point>
  <point index="31">
    <X>57.503</X>
    <Y>67.431</Y>
    <Z>2037</Z>
  </point>
  <point index="32">
    <X>30.972</X>
    <Y>37.006</Y>
    <Z>2009</Z>
  </point>
  <point index="33">
    <X>17.822</X>
    <Y>69.204</Y>
    <Z>2050</Z>
  </point>
  <point index="34">
    <X>19.569</X>
    <Y>73.013</Y>
    <Z>2122</Z>
  </point>
  <point index="35">
    <X>94.475</X>
    <Y>67.950</Y>
    <Z>2209</Z>
  </point>
  <point index="36">
    <X>12.956</X>
    <Y>16.480</Y>
    <Z>2262</Z>
  </point>
  <point index="37">
    <X>67.809</X>
    <Y>45.864</Y>
    <Z>2139</Z>
  </point>
  <point index="38">
    <X>30.063</X>
    <Y>57.272</Y>
    <Z>2046</Z>
  </point>
  <point index="39">
    <X>16.329</X>
    <Y>13.727</Y>
    <Z>2028</Z>
  </point>
  <point index="40">
    <X>111.194</X>
    <Y>21.252</Y>
    <Z>2000</Z>
  </point>
  <point index="41">
    <X>117.809</X>
    <Y>26.103</Y>
    <Z>2068</Z>
  </point>
  <point index="42">
    <X>38.469</X>
    <Y>65.917</Y>
    <Z>2025</Z>
  </point>
  <point index="43">
    <X>60.553</X>
    <Y>47.496</Y>
    <Z>2162</Z>
  </point>
  <point index="44">
    <X>113.769</X>
    <Y>67.627</Y>
    <Z>2252</Z>
  </point>
  <point index="45">
    <X>55.933</X>
    <Y>61.863</Y>
    <Z>2066</Z>
  </point>
  <point index="46">
    <X>95.156</X>
    <Y>30.162</Y>
    <Z>2142</Z>
  </point>
  <point index="47">
    <X>76.056</X>
    <Y>61.549</Y>
    <Z>2183</Z>
  </point>
  <point index="48">
    <X>62.226</X>
    <Y>54.538</Y>
    <Z>2231</Z>
  </point>
  <point index="49">
    <X>18.042</X>
    <Y>8.727</Y>
    <Z>2059</Z>
  </point>
  <point index="50">
    <X>28.112</X>
    <Y>26.080</Y>
    <Z>2127</Z>
  </point>
  <point index="51">
    <X>61.742</X>
    <Y>10.710</Y>
    <Z>2211</Z>
  </point>
  <point index="52">
    <X>99.916</X>
    <Y>32.246</Y>
    <Z>2136</Z>
  </point>
  <point index="53">
    <X>111.196</X>
    <Y>31.261</Y>
    <Z>2001</Z>
  </point>
  <point index="54">
    <X>18.247</X>
    <Y>56.972</Y>
    <Z>2067</Z>
  </point>
  <point index="55">
    <X>107.560</X>
    <Y>46.618</Y>
    <Z>2149</Z>
  </point>
  <point index="56">
    <X>62.310</X>
    <Y>30.584</Y>
    <Z>2235</Z>
  </point>
  <point index="57">
    <X>12.972</X>
    <Y>30.828</Y>
    <Z>2263</Z>
  </point>
  <point index="58">
    <X>112.664</X>
    <Y>26.528</Y>
    <Z>2144</Z>
  </point>
  <point index="59">
    <X>31.401</X>
    <Y>32.436</Y>
    <Z>2021</Z>
  </point>
  <point index="60">
    <X>93.424</X>
    <Y>74.880</Y>
    <Z>2292</Z>
  </point>
  <point index="61">
    <X>110.911</X>
    <Y>15.507</Y>
    <Z>2011</Z>
  </point>
  <point index="62">
    <X>15.801</X>
    <Y>52.335</Y>
    <Z>2079</Z>
  </point>
  <point index="63">
    <X>89.702</X>
    <Y>29.702</Y>
    <Z>2049</Z>
  </point>
  <point index="64">
    <X>65.402</X>
    <Y>26.825</Y>
    <Z>2238</Z>
  </point>
  <point index="65">
    <X>25.552</X>
    <Y>17.284</Y>
    <Z>2232</Z>
  </point>
  <point index="66">
    <X>113.985</X>
    <Y>32.422</Y>
    <Z>2273</Z>
  </point>
  <point index="67">
    <X>72.496</X>
    <Y>66.096</Y>
    <Z>2128</Z>
  </point>
  <point index="68">
    <X>73.455</X>
    <Y>65.901</Y>
    <Z>2221</Z>
  </point>
  <point index="69">
    <X>63.068</X>
    <Y>75.151</Y>
    <Z>2266</Z>
  </point>
  <point index="70">
    <X>108.196</X>
    <Y>17.639</Y>
    <Z>2123</Z>
  </point>
  <point index="71">
    <X>23.606</X>
    <Y>19.180</Y>
    <Z>2288</Z>
  </point>
  <point index="72">
    <X>93.278</X>
    <Y>52.094</Y>
    <Z>2283</Z>
  </point>
  <point index="73">
    <X>22.265</X>
    <Y>16.957</Y>
    <Z>2233</Z>
  </point>
  <point index="74">
    <X>106.811</X>
    <Y>56.788</Y>
    <Z>2180</Z>
  </point>
  <point index="75">
    <X>93.132</X>
    <Y>57.618</Y>
    <Z>2273</Z>
  </point>
  <point index="76">
    <X>108.937</X>
    <Y>33.124</Y>
    <Z>2093</Z>
  </point>
  <point index="77">
    <X>99.316</X>
    <Y>16.570</Y>
    <Z>2111</Z>
  </point>
  <point index="78">
    <X>51.931</X>
    <Y>59.472</Y>
    <Z>2195</Z>
  </point>
  <point index="79">
    <X>62.388</X>
    <Y>66.886</Y>
    <Z>2238</Z>
  </point>
  <point index="80">
    <X>70.649</X>
    <Y>37.484</Y>
    <Z>2022</Z>
  </point>
  <point index="81">
    <X>71.124</X>
    <Y>26.561</Y>
    <Z>2003</Z>
  </point>
  <point index="82">
    <X>99.835</X>
    <Y>6.884</Y>
    <Z>2133</Z>
  </point>
  <point index="83">
    <X>16.718</X>
    <Y>28.431</Y>
    <Z>2004</Z>
  </point>
  <point index="84">
    <X>66.515</X>
    <Y>61.838</Y>
    <Z>2192</Z>
  </point>
  <point index="85">
    <X>6.678</X>
    <Y>24.803</Y>
    <Z>2267</Z>
  </point>
  <point index="86">
    <X>101.574</X>
    <Y>49.661</Y>
    <Z>2204</Z>
  </point>
  <point index="87">
    <X>25.391</X>
    <Y>56.192</Y>
    <Z>2239</Z>
  </point>
  <point index="88">
    <X>105.722</X>
    <Y>65.808</Y>
    <Z>2225</Z>
  </point>
  <point index="89">
    <X>51.506</X>
    <Y>66.690</Y>
    <Z>2167</Z>
  </point>
  <point index="90">
    <X>54.410</X>
    <Y>18.185</Y>
    <Z>2215</Z>
  </point>
  <point index="91">
    <X>67.693</X>
    <Y>62.297</Y>
    <Z>2144</Z>
  </point>
  <point index="92">
    <X>37.618</X>
    <Y>59.544</Y>
    <Z>2081</Z>
  </point>
  <point index="93">
    <X>20.509</X>
    <Y>13.044</Y>
    <Z>2160</Z>
  </point>
  <point index="94">
    <X>56.239</X>
    <Y>77.217</Y>
    <Z>2036</Z>
  </point>
  <point index="95">
    <X>55.539</X>
    <Y>59.348</Y>
    <Z>2105</Z>
  </point>
  <point index="96">
    <X>16.700</X>
    <Y>11.921</Y>
    <Z>2004</Z>
  </point>
  <point index="97">
    <X>21.421</X>
    <Y>39.455</Y>
    <Z>2198</Z>
  </point>
  <point index="98">
    <X>112.620</X>
    <Y>26.074</Y>
    <Z>2140</Z>
  </point>
  <point index="99">
    <X>104.207</X>
    <Y>19.241</Y>
    <Z>2287</Z>
  </point>
  <point index="100">
    <X>108.390</X>
    <Y>65.455</Y>
    <Z>2115</Z>
  </point>
  <point index="101">
    <X>52.862</X>
    <Y>66.361</Y>
    <Z>2256</Z>
  </point>
  <point index="102">
    <X>103.020</X>
    <Y>35.670</Y>
    <Z>2264</Z>
  </point>
  <point index="103">
    <X>67.158</X>
    <Y>48.006</Y>
    <Z>2166</Z>
  </point>
  <point index="104">
    <X>24.558</X>
    <Y>54.055</Y>
    <Z>2273</Z>
  </point>
  <point index="105">
    <X>104.478</X>
    <Y>23.950</Y>
    <Z>2276</Z>
  </point>
  <point index="106">
    <X>62.942</X>
    <Y>56.790</Y>
    <Z>2261</Z>
  </point>
  <point index="107">
    <X>15.168</X>
    <Y>13.181</Y>
    <Z>2141</Z>
  </point>
  <point index="108">
    <X>39.611</X>
    <Y>21.237</Y>
    <Z>2089</Z>
  </point>
  <point index="109">
    <X>26.965</X>
    <Y>74.693</Y>
    <Z>2174</Z>
  </point>
  <point index="110">
    <X>69.421</X>
    <Y>19.137</Y>
    <Z>2073</Z>
  </point>
  <point index="111">
    <X>94.884</X>
    <Y>48.718</Y>
    <Z>2169</Z>
  </point>
  <point index="112">
    <X>102.897</X>
    <Y>20.348</Y>
    <Z>2259</Z>
  </point>
  <point index="113">
    <X>113.553</X>
    <Y>64.898</Y>
    <Z>2231</Z>
  </point>
  <point index="114">
    <X>40.424</X>
    <Y>27.741</Y>
    <Z>2185</Z>
  </point>
  <point index="115">
    <X>33.503</X>
    <Y>13.623</Y>
    <Z>2226</Z>
  </point>
  <point index="116">
    <X>116.576</X>
    <Y>67.536</Y>
    <Z>2149</Z>
  </point>
  <point index="117">
    <X>7.150</X>
    <Y>23.115</Y>
    <Z>2212</Z>
  </point>
  <point index="118">
    <X>94.572</X>
    <Y>59.051</Y>
    <Z>2199</Z>
  </point>
  <point index="119">
    <X>104.522</X>
    <Y>21.343</Y>
    <Z>2274</Z>
  </point>
  <point index="120">
    <X>29.620</X>
    <Y>38.862</Y>
    <Z>2065</Z>
  </point>
  <point index="121">
    <X>38.334</X>
    <Y>15.974</Y>
    <Z>2034</Z>
  </point>
  <point index="122">
    <X>63.317</X>
    <Y>70.987</Y>
    <Z>2276</Z>
  </point>
  <point index="123">
    <X>17.233</X>
    <Y>57.864</Y>
    <Z>2026</Z>
  </point>
  <point index="124">
    <X>75.725</X>
    <Y>26.530</Y>
    <Z>2204</Z>
  </point>
  <point index="125">
    <X>110.055</X>
    <Y>60.071</Y>
    <Z>2047</Z>
  </point>
  <point index="126">
    <X>88.791</X>
    <Y>25.851</Y>
    <Z>2018</Z>
  </point>
  <point index="127">
    <X>38.276</X>
    <Y>71.648</Y>
    <Z>2038</Z>
  </point>
  <point index="128">
    <X>23.517</X>
    <Y>76.436</Y>
    <Z>2284</Z>
  </point>
  <point index="129">
    <X>59.350</X>
    <Y>49.571</Y>
    <Z>2113</Z>
  </point>
  <point index="130">
    <X>107.113</X>
    <Y>47.857</Y>
    <Z>2168</Z>
  </point>
  <point index="131">
    <X>59.089</X>
    <Y>19.235</Y>
    <Z>2102</Z>
  </point>
  <point index="132">
    <X>103.028</X>
    <Y>37.877</Y>
    <Z>2264</Z>
  </point>
  <point index="133">
    <X>113.354</X>
    <Y>32.219</Y>
    <Z>2212</Z>
  </point>
  <point index="134">
    <X>72.649</X>
    <Y>20.396</Y>
    <Z>2143</Z>
  </point>
  <point index="135">
    <X>96.331</X>
    <Y>56.393</Y>
    <Z>2027</Z>
  </point>
  <point index="136">
    <X>24.771</X>
    <Y>31.043</Y>
    <Z>2264</Z>
  </point>
  <point index="137">
    <X>117.322</X>
    <Y>63.179</Y>
    <Z>2100</Z>
  </point>
  <point index="138">
    <X>59.498</X>
    <Y>73.455</Y>
    <Z>2119</Z>
  </point>
  <point index="139">
    <X>18.809</X>
    <Y>59.437</Y>
    <Z>2090</Z>
  </point>
  <point index="140">
    <X>99.049</X>
    <Y>76.943</Y>
    <Z>2100</Z>
  </point>
  <point index="141">
    <X>99.243</X>
    <Y>65.620</Y>
    <Z>2108</Z>
  </point>
  <point index="142">
    <X>108.187</X>
    <Y>75.559</Y>
    <Z>2124</Z>
  </point>
  <point index="143">
    <X>113.151</X>
    <Y>17.983</Y>
    <Z>2192</Z>
  </point>
  <point index="144">
    <X>7.768</X>
    <Y>21.590</Y>
    <Z>2139</Z>
  </point>
  <point index="145">
    <X>29.023</X>
    <Y>53.140</Y>
    <Z>2089</Z>
  </point>
  <point index="146">
    <X>18.905</X>
    <Y>66.698</Y>
    <Z>2094</Z>
  </point>
  <point index="147">
    <X>14.443</X>
    <Y>22.445</Y>
    <Z>2212</Z>
  </point>
  <point index="148">
    <X>11.011</X>
    <Y>28.642</Y>
    <Z>2135</Z>
  </point>
  <point index="149">
    <X>8.996</X>
    <Y>15.894</Y>
    <Z>2003</Z>
  </point>
  <point index="150">
    <X>59.422</X>
    <Y>60.222</Y>
    <Z>2116</Z>
  </point>
  <point index="151">
    <X>98.631</X>
    <Y>27.866</Y>
    <Z>2083</Z>
  </point>
  <point index="152">
    <X>101.491</X>
    <Y>33.660</Y>
    <Z>2201</Z>
  </point>
  <point index="153">
    <X>60.857</X>
    <Y>45.754</Y>
    <Z>2175</Z>
  </point>
  <point index="154">
    <X>22.477</X>
    <Y>8.712</Y>
    <Z>2241</Z>
  </point>
  <point index="155">
    <X>56.254</X>
    <Y>15.703</Y>
    <Z>2035</Z>
  </point>
  <point index="156">
    <X>76.977</X>
    <Y>22.793</Y>
    <Z>2123</Z>
  </point>
  <point index="157">
    <X>18.185</X>
    <Y>48.896</Y>
    <Z>2065</Z>
  </point>
  <point index="158">
    <X>24.172</X>
    <Y>65.338</Y>
    <Z>2289</Z>
  </point>
  <point index="159">
    <X>94.390</X>
    <Y>59.810</Y>
    <Z>2217</Z>
  </point>
  <point index="160">
    <X>54.267</X>
    <Y>32.797</Y>
    <Z>2229</Z>
  </point>
  <point index="161">
    <X>26.504</X>
    <Y>67.850</Y>
    <Z>2193</Z>
  </point>
  <point index="162">
    <X>96.562</X>
    <Y>63.490</Y>
    <Z>2005</Z>
  </point>
  <point index="163">
    <X>113.880</X>
    <Y>71.329</Y>
    <Z>2263</Z>
  </point>
  <point index="164">
    <X>32.822</X>
    <Y>14.367</Y>
    <Z>2160</Z>
  </point>
  <point index="165">
    <X>60.354</X>
    <Y>12.677</Y>
    <Z>2154</Z>
  </point>
  <point index="166">
    <X>116.018</X>
    <Y>15.113</Y>
    <Z>2185</Z>
  </point>
  <point index="167">
    <X>58.547</X>
    <Y>75.350</Y>
    <Z>2080</Z>
  </point>
  <point index="168">
    <X>48.584</X>
    <Y>57.449</Y>
    <Z>2043</Z>
  </point>
  <point index="169">
    <X>93.924</X>
    <Y>60.229</Y>
    <Z>2263</Z>
  </point>
  <point index="170">
    <X>119.428</X>
    <Y>64.409</Y>
    <Z>2068</Z>
  </point>
  <point index="171">
    <X>104.289</X>
    <Y>30.320</Y>
    <Z>2284</Z>
  </point>
  <point index="172">
    <X>60.218</X>
    <Y>60.492</Y>
    <Z>2148</Z>
  </point>
  <point index="173">
    <X>21.744</X>
    <Y>28.339</Y>
    <Z>2211</Z>
  </point>
  <point index="174">
    <X>13.409</X>
    <Y>19.108</Y>
    <Z>2291</Z>
  </point>
  <point index="175">
    <X>21.695</X>
    <Y>50.391</Y>
    <Z>2209</Z>
  </point>
  <point index="176">
    <X>54.404</X>
    <Y>69.061</Y>
    <Z>2216</Z>
  </point>
  <point index="177">
    <X>22.543</X>
    <Y>66.468</Y>
    <Z>2244</Z>
  </point>
  <point index="178">
    <X>54.303</X>
    <Y>56.227</Y>
    <Z>2226</Z>
  </point>
  <point index="179">
    <X>24.407</X>
    <Y>50.749</Y>
    <Z>2279</Z>
  </point>
  <point index="180">
    <X>117.252</X>
    <Y>65.104</Y>
    <Z>2105</Z>
  </point>
  <point index="181">
    <X>66.732</X>
    <Y>33.993</Y>
    <Z>2183</Z>
  </point>
  <point index="182">
    <X>105.183</X>
    <Y>49.275</Y>
    <Z>2247</Z>
  </point>
  <point index="183">
    <X>118.496</X>
    <Y>25.845</Y>
    <Z>2023</Z>
  </point>
  <point index="184">
    <X>121.010</X>
    <Y>58.654</Y>
    <Z>2254</Z>
  </point>
  <point index="185">
    <X>60.121</X>
    <Y>23.110</Y>
    <Z>2144</Z>
  </point>
  <point index="186">
    <X>9.891</X>
    <Y>22.375</Y>
    <Z>2062</Z>
  </point>
  <point index="187">
    <X>93.392</X>
    <Y>23.185</Y>
    <Z>2290</Z>
  </point>
  <point index="188">
    <X>117.709</X>
    <Y>16.947</Y>
    <Z>2075</Z>
  </point>
  <point index="189">
    <X>100.762</X>
    <Y>31.162</Y>
    <Z>2171</Z>
  </point>
  <point index="190">
    <X>63.588</X>
    <Y>75.535</Y>
    <Z>2287</Z>
  </point>
  <point index="191">
    <X>24.805</X>
    <Y>30.097</Y>
    <Z>2263</Z>
  </point>
  <point index="192">
    <X>110.751</X>
    <Y>8.117</Y>
    <Z>2018</Z>
  </point>
  <point index="193">
    <X>70.099</X>
    <Y>28.453</Y>
    <Z>2045</Z>
  </point>
  <point index="194">
    <X>39.911</X>
    <Y>28.202</Y>
    <Z>2125</Z>
  </point>
  <point index="195">
    <X>55.035</X>
    <Y>19.193</Y>
    <Z>2154</Z>
  </point>
  <point index="196">
    <X>68.560</X>
    <Y>17.798</Y>
    <Z>2108</Z>
  </point>
  <point index="197">
    <X>22.076</X>
    <Y>24.490</Y>
    <Z>2225</Z>
  </point>
  <point index="198">
    <X>56.334</X>
    <Y>32.943</Y>
    <Z>2027</Z>
  </point>
  <point index="199">
    <X>67.658</X>
    <Y>74.097</Y>
    <Z>2145</Z>
  </point>
  <point index="200">
    <X>93.321</X>
    <Y>64.077</Y>
    <Z>2286</Z>
  </point>
  <point index="201">
    <X>112.036</X>
    <Y>73.771</Y>
    <Z>2083</Z>
  </point>
  <point index="202">
    <X>31.572</X>
    <Y>58.185</Y>
    <Z>2037</Z>
  </point>
  <point index="203">
    <X>30.397</X>
    <Y>22.793</Y>
    <Z>2033</Z>
  </point>
  <point index="204">
    <X>27.274</X>
    <Y>26.589</Y>
    <Z>2161</Z>
  </point>
  <point index="205">
    <X>101.715</X>
    <Y>72.304</Y>
    <Z>2210</Z>
  </point>
  <point index="206">
    <X>98.309</X>
    <Y>18.258</Y>
    <Z>2070</Z>
  </point>
  <point index="207">
    <X>111.194</X>
    <Y>68.161</Y>
    <Z>2000</Z>
  </point>
  <point index="208">
    <X>94.470</X>
    <Y>53.610</Y>
    <Z>2209</Z>
  </point>
  <point index="209">
    <X>53.988</X>
    <Y>20.298</Y>
    <Z>2256</Z>
  </point>
  <point index="210">
    <X>54.202</X>
    <Y>62.807</Y>
    <Z>2235</Z>
  </point>
  <point index="211">
    <X>107.050</X>
    <Y>33.103</Y>
    <Z>2170</Z>
  </point>
  <point index="212">
    <X>18.446</X>
    <Y>7.472</Y>
    <Z>2076</Z>
  </point>
  <point index="213">
    <X>10.182</X>
    <Y>61.905</Y>
    <Z>2081</Z>
  </point>
  <point index="214">
    <X>18.945</X>
    <Y>27.393</Y>
    <Z>2096</Z>
  </point>
  <point index="215">
    <X>56.166</X>
    <Y>25.848</Y>
    <Z>2043</Z>
  </point>
  <point index="216">
    <X>98.998</X>
    <Y>22.180</Y>
    <Z>2098</Z>
  </point>
  <point index="217">
    <X>55.960</X>
    <Y>63.901</Y>
    <Z>2064</Z>
  </point>
  <point index="218">
    <X>100.467</X>
    <Y>7.240</Y>
    <Z>2159</Z>
  </point>
  <point index="219">
    <X>114.763</X>
    <Y>68.370</Y>
    <Z>2267</Z>
  </point>
  <point index="220">
    <X>16.106</X>
    <Y>48.488</Y>
    <Z>2049</Z>
  </point>
  <point index="221">
    <X>25.769</X>
    <Y>17.966</Y>
    <Z>2223</Z>
  </point>
  <point index="222">
    <X>78.215</X>
    <Y>15.669</Y>
    <Z>2042</Z>
  </point>
  <point index="223">
    <X>34.691</X>
    <Y>12.802</Y>
    <Z>2272</Z>
  </point>
  <point index="224">
    <X>35.930</X>
    <Y>58.641</Y>
    <Z>2191</Z>
  </point>
  <point index="225">
    <X>59.162</X>
    <Y>39.095</Y>
    <Z>2105</Z>
  </point>
  <point index="226">
    <X>92.512</X>
    <Y>14.102</Y>
    <Z>2233</Z>
  </point>
  <point index="227">
    <X>28.934</X>
    <Y>17.265</Y>
    <Z>2093</Z>
  </point>
  <point index="228">
    <X>98.788</X>
    <Y>58.891</Y>
    <Z>2090</Z>
  </point>
  <point index="229">
    <X>74.429</X>
    <Y>66.652</Y>
    <Z>2289</Z>
  </point>
  <point index="230">
    <X>73.495</X>
    <Y>60.609</Y>
    <Z>2225</Z>
  </point>
  <point index="231">
    <X>73.036</X>
    <Y>70.896</Y>
    <Z>2181</Z>
  </point>
  <point index="232">
    <X>62.768</X>
    <Y>55.602</Y>
    <Z>2253</Z>
  </point>
  <point index="233">
    <X>15.193</X>
    <Y>71.306</Y>
    <Z>2139</Z>
  </point>
  <point index="234">
    <X>72.295</X>
    <Y>65.536</Y>
    <Z>2108</Z>
  </point>
  <point index="235">
    <X>32.547</X>
    <Y>20.410</Y>
    <Z>2133</Z>
  </point>
  <point index="236">
    <X>117.361</X>
    <Y>65.890</Y>
    <Z>2098</Z>
  </point>
  <point index="237">
    <X>78.635</X>
    <Y>63.148</Y>
    <Z>2014</Z>
  </point>
  <point index="238">
    <X>117.666</X>
    <Y>58.965</Y>
    <Z>2078</Z>
  </point>
  <point index="239">
    <X>98.781</X>
    <Y>28.706</Y>
    <Z>2089</Z>
  </point>
  <point index="240">
    <X>101.097</X>
    <Y>74.096</Y>
    <Z>2185</Z>
  </point>
  <point index="241">
    <X>100.643</X>
    <Y>27.764</Y>
    <Z>2166</Z>
  </point>
  <point index="242">
    <X>65.466</X>
    <Y>18.595</Y>
    <Z>2236</Z>
  </point>
  <point index="243">
    <X>16.881</X>
    <Y>17.858</Y>
    <Z>2011</Z>
  </point>
  <point index="244">
    <X>116.944</X>
    <Y>33.653</Y>
    <Z>2125</Z>
  </point>
  <point index="245">
    <X>25.254</X>
    <Y>55.993</Y>
    <Z>2244</Z>
  </point>
  <point index="246">
    <X>29.385</X>
    <Y>47.049</Y>
    <Z>2074</Z>
  </point>
  <point index="247">
    <X>66.571</X>
    <Y>45.324</Y>
    <Z>2190</Z>
  </point>
  <point index="248">
    <X>22.675</X>
    <Y>14.669</Y>
    <Z>2250</Z>
  </point>
  <point index="249">
    <X>53.331</X>
    <Y>29.692</Y>
    <Z>2286</Z>
  </point>
  <point index="250">
    <X>69.181</X>
    <Y>47.989</Y>
    <Z>2083</Z>
  </point>
  <point index="251">
    <X>58.006</X>
    <Y>52.757</Y>
    <Z>2057</Z>
  </point>
  <point index="252">
    <X>107.676</X>
    <Y>11.418</Y>
    <Z>2145</Z>
  </point>
  <point index="253">
    <X>58.279</X>
    <Y>21.267</Y>
    <Z>2069</Z>
  </point>
  <point index="254">
    <X>56.272</X>
    <Y>75.266</Y>
    <Z>2033</Z>
  </point>
  <point index="255">
    <X>103.048</X>
    <Y>50.262</Y>
    <Z>2265</Z>
  </point>
  <point index="256">
    <X>112.520</X>
    <Y>64.717</Y>
    <Z>2130</Z>
  </point>
  <point index="257">
    <X>9.474</X>
    <Y>25.570</Y>
    <Z>2034</Z>
  </point>
  <point index="258">
    <X>37.504</X>
    <Y>71.910</Y>
    <Z>2088</Z>
  </point>
  <point index="259">
    <X>69.603</X>
    <Y>21.945</Y>
    <Z>2065</Z>
  </point>
  <point index="260">
    <X>26.605</X>
    <Y>23.498</Y>
    <Z>2189</Z>
  </point>
  <point index="261">
    <X>63.302</X>
    <Y>12.490</Y>
    <Z>2275</Z>
  </point>
  <point index="262">
    <X>20.963</X>
    <Y>70.835</Y>
    <Z>2179</Z>
  </point>
  <point index="263">
    <X>116.993</X>
    <Y>51.719</Y>
    <Z>2122</Z>
  </point>
  <point index="264">
    <X>117.390</X>
    <Y>50.781</Y>
    <Z>2096</Z>
  </point>
  <point index="265">
    <X>70.444</X>
    <Y>59.535</Y>
    <Z>2031</Z>
  </point>
  <point index="266">
    <X>96.839</X>
    <Y>10.530</Y>
    <Z>2009</Z>
  </point>
  <point index="267">
    <X>53.090</X>
    <Y>54.740</Y>
    <Z>2271</Z>
  </point>
  <point index="268">
    <X>107.524</X>
    <Y>54.862</Y>
    <Z>2151</Z>
  </point>
  <point index="269">
    <X>66.632</X>
    <Y>45.195</Y>
    <Z>2188</Z>
  </point>
  <point index="270">
    <X>114.586</X>
    <Y>53.284</Y>
    <Z>2279</Z>
  </point>
  <point index="271">
    <X>20.769</X>
    <Y>60.867</Y>
    <Z>2171</Z>
  </point>
  <point index="272">
    <X>102.091</X>
    <Y>48.629</Y>
    <Z>2226</Z>
  </point>
  <point index="273">
    <X>100.070</X>
    <Y>6.805</Y>
    <Z>2142</Z>
  </point>
  <point index="274">
    <X>112.616</X>
    <Y>48.604</Y>
    <Z>2139</Z>
  </point>
  <point index="275">
    <X>79.554</X>
    <Y>66.595</Y>
    <Z>2082</Z>
  </point>
  <point index="276">
    <X>97.396</X>
    <Y>13.689</Y>
    <Z>2032</Z>
  </point>
  <point index="277">
    <X>105.743</X>
    <Y>38.478</Y>
    <Z>2224</Z>
  </point>
  <point index="278">
    <X>69.580</X>
    <Y>9.764</Y>
    <Z>2066</Z>
  </point>
  <point index="279">
    <X>23.140</X>
    <Y>46.968</Y>
    <Z>2269</Z>
  </point>
  <point index="280">
    <X>103.635</X>
    <Y>73.809</Y>
    <Z>2289</Z>
  </point>
  <point index="281">
    <X>30.675</X>
    <Y>57.467</Y>
    <Z>2021</Z>
  </point>
  <point index="282">
    <X>21.300</X>
    <Y>33.663</Y>
    <Z>2193</Z>
  </point>
  <point index="283">
    <X>116.776</X>
    <Y>13.052</Y>
    <Z>2136</Z>
  </point>
  <point index="284">
    <X>18.334</X>
    <Y>23.734</Y>
    <Z>2071</Z>
  </point>
  <point index="285">
    <X>7.641</X>
    <Y>20.753</Y>
    <Z>2154</Z>
  </point>
  <point index="286">
    <X>67.553</X>
    <Y>45.590</Y>
    <Z>2150</Z>
  </point>
  <point index="287">
    <X>19.349</X>
    <Y>17.615</Y>
    <Z>2113</Z>
  </point>
  <point index="288">
    <X>73.693</X>
    <Y>33.833</Y>
    <Z>2245</Z>
  </point>
  <point index="289">
    <X>22.668</X>
    <Y>10.556</Y>
    <Z>2249</Z>
  </point>
  <point index="290">
    <X>103.877</X>
    <Y>26.767</Y>
    <Z>2299</Z>
  </point>
  <point index="291">
    <X>76.091</X>
    <Y>19.692</Y>
    <Z>2180</Z>
  </point>
  <point index="292">
    <X>28.919</X>
    <Y>15.203</Y>
    <Z>2093</Z>
  </point>
  <point index="293">
    <X>55.660</X>
    <Y>12.193</Y>
    <Z>2093</Z>
  </point>
  <point index="294">
    <X>91.807</X>
    <Y>72.006</Y>
    <Z>2187</Z>
  </point>
  <point index="295">
    <X>12.467</X>
    <Y>35.717</Y>
    <Z>2230</Z>
  </point>
  <point index="296">
    <X>66.216</X>
    <Y>33.792</Y>
    <Z>2205</Z>
  </point>
  <point index="297">
    <X>39.014</X>
    <Y>59.650</Y>
    <Z>2019</Z>
  </point>
  <point index="298">
    <X>67.334</X>
    <Y>50.572</Y>
    <Z>2159</Z>
  </point>
  <point index="299">
    <X>50.053</X>
    <Y>16.205</Y>
    <Z>2072</Z>
  </point>
  <point index="300">
    <X>32.894</X>
    <Y>69.869</Y>
    <Z>2167</Z>
  </point>
  <point index="301">
    <X>24.026</X>
    <Y>64.270</Y>
    <Z>2295</Z>
  </point>
  <point index="302">
    <X>21.490</X>
    <Y>73.139</Y>
    <Z>2201</Z>
  </point>
  <point index="303">
    <X>69.685</X>
    <Y>70.618</Y>
    <Z>2062</Z>
  </point>
  <point index="304">
    <X>116.041</X>
    <Y>14.721</Y>
    <Z>2184</Z>
  </point>
  <point index="305">
    <X>53.128</X>
    <Y>50.740</Y>
    <Z>2273</Z>
  </point>
  <point index="306">
    <X>32.100</X>
    <Y>21.204</Y>
    <Z>2089</Z>
  </point>
  <point index="307">
    <X>109.152</X>
    <Y>37.101</Y>
    <Z>2084</Z>
  </point>
  <point index="308">
    <X>67.882</X>
    <Y>71.746</Y>
    <Z>2136</Z>
  </point>
  <point index="309">
    <X>118.055</X>
    <Y>67.569</Y>
    <Z>2052</Z>
  </point>
  <point index="310">
    <X>57.016</X>
    <Y>67.844</Y>
    <Z>2017</Z>
  </point>
  <point index="311">
    <X>104.256</X>
    <Y>41.108</Y>
    <Z>2285</Z>
  </point>
  <point index="312">
    <X>30.227</X>
    <Y>20.467</Y>
    <Z>2040</Z>
  </point>
  <point index="313">
    <X>64.607</X>
    <Y>49.904</Y>
    <Z>2271</Z>
  </point>
  <point index="314">
    <X>12.700</X>
    <Y>48.301</Y>
    <Z>2245</Z>
  </point>
  <point index="315">
    <X>16.538</X>
    <Y>16.883</Y>
    <Z>2007</Z>
  </point>
  <point index="316">
    <X>34.688</X>
    <Y>23.658</Y>
    <Z>2272</Z>
  </point>
  <point index="317">
    <X>69.251</X>
    <Y>57.371</Y>
    <Z>2080</Z>
  </point>
  <point index="318">
    <X>111.414</X>
    <Y>56.328</Y>
    <Z>2022</Z>
  </point>
  <point index="319">
    <X>61.821</X>
    <Y>73.198</Y>
    <Z>2214</Z>
  </point>
  <point index="320">
    <X>19.343</X>
    <Y>71.652</Y>
    <Z>2112</Z>
  </point>
  <point index="321">
    <X>11.302</X>
    <Y>34.283</Y>
    <Z>2154</Z>
  </point>
  <point index="322">
    <X>53.849</X>
    <Y>28.511</Y>
    <Z>2270</Z>
  </point>
  <point index="323">
    <X>113.534</X>
    <Y>57.000</Y>
    <Z>2229</Z>
  </point>
  <point index="324">
    <X>103.455</X>
    <Y>49.922</Y>
    <Z>2282</Z>
  </point>
  <point index="325">
    <X>54.353</X>
    <Y>63.065</Y>
    <Z>2221</Z>
  </point>
  <point index="326">
    <X>93.425</X>
    <Y>66.115</Y>
    <Z>2292</Z>
  </point>
  <point index="327">
    <X>13.238</X>
    <Y>10.816</Y>
    <Z>2280</Z>
  </point>
  <point index="328">
    <X>102.072</X>
    <Y>17.465</Y>
    <Z>2225</Z>
  </point>
  <point index="329">
    <X>65.225</X>
    <Y>16.094</Y>
    <Z>2245</Z>
  </point>
  <point index="330">
    <X>27.029</X>
    <Y>48.769</Y>
    <Z>2171</Z>
  </point>
  <point index="331">
    <X>56.024</X>
    <Y>63.275</Y>
    <Z>2057</Z>
  </point>
  <point index="332">
    <X>49.640</X>
    <Y>59.276</Y>
    <Z>2045</Z>
  </point>
  <point index="333">
    <X>115.459</X>
    <Y>72.385</Y>
    <Z>2222</Z>
  </point>
  <point index="334">
    <X>69.720</X>
    <Y>27.330</Y>
    <Z>2060</Z>
  </point>
  <point index="335">
    <X>51.307</X>
    <Y>14.666</Y>
    <Z>2154</Z>
  </point>
  <point index="336">
    <X>96.596</X>
    <Y>37.773</Y>
    <Z>2001</Z>
  </point>
  <point index="337">
    <X>112.716</X>
    <Y>24.562</Y>
    <Z>2149</Z>
  </point>
  <point index="338">
    <X>107.319</X>
    <Y>17.950</Y>
    <Z>2159</Z>
  </point>
  <point index="339">
    <X>97.523</X>
    <Y>10.021</Y>
    <Z>2038</Z>
  </point>
  <point index="340">
    <X>25.286</X>
    <Y>53.985</Y>
    <Z>2243</Z>
  </point>
  <point index="341">
    <X>88.778</X>
    <Y>20.324</Y>
    <Z>2020</Z>
  </point>
  <point index="342">
    <X>105.746</X>
    <Y>34.235</Y>
    <Z>2224</Z>
  </point>
  <point index="343">
    <X>113.964</X>
    <Y>26.699</Y>
    <Z>2271</Z>
  </point>
  <point index="344">
    <X>101.019</X>
    <Y>29.468</Y>
    <Z>2181</Z>
  </point>
  <point index="345">
    <X>89.228</X>
    <Y>26.276</Y>
    <Z>2018</Z>
  </point>
  <point index="346">
    <X>16.467</X>
    <Y>52.902</Y>
    <Z>2014</Z>
  </point>
  <point index="347">
    <X>52.443</X>
    <Y>17.486</Y>
    <Z>2228</Z>
  </point>
  <point index="348">
    <X>19.963</X>
    <Y>77.345</Y>
    <Z>2138</Z>
  </point>
  <point index="349">
    <X>48.888</X>
    <Y>16.364</Y>
    <Z>2007</Z>
  </point>
  <point index="350">
    <X>33.632</X>
    <Y>67.939</Y>
    <Z>2239</Z>
  </point>
  <point index="351">
    <X>115.524</X>
    <Y>74.068</Y>
    <Z>2217</Z>
  </point>
  <point index="352">
    <X>65.781</X>
    <Y>34.626</Y>
    <Z>2223</Z>
  </point>
  <point index="353">
    <X>54.051</X>
    <Y>67.227</Y>
    <Z>2250</Z>
  </point>
  <point index="354">
    <X>98.351</X>
    <Y>32.623</Y>
    <Z>2072</Z>
  </point>
  <point index="355">
    <X>68.538</X>
    <Y>54.160</Y>
    <Z>2109</Z>
  </point>
  <point index="356">
    <X>92.117</X>
    <Y>68.472</Y>
    <Z>2207</Z>
  </point>
  <point index="357">
    <X>37.724</X>
    <Y>70.828</Y>
    <Z>2074</Z>
  </point>
  <point index="358">
    <X>109.653</X>
    <Y>49.517</Y>
    <Z>2063</Z>
  </point>
  <point index="359">
    <X>58.186</X>
    <Y>50.060</Y>
    <Z>2065</Z>
  </point>
  <point index="360">
    <X>112.779</X>
    <Y>57.967</Y>
    <Z>2155</Z>
  </point>
  <point index="361">
    <X>89.409</X>
    <Y>61.453</Y>
    <Z>2030</Z>
  </point>
  <point index="362">
    <X>115.216</X>
    <Y>58.493</Y>
    <Z>2238</Z>
  </point>
  <point index="363">
    <X>21.974</X>
    <Y>6.716</Y>
    <Z>2221</Z>
  </point>
  <point index="364">
    <X>19.820</X>
    <Y>9.990</Y>
    <Z>2132</Z>
  </point>
  <point index="365">
    <X>36.842</X>
    <Y>53.181</Y>
    <Z>2131</Z>
  </point>
  <point index="366">
    <X>20.962</X>
    <Y>45.353</Y>
    <Z>2179</Z>
  </point>
  <point index="367">
    <X>11.231</X>
    <Y>60.805</Y>
    <Z>2149</Z>
  </point>
  <point index="368">
    <X>65.425</X>
    <Y>69.218</Y>
    <Z>2237</Z>
  </point>
  <point index="369">
    <X>26.016</X>
    <Y>44.886</Y>
    <Z>2213</Z>
  </point>
  <point index="370">
    <X>94.387</X>
    <Y>26.804</Y>
    <Z>2217</Z>
  </point>
  <point index="371">
    <X>56.537</X>
    <Y>13.189</Y>
    <Z>2007</Z>
  </point>
  <point index="372">
    <X>112.404</X>
    <Y>11.122</Y>
    <Z>2119</Z>
  </point>
  <point index="373">
    <X>103.347</X>
    <Y>69.303</Y>
    <Z>2277</Z>
  </point>
  <point index="374">
    <X>23.457</X>
    <Y>57.569</Y>
    <Z>2282</Z>
  </point>
  <point index="375">
    <X>106.886</X>
    <Y>35.833</Y>
    <Z>2177</Z>
  </point>
  <point index="376">
    <X>65.221</X>
    <Y>69.072</Y>
    <Z>2246</Z>
  </point>
  <point index="377">
    <X>31.740</X>
    <Y>11.685</Y>
    <Z>2054</Z>
  </point>
  <point index="378">
    <X>102.285</X>
    <Y>62.511</Y>
    <Z>2234</Z>
  </point>
  <point index="379">
    <X>23.675</X>
    <Y>36.292</Y>
    <Z>2291</Z>
  </point>
  <point index="380">
    <X>14.291</X>
    <Y>19.715</Y>
    <Z>2227</Z>
  </point>
  <point index="381">
    <X>111.194</X>
    <Y>47.164</Y>
    <Z>2000</Z>
  </point>
  <point index="382">
    <X>25.158</X>
    <Y>31.981</Y>
    <Z>2248</Z>
  </point>
  <point index="383">
    <X>71.249</X>
    <Y>33.978</Y>
    <Z>2006</Z>
  </point>
  <point index="384">
    <X>7.022</X>
    <Y>61.110</Y>
    <Z>2227</Z>
  </point>
  <point index="385">
    <X>53.404</X>
    <Y>66.018</Y>
    <Z>2291</Z>
  </point>
  <point index="386">
    <X>73.254</X>
    <Y>50.231</Y>
    <Z>2202</Z>
  </point>
  <point index="387">
    <X>32.441</X>
    <Y>70.714</Y>
    <Z>2122</Z>
  </point>
  <point index="388">
    <X>101.544</X>
    <Y>58.111</Y>
    <Z>2203</Z>
  </point>
  <point index="389">
    <X>93.641</X>
    <Y>52.438</Y>
    <Z>2290</Z>
  </point>
  <point index="390">
    <X>55.421</X>
    <Y>52.162</Y>
    <Z>2116</Z>
  </point>
  <point index="391">
    <X>114.511</X>
    <Y>19.156</Y>
    <Z>2284</Z>
  </point>
  <point index="392">
    <X>19.268</X>
    <Y>13.212</Y>
    <Z>2109</Z>
  </point>
  <point index="393">
    <X>111.713</X>
    <Y>69.508</Y>
    <Z>2051</Z>
  </point>
  <point index="394">
    <X>50.979</X>
    <Y>59.949</Y>
    <Z>2133</Z>
  </point>
  <point index="395">
    <X>23.106</X>
    <Y>18.758</Y>
    <Z>2267</Z>
  </point>
  <point index="396">
    <X>67.353</X>
    <Y>19.891</Y>
    <Z>2158</Z>
  </point>
  <point index="397">
    <X>35.392</X>
    <Y>59.861</Y>
    <Z>2226</Z>
  </point>
  <point index="398">
    <X>13.319</X>
    <Y>65.125</Y>
    <Z>2285</Z>
  </point>
  <point index="399">
    <X>96.849</X>
    <Y>57.023</Y>
    <Z>2010</Z>
  </point>
  <point index="400">
    <X>91.902</X>
    <Y>28.936</Y>
    <Z>2193</Z>
  </point>
  <point index="401">
    <X>28.186</X>
    <Y>16.533</Y>
    <Z>2124</Z>
  </point>
  <point index="402">
    <X>22.690</X>
    <Y>62.677</Y>
    <Z>2250</Z>
  </point>
  <point index="403">
    <X>114.197</X>
    <Y>74.227</Y>
    <Z>2294</Z>
  </point>
  <point index="404">
    <X>101.241</X>
    <Y>12.703</Y>
    <Z>2191</Z>
  </point>
  <point index="405">
    <X>119.942</X>
    <Y>20.546</Y>
    <Z>2128</Z>
  </point>
  <point index="406">
    <X>54.073</X>
    <Y>55.253</Y>
    <Z>2248</Z>
  </point>
  <point index="407">
    <X>39.167</X>
    <Y>19.347</Y>
    <Z>2037</Z>
  </point>
  <point index="408">
    <X>91.533</X>
    <Y>34.765</Y>
    <Z>2169</Z>
  </point>
  <point index="409">
    <X>93.563</X>
    <Y>49.360</Y>
    <Z>2298</Z>
  </point>
  <point index="410">
    <X>59.087</X>
    <Y>74.078</Y>
    <Z>2102</Z>
  </point>
  <point index="411">
    <X>60.787</X>
    <Y>8.033</Y>
    <Z>2172</Z>
  </point>
  <point index="412">
    <X>31.358</X>
    <Y>30.481</Y>
    <Z>2016</Z>
  </point>
  <point index="413">
    <X>31.823</X>
    <Y>29.578</Y>
    <Z>2062</Z>
  </point>
  <point index="414">
    <X>58.077</X>
    <Y>23.827</Y>
    <Z>2060</Z>
  </point>
  <point index="415">
    <X>73.644</X>
    <Y>34.046</Y>
    <Z>2240</Z>
  </point>
  <point index="416">
    <X>75.169</X>
    <Y>57.953</Y>
    <Z>2241</Z>
  </point>
  <point index="417">
    <X>114.826</X>
    <Y>75.204</Y>
    <Z>2263</Z>
  </point>
  <point index="418">
    <X>67.536</X>
    <Y>8.883</Y>
    <Z>2150</Z>
  </point>
  <point index="419">
    <X>28.783</X>
    <Y>26.284</Y>
    <Z>2099</Z>
  </point>
  <point index="420">
    <X>56.400</X>
    <Y>48.366</Y>
    <Z>2021</Z>
  </point>
  <point index="421">
    <X>24.767</X>
    <Y>36.877</Y>
    <Z>2264</Z>
  </point>
  <point index="422">
    <X>96.098</X>
    <Y>63.215</Y>
    <Z>2050</Z>
  </point>
  <point index="423">
    <X>50.398</X>
    <Y>17.881</Y>
    <Z>2095</Z>
  </point>
  <point index="424">
    <X>92.400</X>
    <Y>72.115</Y>
    <Z>2226</Z>
  </point>
  <point index="425">
    <X>30.540</X>
    <Y>47.343</Y>
    <Z>2027</Z>
  </point>
  <point index="426">
    <X>114.994</X>
    <Y>64.876</Y>
    <Z>2252</Z>
  </point>
  <point index="427">
    <X>97.865</X>
    <Y>55.258</Y>
    <Z>2052</Z>
  </point>
  <point index="428">
    <X>74.287</X>
    <Y>52.602</Y>
    <Z>2298</Z>
  </point>
  <point index="429">
    <X>105.999</X>
    <Y>46.604</Y>
    <Z>2214</Z>
  </point>
  <point index="430">
    <X>47.383</X>
    <Y>22.427</Y>
    <Z>2184</Z>
  </point>
  <point index="431">
    <X>27.384</X>
    <Y>11.584</Y>
    <Z>2157</Z>
  </point>
  <point index="432">
    <X>102.769</X>
    <Y>26.416</Y>
    <Z>2253</Z>
  </point>
  <point index="433">
    <X>12.925</X>
    <Y>19.305</Y>
    <Z>2260</Z>
  </point>
  <point index="434">
    <X>67.712</X>
    <Y>53.444</Y>
    <Z>2143</Z>
  </point>
  <point index="435">
    <X>60.634</X>
    <Y>34.433</Y>
    <Z>2166</Z>
  </point>
  <point index="436">
    <X>115.727</X>
    <Y>25.612</Y>
    <Z>2204</Z>
  </point>
  <point index="437">
    <X>102.089</X>
    <Y>34.467</Y>
    <Z>2225</Z>
  </point>
  <point index="438">
    <X>55.627</X>
    <Y>47.773</Y>
    <Z>2096</Z>
  </point>
  <point index="439">
    <X>104.019</X>
    <Y>35.770</Y>
    <Z>2295</Z>
  </point>
  <point index="440">
    <X>28.563</X>
    <Y>77.395</Y>
    <Z>2108</Z>
  </point>
  <point index="441">
    <X>32.594</X>
    <Y>29.608</Y>
    <Z>2137</Z>
  </point>
  <point index="442">
    <X>113.428</X>
    <Y>14.386</Y>
    <Z>2219</Z>
  </point>
  <point index="443">
    <X>60.121</X>
    <Y>54.919</Y>
    <Z>2144</Z>
  </point>
  <point index="444">
    <X>21.382</X>
    <Y>79.006</Y>
    <Z>2196</Z>
  </point>
  <point index="445">
    <X>119.715</X>
    <Y>21.199</Y>
    <Z>2101</Z>
  </point>
  <point index="446">
    <X>116.504</X>
    <Y>68.058</Y>
    <Z>2153</Z>
  </point>
  <point index="447">
    <X>104.209</X>
    <Y>35.480</Y>
    <Z>2287</Z>
  </point>
  <point index="448">
    <X>58.674</X>
    <Y>59.770</Y>
    <Z>2085</Z>
  </point>
  <point index="449">
    <X>107.974</X>
    <Y>49.943</Y>
    <Z>2132</Z>
  </point>
  <point index="450">
    <X>35.454</X>
    <Y>49.216</Y>
    <Z>2222</Z>
  </point>
  <point index="451">
    <X>63.304</X>
    <Y>40.437</Y>
    <Z>2275</Z>
  </point>
  <point index="452">
    <X>92.259</X>
    <Y>66.390</Y>
    <Z>2216</Z>
  </point>
  <point index="453">
    <X>101.851</X>
    <Y>45.352</Y>
    <Z>2216</Z>
  </point>
  <point index="454">
    <X>59.837</X>
    <Y>8.157</Y>
    <Z>2133</Z>
  </point>
  <point index="455">
    <X>38.801</X>
    <Y>60.990</Y>
    <Z>2003</Z>
  </point>
  <point index="456">
    <X>57.634</X>
    <Y>77.522</Y>
    <Z>2042</Z>
  </point>
  <point index="457">
    <X>30.847</X>
    <Y>50.289</Y>
    <Z>2014</Z>
  </point>
  <point index="458">
    <X>102.624</X>
    <Y>69.875</Y>
    <Z>2247</Z>
  </point>
  <point index="459">
    <X>94.246</X>
    <Y>34.780</Y>
    <Z>2231</Z>
  </point>
  <point index="460">
    <X>95.107</X>
    <Y>14.490</Y>
    <Z>2147</Z>
  </point>
  <point index="461">
    <X>95.798</X>
    <Y>21.184</Y>
    <Z>2079</Z>
  </point>
  <point index="462">
    <X>97.465</X>
    <Y>38.353</Y>
    <Z>2035</Z>
  </point>
  <point index="463">
    <X>61.851</X>
    <Y>65.587</Y>
    <Z>2216</Z>
  </point>
  <point index="464">
    <X>109.480</X>
    <Y>49.398</Y>
    <Z>2070</Z>
  </point>
  <point index="465">
    <X>12.546</X>
    <Y>33.495</Y>
    <Z>2235</Z>
  </point>
  <point index="466">
    <X>61.728</X>
    <Y>39.160</Y>
    <Z>2211</Z>
  </point>
  <point index="467">
    <X>10.469</X>
    <Y>22.292</Y>
    <Z>2099</Z>
  </point>
  <point index="468">
    <X>66.753</X>
    <Y>70.086</Y>
    <Z>2183</Z>
  </point>
  <point index="469">
    <X>92.015</X>
    <Y>66.589</Y>
    <Z>2200</Z>
  </point>
  <point index="470">
    <X>96.178</X>
    <Y>48.810</Y>
    <Z>2042</Z>
  </point>
  <point index="471">
    <X>53.340</X>
    <Y>70.718</Y>
    <Z>2287</Z>
  </point>
  <point index="472">
    <X>65.215</X>
    <Y>21.326</Y>
    <Z>2246</Z>
  </point>
  <point index="473">
    <X>80.871</X>
    <Y>64.445</Y>
    <Z>2238</Z>
  </point>
  <point index="474">
    <X>53.395</X>
    <Y>62.137</Y>
    <Z>2290</Z>
  </point>
  <point index="475">
    <X>64.010</X>
    <Y>13.605</Y>
    <Z>2295</Z>
  </point>
  <point index="476">
    <X>111.574</X>
    <Y>34.156</Y>
    <Z>2038</Z>
  </point>
  <point index="477">
    <X>59.526</X>
    <Y>14.165</Y>
    <Z>2120</Z>
  </point>
  <point index="478">
    <X>109.895</X>
    <Y>61.430</Y>
    <Z>2053</Z>
  </point>
  <point index="479">
    <X>16.983</X>
    <Y>64.253</Y>
    <Z>2015</Z>
  </point>
  <point index="480">
    <X>110.321</X>
    <Y>11.343</Y>
    <Z>2036</Z>
  </point>
  <point index="481">
    <X>62.691</X>
    <Y>78.202</Y>
    <Z>2250</Z>
  </point>
  <point index="482">
    <X>9.866</X>
    <Y>15.641</Y>
    <Z>2060</Z>
  </point>
  <point index="483">
    <X>100.010</X>
    <Y>75.856</Y>
    <Z>2140</Z>
  </point>
  <point index="484">
    <X>63.935</X>
    <Y>38.969</Y>
    <Z>2299</Z>
  </point>
  <point index="485">
    <X>65.749</X>
    <Y>71.723</Y>
    <Z>2224</Z>
  </point>
  <point index="486">
    <X>76.045</X>
    <Y>30.536</Y>
    <Z>2183</Z>
  </point>
  <point index="487">
    <X>52.815</X>
    <Y>58.615</Y>
    <Z>2253</Z>
  </point>
  <point index="488">
    <X>99.343</X>
    <Y>24.809</Y>
    <Z>2112</Z>
  </point>
  <point index="489">
    <X>104.954</X>
    <Y>11.880</Y>
    <Z>2257</Z>
  </point>
  <point index="490">
    <X>90.655</X>
    <Y>57.131</Y>
    <Z>2112</Z>
  </point>
  <point index="491">
    <X>56.575</X>
    <Y>20.347</Y>
    <Z>2003</Z>
  </point>
  <point index="492">
    <X>108.214</X>
    <Y>52.984</Y>
    <Z>2122</Z>
  </point>
  <point index="493">
    <X>110.452</X>
    <Y>68.236</Y>
    <Z>2030</Z>
  </point>
  <point index="494">
    <X>53.963</X>
    <Y>20.893</Y>
    <Z>2259</Z>
  </point>
  <point index="495">
    <X>119.881</X>
    <Y>26.673</Y>
    <Z>2121</Z>
  </point>
  <point index="496">
    <X>99.790</X>
    <Y>13.617</Y>
    <Z>2131</Z>
  </point>
  <point index="497">
    <X>86.837</X>
    <Y>59.534</Y>
    <Z>2248</Z>
  </point>
  <point index="498">
    <X>102.360</X>
    <Y>8.170</Y>
    <Z>2237</Z>
  </point>
  <point index="499">
    <X>56.569</X>
    <Y>8.801</Y>
    <Z>2004</Z>
  </point>
  <point index="500">
    <X>102.814</X>
    <Y>14.569</Y>
    <Z>2255</Z>
  </point>
  <point index="501">
    <X>37.556</X>
    <Y>16.056</Y>
    <Z>2085</Z>
  </point>
  <point index="502">
    <X>97.408</X>
    <Y>28.308</Y>
    <Z>2033</Z>
  </point>
  <point index="503">
    <X>99.726</X>
    <Y>10.174</Y>
    <Z>2128</Z>
  </point>
  <point index="504">
    <X>70.970</X>
    <Y>77.156</Y>
    <Z>2009</Z>
  </point>
  <point index="505">
    <X>73.147</X>
    <Y>60.174</Y>
    <Z>2191</Z>
  </point>
  <point index="506">
    <X>53.036</X>
    <Y>15.363</Y>
    <Z>2267</Z>
  </point>
  <point index="507">
    <X>114.720</X>
    <Y>15.170</Y>
    <Z>2270</Z>
  </point>
  <point index="508">
    <X>109.827</X>
    <Y>51.128</Y>
    <Z>2056</Z>
  </point>
  <point index="509">
    <X>22.376</X>
    <Y>6.401</Y>
    <Z>2237</Z>
  </point>
  <point index="510">
    <X>104.133</X>
    <Y>21.994</Y>
    <Z>2290</Z>
  </point>
  <point index="511">
    <X>23.807</X>
    <Y>14.379</Y>
    <Z>2296</Z>
  </point>
  <point index="512">
    <X>114.211</X>
    <Y>55.562</Y>
    <Z>2295</Z>
  </point>
  <point index="513">
    <X>101.991</X>
    <Y>76.939</Y>
    <Z>2221</Z>
  </point>
  <point index="514">
    <X>62.524</X>
    <Y>30.785</Y>
    <Z>2243</Z>
  </point>
  <point index="515">
    <X>88.755</X>
    <Y>25.250</Y>
    <Z>2023</Z>
  </point>
  <point index="516">
    <X>33.426</X>
    <Y>25.009</Y>
    <Z>2219</Z>
  </point>
  <point index="517">
    <X>60.109</X>
    <Y>61.119</Y>
    <Z>2144</Z>
  </point>
  <point index="518">
    <X>30.694</X>
    <Y>11.650</Y>
    <Z>2020</Z>
  </point>
  <point index="519">
    <X>104.057</X>
    <Y>57.934</Y>
    <Z>2294</Z>
  </point>
  <point index="520">
    <X>26.646</X>
    <Y>65.605</Y>
    <Z>2187</Z>
  </point>
  <point index="521">
    <X>75.790</X>
    <Y>25.206</Y>
    <Z>2200</Z>
  </point>
  <point index="522">
    <X>65.289</X>
    <Y>24.249</Y>
    <Z>2243</Z>
  </point>
  <point index="523">
    <X>69.545</X>
    <Y>14.046</Y>
    <Z>2068</Z>
  </point>
  <point index="524">
    <X>32.190</X>
    <Y>52.876</Y>
    <Z>2098</Z>
  </point>
  <point index="525">
    <X>36.137</X>
    <Y>34.470</Y>
    <Z>2177</Z>
  </point>
  <point index="526">
    <X>24.868</X>
    <Y>49.708</Y>
    <Z>2260</Z>
  </point>
  <point index="527">
    <X>35.741</X>
    <Y>21.752</Y>
    <Z>2203</Z>
  </point>
  <point index="528">
    <X>53.974</X>
    <Y>12.828</Y>
    <Z>2258</Z>
  </point>
  <point index="529">
    <X>16.896</X>
    <Y>62.462</Y>
    <Z>2012</Z>
  </point>
  <point index="530">
    <X>93.398</X>
    <Y>37.563</Y>
    <Z>2291</Z>
  </point>
  <point index="531">
    <X>17.484</X>
    <Y>59.277</Y>
    <Z>2036</Z>
  </point>
  <point index="532">
    <X>17.930</X>
    <Y>77.895</Y>
    <Z>2054</Z>
  </point>
  <point index="533">
    <X>94.516</X>
    <Y>33.873</Y>
    <Z>2205</Z>
  </point>
  <point index="534">
    <X>29.845</X>
    <Y>9.320</Y>
    <Z>2055</Z>
  </point>
  <point index="535">
    <X>22.552</X>
    <Y>68.434</Y>
    <Z>2245</Z>
  </point>
  <point index="536">
    <X>24.885</X>
    <Y>53.990</Y>
    <Z>2259</Z>
  </point>
  <point index="537">
    <X>72.099</X>
    <Y>48.156</Y>
    <Z>2089</Z>
  </point>
  <point index="538">
    <X>60.699</X>
    <Y>21.429</Y>
    <Z>2168</Z>
  </point>
  <point index="539">
    <X>110.886</X>
    <Y>13.299</Y>
    <Z>2012</Z>
  </point>
  <point index="540">
    <X>116.467</X>
    <Y>66.446</Y>
    <Z>2156</Z>
  </point>
  <point index="541">
    <X>108.839</X>
    <Y>18.281</Y>
    <Z>2097</Z>
  </point>
  <point index="542">
    <X>60.989</X>
    <Y>44.649</Y>
    <Z>2180</Z>
  </point>
  <point index="543">
    <X>104.861</X>
    <Y>71.840</Y>
    <Z>2260</Z>
  </point>
  <point index="544">
    <X>63.258</X>
    <Y>28.882</Y>
    <Z>2274</Z>
  </point>
  <point index="545">
    <X>21.780</X>
    <Y>63.047</Y>
    <Z>2213</Z>
  </point>
  <point index="546">
    <X>105.671</X>
    <Y>76.626</Y>
    <Z>2227</Z>
  </point>
  <point index="547">
    <X>71.284</X>
    <Y>55.138</Y>
    <Z>2009</Z>
  </point>
  <point index="548">
    <X>104.645</X>
    <Y>49.709</Y>
    <Z>2269</Z>
  </point>
  <point index="549">
    <X>101.582</X>
    <Y>39.836</Y>
    <Z>2205</Z>
  </point>
  <point index="550">
    <X>64.020</X>
    <Y>6.240</Y>
    <Z>2295</Z>
  </point>
  <point index="551">
    <X>56.858</X>
    <Y>24.698</Y>
    <Z>2010</Z>
  </point>
  <point index="552">
    <X>74.163</X>
    <Y>53.700</Y>
    <Z>2291</Z>
  </point>
  <point index="553">
    <X>62.377</X>
    <Y>31.201</Y>
    <Z>2237</Z>
  </point>
  <point index="554">
    <X>52.348</X>
    <Y>11.287</Y>
    <Z>2222</Z>
  </point>
  <point index="555">
    <X>50.144</X>
    <Y>30.391</Y>
    <Z>2078</Z>
  </point>
  <point index="556">
    <X>61.910</X>
    <Y>52.384</Y>
    <Z>2218</Z>
  </point>
  <point index="557">
    <X>54.507</X>
    <Y>61.688</Y>
    <Z>2206</Z>
  </point>
  <point index="558">
    <X>88.713</X>
    <Y>20.308</Y>
    <Z>2027</Z>
  </point>
  <point index="559">
    <X>37.558</X>
    <Y>23.695</Y>
    <Z>2085</Z>
  </point>
  <point index="560">
    <X>61.071</X>
    <Y>46.516</Y>
    <Z>2184</Z>
  </point>
  <point index="561">
    <X>109.647</X>
    <Y>68.888</Y>
    <Z>2063</Z>
  </point>
  <point index="562">
    <X>64.534</X>
    <Y>52.224</Y>
    <Z>2274</Z>
  </point>
  <point index="563">
    <X>22.332</X>
    <Y>56.039</Y>
    <Z>2235</Z>
  </point>
  <point index="564">
    <X>27.239</X>
    <Y>48.802</Y>
    <Z>2163</Z>
  </point>
  <point index="565">
    <X>110.087</X>
    <Y>72.322</Y>
    <Z>2045</Z>
  </point>
  <point index="566">
    <X>118.042</X>
    <Y>23.875</Y>
    <Z>2053</Z>
  </point>
  <point index="567">
    <X>98.908</X>
    <Y>68.470</Y>
    <Z>2095</Z>
  </point>
  <point index="568">
    <X>99.882</X>
    <Y>65.983</Y>
    <Z>2135</Z>
  </point>
  <point index="569">
    <X>76.063</X>
    <Y>66.602</Y>
    <Z>2182</Z>
  </point>
  <point index="570">
    <X>24.985</X>
    <Y>72.456</Y>
    <Z>2255</Z>
  </point>
  <point index="571">
    <X>93.808</X>
    <Y>28.104</Y>
    <Z>2274</Z>
  </point>
  <point index="572">
    <X>20.889</X>
    <Y>21.528</Y>
    <Z>2176</Z>
  </point>
  <point index="573">
    <X>94.578</X>
    <Y>11.006</Y>
    <Z>2199</Z>
  </point>
  <point index="574">
    <X>52.546</X>
    <Y>65.384</Y>
    <Z>2235</Z>
  </point>
  <point index="575">
    <X>51.715</X>
    <Y>56.414</Y>
    <Z>2181</Z>
  </point>
  <point index="576">
    <X>67.360</X>
    <Y>11.234</Y>
    <Z>2158</Z>
  </point>
  <point index="577">
    <X>114.938</X>
    <Y>24.348</Y>
    <Z>2256</Z>
  </point>
  <point index="578">
    <X>76.834</X>
    <Y>56.878</Y>
    <Z>2132</Z>
  </point>
  <point index="579">
    <X>111.968</X>
    <Y>13.204</Y>
    <Z>2076</Z>
  </point>
  <point index="580">
    <X>31.094</X>
    <Y>21.676</Y>
    <Z>2004</Z>
  </point>
  <point index="581">
    <X>11.422</X>
    <Y>57.922</Y>
    <Z>2162</Z>
  </point>
  <point index="582">
    <X>110.101</X>
    <Y>30.623</Y>
    <Z>2045</Z>
  </point>
  <point index="583">
    <X>106.730</X>
    <Y>69.613</Y>
    <Z>2184</Z>
  </point>
  <point index="584">
    <X>73.770</X>
    <Y>24.200</Y>
    <Z>2252</Z>
  </point>
  <point index="585">
    <X>106.989</X>
    <Y>58.865</Y>
    <Z>2173</Z>
  </point>
  <point index="586">
    <X>77.474</X>
    <Y>18.714</Y>
    <Z>2090</Z>
  </point>
  <point index="587">
    <X>105.810</X>
    <Y>70.164</Y>
    <Z>2221</Z>
  </point>
  <point index="588">
    <X>11.396</X>
    <Y>49.862</Y>
    <Z>2160</Z>
  </point>
  <point index="589">
    <X>95.947</X>
    <Y>60.544</Y>
    <Z>2065</Z>
  </point>
  <point index="590">
    <X>77.997</X>
    <Y>16.408</Y>
    <Z>2056</Z>
  </point>
  <point index="591">
    <X>105.268</X>
    <Y>48.884</Y>
    <Z>2244</Z>
  </point>
  <point index="592">
    <X>12.977</X>
    <Y>68.955</Y>
    <Z>2263</Z>
  </point>
  <point index="593">
    <X>81.060</X>
    <Y>25.681</Y>
    <Z>2260</Z>
  </point>
  <point index="594">
    <X>31.980</X>
    <Y>58.539</Y>
    <Z>2077</Z>
  </point>
  <point index="595">
    <X>99.265</X>
    <Y>68.728</Y>
    <Z>2109</Z>
  </point>
  <point index="596">
    <X>80.688</X>
    <Y>61.556</Y>
    <Z>2216</Z>
  </point>
  <point index="597">
    <X>68.417</X>
    <Y>16.942</Y>
    <Z>2114</Z>
  </point>
  <point index="598">
    <X>97.844</X>
    <Y>28.166</Y>
    <Z>2051</Z>
  </point>
  <point index="599">
    <X>9.207</X>
    <Y>64.035</Y>
    <Z>2017</Z>
  </point>
  <point index="600">
    <X>73.997</X>
    <Y>16.779</Y>
    <Z>2274</Z>
  </point>
  <point index="601">
    <X>101.270</X>
    <Y>34.040</Y>
    <Z>2192</Z>
  </point>
  <point index="602">
    <X>15.389</X>
    <Y>69.431</Y>
    <Z>2119</Z>
  </point>
  <point index="603">
    <X>52.316</X>
    <Y>62.577</Y>
    <Z>2220</Z>
  </point>
  <point index="604">
    <X>94.300</X>
    <Y>31.830</Y>
    <Z>2226</Z>
  </point>
  <point index="605">
    <X>64.498</X>
    <Y>31.263</Y>
    <Z>2275</Z>
  </point>
  <point index="606">
    <X>28.121</X>
    <Y>45.571</Y>
    <Z>2126</Z>
  </point>
  <point index="607">
    <X>66.079</X>
    <Y>52.247</Y>
    <Z>2210</Z>
  </point>
  <point index="608">
    <X>47.351</X>
    <Y>22.026</Y>
    <Z>2188</Z>
  </point>
  <point index="609">
    <X>78.491</X>
    <Y>69.702</Y>
    <Z>2024</Z>
  </point>
  <point index="610">
    <X>55.429</X>
    <Y>23.471</Y>
    <Z>2116</Z>
  </point>
  <point index="611">
    <X>93.965</X>
    <Y>54.101</Y>
    <Z>2259</Z>
  </point>
  <point index="612">
    <X>76.494</X>
    <Y>57.372</Y>
    <Z>2154</Z>
  </point>
  <point index="613">
    <X>71.603</X>
    <Y>54.218</Y>
    <Z>2040</Z>
  </point>
  <point index="614">
    <X>50.717</X>
    <Y>70.205</Y>
    <Z>2116</Z>
  </point>
  <point index="615">
    <X>22.316</X>
    <Y>11.996</Y>
    <Z>2235</Z>
  </point>
  <point index="616">
    <X>31.590</X>
    <Y>72.698</Y>
    <Z>2039</Z>
  </point>
  <point index="617">
    <X>65.595</X>
    <Y>6.760</Y>
    <Z>2230</Z>
  </point>
  <point index="618">
    <X>117.238</X>
    <Y>58.448</Y>
    <Z>2106</Z>
  </point>
  <point index="619">
    <X>118.241</X>
    <Y>22.457</Y>
    <Z>2040</Z>
  </point>
  <point index="620">
    <X>14.454</X>
    <Y>76.083</Y>
    <Z>2211</Z>
  </point>
  <point index="621">
    <X>63.904</X>
    <Y>61.144</Y>
    <Z>2300</Z>
  </point>
  <point index="622">
    <X>94.604</X>
    <Y>24.217</Y>
    <Z>2196</Z>
  </point>
  <point index="623">
    <X>26.375</X>
    <Y>70.258</Y>
    <Z>2198</Z>
  </point>
  <point index="624">
    <X>115.260</X>
    <Y>55.042</Y>
    <Z>2235</Z>
  </point>
  <point index="625">
    <X>93.309</X>
    <Y>24.538</Y>
    <Z>2285</Z>
  </point>
  <point index="626">
    <X>87.945</X>
    <Y>59.586</Y>
    <Z>2118</Z>
  </point>
  <point index="627">
    <X>101.868</X>
    <Y>58.316</Y>
    <Z>2216</Z>
  </point>
  <point index="628">
    <X>48.412</X>
    <Y>68.070</Y>
    <Z>2063</Z>
  </point>
  <point index="629">
    <X>107.661</X>
    <Y>46.087</Y>
    <Z>2145</Z>
  </point>
  <point index="630">
    <X>32.077</X>
    <Y>30.089</Y>
    <Z>2087</Z>
  </point>
  <point index="631">
    <X>71.352</X>
    <Y>47.855</Y>
    <Z>2016</Z>
  </point>
  <point index="632">
    <X>112.943</X>
    <Y>55.231</Y>
    <Z>2171</Z>
  </point>
  <point index="633">
    <X>97.866</X>
    <Y>35.680</Y>
    <Z>2052</Z>
  </point>
  <point index="634">
    <X>95.058</X>
    <Y>73.524</Y>
    <Z>2152</Z>
  </point>
  <point index="635">
    <X>110.354</X>
    <Y>34.918</Y>
    <Z>2034</Z>
  </point>
  <point index="636">
    <X>14.279</X>
    <Y>61.546</Y>
    <Z>2228</Z>
  </point>
  <point index="637">
    <X>70.833</X>
    <Y>18.584</Y>
    <Z>2015</Z>
  </point>
  <point index="638">
    <X>109.721</X>
    <Y>59.165</Y>
    <Z>2060</Z>
  </point>
  <point index="639">
    <X>109.982</X>
    <Y>37.693</Y>
    <Z>2050</Z>
  </point>
  <point index="640">
    <X>99.274</X>
    <Y>39.486</Y>
    <Z>2110</Z>
  </point>
  <point index="641">
    <X>110.104</X>
    <Y>62.420</Y>
    <Z>2045</Z>
  </point>
  <point index="642">
    <X>69.275</X>
    <Y>70.984</Y>
    <Z>2079</Z>
  </point>
  <point index="643">
    <X>106.770</X>
    <Y>8.726</Y>
    <Z>2182</Z>
  </point>
  <point index="644">
    <X>94.195</X>
    <Y>28.693</Y>
    <Z>2236</Z>
  </point>
  <point index="645">
    <X>24.195</X>
    <Y>6.717</Y>
    <Z>2288</Z>
  </point>
  <point index="646">
    <X>58.447</X>
    <Y>72.512</Y>
    <Z>2076</Z>
  </point>
  <point index="647">
    <X>103.678</X>
    <Y>6.910</Y>
    <Z>2291</Z>
  </point>
  <point index="648">
    <X>102.295</X>
    <Y>36.147</Y>
    <Z>2234</Z>
  </point>
  <point index="649">
    <X>108.157</X>
    <Y>70.068</Y>
    <Z>2125</Z>
  </point>
  <point index="650">
    <X>59.898</X>
    <Y>22.019</Y>
    <Z>2135</Z>
  </point>
  <point index="651">
    <X>67.708</X>
    <Y>51.243</Y>
    <Z>2143</Z>
  </point>
  <point index="652">
    <X>66.812</X>
    <Y>78.372</Y>
    <Z>2180</Z>
  </point>
  <point index="653">
    <X>99.642</X>
    <Y>33.782</Y>
    <Z>2125</Z>
  </point>
  <point index="654">
    <X>7.885</X>
    <Y>28.266</Y>
    <Z>2125</Z>
  </point>
  <point index="655">
    <X>78.882</X>
    <Y>16.322</Y>
    <Z>2003</Z>
  </point>
  <point index="656">
    <X>68.392</X>
    <Y>55.719</Y>
    <Z>2115</Z>
  </point>
  <point index="657">
    <X>95.453</X>
    <Y>27.664</Y>
    <Z>2113</Z>
  </point>
  <point index="658">
    <X>118.272</X>
    <Y>21.999</Y>
    <Z>2038</Z>
  </point>
  <point index="659">
    <X>74.245</X>
    <Y>53.473</Y>
    <Z>2299</Z>
  </point>
  <point index="660">
    <X>39.732</X>
    <Y>18.132</Y>
    <Z>2103</Z>
  </point>
  <point index="661">
    <X>73.629</X>
    <Y>71.657</Y>
    <Z>2238</Z>
  </point>
  <point index="662">
    <X>19.105</X>
    <Y>40.420</Y>
    <Z>2103</Z>
  </point>
  <point index="663">
    <X>25.775</X>
    <Y>15.920</Y>
    <Z>2223</Z>
  </point>
  <point index="664">
    <X>57.136</X>
    <Y>64.641</Y>
    <Z>2022</Z>
  </point>
  <point index="665">
    <X>118.699</X>
    <Y>57.258</Y>
    <Z>2010</Z>
  </point>
  <point index="666">
    <X>64.635</X>
    <Y>29.004</Y>
    <Z>2270</Z>
  </point>
  <point index="667">
    <X>29.320</X>
    <Y>29.693</Y>
    <Z>2077</Z>
  </point>
  <point index="668">
    <X>108.574</X>
    <Y>29.554</Y>
    <Z>2108</Z>
  </point>
  <point index="669">
    <X>24.142</X>
    <Y>55.165</Y>
    <Z>2290</Z>
  </point>
  <point index="670">
    <X>110.410</X>
    <Y>67.440</Y>
    <Z>2032</Z>
  </point>
  <point index="671">
    <X>52.904</X>
    <Y>50.286</Y>
    <Z>2258</Z>
  </point>
  <point index="672">
    <X>107.854</X>
    <Y>74.006</Y>
    <Z>2137</Z>
  </point>
  <point index="673">
    <X>114.164</X>
    <Y>74.724</Y>
    <Z>2291</Z>
  </point>
  <point index="674">
    <X>55.951</X>
    <Y>74.220</Y>
    <Z>2064</Z>
  </point>
  <point index="675">
    <X>53.714</X>
    <Y>58.101</Y>
    <Z>2283</Z>
  </point>
  <point index="676">
    <X>55.855</X>
    <Y>50.986</Y>
    <Z>2074</Z>
  </point>
  <point index="677">
    <X>21.206</X>
    <Y>46.663</Y>
    <Z>2189</Z>
  </point>
  <point index="678">
    <X>61.795</X>
    <Y>11.158</Y>
    <Z>2213</Z>
  </point>
  <point index="679">
    <X>80.689</X>
    <Y>26.182</Y>
    <Z>2216</Z>
  </point>
  <point index="680">
    <X>77.346</X>
    <Y>22.108</Y>
    <Z>2098</Z>
  </point>
  <point index="681">
    <X>64.680</X>
    <Y>71.082</Y>
    <Z>2268</Z>
  </point>
  <point index="682">
    <X>67.482</X>
    <Y>64.172</Y>
    <Z>2153</Z>
  </point>
  <point index="683">
    <X>101.435</X>
    <Y>24.120</Y>
    <Z>2199</Z>
  </point>
  <point index="684">
    <X>116.209</X>
    <Y>21.814</Y>
    <Z>2173</Z>
  </point>
  <point index="685">
    <X>18.105</X>
    <Y>39.342</Y>
    <Z>2061</Z>
  </point>
  <point index="686">
    <X>70.765</X>
    <Y>24.888</Y>
    <Z>2017</Z>
  </point>
  <point index="687">
    <X>62.800</X>
    <Y>68.922</Y>
    <Z>2255</Z>
  </point>
  <point index="688">
    <X>16.045</X>
    <Y>12.459</Y>
    <Z>2055</Z>
  </point>
  <point index="689">
    <X>96.547</X>
    <Y>47.934</Y>
    <Z>2006</Z>
  </point>
  <point index="690">
    <X>100.382</X>
    <Y>18.494</Y>
    <Z>2155</Z>
  </point>
  <point index="691">
    <X>11.590</X>
    <Y>14.635</Y>
    <Z>2173</Z>
  </point>
  <point index="692">
    <X>59.049</X>
    <Y>74.473</Y>
    <Z>2100</Z>
  </point>
  <point index="693">
    <X>9.692</X>
    <Y>63.379</Y>
    <Z>2049</Z>
  </point>
  <point index="694">
    <X>110.922</X>
    <Y>68.495</Y>
    <Z>2011</Z>
  </point>
  <point index="695">
    <X>31.763</X>
    <Y>59.035</Y>
    <Z>2056</Z>
  </point>
  <point index="696">
    <X>105.289</X>
    <Y>45.670</Y>
    <Z>2243</Z>
  </point>
  <point index="697">
    <X>25.601</X>
    <Y>64.460</Y>
    <Z>2230</Z>
  </point>
  <point index="698">
    <X>114.083</X>
    <Y>51.363</Y>
    <Z>2283</Z>
  </point>
  <point index="699">
    <X>61.466</X>
    <Y>16.168</Y>
    <Z>2200</Z>
  </point>
  <point index="700">
    <X>91.758</X>
    <Y>25.198</Y>
    <Z>2184</Z>
  </point>
  <point index="701">
    <X>60.821</X>
    <Y>8.227</Y>
    <Z>2173</Z>
  </point>
  <point index="702">
    <X>72.154</X>
    <Y>22.251</Y>
    <Z>2094</Z>
  </point>
  <point index="703">
    <X>114.689</X>
    <Y>28.810</Y>
    <Z>2272</Z>
  </point>
  <point index="704">
    <X>63.768</X>
    <Y>16.018</Y>
    <Z>2295</Z>
  </point>
  <point index="705">
    <X>55.088</X>
    <Y>67.380</Y>
    <Z>2149</Z>
  </point>
  <point index="706">
    <X>91.945</X>
    <Y>71.889</Y>
    <Z>2196</Z>
  </point>
  <point index="707">
    <X>48.376</X>
    <Y>31.413</Y>
    <Z>2067</Z>
  </point>
  <point index="708">
    <X>95.676</X>
    <Y>46.500</Y>
    <Z>2091</Z>
  </point>
  <point index="709">
    <X>111.904</X>
    <Y>64.114</Y>
    <Z>2070</Z>
  </point>
  <point index="710">
    <X>32.247</X>
    <Y>71.954</Y>
    <Z>2103</Z>
  </point>
  <point index="711">
    <X>92.376</X>
    <Y>33.993</Y>
    <Z>2224</Z>
  </point>
  <point index="712">
    <X>117.321</X>
    <Y>31.037</Y>
    <Z>2100</Z>
  </point>
  <point index="713">
    <X>70.319</X>
    <Y>19.134</Y>
    <Z>2036</Z>
  </point>
  <point index="714">
    <X>98.061</X>
    <Y>49.119</Y>
    <Z>2060</Z>
  </point>
  <point index="715">
    <X>115.548</X>
    <Y>73.033</Y>
    <Z>2216</Z>
  </point>
  <point index="716">
    <X>99.021</X>
    <Y>40.245</Y>
    <Z>2099</Z>
  </point>
  <point index="717">
    <X>104.584</X>
    <Y>39.277</Y>
    <Z>2272</Z>
  </point>
  <point index="718">
    <X>114.695</X>
    <Y>19.608</Y>
    <Z>2272</Z>
  </point>
  <point index="719">
    <X>65.198</X>
    <Y>6.469</Y>
    <Z>2247</Z>
  </point>
  <point index="720">
    <X>54.733</X>
    <Y>21.360</Y>
    <Z>2183</Z>
  </point>
  <point index="721">
    <X>96.023</X>
    <Y>72.841</Y>
    <Z>2057</Z>
  </point>
  <point index="722">
    <X>73.815</X>
    <Y>23.278</Y>
    <Z>2257</Z>
  </point>
  <point index="723">
    <X>95.005</X>
    <Y>36.931</Y>
    <Z>2157</Z>
  </point>
  <point index="724">
    <X>70.054</X>
    <Y>26.229</Y>
    <Z>2047</Z>
  </point>
  <point index="725">
    <X>103.226</X>
    <Y>11.793</Y>
    <Z>2272</Z>
  </point>
  <point index="726">
    <X>49.918</X>
    <Y>66.730</Y>
    <Z>2063</Z>
  </point>
  <point index="727">
    <X>21.472</X>
    <Y>71.655</Y>
    <Z>2200</Z>
  </point>
  <point index="728">
    <X>24.305</X>
    <Y>56.346</Y>
    <Z>2283</Z>
  </point>
  <point index="729">
    <X>55.257</X>
    <Y>20.490</Y>
    <Z>2132</Z>
  </point>
  <point index="730">
    <X>103.924</X>
    <Y>61.129</Y>
    <Z>2299</Z>
  </point>
  <point index="731">
    <X>104.557</X>
    <Y>16.466</Y>
    <Z>2273</Z>
  </point>
  <point index="732">
    <X>24.475</X>
    <Y>22.782</Y>
    <Z>2276</Z>
  </point>
  <point index="733">
    <X>13.813</X>
    <Y>26.847</Y>
    <Z>2273</Z>
  </point>
  <point index="734">
    <X>70.843</X>
    <Y>71.425</Y>
    <Z>2014</Z>
  </point>
  <point index="735">
    <X>22.695</X>
    <Y>11.020</Y>
    <Z>2250</Z>
  </point>
  <point index="736">
    <X>95.591</X>
    <Y>30.280</Y>
    <Z>2100</Z>
  </point>
  <point index="737">
    <X>16.842</X>
    <Y>39.313</Y>
    <Z>2010</Z>
  </point>
  <point index="738">
    <X>113.819</X>
    <Y>16.948</Y>
    <Z>2257</Z>
  </point>
  <point index="739">
    <X>93.896</X>
    <Y>21.045</Y>
    <Z>2265</Z>
  </point>
  <point index="740">
    <X>67.542</X>
    <Y>70.241</Y>
    <Z>2150</Z>
  </point>
  <point index="741">
    <X>63.718</X>
    <Y>41.186</Y>
    <Z>2293</Z>
  </point>
  <point index="742">
    <X>66.377</X>
    <Y>62.180</Y>
    <Z>2198</Z>
  </point>
  <point index="743">
    <X>34.439</X>
    <Y>49.757</Y>
    <Z>2288</Z>
  </point>
  <point index="744">
    <X>97.484</X>
    <Y>27.077</Y>
    <Z>2036</Z>
  </point>
  <point index="745">
    <X>57.891</X>
    <Y>10.688</Y>
    <Z>2053</Z>
  </point>
  <point index="746">
    <X>11.790</X>
    <Y>52.096</Y>
    <Z>2186</Z>
  </point>
  <point index="747">
    <X>29.195</X>
    <Y>13.344</Y>
    <Z>2082</Z>
  </point>
  <point index="748">
    <X>60.561</X>
    <Y>12.169</Y>
    <Z>2163</Z>
  </point>
  <point index="749">
    <X>75.458</X>
    <Y>52.224</Y>
    <Z>2222</Z>
  </point>
  <point index="750">
    <X>62.527</X>
    <Y>57.461</Y>
    <Z>2243</Z>
  </point>
  <point index="751">
    <X>73.101</X>
    <Y>51.309</Y>
    <Z>2187</Z>
  </point>
  <point index="752">
    <X>80.080</X>
    <Y>19.875</Y>
    <Z>2144</Z>
  </point>
  <point index="753">
    <X>57.966</X>
    <Y>21.244</Y>
    <Z>2056</Z>
  </point>
  <point index="754">
    <X>76.244</X>
    <Y>54.469</Y>
    <Z>2170</Z>
  </point>
  <point index="755">
    <X>68.630</X>
    <Y>8.984</Y>
    <Z>2105</Z>
  </point>
  <point index="756">
    <X>29.676</X>
    <Y>39.721</Y>
    <Z>2062</Z>
  </point>
  <point index="757">
    <X>103.383</X>
    <Y>57.389</Y>
    <Z>2279</Z>
  </point>
  <point index="758">
    <X>36.870</X>
    <Y>18.724</Y>
    <Z>2130</Z>
  </point>
  <point index="759">
    <X>17.549</X>
    <Y>39.352</Y>
    <Z>2039</Z>
  </point>
  <point index="760">
    <X>96.643</X>
    <Y>10.246</Y>
    <Z>2001</Z>
  </point>
  <point index="761">
    <X>31.359</X>
    <Y>72.050</Y>
    <Z>2017</Z>
  </point>
  <point index="762">
    <X>117.907</X>
    <Y>53.441</Y>
    <Z>2062</Z>
  </point>
  <point index="763">
    <X>36.627</X>
    <Y>72.002</Y>
    <Z>2145</Z>
  </point>
  <point index="764">
    <X>61.845</X>
    <Y>15.360</Y>
    <Z>2215</Z>
  </point>
  <point index="765">
    <X>65.094</X>
    <Y>51.335</Y>
    <Z>2251</Z>
  </point>
  <point index="766">
    <X>11.422</X>
    <Y>31.986</Y>
    <Z>2162</Z>
  </point>
  <point index="767">
    <X>105.698</X>
    <Y>54.168</Y>
    <Z>2226</Z>
  </point>
  <point index="768">
    <X>111.763</X>
    <Y>60.364</Y>
    <Z>2056</Z>
  </point>
  <point index="769">
    <X>59.861</X>
    <Y>64.395</Y>
    <Z>2134</Z>
  </point>
  <point index="770">
    <X>54.395</X>
    <Y>37.617</Y>
    <Z>2217</Z>
  </point>
  <point index="771">
    <X>24.825</X>
    <Y>23.685</Y>
    <Z>2262</Z>
  </point>
  <point index="772">
    <X>52.901</X>
    <Y>29.213</Y>
    <Z>2258</Z>
  </point>
  <point index="773">
    <X>99.327</X>
    <Y>63.548</Y>
    <Z>2112</Z>
  </point>
  <point index="774">
    <X>13.351</X>
    <Y>57.262</Y>
    <Z>2288</Z>
  </point>
  <point index="775">
    <X>66.362</X>
    <Y>49.095</Y>
    <Z>2199</Z>
  </point>
  <point index="776">
    <X>48.144</X>
    <Y>16.883</Y>
    <Z>2095</Z>
  </point>
  <point index="777">
    <X>96.209</X>
    <Y>65.849</Y>
    <Z>2039</Z>
  </point>
  <point index="778">
    <X>25.198</X>
    <Y>28.562</Y>
    <Z>2247</Z>
  </point>
  <point index="779">
    <X>108.444</X>
    <Y>60.440</Y>
    <Z>2113</Z>
  </point>
  <point index="780">
    <X>79.679</X>
    <Y>28.951</Y>
    <Z>2097</Z>
  </point>
  <point index="781">
    <X>101.948</X>
    <Y>11.022</Y>
    <Z>2220</Z>
  </point>
  <point index="782">
    <X>117.601</X>
    <Y>23.293</Y>
    <Z>2082</Z>
  </point>
  <point index="783">
    <X>23.459</X>
    <Y>40.886</Y>
    <Z>2282</Z>
  </point>
  <point index="784">
    <X>33.859</X>
    <Y>68.042</Y>
    <Z>2261</Z>
  </point>
  <point index="785">
    <X>30.504</X>
    <Y>31.530</Y>
    <Z>2028</Z>
  </point>
  <point index="786">
    <X>61.852</X>
    <Y>44.780</Y>
    <Z>2216</Z>
  </point>
  <point index="787">
    <X>55.098</X>
    <Y>22.745</Y>
    <Z>2148</Z>
  </point>
  <point index="788">
    <X>65.795</X>
    <Y>14.817</Y>
    <Z>2222</Z>
  </point>
  <point index="789">
    <X>97.363</X>
    <Y>66.972</Y>
    <Z>2031</Z>
  </point>
  <point index="790">
    <X>112.414</X>
    <Y>54.911</Y>
    <Z>2120</Z>
  </point>
  <point index="791">
    <X>48.805</X>
    <Y>19.232</Y>
    <Z>2017</Z>
  </point>
  <point index="792">
    <X>61.524</X>
    <Y>61.390</Y>
    <Z>2202</Z>
  </point>
  <point index="793">
    <X>15.330</X>
    <Y>67.873</Y>
    <Z>2125</Z>
  </point>
  <point index="794">
    <X>25.213</X>
    <Y>58.463</Y>
    <Z>2246</Z>
  </point>
  <point index="795">
    <X>55.633</X>
    <Y>75.447</Y>
    <Z>2096</Z>
  </point>
  <point index="796">
    <X>107.191</X>
    <Y>64.663</Y>
    <Z>2165</Z>
  </point>
  <point index="797">
    <X>22.721</X>
    <Y>46.937</Y>
    <Z>2251</Z>
  </point>
  <point index="798">
    <X>16.653</X>
    <Y>37.448</Y>
    <Z>2002</Z>
  </point>
  <point index="799">
    <X>13.608</X>
    <Y>10.090</Y>
    <Z>2293</Z>
  </point>
  <point index="800">
    <X>20.255</X>
    <Y>76.974</Y>
    <Z>2150</Z>
  </point>
  <point index="801">
    <X>54.658</X>
    <Y>72.303</Y>
    <Z>2191</Z>
  </point>
  <point index="802">
    <X>29.096</X>
    <Y>13.710</Y>
    <Z>2086</Z>
  </point>
  <point index="803">
    <X>80.192</X>
    <Y>23.011</Y>
    <Z>2158</Z>
  </point>
  <point index="804">
    <X>118.697</X>
    <Y>15.293</Y>
    <Z>2010</Z>
  </point>
  <point index="805">
    <X>94.467</X>
    <Y>67.554</Y>
    <Z>2210</Z>
  </point>
  <point index="806">
    <X>65.279</X>
    <Y>32.228</Y>
    <Z>2243</Z>
  </point>
  <point index="807">
    <X>60.513</X>
    <Y>34.172</Y>
    <Z>2161</Z>
  </point>
  <point index="808">
    <X>23.061</X>
    <Y>56.608</Y>
    <Z>2265</Z>
  </point>
  <point index="809">
    <X>58.215</X>
    <Y>14.061</Y>
    <Z>2066</Z>
  </point>
  <point index="810">
    <X>9.214</X>
    <Y>31.058</Y>
    <Z>2018</Z>
  </point>
  <point index="811">
    <X>92.160</X>
    <Y>28.581</Y>
    <Z>2210</Z>
  </point>
  <point index="812">
    <X>80.384</X>
    <Y>20.384</Y>
    <Z>2180</Z>
  </point>
  <point index="813">
    <X>79.690</X>
    <Y>56.531</Y>
    <Z>2099</Z>
  </point>
  <point index="814">
    <X>31.757</X>
    <Y>17.294</Y>
    <Z>2055</Z>
  </point>
  <point index="815">
    <X>99.378</X>
    <Y>46.745</Y>
    <Z>2114</Z>
  </point>
  <point index="816">
    <X>96.061</X>
    <Y>36.921</Y>
    <Z>2054</Z>
  </point>
  <point index="817">
    <X>73.050</X>
    <Y>31.598</Y>
    <Z>2182</Z>
  </point>
  <point index="818">
    <X>35.192</X>
    <Y>49.742</Y>
    <Z>2239</Z>
  </point>
  <point index="819">
    <X>20.577</X>
    <Y>69.846</Y>
    <Z>2163</Z>
  </point>
  <point index="820">
    <X>98.305</X>
    <Y>59.032</Y>
    <Z>2070</Z>
  </point>
  <point index="821">
    <X>100.976</X>
    <Y>20.858</Y>
    <Z>2180</Z>
  </point>
  <point index="822">
    <X>31.544</X>
    <Y>69.016</Y>
    <Z>2035</Z>
  </point>
  <point index="823">
    <X>48.664</X>
    <Y>62.058</Y>
    <Z>2033</Z>
  </point>
  <point index="824">
    <X>62.891</X>
    <Y>40.678</Y>
    <Z>2258</Z>
  </point>
  <point index="825">
    <X>28.898</X>
    <Y>15.826</Y>
    <Z>2094</Z>
  </point>
  <point index="826">
    <X>14.046</X>
    <Y>69.753</Y>
    <Z>2251</Z>
  </point>
  <point index="827">
    <X>60.004</X>
    <Y>12.769</Y>
    <Z>2140</Z>
  </point>
  <point index="828">
    <X>50.575</X>
    <Y>65.640</Y>
    <Z>2106</Z>
  </point>
  <point index="829">
    <X>59.459</X>
    <Y>66.728</Y>
    <Z>2117</Z>
  </point>
  <point index="830">
    <X>119.349</X>
    <Y>55.265</Y>
    <Z>2058</Z>
  </point>
  <point index="831">
    <X>119.019</X>
    <Y>62.382</Y>
    <Z>2019</Z>
  </point>
  <point index="832">
    <X>17.206</X>
    <Y>21.140</Y>
    <Z>2025</Z>
  </point>
  <point index="833">
    <X>17.287</X>
    <Y>9.938</Y>
    <Z>2028</Z>
  </point>
  <point index="834">
    <X>23.207</X>
    <Y>37.239</Y>
    <Z>2271</Z>
  </point>
  <point index="835">
    <X>100.694</X>
    <Y>69.801</Y>
    <Z>2168</Z>
  </point>
  <point index="836">
    <X>49.967</X>
    <Y>14.735</Y>
    <Z>2067</Z>
  </point>
  <point index="837">
    <X>23.360</X>
    <Y>70.574</Y>
    <Z>2278</Z>
  </point>
  <point index="838">
    <X>52.999</X>
    <Y>22.296</Y>
    <Z>2265</Z>
  </point>
  <point index="839">
    <X>75.152</X>
    <Y>50.109</Y>
    <Z>2242</Z>
  </point>
  <point index="840">
    <X>109.527</X>
    <Y>60.279</Y>
    <Z>2068</Z>
  </point>
  <point index="841">
    <X>62.989</X>
    <Y>14.285</Y>
    <Z>2262</Z>
  </point>
  <point index="842">
    <X>36.935</X>
    <Y>27.097</Y>
    <Z>2125</Z>
  </point>
  <point index="843">
    <X>22.240</X>
    <Y>57.304</Y>
    <Z>2232</Z>
  </point>
  <point index="844">
    <X>56.960</X>
    <Y>7.981</Y>
    <Z>2014</Z>
  </point>
  <point index="845">
    <X>76.698</X>
    <Y>28.157</Y>
    <Z>2141</Z>
  </point>
  <point index="846">
    <X>13.979</X>
    <Y>56.328</Y>
    <Z>2257</Z>
  </point>
  <point index="847">
    <X>26.163</X>
    <Y>36.407</Y>
    <Z>2207</Z>
  </point>
  <point index="848">
    <X>27.576</X>
    <Y>29.033</Y>
    <Z>2149</Z>
  </point>
  <point index="849">
    <X>93.827</X>
    <Y>31.733</Y>
    <Z>2272</Z>
  </point>
  <point index="850">
    <X>60.650</X>
    <Y>7.277</Y>
    <Z>2166</Z>
  </point>
  <point index="851">
    <X>65.746</X>
    <Y>13.825</Y>
    <Z>2224</Z>
  </point>
  <point index="852">
    <X>15.232</X>
    <Y>75.272</Y>
    <Z>2135</Z>
  </point>
  <point index="853">
    <X>49.783</X>
    <Y>67.833</Y>
    <Z>2055</Z>
  </point>
  <point index="854">
    <X>39.355</X>
    <Y>23.656</Y>
    <Z>2059</Z>
  </point>
  <point index="855">
    <X>108.733</X>
    <Y>73.425</Y>
    <Z>2101</Z>
  </point>
  <point index="856">
    <X>14.573</X>
    <Y>31.965</Y>
    <Z>2199</Z>
  </point>
  <point index="857">
    <X>107.222</X>
    <Y>47.808</Y>
    <Z>2163</Z>
  </point>
  <point index="858">
    <X>99.236</X>
    <Y>14.762</Y>
    <Z>2108</Z>
  </point>
  <point index="859">
    <X>23.009</X>
    <Y>46.837</Y>
    <Z>2263</Z>
  </point>
  <point index="860">
    <X>49.606</X>
    <Y>17.106</Y>
    <Z>2043</Z>
  </point>
  <point index="861">
    <X>49.327</X>
    <Y>14.801</Y>
    <Z>2025</Z>
  </point>
  <point index="862">
    <X>31.421</X>
    <Y>71.346</Y>
    <Z>2023</Z>
  </point>
  <point index="863">
    <X>62.245</X>
    <Y>21.605</Y>
    <Z>2232</Z>
  </point>
  <point index="864">
    <X>107.059</X>
    <Y>58.604</Y>
    <Z>2170</Z>
  </point>
  <point index="865">
    <X>37.255</X>
    <Y>67.101</Y>
    <Z>2104</Z>
  </point>
  <point index="866">
    <X>115.980</X>
    <Y>49.344</Y>
    <Z>2188</Z>
  </point>
  <point index="867">
    <X>66.389</X>
    <Y>10.376</Y>
    <Z>2198</Z>
  </point>
  <point index="868">
    <X>32.449</X>
    <Y>37.320</Y>
    <Z>2123</Z>
  </point>
  <point index="869">
    <X>98.950</X>
    <Y>33.752</Y>
    <Z>2096</Z>
  </point>
  <point index="870">
    <X>63.524</X>
    <Y>65.538</Y>
    <Z>2285</Z>
  </point>
  <point index="871">
    <X>114.936</X>
    <Y>65.174</Y>
    <Z>2256</Z>
  </point>
  <point index="872">
    <X>23.876</X>
    <Y>33.591</Y>
    <Z>2299</Z>
  </point>
  <point index="873">
    <X>106.295</X>
    <Y>52.388</Y>
    <Z>2201</Z>
  </point>
  <point index="874">
    <X>62.877</X>
    <Y>58.289</Y>
    <Z>2258</Z>
  </point>
  <point index="875">
    <X>69.503</X>
    <Y>75.073</Y>
    <Z>2069</Z>
  </point>
  <point index="876">
    <X>75.015</X>
    <Y>62.440</Y>
    <Z>2251</Z>
  </point>
  <point index="877">
    <X>112.833</X>
    <Y>67.044</Y>
    <Z>2161</Z>
  </point>
  <point index="878">
    <X>65.157</X>
    <Y>55.512</Y>
    <Z>2248</Z>
  </point>
  <point index="879">
    <X>92.483</X>
    <Y>22.204</Y>
    <Z>2231</Z>
  </point>
  <point index="880">
    <X>22.753</X>
    <Y>69.621</Y>
    <Z>2253</Z>
  </point>
  <point index="881">
    <X>69.917</X>
    <Y>12.502</Y>
    <Z>2052</Z>
  </point>
  <point index="882">
    <X>20.558</X>
    <Y>74.224</Y>
    <Z>2162</Z>
  </point>
  <point index="883">
    <X>111.529</X>
    <Y>51.537</Y>
    <Z>2033</Z>
  </point>
  <point index="884">
    <X>104.160</X>
    <Y>23.179</Y>
    <Z>2289</Z>
  </point>
  <point index="885">
    <X>28.325</X>
    <Y>32.922</Y>
    <Z>2118</Z>
  </point>
  <point index="886">
    <X>110.410</X>
    <Y>39.901</Y>
    <Z>2032</Z>
  </point>
  <point index="887">
    <X>75.667</X>
    <Y>14.764</Y>
    <Z>2208</Z>
  </point>
  <point index="888">
    <X>14.879</X>
    <Y>69.314</Y>
    <Z>2169</Z>
  </point>
  <point index="889">
    <X>96.379</X>
    <Y>17.610</Y>
    <Z>2023</Z>
  </point>
  <point index="890">
    <X>14.086</X>
    <Y>71.737</Y>
    <Z>2247</Z>
  </point>
  <point index="891">
    <X>17.748</X>
    <Y>64.084</Y>
    <Z>2047</Z>
  </point>
  <point index="892">
    <X>60.369</X>
    <Y>18.092</Y>
    <Z>2155</Z>
  </point>
  <point index="893">
    <X>70.895</X>
    <Y>72.838</Y>
    <Z>2012</Z>
  </point>
  <point index="894">
    <X>70.341</X>
    <Y>49.540</Y>
    <Z>2035</Z>
  </point>
  <point index="895">
    <X>48.229</X>
    <Y>56.744</Y>
    <Z>2084</Z>
  </point>
  <point index="896">
    <X>88.714</X>
    <Y>59.699</Y>
    <Z>2027</Z>
  </point>
  <point index="897">
    <X>12.850</X>
    <Y>12.503</Y>
    <Z>2255</Z>
  </point>
  <point index="898">
    <X>29.830</X>
    <Y>11.317</Y>
    <Z>2056</Z>
  </point>
  <point index="899">
    <X>23.938</X>
    <Y>63.432</Y>
    <Z>2298</Z>
  </point>
  <point index="900">
    <X>20.709</X>
    <Y>48.094</Y>
    <Z>2169</Z>
  </point>
  <point index="901">
    <X>118.999</X>
    <Y>15.255</Y>
    <Z>2017</Z>
  </point>
  <point index="902">
    <X>88.316</X>
    <Y>64.710</Y>
    <Z>2074</Z>
  </point>
  <point index="903">
    <X>96.639</X>
    <Y>23.712</Y>
    <Z>2001</Z>
  </point>
  <point index="904">
    <X>100.864</X>
    <Y>14.396</Y>
    <Z>2175</Z>
  </point>
  <point index="905">
    <X>71.204</X>
    <Y>74.501</Y>
    <Z>2001</Z>
  </point>
  <point index="906">
    <X>94.240</X>
    <Y>65.862</Y>
    <Z>2232</Z>
  </point>
  <point index="907">
    <X>110.933</X>
    <Y>33.399</Y>
    <Z>2011</Z>
  </point>
  <point index="908">
    <X>53.297</X>
    <Y>19.058</Y>
    <Z>2284</Z>
  </point>
  <point index="909">
    <X>107.556</X>
    <Y>78.576</Y>
    <Z>2150</Z>
  </point>
  <point index="910">
    <X>74.443</X>
    <Y>48.492</Y>
    <Z>2288</Z>
  </point>
  <point index="911">
    <X>71.801</X>
    <Y>29.268</Y>
    <Z>2060</Z>
  </point>
  <point index="912">
    <X>108.981</X>
    <Y>77.508</Y>
    <Z>2091</Z>
  </point>
  <point index="913">
    <X>67.769</X>
    <Y>33.793</Y>
    <Z>2141</Z>
  </point>
  <point index="914">
    <X>24.844</X>
    <Y>59.979</Y>
    <Z>2261</Z>
  </point>
  <point index="915">
    <X>95.675</X>
    <Y>33.613</Y>
    <Z>2091</Z>
  </point>
  <point index="916">
    <X>115.117</X>
    <Y>58.494</Y>
    <Z>2244</Z>
  </point>
  <point index="917">
    <X>26.825</X>
    <Y>14.820</Y>
    <Z>2180</Z>
  </point>
  <point index="918">
    <X>37.632</X>
    <Y>22.459</Y>
    <Z>2080</Z>
  </point>
  <point index="919">
    <X>28.044</X>
    <Y>54.151</Y>
    <Z>2129</Z>
  </point>
  <point index="920">
    <X>9.660</X>
    <Y>24.060</Y>
    <Z>2047</Z>
  </point>
  <point index="921">
    <X>61.333</X>
    <Y>7.588</Y>
    <Z>2194</Z>
  </point>
  <point index="922">
    <X>54.921</X>
    <Y>54.610</Y>
    <Z>2165</Z>
  </point>
  <point index="923">
    <X>39.303</X>
    <Y>64.471</Y>
    <Z>2053</Z>
  </point>
  <point index="924">
    <X>72.650</X>
    <Y>61.231</Y>
    <Z>2143</Z>
  </point>
  <point index="925">
    <X>56.783</X>
    <Y>24.252</Y>
    <Z>2007</Z>
  </point>
  <point index="926">
    <X>113.921</X>
    <Y>17.188</Y>
    <Z>2267</Z>
  </point>
  <point index="927">
    <X>24.069</X>
    <Y>60.321</Y>
    <Z>2293</Z>
  </point>
  <point index="928">
    <X>13.318</X>
    <Y>31.802</Y>
    <Z>2285</Z>
  </point>
  <point index="929">
    <X>18.027</X>
    <Y>49.110</Y>
    <Z>2058</Z>
  </point>
  <point index="930">
    <X>71.089</X>
    <Y>47.402</Y>
    <Z>2004</Z>
  </point>
  <point index="931">
    <X>92.126</X>
    <Y>51.116</Y>
    <Z>2208</Z>
  </point>
  <point index="932">
    <X>15.300</X>
    <Y>59.787</Y>
    <Z>2128</Z>
  </point>
  <point index="933">
    <X>68.781</X>
    <Y>59.804</Y>
    <Z>2099</Z>
  </point>
  <point index="934">
    <X>75.691</X>
    <Y>71.044</Y>
    <Z>2206</Z>
  </point>
  <point index="935">
    <X>97.913</X>
    <Y>68.074</Y>
    <Z>2054</Z>
  </point>
  <point index="936">
    <X>101.392</X>
    <Y>54.095</Y>
    <Z>2197</Z>
  </point>
  <point index="937">
    <X>29.950</X>
    <Y>30.152</Y>
    <Z>2051</Z>
  </point>
  <point index="938">
    <X>58.739</X>
    <Y>53.348</Y>
    <Z>2088</Z>
  </point>
  <point index="939">
    <X>90.370</X>
    <Y>56.365</Y>
    <Z>2093</Z>
  </point>
  <point index="940">
    <X>113.177</X>
    <Y>19.580</Y>
    <Z>2194</Z>
  </point>
  <point index="941">
    <X>99.486</X>
    <Y>61.035</Y>
    <Z>2118</Z>
  </point>
  <point index="942">
    <X>65.346</X>
    <Y>51.875</Y>
    <Z>2240</Z>
  </point>
  <point index="943">
    <X>91.946</X>
    <Y>68.808</Y>
    <Z>2196</Z>
  </point>
  <point index="944">
    <X>9.419</X>
    <Y>31.790</Y>
    <Z>2031</Z>
  </point>
  <point index="945">
    <X>103.090</X>
    <Y>66.569</Y>
    <Z>2267</Z>
  </point>
  <point index="946">
    <X>39.294</X>
    <Y>63.845</Y>
    <Z>2052</Z>
  </point>
  <point index="947">
    <X>50.682</X>
    <Y>16.047</Y>
    <Z>2113</Z>
  </point>
  <point index="948">
    <X>51.341</X>
    <Y>35.736</Y>
    <Z>2156</Z>
  </point>
  <point index="949">
    <X>70.108</X>
    <Y>13.184</Y>
    <Z>2045</Z>
  </point>
  <point index="950">
    <X>74.063</X>
    <Y>64.869</Y>
    <Z>2281</Z>
  </point>
  <point index="951">
    <X>52.777</X>
    <Y>32.862</Y>
    <Z>2250</Z>
  </point>
  <point index="952">
    <X>61.729</X>
    <Y>50.139</Y>
    <Z>2211</Z>
  </point>
  <point index="953">
    <X>26.117</X>
    <Y>77.656</Y>
    <Z>2209</Z>
  </point>
  <point index="954">
    <X>64.176</X>
    <Y>74.583</Y>
    <Z>2289</Z>
  </point>
  <point index="955">
    <X>49.937</X>
    <Y>52.729</Y>
    <Z>2065</Z>
  </point>
  <point index="956">
    <X>27.721</X>
    <Y>54.876</Y>
    <Z>2143</Z>
  </point>
  <point index="957">
    <X>53.573</X>
    <Y>17.251</Y>
    <Z>2297</Z>
  </point>
  <point index="958">
    <X>111.154</X>
    <Y>14.039</Y>
    <Z>2001</Z>
  </point>
  <point index="959">
    <X>36.381</X>
    <Y>71.543</Y>
    <Z>2161</Z>
  </point>
  <point index="960">
    <X>33.085</X>
    <Y>50.254</Y>
    <Z>2185</Z>
  </point>
  <point index="961">
    <X>39.707</X>
    <Y>20.593</Y>
    <Z>2101</Z>
  </point>
  <point index="962">
    <X>112.266</X>
    <Y>25.919</Y>
    <Z>2105</Z>
  </point>
  <point index="963">
    <X>71.446</X>
    <Y>38.368</Y>
    <Z>2025</Z>
  </point>
  <point index="964">
    <X>57.157</X>
    <Y>39.309</Y>
    <Z>2022</Z>
  </point>
  <point index="965">
    <X>23.917</X>
    <Y>46.552</Y>
    <Z>2299</Z>
  </point>
  <point index="966">
    <X>34.264</X>
    <Y>75.658</Y>
    <Z>2300</Z>
  </point>
  <point index="967">
    <X>26.691</X>
    <Y>20.426</Y>
    <Z>2185</Z>
  </point>
  <point index="968">
    <X>95.855</X>
    <Y>69.989</Y>
    <Z>2074</Z>
  </point>
  <point index="969">
    <X>26.039</X>
    <Y>59.121</Y>
    <Z>2212</Z>
  </point>
  <point index="970">
    <X>116.456</X>
    <Y>49.581</Y>
    <Z>2157</Z>
  </point>
  <point index="971">
    <X>108.471</X>
    <Y>35.559</Y>
    <Z>2112</Z>
  </point>
  <point index="972">
    <X>12.085</X>
    <Y>69.449</Y>
    <Z>2205</Z>
  </point>
  <point index="973">
    <X>58.465</X>
    <Y>24.025</Y>
    <Z>2076</Z>
  </point>
  <point index="974">
    <X>69.585</X>
    <Y>38.586</Y>
    <Z>2066</Z>
  </point>
  <point index="975">
    <X>20.153</X>
    <Y>27.608</Y>
    <Z>2146</Z>
  </point>
  <point index="976">
    <X>26.857</X>
    <Y>36.116</Y>
    <Z>2178</Z>
  </point>
  <point index="977">
    <X>111.548</X>
    <Y>46.423</Y>
    <Z>2035</Z>
  </point>
  <point index="978">
    <X>23.725</X>
    <Y>6.719</Y>
    <Z>2293</Z>
  </point>
  <point index="979">
    <X>95.676</X>
    <Y>74.260</Y>
    <Z>2091</Z>
  </point>
  <point index="980">
    <X>14.035</X>
    <Y>48.400</Y>
    <Z>2252</Z>
  </point>
  <point index="981">
    <X>49.965</X>
    <Y>61.269</Y>
    <Z>2067</Z>
  </point>
  <point index="982">
    <X>54.398</X>
    <Y>47.554</Y>
    <Z>2216</Z>
  </point>
  <point index="983">
    <X>35.919</X>
    <Y>63.024</Y>
    <Z>2192</Z>
  </point>
  <point index="984">
    <X>108.865</X>
    <Y>45.389</Y>
    <Z>2096</Z>
  </point>
  <point index="985">
    <X>50.849</X>
    <Y>64.087</Y>
    <Z>2124</Z>
  </point>
  <point index="986">
    <X>106.869</X>
    <Y>45.451</Y>
    <Z>2178</Z>
  </point>
  <point index="987">
    <X>17.524</X>
    <Y>12.644</Y>
    <Z>2038</Z>
  </point>
  <point index="988">
    <X>15.018</X>
    <Y>26.137</Y>
    <Z>2156</Z>
  </point>
  <point index="989">
    <X>28.949</X>
    <Y>54.500</Y>
    <Z>2092</Z>
  </point>
  <point index="990">
    <X>105.532</X>
    <Y>72.266</Y>
    <Z>2233</Z>
  </point>
  <point index="991">
    <X>13.757</X>
    <Y>34.531</Y>
    <Z>2279</Z>
  </point>
  <point index="992">
    <X>109.980</X>
    <Y>56.988</Y>
    <Z>2050</Z>
  </point>
  <point index="993">
    <X>57.857</X>
    <Y>59.509</Y>
    <Z>2051</Z>
  </point>
  <point index="994">
    <X>112.765</X>
    <Y>47.768</Y>
    <Z>2154</Z>
  </point>
  <point index="995">
    <X>20.352</X>
    <Y>68.815</Y>
    <Z>2154</Z>
  </point>
  <point index="996">
    <X>100.413</X>
    <Y>45.439</Y>
    <Z>2156</Z>
  </point>
  <point index="997">
    <X>14.747</X>
    <Y>36.967</Y>
    <Z>2182</Z>
  </point>
  <point index="998">
    <X>60.260</X>
    <Y>66.413</Y>
    <Z>2150</Z>
  </point>
  <point index="999">
    <X>36.575</X>
    <Y>64.293</Y>
    <Z>2149</Z>
  </point>
  <point index="1000">
    <X>33.363</X>
    <Y>69.960</Y>
    <Z>2212</Z>
  </point>
  <point index="1001">
    <X>93.387</X>
    <Y>68.905</Y>
    <Z>2290</Z>
  </point>
  <point index="1002">
    <X>18.497</X>
    <Y>52.543</Y>
    <Z>2078</Z>
  </point>
  <point index="1003">
    <X>105.436</X>
    <Y>51.542</Y>
    <Z>2237</Z>
  </point>
  <point index="1004">
    <X>49.979</X>
    <Y>62.068</Y>
    <Z>2067</Z>
  </point>
  <point index="1005">
    <X>120.472</X>
    <Y>27.868</Y>
    <Z>2191</Z>
  </point>
  <point index="1006">
    <X>72.207</X>
    <Y>74.421</Y>
    <Z>2099</Z>
  </point>
  <point index="1007">
    <X>25.968</X>
    <Y>13.957</Y>
    <Z>2215</Z>
  </point>
  <point index="1008">
    <X>103.279</X>
    <Y>27.080</Y>
    <Z>2274</Z>
  </point>
  <point index="1009">
    <X>14.990</X>
    <Y>49.728</Y>
    <Z>2158</Z>
  </point>
  <point index="1010">
    <X>80.659</X>
    <Y>26.821</Y>
    <Z>2213</Z>
  </point>
  <point index="1011">
    <X>14.768</X>
    <Y>14.173</Y>
    <Z>2180</Z>
  </point>
  <point index="1012">
    <X>65.711</X>
    <Y>36.720</Y>
    <Z>2225</Z>
  </point>
  <point index="1013">
    <X>60.897</X>
    <Y>22.483</Y>
    <Z>2176</Z>
  </point>
  <point index="1014">
    <X>97.645</X>
    <Y>20.896</Y>
    <Z>2043</Z>
  </point>
  <point index="1015">
    <X>91.941</X>
    <Y>16.578</Y>
    <Z>2196</Z>
  </point>
  <point index="1016">
    <X>18.761</X>
    <Y>17.092</Y>
    <Z>2088</Z>
  </point>
  <point index="1017">
    <X>111.690</X>
    <Y>65.733</Y>
    <Z>2049</Z>
  </point>
  <point index="1018">
    <X>76.440</X>
    <Y>15.063</Y>
    <Z>2158</Z>
  </point>
  <point index="1019">
    <X>97.762</X>
    <Y>66.975</Y>
    <Z>2047</Z>
  </point>
  <point index="1020">
    <X>104.244</X>
    <Y>75.201</Y>
    <Z>2286</Z>
  </point>
  <point index="1021">
    <X>59.347</X>
    <Y>78.483</Y>
    <Z>2113</Z>
  </point>
  <point index="1022">
    <X>49.044</X>
    <Y>30.577</Y>
    <Z>2006</Z>
  </point>
  <point index="1023">
    <X>23.687</X>
    <Y>61.835</Y>
    <Z>2291</Z>
  </point>
  <point index="1024">
    <X>53.735</X>
    <Y>27.777</Y>
    <Z>2281</Z>
  </point>
  <point index="1025">
    <X>65.888</X>
    <Y>52.831</Y>
    <Z>2218</Z>
  </point>
  <point index="1026">
    <X>70.647</X>
    <Y>71.189</Y>
    <Z>2022</Z>
  </point>
  <point index="1027">
    <X>86.639</X>
    <Y>22.324</Y>
    <Z>2272</Z>
  </point>
  <point index="1028">
    <X>102.099</X>
    <Y>66.651</Y>
    <Z>2226</Z>
  </point>
  <point index="1029">
    <X>64.775</X>
    <Y>36.287</Y>
    <Z>2264</Z>
  </point>
  <point index="1030">
    <X>109.707</X>
    <Y>16.072</Y>
    <Z>2061</Z>
  </point>
  <point index="1031">
    <X>70.456</X>
    <Y>12.036</Y>
    <Z>2030</Z>
  </point>
  <point index="1032">
    <X>75.649</X>
    <Y>33.374</Y>
    <Z>2209</Z>
  </point>
  <point index="1033">
    <X>24.474</X>
    <Y>10.329</Y>
    <Z>2276</Z>
  </point>
  <point index="1034">
    <X>41.071</X>
    <Y>24.437</Y>
    <Z>2261</Z>
  </point>
  <point index="1035">
    <X>70.069</X>
    <Y>21.533</Y>
    <Z>2046</Z>
  </point>
  <point index="1036">
    <X>34.596</X>
    <Y>55.165</Y>
    <Z>2278</Z>
  </point>
  <point index="1037">
    <X>36.258</X>
    <Y>22.610</Y>
    <Z>2169</Z>
  </point>
  <point index="1038">
    <X>68.769</X>
    <Y>18.240</Y>
    <Z>2100</Z>
  </point>
  <point index="1039">
    <X>37.451</X>
    <Y>30.713</Y>
    <Z>2092</Z>
  </point>
  <point index="1040">
    <X>67.778</X>
    <Y>66.309</Y>
    <Z>2140</Z>
  </point>
  <point index="1041">
    <X>99.833</X>
    <Y>75.298</Y>
    <Z>2133</Z>
  </point>
  <point index="1042">
    <X>57.282</X>
    <Y>34.664</Y>
    <Z>2028</Z>
  </point>
  <point index="1043">
    <X>51.079</X>
    <Y>55.048</Y>
    <Z>2139</Z>
  </point>
  <point index="1044">
    <X>26.391</X>
    <Y>19.999</Y>
    <Z>2197</Z>
  </point>
  <point index="1045">
    <X>34.033</X>
    <Y>22.979</Y>
    <Z>2278</Z>
  </point>
  <point index="1046">
    <X>59.833</X>
    <Y>28.131</Y>
    <Z>2133</Z>
  </point>
  <point index="1047">
    <X>58.216</X>
    <Y>28.111</Y>
    <Z>2066</Z>
  </point>
  <point index="1048">
    <X>95.818</X>
    <Y>38.083</Y>
    <Z>2077</Z>
  </point>
  <point index="1049">
    <X>108.230</X>
    <Y>47.038</Y>
    <Z>2122</Z>
  </point>
  <point index="1050">
    <X>102.292</X>
    <Y>30.250</Y>
    <Z>2234</Z>
  </point>
  <point index="1051">
    <X>115.772</X>
    <Y>70.078</Y>
    <Z>2201</Z>
  </point>
  <point index="1052">
    <X>20.065</X>
    <Y>72.709</Y>
    <Z>2142</Z>
  </point>
  <point index="1053">
    <X>113.197</X>
    <Y>50.651</Y>
    <Z>2196</Z>
  </point>
  <point index="1054">
    <X>99.921</X>
    <Y>14.586</Y>
    <Z>2136</Z>
  </point>
  <point index="1055">
    <X>114.199</X>
    <Y>32.427</Y>
    <Z>2294</Z>
  </point>
  <point index="1056">
    <X>111.039</X>
    <Y>25.009</Y>
    <Z>2006</Z>
  </point>
  <point index="1057">
    <X>73.266</X>
    <Y>14.863</Y>
    <Z>2203</Z>
  </point>
  <point index="1058">
    <X>24.627</X>
    <Y>17.552</Y>
    <Z>2270</Z>
  </point>
  <point index="1059">
    <X>20.774</X>
    <Y>63.538</Y>
    <Z>2171</Z>
  </point>
  <point index="1060">
    <X>22.949</X>
    <Y>8.153</Y>
    <Z>2261</Z>
  </point>
  <point index="1061">
    <X>108.691</X>
    <Y>50.097</Y>
    <Z>2103</Z>
  </point>
  <point index="1062">
    <X>14.561</X>
    <Y>54.014</Y>
    <Z>2200</Z>
  </point>
  <point index="1063">
    <X>57.470</X>
    <Y>46.591</Y>
    <Z>2035</Z>
  </point>
  <point index="1064">
    <X>103.942</X>
    <Y>36.902</Y>
    <Z>2298</Z>
  </point>
  <point index="1065">
    <X>95.076</X>
    <Y>48.393</Y>
    <Z>2150</Z>
  </point>
  <point index="1066">
    <X>30.090</X>
    <Y>27.748</Y>
    <Z>2045</Z>
  </point>
  <point index="1067">
    <X>21.313</X>
    <Y>34.175</Y>
    <Z>2194</Z>
  </point>
  <point index="1068">
    <X>16.150</X>
    <Y>59.998</Y>
    <Z>2045</Z>
  </point>
  <point index="1069">
    <X>104.296</X>
    <Y>11.833</Y>
    <Z>2284</Z>
  </point>
  <point index="1070">
    <X>65.232</X>
    <Y>60.581</Y>
    <Z>2245</Z>
  </point>
  <point index="1071">
    <X>78.390</X>
    <Y>16.033</Y>
    <Z>2030</Z>
  </point>
  <point index="1072">
    <X>90.555</X>
    <Y>53.657</Y>
    <Z>2105</Z>
  </point>
  <point index="1073">
    <X>111.130</X>
    <Y>34.301</Y>
    <Z>2002</Z>
  </point>
  <point index="1074">
    <X>115.724</X>
    <Y>35.981</Y>
    <Z>2204</Z>
  </point>
  <point index="1075">
    <X>27.311</X>
    <Y>61.558</Y>
    <Z>2160</Z>
  </point>
  <point index="1076">
    <X>57.011</X>
    <Y>68.945</Y>
    <Z>2016</Z>
  </point>
  <point index="1077">
    <X>66.430</X>
    <Y>70.153</Y>
    <Z>2196</Z>
  </point>
  <point index="1078">
    <X>57.115</X>
    <Y>73.228</Y>
    <Z>2021</Z>
  </point>
  <point index="1079">
    <X>61.083</X>
    <Y>45.582</Y>
    <Z>2184</Z>
  </point>
  <point index="1080">
    <X>65.162</X>
    <Y>47.434</Y>
    <Z>2248</Z>
  </point>
  <point index="1081">
    <X>97.203</X>
    <Y>57.387</Y>
    <Z>2024</Z>
  </point>
  <point index="1082">
    <X>71.589</X>
    <Y>30.676</Y>
    <Z>2039</Z>
  </point>
  <point index="1083">
    <X>93.212</X>
    <Y>58.222</Y>
    <Z>2279</Z>
  </point>
  <point index="1084">
    <X>108.350</X>
    <Y>50.848</Y>
    <Z>2117</Z>
  </point>
  <point index="1085">
    <X>60.256</X>
    <Y>64.941</Y>
    <Z>2150</Z>
  </point>
  <point index="1086">
    <X>109.932</X>
    <Y>65.508</Y>
    <Z>2052</Z>
  </point>
  <point index="1087">
    <X>98.001</X>
    <Y>35.365</Y>
    <Z>2057</Z>
  </point>
  <point index="1088">
    <X>56.541</X>
    <Y>15.443</Y>
    <Z>2007</Z>
  </point>
  <point index="1089">
    <X>34.947</X>
    <Y>30.319</Y>
    <Z>2255</Z>
  </point>
  <point index="1090">
    <X>114.692</X>
    <Y>27.931</Y>
    <Z>2272</Z>
  </point>
  <point index="1091">
    <X>91.753</X>
    <Y>25.763</Y>
    <Z>2183</Z>
  </point>
  <point index="1092">
    <X>63.127</X>
    <Y>61.961</Y>
    <Z>2268</Z>
  </point>
  <point index="1093">
    <X>58.135</X>
    <Y>55.592</Y>
    <Z>2063</Z>
  </point>
  <point index="1094">
    <X>112.637</X>
    <Y>20.342</Y>
    <Z>2142</Z>
  </point>
  <point index="1095">
    <X>24.252</X>
    <Y>58.728</Y>
    <Z>2285</Z>
  </point>
  <point index="1096">
    <X>106.262</X>
    <Y>74.180</Y>
    <Z>2203</Z>
  </point>
  <point index="1097">
    <X>51.106</X>
    <Y>25.889</Y>
    <Z>2141</Z>
  </point>
  <point index="1098">
    <X>107.197</X>
    <Y>50.355</Y>
    <Z>2164</Z>
  </point>
  <point index="1099">
    <X>63.293</X>
    <Y>39.007</Y>
    <Z>2275</Z>
  </point>
  <point index="1100">
    <X>120.669</X>
    <Y>58.596</Y>
    <Z>2214</Z>
  </point>
  <point index="1101">
    <X>62.550</X>
    <Y>74.175</Y>
    <Z>2244</Z>
  </point>
  <point index="1102">
    <X>78.008</X>
    <Y>58.217</Y>
    <Z>2055</Z>
  </point>
  <point index="1103">
    <X>109.410</X>
    <Y>39.131</Y>
    <Z>2073</Z>
  </point>
  <point index="1104">
    <X>60.754</X>
    <Y>34.285</Y>
    <Z>2171</Z>
  </point>
  <point index="1105">
    <X>17.114</X>
    <Y>55.387</Y>
    <Z>2021</Z>
  </point>
  <point index="1106">
    <X>20.053</X>
    <Y>16.953</Y>
    <Z>2142</Z>
  </point>
  <point index="1107">
    <X>94.715</X>
    <Y>11.778</Y>
    <Z>2185</Z>
  </point>
  <point index="1108">
    <X>70.035</X>
    <Y>22.392</Y>
    <Z>2048</Z>
  </point>
  <point index="1109">
    <X>96.302</X>
    <Y>38.232</Y>
    <Z>2030</Z>
  </point>
  <point index="1110">
    <X>54.231</X>
    <Y>25.570</Y>
    <Z>2233</Z>
  </point>
  <point index="1111">
    <X>10.713</X>
    <Y>53.817</Y>
    <Z>2115</Z>
  </point>
  <point index="1112">
    <X>72.427</X>
    <Y>35.607</Y>
    <Z>2121</Z>
  </point>
  <point index="1113">
    <X>17.782</X>
    <Y>38.364</Y>
    <Z>2048</Z>
  </point>
  <point index="1114">
    <X>33.952</X>
    <Y>71.234</Y>
    <Z>2270</Z>
  </point>
  <point index="1115">
    <X>108.901</X>
    <Y>72.085</Y>
    <Z>2094</Z>
  </point>
  <point index="1116">
    <X>94.868</X>
    <Y>52.117</Y>
    <Z>2170</Z>
  </point>
  <point index="1117">
    <X>91.531</X>
    <Y>54.943</Y>
    <Z>2169</Z>
  </point>
  <point index="1118">
    <X>67.202</X>
    <Y>13.519</Y>
    <Z>2164</Z>
  </point>
  <point index="1119">
    <X>49.242</X>
    <Y>28.265</Y>
    <Z>2019</Z>
  </point>
  <point index="1120">
    <X>34.076</X>
    <Y>19.658</Y>
    <Z>2282</Z>
  </point>
  <point index="1121">
    <X>58.896</X>
    <Y>62.327</Y>
    <Z>2094</Z>
  </point>
  <point index="1122">
    <X>30.472</X>
    <Y>54.799</Y>
    <Z>2030</Z>
  </point>
  <point index="1123">
    <X>12.765</X>
    <Y>50.067</Y>
    <Z>2249</Z>
  </point>
  <point index="1124">
    <X>53.928</X>
    <Y>21.073</Y>
    <Z>2262</Z>
  </point>
  <point index="1125">
    <X>111.037</X>
    <Y>38.615</Y>
    <Z>2006</Z>
  </point>
  <point index="1126">
    <X>63.495</X>
    <Y>49.257</Y>
    <Z>2283</Z>
  </point>
  <point index="1127">
    <X>60.611</X>
    <Y>48.265</Y>
    <Z>2165</Z>
  </point>
  <point index="1128">
    <X>117.098</X>
    <Y>17.073</Y>
    <Z>2115</Z>
  </point>
  <point index="1129">
    <X>55.534</X>
    <Y>49.818</Y>
    <Z>2105</Z>
  </point>
  <point index="1130">
    <X>24.624</X>
    <Y>53.024</Y>
    <Z>2270</Z>
  </point>
  <point index="1131">
    <X>110.771</X>
    <Y>75.016</Y>
    <Z>2017</Z>
  </point>
  <point index="1132">
    <X>21.460</X>
    <Y>64.139</Y>
    <Z>2200</Z>
  </point>
  <point index="1133">
    <X>25.410</X>
    <Y>26.119</Y>
    <Z>2238</Z>
  </point>
  <point index="1134">
    <X>112.510</X>
    <Y>32.109</Y>
    <Z>2129</Z>
  </point>
  <point index="1135">
    <X>105.812</X>
    <Y>64.939</Y>
    <Z>2221</Z>
  </point>
  <point index="1136">
    <X>15.787</X>
    <Y>71.346</Y>
    <Z>2081</Z>
  </point>
  <point index="1137">
    <X>21.861</X>
    <Y>67.409</Y>
    <Z>2216</Z>
  </point>
  <point index="1138">
    <X>10.318</X>
    <Y>64.626</Y>
    <Z>2090</Z>
  </point>
  <point index="1139">
    <X>65.881</X>
    <Y>32.765</Y>
    <Z>2218</Z>
  </point>
  <point index="1140">
    <X>106.876</X>
    <Y>29.836</Y>
    <Z>2178</Z>
  </point>
  <point index="1141">
    <X>25.497</X>
    <Y>22.181</Y>
    <Z>2234</Z>
  </point>
  <point index="1142">
    <X>12.801</X>
    <Y>69.142</Y>
    <Z>2252</Z>
  </point>
  <point index="1143">
    <X>77.006</X>
    <Y>69.658</Y>
    <Z>2121</Z>
  </point>
  <point index="1144">
    <X>110.792</X>
    <Y>49.408</Y>
    <Z>2016</Z>
  </point>
  <point index="1145">
    <X>98.419</X>
    <Y>65.346</Y>
    <Z>2074</Z>
  </point>
  <point index="1146">
    <X>63.644</X>
    <Y>65.811</Y>
    <Z>2289</Z>
  </point>
  <point index="1147">
    <X>35.361</X>
    <Y>67.375</Y>
    <Z>2228</Z>
  </point>
  <point index="1148">
    <X>100.585</X>
    <Y>17.820</Y>
    <Z>2164</Z>
  </point>
  <point index="1149">
    <X>119.176</X>
    <Y>69.373</Y>
    <Z>2038</Z>
  </point>
  <point index="1150">
    <X>98.608</X>
    <Y>52.375</Y>
    <Z>2082</Z>
  </point>
  <point index="1151">
    <X>79.067</X>
    <Y>67.281</Y>
    <Z>2025</Z>
  </point>
  <point index="1152">
    <X>108.327</X>
    <Y>75.966</Y>
    <Z>2118</Z>
  </point>
  <point index="1153">
    <X>102.173</X>
    <Y>46.720</Y>
    <Z>2229</Z>
  </point>
  <point index="1154">
    <X>24.358</X>
    <Y>76.048</Y>
    <Z>2281</Z>
  </point>
  <point index="1155">
    <X>62.167</X>
    <Y>36.665</Y>
    <Z>2229</Z>
  </point>
  <point index="1156">
    <X>55.566</X>
    <Y>28.714</Y>
    <Z>2102</Z>
  </point>
  <point index="1157">
    <X>56.712</X>
    <Y>65.948</Y>
    <Z>2004</Z>
  </point>
  <point index="1158">
    <X>19.472</X>
    <Y>23.143</Y>
    <Z>2118</Z>
  </point>
  <point index="1159">
    <X>98.662</X>
    <Y>72.818</Y>
    <Z>2084</Z>
  </point>
  <point index="1160">
    <X>26.507</X>
    <Y>70.165</Y>
    <Z>2193</Z>
  </point>
  <point index="1161">
    <X>57.080</X>
    <Y>29.350</Y>
    <Z>2019</Z>
  </point>
  <point index="1162">
    <X>26.189</X>
    <Y>25.342</Y>
    <Z>2206</Z>
  </point>
  <point index="1163">
    <X>68.136</X>
    <Y>28.057</Y>
    <Z>2126</Z>
  </point>
  <point index="1164">
    <X>52.369</X>
    <Y>32.920</Y>
    <Z>2223</Z>
  </point>
  <point index="1165">
    <X>119.366</X>
    <Y>57.312</Y>
    <Z>2060</Z>
  </point>
  <point index="1166">
    <X>71.344</X>
    <Y>26.508</Y>
    <Z>2015</Z>
  </point>
  <point index="1167">
    <X>27.153</X>
    <Y>40.342</Y>
    <Z>2166</Z>
  </point>
  <point index="1168">
    <X>13.206</X>
    <Y>26.679</Y>
    <Z>2278</Z>
  </point>
  <point index="1169">
    <X>28.013</X>
    <Y>46.550</Y>
    <Z>2131</Z>
  </point>
  <point index="1170">
    <X>55.409</X>
    <Y>18.189</Y>
    <Z>2117</Z>
  </point>
  <point index="1171">
    <X>88.034</X>
    <Y>63.559</Y>
    <Z>2107</Z>
  </point>
  <point index="1172">
    <X>26.139</X>
    <Y>65.731</Y>
    <Z>2208</Z>
  </point>
  <point index="1173">
    <X>51.405</X>
    <Y>19.816</Y>
    <Z>2161</Z>
  </point>
  <point index="1174">
    <X>19.703</X>
    <Y>13.651</Y>
    <Z>2127</Z>
  </point>
  <point index="1175">
    <X>8.873</X>
    <Y>20.208</Y>
    <Z>2009</Z>
  </point>
  <point index="1176">
    <X>19.031</X>
    <Y>58.414</Y>
    <Z>2100</Z>
  </point>
  <point index="1177">
    <X>79.213</X>
    <Y>64.601</Y>
    <Z>2042</Z>
  </point>
  <point index="1178">
    <X>103.509</X>
    <Y>14.037</Y>
    <Z>2284</Z>
  </point>
  <point index="1179">
    <X>94.892</X>
    <Y>16.232</Y>
    <Z>2168</Z>
  </point>
  <point index="1180">
    <X>66.827</X>
    <Y>59.980</Y>
    <Z>2180</Z>
  </point>
  <point index="1181">
    <X>59.475</X>
    <Y>62.817</Y>
    <Z>2118</Z>
  </point>
  <point index="1182">
    <X>109.732</X>
    <Y>13.592</Y>
    <Z>2060</Z>
  </point>
  <point index="1183">
    <X>56.611</X>
    <Y>9.513</Y>
    <Z>2000</Z>
  </point>
  <point index="1184">
    <X>28.429</X>
    <Y>18.510</Y>
    <Z>2114</Z>
  </point>
  <point index="1185">
    <X>116.357</X>
    <Y>28.255</Y>
    <Z>2163</Z>
  </point>
  <point index="1186">
    <X>69.238</X>
    <Y>36.731</Y>
    <Z>2080</Z>
  </point>
  <point index="1187">
    <X>119.716</X>
    <Y>23.035</Y>
    <Z>2102</Z>
  </point>
  <point index="1188">
    <X>61.154</X>
    <Y>31.065</Y>
    <Z>2187</Z>
  </point>
  <point index="1189">
    <X>114.124</X>
    <Y>54.222</Y>
    <Z>2287</Z>
  </point>
  <point index="1190">
    <X>27.082</X>
    <Y>57.343</Y>
    <Z>2169</Z>
  </point>
  <point index="1191">
    <X>113.980</X>
    <Y>68.856</Y>
    <Z>2273</Z>
  </point>
  <point index="1192">
    <X>60.223</X>
    <Y>60.381</Y>
    <Z>2149</Z>
  </point>
  <point index="1193">
    <X>98.066</X>
    <Y>29.490</Y>
    <Z>2060</Z>
  </point>
  <point index="1194">
    <X>117.718</X>
    <Y>53.980</Y>
    <Z>2074</Z>
  </point>
  <point index="1195">
    <X>120.700</X>
    <Y>19.317</Y>
    <Z>2217</Z>
  </point>
  <point index="1196">
    <X>73.025</X>
    <Y>18.455</Y>
    <Z>2179</Z>
  </point>
  <point index="1197">
    <X>92.107</X>
    <Y>35.364</Y>
    <Z>2206</Z>
  </point>
  <point index="1198">
    <X>60.453</X>
    <Y>65.707</Y>
    <Z>2158</Z>
  </point>
  <point index="1199">
    <X>34.110</X>
    <Y>49.299</Y>
    <Z>2285</Z>
  </point>
  <point index="1200">
    <X>20.819</X>
    <Y>25.352</Y>
    <Z>2173</Z>
  </point>
  <point index="1201">
    <X>70.963</X>
    <Y>48.512</Y>
    <Z>2009</Z>
  </point>
  <point index="1202">
    <X>29.423</X>
    <Y>36.100</Y>
    <Z>2073</Z>
  </point>
  <point index="1203">
    <X>106.811</X>
    <Y>31.342</Y>
    <Z>2180</Z>
  </point>
  <point index="1204">
    <X>120.595</X>
    <Y>20.984</Y>
    <Z>2205</Z>
  </point>
  <point index="1205">
    <X>55.517</X>
    <Y>66.573</Y>
    <Z>2107</Z>
  </point>
  <point index="1206">
    <X>94.738</X>
    <Y>25.657</Y>
    <Z>2183</Z>
  </point>
  <point index="1207">
    <X>115.770</X>
    <Y>50.057</Y>
    <Z>2201</Z>
  </point>
  <point index="1208">
    <X>64.628</X>
    <Y>14.992</Y>
    <Z>2270</Z>
  </point>
  <point index="1209">
    <X>119.116</X>
    <Y>56.666</Y>
    <Z>2031</Z>
  </point>
  <point index="1210">
    <X>91.198</X>
    <Y>62.570</Y>
    <Z>2147</Z>
  </point>
  <point index="1211">
    <X>78.724</X>
    <Y>15.743</Y>
    <Z>2008</Z>
  </point>
  <point index="1212">
    <X>97.051</X>
    <Y>51.104</Y>
    <Z>2018</Z>
  </point>
  <point index="1213">
    <X>98.963</X>
    <Y>38.625</Y>
    <Z>2097</Z>
  </point>
  <point index="1214">
    <X>30.124</X>
    <Y>56.146</Y>
    <Z>2044</Z>
  </point>
  <point index="1215">
    <X>57.930</X>
    <Y>72.913</Y>
    <Z>2054</Z>
  </point>
  <point index="1216">
    <X>66.428</X>
    <Y>52.632</Y>
    <Z>2196</Z>
  </point>
  <point index="1217">
    <X>50.161</X>
    <Y>25.624</Y>
    <Z>2079</Z>
  </point>
  <point index="1218">
    <X>15.006</X>
    <Y>15.515</Y>
    <Z>2157</Z>
  </point>
  <point index="1219">
    <X>55.185</X>
    <Y>23.270</Y>
    <Z>2139</Z>
  </point>
  <point index="1220">
    <X>12.204</X>
    <Y>32.739</Y>
    <Z>2213</Z>
  </point>
  <point index="1221">
    <X>91.444</X>
    <Y>54.516</Y>
    <Z>2163</Z>
  </point>
  <point index="1222">
    <X>18.544</X>
    <Y>46.468</Y>
    <Z>2080</Z>
  </point>
  <point index="1223">
    <X>19.842</X>
    <Y>7.936</Y>
    <Z>2133</Z>
  </point>
  <point index="1224">
    <X>9.510</X>
    <Y>64.800</Y>
    <Z>2037</Z>
  </point>
  <point index="1225">
    <X>112.262</X>
    <Y>58.494</Y>
    <Z>2105</Z>
  </point>
  <point index="1226">
    <X>34.333</X>
    <Y>33.646</Y>
    <Z>2295</Z>
  </point>
  <point index="1227">
    <X>68.511</X>
    <Y>53.455</Y>
    <Z>2110</Z>
  </point>
  <point index="1228">
    <X>26.239</X>
    <Y>59.037</Y>
    <Z>2204</Z>
  </point>
  <point index="1229">
    <X>90.518</X>
    <Y>67.679</Y>
    <Z>2103</Z>
  </point>
  <point index="1230">
    <X>10.219</X>
    <Y>64.926</Y>
    <Z>2083</Z>
  </point>
  <point index="1231">
    <X>65.131</X>
    <Y>33.382</Y>
    <Z>2249</Z>
  </point>
  <point index="1232">
    <X>70.187</X>
    <Y>46.667</Y>
    <Z>2041</Z>
  </point>
  <point index="1233">
    <X>10.203</X>
    <Y>24.598</Y>
    <Z>2082</Z>
  </point>
  <point index="1234">
    <X>79.350</X>
    <Y>68.884</Y>
    <Z>2058</Z>
  </point>
  <point index="1235">
    <X>69.442</X>
    <Y>35.410</Y>
    <Z>2072</Z>
  </point>
  <point index="1236">
    <X>113.401</X>
    <Y>64.288</Y>
    <Z>2216</Z>
  </point>
  <point index="1237">
    <X>29.881</X>
    <Y>28.736</Y>
    <Z>2054</Z>
  </point>
  <point index="1238">
    <X>96.554</X>
    <Y>28.512</Y>
    <Z>2006</Z>
  </point>
  <point index="1239">
    <X>56.399</X>
    <Y>19.041</Y>
    <Z>2021</Z>
  </point>
  <point index="1240">
    <X>100.771</X>
    <Y>35.476</Y>
    <Z>2171</Z>
  </point>
  <point index="1241">
    <X>87.892</X>
    <Y>63.362</Y>
    <Z>2124</Z>
  </point>
  <point index="1242">
    <X>16.087</X>
    <Y>54.742</Y>
    <Z>2051</Z>
  </point>
  <point index="1243">
    <X>55.846</X>
    <Y>60.390</Y>
    <Z>2075</Z>
  </point>
  <point index="1244">
    <X>22.383</X>
    <Y>29.176</Y>
    <Z>2238</Z>
  </point>
  <point index="1245">
    <X>118.065</X>
    <Y>28.378</Y>
    <Z>2052</Z>
  </point>
  <point index="1246">
    <X>103.648</X>
    <Y>14.837</Y>
    <Z>2290</Z>
  </point>
  <point index="1247">
    <X>96.922</X>
    <Y>20.170</Y>
    <Z>2013</Z>
  </point>
  <point index="1248">
    <X>7.824</X>
    <Y>29.341</Y>
    <Z>2132</Z>
  </point>
  <point index="1249">
    <X>61.846</X>
    <Y>33.399</Y>
    <Z>2215</Z>
  </point>
  <point index="1250">
    <X>91.342</X>
    <Y>18.517</Y>
    <Z>2156</Z>
  </point>
  <point index="1251">
    <X>24.763</X>
    <Y>78.649</Y>
    <Z>2264</Z>
  </point>
  <point index="1252">
    <X>93.697</X>
    <Y>26.516</Y>
    <Z>2285</Z>
  </point>
  <point index="1253">
    <X>118.913</X>
    <Y>21.207</Y>
    <Z>2007</Z>
  </point>
  <point index="1254">
    <X>14.540</X>
    <Y>74.882</Y>
    <Z>2202</Z>
  </point>
  <point index="1255">
    <X>111.229</X>
    <Y>67.814</Y>
    <Z>2004</Z>
  </point>
  <point index="1256">
    <X>17.124</X>
    <Y>38.082</Y>
    <Z>2021</Z>
  </point>
  <point index="1257">
    <X>51.312</X>
    <Y>12.867</Y>
    <Z>2154</Z>
  </point>
  <point index="1258">
    <X>100.290</X>
    <Y>45.235</Y>
    <Z>2151</Z>
  </point>
  <point index="1259">
    <X>65.850</X>
    <Y>68.763</Y>
    <Z>2220</Z>
  </point>
  <point index="1260">
    <X>61.857</X>
    <Y>13.041</Y>
    <Z>2216</Z>
  </point>
  <point index="1261">
    <X>51.191</X>
    <Y>13.309</Y>
    <Z>2147</Z>
  </point>
  <point index="1262">
    <X>105.949</X>
    <Y>17.270</Y>
    <Z>2216</Z>
  </point>
  <point index="1263">
    <X>60.503</X>
    <Y>18.882</Y>
    <Z>2160</Z>
  </point>
  <point index="1264">
    <X>108.773</X>
    <Y>68.363</Y>
    <Z>2099</Z>
  </point>
  <point index="1265">
    <X>95.785</X>
    <Y>11.093</Y>
    <Z>2081</Z>
  </point>
  <point index="1266">
    <X>52.321</X>
    <Y>36.638</Y>
    <Z>2220</Z>
  </point>
  <point index="1267">
    <X>66.731</X>
    <Y>13.638</Y>
    <Z>2184</Z>
  </point>
  <point index="1268">
    <X>95.059</X>
    <Y>25.905</Y>
    <Z>2152</Z>
  </point>
  <point index="1269">
    <X>55.295</X>
    <Y>64.960</Y>
    <Z>2129</Z>
  </point>
  <point index="1270">
    <X>115.056</X>
    <Y>25.481</Y>
    <Z>2248</Z>
  </point>
  <point index="1271">
    <X>97.733</X>
    <Y>10.139</Y>
    <Z>2046</Z>
  </point>
  <point index="1272">
    <X>103.698</X>
    <Y>39.505</Y>
    <Z>2292</Z>
  </point>
  <point index="1273">
    <X>118.529</X>
    <Y>24.381</Y>
    <Z>2021</Z>
  </point>
  <point index="1274">
    <X>55.213</X>
    <Y>30.393</Y>
    <Z>2137</Z>
  </point>
  <point index="1275">
    <X>54.916</X>
    <Y>34.851</Y>
    <Z>2166</Z>
  </point>
  <point index="1276">
    <X>21.228</X>
    <Y>6.819</Y>
    <Z>2190</Z>
  </point>
  <point index="1277">
    <X>15.399</X>
    <Y>56.274</Y>
    <Z>2118</Z>
  </point>
  <point index="1278">
    <X>12.269</X>
    <Y>64.783</Y>
    <Z>2217</Z>
  </point>
  <point index="1279">
    <X>33.173</X>
    <Y>66.997</Y>
    <Z>2194</Z>
  </point>
  <point index="1280">
    <X>28.130</X>
    <Y>38.642</Y>
    <Z>2126</Z>
  </point>
  <point index="1281">
    <X>98.781</X>
    <Y>8.819</Y>
    <Z>2089</Z>
  </point>
  <point index="1282">
    <X>69.864</X>
    <Y>75.247</Y>
    <Z>2055</Z>
  </point>
  <point index="1283">
    <X>75.349</X>
    <Y>22.211</Y>
    <Z>2229</Z>
  </point>
  <point index="1284">
    <X>12.925</X>
    <Y>53.318</Y>
    <Z>2260</Z>
  </point>
  <point index="1285">
    <X>107.433</X>
    <Y>75.915</Y>
    <Z>2155</Z>
  </point>
  <point index="1286">
    <X>12.564</X>
    <Y>35.683</Y>
    <Z>2236</Z>
  </point>
  <point index="1287">
    <X>109.725</X>
    <Y>47.363</Y>
    <Z>2060</Z>
  </point>
  <point index="1288">
    <X>28.755</X>
    <Y>54.062</Y>
    <Z>2100</Z>
  </point>
  <point index="1289">
    <X>115.221</X>
    <Y>28.957</Y>
    <Z>2237</Z>
  </point>
  <point index="1290">
    <X>30.023</X>
    <Y>39.030</Y>
    <Z>2048</Z>
  </point>
  <point index="1291">
    <X>111.139</X>
    <Y>70.898</Y>
    <Z>2002</Z>
  </point>
  <point index="1292">
    <X>27.371</X>
    <Y>15.829</Y>
    <Z>2157</Z>
  </point>
  <point index="1293">
    <X>58.033</X>
    <Y>7.548</Y>
    <Z>2059</Z>
  </point>
  <point index="1294">
    <X>55.697</X>
    <Y>73.252</Y>
    <Z>2089</Z>
  </point>
  <point index="1295">
    <X>73.711</X>
    <Y>72.605</Y>
    <Z>2246</Z>
  </point>
  <point index="1296">
    <X>59.421</X>
    <Y>27.966</Y>
    <Z>2116</Z>
  </point>
  <point index="1297">
    <X>101.346</X>
    <Y>45.824</Y>
    <Z>2195</Z>
  </point>
  <point index="1298">
    <X>119.655</X>
    <Y>25.190</Y>
    <Z>2094</Z>
  </point>
  <point index="1299">
    <X>76.542</X>
    <Y>61.054</Y>
    <Z>2151</Z>
  </point>
  <point index="1300">
    <X>72.948</X>
    <Y>49.624</Y>
    <Z>2172</Z>
  </point>
  <point index="1301">
    <X>98.085</X>
    <Y>45.475</Y>
    <Z>2061</Z>
  </point>
  <point index="1302">
    <X>117.699</X>
    <Y>22.587</Y>
    <Z>2075</Z>
  </point>
  <point index="1303">
    <X>115.793</X>
    <Y>56.005</Y>
    <Z>2200</Z>
  </point>
  <point index="1304">
    <X>20.989</X>
    <Y>7.730</Y>
    <Z>2180</Z>
  </point>
  <point index="1305">
    <X>53.479</X>
    <Y>50.787</Y>
    <Z>2296</Z>
  </point>
  <point index="1306">
    <X>99.198</X>
    <Y>24.557</Y>
    <Z>2106</Z>
  </point>
  <point index="1307">
    <X>104.937</X>
    <Y>31.506</Y>
    <Z>2257</Z>
  </point>
  <point index="1308">
    <X>109.956</X>
    <Y>32.687</Y>
    <Z>2051</Z>
  </point>
  <point index="1309">
    <X>60.361</X>
    <Y>47.611</Y>
    <Z>2154</Z>
  </point>
  <point index="1310">
    <X>114.651</X>
    <Y>26.455</Y>
    <Z>2274</Z>
  </point>
  <point index="1311">
    <X>12.638</X>
    <Y>55.638</Y>
    <Z>2241</Z>
  </point>
  <point index="1312">
    <X>69.373</X>
    <Y>29.152</Y>
    <Z>2075</Z>
  </point>
  <point index="1313">
    <X>113.589</X>
    <Y>21.555</Y>
    <Z>2235</Z>
  </point>
  <point index="1314">
    <X>56.180</X>
    <Y>63.694</Y>
    <Z>2042</Z>
  </point>
  <point index="1315">
    <X>95.520</X>
    <Y>67.524</Y>
    <Z>2107</Z>
  </point>
  <point index="1316">
    <X>98.724</X>
    <Y>16.724</Y>
    <Z>2087</Z>
  </point>
  <point index="1317">
    <X>102.285</X>
    <Y>38.860</Y>
    <Z>2234</Z>
  </point>
  <point index="1318">
    <X>109.628</X>
    <Y>59.588</Y>
    <Z>2064</Z>
  </point>
  <point index="1319">
    <X>51.537</X>
    <Y>68.197</Y>
    <Z>2169</Z>
  </point>
  <point index="1320">
    <X>76.281</X>
    <Y>32.444</Y>
    <Z>2168</Z>
  </point>
  <point index="1321">
    <X>88.076</X>
    <Y>63.104</Y>
    <Z>2103</Z>
  </point>
  <point index="1322">
    <X>65.090</X>
    <Y>44.869</Y>
    <Z>2251</Z>
  </point>
  <point index="1323">
    <X>62.035</X>
    <Y>76.548</Y>
    <Z>2223</Z>
  </point>
  <point index="1324">
    <X>21.770</X>
    <Y>19.645</Y>
    <Z>2212</Z>
  </point>
  <point index="1325">
    <X>108.276</X>
    <Y>29.205</Y>
    <Z>2120</Z>
  </point>
  <point index="1326">
    <X>32.295</X>
    <Y>14.734</Y>
    <Z>2108</Z>
  </point>
  <point index="1327">
    <X>71.509</X>
    <Y>75.617</Y>
    <Z>2031</Z>
  </point>
  <point index="1328">
    <X>104.201</X>
    <Y>6.333</Y>
    <Z>2288</Z>
  </point>
  <point index="1329">
    <X>68.997</X>
    <Y>50.332</Y>
    <Z>2090</Z>
  </point>
  <point index="1330">
    <X>120.252</X>
    <Y>21.376</Y>
    <Z>2165</Z>
  </point>
  <point index="1331">
    <X>98.750</X>
    <Y>33.668</Y>
    <Z>2088</Z>
  </point>
  <point index="1332">
    <X>22.300</X>
    <Y>37.573</Y>
    <Z>2234</Z>
  </point>
  <point index="1333">
    <X>53.953</X>
    <Y>34.121</Y>
    <Z>2260</Z>
  </point>
  <point index="1334">
    <X>59.783</X>
    <Y>17.097</Y>
    <Z>2131</Z>
  </point>
  <point index="1335">
    <X>104.929</X>
    <Y>19.869</Y>
    <Z>2258</Z>
  </point>
  <point index="1336">
    <X>54.149</X>
    <Y>19.824</Y>
    <Z>2241</Z>
  </point>
  <point index="1337">
    <X>35.924</X>
    <Y>24.159</Y>
    <Z>2191</Z>
  </point>
  <point index="1338">
    <X>25.328</X>
    <Y>13.715</Y>
    <Z>2241</Z>
  </point>
  <point index="1339">
    <X>21.726</X>
    <Y>6.778</Y>
    <Z>2211</Z>
  </point>
  <point index="1340">
    <X>114.642</X>
    <Y>61.759</Y>
    <Z>2275</Z>
  </point>
  <point index="1341">
    <X>25.712</X>
    <Y>25.447</Y>
    <Z>2225</Z>
  </point>
  <point index="1342">
    <X>77.806</X>
    <Y>28.518</Y>
    <Z>2068</Z>
  </point>
  <point index="1343">
    <X>21.879</X>
    <Y>28.762</Y>
    <Z>2217</Z>
  </point>
  <point index="1344">
    <X>13.532</X>
    <Y>27.901</Y>
    <Z>2299</Z>
  </point>
  <point index="1345">
    <X>111.306</X>
    <Y>58.464</Y>
    <Z>2011</Z>
  </point>
  <point index="1346">
    <X>14.161</X>
    <Y>36.430</Y>
    <Z>2239</Z>
  </point>
  <point index="1347">
    <X>90.677</X>
    <Y>55.968</Y>
    <Z>2113</Z>
  </point>
  <point index="1348">
    <X>105.746</X>
    <Y>45.676</Y>
    <Z>2224</Z>
  </point>
  <point index="1349">
    <X>12.247</X>
    <Y>53.897</Y>
    <Z>2216</Z>
  </point>
  <point index="1350">
    <X>54.450</X>
    <Y>54.753</Y>
    <Z>2211</Z>
  </point>
  <point index="1351">
    <X>38.684</X>
    <Y>69.378</Y>
    <Z>2011</Z>
  </point>
  <point index="1352">
    <X>98.221</X>
    <Y>60.358</Y>
    <Z>2066</Z>
  </point>
  <point index="1353">
    <X>57.449</X>
    <Y>20.157</Y>
    <Z>2034</Z>
  </point>
  <point index="1354">
    <X>16.423</X>
    <Y>18.209</Y>
    <Z>2018</Z>
  </point>
  <point index="1355">
    <X>103.712</X>
    <Y>50.985</Y>
    <Z>2292</Z>
  </point>
  <point index="1356">
    <X>74.403</X>
    <Y>61.486</Y>
    <Z>2291</Z>
  </point>
  <point index="1357">
    <X>52.167</X>
    <Y>25.065</Y>
    <Z>2210</Z>
  </point>
  <point index="1358">
    <X>72.392</X>
    <Y>29.332</Y>
    <Z>2118</Z>
  </point>
  <point index="1359">
    <X>110.204</X>
    <Y>74.929</Y>
    <Z>2041</Z>
  </point>
  <point index="1360">
    <X>56.547</X>
    <Y>28.603</Y>
    <Z>2006</Z>
  </point>
  <point index="1361">
    <X>67.902</X>
    <Y>22.892</Y>
    <Z>2135</Z>
  </point>
  <point index="1362">
    <X>29.262</X>
    <Y>70.696</Y>
    <Z>2079</Z>
  </point>
  <point index="1363">
    <X>116.744</X>
    <Y>12.914</Y>
    <Z>2138</Z>
  </point>
  <point index="1364">
    <X>56.607</X>
    <Y>46.472</Y>
    <Z>2000</Z>
  </point>
  <point index="1365">
    <X>35.128</X>
    <Y>52.487</Y>
    <Z>2243</Z>
  </point>
  <point index="1366">
    <X>95.736</X>
    <Y>10.610</Y>
    <Z>2086</Z>
  </point>
  <point index="1367">
    <X>19.335</X>
    <Y>47.230</Y>
    <Z>2112</Z>
  </point>
  <point index="1368">
    <X>106.180</X>
    <Y>55.789</Y>
    <Z>2206</Z>
  </point>
  <point index="1369">
    <X>60.163</X>
    <Y>31.482</Y>
    <Z>2146</Z>
  </point>
  <point index="1370">
    <X>76.165</X>
    <Y>24.911</Y>
    <Z>2176</Z>
  </point>
  <point index="1371">
    <X>71.204</X>
    <Y>25.865</Y>
    <Z>2001</Z>
  </point>
  <point index="1372">
    <X>54.052</X>
    <Y>35.688</Y>
    <Z>2250</Z>
  </point>
  <point index="1373">
    <X>113.901</X>
    <Y>35.318</Y>
    <Z>2265</Z>
  </point>
  <point index="1374">
    <X>70.906</X>
    <Y>62.459</Y>
    <Z>2012</Z>
  </point>
  <point index="1375">
    <X>105.985</X>
    <Y>9.097</Y>
    <Z>2214</Z>
  </point>
  <point index="1376">
    <X>64.428</X>
    <Y>58.153</Y>
    <Z>2278</Z>
  </point>
  <point index="1377">
    <X>96.891</X>
    <Y>27.826</Y>
    <Z>2012</Z>
  </point>
  <point index="1378">
    <X>22.050</X>
    <Y>22.223</Y>
    <Z>2224</Z>
  </point>
  <point index="1379">
    <X>99.520</X>
    <Y>55.253</Y>
    <Z>2120</Z>
  </point>
  <point index="1380">
    <X>7.742</X>
    <Y>62.592</Y>
    <Z>2142</Z>
  </point>
  <point index="1381">
    <X>24.662</X>
    <Y>22.541</Y>
    <Z>2269</Z>
  </point>
  <point index="1382">
    <X>101.769</X>
    <Y>52.289</Y>
    <Z>2212</Z>
  </point>
  <point index="1383">
    <X>62.893</X>
    <Y>72.811</Y>
    <Z>2259</Z>
  </point>
  <point index="1384">
    <X>10.444</X>
    <Y>52.978</Y>
    <Z>2098</Z>
  </point>
  <point index="1385">
    <X>62.441</X>
    <Y>51.089</Y>
    <Z>2240</Z>
  </point>
  <point index="1386">
    <X>90.355</X>
    <Y>20.635</Y>
    <Z>2092</Z>
  </point>
  <point index="1387">
    <X>114.875</X>
    <Y>20.235</Y>
    <Z>2260</Z>
  </point>
  <point index="1388">
    <X>22.711</X>
    <Y>69.969</Y>
    <Z>2251</Z>
  </point>
  <point index="1389">
    <X>15.705</X>
    <Y>56.893</Y>
    <Z>2088</Z>
  </point>
  <point index="1390">
    <X>117.524</X>
    <Y>22.034</Y>
    <Z>2087</Z>
  </point>
  <point index="1391">
    <X>74.408</X>
    <Y>21.591</Y>
    <Z>2290</Z>
  </point>
  <point index="1392">
    <X>69.122</X>
    <Y>16.994</Y>
    <Z>2085</Z>
  </point>
  <point index="1393">
    <X>54.929</X>
    <Y>25.334</Y>
    <Z>2164</Z>
  </point>
  <point index="1394">
    <X>101.157</X>
    <Y>33.521</Y>
    <Z>2187</Z>
  </point>
  <point index="1395">
    <X>94.347</X>
    <Y>26.663</Y>
    <Z>2221</Z>
  </point>
  <point index="1396">
    <X>65.267</X>
    <Y>16.687</Y>
    <Z>2244</Z>
  </point>
  <point index="1397">
    <X>56.151</X>
    <Y>18.003</Y>
    <Z>2045</Z>
  </point>
  <point index="1398">
    <X>96.588</X>
    <Y>31.823</Y>
    <Z>2002</Z>
  </point>
  <point index="1399">
    <X>41.238</X>
    <Y>23.552</Y>
    <Z>2281</Z>
  </point>
  <point index="1400">
    <X>109.076</X>
    <Y>48.497</Y>
    <Z>2087</Z>
  </point>
  <point index="1401">
    <X>14.856</X>
    <Y>37.584</Y>
    <Z>2172</Z>
  </point>
  <point index="1402">
    <X>17.938</X>
    <Y>13.794</Y>
    <Z>2055</Z>
  </point>
  <point index="1403">
    <X>50.559</X>
    <Y>70.827</Y>
    <Z>2105</Z>
  </point>
  <point index="1404">
    <X>79.643</X>
    <Y>21.380</Y>
    <Z>2093</Z>
  </point>
  <point index="1405">
    <X>25.206</X>
    <Y>58.665</Y>
    <Z>2246</Z>
  </point>
  <point index="1406">
    <X>17.242</X>
    <Y>8.356</Y>
    <Z>2026</Z>
  </point>
  <point index="1407">
    <X>25.656</X>
    <Y>30.921</Y>
    <Z>2228</Z>
  </point>
  <point index="1408">
    <X>29.499</X>
    <Y>34.208</Y>
    <Z>2070</Z>
  </point>
  <point index="1409">
    <X>65.663</X>
    <Y>70.796</Y>
    <Z>2227</Z>
  </point>
  <point index="1410">
    <X>96.402</X>
    <Y>11.592</Y>
    <Z>2020</Z>
  </point>
  <point index="1411">
    <X>76.364</X>
    <Y>51.137</Y>
    <Z>2163</Z>
  </point>
  <point index="1412">
    <X>76.043</X>
    <Y>20.854</Y>
    <Z>2184</Z>
  </point>
  <point index="1413">
    <X>58.687</X>
    <Y>73.381</Y>
    <Z>2085</Z>
  </point>
  <point index="1414">
    <X>100.372</X>
    <Y>23.325</Y>
    <Z>2155</Z>
  </point>
  <point index="1415">
    <X>112.204</X>
    <Y>29.138</Y>
    <Z>2099</Z>
  </point>
  <point index="1416">
    <X>96.133</X>
    <Y>12.306</Y>
    <Z>2047</Z>
  </point>
  <point index="1417">
    <X>113.344</X>
    <Y>65.429</Y>
    <Z>2211</Z>
  </point>
  <point index="1418">
    <X>24.243</X>
    <Y>23.838</Y>
    <Z>2286</Z>
  </point>
  <point index="1419">
    <X>63.488</X>
    <Y>25.985</Y>
    <Z>2283</Z>
  </point>
  <point index="1420">
    <X>20.635</X>
    <Y>52.019</Y>
    <Z>2166</Z>
  </point>
  <point index="1421">
    <X>97.682</X>
    <Y>13.777</Y>
    <Z>2044</Z>
  </point>
  <point index="1422">
    <X>71.736</X>
    <Y>8.893</Y>
    <Z>2053</Z>
  </point>
  <point index="1423">
    <X>14.348</X>
    <Y>37.919</Y>
    <Z>2221</Z>
  </point>
  <point index="1424">
    <X>34.134</X>
    <Y>61.947</Y>
    <Z>2288</Z>
  </point>
  <point index="1425">
    <X>26.654</X>
    <Y>10.384</Y>
    <Z>2187</Z>
  </point>
  <point index="1426">
    <X>26.060</X>
    <Y>53.922</Y>
    <Z>2211</Z>
  </point>
  <point index="1427">
    <X>29.286</X>
    <Y>67.532</Y>
    <Z>2078</Z>
  </point>
  <point index="1428">
    <X>56.271</X>
    <Y>19.368</Y>
    <Z>2033</Z>
  </point>
  <point index="1429">
    <X>12.842</X>
    <Y>15.119</Y>
    <Z>2254</Z>
  </point>
  <point index="1430">
    <X>91.994</X>
    <Y>24.967</Y>
    <Z>2199</Z>
  </point>
  <point index="1431">
    <X>50.122</X>
    <Y>55.431</Y>
    <Z>2077</Z>
  </point>
  <point index="1432">
    <X>117.297</X>
    <Y>71.564</Y>
    <Z>2102</Z>
  </point>
  <point index="1433">
    <X>50.972</X>
    <Y>26.481</Y>
    <Z>2132</Z>
  </point>
  <point index="1434">
    <X>59.234</X>
    <Y>18.595</Y>
    <Z>2108</Z>
  </point>
  <point index="1435">
    <X>41.184</X>
    <Y>24.032</Y>
    <Z>2275</Z>
  </point>
  <point index="1436">
    <X>96.954</X>
    <Y>74.780</Y>
    <Z>2014</Z>
  </point>
  <point index="1437">
    <X>109.501</X>
    <Y>49.159</Y>
    <Z>2069</Z>
  </point>
  <point index="1438">
    <X>64.552</X>
    <Y>12.340</Y>
    <Z>2273</Z>
  </point>
  <point index="1439">
    <X>36.554</X>
    <Y>71.446</Y>
    <Z>2150</Z>
  </point>
  <point index="1440">
    <X>21.631</X>
    <Y>61.666</Y>
    <Z>2207</Z>
  </point>
  <point index="1441">
    <X>49.943</X>
    <Y>13.581</Y>
    <Z>2065</Z>
  </point>
  <point index="1442">
    <X>11.371</X>
    <Y>65.468</Y>
    <Z>2158</Z>
  </point>
  <point index="1443">
    <X>63.225</X>
    <Y>36.138</Y>
    <Z>2272</Z>
  </point>
  <point index="1444">
    <X>91.238</X>
    <Y>23.131</Y>
    <Z>2150</Z>
  </point>
  <point index="1445">
    <X>20.445</X>
    <Y>54.224</Y>
    <Z>2158</Z>
  </point>
  <point index="1446">
    <X>105.016</X>
    <Y>52.754</Y>
    <Z>2254</Z>
  </point>
  <point index="1447">
    <X>31.525</X>
    <Y>37.863</Y>
    <Z>2033</Z>
  </point>
  <point index="1448">
    <X>56.828</X>
    <Y>66.137</Y>
    <Z>2009</Z>
  </point>
  <point index="1449">
    <X>30.851</X>
    <Y>23.596</Y>
    <Z>2014</Z>
  </point>
  <point index="1450">
    <X>27.830</X>
    <Y>50.857</Y>
    <Z>2138</Z>
  </point>
  <point index="1451">
    <X>40.919</X>
    <Y>24.304</Y>
    <Z>2243</Z>
  </point>
  <point index="1452">
    <X>95.025</X>
    <Y>12.354</Y>
    <Z>2155</Z>
  </point>
  <point index="1453">
    <X>37.462</X>
    <Y>25.324</Y>
    <Z>2091</Z>
  </point>
  <point index="1454">
    <X>93.345</X>
    <Y>20.061</Y>
    <Z>2287</Z>
  </point>
  <point index="1455">
    <X>65.872</X>
    <Y>72.829</Y>
    <Z>2219</Z>
  </point>
  <point index="1456">
    <X>31.357</X>
    <Y>13.352</Y>
    <Z>2016</Z>
  </point>
  <point index="1457">
    <X>28.660</X>
    <Y>47.826</Y>
    <Z>2104</Z>
  </point>
  <point index="1458">
    <X>97.553</X>
    <Y>51.761</Y>
    <Z>2039</Z>
  </point>
  <point index="1459">
    <X>54.658</X>
    <Y>34.111</Y>
    <Z>2191</Z>
  </point>
  <point index="1460">
    <X>31.613</X>
    <Y>17.252</Y>
    <Z>2041</Z>
  </point>
  <point index="1461">
    <X>105.850</X>
    <Y>78.522</Y>
    <Z>2220</Z>
  </point>
  <point index="1462">
    <X>59.156</X>
    <Y>69.210</Y>
    <Z>2105</Z>
  </point>
  <point index="1463">
    <X>64.131</X>
    <Y>12.492</Y>
    <Z>2291</Z>
  </point>
  <point index="1464">
    <X>71.113</X>
    <Y>76.571</Y>
    <Z>2003</Z>
  </point>
  <point index="1465">
    <X>106.011</X>
    <Y>65.401</Y>
    <Z>2213</Z>
  </point>
  <point index="1466">
    <X>31.932</X>
    <Y>37.944</Y>
    <Z>2073</Z>
  </point>
  <point index="1467">
    <X>25.591</X>
    <Y>44.712</Y>
    <Z>2230</Z>
  </point>
  <point index="1468">
    <X>15.740</X>
    <Y>59.103</Y>
    <Z>2085</Z>
  </point>
  <point index="1469">
    <X>100.979</X>
    <Y>66.688</Y>
    <Z>2180</Z>
  </point>
  <point index="1470">
    <X>47.814</X>
    <Y>65.150</Y>
    <Z>2133</Z>
  </point>
  <point index="1471">
    <X>109.305</X>
    <Y>12.190</Y>
    <Z>2078</Z>
  </point>
  <point index="1472">
    <X>104.565</X>
    <Y>35.969</Y>
    <Z>2273</Z>
  </point>
  <point index="1473">
    <X>14.114</X>
    <Y>49.500</Y>
    <Z>2244</Z>
  </point>
  <point index="1474">
    <X>92.706</X>
    <Y>26.225</Y>
    <Z>2246</Z>
  </point>
  <point index="1475">
    <X>24.750</X>
    <Y>30.379</Y>
    <Z>2265</Z>
  </point>
  <point index="1476">
    <X>33.521</X>
    <Y>20.005</Y>
    <Z>2228</Z>
  </point>
  <point index="1477">
    <X>96.240</X>
    <Y>27.664</Y>
    <Z>2036</Z>
  </point>
  <point index="1478">
    <X>40.728</X>
    <Y>19.367</Y>
    <Z>2221</Z>
  </point>
  <point index="1479">
    <X>103.545</X>
    <Y>23.418</Y>
    <Z>2285</Z>
  </point>
  <point index="1480">
    <X>26.034</X>
    <Y>70.079</Y>
    <Z>2212</Z>
  </point>
  <point index="1481">
    <X>31.019</X>
    <Y>53.747</Y>
    <Z>2007</Z>
  </point>
  <point index="1482">
    <X>102.889</X>
    <Y>48.090</Y>
    <Z>2258</Z>
  </point>
  <point index="1483">
    <X>27.847</X>
    <Y>46.811</Y>
    <Z>2138</Z>
  </point>
  <point index="1484">
    <X>13.499</X>
    <Y>49.373</Y>
    <Z>2297</Z>
  </point>
  <point index="1485">
    <X>25.976</X>
    <Y>68.614</Y>
    <Z>2215</Z>
  </point>
  <point index="1486">
    <X>32.579</X>
    <Y>27.210</Y>
    <Z>2136</Z>
  </point>
  <point index="1487">
    <X>11.467</X>
    <Y>61.393</Y>
    <Z>2165</Z>
  </point>
  <point index="1488">
    <X>29.583</X>
    <Y>30.057</Y>
    <Z>2066</Z>
  </point>
  <point index="1489">
    <X>108.308</X>
    <Y>25.975</Y>
    <Z>2119</Z>
  </point>
  <point index="1490">
    <X>106.801</X>
    <Y>22.596</Y>
    <Z>2181</Z>
  </point>
  <point index="1491">
    <X>37.973</X>
    <Y>65.419</Y>
    <Z>2058</Z>
  </point>
  <point index="1492">
    <X>49.666</X>
    <Y>61.453</Y>
    <Z>2047</Z>
  </point>
  <point index="1493">
    <X>40.467</X>
    <Y>23.705</Y>
    <Z>2190</Z>
  </point>
  <point index="1494">
    <X>93.489</X>
    <Y>22.342</Y>
    <Z>2297</Z>
  </point>
  <point index="1495">
    <X>68.436</X>
    <Y>46.625</Y>
    <Z>2113</Z>
  </point>
  <point index="1496">
    <X>67.058</X>
    <Y>74.238</Y>
    <Z>2170</Z>
  </point>
  <point index="1497">
    <X>74.543</X>
    <Y>59.549</Y>
    <Z>2281</Z>
  </point>
  <point index="1498">
    <X>102.470</X>
    <Y>54.362</Y>
    <Z>2241</Z>
  </point>
  <point index="1499">
    <X>11.373</X>
    <Y>72.389</Y>
    <Z>2158</Z>
  </point>
  <point index="1500">
    <X>117.867</X>
    <Y>55.371</Y>
    <Z>2064</Z>
  </point>
  <point index="1501">
    <X>101.320</X>
    <Y>51.302</Y>
    <Z>2194</Z>
  </point>
  <point index="1502">
    <X>107.740</X>
    <Y>25.353</Y>
    <Z>2142</Z>
  </point>
  <point index="1503">
    <X>54.415</X>
    <Y>74.300</Y>
    <Z>2215</Z>
  </point>
  <point index="1504">
    <X>35.503</X>
    <Y>34.389</Y>
    <Z>2219</Z>
  </point>
  <point index="1505">
    <X>89.997</X>
    <Y>33.165</Y>
    <Z>2069</Z>
  </point>
  <point index="1506">
    <X>118.859</X>
    <Y>55.178</Y>
    <Z>2001</Z>
  </point>
  <point index="1507">
    <X>50.494</X>
    <Y>70.499</Y>
    <Z>2101</Z>
  </point>
  <point index="1508">
    <X>73.106</X>
    <Y>52.958</Y>
    <Z>2187</Z>
  </point>
  <point index="1509">
    <X>31.679</X>
    <Y>55.933</Y>
    <Z>2048</Z>
  </point>
  <point index="1510">
    <X>112.626</X>
    <Y>76.506</Y>
    <Z>2140</Z>
  </point>
  <point index="1511">
    <X>24.242</X>
    <Y>8.648</Y>
    <Z>2286</Z>
  </point>
  <point index="1512">
    <X>64.501</X>
    <Y>50.360</Y>
    <Z>2275</Z>
  </point>
  <point index="1513">
    <X>108.654</X>
    <Y>75.176</Y>
    <Z>2104</Z>
  </point>
  <point index="1514">
    <X>28.503</X>
    <Y>8.170</Y>
    <Z>2111</Z>
  </point>
  <point index="1515">
    <X>49.466</X>
    <Y>24.220</Y>
    <Z>2034</Z>
  </point>
  <point index="1516">
    <X>21.748</X>
    <Y>20.450</Y>
    <Z>2211</Z>
  </point>
  <point index="1517">
    <X>55.960</X>
    <Y>58.945</Y>
    <Z>2064</Z>
  </point>
  <point index="1518">
    <X>59.322</X>
    <Y>15.268</Y>
    <Z>2112</Z>
  </point>
  <point index="1519">
    <X>30.910</X>
    <Y>57.702</Y>
    <Z>2011</Z>
  </point>
  <point index="1520">
    <X>26.479</X>
    <Y>67.620</Y>
    <Z>2194</Z>
  </point>
  <point index="1521">
    <X>26.864</X>
    <Y>34.748</Y>
    <Z>2178</Z>
  </point>
  <point index="1522">
    <X>105.076</X>
    <Y>46.360</Y>
    <Z>2252</Z>
  </point>
  <point index="1523">
    <X>62.524</X>
    <Y>75.790</Y>
    <Z>2243</Z>
  </point>
  <point index="1524">
    <X>66.426</X>
    <Y>40.165</Y>
    <Z>2196</Z>
  </point>
  <point index="1525">
    <X>63.529</X>
    <Y>77.402</Y>
    <Z>2285</Z>
  </point>
  <point index="1526">
    <X>97.583</X>
    <Y>10.561</Y>
    <Z>2040</Z>
  </point>
  <point index="1527">
    <X>24.082</X>
    <Y>45.620</Y>
    <Z>2293</Z>
  </point>
  <point index="1528">
    <X>17.764</X>
    <Y>57.251</Y>
    <Z>2047</Z>
  </point>
  <point index="1529">
    <X>75.052</X>
    <Y>10.909</Y>
    <Z>2248</Z>
  </point>
  <point index="1530">
    <X>61.028</X>
    <Y>33.868</Y>
    <Z>2182</Z>
  </point>
  <point index="1531">
    <X>109.445</X>
    <Y>31.476</Y>
    <Z>2072</Z>
  </point>
  <point index="1532">
    <X>105.239</X>
    <Y>57.156</Y>
    <Z>2245</Z>
  </point>
  <point index="1533">
    <X>102.253</X>
    <Y>27.891</Y>
    <Z>2232</Z>
  </point>
  <point index="1534">
    <X>103.296</X>
    <Y>24.101</Y>
    <Z>2275</Z>
  </point>
  <point index="1535">
    <X>120.301</X>
    <Y>23.808</Y>
    <Z>2170</Z>
  </point>
  <point index="1536">
    <X>95.876</X>
    <Y>11.909</Y>
    <Z>2072</Z>
  </point>
  <point index="1537">
    <X>101.547</X>
    <Y>52.340</Y>
    <Z>2203</Z>
  </point>
  <point index="1538">
    <X>15.152</X>
    <Y>13.472</Y>
    <Z>2143</Z>
  </point>
  <point index="1539">
    <X>16.429</X>
    <Y>33.047</Y>
    <Z>2018</Z>
  </point>
  <point index="1540">
    <X>76.052</X>
    <Y>59.006</Y>
    <Z>2183</Z>
  </point>
  <point index="1541">
    <X>19.509</X>
    <Y>71.401</Y>
    <Z>2119</Z>
  </point>
  <point index="1542">
    <X>104.378</X>
    <Y>27.958</Y>
    <Z>2280</Z>
  </point>
  <point index="1543">
    <X>75.217</X>
    <Y>18.376</Y>
    <Z>2237</Z>
  </point>
  <point index="1544">
    <X>94.694</X>
    <Y>52.687</Y>
    <Z>2187</Z>
  </point>
  <point index="1545">
    <X>93.592</X>
    <Y>56.675</Y>
    <Z>2295</Z>
  </point>
  <point index="1546">
    <X>64.533</X>
    <Y>77.541</Y>
    <Z>2274</Z>
  </point>
  <point index="1547">
    <X>8.388</X>
    <Y>62.911</Y>
    <Z>2066</Z>
  </point>
  <point index="1548">
    <X>72.652</X>
    <Y>26.159</Y>
    <Z>2143</Z>
  </point>
  <point index="1549">
    <X>98.008</X>
    <Y>65.075</Y>
    <Z>2058</Z>
  </point>
  <point index="1550">
    <X>18.475</X>
    <Y>55.154</Y>
    <Z>2077</Z>
  </point>
  <point index="1551">
    <X>58.396</X>
    <Y>47.127</Y>
    <Z>2073</Z>
  </point>
  <point index="1552">
    <X>106.735</X>
    <Y>52.799</Y>
    <Z>2183</Z>
  </point>
  <point index="1553">
    <X>68.791</X>
    <Y>25.217</Y>
    <Z>2099</Z>
  </point>
  <point index="1554">
    <X>87.514</X>
    <Y>56.055</Y>
    <Z>2169</Z>
  </point>
  <point index="1555">
    <X>24.895</X>
    <Y>75.208</Y>
    <Z>2259</Z>
  </point>
  <point index="1556">
    <X>114.754</X>
    <Y>28.228</Y>
    <Z>2268</Z>
  </point>
  <point index="1557">
    <X>74.494</X>
    <Y>23.657</Y>
    <Z>2285</Z>
  </point>
  <point index="1558">
    <X>95.844</X>
    <Y>33.377</Y>
    <Z>2075</Z>
  </point>
  <point index="1559">
    <X>101.788</X>
    <Y>28.532</Y>
    <Z>2213</Z>
  </point>
  <point index="1560">
    <X>109.255</X>
    <Y>76.849</Y>
    <Z>2080</Z>
  </point>
  <point index="1561">
    <X>111.268</X>
    <Y>17.184</Y>
    <Z>2008</Z>
  </point>
  <point index="1562">
    <X>56.812</X>
    <Y>53.467</Y>
    <Z>2008</Z>
  </point>
  <point index="1563">
    <X>92.518</X>
    <Y>25.001</Y>
    <Z>2233</Z>
  </point>
  <point index="1564">
    <X>72.460</X>
    <Y>58.817</Y>
    <Z>2124</Z>
  </point>
  <point index="1565">
    <X>40.622</X>
    <Y>61.017</Y>
    <Z>2208</Z>
  </point>
  <point index="1566">
    <X>32.866</X>
    <Y>36.934</Y>
    <Z>2164</Z>
  </point>
  <point index="1567">
    <X>65.118</X>
    <Y>46.370</Y>
    <Z>2250</Z>
  </point>
  <point index="1568">
    <X>67.456</X>
    <Y>32.021</Y>
    <Z>2154</Z>
  </point>
  <point index="1569">
    <X>92.244</X>
    <Y>12.158</Y>
    <Z>2215</Z>
  </point>
  <point index="1570">
    <X>21.709</X>
    <Y>64.195</Y>
    <Z>2210</Z>
  </point>
  <point index="1571">
    <X>109.817</X>
    <Y>61.939</Y>
    <Z>2056</Z>
  </point>
  <point index="1572">
    <X>62.891</X>
    <Y>77.385</Y>
    <Z>2258</Z>
  </point>
  <point index="1573">
    <X>106.016</X>
    <Y>55.572</Y>
    <Z>2213</Z>
  </point>
  <point index="1574">
    <X>101.126</X>
    <Y>55.914</Y>
    <Z>2186</Z>
  </point>
  <point index="1575">
    <X>61.739</X>
    <Y>50.546</Y>
    <Z>2211</Z>
  </point>
  <point index="1576">
    <X>98.872</X>
    <Y>8.409</Y>
    <Z>2093</Z>
  </point>
  <point index="1577">
    <X>68.422</X>
    <Y>57.080</Y>
    <Z>2114</Z>
  </point>
  <point index="1578">
    <X>32.813</X>
    <Y>22.666</Y>
    <Z>2159</Z>
  </point>
  <point index="1579">
    <X>95.048</X>
    <Y>68.944</Y>
    <Z>2153</Z>
  </point>
  <point index="1580">
    <X>115.162</X>
    <Y>11.067</Y>
    <Z>2241</Z>
  </point>
  <point index="1581">
    <X>13.072</X>
    <Y>50.049</Y>
    <Z>2269</Z>
  </point>
  <point index="1582">
    <X>89.576</X>
    <Y>13.862</Y>
    <Z>2041</Z>
  </point>
  <point index="1583">
    <X>67.878</X>
    <Y>71.201</Y>
    <Z>2136</Z>
  </point>
  <point index="1584">
    <X>27.565</X>
    <Y>48.478</Y>
    <Z>2149</Z>
  </point>
  <point index="1585">
    <X>37.359</X>
    <Y>26.270</Y>
    <Z>2098</Z>
  </point>
  <point index="1586">
    <X>113.886</X>
    <Y>59.411</Y>
    <Z>2264</Z>
  </point>
  <point index="1587">
    <X>105.584</X>
    <Y>54.861</Y>
    <Z>2231</Z>
  </point>
  <point index="1588">
    <X>27.295</X>
    <Y>39.039</Y>
    <Z>2160</Z>
  </point>
  <point index="1589">
    <X>69.268</X>
    <Y>39.193</Y>
    <Z>2079</Z>
  </point>
  <point index="1590">
    <X>101.506</X>
    <Y>56.392</Y>
    <Z>2201</Z>
  </point>
  <point index="1591">
    <X>52.339</X>
    <Y>28.399</Y>
    <Z>2222</Z>
  </point>
  <point index="1592">
    <X>36.016</X>
    <Y>49.346</Y>
    <Z>2185</Z>
  </point>
  <point index="1593">
    <X>30.748</X>
    <Y>24.122</Y>
    <Z>2018</Z>
  </point>
  <point index="1594">
    <X>75.988</X>
    <Y>65.905</Y>
    <Z>2187</Z>
  </point>
  <point index="1595">
    <X>88.284</X>
    <Y>24.960</Y>
    <Z>2078</Z>
  </point>
  <point index="1596">
    <X>96.735</X>
    <Y>29.782</Y>
    <Z>2005</Z>
  </point>
  <point index="1597">
    <X>11.356</X>
    <Y>70.198</Y>
    <Z>2157</Z>
  </point>
  <point index="1598">
    <X>63.719</X>
    <Y>34.075</Y>
    <Z>2293</Z>
  </point>
  <point index="1599">
    <X>74.447</X>
    <Y>55.720</Y>
    <Z>2288</Z>
  </point>
  <point index="1600">
    <X>107.180</X>
    <Y>16.298</Y>
    <Z>2165</Z>
  </point>
  <point index="1601">
    <X>102.677</X>
    <Y>40.499</Y>
    <Z>2250</Z>
  </point>
  <point index="1602">
    <X>61.113</X>
    <Y>40.224</Y>
    <Z>2185</Z>
  </point>
  <point index="1603">
    <X>110.262</X>
    <Y>65.769</Y>
    <Z>2038</Z>
  </point>
  <point index="1604">
    <X>14.335</X>
    <Y>56.673</Y>
    <Z>2222</Z>
  </point>
  <point index="1605">
    <X>63.300</X>
    <Y>10.261</Y>
    <Z>2275</Z>
  </point>
  <point index="1606">
    <X>101.794</X>
    <Y>7.161</Y>
    <Z>2213</Z>
  </point>
  <point index="1607">
    <X>16.425</X>
    <Y>27.157</Y>
    <Z>2018</Z>
  </point>
  <point index="1608">
    <X>78.069</X>
    <Y>27.575</Y>
    <Z>2051</Z>
  </point>
  <point index="1609">
    <X>91.264</X>
    <Y>52.579</Y>
    <Z>2151</Z>
  </point>
  <point index="1610">
    <X>76.107</X>
    <Y>54.292</Y>
    <Z>2179</Z>
  </point>
  <point index="1611">
    <X>94.985</X>
    <Y>24.561</Y>
    <Z>2159</Z>
  </point>
  <point index="1612">
    <X>51.310</X>
    <Y>69.014</Y>
    <Z>2154</Z>
  </point>
  <point index="1613">
    <X>110.363</X>
    <Y>22.263</Y>
    <Z>2034</Z>
  </point>
  <point index="1614">
    <X>73.625</X>
    <Y>18.068</Y>
    <Z>2238</Z>
  </point>
  <point index="1615">
    <X>27.315</X>
    <Y>11.160</Y>
    <Z>2159</Z>
  </point>
  <point index="1616">
    <X>61.931</X>
    <Y>35.958</Y>
    <Z>2219</Z>
  </point>
  <point index="1617">
    <X>70.639</X>
    <Y>31.095</Y>
    <Z>2023</Z>
  </point>
  <point index="1618">
    <X>27.161</X>
    <Y>23.571</Y>
    <Z>2166</Z>
  </point>
  <point index="1619">
    <X>70.068</X>
    <Y>30.183</Y>
    <Z>2046</Z>
  </point>
  <point index="1620">
    <X>22.958</X>
    <Y>40.119</Y>
    <Z>2261</Z>
  </point>
  <point index="1621">
    <X>54.225</X>
    <Y>50.638</Y>
    <Z>2233</Z>
  </point>
  <point index="1622">
    <X>121.299</X>
    <Y>22.766</Y>
    <Z>2288</Z>
  </point>
  <point index="1623">
    <X>103.785</X>
    <Y>32.399</Y>
    <Z>2295</Z>
  </point>
  <point index="1624">
    <X>86.843</X>
    <Y>20.237</Y>
    <Z>2248</Z>
  </point>
  <point index="1625">
    <X>33.208</X>
    <Y>68.254</Y>
    <Z>2197</Z>
  </point>
  <point index="1626">
    <X>59.699</X>
    <Y>67.242</Y>
    <Z>2127</Z>
  </point>
  <point index="1627">
    <X>30.200</X>
    <Y>33.178</Y>
    <Z>2041</Z>
  </point>
  <point index="1628">
    <X>68.051</X>
    <Y>51.007</Y>
    <Z>2129</Z>
  </point>
  <point index="1629">
    <X>103.779</X>
    <Y>46.941</Y>
    <Z>2295</Z>
  </point>
  <point index="1630">
    <X>105.067</X>
    <Y>36.994</Y>
    <Z>2252</Z>
  </point>
  <point index="1631">
    <X>28.591</X>
    <Y>62.867</Y>
    <Z>2107</Z>
  </point>
  <point index="1632">
    <X>110.688</X>
    <Y>23.853</Y>
    <Z>2021</Z>
  </point>
  <point index="1633">
    <X>68.625</X>
    <Y>17.367</Y>
    <Z>2106</Z>
  </point>
  <point index="1634">
    <X>28.092</X>
    <Y>65.490</Y>
    <Z>2127</Z>
  </point>
  <point index="1635">
    <X>59.166</X>
    <Y>30.802</Y>
    <Z>2105</Z>
  </point>
  <point index="1636">
    <X>27.160</X>
    <Y>39.812</Y>
    <Z>2166</Z>
  </point>
  <point index="1637">
    <X>32.861</X>
    <Y>24.907</Y>
    <Z>2163</Z>
  </point>
  <point index="1638">
    <X>22.734</X>
    <Y>23.454</Y>
    <Z>2252</Z>
  </point>
  <point index="1639">
    <X>60.940</X>
    <Y>11.315</Y>
    <Z>2178</Z>
  </point>
  <point index="1640">
    <X>95.397</X>
    <Y>71.312</Y>
    <Z>2119</Z>
  </point>
  <point index="1641">
    <X>109.042</X>
    <Y>23.988</Y>
    <Z>2088</Z>
  </point>
  <point index="1642">
    <X>56.334</X>
    <Y>15.437</Y>
    <Z>2027</Z>
  </point>
  <point index="1643">
    <X>99.858</X>
    <Y>59.285</Y>
    <Z>2134</Z>
  </point>
  <point index="1644">
    <X>69.371</X>
    <Y>32.013</Y>
    <Z>2075</Z>
  </point>
  <point index="1645">
    <X>73.283</X>
    <Y>58.984</Y>
    <Z>2205</Z>
  </point>
  <point index="1646">
    <X>106.873</X>
    <Y>14.692</Y>
    <Z>2178</Z>
  </point>
  <point index="1647">
    <X>106.663</X>
    <Y>72.008</Y>
    <Z>2186</Z>
  </point>
  <point index="1648">
    <X>13.722</X>
    <Y>48.135</Y>
    <Z>2282</Z>
  </point>
  <point index="1649">
    <X>39.908</X>
    <Y>20.714</Y>
    <Z>2124</Z>
  </point>
  <point index="1650">
    <X>96.543</X>
    <Y>74.256</Y>
    <Z>2007</Z>
  </point>
  <point index="1651">
    <X>95.455</X>
    <Y>20.476</Y>
    <Z>2113</Z>
  </point>
  <point index="1652">
    <X>57.510</X>
    <Y>9.572</Y>
    <Z>2037</Z>
  </point>
  <point index="1653">
    <X>15.800</X>
    <Y>11.178</Y>
    <Z>2079</Z>
  </point>
  <point index="1654">
    <X>105.937</X>
    <Y>23.163</Y>
    <Z>2216</Z>
  </point>
  <point index="1655">
    <X>14.781</X>
    <Y>74.944</Y>
    <Z>2179</Z>
  </point>
  <point index="1656">
    <X>38.565</X>
    <Y>20.162</Y>
    <Z>2019</Z>
  </point>
  <point index="1657">
    <X>66.362</X>
    <Y>8.502</Y>
    <Z>2199</Z>
  </point>
  <point index="1658">
    <X>116.195</X>
    <Y>27.664</Y>
    <Z>2174</Z>
  </point>
  <point index="1659">
    <X>111.651</X>
    <Y>50.173</Y>
    <Z>2045</Z>
  </point>
  <point index="1660">
    <X>79.326</X>
    <Y>63.604</Y>
    <Z>2056</Z>
  </point>
  <point index="1661">
    <X>114.144</X>
    <Y>32.983</Y>
    <Z>2289</Z>
  </point>
  <point index="1662">
    <X>21.543</X>
    <Y>59.733</Y>
    <Z>2203</Z>
  </point>
  <point index="1663">
    <X>110.984</X>
    <Y>8.706</Y>
    <Z>2008</Z>
  </point>
  <point index="1664">
    <X>110.587</X>
    <Y>69.871</Y>
    <Z>2025</Z>
  </point>
  <point index="1665">
    <X>76.823</X>
    <Y>72.803</Y>
    <Z>2133</Z>
  </point>
  <point index="1666">
    <X>106.915</X>
    <Y>36.871</Y>
    <Z>2176</Z>
  </point>
  <point index="1667">
    <X>64.612</X>
    <Y>60.584</Y>
    <Z>2271</Z>
  </point>
  <point index="1668">
    <X>102.218</X>
    <Y>60.909</Y>
    <Z>2231</Z>
  </point>
  <point index="1669">
    <X>50.301</X>
    <Y>27.956</Y>
    <Z>2088</Z>
  </point>
  <point index="1670">
    <X>16.239</X>
    <Y>72.880</Y>
    <Z>2036</Z>
  </point>
  <point index="1671">
    <X>61.832</X>
    <Y>46.696</Y>
    <Z>2215</Z>
  </point>
  <point index="1672">
    <X>116.426</X>
    <Y>31.876</Y>
    <Z>2159</Z>
  </point>
  <point index="1673">
    <X>62.088</X>
    <Y>51.648</Y>
    <Z>2225</Z>
  </point>
  <point index="1674">
    <X>69.222</X>
    <Y>66.306</Y>
    <Z>2081</Z>
  </point>
  <point index="1675">
    <X>27.139</X>
    <Y>56.511</Y>
    <Z>2167</Z>
  </point>
  <point index="1676">
    <X>111.176</X>
    <Y>38.178</Y>
    <Z>2001</Z>
  </point>
  <point index="1677">
    <X>8.385</X>
    <Y>58.097</Y>
    <Z>2066</Z>
  </point>
  <point index="1678">
    <X>66.767</X>
    <Y>66.259</Y>
    <Z>2182</Z>
  </point>
  <point index="1679">
    <X>72.441</X>
    <Y>14.628</Y>
    <Z>2122</Z>
  </point>
  <point index="1680">
    <X>23.578</X>
    <Y>39.622</Y>
    <Z>2287</Z>
  </point>
  <point index="1681">
    <X>11.236</X>
    <Y>70.991</Y>
    <Z>2150</Z>
  </point>
  <point index="1682">
    <X>77.041</X>
    <Y>29.531</Y>
    <Z>2118</Z>
  </point>
  <point index="1683">
    <X>109.973</X>
    <Y>27.685</Y>
    <Z>2050</Z>
  </point>
  <point index="1684">
    <X>101.398</X>
    <Y>53.351</Y>
    <Z>2197</Z>
  </point>
  <point index="1685">
    <X>21.021</X>
    <Y>7.775</Y>
    <Z>2182</Z>
  </point>
  <point index="1686">
    <X>78.592</X>
    <Y>60.684</Y>
    <Z>2017</Z>
  </point>
  <point index="1687">
    <X>97.982</X>
    <Y>76.606</Y>
    <Z>2056</Z>
  </point>
  <point index="1688">
    <X>60.478</X>
    <Y>8.342</Y>
    <Z>2159</Z>
  </point>
  <point index="1689">
    <X>66.770</X>
    <Y>65.950</Y>
    <Z>2182</Z>
  </point>
  <point index="1690">
    <X>104.769</X>
    <Y>78.648</Y>
    <Z>2264</Z>
  </point>
  <point index="1691">
    <X>73.720</X>
    <Y>61.783</Y>
    <Z>2247</Z>
  </point>
  <point index="1692">
    <X>30.832</X>
    <Y>62.770</Y>
    <Z>2015</Z>
  </point>
  <point index="1693">
    <X>29.301</X>
    <Y>74.756</Y>
    <Z>2078</Z>
  </point>
  <point index="1694">
    <X>63.845</X>
    <Y>23.755</Y>
    <Z>2298</Z>
  </point>
  <point index="1695">
    <X>67.839</X>
    <Y>26.714</Y>
    <Z>2138</Z>
  </point>
  <point index="1696">
    <X>34.126</X>
    <Y>74.005</Y>
    <Z>2287</Z>
  </point>
  <point index="1697">
    <X>74.238</X>
    <Y>14.301</Y>
    <Z>2298</Z>
  </point>
  <point index="1698">
    <X>12.324</X>
    <Y>53.279</Y>
    <Z>2221</Z>
  </point>
  <point index="1699">
    <X>89.973</X>
    <Y>27.379</Y>
    <Z>2067</Z>
  </point>
  <point index="1700">
    <X>59.387</X>
    <Y>21.956</Y>
    <Z>2114</Z>
  </point>
  <point index="1701">
    <X>75.437</X>
    <Y>69.816</Y>
    <Z>2223</Z>
  </point>
  <point index="1702">
    <X>19.510</X>
    <Y>53.130</Y>
    <Z>2119</Z>
  </point>
  <point index="1703">
    <X>11.439</X>
    <Y>32.225</Y>
    <Z>2163</Z>
  </point>
  <point index="1704">
    <X>60.254</X>
    <Y>30.544</Y>
    <Z>2150</Z>
  </point>
  <point index="1705">
    <X>105.092</X>
    <Y>25.236</Y>
    <Z>2251</Z>
  </point>
  <point index="1706">
    <X>71.062</X>
    <Y>30.327</Y>
    <Z>2005</Z>
  </point>
  <point index="1707">
    <X>113.361</X>
    <Y>19.002</Y>
    <Z>2212</Z>
  </point>
  <point index="1708">
    <X>113.482</X>
    <Y>15.525</Y>
    <Z>2224</Z>
  </point>
  <point index="1709">
    <X>25.236</X>
    <Y>74.622</Y>
    <Z>2245</Z>
  </point>
  <point index="1710">
    <X>120.458</X>
    <Y>57.414</Y>
    <Z>2189</Z>
  </point>
  <point index="1711">
    <X>27.898</X>
    <Y>78.559</Y>
    <Z>2135</Z>
  </point>
  <point index="1712">
    <X>70.134</X>
    <Y>34.145</Y>
    <Z>2043</Z>
  </point>
  <point index="1713">
    <X>56.266</X>
    <Y>71.105</Y>
    <Z>2034</Z>
  </point>
  <point index="1714">
    <X>97.488</X>
    <Y>33.850</Y>
    <Z>2036</Z>
  </point>
  <point index="1715">
    <X>51.052</X>
    <Y>24.131</Y>
    <Z>2137</Z>
  </point>
  <point index="1716">
    <X>110.304</X>
    <Y>76.630</Y>
    <Z>2036</Z>
  </point>
  <point index="1717">
    <X>102.017</X>
    <Y>31.479</Y>
    <Z>2223</Z>
  </point>
  <point index="1718">
    <X>14.369</X>
    <Y>59.122</Y>
    <Z>2219</Z>
  </point>
  <point index="1719">
    <X>26.387</X>
    <Y>63.774</Y>
    <Z>2198</Z>
  </point>
  <point index="1720">
    <X>80.965</X>
    <Y>65.505</Y>
    <Z>2249</Z>
  </point>
  <point index="1721">
    <X>9.533</X>
    <Y>64.024</Y>
    <Z>2038</Z>
  </point>
  <point index="1722">
    <X>67.821</X>
    <Y>35.421</Y>
    <Z>2139</Z>
  </point>
  <point index="1723">
    <X>38.652</X>
    <Y>19.103</Y>
    <Z>2013</Z>
  </point>
  <point index="1724">
    <X>58.136</X>
    <Y>70.080</Y>
    <Z>2063</Z>
  </point>
  <point index="1725">
    <X>15.393</X>
    <Y>36.684</Y>
    <Z>2119</Z>
  </point>
  <point index="1726">
    <X>40.939</X>
    <Y>59.872</Y>
    <Z>2246</Z>
  </point>
  <point index="1727">
    <X>54.775</X>
    <Y>65.894</Y>
    <Z>2179</Z>
  </point>
  <point index="1728">
    <X>58.179</X>
    <Y>51.666</Y>
    <Z>2065</Z>
  </point>
  <point index="1729">
    <X>57.917</X>
    <Y>46.603</Y>
    <Z>2054</Z>
  </point>
  <point index="1730">
    <X>33.659</X>
    <Y>22.353</Y>
    <Z>2241</Z>
  </point>
  <point index="1731">
    <X>104.348</X>
    <Y>45.907</Y>
    <Z>2282</Z>
  </point>
  <point index="1732">
    <X>102.408</X>
    <Y>54.701</Y>
    <Z>2239</Z>
  </point>
  <point index="1733">
    <X>58.368</X>
    <Y>23.473</Y>
    <Z>2072</Z>
  </point>
  <point index="1734">
    <X>103.201</X>
    <Y>7.372</Y>
    <Z>2271</Z>
  </point>
  <point index="1735">
    <X>87.270</X>
    <Y>21.169</Y>
    <Z>2197</Z>
  </point>
  <point index="1736">
    <X>95.724</X>
    <Y>58.714</Y>
    <Z>2087</Z>
  </point>
  <point index="1737">
    <X>101.676</X>
    <Y>77.532</Y>
    <Z>2208</Z>
  </point>
  <point index="1738">
    <X>48.695</X>
    <Y>67.686</Y>
    <Z>2030</Z>
  </point>
  <point index="1739">
    <X>112.541</X>
    <Y>76.273</Y>
    <Z>2132</Z>
  </point>
  <point index="1740">
    <X>58.575</X>
    <Y>25.363</Y>
    <Z>2081</Z>
  </point>
  <point index="1741">
    <X>111.692</X>
    <Y>70.100</Y>
    <Z>2049</Z>
  </point>
  <point index="1742">
    <X>40.545</X>
    <Y>61.009</Y>
    <Z>2199</Z>
  </point>
  <point index="1743">
    <X>63.473</X>
    <Y>35.738</Y>
    <Z>2282</Z>
  </point>
  <point index="1744">
    <X>25.230</X>
    <Y>30.607</Y>
    <Z>2245</Z>
  </point>
  <point index="1745">
    <X>65.446</X>
    <Y>53.972</Y>
    <Z>2236</Z>
  </point>
  <point index="1746">
    <X>12.661</X>
    <Y>60.429</Y>
    <Z>2243</Z>
  </point>
  <point index="1747">
    <X>74.251</X>
    <Y>67.588</Y>
    <Z>2299</Z>
  </point>
  <point index="1748">
    <X>102.284</X>
    <Y>33.431</Y>
    <Z>2233</Z>
  </point>
  <point index="1749">
    <X>74.112</X>
    <Y>59.636</Y>
    <Z>2286</Z>
  </point>
  <point index="1750">
    <X>9.458</X>
    <Y>17.144</Y>
    <Z>2033</Z>
  </point>
  <point index="1751">
    <X>101.239</X>
    <Y>12.007</Y>
    <Z>2190</Z>
  </point>
  <point index="1752">
    <X>24.475</X>
    <Y>35.420</Y>
    <Z>2276</Z>
  </point>
  <point index="1753">
    <X>54.882</X>
    <Y>60.979</Y>
    <Z>2169</Z>
  </point>
  <point index="1754">
    <X>109.806</X>
    <Y>23.452</Y>
    <Z>2057</Z>
  </point>
  <point index="1755">
    <X>106.710</X>
    <Y>12.649</Y>
    <Z>2184</Z>
  </point>
  <point index="1756">
    <X>110.330</X>
    <Y>51.606</Y>
    <Z>2035</Z>
  </point>
  <point index="1757">
    <X>69.835</X>
    <Y>23.600</Y>
    <Z>2056</Z>
  </point>
  <point index="1758">
    <X>112.267</X>
    <Y>35.817</Y>
    <Z>2105</Z>
  </point>
  <point index="1759">
    <X>20.339</X>
    <Y>16.773</Y>
    <Z>2153</Z>
  </point>
  <point index="1760">
    <X>29.467</X>
    <Y>63.929</Y>
    <Z>2071</Z>
  </point>
  <point index="1761">
    <X>70.114</X>
    <Y>18.648</Y>
    <Z>2044</Z>
  </point>
  <point index="1762">
    <X>68.725</X>
    <Y>77.203</Y>
    <Z>2101</Z>
  </point>
  <point index="1763">
    <X>25.929</X>
    <Y>17.284</Y>
    <Z>2216</Z>
  </point>
  <point index="1764">
    <X>60.109</X>
    <Y>28.537</Y>
    <Z>2144</Z>
  </point>
  <point index="1765">
    <X>77.695</X>
    <Y>58.087</Y>
    <Z>2076</Z>
  </point>
  <point index="1766">
    <X>114.215</X>
    <Y>30.379</Y>
    <Z>2296</Z>
  </point>
  <point index="1767">
    <X>59.593</X>
    <Y>26.312</Y>
    <Z>2123</Z>
  </point>
  <point index="1768">
    <X>58.654</X>
    <Y>35.616</Y>
    <Z>2084</Z>
  </point>
  <point index="1769">
    <X>24.522</X>
    <Y>33.716</Y>
    <Z>2274</Z>
  </point>
  <point index="1770">
    <X>61.173</X>
    <Y>18.876</Y>
    <Z>2188</Z>
  </point>
  <point index="1771">
    <X>49.871</X>
    <Y>21.548</Y>
    <Z>2060</Z>
  </point>
  <point index="1772">
    <X>34.942</X>
    <Y>26.603</Y>
    <Z>2255</Z>
  </point>
  <point index="1773">
    <X>61.919</X>
    <Y>71.106</Y>
    <Z>2218</Z>
  </point>
  <point index="1774">
    <X>48.885</X>
    <Y>62.104</Y>
    <Z>2007</Z>
  </point>
  <point index="1775">
    <X>115.638</X>
    <Y>35.847</Y>
    <Z>2210</Z>
  </point>
  <point index="1776">
    <X>116.762</X>
    <Y>32.081</Y>
    <Z>2137</Z>
  </point>
  <point index="1777">
    <X>50.017</X>
    <Y>58.792</Y>
    <Z>2070</Z>
  </point>
  <point index="1778">
    <X>69.095</X>
    <Y>13.050</Y>
    <Z>2086</Z>
  </point>
  <point index="1779">
    <X>60.341</X>
    <Y>45.646</Y>
    <Z>2154</Z>
  </point>
  <point index="1780">
    <X>112.024</X>
    <Y>59.018</Y>
    <Z>2082</Z>
  </point>
  <point index="1781">
    <X>116.760</X>
    <Y>65.332</Y>
    <Z>2137</Z>
  </point>
  <point index="1782">
    <X>70.830</X>
    <Y>59.778</Y>
    <Z>2015</Z>
  </point>
  <point index="1783">
    <X>23.920</X>
    <Y>60.687</Y>
    <Z>2299</Z>
  </point>
  <point index="1784">
    <X>29.196</X>
    <Y>24.684</Y>
    <Z>2082</Z>
  </point>
  <point index="1785">
    <X>109.268</X>
    <Y>32.677</Y>
    <Z>2079</Z>
  </point>
  <point index="1786">
    <X>52.514</X>
    <Y>57.958</Y>
    <Z>2233</Z>
  </point>
  <point index="1787">
    <X>64.127</X>
    <Y>40.396</Y>
    <Z>2291</Z>
  </point>
  <point index="1788">
    <X>60.002</X>
    <Y>24.110</Y>
    <Z>2140</Z>
  </point>
  <point index="1789">
    <X>75.965</X>
    <Y>55.734</Y>
    <Z>2189</Z>
  </point>
  <point index="1790">
    <X>18.599</X>
    <Y>54.317</Y>
    <Z>2082</Z>
  </point>
  <point index="1791">
    <X>69.675</X>
    <Y>14.106</Y>
    <Z>2062</Z>
  </point>
  <point index="1792">
    <X>18.621</X>
    <Y>8.889</Y>
    <Z>2083</Z>
  </point>
  <point index="1793">
    <X>69.369</X>
    <Y>54.593</Y>
    <Z>2075</Z>
  </point>
  <point index="1794">
    <X>57.497</X>
    <Y>28.567</Y>
    <Z>2036</Z>
  </point>
  <point index="1795">
    <X>59.854</X>
    <Y>22.009</Y>
    <Z>2133</Z>
  </point>
  <point index="1796">
    <X>114.991</X>
    <Y>62.475</Y>
    <Z>2252</Z>
  </point>
  <point index="1797">
    <X>68.325</X>
    <Y>18.651</Y>
    <Z>2118</Z>
  </point>
  <point index="1798">
    <X>35.649</X>
    <Y>67.985</Y>
    <Z>2209</Z>
  </point>
  <point index="1799">
    <X>66.560</X>
    <Y>47.984</Y>
    <Z>2191</Z>
  </point>
  <point index="1800">
    <X>112.837</X>
    <Y>14.771</Y>
    <Z>2161</Z>
  </point>
  <point index="1801">
    <X>11.865</X>
    <Y>71.154</Y>
    <Z>2191</Z>
  </point>
  <point index="1802">
    <X>63.889</X>
    <Y>36.517</Y>
    <Z>2300</Z>
  </point>
  <point index="1803">
    <X>32.356</X>
    <Y>26.669</Y>
    <Z>2114</Z>
  </point>
  <point index="1804">
    <X>48.836</X>
    <Y>66.496</Y>
    <Z>2013</Z>
  </point>
  <point index="1805">
    <X>31.938</X>
    <Y>53.271</Y>
    <Z>2073</Z>
  </point>
  <point index="1806">
    <X>33.856</X>
    <Y>48.633</Y>
    <Z>2261</Z>
  </point>
  <point index="1807">
    <X>28.048</X>
    <Y>57.988</Y>
    <Z>2129</Z>
  </point>
  <point index="1808">
    <X>73.572</X>
    <Y>25.534</Y>
    <Z>2233</Z>
  </point>
  <point index="1809">
    <X>17.918</X>
    <Y>66.100</Y>
    <Z>2054</Z>
  </point>
  <point index="1810">
    <X>9.562</X>
    <Y>25.524</Y>
    <Z>2040</Z>
  </point>
  <point index="1811">
    <X>24.178</X>
    <Y>12.508</Y>
    <Z>2289</Z>
  </point>
  <point index="1812">
    <X>105.638</X>
    <Y>44.556</Y>
    <Z>2228</Z>
  </point>
  <point index="1813">
    <X>29.354</X>
    <Y>53.033</Y>
    <Z>2076</Z>
  </point>
  <point index="1814">
    <X>113.642</X>
    <Y>50.424</Y>
    <Z>2240</Z>
  </point>
  <point index="1815">
    <X>116.404</X>
    <Y>62.252</Y>
    <Z>2160</Z>
  </point>
  <point index="1816">
    <X>28.950</X>
    <Y>70.438</Y>
    <Z>2092</Z>
  </point>
  <point index="1817">
    <X>53.640</X>
    <Y>49.884</Y>
    <Z>2290</Z>
  </point>
  <point index="1818">
    <X>106.357</X>
    <Y>29.319</Y>
    <Z>2199</Z>
  </point>
  <point index="1819">
    <X>54.754</X>
    <Y>14.355</Y>
    <Z>2181</Z>
  </point>
  <point index="1820">
    <X>54.129</X>
    <Y>52.951</Y>
    <Z>2243</Z>
  </point>
  <point index="1821">
    <X>19.076</X>
    <Y>12.756</Y>
    <Z>2101</Z>
  </point>
  <point index="1822">
    <X>58.701</X>
    <Y>71.482</Y>
    <Z>2086</Z>
  </point>
  <point index="1823">
    <X>102.613</X>
    <Y>36.238</Y>
    <Z>2247</Z>
  </point>
  <point index="1824">
    <X>52.728</X>
    <Y>64.073</Y>
    <Z>2247</Z>
  </point>
  <point index="1825">
    <X>60.816</X>
    <Y>34.259</Y>
    <Z>2173</Z>
  </point>
  <point index="1826">
    <X>111.385</X>
    <Y>56.031</Y>
    <Z>2019</Z>
  </point>
  <point index="1827">
    <X>72.176</X>
    <Y>24.174</Y>
    <Z>2096</Z>
  </point>
  <point index="1828">
    <X>88.534</X>
    <Y>59.723</Y>
    <Z>2049</Z>
  </point>
  <point index="1829">
    <X>48.807</X>
    <Y>18.884</Y>
    <Z>2016</Z>
  </point>
  <point index="1830">
    <X>8.353</X>
    <Y>55.955</Y>
    <Z>2070</Z>
  </point>
  <point index="1831">
    <X>62.903</X>
    <Y>49.697</Y>
    <Z>2259</Z>
  </point>
  <point index="1832">
    <X>50.377</X>
    <Y>15.415</Y>
    <Z>2093</Z>
  </point>
  <point index="1833">
    <X>12.539</X>
    <Y>28.873</Y>
    <Z>2235</Z>
  </point>
  <point index="1834">
    <X>21.698</X>
    <Y>17.838</Y>
    <Z>2209</Z>
  </point>
  <point index="1835">
    <X>90.109</X>
    <Y>67.230</Y>
    <Z>2076</Z>
  </point>
  <point index="1836">
    <X>8.808</X>
    <Y>16.350</Y>
    <Z>2016</Z>
  </point>
  <point index="1837">
    <X>103.606</X>
    <Y>56.034</Y>
    <Z>2288</Z>
  </point>
  <point index="1838">
    <X>105.074</X>
    <Y>58.995</Y>
    <Z>2252</Z>
  </point>
  <point index="1839">
    <X>99.147</X>
    <Y>32.046</Y>
    <Z>2104</Z>
  </point>
  <point index="1840">
    <X>108.864</X>
    <Y>68.189</Y>
    <Z>2096</Z>
  </point>
  <point index="1841">
    <X>115.976</X>
    <Y>24.113</Y>
    <Z>2188</Z>
  </point>
  <point index="1842">
    <X>27.926</X>
    <Y>77.452</Y>
    <Z>2134</Z>
  </point>
  <point index="1843">
    <X>22.441</X>
    <Y>76.401</Y>
    <Z>2240</Z>
  </point>
  <point index="1844">
    <X>58.805</X>
    <Y>18.024</Y>
    <Z>2090</Z>
  </point>
  <point index="1845">
    <X>78.858</X>
    <Y>58.056</Y>
    <Z>2000</Z>
  </point>
  <point index="1846">
    <X>95.851</X>
    <Y>64.626</Y>
    <Z>2074</Z>
  </point>
  <point index="1847">
    <X>87.147</X>
    <Y>57.355</Y>
    <Z>2212</Z>
  </point>
  <point index="1848">
    <X>49.535</X>
    <Y>58.070</Y>
    <Z>2038</Z>
  </point>
  <point index="1849">
    <X>97.462</X>
    <Y>21.263</Y>
    <Z>2035</Z>
  </point>
  <point index="1850">
    <X>64.039</X>
    <Y>76.598</Y>
    <Z>2294</Z>
  </point>
  <point index="1851">
    <X>62.834</X>
    <Y>29.359</Y>
    <Z>2256</Z>
  </point>
  <point index="1852">
    <X>106.115</X>
    <Y>47.604</Y>
    <Z>2209</Z>
  </point>
  <point index="1853">
    <X>89.032</X>
    <Y>22.632</Y>
    <Z>2006</Z>
  </point>
  <point index="1854">
    <X>119.111</X>
    <Y>19.241</Y>
    <Z>2030</Z>
  </point>
  <point index="1855">
    <X>54.493</X>
    <Y>32.008</Y>
    <Z>2207</Z>
  </point>
  <point index="1856">
    <X>23.255</X>
    <Y>16.408</Y>
    <Z>2273</Z>
  </point>
  <point index="1857">
    <X>55.805</X>
    <Y>15.000</Y>
    <Z>2079</Z>
  </point>
  <point index="1858">
    <X>108.867</X>
    <Y>28.473</Y>
    <Z>2096</Z>
  </point>
  <point index="1859">
    <X>107.607</X>
    <Y>13.265</Y>
    <Z>2147</Z>
  </point>
  <point index="1860">
    <X>35.825</X>
    <Y>13.554</Y>
    <Z>2198</Z>
  </point>
  <point index="1861">
    <X>103.319</X>
    <Y>29.683</Y>
    <Z>2276</Z>
  </point>
  <point index="1862">
    <X>121.009</X>
    <Y>64.927</Y>
    <Z>2254</Z>
  </point>
  <point index="1863">
    <X>110.447</X>
    <Y>9.698</Y>
    <Z>2031</Z>
  </point>
  <point index="1864">
    <X>73.806</X>
    <Y>52.068</Y>
    <Z>2256</Z>
  </point>
  <point index="1865">
    <X>61.890</X>
    <Y>68.583</Y>
    <Z>2217</Z>
  </point>
  <point index="1866">
    <X>65.394</X>
    <Y>69.898</Y>
    <Z>2239</Z>
  </point>
  <point index="1867">
    <X>12.201</X>
    <Y>32.770</Y>
    <Z>2212</Z>
  </point>
  <point index="1868">
    <X>54.218</X>
    <Y>60.824</Y>
    <Z>2234</Z>
  </point>
  <point index="1869">
    <X>64.551</X>
    <Y>26.806</Y>
    <Z>2273</Z>
  </point>
  <point index="1870">
    <X>47.668</X>
    <Y>17.164</Y>
    <Z>2151</Z>
  </point>
  <point index="1871">
    <X>67.270</X>
    <Y>69.458</Y>
    <Z>2161</Z>
  </point>
  <point index="1872">
    <X>71.045</X>
    <Y>20.212</Y>
    <Z>2006</Z>
  </point>
  <point index="1873">
    <X>72.069</X>
    <Y>57.688</Y>
    <Z>2086</Z>
  </point>
  <point index="1874">
    <X>20.323</X>
    <Y>37.556</Y>
    <Z>2153</Z>
  </point>
  <point index="1875">
    <X>8.584</X>
    <Y>61.552</Y>
    <Z>2043</Z>
  </point>
  <point index="1876">
    <X>110.132</X>
    <Y>17.463</Y>
    <Z>2043</Z>
  </point>
  <point index="1877">
    <X>18.415</X>
    <Y>10.606</Y>
    <Z>2074</Z>
  </point>
  <point index="1878">
    <X>50.057</X>
    <Y>58.546</Y>
    <Z>2073</Z>
  </point>
  <point index="1879">
    <X>68.404</X>
    <Y>61.407</Y>
    <Z>2115</Z>
  </point>
  <point index="1880">
    <X>21.376</X>
    <Y>55.628</Y>
    <Z>2196</Z>
  </point>
  <point index="1881">
    <X>59.234</X>
    <Y>71.955</Y>
    <Z>2108</Z>
  </point>
  <point index="1882">
    <X>26.676</X>
    <Y>29.725</Y>
    <Z>2186</Z>
  </point>
  <point index="1883">
    <X>62.539</X>
    <Y>12.706</Y>
    <Z>2244</Z>
  </point>
  <point index="1884">
    <X>10.851</X>
    <Y>35.222</Y>
    <Z>2124</Z>
  </point>
  <point index="1885">
    <X>31.594</X>
    <Y>72.636</Y>
    <Z>2040</Z>
  </point>
  <point index="1886">
    <X>13.842</X>
    <Y>64.978</Y>
    <Z>2271</Z>
  </point>
  <point index="1887">
    <X>78.761</X>
    <Y>19.842</Y>
    <Z>2006</Z>
  </point>
  <point index="1888">
    <X>75.579</X>
    <Y>11.240</Y>
    <Z>2214</Z>
  </point>
  <point index="1889">
    <X>76.275</X>
    <Y>55.974</Y>
    <Z>2168</Z>
  </point>
  <point index="1890">
    <X>59.920</X>
    <Y>51.847</Y>
    <Z>2136</Z>
  </point>
  <point index="1891">
    <X>96.963</X>
    <Y>65.335</Y>
    <Z>2015</Z>
  </point>
  <point index="1892">
    <X>51.919</X>
    <Y>60.377</Y>
    <Z>2194</Z>
  </point>
  <point index="1893">
    <X>109.714</X>
    <Y>51.563</Y>
    <Z>2061</Z>
  </point>
  <point index="1894">
    <X>110.362</X>
    <Y>16.662</Y>
    <Z>2034</Z>
  </point>
  <point index="1895">
    <X>47.609</X>
    <Y>61.722</Y>
    <Z>2158</Z>
  </point>
  <point index="1896">
    <X>24.868</X>
    <Y>34.424</Y>
    <Z>2260</Z>
  </point>
  <point index="1897">
    <X>57.371</X>
    <Y>27.623</Y>
    <Z>2031</Z>
  </point>
  <point index="1898">
    <X>39.476</X>
    <Y>60.063</Y>
    <Z>2073</Z>
  </point>
  <point index="1899">
    <X>101.967</X>
    <Y>48.639</Y>
    <Z>2220</Z>
  </point>
  <point index="1900">
    <X>25.257</X>
    <Y>34.318</Y>
    <Z>2244</Z>
  </point>
  <point index="1901">
    <X>14.976</X>
    <Y>60.386</Y>
    <Z>2160</Z>
  </point>
  <point index="1902">
    <X>70.607</X>
    <Y>76.479</Y>
    <Z>2024</Z>
  </point>
  <point index="1903">
    <X>108.286</X>
    <Y>7.284</Y>
    <Z>2119</Z>
  </point>
  <point index="1904">
    <X>89.414</X>
    <Y>19.348</Y>
    <Z>2031</Z>
  </point>
  <point index="1905">
    <X>40.482</X>
    <Y>65.964</Y>
    <Z>2192</Z>
  </point>
  <point index="1906">
    <X>59.083</X>
    <Y>33.056</Y>
    <Z>2102</Z>
  </point>
  <point index="1907">
    <X>91.520</X>
    <Y>71.299</Y>
    <Z>2168</Z>
  </point>
  <point index="1908">
    <X>66.476</X>
    <Y>15.325</Y>
    <Z>2194</Z>
  </point>
  <point index="1909">
    <X>36.062</X>
    <Y>11.491</Y>
    <Z>2182</Z>
  </point>
  <point index="1910">
    <X>59.148</X>
    <Y>33.090</Y>
    <Z>2104</Z>
  </point>
  <point index="1911">
    <X>112.643</X>
    <Y>25.568</Y>
    <Z>2142</Z>
  </point>
  <point index="1912">
    <X>49.593</X>
    <Y>71.304</Y>
    <Z>2042</Z>
  </point>
  <point index="1913">
    <X>61.765</X>
    <Y>45.449</Y>
    <Z>2212</Z>
  </point>
  <point index="1914">
    <X>67.655</X>
    <Y>11.363</Y>
    <Z>2145</Z>
  </point>
  <point index="1915">
    <X>58.744</X>
    <Y>73.507</Y>
    <Z>2088</Z>
  </point>
  <point index="1916">
    <X>31.764</X>
    <Y>10.645</Y>
    <Z>2056</Z>
  </point>
  <point index="1917">
    <X>66.043</X>
    <Y>19.074</Y>
    <Z>2212</Z>
  </point>
  <point index="1918">
    <X>97.625</X>
    <Y>34.228</Y>
    <Z>2042</Z>
  </point>
  <point index="1919">
    <X>22.065</X>
    <Y>46.006</Y>
    <Z>2224</Z>
  </point>
  <point index="1920">
    <X>113.595</X>
    <Y>26.398</Y>
    <Z>2235</Z>
  </point>
  <point index="1921">
    <X>89.749</X>
    <Y>60.170</Y>
    <Z>2052</Z>
  </point>
  <point index="1922">
    <X>73.603</X>
    <Y>73.730</Y>
    <Z>2236</Z>
  </point>
  <point index="1923">
    <X>13.708</X>
    <Y>12.306</Y>
    <Z>2284</Z>
  </point>
  <point index="1924">
    <X>50.923</X>
    <Y>69.408</Y>
    <Z>2129</Z>
  </point>
  <point index="1925">
    <X>7.089</X>
    <Y>63.023</Y>
    <Z>2219</Z>
  </point>
  <point index="1926">
    <X>115.979</X>
    <Y>57.028</Y>
    <Z>2188</Z>
  </point>
  <point index="1927">
    <X>39.622</X>
    <Y>24.323</Y>
    <Z>2090</Z>
  </point>
  <point index="1928">
    <X>70.098</X>
    <Y>17.592</Y>
    <Z>2045</Z>
  </point>
  <point index="1929">
    <X>13.738</X>
    <Y>10.916</Y>
    <Z>2281</Z>
  </point>
  <point index="1930">
    <X>55.456</X>
    <Y>63.317</Y>
    <Z>2113</Z>
  </point>
  <point index="1931">
    <X>24.580</X>
    <Y>69.524</Y>
    <Z>2272</Z>
  </point>
  <point index="1932">
    <X>71.988</X>
    <Y>22.162</Y>
    <Z>2078</Z>
  </point>
  <point index="1933">
    <X>17.870</X>
    <Y>17.922</Y>
    <Z>2052</Z>
  </point>
  <point index="1934">
    <X>19.213</X>
    <Y>78.429</Y>
    <Z>2107</Z>
  </point>
  <point index="1935">
    <X>100.487</X>
    <Y>25.370</Y>
    <Z>2160</Z>
  </point>
  <point index="1936">
    <X>108.808</X>
    <Y>8.525</Y>
    <Z>2098</Z>
  </point>
  <point index="1937">
    <X>72.735</X>
    <Y>61.486</Y>
    <Z>2151</Z>
  </point>
  <point index="1938">
    <X>79.313</X>
    <Y>15.537</Y>
    <Z>2054</Z>
  </point>
  <point index="1939">
    <X>75.256</X>
    <Y>49.301</Y>
    <Z>2235</Z>
  </point>
  <point index="1940">
    <X>7.752</X>
    <Y>54.988</Y>
    <Z>2141</Z>
  </point>
  <point index="1941">
    <X>90.743</X>
    <Y>56.344</Y>
    <Z>2117</Z>
  </point>
  <point index="1942">
    <X>103.880</X>
    <Y>74.197</Y>
    <Z>2299</Z>
  </point>
  <point index="1943">
    <X>61.712</X>
    <Y>64.508</Y>
    <Z>2210</Z>
  </point>
  <point index="1944">
    <X>107.908</X>
    <Y>46.930</Y>
    <Z>2135</Z>
  </point>
  <point index="1945">
    <X>22.503</X>
    <Y>26.906</Y>
    <Z>2242</Z>
  </point>
  <point index="1946">
    <X>106.374</X>
    <Y>61.520</Y>
    <Z>2198</Z>
  </point>
  <point index="1947">
    <X>112.110</X>
    <Y>36.993</Y>
    <Z>2090</Z>
  </point>
  <point index="1948">
    <X>32.384</X>
    <Y>35.249</Y>
    <Z>2117</Z>
  </point>
  <point index="1949">
    <X>54.356</X>
    <Y>52.966</Y>
    <Z>2220</Z>
  </point>
  <point index="1950">
    <X>17.291</X>
    <Y>11.645</Y>
    <Z>2028</Z>
  </point>
  <point index="1951">
    <X>39.801</X>
    <Y>58.874</Y>
    <Z>2112</Z>
  </point>
  <point index="1952">
    <X>104.934</X>
    <Y>49.111</Y>
    <Z>2257</Z>
  </point>
  <point index="1953">
    <X>23.843</X>
    <Y>35.075</Y>
    <Z>2298</Z>
  </point>
  <point index="1954">
    <X>17.384</X>
    <Y>24.334</Y>
    <Z>2032</Z>
  </point>
  <point index="1955">
    <X>20.561</X>
    <Y>19.285</Y>
    <Z>2163</Z>
  </point>
  <point index="1956">
    <X>60.315</X>
    <Y>64.457</Y>
    <Z>2152</Z>
  </point>
  <point index="1957">
    <X>38.223</X>
    <Y>68.594</Y>
    <Z>2041</Z>
  </point>
  <point index="1958">
    <X>67.358</X>
    <Y>26.569</Y>
    <Z>2158</Z>
  </point>
  <point index="1959">
    <X>62.429</X>
    <Y>20.928</Y>
    <Z>2239</Z>
  </point>
  <point index="1960">
    <X>99.322</X>
    <Y>8.508</Y>
    <Z>2112</Z>
  </point>
  <point index="1961">
    <X>34.651</X>
    <Y>60.458</Y>
    <Z>2274</Z>
  </point>
  <point index="1962">
    <X>59.980</X>
    <Y>20.161</Y>
    <Z>2139</Z>
  </point>
  <point index="1963">
    <X>116.657</X>
    <Y>34.966</Y>
    <Z>2143</Z>
  </point>
  <point index="1964">
    <X>104.113</X>
    <Y>46.091</Y>
    <Z>2291</Z>
  </point>
  <point index="1965">
    <X>27.817</X>
    <Y>54.009</Y>
    <Z>2139</Z>
  </point>
  <point index="1966">
    <X>30.375</X>
    <Y>69.419</Y>
    <Z>2034</Z>
  </point>
  <point index="1967">
    <X>80.809</X>
    <Y>58.497</Y>
    <Z>2230</Z>
  </point>
  <point index="1968">
    <X>20.415</X>
    <Y>14.926</Y>
    <Z>2157</Z>
  </point>
  <point index="1969">
    <X>101.377</X>
    <Y>20.290</Y>
    <Z>2196</Z>
  </point>
  <point index="1970">
    <X>88.992</X>
    <Y>67.507</Y>
    <Z>2003</Z>
  </point>
  <point index="1971">
    <X>117.643</X>
    <Y>17.870</Y>
    <Z>2079</Z>
  </point>
  <point index="1972">
    <X>31.621</X>
    <Y>49.403</Y>
    <Z>2042</Z>
  </point>
  <point index="1973">
    <X>56.757</X>
    <Y>14.260</Y>
    <Z>2006</Z>
  </point>
  <point index="1974">
    <X>61.040</X>
    <Y>28.887</Y>
    <Z>2182</Z>
  </point>
  <point index="1975">
    <X>76.266</X>
    <Y>33.489</Y>
    <Z>2169</Z>
  </point>
  <point index="1976">
    <X>28.846</X>
    <Y>65.795</Y>
    <Z>2096</Z>
  </point>
  <point index="1977">
    <X>104.032</X>
    <Y>47.860</Y>
    <Z>2295</Z>
  </point>
  <point index="1978">
    <X>101.930</X>
    <Y>45.739</Y>
    <Z>2219</Z>
  </point>
  <point index="1979">
    <X>99.089</X>
    <Y>64.288</Y>
    <Z>2102</Z>
  </point>
  <point index="1980">
    <X>90.260</X>
    <Y>33.516</Y>
    <Z>2086</Z>
  </point>
  <point index="1981">
    <X>34.259</X>
    <Y>22.038</Y>
    <Z>2300</Z>
  </point>
  <point index="1982">
    <X>56.457</X>
    <Y>67.681</Y>
    <Z>2015</Z>
  </point>
  <point index="1983">
    <X>93.870</X>
    <Y>68.545</Y>
    <Z>2268</Z>
  </point>
  <point index="1984">
    <X>104.616</X>
    <Y>10.398</Y>
    <Z>2271</Z>
  </point>
  <point index="1985">
    <X>102.869</X>
    <Y>30.625</Y>
    <Z>2258</Z>
  </point>
  <point index="1986">
    <X>96.700</X>
    <Y>61.368</Y>
    <Z>2004</Z>
  </point>
  <point index="1987">
    <X>20.957</X>
    <Y>20.347</Y>
    <Z>2179</Z>
  </point>
  <point index="1988">
    <X>31.743</X>
    <Y>58.503</Y>
    <Z>2054</Z>
  </point>
  <point index="1989">
    <X>10.883</X>
    <Y>61.781</Y>
    <Z>2126</Z>
  </point>
  <point index="1990">
    <X>30.070</X>
    <Y>11.318</Y>
    <Z>2046</Z>
  </point>
  <point index="1991">
    <X>89.298</X>
    <Y>28.970</Y>
    <Z>2023</Z>
  </point>
  <point index="1992">
    <X>21.180</X>
    <Y>34.434</Y>
    <Z>2188</Z>
  </point>
  <point index="1993">
    <X>17.422</X>
    <Y>16.406</Y>
    <Z>2033</Z>
  </point>
  <point index="1994">
    <X>102.097</X>
    <Y>47.256</Y>
    <Z>2226</Z>
  </point>
  <point index="1995">
    <X>91.303</X>
    <Y>17.543</Y>
    <Z>2154</Z>
  </point>
  <point index="1996">
    <X>61.143</X>
    <Y>17.732</Y>
    <Z>2187</Z>
  </point>
  <point index="1997">
    <X>33.705</X>
    <Y>25.320</Y>
    <Z>2246</Z>
  </point>
  <point index="1998">
    <X>74.395</X>
    <Y>10.007</Y>
    <Z>2291</Z>
  </point>
  <point index="1999">
    <X>114.518</X>
    <Y>20.711</Y>
    <Z>2283</Z>
  </point>
  <point index="2000">
    <X>37.125</X>
    <Y>68.925</Y>
    <Z>2113</Z>
  </point>
  <point index="2001">
    <X>53.634</X>
    <Y>27.959</Y>
    <Z>2291</Z>
  </point>
  <point index="2002">
    <X>104.108</X>
    <Y>9.785</Y>
    <Z>2291</Z>
  </point>
  <point index="2003">
    <X>90.150</X>
    <Y>56.307</Y>
    <Z>2079</Z>
  </point>
  <point index="2004">
    <X>25.367</X>
    <Y>45.992</Y>
    <Z>2240</Z>
  </point>
  <point index="2005">
    <X>57.555</X>
    <Y>36.743</Y>
    <Z>2039</Z>
  </point>
  <point index="2006">
    <X>112.829</X>
    <Y>62.018</Y>
    <Z>2160</Z>
  </point>
  <point index="2007">
    <X>37.168</X>
    <Y>72.799</Y>
    <Z>2110</Z>
  </point>
  <point index="2008">
    <X>68.538</X>
    <Y>19.367</Y>
    <Z>2109</Z>
  </point>
  <point index="2009">
    <X>68.196</X>
    <Y>33.665</Y>
    <Z>2123</Z>
  </point>
  <point index="2010">
    <X>71.969</X>
    <Y>66.677</Y>
    <Z>2076</Z>
  </point>
  <point index="2011">
    <X>111.091</X>
    <Y>67.082</Y>
    <Z>2004</Z>
  </point>
  <point index="2012">
    <X>101.474</X>
    <Y>57.387</Y>
    <Z>2200</Z>
  </point>
  <point index="2013">
    <X>88.484</X>
    <Y>22.598</Y>
    <Z>2054</Z>
  </point>
  <point index="2014">
    <X>105.941</X>
    <Y>19.182</Y>
    <Z>2216</Z>
  </point>
  <point index="2015">
    <X>61.912</X>
    <Y>61.487</Y>
    <Z>2218</Z>
  </point>
  <point index="2016">
    <X>59.120</X>
    <Y>75.902</Y>
    <Z>2103</Z>
  </point>
  <point index="2017">
    <X>72.449</X>
    <Y>35.980</Y>
    <Z>2123</Z>
  </point>
  <point index="2018">
    <X>19.158</X>
    <Y>9.153</Y>
    <Z>2105</Z>
  </point>
  <point index="2019">
    <X>112.798</X>
    <Y>66.009</Y>
    <Z>2157</Z>
  </point>
  <point index="2020">
    <X>37.963</X>
    <Y>24.848</Y>
    <Z>2058</Z>
  </point>
  <point index="2021">
    <X>113.521</X>
    <Y>11.166</Y>
    <Z>2228</Z>
  </point>
  <point index="2022">
    <X>57.497</X>
    <Y>37.659</Y>
    <Z>2036</Z>
  </point>
  <point index="2023">
    <X>119.576</X>
    <Y>63.266</Y>
    <Z>2085</Z>
  </point>
  <point index="2024">
    <X>97.781</X>
    <Y>67.083</Y>
    <Z>2048</Z>
  </point>
  <point index="2025">
    <X>104.726</X>
    <Y>64.164</Y>
    <Z>2266</Z>
  </point>
  <point index="2026">
    <X>93.314</X>
    <Y>55.243</Y>
    <Z>2285</Z>
  </point>
  <point index="2027">
    <X>56.331</X>
    <Y>51.824</Y>
    <Z>2027</Z>
  </point>
  <point index="2028">
    <X>9.470</X>
    <Y>31.625</Y>
    <Z>2034</Z>
  </point>
  <point index="2029">
    <X>27.387</X>
    <Y>62.997</Y>
    <Z>2156</Z>
  </point>
  <point index="2030">
    <X>13.734</X>
    <Y>10.762</Y>
    <Z>2281</Z>
  </point>
  <point index="2031">
    <X>67.626</X>
    <Y>66.543</Y>
    <Z>2147</Z>
  </point>
  <point index="2032">
    <X>10.954</X>
    <Y>29.829</Y>
    <Z>2131</Z>
  </point>
  <point index="2033">
    <X>35.126</X>
    <Y>36.701</Y>
    <Z>2243</Z>
  </point>
  <point index="2034">
    <X>107.054</X>
    <Y>22.350</Y>
    <Z>2170</Z>
  </point>
  <point index="2035">
    <X>104.059</X>
    <Y>31.612</Y>
    <Z>2293</Z>
  </point>
  <point index="2036">
    <X>106.244</X>
    <Y>63.431</Y>
    <Z>2204</Z>
  </point>
  <point index="2037">
    <X>20.425</X>
    <Y>39.248</Y>
    <Z>2157</Z>
  </point>
  <point index="2038">
    <X>65.719</X>
    <Y>48.478</Y>
    <Z>2225</Z>
  </point>
  <point index="2039">
    <X>63.193</X>
    <Y>6.553</Y>
    <Z>2271</Z>
  </point>
  <point index="2040">
    <X>67.948</X>
    <Y>71.377</Y>
    <Z>2133</Z>
  </point>
  <point index="2041">
    <X>106.060</X>
    <Y>66.597</Y>
    <Z>2211</Z>
  </point>
  <point index="2042">
    <X>25.727</X>
    <Y>75.604</Y>
    <Z>2225</Z>
  </point>
  <point index="2043">
    <X>109.814</X>
    <Y>68.452</Y>
    <Z>2057</Z>
  </point>
  <point index="2044">
    <X>35.040</X>
    <Y>18.073</Y>
    <Z>2249</Z>
  </point>
  <point index="2045">
    <X>103.144</X>
    <Y>56.809</Y>
    <Z>2269</Z>
  </point>
  <point index="2046">
    <X>70.861</X>
    <Y>29.709</Y>
    <Z>2014</Z>
  </point>
  <point index="2047">
    <X>18.767</X>
    <Y>7.438</Y>
    <Z>2089</Z>
  </point>
  <point index="2048">
    <X>65.173</X>
    <Y>69.888</Y>
    <Z>2248</Z>
  </point>
  <point index="2049">
    <X>37.754</X>
    <Y>57.005</Y>
    <Z>2072</Z>
  </point>
  <point index="2050">
    <X>111.652</X>
    <Y>30.100</Y>
    <Z>2045</Z>
  </point>
  <point index="2051">
    <X>62.661</X>
    <Y>10.228</Y>
    <Z>2249</Z>
  </point>
  <point index="2052">
    <X>87.632</X>
    <Y>18.486</Y>
    <Z>2155</Z>
  </point>
  <point index="2053">
    <X>29.675</X>
    <Y>25.608</Y>
    <Z>2062</Z>
  </point>
  <point index="2054">
    <X>92.543</X>
    <Y>64.007</Y>
    <Z>2235</Z>
  </point>
  <point index="2055">
    <X>102.593</X>
    <Y>30.008</Y>
    <Z>2246</Z>
  </point>
  <point index="2056">
    <X>92.080</X>
    <Y>69.002</Y>
    <Z>2205</Z>
  </point>
  <point index="2057">
    <X>16.737</X>
    <Y>14.655</Y>
    <Z>2005</Z>
  </point>
  <point index="2058">
    <X>107.534</X>
    <Y>75.322</Y>
    <Z>2150</Z>
  </point>
  <point index="2059">
    <X>23.903</X>
    <Y>56.304</Y>
    <Z>2300</Z>
  </point>
  <point index="2060">
    <X>100.699</X>
    <Y>25.274</Y>
    <Z>2168</Z>
  </point>
  <point index="2061">
    <X>69.916</X>
    <Y>55.489</Y>
    <Z>2052</Z>
  </point>
  <point index="2062">
    <X>98.576</X>
    <Y>69.368</Y>
    <Z>2081</Z>
  </point>
  <point index="2063">
    <X>100.962</X>
    <Y>31.625</Y>
    <Z>2179</Z>
  </point>
  <point index="2064">
    <X>63.189</X>
    <Y>62.078</Y>
    <Z>2271</Z>
  </point>
  <point index="2065">
    <X>119.383</X>
    <Y>53.594</Y>
    <Z>2062</Z>
  </point>
  <point index="2066">
    <X>93.574</X>
    <Y>24.930</Y>
    <Z>2297</Z>
  </point>
  <point index="2067">
    <X>17.262</X>
    <Y>77.674</Y>
    <Z>2027</Z>
  </point>
  <point index="2068">
    <X>105.653</X>
    <Y>45.231</Y>
    <Z>2228</Z>
  </point>
  <point index="2069">
    <X>71.040</X>
    <Y>29.816</Y>
    <Z>2006</Z>
  </point>
  <point index="2070">
    <X>30.052</X>
    <Y>78.031</Y>
    <Z>2047</Z>
  </point>
  <point index="2071">
    <X>72.457</X>
    <Y>47.400</Y>
    <Z>2124</Z>
  </point>
  <point index="2072">
    <X>72.069</X>
    <Y>51.597</Y>
    <Z>2086</Z>
  </point>
  <point index="2073">
    <X>77.424</X>
    <Y>58.652</Y>
    <Z>2093</Z>
  </point>
  <point index="2074">
    <X>99.107</X>
    <Y>73.584</Y>
    <Z>2103</Z>
  </point>
  <point index="2075">
    <X>39.192</X>
    <Y>62.648</Y>
    <Z>2040</Z>
  </point>
  <point index="2076">
    <X>88.524</X>
    <Y>65.238</Y>
    <Z>2050</Z>
  </point>
  <point index="2077">
    <X>60.890</X>
    <Y>21.979</Y>
    <Z>2176</Z>
  </point>
  <point index="2078">
    <X>13.102</X>
    <Y>20.104</Y>
    <Z>2271</Z>
  </point>
  <point index="2079">
    <X>118.534</X>
    <Y>53.993</Y>
    <Z>2021</Z>
  </point>
  <point index="2080">
    <X>57.312</X>
    <Y>54.696</Y>
    <Z>2029</Z>
  </point>
  <point index="2081">
    <X>9.990</X>
    <Y>53.188</Y>
    <Z>2068</Z>
  </point>
  <point index="2082">
    <X>113.680</X>
    <Y>50.270</Y>
    <Z>2243</Z>
  </point>
  <point index="2083">
    <X>94.573</X>
    <Y>18.343</Y>
    <Z>2199</Z>
  </point>
  <point index="2084">
    <X>95.164</X>
    <Y>23.552</Y>
    <Z>2141</Z>
  </point>
  <point index="2085">
    <X>98.577</X>
    <Y>45.220</Y>
    <Z>2081</Z>
  </point>
  <point index="2086">
    <X>57.342</X>
    <Y>18.571</Y>
    <Z>2030</Z>
  </point>
  <point index="2087">
    <X>27.701</X>
    <Y>17.865</Y>
    <Z>2144</Z>
  </point>
  <point index="2088">
    <X>12.996</X>
    <Y>11.043</Y>
    <Z>2264</Z>
  </point>
  <point index="2089">
    <X>30.671</X>
    <Y>39.078</Y>
    <Z>2021</Z>
  </point>
  <point index="2090">
    <X>105.791</X>
    <Y>33.388</Y>
    <Z>2222</Z>
  </point>
  <point index="2091">
    <X>31.762</X>
    <Y>56.534</Y>
    <Z>2056</Z>
  </point>
  <point index="2092">
    <X>100.081</X>
    <Y>11.160</Y>
    <Z>2143</Z>
  </point>
  <point index="2093">
    <X>53.773</X>
    <Y>52.136</Y>
    <Z>2277</Z>
  </point>
  <point index="2094">
    <X>17.912</X>
    <Y>22.583</Y>
    <Z>2054</Z>
  </point>
  <point index="2095">
    <X>113.662</X>
    <Y>18.198</Y>
    <Z>2242</Z>
  </point>
  <point index="2096">
    <X>28.264</X>
    <Y>30.293</Y>
    <Z>2120</Z>
  </point>
  <point index="2097">
    <X>110.766</X>
    <Y>58.629</Y>
    <Z>2017</Z>
  </point>
  <point index="2098">
    <X>19.873</X>
    <Y>72.331</Y>
    <Z>2134</Z>
  </point>
  <point index="2099">
    <X>77.960</X>
    <Y>63.116</Y>
    <Z>2058</Z>
  </point>
  <point index="2100">
    <X>56.910</X>
    <Y>29.751</Y>
    <Z>2012</Z>
  </point>
  <point index="2101">
    <X>46.482</X>
    <Y>60.153</Y>
    <Z>2290</Z>
  </point>
  <point index="2102">
    <X>101.993</X>
    <Y>56.066</Y>
    <Z>2222</Z>
  </point>
  <point index="2103">
    <X>51.582</X>
    <Y>16.157</Y>
    <Z>2172</Z>
  </point>
  <point index="2104">
    <X>53.449</X>
    <Y>58.510</Y>
    <Z>2294</Z>
  </point>
  <point index="2105">
    <X>57.191</X>
    <Y>76.082</Y>
    <Z>2024</Z>
  </point>
  <point index="2106">
    <X>100.502</X>
    <Y>53.985</Y>
    <Z>2160</Z>
  </point>
  <point index="2107">
    <X>68.401</X>
    <Y>9.048</Y>
    <Z>2115</Z>
  </point>
  <point index="2108">
    <X>33.148</X>
    <Y>67.089</Y>
    <Z>2191</Z>
  </point>
  <point index="2109">
    <X>65.789</X>
    <Y>16.886</Y>
    <Z>2222</Z>
  </point>
  <point index="2110">
    <X>57.993</X>
    <Y>78.041</Y>
    <Z>2057</Z>
  </point>
  <point index="2111">
    <X>26.700</X>
    <Y>39.076</Y>
    <Z>2185</Z>
  </point>
  <point index="2112">
    <X>23.967</X>
    <Y>30.244</Y>
    <Z>2297</Z>
  </point>
  <point index="2113">
    <X>105.004</X>
    <Y>47.116</Y>
    <Z>2255</Z>
  </point>
  <point index="2114">
    <X>27.471</X>
    <Y>64.298</Y>
    <Z>2153</Z>
  </point>
  <point index="2115">
    <X>94.399</X>
    <Y>54.610</Y>
    <Z>2216</Z>
  </point>
  <point index="2116">
    <X>93.735</X>
    <Y>71.506</Y>
    <Z>2281</Z>
  </point>
  <point index="2117">
    <X>75.057</X>
    <Y>72.800</Y>
    <Z>2248</Z>
  </point>
  <point index="2118">
    <X>105.503</X>
    <Y>62.196</Y>
    <Z>2234</Z>
  </point>
  <point index="2119">
    <X>59.044</X>
    <Y>18.221</Y>
    <Z>2100</Z>
  </point>
  <point index="2120">
    <X>23.976</X>
    <Y>63.476</Y>
    <Z>2297</Z>
  </point>
  <point index="2121">
    <X>67.040</X>
    <Y>40.155</Y>
    <Z>2171</Z>
  </point>
  <point index="2122">
    <X>20.986</X>
    <Y>60.203</Y>
    <Z>2180</Z>
  </point>
  <point index="2123">
    <X>74.226</X>
    <Y>10.963</Y>
    <Z>2297</Z>
  </point>
  <point index="2124">
    <X>24.895</X>
    <Y>63.389</Y>
    <Z>2259</Z>
  </point>
  <point index="2125">
    <X>54.151</X>
    <Y>13.851</Y>
    <Z>2240</Z>
  </point>
  <point index="2126">
    <X>103.734</X>
    <Y>18.768</Y>
    <Z>2293</Z>
  </point>
  <point index="2127">
    <X>19.694</X>
    <Y>58.650</Y>
    <Z>2127</Z>
  </point>
  <point index="2128">
    <X>18.553</X>
    <Y>45.277</Y>
    <Z>2080</Z>
  </point>
  <point index="2129">
    <X>71.367</X>
    <Y>37.291</Y>
    <Z>2017</Z>
  </point>
  <point index="2130">
    <X>52.609</X>
    <Y>71.432</Y>
    <Z>2239</Z>
  </point>
  <point index="2131">
    <X>73.280</X>
    <Y>49.374</Y>
    <Z>2204</Z>
  </point>
  <point index="2132">
    <X>32.315</X>
    <Y>27.865</Y>
    <Z>2110</Z>
  </point>
  <point index="2133">
    <X>20.244</X>
    <Y>7.336</Y>
    <Z>2150</Z>
  </point>
  <point index="2134">
    <X>101.677</X>
    <Y>13.847</Y>
    <Z>2209</Z>
  </point>
  <point index="2135">
    <X>60.441</X>
    <Y>16.856</Y>
    <Z>2158</Z>
  </point>
  <point index="2136">
    <X>59.518</X>
    <Y>56.519</Y>
    <Z>2120</Z>
  </point>
  <point index="2137">
    <X>28.620</X>
    <Y>70.807</Y>
    <Z>2106</Z>
  </point>
  <point index="2138">
    <X>21.514</X>
    <Y>27.485</Y>
    <Z>2202</Z>
  </point>
  <point index="2139">
    <X>111.975</X>
    <Y>28.338</Y>
    <Z>2077</Z>
  </point>
  <point index="2140">
    <X>32.617</X>
    <Y>61.383</Y>
    <Z>2139</Z>
  </point>
  <point index="2141">
    <X>101.096</X>
    <Y>63.652</Y>
    <Z>2185</Z>
  </point>
  <point index="2142">
    <X>13.429</X>
    <Y>18.127</Y>
    <Z>2293</Z>
  </point>
  <point index="2143">
    <X>64.245</X>
    <Y>21.862</Y>
    <Z>2286</Z>
  </point>
  <point index="2144">
    <X>33.731</X>
    <Y>68.118</Y>
    <Z>2248</Z>
  </point>
  <point index="2145">
    <X>57.026</X>
    <Y>53.502</Y>
    <Z>2017</Z>
  </point>
  <point index="2146">
    <X>76.407</X>
    <Y>50.754</Y>
    <Z>2160</Z>
  </point>
  <point index="2147">
    <X>15.889</X>
    <Y>54.389</Y>
    <Z>2071</Z>
  </point>
  <point index="2148">
    <X>20.180</X>
    <Y>74.661</Y>
    <Z>2147</Z>
  </point>
  <point index="2149">
    <X>29.692</X>
    <Y>7.638</Y>
    <Z>2062</Z>
  </point>
  <point index="2150">
    <X>57.798</X>
    <Y>39.723</Y>
    <Z>2049</Z>
  </point>
  <point index="2151">
    <X>120.482</X>
    <Y>66.060</Y>
    <Z>2192</Z>
  </point>
  <point index="2152">
    <X>94.628</X>
    <Y>47.172</Y>
    <Z>2194</Z>
  </point>
  <point index="2153">
    <X>96.394</X>
    <Y>50.161</Y>
    <Z>2021</Z>
  </point>
  <point index="2154">
    <X>31.303</X>
    <Y>53.690</Y>
    <Z>2011</Z>
  </point>
  <point index="2155">
    <X>55.153</X>
    <Y>32.645</Y>
    <Z>2142</Z>
  </point>
  <point index="2156">
    <X>68.179</X>
    <Y>68.624</Y>
    <Z>2124</Z>
  </point>
  <point index="2157">
    <X>21.666</X>
    <Y>24.308</Y>
    <Z>2208</Z>
  </point>
  <point index="2158">
    <X>65.798</X>
    <Y>49.446</Y>
    <Z>2222</Z>
  </point>
  <point index="2159">
    <X>10.456</X>
    <Y>55.232</Y>
    <Z>2099</Z>
  </point>
  <point index="2160">
    <X>103.355</X>
    <Y>11.726</Y>
    <Z>2278</Z>
  </point>
  <point index="2161">
    <X>102.598</X>
    <Y>10.170</Y>
    <Z>2246</Z>
  </point>
  <point index="2162">
    <X>94.966</X>
    <Y>51.015</Y>
    <Z>2161</Z>
  </point>
  <point index="2163">
    <X>101.492</X>
    <Y>54.204</Y>
    <Z>2201</Z>
  </point>
  <point index="2164">
    <X>113.746</X>
    <Y>37.489</Y>
    <Z>2250</Z>
  </point>
  <point index="2165">
    <X>24.220</X>
    <Y>62.368</Y>
    <Z>2287</Z>
  </point>
  <point index="2166">
    <X>74.423</X>
    <Y>11.440</Y>
    <Z>2289</Z>
  </point>
  <point index="2167">
    <X>32.484</X>
    <Y>38.373</Y>
    <Z>2127</Z>
  </point>
  <point index="2168">
    <X>109.335</X>
    <Y>46.686</Y>
    <Z>2076</Z>
  </point>
  <point index="2169">
    <X>12.113</X>
    <Y>57.672</Y>
    <Z>2207</Z>
  </point>
  <point index="2170">
    <X>38.819</X>
    <Y>68.544</Y>
    <Z>2002</Z>
  </point>
  <point index="2171">
    <X>105.660</X>
    <Y>46.373</Y>
    <Z>2228</Z>
  </point>
  <point index="2172">
    <X>32.687</X>
    <Y>18.646</Y>
    <Z>2146</Z>
  </point>
  <point index="2173">
    <X>91.582</X>
    <Y>71.659</Y>
    <Z>2172</Z>
  </point>
  <point index="2174">
    <X>22.812</X>
    <Y>16.946</Y>
    <Z>2255</Z>
  </point>
  <point index="2175">
    <X>66.674</X>
    <Y>65.713</Y>
    <Z>2186</Z>
  </point>
  <point index="2176">
    <X>60.932</X>
    <Y>78.244</Y>
    <Z>2178</Z>
  </point>
  <point index="2177">
    <X>88.583</X>
    <Y>59.414</Y>
    <Z>2043</Z>
  </point>
  <point index="2178">
    <X>113.488</X>
    <Y>61.862</Y>
    <Z>2225</Z>
  </point>
  <point index="2179">
    <X>11.504</X>
    <Y>18.101</Y>
    <Z>2167</Z>
  </point>
  <point index="2180">
    <X>59.279</X>
    <Y>35.366</Y>
    <Z>2110</Z>
  </point>
  <point index="2181">
    <X>120.025</X>
    <Y>66.751</Y>
    <Z>2138</Z>
  </point>
  <point index="2182">
    <X>72.073</X>
    <Y>52.440</Y>
    <Z>2086</Z>
  </point>
  <point index="2183">
    <X>89.135</X>
    <Y>59.077</Y>
    <Z>2012</Z>
  </point>
  <point index="2184">
    <X>75.228</X>
    <Y>14.670</Y>
    <Z>2237</Z>
  </point>
  <point index="2185">
    <X>111.845</X>
    <Y>75.555</Y>
    <Z>2064</Z>
  </point>
  <point index="2186">
    <X>74.942</X>
    <Y>25.268</Y>
    <Z>2255</Z>
  </point>
  <point index="2187">
    <X>102.748</X>
    <Y>32.980</Y>
    <Z>2253</Z>
  </point>
  <point index="2188">
    <X>88.563</X>
    <Y>17.945</Y>
    <Z>2045</Z>
  </point>
  <point index="2189">
    <X>56.000</X>
    <Y>32.172</Y>
    <Z>2060</Z>
  </point>
  <point index="2190">
    <X>64.360</X>
    <Y>24.943</Y>
    <Z>2281</Z>
  </point>
  <point index="2191">
    <X>71.746</X>
    <Y>30.120</Y>
    <Z>2054</Z>
  </point>
  <point index="2192">
    <X>24.756</X>
    <Y>19.394</Y>
    <Z>2265</Z>
  </point>
  <point index="2193">
    <X>24.978</X>
    <Y>10.035</Y>
    <Z>2256</Z>
  </point>
  <point index="2194">
    <X>70.143</X>
    <Y>20.087</Y>
    <Z>2043</Z>
  </point>
  <point index="2195">
    <X>24.338</X>
    <Y>67.018</Y>
    <Z>2282</Z>
  </point>
  <point index="2196">
    <X>106.429</X>
    <Y>10.210</Y>
    <Z>2196</Z>
  </point>
  <point index="2197">
    <X>13.943</X>
    <Y>72.485</Y>
    <Z>2261</Z>
  </point>
  <point index="2198">
    <X>104.729</X>
    <Y>50.388</Y>
    <Z>2266</Z>
  </point>
  <point index="2199">
    <X>27.286</X>
    <Y>56.399</Y>
    <Z>2161</Z>
  </point>
  <point index="2200">
    <X>48.022</X>
    <Y>20.232</Y>
    <Z>2109</Z>
  </point>
  <point index="2201">
    <X>20.417</X>
    <Y>46.813</Y>
    <Z>2157</Z>
  </point>
  <point index="2202">
    <X>73.919</X>
    <Y>57.165</Y>
    <Z>2267</Z>
  </point>
  <point index="2203">
    <X>71.332</X>
    <Y>46.053</Y>
    <Z>2014</Z>
  </point>
  <point index="2204">
    <X>76.998</X>
    <Y>53.071</Y>
    <Z>2121</Z>
  </point>
  <point index="2205">
    <X>19.625</X>
    <Y>56.482</Y>
    <Z>2124</Z>
  </point>
  <point index="2206">
    <X>20.741</X>
    <Y>51.505</Y>
    <Z>2170</Z>
  </point>
  <point index="2207">
    <X>109.746</X>
    <Y>77.307</Y>
    <Z>2059</Z>
  </point>
  <point index="2208">
    <X>103.408</X>
    <Y>73.274</Y>
    <Z>2280</Z>
  </point>
  <point index="2209">
    <X>11.625</X>
    <Y>25.428</Y>
    <Z>2175</Z>
  </point>
  <point index="2210">
    <X>107.669</X>
    <Y>48.479</Y>
    <Z>2145</Z>
  </point>
  <point index="2211">
    <X>54.263</X>
    <Y>57.874</Y>
    <Z>2229</Z>
  </point>
  <point index="2212">
    <X>62.383</X>
    <Y>32.391</Y>
    <Z>2238</Z>
  </point>
  <point index="2213">
    <X>93.072</X>
    <Y>30.705</Y>
    <Z>2269</Z>
  </point>
  <point index="2214">
    <X>110.397</X>
    <Y>30.543</Y>
    <Z>2033</Z>
  </point>
  <point index="2215">
    <X>90.486</X>
    <Y>18.932</Y>
    <Z>2101</Z>
  </point>
  <point index="2216">
    <X>26.791</X>
    <Y>16.998</Y>
    <Z>2181</Z>
  </point>
  <point index="2217">
    <X>75.210</X>
    <Y>16.549</Y>
    <Z>2238</Z>
  </point>
  <point index="2218">
    <X>28.943</X>
    <Y>9.857</Y>
    <Z>2092</Z>
  </point>
  <point index="2219">
    <X>89.235</X>
    <Y>17.805</Y>
    <Z>2019</Z>
  </point>
  <point index="2220">
    <X>106.556</X>
    <Y>57.159</Y>
    <Z>2191</Z>
  </point>
  <point index="2221">
    <X>71.974</X>
    <Y>28.888</Y>
    <Z>2077</Z>
  </point>
  <point index="2222">
    <X>104.803</X>
    <Y>16.895</Y>
    <Z>2263</Z>
  </point>
  <point index="2223">
    <X>90.178</X>
    <Y>65.421</Y>
    <Z>2080</Z>
  </point>
  <point index="2224">
    <X>116.842</X>
    <Y>18.792</Y>
    <Z>2131</Z>
  </point>
  <point index="2225">
    <X>75.561</X>
    <Y>30.862</Y>
    <Z>2215</Z>
  </point>
  <point index="2226">
    <X>76.830</X>
    <Y>55.156</Y>
    <Z>2132</Z>
  </point>
  <point index="2227">
    <X>50.239</X>
    <Y>21.541</Y>
    <Z>2084</Z>
  </point>
  <point index="2228">
    <X>111.755</X>
    <Y>59.197</Y>
    <Z>2055</Z>
  </point>
  <point index="2229">
    <X>33.466</X>
    <Y>64.259</Y>
    <Z>2222</Z>
  </point>
  <point index="2230">
    <X>75.096</X>
    <Y>11.246</Y>
    <Z>2245</Z>
  </point>
  <point index="2231">
    <X>51.722</X>
    <Y>29.507</Y>
    <Z>2181</Z>
  </point>
  <point index="2232">
    <X>34.196</X>
    <Y>65.425</Y>
    <Z>2294</Z>
  </point>
  <point index="2233">
    <X>20.054</X>
    <Y>49.829</Y>
    <Z>2142</Z>
  </point>
  <point index="2234">
    <X>19.878</X>
    <Y>22.171</Y>
    <Z>2134</Z>
  </point>
  <point index="2235">
    <X>67.599</X>
    <Y>18.417</Y>
    <Z>2148</Z>
  </point>
  <point index="2236">
    <X>73.309</X>
    <Y>34.169</Y>
    <Z>2207</Z>
  </point>
  <point index="2237">
    <X>112.827</X>
    <Y>28.074</Y>
    <Z>2160</Z>
  </point>
  <point index="2238">
    <X>94.745</X>
    <Y>15.193</Y>
    <Z>2182</Z>
  </point>
  <point index="2239">
    <X>7.954</X>
    <Y>67.055</Y>
    <Z>2117</Z>
  </point>
  <point index="2240">
    <X>110.900</X>
    <Y>62.130</Y>
    <Z>2012</Z>
  </point>
  <point index="2241">
    <X>59.552</X>
    <Y>50.728</Y>
    <Z>2121</Z>
  </point>
  <point index="2242">
    <X>98.557</X>
    <Y>58.621</Y>
    <Z>2080</Z>
  </point>
  <point index="2243">
    <X>33.527</X>
    <Y>21.784</Y>
    <Z>2228</Z>
  </point>
  <point index="2244">
    <X>91.045</X>
    <Y>65.202</Y>
    <Z>2137</Z>
  </point>
  <point index="2245">
    <X>12.376</X>
    <Y>70.013</Y>
    <Z>2224</Z>
  </point>
  <point index="2246">
    <X>47.592</X>
    <Y>25.674</Y>
    <Z>2159</Z>
  </point>
  <point index="2247">
    <X>62.457</X>
    <Y>23.540</Y>
    <Z>2241</Z>
  </point>
  <point index="2248">
    <X>67.751</X>
    <Y>58.078</Y>
    <Z>2142</Z>
  </point>
  <point index="2249">
    <X>71.263</X>
    <Y>60.759</Y>
    <Z>2007</Z>
  </point>
  <point index="2250">
    <X>12.096</X>
    <Y>68.109</Y>
    <Z>2206</Z>
  </point>
  <point index="2251">
    <X>72.229</X>
    <Y>65.620</Y>
    <Z>2102</Z>
  </point>
  <point index="2252">
    <X>74.645</X>
    <Y>35.660</Y>
    <Z>2275</Z>
  </point>
  <point index="2253">
    <X>111.711</X>
    <Y>35.913</Y>
    <Z>2051</Z>
  </point>
  <point index="2254">
    <X>20.870</X>
    <Y>23.883</Y>
    <Z>2175</Z>
  </point>
  <point index="2255">
    <X>96.171</X>
    <Y>54.521</Y>
    <Z>2043</Z>
  </point>
  <point index="2256">
    <X>112.801</X>
    <Y>22.020</Y>
    <Z>2158</Z>
  </point>
  <point index="2257">
    <X>100.064</X>
    <Y>8.892</Y>
    <Z>2142</Z>
  </point>
  <point index="2258">
    <X>34.667</X>
    <Y>62.460</Y>
    <Z>2273</Z>
  </point>
  <point index="2259">
    <X>22.796</X>
    <Y>15.447</Y>
    <Z>2255</Z>
  </point>
  <point index="2260">
    <X>107.959</X>
    <Y>10.833</Y>
    <Z>2133</Z>
  </point>
  <point index="2261">
    <X>22.251</X>
    <Y>38.721</Y>
    <Z>2232</Z>
  </point>
  <point index="2262">
    <X>58.450</X>
    <Y>57.978</Y>
    <Z>2076</Z>
  </point>
  <point index="2263">
    <X>73.683</X>
    <Y>62.144</Y>
    <Z>2244</Z>
  </point>
  <point index="2264">
    <X>13.343</X>
    <Y>27.735</Y>
    <Z>2287</Z>
  </point>
  <point index="2265">
    <X>59.663</X>
    <Y>19.618</Y>
    <Z>2126</Z>
  </point>
  <point index="2266">
    <X>113.551</X>
    <Y>55.446</Y>
    <Z>2231</Z>
  </point>
  <point index="2267">
    <X>114.791</X>
    <Y>69.863</Y>
    <Z>2265</Z>
  </point>
  <point index="2268">
    <X>30.151</X>
    <Y>60.464</Y>
    <Z>2043</Z>
  </point>
  <point index="2269">
    <X>93.270</X>
    <Y>25.924</Y>
    <Z>2282</Z>
  </point>
  <point index="2270">
    <X>34.707</X>
    <Y>27.680</Y>
    <Z>2271</Z>
  </point>
  <point index="2271">
    <X>61.091</X>
    <Y>19.946</Y>
    <Z>2184</Z>
  </point>
  <point index="2272">
    <X>100.119</X>
    <Y>8.774</Y>
    <Z>2144</Z>
  </point>
  <point index="2273">
    <X>97.007</X>
    <Y>33.701</Y>
    <Z>2016</Z>
  </point>
  <point index="2274">
    <X>33.694</X>
    <Y>61.230</Y>
    <Z>2245</Z>
  </point>
  <point index="2275">
    <X>70.181</X>
    <Y>57.826</Y>
    <Z>2041</Z>
  </point>
  <point index="2276">
    <X>17.252</X>
    <Y>23.725</Y>
    <Z>2026</Z>
  </point>
  <point index="2277">
    <X>111.173</X>
    <Y>10.872</Y>
    <Z>2001</Z>
  </point>
  <point index="2278">
    <X>93.509</X>
    <Y>15.423</Y>
    <Z>2298</Z>
  </point>
  <point index="2279">
    <X>118.331</X>
    <Y>17.984</Y>
    <Z>2034</Z>
  </point>
  <point index="2280">
    <X>103.572</X>
    <Y>34.813</Y>
    <Z>2287</Z>
  </point>
  <point index="2281">
    <X>68.788</X>
    <Y>34.566</Y>
    <Z>2099</Z>
  </point>
  <point index="2282">
    <X>72.815</X>
    <Y>53.334</Y>
    <Z>2159</Z>
  </point>
  <point index="2283">
    <X>28.022</X>
    <Y>26.504</Y>
    <Z>2130</Z>
  </point>
  <point index="2284">
    <X>56.556</X>
    <Y>61.638</Y>
    <Z>2005</Z>
  </point>
  <point index="2285">
    <X>56.012</X>
    <Y>73.915</Y>
    <Z>2059</Z>
  </point>
  <point index="2286">
    <X>59.859</X>
    <Y>55.105</Y>
    <Z>2134</Z>
  </point>
  <point index="2287">
    <X>109.519</X>
    <Y>58.096</Y>
    <Z>2069</Z>
  </point>
  <point index="2288">
    <X>115.185</X>
    <Y>29.693</Y>
    <Z>2240</Z>
  </point>
  <point index="2289">
    <X>86.871</X>
    <Y>23.237</Y>
    <Z>2244</Z>
  </point>
  <point index="2290">
    <X>111.746</X>
    <Y>12.914</Y>
    <Z>2054</Z>
  </point>
  <point index="2291">
    <X>76.170</X>
    <Y>72.145</Y>
    <Z>2175</Z>
  </point>
  <point index="2292">
    <X>61.474</X>
    <Y>19.471</Y>
    <Z>2200</Z>
  </point>
  <point index="2293">
    <X>35.170</X>
    <Y>11.781</Y>
    <Z>2241</Z>
  </point>
  <point index="2294">
    <X>18.962</X>
    <Y>45.637</Y>
    <Z>2097</Z>
  </point>
  <point index="2295">
    <X>97.531</X>
    <Y>62.516</Y>
    <Z>2038</Z>
  </point>
  <point index="2296">
    <X>18.591</X>
    <Y>23.893</Y>
    <Z>2081</Z>
  </point>
  <point index="2297">
    <X>38.446</X>
    <Y>18.401</Y>
    <Z>2027</Z>
  </point>
  <point index="2298">
    <X>105.465</X>
    <Y>30.008</Y>
    <Z>2236</Z>
  </point>
  <point index="2299">
    <X>98.529</X>
    <Y>37.256</Y>
    <Z>2079</Z>
  </point>
  <point index="2300">
    <X>75.630</X>
    <Y>49.699</Y>
    <Z>2211</Z>
  </point>
  <point index="2301">
    <X>52.202</X>
    <Y>10.773</Y>
    <Z>2213</Z>
  </point>
  <point index="2302">
    <X>80.557</X>
    <Y>61.821</Y>
    <Z>2201</Z>
  </point>
  <point index="2303">
    <X>57.019</X>
    <Y>13.884</Y>
    <Z>2017</Z>
  </point>
  <point index="2304">
    <X>29.843</X>
    <Y>11.294</Y>
    <Z>2055</Z>
  </point>
  <point index="2305">
    <X>100.082</X>
    <Y>21.612</Y>
    <Z>2143</Z>
  </point>
  <point index="2306">
    <X>62.308</X>
    <Y>8.000</Y>
    <Z>2234</Z>
  </point>
  <point index="2307">
    <X>27.042</X>
    <Y>39.111</Y>
    <Z>2171</Z>
  </point>
  <point index="2308">
    <X>98.891</X>
    <Y>38.330</Y>
    <Z>2094</Z>
  </point>
  <point index="2309">
    <X>56.554</X>
    <Y>69.017</Y>
    <Z>2006</Z>
  </point>
  <point index="2310">
    <X>31.385</X>
    <Y>11.884</Y>
    <Z>2019</Z>
  </point>
  <point index="2311">
    <X>90.161</X>
    <Y>26.991</Y>
    <Z>2079</Z>
  </point>
  <point index="2312">
    <X>19.973</X>
    <Y>49.377</Y>
    <Z>2138</Z>
  </point>
  <point index="2313">
    <X>28.032</X>
    <Y>14.136</Y>
    <Z>2130</Z>
  </point>
  <point index="2314">
    <X>111.481</X>
    <Y>55.446</Y>
    <Z>2028</Z>
  </point>
  <point index="2315">
    <X>90.892</X>
    <Y>61.647</Y>
    <Z>2127</Z>
  </point>
  <point index="2316">
    <X>28.168</X>
    <Y>17.473</Y>
    <Z>2124</Z>
  </point>
  <point index="2317">
    <X>36.386</X>
    <Y>27.049</Y>
    <Z>2161</Z>
  </point>
  <point index="2318">
    <X>96.456</X>
    <Y>72.882</Y>
    <Z>2015</Z>
  </point>
  <point index="2319">
    <X>114.613</X>
    <Y>59.746</Y>
    <Z>2277</Z>
  </point>
  <point index="2320">
    <X>26.519</X>
    <Y>70.038</Y>
    <Z>2192</Z>
  </point>
  <point index="2321">
    <X>34.650</X>
    <Y>75.011</Y>
    <Z>2274</Z>
  </point>
  <point index="2322">
    <X>99.254</X>
    <Y>49.774</Y>
    <Z>2109</Z>
  </point>
  <point index="2323">
    <X>104.234</X>
    <Y>22.909</Y>
    <Z>2286</Z>
  </point>
  <point index="2324">
    <X>19.220</X>
    <Y>10.303</Y>
    <Z>2107</Z>
  </point>
  <point index="2325">
    <X>66.285</X>
    <Y>58.328</Y>
    <Z>2202</Z>
  </point>
  <point index="2326">
    <X>102.004</X>
    <Y>52.639</Y>
    <Z>2222</Z>
  </point>
  <point index="2327">
    <X>113.353</X>
    <Y>12.246</Y>
    <Z>2211</Z>
  </point>
  <point index="2328">
    <X>48.025</X>
    <Y>63.872</Y>
    <Z>2109</Z>
  </point>
  <point index="2329">
    <X>92.661</X>
    <Y>56.746</Y>
    <Z>2243</Z>
  </point>
  <point index="2330">
    <X>13.498</X>
    <Y>10.574</Y>
    <Z>2297</Z>
  </point>
  <point index="2331">
    <X>118.096</X>
    <Y>52.290</Y>
    <Z>2050</Z>
  </point>
  <point index="2332">
    <X>67.013</X>
    <Y>10.060</Y>
    <Z>2172</Z>
  </point>
  <point index="2333">
    <X>31.830</X>
    <Y>36.973</Y>
    <Z>2063</Z>
  </point>
  <point index="2334">
    <X>29.238</X>
    <Y>70.269</Y>
    <Z>2080</Z>
  </point>
  <point index="2335">
    <X>22.968</X>
    <Y>13.658</Y>
    <Z>2262</Z>
  </point>
  <point index="2336">
    <X>86.795</X>
    <Y>59.206</Y>
    <Z>2254</Z>
  </point>
  <point index="2337">
    <X>108.719</X>
    <Y>62.530</Y>
    <Z>2102</Z>
  </point>
  <point index="2338">
    <X>19.175</X>
    <Y>35.755</Y>
    <Z>2106</Z>
  </point>
  <point index="2339">
    <X>8.983</X>
    <Y>58.342</Y>
    <Z>2002</Z>
  </point>
  <point index="2340">
    <X>93.196</X>
    <Y>50.623</Y>
    <Z>2277</Z>
  </point>
  <point index="2341">
    <X>54.310</X>
    <Y>50.928</Y>
    <Z>2225</Z>
  </point>
  <point index="2342">
    <X>16.345</X>
    <Y>69.573</Y>
    <Z>2026</Z>
  </point>
  <point index="2343">
    <X>53.456</X>
    <Y>49.604</Y>
    <Z>2294</Z>
  </point>
  <point index="2344">
    <X>119.087</X>
    <Y>16.128</Y>
    <Z>2027</Z>
  </point>
  <point index="2345">
    <X>30.220</X>
    <Y>57.686</Y>
    <Z>2040</Z>
  </point>
  <point index="2346">
    <X>103.452</X>
    <Y>64.004</Y>
    <Z>2282</Z>
  </point>
  <point index="2347">
    <X>114.299</X>
    <Y>23.825</Y>
    <Z>2297</Z>
  </point>
  <point index="2348">
    <X>110.343</X>
    <Y>36.669</Y>
    <Z>2035</Z>
  </point>
  <point index="2349">
    <X>113.941</X>
    <Y>17.714</Y>
    <Z>2269</Z>
  </point>
  <point index="2350">
    <X>20.427</X>
    <Y>20.717</Y>
    <Z>2157</Z>
  </point>
  <point index="2351">
    <X>51.712</X>
    <Y>20.496</Y>
    <Z>2181</Z>
  </point>
  <point index="2352">
    <X>55.143</X>
    <Y>66.289</Y>
    <Z>2143</Z>
  </point>
  <point index="2353">
    <X>57.666</X>
    <Y>69.531</Y>
    <Z>2043</Z>
  </point>
  <point index="2354">
    <X>91.962</X>
    <Y>67.071</Y>
    <Z>2197</Z>
  </point>
  <point index="2355">
    <X>62.275</X>
    <Y>27.076</Y>
    <Z>2233</Z>
  </point>
  <point index="2356">
    <X>61.754</X>
    <Y>63.756</Y>
    <Z>2212</Z>
  </point>
  <point index="2357">
    <X>15.602</X>
    <Y>74.428</Y>
    <Z>2099</Z>
  </point>
  <point index="2358">
    <X>19.375</X>
    <Y>32.853</Y>
    <Z>2114</Z>
  </point>
  <point index="2359">
    <X>91.826</X>
    <Y>66.503</Y>
    <Z>2188</Z>
  </point>
  <point index="2360">
    <X>65.169</X>
    <Y>56.503</Y>
    <Z>2248</Z>
  </point>
  <point index="2361">
    <X>90.632</X>
    <Y>59.519</Y>
    <Z>2110</Z>
  </point>
  <point index="2362">
    <X>99.483</X>
    <Y>29.630</Y>
    <Z>2118</Z>
  </point>
  <point index="2363">
    <X>48.152</X>
    <Y>28.663</Y>
    <Z>2094</Z>
  </point>
  <point index="2364">
    <X>66.204</X>
    <Y>52.981</Y>
    <Z>2205</Z>
  </point>
  <point index="2365">
    <X>63.803</X>
    <Y>54.160</Y>
    <Z>2296</Z>
  </point>
  <point index="2366">
    <X>16.268</X>
    <Y>8.594</Y>
    <Z>2034</Z>
  </point>
  <point index="2367">
    <X>101.725</X>
    <Y>8.481</Y>
    <Z>2210</Z>
  </point>
  <point index="2368">
    <X>114.191</X>
    <Y>10.070</Y>
    <Z>2293</Z>
  </point>
  <point index="2369">
    <X>28.378</X>
    <Y>9.875</Y>
    <Z>2116</Z>
  </point>
  <point index="2370">
    <X>32.552</X>
    <Y>36.151</Y>
    <Z>2133</Z>
  </point>
  <point index="2371">
    <X>27.965</X>
    <Y>59.279</Y>
    <Z>2133</Z>
  </point>
  <point index="2372">
    <X>14.768</X>
    <Y>37.327</Y>
    <Z>2180</Z>
  </point>
  <point index="2373">
    <X>76.125</X>
    <Y>68.151</Y>
    <Z>2178</Z>
  </point>
  <point index="2374">
    <X>25.589</X>
    <Y>14.780</Y>
    <Z>2230</Z>
  </point>
  <point index="2375">
    <X>107.992</X>
    <Y>40.057</Y>
    <Z>2132</Z>
  </point>
  <point index="2376">
    <X>65.091</X>
    <Y>13.103</Y>
    <Z>2251</Z>
  </point>
  <point index="2377">
    <X>110.387</X>
    <Y>65.796</Y>
    <Z>2033</Z>
  </point>
  <point index="2378">
    <X>48.741</X>
    <Y>63.872</Y>
    <Z>2024</Z>
  </point>
  <point index="2379">
    <X>27.554</X>
    <Y>37.851</Y>
    <Z>2150</Z>
  </point>
  <point index="2380">
    <X>36.750</X>
    <Y>64.430</Y>
    <Z>2137</Z>
  </point>
  <point index="2381">
    <X>16.991</X>
    <Y>46.456</Y>
    <Z>2016</Z>
  </point>
  <point index="2382">
    <X>21.085</X>
    <Y>26.868</Y>
    <Z>2184</Z>
  </point>
  <point index="2383">
    <X>30.446</X>
    <Y>28.845</Y>
    <Z>2031</Z>
  </point>
  <point index="2384">
    <X>67.660</X>
    <Y>76.068</Y>
    <Z>2145</Z>
  </point>
  <point index="2385">
    <X>24.026</X>
    <Y>61.414</Y>
    <Z>2295</Z>
  </point>
  <point index="2386">
    <X>47.537</X>
    <Y>67.782</Y>
    <Z>2166</Z>
  </point>
  <point index="2387">
    <X>50.177</X>
    <Y>63.378</Y>
    <Z>2080</Z>
  </point>
  <point index="2388">
    <X>98.447</X>
    <Y>31.293</Y>
    <Z>2076</Z>
  </point>
  <point index="2389">
    <X>91.054</X>
    <Y>20.880</Y>
    <Z>2138</Z>
  </point>
  <point index="2390">
    <X>13.653</X>
    <Y>36.177</Y>
    <Z>2289</Z>
  </point>
  <point index="2391">
    <X>11.518</X>
    <Y>29.848</Y>
    <Z>2168</Z>
  </point>
  <point index="2392">
    <X>17.881</X>
    <Y>32.439</Y>
    <Z>2052</Z>
  </point>
  <point index="2393">
    <X>64.426</X>
    <Y>13.534</Y>
    <Z>2278</Z>
  </point>
  <point index="2394">
    <X>99.077</X>
    <Y>77.424</Y>
    <Z>2102</Z>
  </point>
  <point index="2395">
    <X>17.107</X>
    <Y>33.877</Y>
    <Z>2020</Z>
  </point>
  <point index="2396">
    <X>26.162</X>
    <Y>30.613</Y>
    <Z>2207</Z>
  </point>
  <point index="2397">
    <X>15.627</X>
    <Y>15.835</Y>
    <Z>2096</Z>
  </point>
  <point index="2398">
    <X>37.938</X>
    <Y>24.334</Y>
    <Z>2060</Z>
  </point>
  <point index="2399">
    <X>107.455</X>
    <Y>25.456</Y>
    <Z>2154</Z>
  </point>
  <point index="2400">
    <X>99.422</X>
    <Y>20.804</Y>
    <Z>2116</Z>
  </point>
  <point index="2401">
    <X>104.277</X>
    <Y>18.109</Y>
    <Z>2284</Z>
  </point>
  <point index="2402">
    <X>23.297</X>
    <Y>67.592</Y>
    <Z>2275</Z>
  </point>
  <point index="2403">
    <X>57.057</X>
    <Y>76.232</Y>
    <Z>2018</Z>
  </point>
  <point index="2404">
    <X>103.119</X>
    <Y>35.405</Y>
    <Z>2268</Z>
  </point>
  <point index="2405">
    <X>57.565</X>
    <Y>71.091</Y>
    <Z>2039</Z>
  </point>
  <point index="2406">
    <X>95.001</X>
    <Y>49.393</Y>
    <Z>2157</Z>
  </point>
  <point index="2407">
    <X>79.636</X>
    <Y>28.089</Y>
    <Z>2092</Z>
  </point>
  <point index="2408">
    <X>65.330</X>
    <Y>74.326</Y>
    <Z>2241</Z>
  </point>
  <point index="2409">
    <X>113.038</X>
    <Y>56.469</Y>
    <Z>2181</Z>
  </point>
  <point index="2410">
    <X>50.399</X>
    <Y>17.080</Y>
    <Z>2095</Z>
  </point>
  <point index="2411">
    <X>78.755</X>
    <Y>69.691</Y>
    <Z>2006</Z>
  </point>
  <point index="2412">
    <X>64.003</X>
    <Y>60.026</Y>
    <Z>2296</Z>
  </point>
  <point index="2413">
    <X>90.258</X>
    <Y>29.671</Y>
    <Z>2086</Z>
  </point>
  <point index="2414">
    <X>108.536</X>
    <Y>27.722</Y>
    <Z>2109</Z>
  </point>
  <point index="2415">
    <X>8.438</X>
    <Y>30.455</Y>
    <Z>2060</Z>
  </point>
  <point index="2416">
    <X>12.911</X>
    <Y>31.725</Y>
    <Z>2259</Z>
  </point>
  <point index="2417">
    <X>57.582</X>
    <Y>48.813</Y>
    <Z>2040</Z>
  </point>
  <point index="2418">
    <X>9.072</X>
    <Y>67.606</Y>
    <Z>2008</Z>
  </point>
  <point index="2419">
    <X>46.663</X>
    <Y>62.973</Y>
    <Z>2269</Z>
  </point>
  <point index="2420">
    <X>89.023</X>
    <Y>53.040</Y>
    <Z>2005</Z>
  </point>
  <point index="2421">
    <X>33.312</X>
    <Y>37.263</Y>
    <Z>2207</Z>
  </point>
  <point index="2422">
    <X>113.131</X>
    <Y>56.820</Y>
    <Z>2190</Z>
  </point>
  <point index="2423">
    <X>16.787</X>
    <Y>48.858</Y>
    <Z>2007</Z>
  </point>
  <point index="2424">
    <X>29.641</X>
    <Y>16.167</Y>
    <Z>2064</Z>
  </point>
  <point index="2425">
    <X>74.500</X>
    <Y>55.038</Y>
    <Z>2284</Z>
  </point>
  <point index="2426">
    <X>9.000</X>
    <Y>25.424</Y>
    <Z>2004</Z>
  </point>
  <point index="2427">
    <X>102.832</X>
    <Y>49.462</Y>
    <Z>2256</Z>
  </point>
  <point index="2428">
    <X>65.656</X>
    <Y>48.743</Y>
    <Z>2228</Z>
  </point>
  <point index="2429">
    <X>54.225</X>
    <Y>17.055</Y>
    <Z>2233</Z>
  </point>
  <point index="2430">
    <X>102.554</X>
    <Y>50.172</Y>
    <Z>2245</Z>
  </point>
  <point index="2431">
    <X>51.148</X>
    <Y>61.222</Y>
    <Z>2144</Z>
  </point>
  <point index="2432">
    <X>70.964</X>
    <Y>61.184</Y>
    <Z>2009</Z>
  </point>
  <point index="2433">
    <X>22.475</X>
    <Y>60.059</Y>
    <Z>2241</Z>
  </point>
  <point index="2434">
    <X>102.702</X>
    <Y>40.179</Y>
    <Z>2251</Z>
  </point>
  <point index="2435">
    <X>117.030</X>
    <Y>66.630</Y>
    <Z>2119</Z>
  </point>
  <point index="2436">
    <X>68.642</X>
    <Y>66.593</Y>
    <Z>2105</Z>
  </point>
  <point index="2437">
    <X>9.605</X>
    <Y>65.220</Y>
    <Z>2043</Z>
  </point>
  <point index="2438">
    <X>89.812</X>
    <Y>13.456</Y>
    <Z>2057</Z>
  </point>
  <point index="2439">
    <X>101.172</X>
    <Y>36.398</Y>
    <Z>2188</Z>
  </point>
  <point index="2440">
    <X>58.362</X>
    <Y>75.043</Y>
    <Z>2072</Z>
  </point>
  <point index="2441">
    <X>98.103</X>
    <Y>59.817</Y>
    <Z>2061</Z>
  </point>
  <point index="2442">
    <X>7.912</X>
    <Y>59.117</Y>
    <Z>2122</Z>
  </point>
  <point index="2443">
    <X>108.469</X>
    <Y>18.273</Y>
    <Z>2112</Z>
  </point>
  <point index="2444">
    <X>22.618</X>
    <Y>22.733</Y>
    <Z>2247</Z>
  </point>
  <point index="2445">
    <X>79.696</X>
    <Y>17.113</Y>
    <Z>2099</Z>
  </point>
  <point index="2446">
    <X>75.345</X>
    <Y>63.637</Y>
    <Z>2229</Z>
  </point>
  <point index="2447">
    <X>23.115</X>
    <Y>62.080</Y>
    <Z>2268</Z>
  </point>
  <point index="2448">
    <X>111.050</X>
    <Y>34.447</Y>
    <Z>2006</Z>
  </point>
  <point index="2449">
    <X>109.162</X>
    <Y>61.161</Y>
    <Z>2083</Z>
  </point>
  <point index="2450">
    <X>31.053</X>
    <Y>75.711</Y>
    <Z>2006</Z>
  </point>
  <point index="2451">
    <X>98.612</X>
    <Y>63.405</Y>
    <Z>2082</Z>
  </point>
  <point index="2452">
    <X>51.308</X>
    <Y>22.594</Y>
    <Z>2154</Z>
  </point>
  <point index="2453">
    <X>94.035</X>
    <Y>24.969</Y>
    <Z>2252</Z>
  </point>
  <point index="2454">
    <X>18.352</X>
    <Y>14.938</Y>
    <Z>2072</Z>
  </point>
  <point index="2455">
    <X>19.122</X>
    <Y>21.822</Y>
    <Z>2103</Z>
  </point>
  <point index="2456">
    <X>67.689</X>
    <Y>14.019</Y>
    <Z>2144</Z>
  </point>
  <point index="2457">
    <X>10.508</X>
    <Y>24.844</Y>
    <Z>2102</Z>
  </point>
  <point index="2458">
    <X>32.758</X>
    <Y>63.585</Y>
    <Z>2153</Z>
  </point>
  <point index="2459">
    <X>98.385</X>
    <Y>39.499</Y>
    <Z>2073</Z>
  </point>
  <point index="2460">
    <X>71.034</X>
    <Y>59.388</Y>
    <Z>2006</Z>
  </point>
  <point index="2461">
    <X>34.215</X>
    <Y>29.837</Y>
    <Z>2296</Z>
  </point>
  <point index="2462">
    <X>57.266</X>
    <Y>15.538</Y>
    <Z>2027</Z>
  </point>
  <point index="2463">
    <X>117.223</X>
    <Y>15.405</Y>
    <Z>2106</Z>
  </point>
  <point index="2464">
    <X>62.344</X>
    <Y>20.234</Y>
    <Z>2236</Z>
  </point>
  <point index="2465">
    <X>6.853</X>
    <Y>22.854</Y>
    <Z>2247</Z>
  </point>
  <point index="2466">
    <X>110.979</X>
    <Y>52.227</Y>
    <Z>2009</Z>
  </point>
  <point index="2467">
    <X>100.537</X>
    <Y>19.294</Y>
    <Z>2162</Z>
  </point>
  <point index="2468">
    <X>61.920</X>
    <Y>74.675</Y>
    <Z>2219</Z>
  </point>
  <point index="2469">
    <X>63.555</X>
    <Y>24.896</Y>
    <Z>2286</Z>
  </point>
  <point index="2470">
    <X>90.484</X>
    <Y>68.967</Y>
    <Z>2100</Z>
  </point>
  <point index="2471">
    <X>101.219</X>
    <Y>13.509</Y>
    <Z>2190</Z>
  </point>
  <point index="2472">
    <X>36.981</X>
    <Y>30.491</Y>
    <Z>2122</Z>
  </point>
  <point index="2473">
    <X>30.524</X>
    <Y>30.340</Y>
    <Z>2027</Z>
  </point>
  <point index="2474">
    <X>107.592</X>
    <Y>37.929</Y>
    <Z>2148</Z>
  </point>
  <point index="2475">
    <X>14.909</X>
    <Y>14.844</Y>
    <Z>2166</Z>
  </point>
  <point index="2476">
    <X>30.603</X>
    <Y>31.614</Y>
    <Z>2024</Z>
  </point>
  <point index="2477">
    <X>50.586</X>
    <Y>71.702</Y>
    <Z>2107</Z>
  </point>
  <point index="2478">
    <X>24.362</X>
    <Y>19.465</Y>
    <Z>2281</Z>
  </point>
  <point index="2479">
    <X>62.214</X>
    <Y>55.538</Y>
    <Z>2231</Z>
  </point>
  <point index="2480">
    <X>6.451</X>
    <Y>23.824</Y>
    <Z>2294</Z>
  </point>
  <point index="2481">
    <X>64.257</X>
    <Y>18.074</Y>
    <Z>2285</Z>
  </point>
  <point index="2482">
    <X>108.551</X>
    <Y>75.761</Y>
    <Z>2109</Z>
  </point>
  <point index="2483">
    <X>70.424</X>
    <Y>52.075</Y>
    <Z>2032</Z>
  </point>
  <point index="2484">
    <X>24.025</X>
    <Y>65.551</Y>
    <Z>2295</Z>
  </point>
  <point index="2485">
    <X>95.033</X>
    <Y>14.487</Y>
    <Z>2154</Z>
  </point>
  <point index="2486">
    <X>58.852</X>
    <Y>13.020</Y>
    <Z>2092</Z>
  </point>
  <point index="2487">
    <X>64.332</X>
    <Y>54.157</Y>
    <Z>2282</Z>
  </point>
  <point index="2488">
    <X>99.253</X>
    <Y>39.887</Y>
    <Z>2109</Z>
  </point>
  <point index="2489">
    <X>107.648</X>
    <Y>53.490</Y>
    <Z>2146</Z>
  </point>
  <point index="2490">
    <X>77.747</X>
    <Y>27.281</Y>
    <Z>2072</Z>
  </point>
  <point index="2491">
    <X>62.696</X>
    <Y>27.630</Y>
    <Z>2250</Z>
  </point>
  <point index="2492">
    <X>102.677</X>
    <Y>70.471</Y>
    <Z>2250</Z>
  </point>
  <point index="2493">
    <X>118.258</X>
    <Y>33.071</Y>
    <Z>2039</Z>
  </point>
  <point index="2494">
    <X>53.195</X>
    <Y>18.882</Y>
    <Z>2277</Z>
  </point>
  <point index="2495">
    <X>100.582</X>
    <Y>26.737</Y>
    <Z>2163</Z>
  </point>
  <point index="2496">
    <X>103.366</X>
    <Y>11.921</Y>
    <Z>2278</Z>
  </point>
  <point index="2497">
    <X>7.251</X>
    <Y>28.267</Y>
    <Z>2200</Z>
  </point>
  <point index="2498">
    <X>103.087</X>
    <Y>60.960</Y>
    <Z>2267</Z>
  </point>
  <point index="2499">
    <X>15.319</X>
    <Y>74.127</Y>
    <Z>2126</Z>
  </point>
  <point index="2500">
    <X>55.202</X>
    <Y>10.890</Y>
    <Z>2138</Z>
  </point>
  <point index="2501">
    <X>104.416</X>
    <Y>51.398</Y>
    <Z>2279</Z>
  </point>
  <point index="2502">
    <X>115.101</X>
    <Y>31.177</Y>
    <Z>2245</Z>
  </point>
  <point index="2503">
    <X>62.473</X>
    <Y>48.266</Y>
    <Z>2241</Z>
  </point>
  <point index="2504">
    <X>110.275</X>
    <Y>18.771</Y>
    <Z>2038</Z>
  </point>
  <point index="2505">
    <X>10.101</X>
    <Y>29.743</Y>
    <Z>2075</Z>
  </point>
  <point index="2506">
    <X>88.432</X>
    <Y>55.552</Y>
    <Z>2061</Z>
  </point>
  <point index="2507">
    <X>60.308</X>
    <Y>23.905</Y>
    <Z>2152</Z>
  </point>
  <point index="2508">
    <X>98.329</X>
    <Y>19.821</Y>
    <Z>2071</Z>
  </point>
  <point index="2509">
    <X>38.746</X>
    <Y>30.797</Y>
    <Z>2007</Z>
  </point>
  <point index="2510">
    <X>57.236</X>
    <Y>15.150</Y>
    <Z>2026</Z>
  </point>
  <point index="2511">
    <X>100.372</X>
    <Y>35.271</Y>
    <Z>2155</Z>
  </point>
  <point index="2512">
    <X>76.653</X>
    <Y>55.331</Y>
    <Z>2144</Z>
  </point>
  <point index="2513">
    <X>8.346</X>
    <Y>24.973</Y>
    <Z>2071</Z>
  </point>
  <point index="2514">
    <X>9.022</X>
    <Y>22.304</Y>
    <Z>2005</Z>
  </point>
  <point index="2515">
    <X>66.342</X>
    <Y>46.093</Y>
    <Z>2199</Z>
  </point>
  <point index="2516">
    <X>118.183</X>
    <Y>55.175</Y>
    <Z>2044</Z>
  </point>
  <point index="2517">
    <X>99.390</X>
    <Y>13.146</Y>
    <Z>2114</Z>
  </point>
  <point index="2518">
    <X>91.484</X>
    <Y>73.936</Y>
    <Z>2166</Z>
  </point>
  <point index="2519">
    <X>54.197</X>
    <Y>25.602</Y>
    <Z>2236</Z>
  </point>
  <point index="2520">
    <X>73.502</X>
    <Y>59.772</Y>
    <Z>2226</Z>
  </point>
  <point index="2521">
    <X>116.221</X>
    <Y>72.271</Y>
    <Z>2172</Z>
  </point>
  <point index="2522">
    <X>103.844</X>
    <Y>7.539</Y>
    <Z>2298</Z>
  </point>
  <point index="2523">
    <X>34.672</X>
    <Y>58.706</Y>
    <Z>2273</Z>
  </point>
  <point index="2524">
    <X>19.095</X>
    <Y>73.503</Y>
    <Z>2102</Z>
  </point>
  <point index="2525">
    <X>99.329</X>
    <Y>49.370</Y>
    <Z>2112</Z>
  </point>
  <point index="2526">
    <X>16.623</X>
    <Y>73.871</Y>
    <Z>2001</Z>
  </point>
  <point index="2527">
    <X>53.867</X>
    <Y>27.327</Y>
    <Z>2268</Z>
  </point>
  <point index="2528">
    <X>37.219</X>
    <Y>60.588</Y>
    <Z>2107</Z>
  </point>
  <point index="2529">
    <X>27.036</X>
    <Y>32.857</Y>
    <Z>2171</Z>
  </point>
  <point index="2530">
    <X>109.478</X>
    <Y>72.307</Y>
    <Z>2070</Z>
  </point>
  <point index="2531">
    <X>10.695</X>
    <Y>54.582</Y>
    <Z>2114</Z>
  </point>
  <point index="2532">
    <X>36.195</X>
    <Y>15.056</Y>
    <Z>2174</Z>
  </point>
  <point index="2533">
    <X>60.092</X>
    <Y>23.355</Y>
    <Z>2143</Z>
  </point>
  <point index="2534">
    <X>116.649</X>
    <Y>14.925</Y>
    <Z>2144</Z>
  </point>
  <point index="2535">
    <X>57.922</X>
    <Y>18.293</Y>
    <Z>2054</Z>
  </point>
  <point index="2536">
    <X>75.664</X>
    <Y>70.216</Y>
    <Z>2208</Z>
  </point>
  <point index="2537">
    <X>32.402</X>
    <Y>67.582</Y>
    <Z>2119</Z>
  </point>
  <point index="2538">
    <X>16.568</X>
    <Y>19.907</Y>
    <Z>2004</Z>
  </point>
  <point index="2539">
    <X>61.457</X>
    <Y>53.114</Y>
    <Z>2199</Z>
  </point>
  <point index="2540">
    <X>67.342</X>
    <Y>31.308</Y>
    <Z>2158</Z>
  </point>
  <point index="2541">
    <X>58.499</X>
    <Y>26.401</Y>
    <Z>2078</Z>
  </point>
  <point index="2542">
    <X>18.923</X>
    <Y>61.783</Y>
    <Z>2095</Z>
  </point>
  <point index="2543">
    <X>18.537</X>
    <Y>9.012</Y>
    <Z>2079</Z>
  </point>
  <point index="2544">
    <X>57.426</X>
    <Y>52.591</Y>
    <Z>2034</Z>
  </point>
  <point index="2545">
    <X>57.431</X>
    <Y>59.440</Y>
    <Z>2034</Z>
  </point>
  <point index="2546">
    <X>51.750</X>
    <Y>71.687</Y>
    <Z>2183</Z>
  </point>
  <point index="2547">
    <X>31.370</X>
    <Y>35.216</Y>
    <Z>2018</Z>
  </point>
  <point index="2548">
    <X>107.657</X>
    <Y>71.887</Y>
    <Z>2145</Z>
  </point>
  <point index="2549">
    <X>66.516</X>
    <Y>75.870</Y>
    <Z>2192</Z>
  </point>
  <point index="2550">
    <X>46.553</X>
    <Y>61.260</Y>
    <Z>2282</Z>
  </point>
  <point index="2551">
    <X>72.964</X>
    <Y>49.471</Y>
    <Z>2173</Z>
  </point>
  <point index="2552">
    <X>21.682</X>
    <Y>13.819</Y>
    <Z>2209</Z>
  </point>
  <point index="2553">
    <X>33.803</X>
    <Y>10.137</Y>
    <Z>2255</Z>
  </point>
  <point index="2554">
    <X>109.067</X>
    <Y>12.952</Y>
    <Z>2087</Z>
  </point>
  <point index="2555">
    <X>73.957</X>
    <Y>51.762</Y>
    <Z>2270</Z>
  </point>
  <point index="2556">
    <X>119.041</X>
    <Y>58.762</Y>
    <Z>2022</Z>
  </point>
  <point index="2557">
    <X>102.352</X>
    <Y>45.400</Y>
    <Z>2236</Z>
  </point>
  <point index="2558">
    <X>102.796</X>
    <Y>19.594</Y>
    <Z>2255</Z>
  </point>
  <point index="2559">
    <X>36.677</X>
    <Y>26.376</Y>
    <Z>2142</Z>
  </point>
  <point index="2560">
    <X>64.228</X>
    <Y>39.556</Y>
    <Z>2286</Z>
  </point>
  <point index="2561">
    <X>19.506</X>
    <Y>56.457</Y>
    <Z>2119</Z>
  </point>
  <point index="2562">
    <X>54.210</X>
    <Y>65.851</Y>
    <Z>2235</Z>
  </point>
  <point index="2563">
    <X>71.863</X>
    <Y>20.215</Y>
    <Z>2066</Z>
  </point>
  <point index="2564">
    <X>70.956</X>
    <Y>66.569</Y>
    <Z>2010</Z>
  </point>
  <point index="2565">
    <X>18.518</X>
    <Y>8.698</Y>
    <Z>2078</Z>
  </point>
  <point index="2566">
    <X>67.515</X>
    <Y>27.534</Y>
    <Z>2151</Z>
  </point>
  <point index="2567">
    <X>90.872</X>
    <Y>55.048</Y>
    <Z>2126</Z>
  </point>
  <point index="2568">
    <X>28.681</X>
    <Y>21.903</Y>
    <Z>2103</Z>
  </point>
  <point index="2569">
    <X>68.658</X>
    <Y>69.713</Y>
    <Z>2104</Z>
  </point>
  <point index="2570">
    <X>97.739</X>
    <Y>7.748</Y>
    <Z>2046</Z>
  </point>
  <point index="2571">
    <X>25.199</X>
    <Y>73.159</Y>
    <Z>2247</Z>
  </point>
  <point index="2572">
    <X>108.914</X>
    <Y>63.116</Y>
    <Z>2094</Z>
  </point>
  <point index="2573">
    <X>47.894</X>
    <Y>19.061</Y>
    <Z>2124</Z>
  </point>
  <point index="2574">
    <X>97.766</X>
    <Y>76.121</Y>
    <Z>2048</Z>
  </point>
  <point index="2575">
    <X>98.611</X>
    <Y>74.907</Y>
    <Z>2082</Z>
  </point>
  <point index="2576">
    <X>21.635</X>
    <Y>49.234</Y>
    <Z>2207</Z>
  </point>
  <point index="2577">
    <X>18.963</X>
    <Y>75.499</Y>
    <Z>2097</Z>
  </point>
  <point index="2578">
    <X>51.963</X>
    <Y>57.973</Y>
    <Z>2197</Z>
  </point>
  <point index="2579">
    <X>24.384</X>
    <Y>26.591</Y>
    <Z>2280</Z>
  </point>
  <point index="2580">
    <X>93.456</X>
    <Y>67.246</Y>
    <Z>2294</Z>
  </point>
  <point index="2581">
    <X>47.594</X>
    <Y>63.355</Y>
    <Z>2159</Z>
  </point>
  <point index="2582">
    <X>101.492</X>
    <Y>69.525</Y>
    <Z>2201</Z>
  </point>
  <point index="2583">
    <X>114.022</X>
    <Y>74.451</Y>
    <Z>2277</Z>
  </point>
  <point index="2584">
    <X>20.614</X>
    <Y>22.014</Y>
    <Z>2165</Z>
  </point>
  <point index="2585">
    <X>37.176</X>
    <Y>13.682</Y>
    <Z>2110</Z>
  </point>
  <point index="2586">
    <X>99.772</X>
    <Y>44.713</Y>
    <Z>2130</Z>
  </point>
  <point index="2587">
    <X>81.150</X>
    <Y>60.641</Y>
    <Z>2271</Z>
  </point>
  <point index="2588">
    <X>108.304</X>
    <Y>56.529</Y>
    <Z>2119</Z>
  </point>
  <point index="2589">
    <X>113.982</X>
    <Y>17.523</Y>
    <Z>2273</Z>
  </point>
  <point index="2590">
    <X>70.947</X>
    <Y>29.751</Y>
    <Z>2010</Z>
  </point>
  <point index="2591">
    <X>75.839</X>
    <Y>28.766</Y>
    <Z>2197</Z>
  </point>
  <point index="2592">
    <X>94.918</X>
    <Y>46.824</Y>
    <Z>2165</Z>
  </point>
  <point index="2593">
    <X>97.842</X>
    <Y>58.221</Y>
    <Z>2051</Z>
  </point>
  <point index="2594">
    <X>39.970</X>
    <Y>63.807</Y>
    <Z>2131</Z>
  </point>
  <point index="2595">
    <X>12.290</X>
    <Y>70.720</Y>
    <Z>2218</Z>
  </point>
  <point index="2596">
    <X>40.713</X>
    <Y>62.363</Y>
    <Z>2219</Z>
  </point>
  <point index="2597">
    <X>101.852</X>
    <Y>38.491</Y>
    <Z>2216</Z>
  </point>
  <point index="2598">
    <X>64.738</X>
    <Y>12.432</Y>
    <Z>2266</Z>
  </point>
  <point index="2599">
    <X>113.819</X>
    <Y>51.389</Y>
    <Z>2257</Z>
  </point>
  <point index="2600">
    <X>28.562</X>
    <Y>65.131</Y>
    <Z>2108</Z>
  </point>
  <point index="2601">
    <X>46.725</X>
    <Y>25.138</Y>
    <Z>2262</Z>
  </point>
  <point index="2602">
    <X>70.037</X>
    <Y>9.405</Y>
    <Z>2047</Z>
  </point>
  <point index="2603">
    <X>57.054</X>
    <Y>75.012</Y>
    <Z>2018</Z>
  </point>
  <point index="2604">
    <X>32.639</X>
    <Y>19.936</Y>
    <Z>2142</Z>
  </point>
  <point index="2605">
    <X>110.009</X>
    <Y>49.811</Y>
    <Z>2049</Z>
  </point>
  <point index="2606">
    <X>11.466</X>
    <Y>21.464</Y>
    <Z>2165</Z>
  </point>
  <point index="2607">
    <X>36.207</X>
    <Y>28.864</Y>
    <Z>2173</Z>
  </point>
  <point index="2608">
    <X>22.401</X>
    <Y>6.565</Y>
    <Z>2238</Z>
  </point>
  <point index="2609">
    <X>102.298</X>
    <Y>30.965</Y>
    <Z>2234</Z>
  </point>
  <point index="2610">
    <X>110.148</X>
    <Y>16.896</Y>
    <Z>2043</Z>
  </point>
  <point index="2611">
    <X>15.640</X>
    <Y>28.316</Y>
    <Z>2095</Z>
  </point>
  <point index="2612">
    <X>62.710</X>
    <Y>64.884</Y>
    <Z>2251</Z>
  </point>
  <point index="2613">
    <X>96.542</X>
    <Y>23.116</Y>
    <Z>2007</Z>
  </point>
  <point index="2614">
    <X>22.145</X>
    <Y>20.295</Y>
    <Z>2228</Z>
  </point>
  <point index="2615">
    <X>28.196</X>
    <Y>14.532</Y>
    <Z>2123</Z>
  </point>
  <point index="2616">
    <X>71.408</X>
    <Y>69.150</Y>
    <Z>2021</Z>
  </point>
  <point index="2617">
    <X>9.196</X>
    <Y>63.513</Y>
    <Z>2016</Z>
  </point>
  <point index="2618">
    <X>63.586</X>
    <Y>50.552</Y>
    <Z>2287</Z>
  </point>
  <point index="2619">
    <X>75.306</X>
    <Y>51.638</Y>
    <Z>2232</Z>
  </point>
  <point index="2620">
    <X>117.072</X>
    <Y>35.057</Y>
    <Z>2116</Z>
  </point>
  <point index="2621">
    <X>95.080</X>
    <Y>18.178</Y>
    <Z>2150</Z>
  </point>
  <point index="2622">
    <X>71.868</X>
    <Y>71.615</Y>
    <Z>2066</Z>
  </point>
  <point index="2623">
    <X>111.530</X>
    <Y>76.487</Y>
    <Z>2033</Z>
  </point>
  <point index="2624">
    <X>78.850</X>
    <Y>24.515</Y>
    <Z>2000</Z>
  </point>
  <point index="2625">
    <X>19.992</X>
    <Y>66.735</Y>
    <Z>2139</Z>
  </point>
  <point index="2626">
    <X>106.910</X>
    <Y>54.571</Y>
    <Z>2176</Z>
  </point>
  <point index="2627">
    <X>94.434</X>
    <Y>25.042</Y>
    <Z>2213</Z>
  </point>
  <point index="2628">
    <X>48.783</X>
    <Y>17.254</Y>
    <Z>2019</Z>
  </point>
  <point index="2629">
    <X>67.105</X>
    <Y>8.380</Y>
    <Z>2168</Z>
  </point>
  <point index="2630">
    <X>26.099</X>
    <Y>26.535</Y>
    <Z>2209</Z>
  </point>
  <point index="2631">
    <X>25.274</X>
    <Y>31.642</Y>
    <Z>2243</Z>
  </point>
  <point index="2632">
    <X>39.400</X>
    <Y>68.731</Y>
    <Z>2064</Z>
  </point>
  <point index="2633">
    <X>54.393</X>
    <Y>36.236</Y>
    <Z>2217</Z>
  </point>
  <point index="2634">
    <X>102.253</X>
    <Y>46.623</Y>
    <Z>2232</Z>
  </point>
  <point index="2635">
    <X>69.216</X>
    <Y>38.307</Y>
    <Z>2081</Z>
  </point>
  <point index="2636">
    <X>57.212</X>
    <Y>14.947</Y>
    <Z>2025</Z>
  </point>
  <point index="2637">
    <X>56.147</X>
    <Y>17.975</Y>
    <Z>2045</Z>
  </point>
  <point index="2638">
    <X>59.163</X>
    <Y>22.863</Y>
    <Z>2105</Z>
  </point>
  <point index="2639">
    <X>21.952</X>
    <Y>20.046</Y>
    <Z>2220</Z>
  </point>
  <point index="2640">
    <X>65.719</X>
    <Y>30.868</Y>
    <Z>2225</Z>
  </point>
  <point index="2641">
    <X>107.228</X>
    <Y>72.077</Y>
    <Z>2163</Z>
  </point>
  <point index="2642">
    <X>55.280</X>
    <Y>19.431</Y>
    <Z>2130</Z>
  </point>
  <point index="2643">
    <X>48.436</X>
    <Y>15.676</Y>
    <Z>2060</Z>
  </point>
  <point index="2644">
    <X>92.285</X>
    <Y>24.657</Y>
    <Z>2218</Z>
  </point>
  <point index="2645">
    <X>35.650</X>
    <Y>71.852</Y>
    <Z>2209</Z>
  </point>
  <point index="2646">
    <X>22.369</X>
    <Y>18.325</Y>
    <Z>2237</Z>
  </point>
  <point index="2647">
    <X>54.050</X>
    <Y>74.356</Y>
    <Z>2250</Z>
  </point>
  <point index="2648">
    <X>95.950</X>
    <Y>8.817</Y>
    <Z>2065</Z>
  </point>
  <point index="2649">
    <X>12.163</X>
    <Y>31.780</Y>
    <Z>2210</Z>
  </point>
  <point index="2650">
    <X>75.686</X>
    <Y>19.337</Y>
    <Z>2207</Z>
  </point>
  <point index="2651">
    <X>24.453</X>
    <Y>56.762</Y>
    <Z>2277</Z>
  </point>
  <point index="2652">
    <X>74.631</X>
    <Y>23.566</Y>
    <Z>2276</Z>
  </point>
  <point index="2653">
    <X>20.536</X>
    <Y>32.752</Y>
    <Z>2162</Z>
  </point>
  <point index="2654">
    <X>79.396</X>
    <Y>59.672</Y>
    <Z>2064</Z>
  </point>
  <point index="2655">
    <X>93.100</X>
    <Y>25.056</Y>
    <Z>2271</Z>
  </point>
  <point index="2656">
    <X>11.227</X>
    <Y>23.761</Y>
    <Z>2149</Z>
  </point>
  <point index="2657">
    <X>56.085</X>
    <Y>62.072</Y>
    <Z>2051</Z>
  </point>
  <point index="2658">
    <X>56.654</X>
    <Y>33.909</Y>
    <Z>2002</Z>
  </point>
  <point index="2659">
    <X>29.218</X>
    <Y>73.608</Y>
    <Z>2081</Z>
  </point>
  <point index="2660">
    <X>64.732</X>
    <Y>14.614</Y>
    <Z>2266</Z>
  </point>
  <point index="2661">
    <X>109.116</X>
    <Y>60.254</Y>
    <Z>2085</Z>
  </point>
  <point index="2662">
    <X>61.803</X>
    <Y>27.819</Y>
    <Z>2214</Z>
  </point>
  <point index="2663">
    <X>66.497</X>
    <Y>74.217</Y>
    <Z>2193</Z>
  </point>
  <point index="2664">
    <X>105.265</X>
    <Y>36.089</Y>
    <Z>2244</Z>
  </point>
  <point index="2665">
    <X>87.956</X>
    <Y>58.107</Y>
    <Z>2117</Z>
  </point>
  <point index="2666">
    <X>107.834</X>
    <Y>63.459</Y>
    <Z>2138</Z>
  </point>
  <point index="2667">
    <X>94.284</X>
    <Y>58.772</Y>
    <Z>2227</Z>
  </point>
  <point index="2668">
    <X>24.693</X>
    <Y>14.726</Y>
    <Z>2267</Z>
  </point>
  <point index="2669">
    <X>9.576</X>
    <Y>63.898</Y>
    <Z>2041</Z>
  </point>
  <point index="2670">
    <X>53.471</X>
    <Y>15.118</Y>
    <Z>2295</Z>
  </point>
  <point index="2671">
    <X>40.127</X>
    <Y>25.624</Y>
    <Z>2150</Z>
  </point>
  <point index="2672">
    <X>62.021</X>
    <Y>59.493</Y>
    <Z>2223</Z>
  </point>
  <point index="2673">
    <X>51.167</X>
    <Y>31.632</Y>
    <Z>2145</Z>
  </point>
  <point index="2674">
    <X>66.871</X>
    <Y>66.573</Y>
    <Z>2178</Z>
  </point>
  <point index="2675">
    <X>111.562</X>
    <Y>70.874</Y>
    <Z>2036</Z>
  </point>
  <point index="2676">
    <X>111.404</X>
    <Y>14.733</Y>
    <Z>2021</Z>
  </point>
  <point index="2677">
    <X>58.730</X>
    <Y>20.800</Y>
    <Z>2087</Z>
  </point>
  <point index="2678">
    <X>24.697</X>
    <Y>33.203</Y>
    <Z>2267</Z>
  </point>
  <point index="2679">
    <X>106.943</X>
    <Y>68.849</Y>
    <Z>2175</Z>
  </point>
  <point index="2680">
    <X>62.172</X>
    <Y>9.291</Y>
    <Z>2229</Z>
  </point>
  <point index="2681">
    <X>71.758</X>
    <Y>37.648</Y>
    <Z>2056</Z>
  </point>
  <point index="2682">
    <X>68.059</X>
    <Y>35.104</Y>
    <Z>2129</Z>
  </point>
  <point index="2683">
    <X>8.778</X>
    <Y>15.056</Y>
    <Z>2020</Z>
  </point>
  <point index="2684">
    <X>104.589</X>
    <Y>64.432</Y>
    <Z>2272</Z>
  </point>
  <point index="2685">
    <X>115.585</X>
    <Y>69.497</Y>
    <Z>2213</Z>
  </point>
  <point index="2686">
    <X>16.752</X>
    <Y>36.319</Y>
    <Z>2006</Z>
  </point>
  <point index="2687">
    <X>13.194</X>
    <Y>27.609</Y>
    <Z>2277</Z>
  </point>
  <point index="2688">
    <X>55.691</X>
    <Y>16.294</Y>
    <Z>2090</Z>
  </point>
  <point index="2689">
    <X>50.192</X>
    <Y>26.074</Y>
    <Z>2081</Z>
  </point>
  <point index="2690">
    <X>104.756</X>
    <Y>71.351</Y>
    <Z>2265</Z>
  </point>
  <point index="2691">
    <X>89.815</X>
    <Y>17.064</Y>
    <Z>2057</Z>
  </point>
  <point index="2692">
    <X>26.873</X>
    <Y>59.293</Y>
    <Z>2178</Z>
  </point>
  <point index="2693">
    <X>112.540</X>
    <Y>49.574</Y>
    <Z>2132</Z>
  </point>
  <point index="2694">
    <X>57.578</X>
    <Y>28.018</Y>
    <Z>2040</Z>
  </point>
  <point index="2695">
    <X>55.411</X>
    <Y>61.750</Y>
    <Z>2117</Z>
  </point>
  <point index="2696">
    <X>19.857</X>
    <Y>49.771</Y>
    <Z>2134</Z>
  </point>
  <point index="2697">
    <X>104.040</X>
    <Y>28.770</Y>
    <Z>2294</Z>
  </point>
  <point index="2698">
    <X>20.196</X>
    <Y>30.305</Y>
    <Z>2148</Z>
  </point>
  <point index="2699">
    <X>36.125</X>
    <Y>55.252</Y>
    <Z>2178</Z>
  </point>
  <point index="2700">
    <X>114.359</X>
    <Y>33.596</Y>
    <Z>2293</Z>
  </point>
  <point index="2701">
    <X>96.847</X>
    <Y>29.920</Y>
    <Z>2010</Z>
  </point>
  <point index="2702">
    <X>119.954</X>
    <Y>29.840</Y>
    <Z>2130</Z>
  </point>
  <point index="2703">
    <X>72.726</X>
    <Y>30.232</Y>
    <Z>2150</Z>
  </point>
  <point index="2704">
    <X>99.444</X>
    <Y>48.704</Y>
    <Z>2117</Z>
  </point>
  <point index="2705">
    <X>38.999</X>
    <Y>69.212</Y>
    <Z>2017</Z>
  </point>
  <point index="2706">
    <X>18.089</X>
    <Y>30.331</Y>
    <Z>2061</Z>
  </point>
  <point index="2707">
    <X>66.424</X>
    <Y>8.952</Y>
    <Z>2196</Z>
  </point>
  <point index="2708">
    <X>69.099</X>
    <Y>51.678</Y>
    <Z>2086</Z>
  </point>
  <point index="2709">
    <X>104.464</X>
    <Y>73.162</Y>
    <Z>2277</Z>
  </point>
  <point index="2710">
    <X>10.754</X>
    <Y>54.457</Y>
    <Z>2118</Z>
  </point>
  <point index="2711">
    <X>114.240</X>
    <Y>36.024</Y>
    <Z>2298</Z>
  </point>
  <point index="2712">
    <X>66.486</X>
    <Y>46.817</Y>
    <Z>2194</Z>
  </point>
  <point index="2713">
    <X>71.584</X>
    <Y>27.182</Y>
    <Z>2039</Z>
  </point>
  <point index="2714">
    <X>100.282</X>
    <Y>70.774</Y>
    <Z>2151</Z>
  </point>
  <point index="2715">
    <X>102.928</X>
    <Y>78.189</Y>
    <Z>2260</Z>
  </point>
  <point index="2716">
    <X>53.293</X>
    <Y>10.817</Y>
    <Z>2284</Z>
  </point>
  <point index="2717">
    <X>89.651</X>
    <Y>33.254</Y>
    <Z>2046</Z>
  </point>
  <point index="2718">
    <X>101.527</X>
    <Y>71.292</Y>
    <Z>2202</Z>
  </point>
  <point index="2719">
    <X>72.466</X>
    <Y>32.068</Y>
    <Z>2125</Z>
  </point>
  <point index="2720">
    <X>114.353</X>
    <Y>49.519</Y>
    <Z>2294</Z>
  </point>
  <point index="2721">
    <X>94.587</X>
    <Y>11.181</Y>
    <Z>2198</Z>
  </point>
  <point index="2722">
    <X>38.598</X>
    <Y>65.182</Y>
    <Z>2017</Z>
  </point>
  <point index="2723">
    <X>62.350</X>
    <Y>15.222</Y>
    <Z>2236</Z>
  </point>
  <point index="2724">
    <X>86.455</X>
    <Y>60.655</Y>
    <Z>2294</Z>
  </point>
  <point index="2725">
    <X>55.611</X>
    <Y>8.489</Y>
    <Z>2098</Z>
  </point>
  <point index="2726">
    <X>80.213</X>
    <Y>66.328</Y>
    <Z>2160</Z>
  </point>
  <point index="2727">
    <X>53.473</X>
    <Y>54.941</Y>
    <Z>2296</Z>
  </point>
  <point index="2728">
    <X>92.662</X>
    <Y>35.163</Y>
    <Z>2243</Z>
  </point>
  <point index="2729">
    <X>98.576</X>
    <Y>14.909</Y>
    <Z>2081</Z>
  </point>
  <point index="2730">
    <X>47.914</X>
    <Y>55.731</Y>
    <Z>2122</Z>
  </point>
  <point index="2731">
    <X>16.056</X>
    <Y>11.096</Y>
    <Z>2054</Z>
  </point>
  <point index="2732">
    <X>34.886</X>
    <Y>10.347</Y>
    <Z>2259</Z>
  </point>
  <point index="2733">
    <X>26.227</X>
    <Y>38.943</Y>
    <Z>2204</Z>
  </point>
  <point index="2734">
    <X>54.285</X>
    <Y>53.537</Y>
    <Z>2227</Z>
  </point>
  <point index="2735">
    <X>99.597</X>
    <Y>70.668</Y>
    <Z>2123</Z>
  </point>
  <point index="2736">
    <X>34.349</X>
    <Y>29.047</Y>
    <Z>2294</Z>
  </point>
  <point index="2737">
    <X>76.535</X>
    <Y>20.172</Y>
    <Z>2151</Z>
  </point>
  <point index="2738">
    <X>93.879</X>
    <Y>74.708</Y>
    <Z>2267</Z>
  </point>
  <point index="2739">
    <X>112.790</X>
    <Y>57.694</Y>
    <Z>2156</Z>
  </point>
  <point index="2740">
    <X>32.299</X>
    <Y>19.648</Y>
    <Z>2109</Z>
  </point>
  <point index="2741">
    <X>27.901</X>
    <Y>58.345</Y>
    <Z>2135</Z>
  </point>
  <point index="2742">
    <X>100.782</X>
    <Y>78.509</Y>
    <Z>2172</Z>
  </point>
  <point index="2743">
    <X>69.554</X>
    <Y>59.602</Y>
    <Z>2067</Z>
  </point>
  <point index="2744">
    <X>73.420</X>
    <Y>26.257</Y>
    <Z>2218</Z>
  </point>
  <point index="2745">
    <X>101.425</X>
    <Y>69.871</Y>
    <Z>2198</Z>
  </point>
  <point index="2746">
    <X>40.390</X>
    <Y>28.254</Y>
    <Z>2181</Z>
  </point>
  <point index="2747">
    <X>64.558</X>
    <Y>19.306</Y>
    <Z>2273</Z>
  </point>
  <point index="2748">
    <X>97.788</X>
    <Y>7.892</Y>
    <Z>2048</Z>
  </point>
  <point index="2749">
    <X>35.774</X>
    <Y>18.054</Y>
    <Z>2201</Z>
  </point>
  <point index="2750">
    <X>92.014</X>
    <Y>33.721</Y>
    <Z>2200</Z>
  </point>
  <point index="2751">
    <X>59.295</X>
    <Y>30.160</Y>
    <Z>2110</Z>
  </point>
  <point index="2752">
    <X>8.050</X>
    <Y>62.792</Y>
    <Z>2106</Z>
  </point>
  <point index="2753">
    <X>106.031</X>
    <Y>44.940</Y>
    <Z>2212</Z>
  </point>
  <point index="2754">
    <X>95.891</X>
    <Y>22.417</Y>
    <Z>2070</Z>
  </point>
  <point index="2755">
    <X>20.863</X>
    <Y>71.436</Y>
    <Z>2175</Z>
  </point>
  <point index="2756">
    <X>105.356</X>
    <Y>47.645</Y>
    <Z>2240</Z>
  </point>
  <point index="2757">
    <X>65.006</X>
    <Y>38.226</Y>
    <Z>2254</Z>
  </point>
  <point index="2758">
    <X>118.485</X>
    <Y>53.851</Y>
    <Z>2024</Z>
  </point>
  <point index="2759">
    <X>51.143</X>
    <Y>69.039</Y>
    <Z>2143</Z>
  </point>
  <point index="2760">
    <X>27.659</X>
    <Y>62.653</Y>
    <Z>2145</Z>
  </point>
  <point index="2761">
    <X>67.127</X>
    <Y>29.196</Y>
    <Z>2167</Z>
  </point>
  <point index="2762">
    <X>57.491</X>
    <Y>60.771</Y>
    <Z>2036</Z>
  </point>
  <point index="2763">
    <X>62.933</X>
    <Y>18.434</Y>
    <Z>2260</Z>
  </point>
  <point index="2764">
    <X>72.100</X>
    <Y>51.499</Y>
    <Z>2089</Z>
  </point>
  <point index="2765">
    <X>66.157</X>
    <Y>30.528</Y>
    <Z>2207</Z>
  </point>
  <point index="2766">
    <X>39.322</X>
    <Y>29.482</Y>
    <Z>2055</Z>
  </point>
  <point index="2767">
    <X>101.252</X>
    <Y>15.762</Y>
    <Z>2191</Z>
  </point>
  <point index="2768">
    <X>56.461</X>
    <Y>24.880</Y>
    <Z>2015</Z>
  </point>
  <point index="2769">
    <X>51.375</X>
    <Y>26.983</Y>
    <Z>2159</Z>
  </point>
  <point index="2770">
    <X>61.371</X>
    <Y>51.339</Y>
    <Z>2196</Z>
  </point>
  <point index="2771">
    <X>117.433</X>
    <Y>70.690</Y>
    <Z>2093</Z>
  </point>
  <point index="2772">
    <X>99.254</X>
    <Y>19.737</Y>
    <Z>2109</Z>
  </point>
  <point index="2773">
    <X>115.938</X>
    <Y>16.194</Y>
    <Z>2190</Z>
  </point>
  <point index="2774">
    <X>69.118</X>
    <Y>53.580</Y>
    <Z>2085</Z>
  </point>
  <point index="2775">
    <X>60.550</X>
    <Y>22.243</Y>
    <Z>2162</Z>
  </point>
  <point index="2776">
    <X>23.547</X>
    <Y>7.059</Y>
    <Z>2285</Z>
  </point>
  <point index="2777">
    <X>14.913</X>
    <Y>58.065</Y>
    <Z>2166</Z>
  </point>
  <point index="2778">
    <X>67.606</X>
    <Y>57.282</Y>
    <Z>2147</Z>
  </point>
  <point index="2779">
    <X>26.536</X>
    <Y>10.558</Y>
    <Z>2191</Z>
  </point>
  <point index="2780">
    <X>50.110</X>
    <Y>22.473</Y>
    <Z>2076</Z>
  </point>
  <point index="2781">
    <X>23.732</X>
    <Y>60.553</Y>
    <Z>2293</Z>
  </point>
  <point index="2782">
    <X>107.803</X>
    <Y>46.535</Y>
    <Z>2139</Z>
  </point>
  <point index="2783">
    <X>50.001</X>
    <Y>20.680</Y>
    <Z>2069</Z>
  </point>
  <point index="2784">
    <X>48.538</X>
    <Y>60.515</Y>
    <Z>2048</Z>
  </point>
  <point index="2785">
    <X>80.386</X>
    <Y>29.306</Y>
    <Z>2180</Z>
  </point>
  <point index="2786">
    <X>62.272</X>
    <Y>46.077</Y>
    <Z>2233</Z>
  </point>
  <point index="2787">
    <X>72.992</X>
    <Y>25.453</Y>
    <Z>2176</Z>
  </point>
  <point index="2788">
    <X>68.867</X>
    <Y>53.274</Y>
    <Z>2096</Z>
  </point>
  <point index="2789">
    <X>98.858</X>
    <Y>69.870</Y>
    <Z>2092</Z>
  </point>
  <point index="2790">
    <X>54.930</X>
    <Y>51.856</Y>
    <Z>2164</Z>
  </point>
  <point index="2791">
    <X>95.397</X>
    <Y>60.965</Y>
    <Z>2119</Z>
  </point>
  <point index="2792">
    <X>29.644</X>
    <Y>8.865</Y>
    <Z>2064</Z>
  </point>
  <point index="2793">
    <X>53.914</X>
    <Y>54.560</Y>
    <Z>2264</Z>
  </point>
  <point index="2794">
    <X>100.984</X>
    <Y>24.429</Y>
    <Z>2180</Z>
  </point>
  <point index="2795">
    <X>99.830</X>
    <Y>24.671</Y>
    <Z>2132</Z>
  </point>
  <point index="2796">
    <X>28.383</X>
    <Y>11.171</Y>
    <Z>2116</Z>
  </point>
  <point index="2797">
    <X>60.105</X>
    <Y>66.563</Y>
    <Z>2144</Z>
  </point>
  <point index="2798">
    <X>65.000</X>
    <Y>11.565</Y>
    <Z>2255</Z>
  </point>
  <point index="2799">
    <X>59.539</X>
    <Y>26.671</Y>
    <Z>2121</Z>
  </point>
  <point index="2800">
    <X>19.081</X>
    <Y>37.138</Y>
    <Z>2102</Z>
  </point>
  <point index="2801">
    <X>119.555</X>
    <Y>22.086</Y>
    <Z>2083</Z>
  </point>
  <point index="2802">
    <X>114.241</X>
    <Y>23.749</Y>
    <Z>2298</Z>
  </point>
  <point index="2803">
    <X>11.539</X>
    <Y>58.870</Y>
    <Z>2169</Z>
  </point>
  <point index="2804">
    <X>15.935</X>
    <Y>65.308</Y>
    <Z>2066</Z>
  </point>
  <point index="2805">
    <X>98.708</X>
    <Y>65.776</Y>
    <Z>2086</Z>
  </point>
  <point index="2806">
    <X>25.593</X>
    <Y>69.323</Y>
    <Z>2230</Z>
  </point>
  <point index="2807">
    <X>36.579</X>
    <Y>12.169</Y>
    <Z>2149</Z>
  </point>
  <point index="2808">
    <X>53.133</X>
    <Y>67.879</Y>
    <Z>2273</Z>
  </point>
  <point index="2809">
    <X>59.157</X>
    <Y>33.170</Y>
    <Z>2105</Z>
  </point>
  <point index="2810">
    <X>32.208</X>
    <Y>34.993</Y>
    <Z>2100</Z>
  </point>
  <point index="2811">
    <X>27.267</X>
    <Y>29.537</Y>
    <Z>2161</Z>
  </point>
  <point index="2812">
    <X>46.838</X>
    <Y>59.763</Y>
    <Z>2248</Z>
  </point>
  <point index="2813">
    <X>32.389</X>
    <Y>72.957</Y>
    <Z>2117</Z>
  </point>
  <point index="2814">
    <X>51.643</X>
    <Y>69.540</Y>
    <Z>2176</Z>
  </point>
  <point index="2815">
    <X>101.590</X>
    <Y>63.985</Y>
    <Z>2205</Z>
  </point>
  <point index="2816">
    <X>97.732</X>
    <Y>15.823</Y>
    <Z>2046</Z>
  </point>
  <point index="2817">
    <X>22.929</X>
    <Y>72.869</Y>
    <Z>2260</Z>
  </point>
  <point index="2818">
    <X>98.179</X>
    <Y>58.431</Y>
    <Z>2065</Z>
  </point>
  <point index="2819">
    <X>70.463</X>
    <Y>68.324</Y>
    <Z>2030</Z>
  </point>
  <point index="2820">
    <X>26.411</X>
    <Y>37.803</Y>
    <Z>2197</Z>
  </point>
  <point index="2821">
    <X>28.081</X>
    <Y>56.806</Y>
    <Z>2128</Z>
  </point>
  <point index="2822">
    <X>61.649</X>
    <Y>40.331</Y>
    <Z>2207</Z>
  </point>
  <point index="2823">
    <X>29.196</X>
    <Y>64.147</Y>
    <Z>2082</Z>
  </point>
  <point index="2824">
    <X>111.236</X>
    <Y>22.161</Y>
    <Z>2005</Z>
  </point>
  <point index="2825">
    <X>71.193</X>
    <Y>8.759</Y>
    <Z>2000</Z>
  </point>
  <point index="2826">
    <X>71.971</X>
    <Y>61.748</Y>
    <Z>2076</Z>
  </point>
  <point index="2827">
    <X>99.258</X>
    <Y>67.897</Y>
    <Z>2109</Z>
  </point>
  <point index="2828">
    <X>118.430</X>
    <Y>54.359</Y>
    <Z>2028</Z>
  </point>
  <point index="2829">
    <X>102.806</X>
    <Y>73.992</Y>
    <Z>2255</Z>
  </point>
  <point index="2830">
    <X>103.378</X>
    <Y>32.323</Y>
    <Z>2279</Z>
  </point>
  <point index="2831">
    <X>54.648</X>
    <Y>33.855</Y>
    <Z>2192</Z>
  </point>
  <point index="2832">
    <X>101.602</X>
    <Y>50.345</Y>
    <Z>2205</Z>
  </point>
  <point index="2833">
    <X>37.700</X>
    <Y>15.459</Y>
    <Z>2075</Z>
  </point>
  <point index="2834">
    <X>66.239</X>
    <Y>26.079</Y>
    <Z>2204</Z>
  </point>
  <point index="2835">
    <X>54.466</X>
    <Y>51.587</Y>
    <Z>2210</Z>
  </point>
  <point index="2836">
    <X>114.744</X>
    <Y>11.381</Y>
    <Z>2268</Z>
  </point>
  <point index="2837">
    <X>13.669</X>
    <Y>53.828</Y>
    <Z>2288</Z>
  </point>
  <point index="2838">
    <X>51.667</X>
    <Y>62.960</Y>
    <Z>2178</Z>
  </point>
  <point index="2839">
    <X>59.378</X>
    <Y>7.174</Y>
    <Z>2114</Z>
  </point>
  <point index="2840">
    <X>87.476</X>
    <Y>24.757</Y>
    <Z>2173</Z>
  </point>
  <point index="2841">
    <X>21.630</X>
    <Y>78.078</Y>
    <Z>2207</Z>
  </point>
  <point index="2842">
    <X>71.911</X>
    <Y>62.182</Y>
    <Z>2071</Z>
  </point>
  <point index="2843">
    <X>57.362</X>
    <Y>50.371</Y>
    <Z>2031</Z>
  </point>
  <point index="2844">
    <X>51.636</X>
    <Y>31.919</Y>
    <Z>2176</Z>
  </point>
  <point index="2845">
    <X>60.364</X>
    <Y>74.233</Y>
    <Z>2154</Z>
  </point>
  <point index="2846">
    <X>79.871</X>
    <Y>55.158</Y>
    <Z>2120</Z>
  </point>
  <point index="2847">
    <X>110.832</X>
    <Y>18.736</Y>
    <Z>2015</Z>
  </point>
  <point index="2848">
    <X>32.949</X>
    <Y>12.881</Y>
    <Z>2172</Z>
  </point>
  <point index="2849">
    <X>14.074</X>
    <Y>72.010</Y>
    <Z>2248</Z>
  </point>
  <point index="2850">
    <X>78.966</X>
    <Y>59.392</Y>
    <Z>2013</Z>
  </point>
  <point index="2851">
    <X>89.672</X>
    <Y>15.123</Y>
    <Z>2047</Z>
  </point>
  <point index="2852">
    <X>104.223</X>
    <Y>53.943</Y>
    <Z>2287</Z>
  </point>
  <point index="2853">
    <X>111.947</X>
    <Y>32.734</Y>
    <Z>2074</Z>
  </point>
  <point index="2854">
    <X>53.658</X>
    <Y>59.929</Y>
    <Z>2289</Z>
  </point>
  <point index="2855">
    <X>56.817</X>
    <Y>70.304</Y>
    <Z>2008</Z>
  </point>
  <point index="2856">
    <X>107.522</X>
    <Y>9.657</Y>
    <Z>2151</Z>
  </point>
  <point index="2857">
    <X>15.927</X>
    <Y>32.024</Y>
    <Z>2067</Z>
  </point>
  <point index="2858">
    <X>108.942</X>
    <Y>23.717</Y>
    <Z>2093</Z>
  </point>
  <point index="2859">
    <X>18.937</X>
    <Y>62.165</Y>
    <Z>2096</Z>
  </point>
  <point index="2860">
    <X>101.981</X>
    <Y>60.741</Y>
    <Z>2221</Z>
  </point>
  <point index="2861">
    <X>118.216</X>
    <Y>21.951</Y>
    <Z>2042</Z>
  </point>
  <point index="2862">
    <X>65.340</X>
    <Y>18.081</Y>
    <Z>2241</Z>
  </point>
  <point index="2863">
    <X>64.220</X>
    <Y>12.117</Y>
    <Z>2287</Z>
  </point>
  <point index="2864">
    <X>65.712</X>
    <Y>36.509</Y>
    <Z>2225</Z>
  </point>
  <point index="2865">
    <X>66.620</X>
    <Y>70.813</Y>
    <Z>2188</Z>
  </point>
  <point index="2866">
    <X>107.543</X>
    <Y>36.961</Y>
    <Z>2150</Z>
  </point>
  <point index="2867">
    <X>69.209</X>
    <Y>68.095</Y>
    <Z>2081</Z>
  </point>
  <point index="2868">
    <X>21.788</X>
    <Y>60.658</Y>
    <Z>2213</Z>
  </point>
  <point index="2869">
    <X>9.645</X>
    <Y>54.003</Y>
    <Z>2046</Z>
  </point>
  <point index="2870">
    <X>69.303</X>
    <Y>77.385</Y>
    <Z>2078</Z>
  </point>
  <point index="2871">
    <X>90.865</X>
    <Y>17.961</Y>
    <Z>2125</Z>
  </point>
  <point index="2872">
    <X>7.068</X>
    <Y>24.156</Y>
    <Z>2221</Z>
  </point>
  <point index="2873">
    <X>108.917</X>
    <Y>16.878</Y>
    <Z>2094</Z>
  </point>
  <point index="2874">
    <X>73.150</X>
    <Y>37.047</Y>
    <Z>2192</Z>
  </point>
  <point index="2875">
    <X>100.334</X>
    <Y>56.322</Y>
    <Z>2153</Z>
  </point>
  <point index="2876">
    <X>25.308</X>
    <Y>70.518</Y>
    <Z>2242</Z>
  </point>
  <point index="2877">
    <X>63.050</X>
    <Y>14.269</Y>
    <Z>2265</Z>
  </point>
  <point index="2878">
    <X>111.922</X>
    <Y>10.071</Y>
    <Z>2072</Z>
  </point>
  <point index="2879">
    <X>15.739</X>
    <Y>66.125</Y>
    <Z>2085</Z>
  </point>
  <point index="2880">
    <X>107.061</X>
    <Y>22.962</Y>
    <Z>2170</Z>
  </point>
  <point index="2881">
    <X>28.238</X>
    <Y>22.749</Y>
    <Z>2121</Z>
  </point>
  <point index="2882">
    <X>116.486</X>
    <Y>50.319</Y>
    <Z>2155</Z>
  </point>
  <point index="2883">
    <X>40.675</X>
    <Y>20.045</Y>
    <Z>2215</Z>
  </point>
  <point index="2884">
    <X>60.278</X>
    <Y>45.449</Y>
    <Z>2151</Z>
  </point>
  <point index="2885">
    <X>56.960</X>
    <Y>73.775</Y>
    <Z>2014</Z>
  </point>
  <point index="2886">
    <X>23.977</X>
    <Y>48.517</Y>
    <Z>2297</Z>
  </point>
  <point index="2887">
    <X>26.275</X>
    <Y>7.493</Y>
    <Z>2202</Z>
  </point>
  <point index="2888">
    <X>95.149</X>
    <Y>34.151</Y>
    <Z>2143</Z>
  </point>
  <point index="2889">
    <X>109.300</X>
    <Y>28.187</Y>
    <Z>2078</Z>
  </point>
  <point index="2890">
    <X>73.988</X>
    <Y>49.419</Y>
    <Z>2274</Z>
  </point>
  <point index="2891">
    <X>58.532</X>
    <Y>23.163</Y>
    <Z>2079</Z>
  </point>
  <point index="2892">
    <X>77.526</X>
    <Y>25.076</Y>
    <Z>2087</Z>
  </point>
  <point index="2893">
    <X>71.020</X>
    <Y>11.473</Y>
    <Z>2007</Z>
  </point>
  <point index="2894">
    <X>30.938</X>
    <Y>33.913</Y>
    <Z>2010</Z>
  </point>
  <point index="2895">
    <X>94.857</X>
    <Y>70.569</Y>
    <Z>2171</Z>
  </point>
  <point index="2896">
    <X>72.060</X>
    <Y>49.205</Y>
    <Z>2085</Z>
  </point>
  <point index="2897">
    <X>39.638</X>
    <Y>26.237</Y>
    <Z>2092</Z>
  </point>
  <point index="2898">
    <X>28.212</X>
    <Y>76.380</Y>
    <Z>2123</Z>
  </point>
  <point index="2899">
    <X>108.467</X>
    <Y>6.920</Y>
    <Z>2112</Z>
  </point>
  <point index="2900">
    <X>20.871</X>
    <Y>67.586</Y>
    <Z>2175</Z>
  </point>
  <point index="2901">
    <X>110.485</X>
    <Y>31.709</Y>
    <Z>2029</Z>
  </point>
  <point index="2902">
    <X>120.740</X>
    <Y>62.164</Y>
    <Z>2222</Z>
  </point>
  <point index="2903">
    <X>76.395</X>
    <Y>60.837</Y>
    <Z>2161</Z>
  </point>
  <point index="2904">
    <X>92.290</X>
    <Y>34.085</Y>
    <Z>2218</Z>
  </point>
  <point index="2905">
    <X>121.108</X>
    <Y>22.122</Y>
    <Z>2266</Z>
  </point>
  <point index="2906">
    <X>39.763</X>
    <Y>16.369</Y>
    <Z>2107</Z>
  </point>
  <point index="2907">
    <X>73.840</X>
    <Y>47.960</Y>
    <Z>2259</Z>
  </point>
  <point index="2908">
    <X>91.136</X>
    <Y>23.992</Y>
    <Z>2143</Z>
  </point>
  <point index="2909">
    <X>104.349</X>
    <Y>55.514</Y>
    <Z>2282</Z>
  </point>
  <point index="2910">
    <X>70.528</X>
    <Y>12.222</Y>
    <Z>2027</Z>
  </point>
  <point index="2911">
    <X>49.230</X>
    <Y>60.421</Y>
    <Z>2019</Z>
  </point>
  <point index="2912">
    <X>95.694</X>
    <Y>32.093</Y>
    <Z>2090</Z>
  </point>
  <point index="2913">
    <X>14.964</X>
    <Y>50.502</Y>
    <Z>2161</Z>
  </point>
  <point index="2914">
    <X>29.856</X>
    <Y>69.511</Y>
    <Z>2055</Z>
  </point>
  <point index="2915">
    <X>120.755</X>
    <Y>57.823</Y>
    <Z>2224</Z>
  </point>
  <point index="2916">
    <X>107.922</X>
    <Y>30.956</Y>
    <Z>2134</Z>
  </point>
  <point index="2917">
    <X>94.971</X>
    <Y>68.721</Y>
    <Z>2160</Z>
  </point>
  <point index="2918">
    <X>10.575</X>
    <Y>23.862</Y>
    <Z>2106</Z>
  </point>
  <point index="2919">
    <X>13.646</X>
    <Y>15.315</Y>
    <Z>2290</Z>
  </point>
  <point index="2920">
    <X>56.287</X>
    <Y>47.708</Y>
    <Z>2032</Z>
  </point>
  <point index="2921">
    <X>15.026</X>
    <Y>20.726</Y>
    <Z>2155</Z>
  </point>
  <point index="2922">
    <X>59.219</X>
    <Y>23.259</Y>
    <Z>2107</Z>
  </point>
  <point index="2923">
    <X>79.032</X>
    <Y>16.300</Y>
    <Z>2021</Z>
  </point>
  <point index="2924">
    <X>13.844</X>
    <Y>35.724</Y>
    <Z>2270</Z>
  </point>
  <point index="2925">
    <X>28.004</X>
    <Y>17.713</Y>
    <Z>2131</Z>
  </point>
  <point index="2926">
    <X>108.019</X>
    <Y>72.614</Y>
    <Z>2130</Z>
  </point>
  <point index="2927">
    <X>34.426</X>
    <Y>59.872</Y>
    <Z>2289</Z>
  </point>
  <point index="2928">
    <X>61.161</X>
    <Y>59.692</Y>
    <Z>2187</Z>
  </point>
  <point index="2929">
    <X>61.239</X>
    <Y>28.395</Y>
    <Z>2191</Z>
  </point>
  <point index="2930">
    <X>104.514</X>
    <Y>14.548</Y>
    <Z>2275</Z>
  </point>
  <point index="2931">
    <X>103.912</X>
    <Y>74.674</Y>
    <Z>2299</Z>
  </point>
  <point index="2932">
    <X>47.964</X>
    <Y>19.627</Y>
    <Z>2116</Z>
  </point>
  <point index="2933">
    <X>23.116</X>
    <Y>37.680</Y>
    <Z>2268</Z>
  </point>
  <point index="2934">
    <X>18.315</X>
    <Y>45.549</Y>
    <Z>2070</Z>
  </point>
  <point index="2935">
    <X>34.216</X>
    <Y>24.345</Y>
    <Z>2296</Z>
  </point>
  <point index="2936">
    <X>100.848</X>
    <Y>72.002</Y>
    <Z>2174</Z>
  </point>
  <point index="2937">
    <X>103.785</X>
    <Y>31.591</Y>
    <Z>2295</Z>
  </point>
  <point index="2938">
    <X>112.635</X>
    <Y>19.072</Y>
    <Z>2141</Z>
  </point>
  <point index="2939">
    <X>106.769</X>
    <Y>17.537</Y>
    <Z>2182</Z>
  </point>
  <point index="2940">
    <X>104.154</X>
    <Y>60.563</Y>
    <Z>2290</Z>
  </point>
  <point index="2941">
    <X>22.413</X>
    <Y>53.741</Y>
    <Z>2239</Z>
  </point>
  <point index="2942">
    <X>60.367</X>
    <Y>49.448</Y>
    <Z>2155</Z>
  </point>
  <point index="2943">
    <X>18.853</X>
    <Y>25.051</Y>
    <Z>2092</Z>
  </point>
  <point index="2944">
    <X>115.526</X>
    <Y>68.197</Y>
    <Z>2217</Z>
  </point>
  <point index="2945">
    <X>87.298</X>
    <Y>24.152</Y>
    <Z>2194</Z>
  </point>
  <point index="2946">
    <X>22.346</X>
    <Y>30.560</Y>
    <Z>2236</Z>
  </point>
  <point index="2947">
    <X>100.850</X>
    <Y>24.944</Y>
    <Z>2174</Z>
  </point>
  <point index="2948">
    <X>102.986</X>
    <Y>71.218</Y>
    <Z>2262</Z>
  </point>
  <point index="2949">
    <X>76.431</X>
    <Y>26.879</Y>
    <Z>2158</Z>
  </point>
  <point index="2950">
    <X>55.305</X>
    <Y>34.716</Y>
    <Z>2128</Z>
  </point>
  <point index="2951">
    <X>100.650</X>
    <Y>47.213</Y>
    <Z>2166</Z>
  </point>
  <point index="2952">
    <X>57.700</X>
    <Y>72.223</Y>
    <Z>2045</Z>
  </point>
  <point index="2953">
    <X>60.308</X>
    <Y>14.249</Y>
    <Z>2152</Z>
  </point>
  <point index="2954">
    <X>66.117</X>
    <Y>29.718</Y>
    <Z>2209</Z>
  </point>
  <point index="2955">
    <X>72.630</X>
    <Y>68.529</Y>
    <Z>2141</Z>
  </point>
  <point index="2956">
    <X>112.903</X>
    <Y>29.400</Y>
    <Z>2167</Z>
  </point>
  <point index="2957">
    <X>100.337</X>
    <Y>40.501</Y>
    <Z>2153</Z>
  </point>
  <point index="2958">
    <X>111.470</X>
    <Y>65.586</Y>
    <Z>2027</Z>
  </point>
  <point index="2959">
    <X>70.823</X>
    <Y>74.082</Y>
    <Z>2015</Z>
  </point>
  <point index="2960">
    <X>89.512</X>
    <Y>55.777</Y>
    <Z>2037</Z>
  </point>
  <point index="2961">
    <X>114.768</X>
    <Y>16.954</Y>
    <Z>2267</Z>
  </point>
  <point index="2962">
    <X>110.470</X>
    <Y>11.140</Y>
    <Z>2030</Z>
  </point>
  <point index="2963">
    <X>78.913</X>
    <Y>60.430</Y>
    <Z>2007</Z>
  </point>
  <point index="2964">
    <X>79.589</X>
    <Y>26.449</Y>
    <Z>2087</Z>
  </point>
  <point index="2965">
    <X>67.173</X>
    <Y>50.285</Y>
    <Z>2165</Z>
  </point>
  <point index="2966">
    <X>61.898</X>
    <Y>16.858</Y>
    <Z>2218</Z>
  </point>
  <point index="2967">
    <X>101.739</X>
    <Y>8.288</Y>
    <Z>2211</Z>
  </point>
  <point index="2968">
    <X>27.426</X>
    <Y>38.697</Y>
    <Z>2155</Z>
  </point>
  <point index="2969">
    <X>105.622</X>
    <Y>75.465</Y>
    <Z>2229</Z>
  </point>
  <point index="2970">
    <X>94.879</X>
    <Y>34.221</Y>
    <Z>2169</Z>
  </point>
  <point index="2971">
    <X>33.757</X>
    <Y>70.285</Y>
    <Z>2251</Z>
  </point>
  <point index="2972">
    <X>60.434</X>
    <Y>47.736</Y>
    <Z>2157</Z>
  </point>
  <point index="2973">
    <X>115.360</X>
    <Y>63.330</Y>
    <Z>2228</Z>
  </point>
  <point index="2974">
    <X>22.829</X>
    <Y>76.010</Y>
    <Z>2256</Z>
  </point>
  <point index="2975">
    <X>93.446</X>
    <Y>13.410</Y>
    <Z>2294</Z>
  </point>
  <point index="2976">
    <X>92.896</X>
    <Y>62.210</Y>
    <Z>2258</Z>
  </point>
  <point index="2977">
    <X>31.449</X>
    <Y>56.450</Y>
    <Z>2025</Z>
  </point>
  <point index="2978">
    <X>14.608</X>
    <Y>12.378</Y>
    <Z>2196</Z>
  </point>
  <point index="2979">
    <X>15.359</X>
    <Y>62.254</Y>
    <Z>2122</Z>
  </point>
  <point index="2980">
    <X>68.060</X>
    <Y>11.426</Y>
    <Z>2129</Z>
  </point>
  <point index="2981">
    <X>77.461</X>
    <Y>58.271</Y>
    <Z>2091</Z>
  </point>
  <point index="2982">
    <X>108.418</X>
    <Y>61.838</Y>
    <Z>2114</Z>
  </point>
  <point index="2983">
    <X>19.305</X>
    <Y>59.626</Y>
    <Z>2111</Z>
  </point>
  <point index="2984">
    <X>66.513</X>
    <Y>23.495</Y>
    <Z>2192</Z>
  </point>
  <point index="2985">
    <X>96.698</X>
    <Y>46.236</Y>
    <Z>2004</Z>
  </point>
  <point index="2986">
    <X>96.163</X>
    <Y>46.803</Y>
    <Z>2044</Z>
  </point>
  <point index="2987">
    <X>49.790</X>
    <Y>68.024</Y>
    <Z>2055</Z>
  </point>
  <point index="2988">
    <X>110.929</X>
    <Y>34.244</Y>
    <Z>2011</Z>
  </point>
  <point index="2989">
    <X>77.494</X>
    <Y>21.213</Y>
    <Z>2089</Z>
  </point>
  <point index="2990">
    <X>104.648</X>
    <Y>71.255</Y>
    <Z>2269</Z>
  </point>
  <point index="2991">
    <X>114.153</X>
    <Y>75.525</Y>
    <Z>2290</Z>
  </point>
  <point index="2992">
    <X>68.751</X>
    <Y>23.076</Y>
    <Z>2100</Z>
  </point>
  <point index="2993">
    <X>23.264</X>
    <Y>20.799</Y>
    <Z>2274</Z>
  </point>
  <point index="2994">
    <X>26.664</X>
    <Y>60.551</Y>
    <Z>2186</Z>
  </point>
  <point index="2995">
    <X>106.494</X>
    <Y>49.405</Y>
    <Z>2193</Z>
  </point>
  <point index="2996">
    <X>93.895</X>
    <Y>24.563</Y>
    <Z>2265</Z>
  </point>
  <point index="2997">
    <X>69.859</X>
    <Y>38.746</Y>
    <Z>2055</Z>
  </point>
  <point index="2998">
    <X>94.851</X>
    <Y>11.711</Y>
    <Z>2172</Z>
  </point>
  <point index="2999">
    <X>74.414</X>
    <Y>37.141</Y>
    <Z>2290</Z>
  </point>
  <point index="3000">
    <X>54.373</X>
    <Y>50.459</Y>
    <Z>2219</Z>
  </point>
  <point index="3001">
    <X>79.548</X>
    <Y>65.524</Y>
    <Z>2082</Z>
  </point>
  <point index="3002">
    <X>109.393</X>
    <Y>56.053</Y>
    <Z>2074</Z>
  </point>
  <point index="3003">
    <X>47.646</X>
    <Y>63.567</Y>
    <Z>2153</Z>
  </point>
  <point index="3004">
    <X>109.464</X>
    <Y>18.645</Y>
    <Z>2071</Z>
  </point>
  <point index="3005">
    <X>17.737</X>
    <Y>52.335</Y>
    <Z>2046</Z>
  </point>
  <point index="3006">
    <X>113.194</X>
    <Y>75.742</Y>
    <Z>2196</Z>
  </point>
  <point index="3007">
    <X>103.666</X>
    <Y>32.093</Y>
    <Z>2290</Z>
  </point>
  <point index="3008">
    <X>95.373</X>
    <Y>67.618</Y>
    <Z>2121</Z>
  </point>
  <point index="3009">
    <X>97.983</X>
    <Y>46.810</Y>
    <Z>2056</Z>
  </point>
  <point index="3010">
    <X>117.962</X>
    <Y>24.400</Y>
    <Z>2058</Z>
  </point>
  <point index="3011">
    <X>108.077</X>
    <Y>14.454</Y>
    <Z>2128</Z>
  </point>
  <point index="3012">
    <X>27.874</X>
    <Y>33.554</Y>
    <Z>2136</Z>
  </point>
  <point index="3013">
    <X>68.322</X>
    <Y>76.850</Y>
    <Z>2118</Z>
  </point>
  <point index="3014">
    <X>74.971</X>
    <Y>25.121</Y>
    <Z>2254</Z>
  </point>
  <point index="3015">
    <X>11.376</X>
    <Y>53.523</Y>
    <Z>2159</Z>
  </point>
  <point index="3016">
    <X>103.263</X>
    <Y>17.791</Y>
    <Z>2274</Z>
  </point>
  <point index="3017">
    <X>33.314</X>
    <Y>26.184</Y>
    <Z>2208</Z>
  </point>
  <point index="3018">
    <X>17.133</X>
    <Y>59.627</Y>
    <Z>2022</Z>
  </point>
  <point index="3019">
    <X>115.975</X>
    <Y>15.285</Y>
    <Z>2188</Z>
  </point>
  <point index="3020">
    <X>73.624</X>
    <Y>10.946</Y>
    <Z>2238</Z>
  </point>
  <point index="3021">
    <X>25.989</X>
    <Y>19.748</Y>
    <Z>2214</Z>
  </point>
  <point index="3022">
    <X>72.715</X>
    <Y>17.296</Y>
    <Z>2149</Z>
  </point>
  <point index="3023">
    <X>115.143</X>
    <Y>48.921</Y>
    <Z>2242</Z>
  </point>
  <point index="3024">
    <X>102.380</X>
    <Y>10.371</Y>
    <Z>2237</Z>
  </point>
  <point index="3025">
    <X>95.279</X>
    <Y>59.111</Y>
    <Z>2130</Z>
  </point>
  <point index="3026">
    <X>68.457</X>
    <Y>56.885</Y>
    <Z>2112</Z>
  </point>
  <point index="3027">
    <X>74.417</X>
    <Y>18.659</Y>
    <Z>2290</Z>
  </point>
  <point index="3028">
    <X>8.169</X>
    <Y>31.085</Y>
    <Z>2092</Z>
  </point>
  <point index="3029">
    <X>8.945</X>
    <Y>56.048</Y>
    <Z>2000</Z>
  </point>
  <point index="3030">
    <X>11.476</X>
    <Y>54.298</Y>
    <Z>2165</Z>
  </point>
  <point index="3031">
    <X>49.800</X>
    <Y>62.407</Y>
    <Z>2056</Z>
  </point>
  <point index="3032">
    <X>109.686</X>
    <Y>74.601</Y>
    <Z>2062</Z>
  </point>
  <point index="3033">
    <X>77.540</X>
    <Y>14.859</Y>
    <Z>2086</Z>
  </point>
  <point index="3034">
    <X>75.208</X>
    <Y>69.826</Y>
    <Z>2238</Z>
  </point>
  <point index="3035">
    <X>99.397</X>
    <Y>69.625</Y>
    <Z>2115</Z>
  </point>
  <point index="3036">
    <X>20.975</X>
    <Y>59.218</Y>
    <Z>2180</Z>
  </point>
  <point index="3037">
    <X>103.911</X>
    <Y>58.878</Y>
    <Z>2300</Z>
  </point>
  <point index="3038">
    <X>88.878</X>
    <Y>32.448</Y>
    <Z>2008</Z>
  </point>
  <point index="3039">
    <X>101.960</X>
    <Y>10.224</Y>
    <Z>2220</Z>
  </point>
  <point index="3040">
    <X>114.987</X>
    <Y>16.699</Y>
    <Z>2252</Z>
  </point>
  <point index="3041">
    <X>65.802</X>
    <Y>17.060</Y>
    <Z>2222</Z>
  </point>
  <point index="3042">
    <X>100.912</X>
    <Y>31.122</Y>
    <Z>2177</Z>
  </point>
  <point index="3043">
    <X>67.076</X>
    <Y>54.531</Y>
    <Z>2169</Z>
  </point>
  <point index="3044">
    <X>27.811</X>
    <Y>19.573</Y>
    <Z>2139</Z>
  </point>
  <point index="3045">
    <X>8.088</X>
    <Y>59.166</Y>
    <Z>2101</Z>
  </point>
  <point index="3046">
    <X>55.745</X>
    <Y>55.850</Y>
    <Z>2085</Z>
  </point>
  <point index="3047">
    <X>20.747</X>
    <Y>26.727</Y>
    <Z>2170</Z>
  </point>
  <point index="3048">
    <X>49.545</X>
    <Y>53.095</Y>
    <Z>2039</Z>
  </point>
  <point index="3049">
    <X>30.026</X>
    <Y>29.335</Y>
    <Z>2048</Z>
  </point>
  <point index="3050">
    <X>36.347</X>
    <Y>72.169</Y>
    <Z>2164</Z>
  </point>
  <point index="3051">
    <X>105.504</X>
    <Y>73.056</Y>
    <Z>2234</Z>
  </point>
  <point index="3052">
    <X>90.659</X>
    <Y>54.956</Y>
    <Z>2112</Z>
  </point>
  <point index="3053">
    <X>35.558</X>
    <Y>15.743</Y>
    <Z>2215</Z>
  </point>
  <point index="3054">
    <X>106.500</X>
    <Y>74.493</Y>
    <Z>2193</Z>
  </point>
  <point index="3055">
    <X>108.462</X>
    <Y>54.967</Y>
    <Z>2112</Z>
  </point>
  <point index="3056">
    <X>24.272</X>
    <Y>49.653</Y>
    <Z>2285</Z>
  </point>
  <point index="3057">
    <X>28.510</X>
    <Y>28.700</Y>
    <Z>2110</Z>
  </point>
  <point index="3058">
    <X>106.655</X>
    <Y>74.811</Y>
    <Z>2187</Z>
  </point>
  <point index="3059">
    <X>70.067</X>
    <Y>8.834</Y>
    <Z>2046</Z>
  </point>
  <point index="3060">
    <X>14.397</X>
    <Y>54.865</Y>
    <Z>2216</Z>
  </point>
  <point index="3061">
    <X>63.577</X>
    <Y>76.496</Y>
    <Z>2287</Z>
  </point>
  <point index="3062">
    <X>95.599</X>
    <Y>28.446</Y>
    <Z>2099</Z>
  </point>
  <point index="3063">
    <X>58.783</X>
    <Y>11.765</Y>
    <Z>2089</Z>
  </point>
  <point index="3064">
    <X>35.909</X>
    <Y>29.403</Y>
    <Z>2192</Z>
  </point>
  <point index="3065">
    <X>12.937</X>
    <Y>61.687</Y>
    <Z>2261</Z>
  </point>
  <point index="3066">
    <X>111.930</X>
    <Y>69.407</Y>
    <Z>2072</Z>
  </point>
  <point index="3067">
    <X>24.862</X>
    <Y>25.541</Y>
    <Z>2260</Z>
  </point>
  <point index="3068">
    <X>10.952</X>
    <Y>70.870</Y>
    <Z>2131</Z>
  </point>
  <point index="3069">
    <X>111.215</X>
    <Y>28.296</Y>
    <Z>2003</Z>
  </point>
  <point index="3070">
    <X>34.189</X>
    <Y>51.094</Y>
    <Z>2293</Z>
  </point>
  <point index="3071">
    <X>50.145</X>
    <Y>64.610</Y>
    <Z>2078</Z>
  </point>
  <point index="3072">
    <X>27.615</X>
    <Y>10.811</Y>
    <Z>2147</Z>
  </point>
  <point index="3073">
    <X>55.477</X>
    <Y>59.923</Y>
    <Z>2111</Z>
  </point>
  <point index="3074">
    <X>96.765</X>
    <Y>33.294</Y>
    <Z>2006</Z>
  </point>
  <point index="3075">
    <X>26.482</X>
    <Y>48.916</Y>
    <Z>2194</Z>
  </point>
  <point index="3076">
    <X>54.952</X>
    <Y>13.274</Y>
    <Z>2162</Z>
  </point>
  <point index="3077">
    <X>106.047</X>
    <Y>39.095</Y>
    <Z>2212</Z>
  </point>
  <point index="3078">
    <X>70.104</X>
    <Y>68.767</Y>
    <Z>2045</Z>
  </point>
  <point index="3079">
    <X>30.784</X>
    <Y>25.449</Y>
    <Z>2017</Z>
  </point>
  <point index="3080">
    <X>71.411</X>
    <Y>61.319</Y>
    <Z>2022</Z>
  </point>
  <point index="3081">
    <X>30.055</X>
    <Y>17.987</Y>
    <Z>2047</Z>
  </point>
  <point index="3082">
    <X>56.697</X>
    <Y>18.999</Y>
    <Z>2004</Z>
  </point>
  <point index="3083">
    <X>62.993</X>
    <Y>77.782</Y>
    <Z>2263</Z>
  </point>
  <point index="3084">
    <X>62.481</X>
    <Y>25.588</Y>
    <Z>2242</Z>
  </point>
  <point index="3085">
    <X>76.286</X>
    <Y>34.383</Y>
    <Z>2168</Z>
  </point>
  <point index="3086">
    <X>50.089</X>
    <Y>68.936</Y>
    <Z>2075</Z>
  </point>
  <point index="3087">
    <X>103.089</X>
    <Y>22.155</Y>
    <Z>2267</Z>
  </point>
  <point index="3088">
    <X>34.572</X>
    <Y>68.196</Y>
    <Z>2280</Z>
  </point>
  <point index="3089">
    <X>66.428</X>
    <Y>36.862</Y>
    <Z>2196</Z>
  </point>
  <point index="3090">
    <X>8.562</X>
    <Y>70.022</Y>
    <Z>2045</Z>
  </point>
  <point index="3091">
    <X>24.098</X>
    <Y>75.777</Y>
    <Z>2292</Z>
  </point>
  <point index="3092">
    <X>114.606</X>
    <Y>37.304</Y>
    <Z>2277</Z>
  </point>
  <point index="3093">
    <X>19.291</X>
    <Y>32.654</Y>
    <Z>2110</Z>
  </point>
  <point index="3094">
    <X>9.490</X>
    <Y>28.859</Y>
    <Z>2036</Z>
  </point>
  <point index="3095">
    <X>26.213</X>
    <Y>11.278</Y>
    <Z>2205</Z>
  </point>
  <point index="3096">
    <X>119.654</X>
    <Y>25.711</Y>
    <Z>2094</Z>
  </point>
  <point index="3097">
    <X>65.462</X>
    <Y>75.612</Y>
    <Z>2236</Z>
  </point>
  <point index="3098">
    <X>57.449</X>
    <Y>24.593</Y>
    <Z>2034</Z>
  </point>
  <point index="3099">
    <X>59.059</X>
    <Y>29.163</Y>
    <Z>2101</Z>
  </point>
  <point index="3100">
    <X>114.120</X>
    <Y>25.165</Y>
    <Z>2286</Z>
  </point>
  <point index="3101">
    <X>20.228</X>
    <Y>14.078</Y>
    <Z>2149</Z>
  </point>
  <point index="3102">
    <X>19.037</X>
    <Y>54.184</Y>
    <Z>2100</Z>
  </point>
  <point index="3103">
    <X>92.564</X>
    <Y>65.248</Y>
    <Z>2236</Z>
  </point>
  <point index="3104">
    <X>64.895</X>
    <Y>53.048</Y>
    <Z>2259</Z>
  </point>
  <point index="3105">
    <X>63.401</X>
    <Y>8.642</Y>
    <Z>2279</Z>
  </point>
  <point index="3106">
    <X>6.854</X>
    <Y>58.728</Y>
    <Z>2247</Z>
  </point>
  <point index="3107">
    <X>117.622</X>
    <Y>67.179</Y>
    <Z>2080</Z>
  </point>
  <point index="3108">
    <X>50.118</X>
    <Y>55.512</Y>
    <Z>2077</Z>
  </point>
  <point index="3109">
    <X>94.778</X>
    <Y>69.167</Y>
    <Z>2179</Z>
  </point>
  <point index="3110">
    <X>33.211</X>
    <Y>52.743</Y>
    <Z>2198</Z>
  </point>
  <point index="3111">
    <X>62.964</X>
    <Y>8.739</Y>
    <Z>2261</Z>
  </point>
  <point index="3112">
    <X>27.505</X>
    <Y>57.062</Y>
    <Z>2152</Z>
  </point>
  <point index="3113">
    <X>110.795</X>
    <Y>77.507</Y>
    <Z>2016</Z>
  </point>
  <point index="3114">
    <X>80.166</X>
    <Y>17.507</Y>
    <Z>2155</Z>
  </point>
  <point index="3115">
    <X>21.067</X>
    <Y>30.319</Y>
    <Z>2183</Z>
  </point>
  <point index="3116">
    <X>61.629</X>
    <Y>12.121</Y>
    <Z>2207</Z>
  </point>
  <point index="3117">
    <X>70.381</X>
    <Y>12.302</Y>
    <Z>2033</Z>
  </point>
  <point index="3118">
    <X>54.156</X>
    <Y>68.494</Y>
    <Z>2240</Z>
  </point>
  <point index="3119">
    <X>73.293</X>
    <Y>72.915</Y>
    <Z>2206</Z>
  </point>
  <point index="3120">
    <X>76.127</X>
    <Y>52.929</Y>
    <Z>2178</Z>
  </point>
  <point index="3121">
    <X>67.663</X>
    <Y>15.430</Y>
    <Z>2145</Z>
  </point>
  <point index="3122">
    <X>61.501</X>
    <Y>21.056</Y>
    <Z>2201</Z>
  </point>
  <point index="3123">
    <X>17.826</X>
    <Y>23.079</Y>
    <Z>2050</Z>
  </point>
  <point index="3124">
    <X>29.393</X>
    <Y>67.509</Y>
    <Z>2074</Z>
  </point>
  <point index="3125">
    <X>109.762</X>
    <Y>66.901</Y>
    <Z>2059</Z>
  </point>
  <point index="3126">
    <X>11.808</X>
    <Y>62.023</Y>
    <Z>2187</Z>
  </point>
  <point index="3127">
    <X>69.450</X>
    <Y>54.305</Y>
    <Z>2072</Z>
  </point>
  <point index="3128">
    <X>37.204</X>
    <Y>67.707</Y>
    <Z>2108</Z>
  </point>
  <point index="3129">
    <X>77.204</X>
    <Y>31.841</Y>
    <Z>2108</Z>
  </point>
  <point index="3130">
    <X>57.212</X>
    <Y>62.958</Y>
    <Z>2025</Z>
  </point>
  <point index="3131">
    <X>58.536</X>
    <Y>71.752</Y>
    <Z>2079</Z>
  </point>
  <point index="3132">
    <X>50.812</X>
    <Y>66.262</Y>
    <Z>2122</Z>
  </point>
  <point index="3133">
    <X>29.259</X>
    <Y>46.508</Y>
    <Z>2079</Z>
  </point>
  <point index="3134">
    <X>89.577</X>
    <Y>14.828</Y>
    <Z>2041</Z>
  </point>
  <point index="3135">
    <X>89.254</X>
    <Y>63.061</Y>
    <Z>2020</Z>
  </point>
  <point index="3136">
    <X>105.686</X>
    <Y>8.873</Y>
    <Z>2227</Z>
  </point>
  <point index="3137">
    <X>70.247</X>
    <Y>54.383</Y>
    <Z>2039</Z>
  </point>
  <point index="3138">
    <X>63.737</X>
    <Y>28.881</Y>
    <Z>2293</Z>
  </point>
  <point index="3139">
    <X>66.975</X>
    <Y>37.886</Y>
    <Z>2173</Z>
  </point>
  <point index="3140">
    <X>59.502</X>
    <Y>51.079</Y>
    <Z>2119</Z>
  </point>
  <point index="3141">
    <X>64.594</X>
    <Y>58.287</Y>
    <Z>2271</Z>
  </point>
  <point index="3142">
    <X>9.003</X>
    <Y>18.776</Y>
    <Z>2004</Z>
  </point>
  <point index="3143">
    <X>60.921</X>
    <Y>12.230</Y>
    <Z>2177</Z>
  </point>
  <point index="3144">
    <X>103.139</X>
    <Y>7.325</Y>
    <Z>2269</Z>
  </point>
  <point index="3145">
    <X>73.219</X>
    <Y>68.620</Y>
    <Z>2198</Z>
  </point>
  <point index="3146">
    <X>52.648</X>
    <Y>51.814</Y>
    <Z>2242</Z>
  </point>
  <point index="3147">
    <X>38.721</X>
    <Y>30.471</Y>
    <Z>2009</Z>
  </point>
  <point index="3148">
    <X>17.501</X>
    <Y>15.604</Y>
    <Z>2037</Z>
  </point>
  <point index="3149">
    <X>20.651</X>
    <Y>72.052</Y>
    <Z>2166</Z>
  </point>
  <point index="3150">
    <X>74.183</X>
    <Y>55.614</Y>
    <Z>2293</Z>
  </point>
  <point index="3151">
    <X>110.322</X>
    <Y>16.133</Y>
    <Z>2036</Z>
  </point>
  <point index="3152">
    <X>14.806</X>
    <Y>26.654</Y>
    <Z>2176</Z>
  </point>
  <point index="3153">
    <X>61.534</X>
    <Y>55.749</Y>
    <Z>2203</Z>
  </point>
  <point index="3154">
    <X>96.020</X>
    <Y>46.107</Y>
    <Z>2058</Z>
  </point>
  <point index="3155">
    <X>26.736</X>
    <Y>49.082</Y>
    <Z>2183</Z>
  </point>
  <point index="3156">
    <X>111.916</X>
    <Y>18.224</Y>
    <Z>2071</Z>
  </point>
  <point index="3157">
    <X>112.920</X>
    <Y>69.319</Y>
    <Z>2169</Z>
  </point>
  <point index="3158">
    <X>60.889</X>
    <Y>53.146</Y>
    <Z>2176</Z>
  </point>
  <point index="3159">
    <X>52.268</X>
    <Y>30.993</Y>
    <Z>2217</Z>
  </point>
  <point index="3160">
    <X>108.947</X>
    <Y>62.057</Y>
    <Z>2092</Z>
  </point>
  <point index="3161">
    <X>38.900</X>
    <Y>26.173</Y>
    <Z>2005</Z>
  </point>
  <point index="3162">
    <X>112.045</X>
    <Y>35.747</Y>
    <Z>2084</Z>
  </point>
  <point index="3163">
    <X>69.529</X>
    <Y>62.308</Y>
    <Z>2068</Z>
  </point>
  <point index="3164">
    <X>105.045</X>
    <Y>65.214</Y>
    <Z>2253</Z>
  </point>
  <point index="3165">
    <X>71.566</X>
    <Y>14.693</Y>
    <Z>2037</Z>
  </point>
  <point index="3166">
    <X>89.770</X>
    <Y>32.119</Y>
    <Z>2054</Z>
  </point>
  <point index="3167">
    <X>19.129</X>
    <Y>25.057</Y>
    <Z>2104</Z>
  </point>
  <point index="3168">
    <X>110.096</X>
    <Y>35.437</Y>
    <Z>2045</Z>
  </point>
  <point index="3169">
    <X>50.574</X>
    <Y>61.986</Y>
    <Z>2106</Z>
  </point>
  <point index="3170">
    <X>113.083</X>
    <Y>60.479</Y>
    <Z>2185</Z>
  </point>
  <point index="3171">
    <X>120.322</X>
    <Y>56.973</Y>
    <Z>2173</Z>
  </point>
  <point index="3172">
    <X>37.981</X>
    <Y>13.931</Y>
    <Z>2057</Z>
  </point>
  <point index="3173">
    <X>111.438</X>
    <Y>71.092</Y>
    <Z>2024</Z>
  </point>
  <point index="3174">
    <X>114.057</X>
    <Y>23.594</Y>
    <Z>2280</Z>
  </point>
  <point index="3175">
    <X>9.545</X>
    <Y>65.834</Y>
    <Z>2039</Z>
  </point>
  <point index="3176">
    <X>67.602</X>
    <Y>65.218</Y>
    <Z>2148</Z>
  </point>
  <point index="3177">
    <X>110.035</X>
    <Y>7.845</Y>
    <Z>2048</Z>
  </point>
  <point index="3178">
    <X>27.941</X>
    <Y>14.091</Y>
    <Z>2134</Z>
  </point>
  <point index="3179">
    <X>33.601</X>
    <Y>37.215</Y>
    <Z>2236</Z>
  </point>
  <point index="3180">
    <X>29.188</X>
    <Y>61.701</Y>
    <Z>2082</Z>
  </point>
  <point index="3181">
    <X>51.565</X>
    <Y>62.080</Y>
    <Z>2171</Z>
  </point>
  <point index="3182">
    <X>31.789</X>
    <Y>25.004</Y>
    <Z>2059</Z>
  </point>
  <point index="3183">
    <X>51.362</X>
    <Y>70.342</Y>
    <Z>2158</Z>
  </point>
  <point index="3184">
    <X>110.774</X>
    <Y>47.798</Y>
    <Z>2017</Z>
  </point>
  <point index="3185">
    <X>80.946</X>
    <Y>25.194</Y>
    <Z>2247</Z>
  </point>
  <point index="3186">
    <X>104.260</X>
    <Y>71.460</Y>
    <Z>2285</Z>
  </point>
  <point index="3187">
    <X>17.423</X>
    <Y>54.789</Y>
    <Z>2033</Z>
  </point>
  <point index="3188">
    <X>108.307</X>
    <Y>34.820</Y>
    <Z>2119</Z>
  </point>
  <point index="3189">
    <X>55.909</X>
    <Y>58.743</Y>
    <Z>2069</Z>
  </point>
  <point index="3190">
    <X>111.117</X>
    <Y>8.984</Y>
    <Z>2003</Z>
  </point>
  <point index="3191">
    <X>55.359</X>
    <Y>28.768</Y>
    <Z>2122</Z>
  </point>
  <point index="3192">
    <X>13.079</X>
    <Y>32.825</Y>
    <Z>2270</Z>
  </point>
  <point index="3193">
    <X>19.832</X>
    <Y>68.250</Y>
    <Z>2133</Z>
  </point>
  <point index="3194">
    <X>117.561</X>
    <Y>21.925</Y>
    <Z>2084</Z>
  </point>
  <point index="3195">
    <X>10.342</X>
    <Y>71.380</Y>
    <Z>2091</Z>
  </point>
  <point index="3196">
    <X>92.898</X>
    <Y>24.875</Y>
    <Z>2258</Z>
  </point>
  <point index="3197">
    <X>90.012</X>
    <Y>32.137</Y>
    <Z>2070</Z>
  </point>
  <point index="3198">
    <X>28.061</X>
    <Y>23.279</Y>
    <Z>2129</Z>
  </point>
  <point index="3199">
    <X>99.377</X>
    <Y>46.745</Y>
    <Z>2114</Z>
  </point>
  <point index="3200">
    <X>110.319</X>
    <Y>17.739</Y>
    <Z>2036</Z>
  </point>
  <point index="3201">
    <X>73.817</X>
    <Y>69.789</Y>
    <Z>2257</Z>
  </point>
  <point index="3202">
    <X>110.585</X>
    <Y>14.746</Y>
    <Z>2025</Z>
  </point>
  <point index="3203">
    <X>26.076</X>
    <Y>72.998</Y>
    <Z>2210</Z>
  </point>
  <point index="3204">
    <X>98.965</X>
    <Y>69.469</Y>
    <Z>2097</Z>
  </point>
  <point index="3205">
    <X>110.608</X>
    <Y>17.310</Y>
    <Z>2024</Z>
  </point>
  <point index="3206">
    <X>112.945</X>
    <Y>67.594</Y>
    <Z>2172</Z>
  </point>
  <point index="3207">
    <X>54.328</X>
    <Y>26.024</Y>
    <Z>2223</Z>
  </point>
  <point index="3208">
    <X>21.461</X>
    <Y>14.631</Y>
    <Z>2200</Z>
  </point>
  <point index="3209">
    <X>68.705</X>
    <Y>23.183</Y>
    <Z>2102</Z>
  </point>
  <point index="3210">
    <X>55.120</X>
    <Y>69.378</Y>
    <Z>2146</Z>
  </point>
  <point index="3211">
    <X>7.849</X>
    <Y>27.830</Y>
    <Z>2129</Z>
  </point>
  <point index="3212">
    <X>23.691</X>
    <Y>50.077</Y>
    <Z>2291</Z>
  </point>
  <point index="3213">
    <X>70.195</X>
    <Y>16.741</Y>
    <Z>2041</Z>
  </point>
  <point index="3214">
    <X>28.456</X>
    <Y>54.448</Y>
    <Z>2112</Z>
  </point>
  <point index="3215">
    <X>91.945</X>
    <Y>26.484</Y>
    <Z>2196</Z>
  </point>
  <point index="3216">
    <X>70.318</X>
    <Y>22.865</Y>
    <Z>2036</Z>
  </point>
  <point index="3217">
    <X>50.707</X>
    <Y>34.437</Y>
    <Z>2115</Z>
  </point>
  <point index="3218">
    <X>29.506</X>
    <Y>24.927</Y>
    <Z>2069</Z>
  </point>
  <point index="3219">
    <X>25.199</X>
    <Y>71.481</Y>
    <Z>2247</Z>
  </point>
  <point index="3220">
    <X>103.809</X>
    <Y>8.281</Y>
    <Z>2296</Z>
  </point>
  <point index="3221">
    <X>69.210</X>
    <Y>8.453</Y>
    <Z>2081</Z>
  </point>
  <point index="3222">
    <X>22.575</X>
    <Y>73.814</Y>
    <Z>2245</Z>
  </point>
  <point index="3223">
    <X>54.664</X>
    <Y>37.415</Y>
    <Z>2190</Z>
  </point>
  <point index="3224">
    <X>10.186</X>
    <Y>57.310</Y>
    <Z>2081</Z>
  </point>
  <point index="3225">
    <X>108.033</X>
    <Y>64.569</Y>
    <Z>2130</Z>
  </point>
  <point index="3226">
    <X>28.703</X>
    <Y>31.437</Y>
    <Z>2102</Z>
  </point>
  <point index="3227">
    <X>69.632</X>
    <Y>19.837</Y>
    <Z>2064</Z>
  </point>
  <point index="3228">
    <X>18.564</X>
    <Y>20.799</Y>
    <Z>2080</Z>
  </point>
  <point index="3229">
    <X>12.979</X>
    <Y>55.408</Y>
    <Z>2263</Z>
  </point>
  <point index="3230">
    <X>29.086</X>
    <Y>9.091</Y>
    <Z>2087</Z>
  </point>
  <point index="3231">
    <X>70.775</X>
    <Y>18.614</Y>
    <Z>2017</Z>
  </point>
  <point index="3232">
    <X>116.347</X>
    <Y>49.980</Y>
    <Z>2164</Z>
  </point>
  <point index="3233">
    <X>57.027</X>
    <Y>48.685</Y>
    <Z>2017</Z>
  </point>
  <point index="3234">
    <X>15.506</X>
    <Y>67.869</Y>
    <Z>2108</Z>
  </point>
  <point index="3235">
    <X>63.311</X>
    <Y>9.839</Y>
    <Z>2276</Z>
  </point>
  <point index="3236">
    <X>29.781</X>
    <Y>21.430</Y>
    <Z>2058</Z>
  </point>
  <point index="3237">
    <X>70.930</X>
    <Y>10.488</Y>
    <Z>2011</Z>
  </point>
  <point index="3238">
    <X>116.276</X>
    <Y>19.685</Y>
    <Z>2168</Z>
  </point>
  <point index="3239">
    <X>115.052</X>
    <Y>56.642</Y>
    <Z>2248</Z>
  </point>
  <point index="3240">
    <X>61.106</X>
    <Y>57.466</Y>
    <Z>2185</Z>
  </point>
  <point index="3241">
    <X>33.830</X>
    <Y>36.954</Y>
    <Z>2258</Z>
  </point>
  <point index="3242">
    <X>53.733</X>
    <Y>75.227</Y>
    <Z>2281</Z>
  </point>
  <point index="3243">
    <X>28.237</X>
    <Y>9.133</Y>
    <Z>2122</Z>
  </point>
  <point index="3244">
    <X>36.078</X>
    <Y>55.625</Y>
    <Z>2181</Z>
  </point>
  <point index="3245">
    <X>99.177</X>
    <Y>24.327</Y>
    <Z>2106</Z>
  </point>
  <point index="3246">
    <X>6.503</X>
    <Y>62.657</Y>
    <Z>2288</Z>
  </point>
  <point index="3247">
    <X>111.626</X>
    <Y>58.929</Y>
    <Z>2043</Z>
  </point>
  <point index="3248">
    <X>54.696</X>
    <Y>24.337</Y>
    <Z>2187</Z>
  </point>
  <point index="3249">
    <X>67.627</X>
    <Y>49.266</Y>
    <Z>2147</Z>
  </point>
  <point index="3250">
    <X>73.910</X>
    <Y>11.308</Y>
    <Z>2266</Z>
  </point>
  <point index="3251">
    <X>20.792</X>
    <Y>39.371</Y>
    <Z>2172</Z>
  </point>
  <point index="3252">
    <X>36.070</X>
    <Y>15.190</Y>
    <Z>2182</Z>
  </point>
  <point index="3253">
    <X>51.768</X>
    <Y>55.473</Y>
    <Z>2184</Z>
  </point>
  <point index="3254">
    <X>117.202</X>
    <Y>53.389</Y>
    <Z>2108</Z>
  </point>
  <point index="3255">
    <X>17.255</X>
    <Y>60.452</Y>
    <Z>2027</Z>
  </point>
  <point index="3256">
    <X>64.462</X>
    <Y>64.881</Y>
    <Z>2277</Z>
  </point>
  <point index="3257">
    <X>23.426</X>
    <Y>73.782</Y>
    <Z>2280</Z>
  </point>
  <point index="3258">
    <X>24.948</X>
    <Y>70.297</Y>
    <Z>2257</Z>
  </point>
  <point index="3259">
    <X>59.485</X>
    <Y>55.765</Y>
    <Z>2118</Z>
  </point>
  <point index="3260">
    <X>116.765</X>
    <Y>24.728</Y>
    <Z>2136</Z>
  </point>
  <point index="3261">
    <X>68.150</X>
    <Y>29.313</Y>
    <Z>2125</Z>
  </point>
  <point index="3262">
    <X>25.605</X>
    <Y>50.868</Y>
    <Z>2230</Z>
  </point>
  <point index="3263">
    <X>19.381</X>
    <Y>14.232</Y>
    <Z>2114</Z>
  </point>
  <point index="3264">
    <X>14.836</X>
    <Y>10.486</Y>
    <Z>2173</Z>
  </point>
  <point index="3265">
    <X>23.167</X>
    <Y>58.028</Y>
    <Z>2270</Z>
  </point>
  <point index="3266">
    <X>72.934</X>
    <Y>58.561</Y>
    <Z>2171</Z>
  </point>
  <point index="3267">
    <X>51.907</X>
    <Y>74.161</Y>
    <Z>2193</Z>
  </point>
  <point index="3268">
    <X>39.216</X>
    <Y>60.937</Y>
    <Z>2043</Z>
  </point>
  <point index="3269">
    <X>74.678</X>
    <Y>65.668</Y>
    <Z>2273</Z>
  </point>
  <point index="3270">
    <X>10.107</X>
    <Y>65.437</Y>
    <Z>2076</Z>
  </point>
  <point index="3271">
    <X>34.395</X>
    <Y>52.207</Y>
    <Z>2291</Z>
  </point>
  <point index="3272">
    <X>104.126</X>
    <Y>65.083</Y>
    <Z>2291</Z>
  </point>
  <point index="3273">
    <X>61.363</X>
    <Y>48.041</Y>
    <Z>2196</Z>
  </point>
  <point index="3274">
    <X>28.266</X>
    <Y>17.902</Y>
    <Z>2120</Z>
  </point>
  <point index="3275">
    <X>103.661</X>
    <Y>66.964</Y>
    <Z>2290</Z>
  </point>
  <point index="3276">
    <X>74.139</X>
    <Y>50.133</Y>
    <Z>2288</Z>
  </point>
  <point index="3277">
    <X>56.919</X>
    <Y>71.969</Y>
    <Z>2013</Z>
  </point>
  <point index="3278">
    <X>67.213</X>
    <Y>25.449</Y>
    <Z>2164</Z>
  </point>
  <point index="3279">
    <X>115.661</X>
    <Y>12.165</Y>
    <Z>2208</Z>
  </point>
  <point index="3280">
    <X>101.050</X>
    <Y>32.960</Y>
    <Z>2183</Z>
  </point>
  <point index="3281">
    <X>19.349</X>
    <Y>51.469</Y>
    <Z>2113</Z>
  </point>
  <point index="3282">
    <X>95.511</X>
    <Y>32.100</Y>
    <Z>2108</Z>
  </point>
  <point index="3283">
    <X>112.069</X>
    <Y>74.129</Y>
    <Z>2086</Z>
  </point>
  <point index="3284">
    <X>15.328</X>
    <Y>47.969</Y>
    <Z>2125</Z>
  </point>
  <point index="3285">
    <X>113.132</X>
    <Y>24.239</Y>
    <Z>2190</Z>
  </point>
  <point index="3286">
    <X>52.409</X>
    <Y>31.945</Y>
    <Z>2226</Z>
  </point>
  <point index="3287">
    <X>57.157</X>
    <Y>57.003</Y>
    <Z>2022</Z>
  </point>
  <point index="3288">
    <X>106.227</X>
    <Y>20.387</Y>
    <Z>2204</Z>
  </point>
  <point index="3289">
    <X>7.514</X>
    <Y>63.296</Y>
    <Z>2169</Z>
  </point>
  <point index="3290">
    <X>53.493</X>
    <Y>33.240</Y>
    <Z>2297</Z>
  </point>
  <point index="3291">
    <X>102.886</X>
    <Y>51.236</Y>
    <Z>2258</Z>
  </point>
  <point index="3292">
    <X>98.041</X>
    <Y>37.379</Y>
    <Z>2059</Z>
  </point>
  <point index="3293">
    <X>94.217</X>
    <Y>57.446</Y>
    <Z>2234</Z>
  </point>
  <point index="3294">
    <X>33.599</X>
    <Y>50.392</Y>
    <Z>2235</Z>
  </point>
  <point index="3295">
    <X>35.951</X>
    <Y>35.712</Y>
    <Z>2190</Z>
  </point>
  <point index="3296">
    <X>115.880</X>
    <Y>60.338</Y>
    <Z>2194</Z>
  </point>
  <point index="3297">
    <X>79.249</X>
    <Y>17.652</Y>
    <Z>2046</Z>
  </point>
  <point index="3298">
    <X>115.374</X>
    <Y>32.049</Y>
    <Z>2227</Z>
  </point>
  <point index="3299">
    <X>22.046</X>
    <Y>34.881</Y>
    <Z>2224</Z>
  </point>
  <point index="3300">
    <X>111.024</X>
    <Y>75.960</Y>
    <Z>2007</Z>
  </point>
  <point index="3301">
    <X>89.525</X>
    <Y>28.138</Y>
    <Z>2038</Z>
  </point>
  <point index="3302">
    <X>104.788</X>
    <Y>70.869</Y>
    <Z>2263</Z>
  </point>
  <point index="3303">
    <X>105.925</X>
    <Y>7.782</Y>
    <Z>2217</Z>
  </point>
  <point index="3304">
    <X>75.955</X>
    <Y>52.664</Y>
    <Z>2189</Z>
  </point>
  <point index="3305">
    <X>25.620</X>
    <Y>37.406</Y>
    <Z>2229</Z>
  </point>
  <point index="3306">
    <X>106.579</X>
    <Y>62.110</Y>
    <Z>2190</Z>
  </point>
  <point index="3307">
    <X>10.787</X>
    <Y>57.618</Y>
    <Z>2120</Z>
  </point>
  <point index="3308">
    <X>87.513</X>
    <Y>19.909</Y>
    <Z>2169</Z>
  </point>
  <point index="3309">
    <X>75.133</X>
    <Y>65.078</Y>
    <Z>2243</Z>
  </point>
  <point index="3310">
    <X>31.698</X>
    <Y>72.678</Y>
    <Z>2050</Z>
  </point>
  <point index="3311">
    <X>114.106</X>
    <Y>54.426</Y>
    <Z>2285</Z>
  </point>
  <point index="3312">
    <X>23.470</X>
    <Y>11.759</Y>
    <Z>2282</Z>
  </point>
  <point index="3313">
    <X>99.571</X>
    <Y>54.806</Y>
    <Z>2122</Z>
  </point>
  <point index="3314">
    <X>114.626</X>
    <Y>15.901</Y>
    <Z>2276</Z>
  </point>
  <point index="3315">
    <X>63.322</X>
    <Y>62.298</Y>
    <Z>2276</Z>
  </point>
  <point index="3316">
    <X>20.943</X>
    <Y>38.235</Y>
    <Z>2178</Z>
  </point>
  <point index="3317">
    <X>80.404</X>
    <Y>23.964</Y>
    <Z>2183</Z>
  </point>
  <point index="3318">
    <X>30.529</X>
    <Y>58.898</Y>
    <Z>2027</Z>
  </point>
  <point index="3319">
    <X>57.017</X>
    <Y>66.798</Y>
    <Z>2017</Z>
  </point>
  <point index="3320">
    <X>101.599</X>
    <Y>59.123</Y>
    <Z>2205</Z>
  </point>
  <point index="3321">
    <X>25.096</X>
    <Y>68.913</Y>
    <Z>2251</Z>
  </point>
  <point index="3322">
    <X>87.477</X>
    <Y>64.005</Y>
    <Z>2173</Z>
  </point>
  <point index="3323">
    <X>35.122</X>
    <Y>17.875</Y>
    <Z>2244</Z>
  </point>
  <point index="3324">
    <X>70.170</X>
    <Y>77.163</Y>
    <Z>2042</Z>
  </point>
  <point index="3325">
    <X>16.044</X>
    <Y>75.063</Y>
    <Z>2055</Z>
  </point>
  <point index="3326">
    <X>61.844</X>
    <Y>26.298</Y>
    <Z>2215</Z>
  </point>
  <point index="3327">
    <X>37.894</X>
    <Y>18.342</Y>
    <Z>2063</Z>
  </point>
  <point index="3328">
    <X>36.491</X>
    <Y>34.957</Y>
    <Z>2154</Z>
  </point>
  <point index="3329">
    <X>48.842</X>
    <Y>19.591</Y>
    <Z>2012</Z>
  </point>
  <point index="3330">
    <X>93.398</X>
    <Y>18.398</Y>
    <Z>2291</Z>
  </point>
  <point index="3331">
    <X>13.768</X>
    <Y>18.756</Y>
    <Z>2278</Z>
  </point>
  <point index="3332">
    <X>20.050</X>
    <Y>21.171</Y>
    <Z>2142</Z>
  </point>
  <point index="3333">
    <X>15.000</X>
    <Y>50.157</Y>
    <Z>2157</Z>
  </point>
  <point index="3334">
    <X>101.738</X>
    <Y>29.583</Y>
    <Z>2211</Z>
  </point>
  <point index="3335">
    <X>62.775</X>
    <Y>46.955</Y>
    <Z>2254</Z>
  </point>
  <point index="3336">
    <X>22.329</X>
    <Y>23.348</Y>
    <Z>2235</Z>
  </point>
  <point index="3337">
    <X>6.807</X>
    <Y>62.368</Y>
    <Z>2252</Z>
  </point>
  <point index="3338">
    <X>49.237</X>
    <Y>19.659</Y>
    <Z>2019</Z>
  </point>
  <point index="3339">
    <X>72.873</X>
    <Y>54.878</Y>
    <Z>2165</Z>
  </point>
  <point index="3340">
    <X>20.950</X>
    <Y>49.764</Y>
    <Z>2179</Z>
  </point>
  <point index="3341">
    <X>8.935</X>
    <Y>23.912</Y>
    <Z>2001</Z>
  </point>
  <point index="3342">
    <X>64.275</X>
    <Y>33.373</Y>
    <Z>2285</Z>
  </point>
  <point index="3343">
    <X>113.674</X>
    <Y>69.573</Y>
    <Z>2243</Z>
  </point>
  <point index="3344">
    <X>18.209</X>
    <Y>8.535</Y>
    <Z>2066</Z>
  </point>
  <point index="3345">
    <X>92.567</X>
    <Y>59.638</Y>
    <Z>2236</Z>
  </point>
  <point index="3346">
    <X>59.488</X>
    <Y>19.830</Y>
    <Z>2118</Z>
  </point>
  <point index="3347">
    <X>64.678</X>
    <Y>45.367</Y>
    <Z>2268</Z>
  </point>
  <point index="3348">
    <X>67.939</X>
    <Y>8.297</Y>
    <Z>2134</Z>
  </point>
  <point index="3349">
    <X>39.883</X>
    <Y>61.324</Y>
    <Z>2121</Z>
  </point>
  <point index="3350">
    <X>99.480</X>
    <Y>58.013</Y>
    <Z>2118</Z>
  </point>
  <point index="3351">
    <X>69.358</X>
    <Y>62.656</Y>
    <Z>2075</Z>
  </point>
  <point index="3352">
    <X>37.942</X>
    <Y>63.493</Y>
    <Z>2060</Z>
  </point>
  <point index="3353">
    <X>47.082</X>
    <Y>28.087</Y>
    <Z>2220</Z>
  </point>
  <point index="3354">
    <X>56.446</X>
    <Y>54.189</Y>
    <Z>2016</Z>
  </point>
  <point index="3355">
    <X>14.891</X>
    <Y>59.820</Y>
    <Z>2168</Z>
  </point>
  <point index="3356">
    <X>55.066</X>
    <Y>9.149</Y>
    <Z>2151</Z>
  </point>
  <point index="3357">
    <X>111.395</X>
    <Y>63.499</Y>
    <Z>2020</Z>
  </point>
  <point index="3358">
    <X>30.109</X>
    <Y>70.531</Y>
    <Z>2044</Z>
  </point>
  <point index="3359">
    <X>58.625</X>
    <Y>18.638</Y>
    <Z>2083</Z>
  </point>
  <point index="3360">
    <X>11.194</X>
    <Y>22.485</Y>
    <Z>2147</Z>
  </point>
  <point index="3361">
    <X>116.876</X>
    <Y>27.407</Y>
    <Z>2129</Z>
  </point>
  <point index="3362">
    <X>66.164</X>
    <Y>26.667</Y>
    <Z>2207</Z>
  </point>
  <point index="3363">
    <X>96.184</X>
    <Y>56.929</Y>
    <Z>2042</Z>
  </point>
  <point index="3364">
    <X>66.308</X>
    <Y>78.799</Y>
    <Z>2201</Z>
  </point>
  <point index="3365">
    <X>66.189</X>
    <Y>75.386</Y>
    <Z>2206</Z>
  </point>
  <point index="3366">
    <X>48.628</X>
    <Y>55.055</Y>
    <Z>2037</Z>
  </point>
  <point index="3367">
    <X>25.820</X>
    <Y>69.257</Y>
    <Z>2221</Z>
  </point>
  <point index="3368">
    <X>51.275</X>
    <Y>31.379</Y>
    <Z>2152</Z>
  </point>
  <point index="3369">
    <X>89.215</X>
    <Y>15.900</Y>
    <Z>2018</Z>
  </point>
  <point index="3370">
    <X>109.907</X>
    <Y>24.266</Y>
    <Z>2053</Z>
  </point>
  <point index="3371">
    <X>70.789</X>
    <Y>58.062</Y>
    <Z>2016</Z>
  </point>
  <point index="3372">
    <X>27.313</X>
    <Y>23.698</Y>
    <Z>2160</Z>
  </point>
  <point index="3373">
    <X>29.359</X>
    <Y>17.783</Y>
    <Z>2075</Z>
  </point>
  <point index="3374">
    <X>76.862</X>
    <Y>30.328</Y>
    <Z>2130</Z>
  </point>
  <point index="3375">
    <X>73.050</X>
    <Y>73.393</Y>
    <Z>2182</Z>
  </point>
  <point index="3376">
    <X>114.074</X>
    <Y>66.894</Y>
    <Z>2282</Z>
  </point>
  <point index="3377">
    <X>22.736</X>
    <Y>71.267</Y>
    <Z>2252</Z>
  </point>
  <point index="3378">
    <X>110.129</X>
    <Y>75.033</Y>
    <Z>2044</Z>
  </point>
  <point index="3379">
    <X>105.536</X>
    <Y>21.178</Y>
    <Z>2233</Z>
  </point>
  <point index="3380">
    <X>112.752</X>
    <Y>36.367</Y>
    <Z>2153</Z>
  </point>
  <point index="3381">
    <X>112.539</X>
    <Y>16.771</Y>
    <Z>2132</Z>
  </point>
  <point index="3382">
    <X>53.107</X>
    <Y>30.026</Y>
    <Z>2272</Z>
  </point>
  <point index="3383">
    <X>96.859</X>
    <Y>31.747</Y>
    <Z>2010</Z>
  </point>
  <point index="3384">
    <X>59.117</X>
    <Y>10.865</Y>
    <Z>2103</Z>
  </point>
  <point index="3385">
    <X>116.719</X>
    <Y>66.964</Y>
    <Z>2139</Z>
  </point>
  <point index="3386">
    <X>106.002</X>
    <Y>6.423</Y>
    <Z>2213</Z>
  </point>
  <point index="3387">
    <X>111.250</X>
    <Y>13.251</Y>
    <Z>2006</Z>
  </point>
  <point index="3388">
    <X>77.475</X>
    <Y>29.917</Y>
    <Z>2090</Z>
  </point>
  <point index="3389">
    <X>120.522</X>
    <Y>20.258</Y>
    <Z>2197</Z>
  </point>
  <point index="3390">
    <X>105.741</X>
    <Y>29.840</Y>
    <Z>2224</Z>
  </point>
  <point index="3391">
    <X>33.854</X>
    <Y>33.374</Y>
    <Z>2260</Z>
  </point>
  <point index="3392">
    <X>21.982</X>
    <Y>38.857</Y>
    <Z>2221</Z>
  </point>
  <point index="3393">
    <X>68.380</X>
    <Y>49.805</Y>
    <Z>2116</Z>
  </point>
  <point index="3394">
    <X>59.247</X>
    <Y>49.080</Y>
    <Z>2108</Z>
  </point>
  <point index="3395">
    <X>63.418</X>
    <Y>71.806</Y>
    <Z>2280</Z>
  </point>
  <point index="3396">
    <X>91.794</X>
    <Y>22.363</Y>
    <Z>2186</Z>
  </point>
  <point index="3397">
    <X>117.607</X>
    <Y>26.731</Y>
    <Z>2081</Z>
  </point>
  <point index="3398">
    <X>63.762</X>
    <Y>50.712</Y>
    <Z>2294</Z>
  </point>
  <point index="3399">
    <X>23.567</X>
    <Y>51.135</Y>
    <Z>2286</Z>
  </point>
  <point index="3400">
    <X>50.500</X>
    <Y>18.285</Y>
    <Z>2101</Z>
  </point>
  <point index="3401">
    <X>75.568</X>
    <Y>30.971</Y>
    <Z>2215</Z>
  </point>
  <point index="3402">
    <X>89.671</X>
    <Y>60.502</Y>
    <Z>2047</Z>
  </point>
  <point index="3403">
    <X>29.181</X>
    <Y>19.971</Y>
    <Z>2083</Z>
  </point>
  <point index="3404">
    <X>108.106</X>
    <Y>52.730</Y>
    <Z>2127</Z>
  </point>
  <point index="3405">
    <X>91.455</X>
    <Y>60.080</Y>
    <Z>2164</Z>
  </point>
  <point index="3406">
    <X>63.268</X>
    <Y>50.680</Y>
    <Z>2274</Z>
  </point>
  <point index="3407">
    <X>58.596</X>
    <Y>24.687</Y>
    <Z>2082</Z>
  </point>
  <point index="3408">
    <X>8.635</X>
    <Y>18.248</Y>
    <Z>2037</Z>
  </point>
  <point index="3409">
    <X>12.597</X>
    <Y>36.633</Y>
    <Z>2238</Z>
  </point>
  <point index="3410">
    <X>40.680</X>
    <Y>61.737</Y>
    <Z>2215</Z>
  </point>
  <point index="3411">
    <X>88.033</X>
    <Y>67.403</Y>
    <Z>2108</Z>
  </point>
  <point index="3412">
    <X>68.435</X>
    <Y>50.212</Y>
    <Z>2113</Z>
  </point>
  <point index="3413">
    <X>87.944</X>
    <Y>66.932</Y>
    <Z>2118</Z>
  </point>
  <point index="3414">
    <X>66.846</X>
    <Y>30.351</Y>
    <Z>2179</Z>
  </point>
  <point index="3415">
    <X>58.520</X>
    <Y>46.609</Y>
    <Z>2079</Z>
  </point>
  <point index="3416">
    <X>91.121</X>
    <Y>21.512</Y>
    <Z>2142</Z>
  </point>
  <point index="3417">
    <X>109.283</X>
    <Y>22.981</Y>
    <Z>2078</Z>
  </point>
  <point index="3418">
    <X>23.749</X>
    <Y>60.524</Y>
    <Z>2294</Z>
  </point>
  <point index="3419">
    <X>64.353</X>
    <Y>70.203</Y>
    <Z>2281</Z>
  </point>
  <point index="3420">
    <X>99.349</X>
    <Y>19.103</Y>
    <Z>2113</Z>
  </point>
  <point index="3421">
    <X>67.381</X>
    <Y>17.072</Y>
    <Z>2157</Z>
  </point>
  <point index="3422">
    <X>51.082</X>
    <Y>71.617</Y>
    <Z>2139</Z>
  </point>
  <point index="3423">
    <X>28.807</X>
    <Y>47.255</Y>
    <Z>2098</Z>
  </point>
  <point index="3424">
    <X>111.435</X>
    <Y>34.904</Y>
    <Z>2024</Z>
  </point>
  <point index="3425">
    <X>52.204</X>
    <Y>62.997</Y>
    <Z>2213</Z>
  </point>
  <point index="3426">
    <X>18.256</X>
    <Y>22.957</Y>
    <Z>2068</Z>
  </point>
  <point index="3427">
    <X>15.461</X>
    <Y>58.454</Y>
    <Z>2112</Z>
  </point>
  <point index="3428">
    <X>37.759</X>
    <Y>27.335</Y>
    <Z>2072</Z>
  </point>
  <point index="3429">
    <X>18.846</X>
    <Y>72.601</Y>
    <Z>2092</Z>
  </point>
  <point index="3430">
    <X>97.935</X>
    <Y>18.330</Y>
    <Z>2055</Z>
  </point>
  <point index="3431">
    <X>7.109</X>
    <Y>21.103</Y>
    <Z>2217</Z>
  </point>
  <point index="3432">
    <X>22.342</X>
    <Y>26.446</Y>
    <Z>2236</Z>
  </point>
  <point index="3433">
    <X>17.459</X>
    <Y>17.669</Y>
    <Z>2035</Z>
  </point>
  <point index="3434">
    <X>60.996</X>
    <Y>50.167</Y>
    <Z>2180</Z>
  </point>
  <point index="3435">
    <X>19.417</X>
    <Y>69.992</Y>
    <Z>2116</Z>
  </point>
  <point index="3436">
    <X>72.074</X>
    <Y>33.428</Y>
    <Z>2086</Z>
  </point>
  <point index="3437">
    <X>79.407</X>
    <Y>63.646</Y>
    <Z>2065</Z>
  </point>
  <point index="3438">
    <X>33.160</X>
    <Y>12.768</Y>
    <Z>2193</Z>
  </point>
  <point index="3439">
    <X>16.001</X>
    <Y>18.635</Y>
    <Z>2060</Z>
  </point>
  <point index="3440">
    <X>7.223</X>
    <Y>21.932</Y>
    <Z>2203</Z>
  </point>
  <point index="3441">
    <X>53.281</X>
    <Y>64.108</Y>
    <Z>2283</Z>
  </point>
  <point index="3442">
    <X>71.642</X>
    <Y>37.593</Y>
    <Z>2044</Z>
  </point>
  <point index="3443">
    <X>55.195</X>
    <Y>11.912</Y>
    <Z>2138</Z>
  </point>
  <point index="3444">
    <X>114.675</X>
    <Y>48.240</Y>
    <Z>2273</Z>
  </point>
  <point index="3445">
    <X>67.821</X>
    <Y>72.135</Y>
    <Z>2139</Z>
  </point>
  <point index="3446">
    <X>104.252</X>
    <Y>62.442</Y>
    <Z>2286</Z>
  </point>
  <point index="3447">
    <X>50.099</X>
    <Y>21.258</Y>
    <Z>2075</Z>
  </point>
  <point index="3448">
    <X>106.651</X>
    <Y>17.734</Y>
    <Z>2187</Z>
  </point>
  <point index="3449">
    <X>30.132</X>
    <Y>54.508</Y>
    <Z>2044</Z>
  </point>
  <point index="3450">
    <X>67.313</X>
    <Y>49.015</Y>
    <Z>2160</Z>
  </point>
  <point index="3451">
    <X>59.566</X>
    <Y>51.628</Y>
    <Z>2122</Z>
  </point>
  <point index="3452">
    <X>38.084</X>
    <Y>56.208</Y>
    <Z>2050</Z>
  </point>
  <point index="3453">
    <X>72.190</X>
    <Y>22.022</Y>
    <Z>2098</Z>
  </point>
  <point index="3454">
    <X>115.407</X>
    <Y>61.791</Y>
    <Z>2225</Z>
  </point>
  <point index="3455">
    <X>34.039</X>
    <Y>65.089</Y>
    <Z>2278</Z>
  </point>
  <point index="3456">
    <X>119.628</X>
    <Y>56.901</Y>
    <Z>2091</Z>
  </point>
  <point index="3457">
    <X>61.841</X>
    <Y>61.563</Y>
    <Z>2215</Z>
  </point>
  <point index="3458">
    <X>24.764</X>
    <Y>56.388</Y>
    <Z>2264</Z>
  </point>
  <point index="3459">
    <X>111.838</X>
    <Y>59.466</Y>
    <Z>2063</Z>
  </point>
  <point index="3460">
    <X>119.519</X>
    <Y>22.989</Y>
    <Z>2078</Z>
  </point>
  <point index="3461">
    <X>18.057</X>
    <Y>66.124</Y>
    <Z>2060</Z>
  </point>
  <point index="3462">
    <X>37.305</X>
    <Y>64.354</Y>
    <Z>2101</Z>
  </point>
  <point index="3463">
    <X>96.673</X>
    <Y>61.312</Y>
    <Z>2003</Z>
  </point>
  <point index="3464">
    <X>60.725</X>
    <Y>19.740</Y>
    <Z>2169</Z>
  </point>
  <point index="3465">
    <X>32.961</X>
    <Y>30.593</Y>
    <Z>2173</Z>
  </point>
  <point index="3466">
    <X>34.544</X>
    <Y>35.990</Y>
    <Z>2281</Z>
  </point>
  <point index="3467">
    <X>57.248</X>
    <Y>70.076</Y>
    <Z>2026</Z>
  </point>
  <point index="3468">
    <X>67.993</X>
    <Y>36.021</Y>
    <Z>2132</Z>
  </point>
  <point index="3469">
    <X>20.878</X>
    <Y>22.677</Y>
    <Z>2176</Z>
  </point>
  <point index="3470">
    <X>68.997</X>
    <Y>27.581</Y>
    <Z>2090</Z>
  </point>
  <point index="3471">
    <X>104.187</X>
    <Y>47.006</Y>
    <Z>2288</Z>
  </point>
  <point index="3472">
    <X>72.828</X>
    <Y>15.841</Y>
    <Z>2160</Z>
  </point>
  <point index="3473">
    <X>110.663</X>
    <Y>52.145</Y>
    <Z>2022</Z>
  </point>
  <point index="3474">
    <X>66.952</X>
    <Y>11.202</Y>
    <Z>2174</Z>
  </point>
  <point index="3475">
    <X>107.540</X>
    <Y>27.567</Y>
    <Z>2150</Z>
  </point>
  <point index="3476">
    <X>109.621</X>
    <Y>47.119</Y>
    <Z>2065</Z>
  </point>
  <point index="3477">
    <X>16.075</X>
    <Y>60.797</Y>
    <Z>2052</Z>
  </point>
  <point index="3478">
    <X>14.873</X>
    <Y>60.800</Y>
    <Z>2170</Z>
  </point>
  <point index="3479">
    <X>21.073</X>
    <Y>63.927</Y>
    <Z>2184</Z>
  </point>
  <point index="3480">
    <X>11.809</X>
    <Y>50.895</Y>
    <Z>2187</Z>
  </point>
  <point index="3481">
    <X>97.566</X>
    <Y>36.269</Y>
    <Z>2039</Z>
  </point>
  <point index="3482">
    <X>25.766</X>
    <Y>63.160</Y>
    <Z>2223</Z>
  </point>
  <point index="3483">
    <X>26.958</X>
    <Y>61.630</Y>
    <Z>2174</Z>
  </point>
  <point index="3484">
    <X>107.429</X>
    <Y>19.619</Y>
    <Z>2155</Z>
  </point>
  <point index="3485">
    <X>59.628</X>
    <Y>51.061</Y>
    <Z>2124</Z>
  </point>
  <point index="3486">
    <X>62.292</X>
    <Y>76.229</Y>
    <Z>2234</Z>
  </point>
  <point index="3487">
    <X>102.266</X>
    <Y>35.031</Y>
    <Z>2233</Z>
  </point>
  <point index="3488">
    <X>73.064</X>
    <Y>76.515</Y>
    <Z>2183</Z>
  </point>
  <point index="3489">
    <X>56.874</X>
    <Y>29.318</Y>
    <Z>2011</Z>
  </point>
  <point index="3490">
    <X>12.115</X>
    <Y>31.417</Y>
    <Z>2207</Z>
  </point>
  <point index="3491">
    <X>9.775</X>
    <Y>60.073</Y>
    <Z>2054</Z>
  </point>
  <point index="3492">
    <X>31.394</X>
    <Y>71.776</Y>
    <Z>2020</Z>
  </point>
  <point index="3493">
    <X>116.863</X>
    <Y>71.610</Y>
    <Z>2130</Z>
  </point>
  <point index="3494">
    <X>97.917</X>
    <Y>68.934</Y>
    <Z>2054</Z>
  </point>
  <point index="3495">
    <X>103.431</X>
    <Y>35.264</Y>
    <Z>2281</Z>
  </point>
  <point index="3496">
    <X>27.535</X>
    <Y>34.334</Y>
    <Z>2150</Z>
  </point>
  <point index="3497">
    <X>36.203</X>
    <Y>27.831</Y>
    <Z>2173</Z>
  </point>
  <point index="3498">
    <X>91.396</X>
    <Y>64.457</Y>
    <Z>2160</Z>
  </point>
  <point index="3499">
    <X>63.962</X>
    <Y>19.922</Y>
    <Z>2297</Z>
  </point>
  <point index="3500">
    <X>68.108</X>
    <Y>58.281</Y>
    <Z>2127</Z>
  </point>
  <point index="3501">
    <X>17.510</X>
    <Y>67.532</Y>
    <Z>2037</Z>
  </point>
  <point index="3502">
    <X>113.239</X>
    <Y>9.426</Y>
    <Z>2200</Z>
  </point>
  <point index="3503">
    <X>93.948</X>
    <Y>13.736</Y>
    <Z>2260</Z>
  </point>
  <point index="3504">
    <X>65.877</X>
    <Y>45.976</Y>
    <Z>2219</Z>
  </point>
  <point index="3505">
    <X>99.344</X>
    <Y>66.274</Y>
    <Z>2112</Z>
  </point>
  <point index="3506">
    <X>24.283</X>
    <Y>40.421</Y>
    <Z>2284</Z>
  </point>
  <point index="3507">
    <X>27.943</X>
    <Y>26.686</Y>
    <Z>2134</Z>
  </point>
  <point index="3508">
    <X>63.407</X>
    <Y>68.781</Y>
    <Z>2280</Z>
  </point>
  <point index="3509">
    <X>67.425</X>
    <Y>58.828</Y>
    <Z>2155</Z>
  </point>
  <point index="3510">
    <X>62.698</X>
    <Y>17.644</Y>
    <Z>2251</Z>
  </point>
  <point index="3511">
    <X>89.955</X>
    <Y>68.618</Y>
    <Z>2066</Z>
  </point>
  <point index="3512">
    <X>15.976</X>
    <Y>74.331</Y>
    <Z>2062</Z>
  </point>
  <point index="3513">
    <X>101.126</X>
    <Y>25.634</Y>
    <Z>2186</Z>
  </point>
  <point index="3514">
    <X>31.129</X>
    <Y>26.092</Y>
    <Z>2002</Z>
  </point>
  <point index="3515">
    <X>14.325</X>
    <Y>34.212</Y>
    <Z>2223</Z>
  </point>
  <point index="3516">
    <X>62.414</X>
    <Y>30.095</Y>
    <Z>2239</Z>
  </point>
  <point index="3517">
    <X>74.389</X>
    <Y>15.966</Y>
    <Z>2292</Z>
  </point>
  <point index="3518">
    <X>101.403</X>
    <Y>65.089</Y>
    <Z>2197</Z>
  </point>
  <point index="3519">
    <X>57.013</X>
    <Y>76.139</Y>
    <Z>2017</Z>
  </point>
  <point index="3520">
    <X>19.662</X>
    <Y>40.058</Y>
    <Z>2126</Z>
  </point>
  <point index="3521">
    <X>94.459</X>
    <Y>20.413</Y>
    <Z>2210</Z>
  </point>
  <point index="3522">
    <X>24.931</X>
    <Y>8.270</Y>
    <Z>2258</Z>
  </point>
  <point index="3523">
    <X>89.163</X>
    <Y>67.746</Y>
    <Z>2014</Z>
  </point>
  <point index="3524">
    <X>70.118</X>
    <Y>21.763</Y>
    <Z>2044</Z>
  </point>
  <point index="3525">
    <X>115.497</X>
    <Y>36.624</Y>
    <Z>2219</Z>
  </point>
  <point index="3526">
    <X>73.575</X>
    <Y>63.277</Y>
    <Z>2233</Z>
  </point>
  <point index="3527">
    <X>73.525</X>
    <Y>33.414</Y>
    <Z>2228</Z>
  </point>
  <point index="3528">
    <X>118.445</X>
    <Y>63.079</Y>
    <Z>2027</Z>
  </point>
  <point index="3529">
    <X>61.889</X>
    <Y>14.357</Y>
    <Z>2217</Z>
  </point>
  <point index="3530">
    <X>105.314</X>
    <Y>39.946</Y>
    <Z>2242</Z>
  </point>
  <point index="3531">
    <X>28.369</X>
    <Y>69.924</Y>
    <Z>2116</Z>
  </point>
  <point index="3532">
    <X>69.135</X>
    <Y>57.700</Y>
    <Z>2085</Z>
  </point>
  <point index="3533">
    <X>111.785</X>
    <Y>9.563</Y>
    <Z>2058</Z>
  </point>
  <point index="3534">
    <X>70.775</X>
    <Y>24.962</Y>
    <Z>2017</Z>
  </point>
  <point index="3535">
    <X>61.404</X>
    <Y>44.888</Y>
    <Z>2197</Z>
  </point>
  <point index="3536">
    <X>80.439</X>
    <Y>19.185</Y>
    <Z>2187</Z>
  </point>
  <point index="3537">
    <X>12.137</X>
    <Y>73.112</Y>
    <Z>2208</Z>
  </point>
  <point index="3538">
    <X>25.882</X>
    <Y>32.940</Y>
    <Z>2218</Z>
  </point>
  <point index="3539">
    <X>90.400</X>
    <Y>34.492</Y>
    <Z>2095</Z>
  </point>
  <point index="3540">
    <X>79.801</X>
    <Y>20.774</Y>
    <Z>2112</Z>
  </point>
  <point index="3541">
    <X>65.089</X>
    <Y>79.081</Y>
    <Z>2251</Z>
  </point>
  <point index="3542">
    <X>19.872</X>
    <Y>24.693</Y>
    <Z>2134</Z>
  </point>
  <point index="3543">
    <X>75.150</X>
    <Y>22.000</Y>
    <Z>2242</Z>
  </point>
  <point index="3544">
    <X>70.867</X>
    <Y>34.909</Y>
    <Z>2013</Z>
  </point>
  <point index="3545">
    <X>99.772</X>
    <Y>18.296</Y>
    <Z>2130</Z>
  </point>
  <point index="3546">
    <X>22.643</X>
    <Y>12.954</Y>
    <Z>2248</Z>
  </point>
  <point index="3547">
    <X>105.667</X>
    <Y>10.539</Y>
    <Z>2227</Z>
  </point>
  <point index="3548">
    <X>65.643</X>
    <Y>6.928</Y>
    <Z>2228</Z>
  </point>
  <point index="3549">
    <X>34.020</X>
    <Y>20.267</Y>
    <Z>2277</Z>
  </point>
  <point index="3550">
    <X>24.766</X>
    <Y>24.589</Y>
    <Z>2264</Z>
  </point>
  <point index="3551">
    <X>35.925</X>
    <Y>20.626</Y>
    <Z>2191</Z>
  </point>
  <point index="3552">
    <X>11.601</X>
    <Y>19.787</Y>
    <Z>2173</Z>
  </point>
  <point index="3553">
    <X>96.547</X>
    <Y>37.715</Y>
    <Z>2006</Z>
  </point>
  <point index="3554">
    <X>59.436</X>
    <Y>72.074</Y>
    <Z>2116</Z>
  </point>
  <point index="3555">
    <X>21.300</X>
    <Y>69.027</Y>
    <Z>2193</Z>
  </point>
  <point index="3556">
    <X>36.098</X>
    <Y>13.379</Y>
    <Z>2180</Z>
  </point>
  <point index="3557">
    <X>94.039</X>
    <Y>15.134</Y>
    <Z>2251</Z>
  </point>
  <point index="3558">
    <X>104.022</X>
    <Y>16.120</Y>
    <Z>2295</Z>
  </point>
  <point index="3559">
    <X>31.508</X>
    <Y>59.256</Y>
    <Z>2031</Z>
  </point>
  <point index="3560">
    <X>76.587</X>
    <Y>11.677</Y>
    <Z>2148</Z>
  </point>
  <point index="3561">
    <X>16.178</X>
    <Y>75.580</Y>
    <Z>2042</Z>
  </point>
  <point index="3562">
    <X>56.223</X>
    <Y>75.697</Y>
    <Z>2038</Z>
  </point>
  <point index="3563">
    <X>36.330</X>
    <Y>34.874</Y>
    <Z>2165</Z>
  </point>
  <point index="3564">
    <X>31.939</X>
    <Y>47.807</Y>
    <Z>2073</Z>
  </point>
  <point index="3565">
    <X>74.237</X>
    <Y>57.916</Y>
    <Z>2298</Z>
  </point>
  <point index="3566">
    <X>24.229</X>
    <Y>22.053</Y>
    <Z>2286</Z>
  </point>
  <point index="3567">
    <X>11.883</X>
    <Y>34.525</Y>
    <Z>2192</Z>
  </point>
  <point index="3568">
    <X>15.486</X>
    <Y>54.336</Y>
    <Z>2110</Z>
  </point>
  <point index="3569">
    <X>37.820</X>
    <Y>72.107</Y>
    <Z>2068</Z>
  </point>
  <point index="3570">
    <X>9.597</X>
    <Y>60.664</Y>
    <Z>2043</Z>
  </point>
  <point index="3571">
    <X>99.236</X>
    <Y>40.312</Y>
    <Z>2108</Z>
  </point>
  <point index="3572">
    <X>69.926</X>
    <Y>53.152</Y>
    <Z>2052</Z>
  </point>
  <point index="3573">
    <X>95.234</X>
    <Y>37.224</Y>
    <Z>2135</Z>
  </point>
  <point index="3574">
    <X>115.200</X>
    <Y>69.397</Y>
    <Z>2239</Z>
  </point>
  <point index="3575">
    <X>28.415</X>
    <Y>31.735</Y>
    <Z>2114</Z>
  </point>
  <point index="3576">
    <X>25.912</X>
    <Y>72.340</Y>
    <Z>2217</Z>
  </point>
  <point index="3577">
    <X>60.690</X>
    <Y>68.641</Y>
    <Z>2168</Z>
  </point>
  <point index="3578">
    <X>17.603</X>
    <Y>72.577</Y>
    <Z>2041</Z>
  </point>
  <point index="3579">
    <X>115.007</X>
    <Y>15.823</Y>
    <Z>2251</Z>
  </point>
  <point index="3580">
    <X>33.909</X>
    <Y>37.268</Y>
    <Z>2266</Z>
  </point>
  <point index="3581">
    <X>37.552</X>
    <Y>14.867</Y>
    <Z>2085</Z>
  </point>
  <point index="3582">
    <X>17.662</X>
    <Y>35.452</Y>
    <Z>2043</Z>
  </point>
  <point index="3583">
    <X>104.698</X>
    <Y>30.832</Y>
    <Z>2267</Z>
  </point>
  <point index="3584">
    <X>107.589</X>
    <Y>56.603</Y>
    <Z>2148</Z>
  </point>
  <point index="3585">
    <X>104.436</X>
    <Y>12.959</Y>
    <Z>2278</Z>
  </point>
  <point index="3586">
    <X>108.095</X>
    <Y>61.243</Y>
    <Z>2127</Z>
  </point>
  <point index="3587">
    <X>57.918</X>
    <Y>11.296</Y>
    <Z>2054</Z>
  </point>
  <point index="3588">
    <X>46.806</X>
    <Y>20.086</Y>
    <Z>2252</Z>
  </point>
  <point index="3589">
    <X>109.420</X>
    <Y>24.385</Y>
    <Z>2073</Z>
  </point>
  <point index="3590">
    <X>40.230</X>
    <Y>19.962</Y>
    <Z>2162</Z>
  </point>
  <point index="3591">
    <X>118.594</X>
    <Y>54.279</Y>
    <Z>2017</Z>
  </point>
  <point index="3592">
    <X>109.485</X>
    <Y>34.774</Y>
    <Z>2070</Z>
  </point>
  <point index="3593">
    <X>35.373</X>
    <Y>65.423</Y>
    <Z>2227</Z>
  </point>
  <point index="3594">
    <X>12.455</X>
    <Y>52.172</Y>
    <Z>2229</Z>
  </point>
  <point index="3595">
    <X>73.201</X>
    <Y>47.561</Y>
    <Z>2197</Z>
  </point>
  <point index="3596">
    <X>34.921</X>
    <Y>63.150</Y>
    <Z>2257</Z>
  </point>
  <point index="3597">
    <X>93.969</X>
    <Y>30.337</Y>
    <Z>2258</Z>
  </point>
  <point index="3598">
    <X>119.471</X>
    <Y>58.928</Y>
    <Z>2073</Z>
  </point>
  <point index="3599">
    <X>51.514</X>
    <Y>16.932</Y>
    <Z>2168</Z>
  </point>
  <point index="3600">
    <X>109.545</X>
    <Y>27.300</Y>
    <Z>2068</Z>
  </point>
  <point index="3601">
    <X>80.891</X>
    <Y>27.735</Y>
    <Z>2240</Z>
  </point>
  <point index="3602">
    <X>108.224</X>
    <Y>35.922</Y>
    <Z>2122</Z>
  </point>
  <point index="3603">
    <X>107.656</X>
    <Y>19.391</Y>
    <Z>2145</Z>
  </point>
  <point index="3604">
    <X>113.619</X>
    <Y>34.903</Y>
    <Z>2237</Z>
  </point>
  <point index="3605">
    <X>120.017</X>
    <Y>60.150</Y>
    <Z>2137</Z>
  </point>
  <point index="3606">
    <X>56.281</X>
    <Y>70.615</Y>
    <Z>2032</Z>
  </point>
  <point index="3607">
    <X>39.304</X>
    <Y>31.595</Y>
    <Z>2053</Z>
  </point>
  <point index="3608">
    <X>21.917</X>
    <Y>78.079</Y>
    <Z>2218</Z>
  </point>
  <point index="3609">
    <X>9.529</X>
    <Y>64.301</Y>
    <Z>2038</Z>
  </point>
  <point index="3610">
    <X>9.291</X>
    <Y>58.232</Y>
    <Z>2023</Z>
  </point>
  <point index="3611">
    <X>112.395</X>
    <Y>68.333</Y>
    <Z>2118</Z>
  </point>
  <point index="3612">
    <X>71.520</X>
    <Y>61.894</Y>
    <Z>2032</Z>
  </point>
  <point index="3613">
    <X>18.168</X>
    <Y>11.304</Y>
    <Z>2064</Z>
  </point>
  <point index="3614">
    <X>68.450</X>
    <Y>74.173</Y>
    <Z>2113</Z>
  </point>
  <point index="3615">
    <X>57.721</X>
    <Y>64.382</Y>
    <Z>2046</Z>
  </point>
  <point index="3616">
    <X>71.461</X>
    <Y>75.056</Y>
    <Z>2027</Z>
  </point>
  <point index="3617">
    <X>56.534</X>
    <Y>28.817</Y>
    <Z>2008</Z>
  </point>
  <point index="3618">
    <X>106.722</X>
    <Y>29.811</Y>
    <Z>2184</Z>
  </point>
  <point index="3619">
    <X>7.386</X>
    <Y>21.792</Y>
    <Z>2184</Z>
  </point>
  <point index="3620">
    <X>60.359</X>
    <Y>60.232</Y>
    <Z>2154</Z>
  </point>
  <point index="3621">
    <X>33.772</X>
    <Y>63.691</Y>
    <Z>2252</Z>
  </point>
  <point index="3622">
    <X>98.317</X>
    <Y>60.413</Y>
    <Z>2070</Z>
  </point>
  <point index="3623">
    <X>18.094</X>
    <Y>26.885</Y>
    <Z>2061</Z>
  </point>
  <point index="3624">
    <X>11.719</X>
    <Y>12.302</Y>
    <Z>2181</Z>
  </point>
  <point index="3625">
    <X>14.463</X>
    <Y>67.766</Y>
    <Z>2210</Z>
  </point>
  <point index="3626">
    <X>96.801</X>
    <Y>76.110</Y>
    <Z>2008</Z>
  </point>
  <point index="3627">
    <X>66.675</X>
    <Y>74.374</Y>
    <Z>2186</Z>
  </point>
  <point index="3628">
    <X>95.263</X>
    <Y>64.902</Y>
    <Z>2132</Z>
  </point>
  <point index="3629">
    <X>17.748</X>
    <Y>16.407</Y>
    <Z>2047</Z>
  </point>
  <point index="3630">
    <X>18.285</X>
    <Y>16.346</Y>
    <Z>2069</Z>
  </point>
  <point index="3631">
    <X>70.677</X>
    <Y>56.323</Y>
    <Z>2021</Z>
  </point>
  <point index="3632">
    <X>116.660</X>
    <Y>18.568</Y>
    <Z>2143</Z>
  </point>
  <point index="3633">
    <X>92.863</X>
    <Y>60.878</Y>
    <Z>2256</Z>
  </point>
  <point index="3634">
    <X>37.515</X>
    <Y>56.124</Y>
    <Z>2087</Z>
  </point>
  <point index="3635">
    <X>21.361</X>
    <Y>40.026</Y>
    <Z>2195</Z>
  </point>
  <point index="3636">
    <X>72.007</X>
    <Y>14.416</Y>
    <Z>2080</Z>
  </point>
  <point index="3637">
    <X>17.593</X>
    <Y>18.287</Y>
    <Z>2040</Z>
  </point>
  <point index="3638">
    <X>34.282</X>
    <Y>35.599</Y>
    <Z>2298</Z>
  </point>
  <point index="3639">
    <X>15.612</X>
    <Y>12.542</Y>
    <Z>2098</Z>
  </point>
  <point index="3640">
    <X>15.720</X>
    <Y>15.181</Y>
    <Z>2087</Z>
  </point>
  <point index="3641">
    <X>71.786</X>
    <Y>29.093</Y>
    <Z>2058</Z>
  </point>
  <point index="3642">
    <X>97.533</X>
    <Y>32.988</Y>
    <Z>2038</Z>
  </point>
  <point index="3643">
    <X>98.097</X>
    <Y>31.870</Y>
    <Z>2061</Z>
  </point>
  <point index="3644">
    <X>23.262</X>
    <Y>17.569</Y>
    <Z>2274</Z>
  </point>
  <point index="3645">
    <X>16.539</X>
    <Y>35.045</Y>
    <Z>2007</Z>
  </point>
  <point index="3646">
    <X>92.572</X>
    <Y>19.336</Y>
    <Z>2237</Z>
  </point>
  <point index="3647">
    <X>73.201</X>
    <Y>47.065</Y>
    <Z>2197</Z>
  </point>
  <point index="3648">
    <X>80.006</X>
    <Y>22.895</Y>
    <Z>2136</Z>
  </point>
  <point index="3649">
    <X>89.579</X>
    <Y>26.950</Y>
    <Z>2041</Z>
  </point>
  <point index="3650">
    <X>90.508</X>
    <Y>19.534</Y>
    <Z>2102</Z>
  </point>
  <point index="3651">
    <X>113.099</X>
    <Y>8.891</Y>
    <Z>2187</Z>
  </point>
  <point index="3652">
    <X>103.680</X>
    <Y>11.093</Y>
    <Z>2291</Z>
  </point>
  <point index="3653">
    <X>54.901</X>
    <Y>37.050</Y>
    <Z>2167</Z>
  </point>
  <point index="3654">
    <X>111.787</X>
    <Y>73.301</Y>
    <Z>2058</Z>
  </point>
  <point index="3655">
    <X>58.019</X>
    <Y>56.185</Y>
    <Z>2058</Z>
  </point>
  <point index="3656">
    <X>71.623</X>
    <Y>59.505</Y>
    <Z>2042</Z>
  </point>
  <point index="3657">
    <X>31.597</X>
    <Y>60.466</Y>
    <Z>2040</Z>
  </point>
  <point index="3658">
    <X>91.815</X>
    <Y>72.976</Y>
    <Z>2187</Z>
  </point>
  <point index="3659">
    <X>12.572</X>
    <Y>59.558</Y>
    <Z>2237</Z>
  </point>
  <point index="3660">
    <X>70.960</X>
    <Y>46.199</Y>
    <Z>2009</Z>
  </point>
  <point index="3661">
    <X>88.805</X>
    <Y>57.014</Y>
    <Z>2017</Z>
  </point>
  <point index="3662">
    <X>17.583</X>
    <Y>76.086</Y>
    <Z>2040</Z>
  </point>
  <point index="3663">
    <X>66.252</X>
    <Y>14.597</Y>
    <Z>2203</Z>
  </point>
  <point index="3664">
    <X>21.914</X>
    <Y>28.020</Y>
    <Z>2218</Z>
  </point>
  <point index="3665">
    <X>23.511</X>
    <Y>29.728</Y>
    <Z>2284</Z>
  </point>
  <point index="3666">
    <X>106.920</X>
    <Y>75.647</Y>
    <Z>2176</Z>
  </point>
  <point index="3667">
    <X>87.734</X>
    <Y>56.452</Y>
    <Z>2143</Z>
  </point>
  <point index="3668">
    <X>70.347</X>
    <Y>9.863</Y>
    <Z>2035</Z>
  </point>
  <point index="3669">
    <X>104.061</X>
    <Y>53.227</Y>
    <Z>2293</Z>
  </point>
  <point index="3670">
    <X>50.372</X>
    <Y>22.841</Y>
    <Z>2093</Z>
  </point>
  <point index="3671">
    <X>54.310</X>
    <Y>64.313</Y>
    <Z>2225</Z>
  </point>
  <point index="3672">
    <X>50.873</X>
    <Y>34.677</Y>
    <Z>2126</Z>
  </point>
  <point index="3673">
    <X>8.724</X>
    <Y>66.381</Y>
    <Z>2026</Z>
  </point>
  <point index="3674">
    <X>111.826</X>
    <Y>35.933</Y>
    <Z>2062</Z>
  </point>
  <point index="3675">
    <X>28.688</X>
    <Y>14.295</Y>
    <Z>2103</Z>
  </point>
  <point index="3676">
    <X>107.380</X>
    <Y>65.990</Y>
    <Z>2157</Z>
  </point>
  <point index="3677">
    <X>87.697</X>
    <Y>59.474</Y>
    <Z>2147</Z>
  </point>
  <point index="3678">
    <X>40.689</X>
    <Y>58.099</Y>
    <Z>2216</Z>
  </point>
  <point index="3679">
    <X>32.717</X>
    <Y>38.426</Y>
    <Z>2149</Z>
  </point>
  <point index="3680">
    <X>40.117</X>
    <Y>26.368</Y>
    <Z>2149</Z>
  </point>
  <point index="3681">
    <X>74.349</X>
    <Y>60.855</Y>
    <Z>2294</Z>
  </point>
  <point index="3682">
    <X>57.700</X>
    <Y>36.026</Y>
    <Z>2045</Z>
  </point>
  <point index="3683">
    <X>50.666</X>
    <Y>15.445</Y>
    <Z>2112</Z>
  </point>
  <point index="3684">
    <X>50.131</X>
    <Y>63.005</Y>
    <Z>2077</Z>
  </point>
  <point index="3685">
    <X>33.516</X>
    <Y>25.761</Y>
    <Z>2227</Z>
  </point>
  <point index="3686">
    <X>75.318</X>
    <Y>33.354</Y>
    <Z>2231</Z>
  </point>
  <point index="3687">
    <X>58.069</X>
    <Y>34.371</Y>
    <Z>2060</Z>
  </point>
  <point index="3688">
    <X>60.695</X>
    <Y>58.771</Y>
    <Z>2168</Z>
  </point>
  <point index="3689">
    <X>7.969</X>
    <Y>57.074</Y>
    <Z>2115</Z>
  </point>
  <point index="3690">
    <X>13.874</X>
    <Y>73.904</Y>
    <Z>2267</Z>
  </point>
  <point index="3691">
    <X>96.299</X>
    <Y>76.030</Y>
    <Z>2030</Z>
  </point>
  <point index="3692">
    <X>95.668</X>
    <Y>61.749</Y>
    <Z>2092</Z>
  </point>
  <point index="3693">
    <X>57.518</X>
    <Y>75.576</Y>
    <Z>2037</Z>
  </point>
  <point index="3694">
    <X>19.591</X>
    <Y>67.441</Y>
    <Z>2123</Z>
  </point>
  <point index="3695">
    <X>15.581</X>
    <Y>56.818</Y>
    <Z>2101</Z>
  </point>
  <point index="3696">
    <X>107.957</X>
    <Y>38.992</Y>
    <Z>2133</Z>
  </point>
  <point index="3697">
    <X>56.275</X>
    <Y>15.815</Y>
    <Z>2033</Z>
  </point>
  <point index="3698">
    <X>109.103</X>
    <Y>13.130</Y>
    <Z>2086</Z>
  </point>
  <point index="3699">
    <X>69.723</X>
    <Y>34.135</Y>
    <Z>2060</Z>
  </point>
  <point index="3700">
    <X>36.771</X>
    <Y>20.631</Y>
    <Z>2136</Z>
  </point>
  <point index="3701">
    <X>51.146</X>
    <Y>57.890</Y>
    <Z>2144</Z>
  </point>
  <point index="3702">
    <X>97.779</X>
    <Y>31.821</Y>
    <Z>2048</Z>
  </point>
  <point index="3703">
    <X>107.273</X>
    <Y>39.876</Y>
    <Z>2161</Z>
  </point>
  <point index="3704">
    <X>16.759</X>
    <Y>53.447</Y>
    <Z>2006</Z>
  </point>
  <point index="3705">
    <X>50.255</X>
    <Y>28.033</Y>
    <Z>2085</Z>
  </point>
  <point index="3706">
    <X>10.222</X>
    <Y>32.243</Y>
    <Z>2083</Z>
  </point>
  <point index="3707">
    <X>57.833</X>
    <Y>32.776</Y>
    <Z>2050</Z>
  </point>
  <point index="3708">
    <X>21.932</X>
    <Y>33.620</Y>
    <Z>2219</Z>
  </point>
  <point index="3709">
    <X>107.448</X>
    <Y>27.786</Y>
    <Z>2154</Z>
  </point>
  <point index="3710">
    <X>105.970</X>
    <Y>14.210</Y>
    <Z>2215</Z>
  </point>
  <point index="3711">
    <X>90.976</X>
    <Y>68.258</Y>
    <Z>2133</Z>
  </point>
  <point index="3712">
    <X>108.567</X>
    <Y>52.814</Y>
    <Z>2108</Z>
  </point>
  <point index="3713">
    <X>68.714</X>
    <Y>26.412</Y>
    <Z>2102</Z>
  </point>
  <point index="3714">
    <X>106.854</X>
    <Y>55.993</Y>
    <Z>2178</Z>
  </point>
  <point index="3715">
    <X>67.706</X>
    <Y>24.041</Y>
    <Z>2143</Z>
  </point>
  <point index="3716">
    <X>108.027</X>
    <Y>52.188</Y>
    <Z>2130</Z>
  </point>
  <point index="3717">
    <X>104.209</X>
    <Y>72.620</Y>
    <Z>2287</Z>
  </point>
  <point index="3718">
    <X>31.060</X>
    <Y>48.913</Y>
    <Z>2005</Z>
  </point>
  <point index="3719">
    <X>98.672</X>
    <Y>76.073</Y>
    <Z>2085</Z>
  </point>
  <point index="3720">
    <X>24.726</X>
    <Y>29.528</Y>
    <Z>2266</Z>
  </point>
  <point index="3721">
    <X>57.524</X>
    <Y>36.905</Y>
    <Z>2038</Z>
  </point>
  <point index="3722">
    <X>96.495</X>
    <Y>32.038</Y>
    <Z>2011</Z>
  </point>
  <point index="3723">
    <X>51.421</X>
    <Y>66.243</Y>
    <Z>2162</Z>
  </point>
  <point index="3724">
    <X>52.486</X>
    <Y>49.152</Y>
    <Z>2231</Z>
  </point>
  <point index="3725">
    <X>15.907</X>
    <Y>51.627</Y>
    <Z>2069</Z>
  </point>
  <point index="3726">
    <X>26.341</X>
    <Y>68.702</Y>
    <Z>2200</Z>
  </point>
  <point index="3727">
    <X>47.062</X>
    <Y>26.724</Y>
    <Z>2222</Z>
  </point>
  <point index="3728">
    <X>28.029</X>
    <Y>60.183</Y>
    <Z>2130</Z>
  </point>
  <point index="3729">
    <X>93.644</X>
    <Y>13.209</Y>
    <Z>2290</Z>
  </point>
  <point index="3730">
    <X>27.693</X>
    <Y>69.402</Y>
    <Z>2144</Z>
  </point>
  <point index="3731">
    <X>77.575</X>
    <Y>53.502</Y>
    <Z>2083</Z>
  </point>
  <point index="3732">
    <X>64.811</X>
    <Y>30.528</Y>
    <Z>2263</Z>
  </point>
  <point index="3733">
    <X>12.874</X>
    <Y>71.751</Y>
    <Z>2256</Z>
  </point>
  <point index="3734">
    <X>31.700</X>
    <Y>60.237</Y>
    <Z>2050</Z>
  </point>
  <point index="3735">
    <X>57.134</X>
    <Y>29.421</Y>
    <Z>2022</Z>
  </point>
  <point index="3736">
    <X>37.776</X>
    <Y>14.065</Y>
    <Z>2070</Z>
  </point>
  <point index="3737">
    <X>58.025</X>
    <Y>51.555</Y>
    <Z>2058</Z>
  </point>
  <point index="3738">
    <X>37.060</X>
    <Y>24.163</Y>
    <Z>2117</Z>
  </point>
  <point index="3739">
    <X>26.645</X>
    <Y>65.092</Y>
    <Z>2187</Z>
  </point>
  <point index="3740">
    <X>89.410</X>
    <Y>21.749</Y>
    <Z>2030</Z>
  </point>
  <point index="3741">
    <X>12.507</X>
    <Y>72.466</Y>
    <Z>2233</Z>
  </point>
  <point index="3742">
    <X>16.649</X>
    <Y>22.655</Y>
    <Z>2002</Z>
  </point>
  <point index="3743">
    <X>109.069</X>
    <Y>67.215</Y>
    <Z>2087</Z>
  </point>
  <point index="3744">
    <X>30.481</X>
    <Y>26.073</Y>
    <Z>2029</Z>
  </point>
  <point index="3745">
    <X>67.842</X>
    <Y>75.880</Y>
    <Z>2138</Z>
  </point>
  <point index="3746">
    <X>7.642</X>
    <Y>61.148</Y>
    <Z>2154</Z>
  </point>
  <point index="3747">
    <X>26.493</X>
    <Y>27.662</Y>
    <Z>2193</Z>
  </point>
  <point index="3748">
    <X>103.937</X>
    <Y>50.468</Y>
    <Z>2298</Z>
  </point>
  <point index="3749">
    <X>73.623</X>
    <Y>54.785</Y>
    <Z>2238</Z>
  </point>
  <point index="3750">
    <X>95.894</X>
    <Y>74.722</Y>
    <Z>2070</Z>
  </point>
  <point index="3751">
    <X>97.263</X>
    <Y>70.536</Y>
    <Z>2027</Z>
  </point>
  <point index="3752">
    <X>30.192</X>
    <Y>66.837</Y>
    <Z>2041</Z>
  </point>
  <point index="3753">
    <X>17.374</X>
    <Y>32.099</Y>
    <Z>2031</Z>
  </point>
  <point index="3754">
    <X>92.631</X>
    <Y>13.659</Y>
    <Z>2241</Z>
  </point>
  <point index="3755">
    <X>113.512</X>
    <Y>19.585</Y>
    <Z>2227</Z>
  </point>
  <point index="3756">
    <X>107.215</X>
    <Y>58.409</Y>
    <Z>2164</Z>
  </point>
  <point index="3757">
    <X>31.534</X>
    <Y>73.808</Y>
    <Z>2034</Z>
  </point>
  <point index="3758">
    <X>30.454</X>
    <Y>33.901</Y>
    <Z>2030</Z>
  </point>
  <point index="3759">
    <X>110.070</X>
    <Y>62.833</Y>
    <Z>2046</Z>
  </point>
  <point index="3760">
    <X>75.378</X>
    <Y>15.939</Y>
    <Z>2227</Z>
  </point>
  <point index="3761">
    <X>94.802</X>
    <Y>56.511</Y>
    <Z>2177</Z>
  </point>
  <point index="3762">
    <X>99.357</X>
    <Y>22.056</Y>
    <Z>2113</Z>
  </point>
  <point index="3763">
    <X>90.550</X>
    <Y>61.172</Y>
    <Z>2105</Z>
  </point>
  <point index="3764">
    <X>52.875</X>
    <Y>58.115</Y>
    <Z>2257</Z>
  </point>
  <point index="3765">
    <X>39.478</X>
    <Y>56.136</Y>
    <Z>2073</Z>
  </point>
  <point index="3766">
    <X>17.912</X>
    <Y>45.818</Y>
    <Z>2054</Z>
  </point>
  <point index="3767">
    <X>106.266</X>
    <Y>8.177</Y>
    <Z>2203</Z>
  </point>
  <point index="3768">
    <X>22.351</X>
    <Y>56.811</Y>
    <Z>2236</Z>
  </point>
  <point index="3769">
    <X>28.041</X>
    <Y>24.275</Y>
    <Z>2130</Z>
  </point>
  <point index="3770">
    <X>98.047</X>
    <Y>67.434</Y>
    <Z>2059</Z>
  </point>
  <point index="3771">
    <X>76.463</X>
    <Y>67.480</Y>
    <Z>2156</Z>
  </point>
  <point index="3772">
    <X>103.849</X>
    <Y>19.928</Y>
    <Z>2298</Z>
  </point>
  <point index="3773">
    <X>24.413</X>
    <Y>53.184</Y>
    <Z>2279</Z>
  </point>
  <point index="3774">
    <X>17.231</X>
    <Y>51.651</Y>
    <Z>2026</Z>
  </point>
  <point index="3775">
    <X>49.118</X>
    <Y>20.642</Y>
    <Z>2011</Z>
  </point>
  <point index="3776">
    <X>63.925</X>
    <Y>19.472</Y>
    <Z>2299</Z>
  </point>
  <point index="3777">
    <X>75.885</X>
    <Y>50.789</Y>
    <Z>2194</Z>
  </point>
  <point index="3778">
    <X>99.196</X>
    <Y>32.836</Y>
    <Z>2106</Z>
  </point>
  <point index="3779">
    <X>12.779</X>
    <Y>55.121</Y>
    <Z>2250</Z>
  </point>
  <point index="3780">
    <X>30.178</X>
    <Y>68.055</Y>
    <Z>2042</Z>
  </point>
  <point index="3781">
    <X>113.279</X>
    <Y>75.341</Y>
    <Z>2204</Z>
  </point>
  <point index="3782">
    <X>111.758</X>
    <Y>26.515</Y>
    <Z>2056</Z>
  </point>
  <point index="3783">
    <X>99.239</X>
    <Y>35.554</Y>
    <Z>2108</Z>
  </point>
  <point index="3784">
    <X>14.429</X>
    <Y>13.487</Y>
    <Z>2213</Z>
  </point>
  <point index="3785">
    <X>49.565</X>
    <Y>29.453</Y>
    <Z>2040</Z>
  </point>
  <point index="3786">
    <X>47.577</X>
    <Y>61.907</Y>
    <Z>2161</Z>
  </point>
  <point index="3787">
    <X>28.723</X>
    <Y>72.161</Y>
    <Z>2102</Z>
  </point>
  <point index="3788">
    <X>51.723</X>
    <Y>72.253</Y>
    <Z>2181</Z>
  </point>
  <point index="3789">
    <X>58.193</X>
    <Y>70.616</Y>
    <Z>2065</Z>
  </point>
  <point index="3790">
    <X>77.268</X>
    <Y>22.593</Y>
    <Z>2104</Z>
  </point>
  <point index="3791">
    <X>110.687</X>
    <Y>63.218</Y>
    <Z>2021</Z>
  </point>
  <point index="3792">
    <X>61.141</X>
    <Y>18.772</Y>
    <Z>2186</Z>
  </point>
  <point index="3793">
    <X>110.827</X>
    <Y>48.890</Y>
    <Z>2015</Z>
  </point>
  <point index="3794">
    <X>39.152</X>
    <Y>58.196</Y>
    <Z>2035</Z>
  </point>
  <point index="3795">
    <X>63.847</X>
    <Y>29.987</Y>
    <Z>2298</Z>
  </point>
  <point index="3796">
    <X>63.402</X>
    <Y>67.330</Y>
    <Z>2280</Z>
  </point>
  <point index="3797">
    <X>92.537</X>
    <Y>14.548</Y>
    <Z>2234</Z>
  </point>
  <point index="3798">
    <X>97.128</X>
    <Y>66.316</Y>
    <Z>2021</Z>
  </point>
  <point index="3799">
    <X>15.738</X>
    <Y>69.120</Y>
    <Z>2085</Z>
  </point>
  <point index="3800">
    <X>63.483</X>
    <Y>17.354</Y>
    <Z>2283</Z>
  </point>
  <point index="3801">
    <X>99.187</X>
    <Y>28.314</Y>
    <Z>2106</Z>
  </point>
  <point index="3802">
    <X>26.460</X>
    <Y>36.042</Y>
    <Z>2195</Z>
  </point>
  <point index="3803">
    <X>32.463</X>
    <Y>67.884</Y>
    <Z>2125</Z>
  </point>
  <point index="3804">
    <X>34.733</X>
    <Y>17.311</Y>
    <Z>2269</Z>
  </point>
  <point index="3805">
    <X>36.546</X>
    <Y>26.372</Y>
    <Z>2151</Z>
  </point>
  <point index="3806">
    <X>26.322</X>
    <Y>56.663</Y>
    <Z>2200</Z>
  </point>
  <point index="3807">
    <X>96.271</X>
    <Y>64.445</Y>
    <Z>2033</Z>
  </point>
  <point index="3808">
    <X>114.178</X>
    <Y>59.192</Y>
    <Z>2292</Z>
  </point>
  <point index="3809">
    <X>48.674</X>
    <Y>18.174</Y>
    <Z>2032</Z>
  </point>
  <point index="3810">
    <X>93.139</X>
    <Y>57.518</Y>
    <Z>2274</Z>
  </point>
  <point index="3811">
    <X>55.759</X>
    <Y>22.823</Y>
    <Z>2083</Z>
  </point>
  <point index="3812">
    <X>58.738</X>
    <Y>68.577</Y>
    <Z>2088</Z>
  </point>
  <point index="3813">
    <X>99.957</X>
    <Y>34.572</Y>
    <Z>2138</Z>
  </point>
  <point index="3814">
    <X>47.223</X>
    <Y>63.829</Y>
    <Z>2203</Z>
  </point>
  <point index="3815">
    <X>51.961</X>
    <Y>14.801</Y>
    <Z>2197</Z>
  </point>
  <point index="3816">
    <X>80.763</X>
    <Y>57.358</Y>
    <Z>2225</Z>
  </point>
  <point index="3817">
    <X>56.875</X>
    <Y>64.304</Y>
    <Z>2011</Z>
  </point>
  <point index="3818">
    <X>20.100</X>
    <Y>49.395</Y>
    <Z>2144</Z>
  </point>
  <point index="3819">
    <X>65.186</X>
    <Y>65.984</Y>
    <Z>2247</Z>
  </point>
  <point index="3820">
    <X>96.580</X>
    <Y>15.068</Y>
    <Z>2003</Z>
  </point>
  <point index="3821">
    <X>76.376</X>
    <Y>35.041</Y>
    <Z>2162</Z>
  </point>
  <point index="3822">
    <X>52.173</X>
    <Y>66.417</Y>
    <Z>2211</Z>
  </point>
  <point index="3823">
    <X>115.653</X>
    <Y>64.151</Y>
    <Z>2209</Z>
  </point>
  <point index="3824">
    <X>64.712</X>
    <Y>19.528</Y>
    <Z>2267</Z>
  </point>
  <point index="3825">
    <X>103.753</X>
    <Y>70.613</Y>
    <Z>2294</Z>
  </point>
  <point index="3826">
    <X>63.494</X>
    <Y>79.022</Y>
    <Z>2283</Z>
  </point>
  <point index="3827">
    <X>104.585</X>
    <Y>49.123</Y>
    <Z>2272</Z>
  </point>
  <point index="3828">
    <X>74.965</X>
    <Y>71.693</Y>
    <Z>2254</Z>
  </point>
  <point index="3829">
    <X>117.171</X>
    <Y>66.023</Y>
    <Z>2110</Z>
  </point>
  <point index="3830">
    <X>115.114</X>
    <Y>23.469</Y>
    <Z>2244</Z>
  </point>
  <point index="3831">
    <X>58.078</X>
    <Y>65.325</Y>
    <Z>2060</Z>
  </point>
  <point index="3832">
    <X>22.651</X>
    <Y>67.461</Y>
    <Z>2249</Z>
  </point>
  <point index="3833">
    <X>96.801</X>
    <Y>13.606</Y>
    <Z>2008</Z>
  </point>
  <point index="3834">
    <X>25.562</X>
    <Y>17.107</Y>
    <Z>2232</Z>
  </point>
  <point index="3835">
    <X>87.361</X>
    <Y>25.024</Y>
    <Z>2187</Z>
  </point>
  <point index="3836">
    <X>13.171</X>
    <Y>66.630</Y>
    <Z>2276</Z>
  </point>
  <point index="3837">
    <X>49.378</X>
    <Y>56.698</Y>
    <Z>2028</Z>
  </point>
  <point index="3838">
    <X>32.616</X>
    <Y>30.161</Y>
    <Z>2139</Z>
  </point>
  <point index="3839">
    <X>15.342</X>
    <Y>14.607</Y>
    <Z>2124</Z>
  </point>
  <point index="3840">
    <X>9.153</X>
    <Y>65.618</Y>
    <Z>2014</Z>
  </point>
  <point index="3841">
    <X>57.631</X>
    <Y>11.287</Y>
    <Z>2042</Z>
  </point>
  <point index="3842">
    <X>25.641</X>
    <Y>10.314</Y>
    <Z>2228</Z>
  </point>
  <point index="3843">
    <X>113.610</X>
    <Y>59.788</Y>
    <Z>2237</Z>
  </point>
  <point index="3844">
    <X>66.875</X>
    <Y>56.635</Y>
    <Z>2178</Z>
  </point>
  <point index="3845">
    <X>87.539</X>
    <Y>28.326</Y>
    <Z>2166</Z>
  </point>
  <point index="3846">
    <X>89.391</X>
    <Y>71.482</Y>
    <Z>2029</Z>
  </point>
  <point index="3847">
    <X>30.095</X>
    <Y>77.906</Y>
    <Z>2045</Z>
  </point>
  <point index="3848">
    <X>59.337</X>
    <Y>18.717</Y>
    <Z>2112</Z>
  </point>
  <point index="3849">
    <X>98.409</X>
    <Y>50.262</Y>
    <Z>2074</Z>
  </point>
  <point index="3850">
    <X>95.337</X>
    <Y>11.692</Y>
    <Z>2124</Z>
  </point>
  <point index="3851">
    <X>58.318</X>
    <Y>58.225</Y>
    <Z>2070</Z>
  </point>
  <point index="3852">
    <X>63.962</X>
    <Y>75.163</Y>
    <Z>2297</Z>
  </point>
  <point index="3853">
    <X>79.025</X>
    <Y>67.646</Y>
    <Z>2020</Z>
  </point>
  <point index="3854">
    <X>28.451</X>
    <Y>31.558</Y>
    <Z>2113</Z>
  </point>
  <point index="3855">
    <X>119.197</X>
    <Y>27.054</Y>
    <Z>2040</Z>
  </point>
  <point index="3856">
    <X>118.012</X>
    <Y>59.656</Y>
    <Z>2055</Z>
  </point>
  <point index="3857">
    <X>107.322</X>
    <Y>40.330</Y>
    <Z>2159</Z>
  </point>
  <point index="3858">
    <X>72.154</X>
    <Y>51.113</Y>
    <Z>2094</Z>
  </point>
  <point index="3859">
    <X>19.872</X>
    <Y>78.331</Y>
    <Z>2134</Z>
  </point>
  <point index="3860">
    <X>39.741</X>
    <Y>22.371</Y>
    <Z>2104</Z>
  </point>
  <point index="3861">
    <X>19.991</X>
    <Y>69.355</Y>
    <Z>2139</Z>
  </point>
  <point index="3862">
    <X>103.562</X>
    <Y>69.779</Y>
    <Z>2286</Z>
  </point>
  <point index="3863">
    <X>10.939</X>
    <Y>51.187</Y>
    <Z>2130</Z>
  </point>
  <point index="3864">
    <X>98.570</X>
    <Y>10.465</Y>
    <Z>2081</Z>
  </point>
  <point index="3865">
    <X>49.938</X>
    <Y>27.781</Y>
    <Z>2065</Z>
  </point>
  <point index="3866">
    <X>47.870</X>
    <Y>29.587</Y>
    <Z>2127</Z>
  </point>
  <point index="3867">
    <X>24.652</X>
    <Y>61.434</Y>
    <Z>2269</Z>
  </point>
  <point index="3868">
    <X>117.990</X>
    <Y>62.981</Y>
    <Z>2056</Z>
  </point>
  <point index="3869">
    <X>55.750</X>
    <Y>35.641</Y>
    <Z>2084</Z>
  </point>
  <point index="3870">
    <X>105.876</X>
    <Y>9.540</Y>
    <Z>2219</Z>
  </point>
  <point index="3871">
    <X>25.441</X>
    <Y>36.743</Y>
    <Z>2237</Z>
  </point>
  <point index="3872">
    <X>15.885</X>
    <Y>60.527</Y>
    <Z>2071</Z>
  </point>
  <point index="3873">
    <X>33.368</X>
    <Y>67.210</Y>
    <Z>2213</Z>
  </point>
  <point index="3874">
    <X>46.640</X>
    <Y>64.244</Y>
    <Z>2272</Z>
  </point>
  <point index="3875">
    <X>75.460</X>
    <Y>54.956</Y>
    <Z>2222</Z>
  </point>
  <point index="3876">
    <X>94.699</X>
    <Y>57.862</Y>
    <Z>2187</Z>
  </point>
  <point index="3877">
    <X>74.836</X>
    <Y>62.031</Y>
    <Z>2262</Z>
  </point>
  <point index="3878">
    <X>29.915</X>
    <Y>49.819</Y>
    <Z>2052</Z>
  </point>
  <point index="3879">
    <X>69.136</X>
    <Y>66.655</Y>
    <Z>2084</Z>
  </point>
  <point index="3880">
    <X>28.991</X>
    <Y>38.109</Y>
    <Z>2090</Z>
  </point>
  <point index="3881">
    <X>110.074</X>
    <Y>18.671</Y>
    <Z>2046</Z>
  </point>
  <point index="3882">
    <X>116.317</X>
    <Y>72.742</Y>
    <Z>2166</Z>
  </point>
  <point index="3883">
    <X>67.953</X>
    <Y>34.016</Y>
    <Z>2133</Z>
  </point>
  <point index="3884">
    <X>40.305</X>
    <Y>26.063</Y>
    <Z>2171</Z>
  </point>
  <point index="3885">
    <X>118.062</X>
    <Y>55.241</Y>
    <Z>2052</Z>
  </point>
  <point index="3886">
    <X>73.948</X>
    <Y>33.321</Y>
    <Z>2270</Z>
  </point>
  <point index="3887">
    <X>25.688</X>
    <Y>78.957</Y>
    <Z>2226</Z>
  </point>
  <point index="3888">
    <X>110.114</X>
    <Y>39.317</Y>
    <Z>2044</Z>
  </point>
  <point index="3889">
    <X>111.515</X>
    <Y>37.336</Y>
    <Z>2032</Z>
  </point>
  <point index="3890">
    <X>33.820</X>
    <Y>73.043</Y>
    <Z>2257</Z>
  </point>
  <point index="3891">
    <X>54.533</X>
    <Y>28.348</Y>
    <Z>2203</Z>
  </point>
  <point index="3892">
    <X>20.320</X>
    <Y>19.087</Y>
    <Z>2153</Z>
  </point>
  <point index="3893">
    <X>101.035</X>
    <Y>68.782</Y>
    <Z>2182</Z>
  </point>
  <point index="3894">
    <X>35.979</X>
    <Y>61.125</Y>
    <Z>2188</Z>
  </point>
  <point index="3895">
    <X>57.714</X>
    <Y>48.063</Y>
    <Z>2045</Z>
  </point>
  <point index="3896">
    <X>53.702</X>
    <Y>66.104</Y>
    <Z>2284</Z>
  </point>
  <point index="3897">
    <X>10.438</X>
    <Y>33.119</Y>
    <Z>2097</Z>
  </point>
  <point index="3898">
    <X>113.664</X>
    <Y>17.090</Y>
    <Z>2242</Z>
  </point>
  <point index="3899">
    <X>114.730</X>
    <Y>73.583</Y>
    <Z>2269</Z>
  </point>
  <point index="3900">
    <X>51.815</X>
    <Y>63.177</Y>
    <Z>2187</Z>
  </point>
  <point index="3901">
    <X>112.676</X>
    <Y>30.617</Y>
    <Z>2145</Z>
  </point>
  <point index="3902">
    <X>70.670</X>
    <Y>53.285</Y>
    <Z>2021</Z>
  </point>
  <point index="3903">
    <X>73.425</X>
    <Y>68.169</Y>
    <Z>2219</Z>
  </point>
  <point index="3904">
    <X>19.877</X>
    <Y>10.142</Y>
    <Z>2134</Z>
  </point>
  <point index="3905">
    <X>61.254</X>
    <Y>69.417</Y>
    <Z>2191</Z>
  </point>
  <point index="3906">
    <X>14.704</X>
    <Y>9.615</Y>
    <Z>2186</Z>
  </point>
  <point index="3907">
    <X>65.380</X>
    <Y>40.094</Y>
    <Z>2239</Z>
  </point>
  <point index="3908">
    <X>31.263</X>
    <Y>55.687</Y>
    <Z>2007</Z>
  </point>
  <point index="3909">
    <X>66.715</X>
    <Y>23.266</Y>
    <Z>2184</Z>
  </point>
  <point index="3910">
    <X>17.066</X>
    <Y>20.577</Y>
    <Z>2019</Z>
  </point>
  <point index="3911">
    <X>24.873</X>
    <Y>74.810</Y>
    <Z>2260</Z>
  </point>
  <point index="3912">
    <X>97.974</X>
    <Y>26.421</Y>
    <Z>2056</Z>
  </point>
  <point index="3913">
    <X>17.276</X>
    <Y>71.982</Y>
    <Z>2027</Z>
  </point>
  <point index="3914">
    <X>103.188</X>
    <Y>70.995</Y>
    <Z>2271</Z>
  </point>
  <point index="3915">
    <X>18.794</X>
    <Y>9.444</Y>
    <Z>2090</Z>
  </point>
  <point index="3916">
    <X>101.764</X>
    <Y>59.611</Y>
    <Z>2212</Z>
  </point>
  <point index="3917">
    <X>23.416</X>
    <Y>28.728</Y>
    <Z>2280</Z>
  </point>
  <point index="3918">
    <X>13.664</X>
    <Y>69.489</Y>
    <Z>2288</Z>
  </point>
  <point index="3919">
    <X>54.937</X>
    <Y>74.057</Y>
    <Z>2164</Z>
  </point>
  <point index="3920">
    <X>99.738</X>
    <Y>57.049</Y>
    <Z>2129</Z>
  </point>
  <point index="3921">
    <X>8.882</X>
    <Y>63.893</Y>
    <Z>2008</Z>
  </point>
  <point index="3922">
    <X>56.399</X>
    <Y>58.642</Y>
    <Z>2021</Z>
  </point>
  <point index="3923">
    <X>52.497</X>
    <Y>18.914</Y>
    <Z>2232</Z>
  </point>
  <point index="3924">
    <X>80.396</X>
    <Y>58.790</Y>
    <Z>2182</Z>
  </point>
  <point index="3925">
    <X>90.241</X>
    <Y>31.970</Y>
    <Z>2085</Z>
  </point>
  <point index="3926">
    <X>108.466</X>
    <Y>65.343</Y>
    <Z>2112</Z>
  </point>
  <point index="3927">
    <X>25.062</X>
    <Y>14.944</Y>
    <Z>2252</Z>
  </point>
  <point index="3928">
    <X>26.865</X>
    <Y>25.318</Y>
    <Z>2178</Z>
  </point>
  <point index="3929">
    <X>75.822</X>
    <Y>57.166</Y>
    <Z>2198</Z>
  </point>
  <point index="3930">
    <X>24.474</X>
    <Y>54.761</Y>
    <Z>2276</Z>
  </point>
  <point index="3931">
    <X>19.430</X>
    <Y>31.947</Y>
    <Z>2116</Z>
  </point>
  <point index="3932">
    <X>9.003</X>
    <Y>27.552</Y>
    <Z>2004</Z>
  </point>
  <point index="3933">
    <X>118.318</X>
    <Y>20.554</Y>
    <Z>2035</Z>
  </point>
  <point index="3934">
    <X>99.346</X>
    <Y>65.332</Y>
    <Z>2113</Z>
  </point>
  <point index="3935">
    <X>78.470</X>
    <Y>68.927</Y>
    <Z>2025</Z>
  </point>
  <point index="3936">
    <X>14.046</X>
    <Y>36.041</Y>
    <Z>2251</Z>
  </point>
  <point index="3937">
    <X>108.507</X>
    <Y>26.212</Y>
    <Z>2110</Z>
  </point>
  <point index="3938">
    <X>27.731</X>
    <Y>22.049</Y>
    <Z>2142</Z>
  </point>
  <point index="3939">
    <X>108.122</X>
    <Y>58.070</Y>
    <Z>2126</Z>
  </point>
  <point index="3940">
    <X>91.687</X>
    <Y>71.583</Y>
    <Z>2179</Z>
  </point>
  <point index="3941">
    <X>24.008</X>
    <Y>37.126</Y>
    <Z>2296</Z>
  </point>
  <point index="3942">
    <X>27.837</X>
    <Y>9.621</Y>
    <Z>2138</Z>
  </point>
  <point index="3943">
    <X>71.310</X>
    <Y>27.946</Y>
    <Z>2012</Z>
  </point>
  <point index="3944">
    <X>67.592</X>
    <Y>25.031</Y>
    <Z>2148</Z>
  </point>
  <point index="3945">
    <X>20.514</X>
    <Y>27.861</Y>
    <Z>2161</Z>
  </point>
  <point index="3946">
    <X>62.988</X>
    <Y>24.671</Y>
    <Z>2262</Z>
  </point>
  <point index="3947">
    <X>34.305</X>
    <Y>61.112</Y>
    <Z>2297</Z>
  </point>
  <point index="3948">
    <X>80.596</X>
    <Y>65.606</Y>
    <Z>2205</Z>
  </point>
  <point index="3949">
    <X>111.143</X>
    <Y>75.308</Y>
    <Z>2002</Z>
  </point>
  <point index="3950">
    <X>23.559</X>
    <Y>47.329</Y>
    <Z>2286</Z>
  </point>
  <point index="3951">
    <X>66.766</X>
    <Y>65.937</Y>
    <Z>2182</Z>
  </point>
  <point index="3952">
    <X>32.695</X>
    <Y>65.266</Y>
    <Z>2147</Z>
  </point>
  <point index="3953">
    <X>59.317</X>
    <Y>74.356</Y>
    <Z>2111</Z>
  </point>
  <point index="3954">
    <X>19.366</X>
    <Y>62.254</Y>
    <Z>2113</Z>
  </point>
  <point index="3955">
    <X>111.685</X>
    <Y>12.684</Y>
    <Z>2048</Z>
  </point>
  <point index="3956">
    <X>66.686</X>
    <Y>63.326</Y>
    <Z>2185</Z>
  </point>
  <point index="3957">
    <X>36.154</X>
    <Y>33.168</Y>
    <Z>2176</Z>
  </point>
  <point index="3958">
    <X>119.100</X>
    <Y>24.669</Y>
    <Z>2029</Z>
  </point>
  <point index="3959">
    <X>12.258</X>
    <Y>69.181</Y>
    <Z>2216</Z>
  </point>
  <point index="3960">
    <X>70.887</X>
    <Y>56.677</Y>
    <Z>2012</Z>
  </point>
  <point index="3961">
    <X>51.713</X>
    <Y>25.788</Y>
    <Z>2181</Z>
  </point>
  <point index="3962">
    <X>89.278</X>
    <Y>27.518</Y>
    <Z>2022</Z>
  </point>
  <point index="3963">
    <X>38.975</X>
    <Y>16.276</Y>
    <Z>2014</Z>
  </point>
  <point index="3964">
    <X>88.301</X>
    <Y>61.324</Y>
    <Z>2076</Z>
  </point>
  <point index="3965">
    <X>25.999</X>
    <Y>62.241</Y>
    <Z>2214</Z>
  </point>
  <point index="3966">
    <X>35.165</X>
    <Y>10.812</Y>
    <Z>2241</Z>
  </point>
  <point index="3967">
    <X>13.181</X>
    <Y>69.778</Y>
    <Z>2276</Z>
  </point>
  <point index="3968">
    <X>20.227</X>
    <Y>11.109</Y>
    <Z>2149</Z>
  </point>
  <point index="3969">
    <X>95.348</X>
    <Y>10.277</Y>
    <Z>2123</Z>
  </point>
  <point index="3970">
    <X>55.145</X>
    <Y>10.329</Y>
    <Z>2143</Z>
  </point>
  <point index="3971">
    <X>95.849</X>
    <Y>68.865</Y>
    <Z>2074</Z>
  </point>
  <point index="3972">
    <X>107.620</X>
    <Y>50.134</Y>
    <Z>2147</Z>
  </point>
  <point index="3973">
    <X>60.615</X>
    <Y>52.752</Y>
    <Z>2165</Z>
  </point>
  <point index="3974">
    <X>22.547</X>
    <Y>11.737</Y>
    <Z>2244</Z>
  </point>
  <point index="3975">
    <X>23.120</X>
    <Y>60.262</Y>
    <Z>2268</Z>
  </point>
  <point index="3976">
    <X>62.222</X>
    <Y>66.076</Y>
    <Z>2231</Z>
  </point>
  <point index="3977">
    <X>96.854</X>
    <Y>64.895</Y>
    <Z>2010</Z>
  </point>
  <point index="3978">
    <X>111.563</X>
    <Y>67.730</Y>
    <Z>2037</Z>
  </point>
  <point index="3979">
    <X>71.932</X>
    <Y>16.725</Y>
    <Z>2073</Z>
  </point>
  <point index="3980">
    <X>94.964</X>
    <Y>11.516</Y>
    <Z>2161</Z>
  </point>
  <point index="3981">
    <X>9.870</X>
    <Y>21.254</Y>
    <Z>2060</Z>
  </point>
  <point index="3982">
    <X>99.013</X>
    <Y>16.235</Y>
    <Z>2099</Z>
  </point>
  <point index="3983">
    <X>95.378</X>
    <Y>66.630</Y>
    <Z>2121</Z>
  </point>
  <point index="3984">
    <X>28.792</X>
    <Y>58.294</Y>
    <Z>2099</Z>
  </point>
  <point index="3985">
    <X>78.630</X>
    <Y>22.347</Y>
    <Z>2015</Z>
  </point>
  <point index="3986">
    <X>36.000</X>
    <Y>33.002</Y>
    <Z>2186</Z>
  </point>
  <point index="3987">
    <X>52.830</X>
    <Y>32.027</Y>
    <Z>2254</Z>
  </point>
  <point index="3988">
    <X>98.211</X>
    <Y>71.889</Y>
    <Z>2066</Z>
  </point>
  <point index="3989">
    <X>50.642</X>
    <Y>67.680</Y>
    <Z>2111</Z>
  </point>
  <point index="3990">
    <X>37.721</X>
    <Y>64.955</Y>
    <Z>2074</Z>
  </point>
  <point index="3991">
    <X>105.108</X>
    <Y>48.687</Y>
    <Z>2250</Z>
  </point>
  <point index="3992">
    <X>105.435</X>
    <Y>57.237</Y>
    <Z>2237</Z>
  </point>
  <point index="3993">
    <X>13.773</X>
    <Y>12.554</Y>
    <Z>2277</Z>
  </point>
  <point index="3994">
    <X>110.620</X>
    <Y>26.832</Y>
    <Z>2023</Z>
  </point>
  <point index="3995">
    <X>74.694</X>
    <Y>50.899</Y>
    <Z>2272</Z>
  </point>
  <point index="3996">
    <X>106.925</X>
    <Y>37.066</Y>
    <Z>2176</Z>
  </point>
  <point index="3997">
    <X>113.173</X>
    <Y>66.103</Y>
    <Z>2194</Z>
  </point>
  <point index="3998">
    <X>109.698</X>
    <Y>68.975</Y>
    <Z>2061</Z>
  </point>
  <point index="3999">
    <X>27.358</X>
    <Y>73.462</Y>
    <Z>2158</Z>
  </point>
  <point index="4000">
    <X>64.456</X>
    <Y>34.862</Y>
    <Z>2277</Z>
  </point>
  <point index="4001">
    <X>18.976</X>
    <Y>66.339</Y>
    <Z>2097</Z>
  </point>
  <point index="4002">
    <X>11.795</X>
    <Y>69.127</Y>
    <Z>2186</Z>
  </point>
  <point index="4003">
    <X>76.617</X>
    <Y>33.809</Y>
    <Z>2146</Z>
  </point>
  <point index="4004">
    <X>96.365</X>
    <Y>47.578</Y>
    <Z>2024</Z>
  </point>
  <point index="4005">
    <X>101.892</X>
    <Y>19.946</Y>
    <Z>2217</Z>
  </point>
  <point index="4006">
    <X>90.316</X>
    <Y>63.914</Y>
    <Z>2089</Z>
  </point>
  <point index="4007">
    <X>69.307</X>
    <Y>21.671</Y>
    <Z>2077</Z>
  </point>
  <point index="4008">
    <X>40.066</X>
    <Y>18.250</Y>
    <Z>2143</Z>
  </point>
  <point index="4009">
    <X>99.736</X>
    <Y>44.928</Y>
    <Z>2129</Z>
  </point>
  <point index="4010">
    <X>57.271</X>
    <Y>55.542</Y>
    <Z>2027</Z>
  </point>
  <point index="4011">
    <X>34.089</X>
    <Y>21.026</Y>
    <Z>2283</Z>
  </point>
  <point index="4012">
    <X>111.225</X>
    <Y>57.381</Y>
    <Z>2004</Z>
  </point>
  <point index="4013">
    <X>99.799</X>
    <Y>68.274</Y>
    <Z>2131</Z>
  </point>
  <point index="4014">
    <X>92.298</X>
    <Y>49.415</Y>
    <Z>2219</Z>
  </point>
  <point index="4015">
    <X>64.120</X>
    <Y>64.918</Y>
    <Z>2291</Z>
  </point>
  <point index="4016">
    <X>37.943</X>
    <Y>22.883</Y>
    <Z>2059</Z>
  </point>
  <point index="4017">
    <X>9.065</X>
    <Y>30.763</Y>
    <Z>2008</Z>
  </point>
  <point index="4018">
    <X>14.902</X>
    <Y>64.758</Y>
    <Z>2167</Z>
  </point>
  <point index="4019">
    <X>55.262</X>
    <Y>20.222</Y>
    <Z>2132</Z>
  </point>
  <point index="4020">
    <X>75.357</X>
    <Y>61.423</Y>
    <Z>2228</Z>
  </point>
  <point index="4021">
    <X>54.113</X>
    <Y>50.523</Y>
    <Z>2244</Z>
  </point>
  <point index="4022">
    <X>29.820</X>
    <Y>64.111</Y>
    <Z>2056</Z>
  </point>
  <point index="4023">
    <X>24.842</X>
    <Y>77.249</Y>
    <Z>2261</Z>
  </point>
  <point index="4024">
    <X>105.200</X>
    <Y>54.320</Y>
    <Z>2247</Z>
  </point>
  <point index="4025">
    <X>9.948</X>
    <Y>29.735</Y>
    <Z>2065</Z>
  </point>
  <point index="4026">
    <X>50.193</X>
    <Y>53.224</Y>
    <Z>2081</Z>
  </point>
  <point index="4027">
    <X>94.443</X>
    <Y>70.882</Y>
    <Z>2212</Z>
  </point>
  <point index="4028">
    <X>19.964</X>
    <Y>32.139</Y>
    <Z>2138</Z>
  </point>
  <point index="4029">
    <X>74.324</X>
    <Y>20.213</Y>
    <Z>2296</Z>
  </point>
  <point index="4030">
    <X>54.761</X>
    <Y>72.660</Y>
    <Z>2181</Z>
  </point>
  <point index="4031">
    <X>52.448</X>
    <Y>64.922</Y>
    <Z>2229</Z>
  </point>
  <point index="4032">
    <X>75.033</X>
    <Y>31.153</Y>
    <Z>2249</Z>
  </point>
  <point index="4033">
    <X>36.804</X>
    <Y>70.576</Y>
    <Z>2134</Z>
  </point>
  <point index="4034">
    <X>21.986</X>
    <Y>53.424</Y>
    <Z>2221</Z>
  </point>
  <point index="4035">
    <X>14.972</X>
    <Y>33.507</Y>
    <Z>2160</Z>
  </point>
  <point index="4036">
    <X>12.659</X>
    <Y>69.663</Y>
    <Z>2242</Z>
  </point>
  <point index="4037">
    <X>19.679</X>
    <Y>62.684</Y>
    <Z>2126</Z>
  </point>
  <point index="4038">
    <X>68.399</X>
    <Y>9.059</Y>
    <Z>2115</Z>
  </point>
  <point index="4039">
    <X>10.965</X>
    <Y>51.606</Y>
    <Z>2132</Z>
  </point>
  <point index="4040">
    <X>99.377</X>
    <Y>61.385</Y>
    <Z>2114</Z>
  </point>
  <point index="4041">
    <X>22.819</X>
    <Y>8.459</Y>
    <Z>2256</Z>
  </point>
  <point index="4042">
    <X>58.356</X>
    <Y>66.545</Y>
    <Z>2072</Z>
  </point>
  <point index="4043">
    <X>80.473</X>
    <Y>56.326</Y>
    <Z>2191</Z>
  </point>
  <point index="4044">
    <X>32.660</X>
    <Y>35.116</Y>
    <Z>2144</Z>
  </point>
  <point index="4045">
    <X>77.784</X>
    <Y>22.870</Y>
    <Z>2070</Z>
  </point>
  <point index="4046">
    <X>58.625</X>
    <Y>36.013</Y>
    <Z>2083</Z>
  </point>
  <point index="4047">
    <X>93.514</X>
    <Y>15.300</Y>
    <Z>2298</Z>
  </point>
  <point index="4048">
    <X>49.310</X>
    <Y>55.336</Y>
    <Z>2024</Z>
  </point>
  <point index="4049">
    <X>25.404</X>
    <Y>54.985</Y>
    <Z>2238</Z>
  </point>
  <point index="4050">
    <X>103.220</X>
    <Y>19.186</Y>
    <Z>2272</Z>
  </point>
  <point index="4051">
    <X>64.209</X>
    <Y>52.907</Y>
    <Z>2287</Z>
  </point>
  <point index="4052">
    <X>27.030</X>
    <Y>8.875</Y>
    <Z>2171</Z>
  </point>
  <point index="4053">
    <X>54.243</X>
    <Y>35.929</Y>
    <Z>2231</Z>
  </point>
  <point index="4054">
    <X>74.801</X>
    <Y>73.308</Y>
    <Z>2265</Z>
  </point>
  <point index="4055">
    <X>31.198</X>
    <Y>26.482</Y>
    <Z>2001</Z>
  </point>
  <point index="4056">
    <X>114.656</X>
    <Y>33.162</Y>
    <Z>2274</Z>
  </point>
  <point index="4057">
    <X>69.828</X>
    <Y>26.609</Y>
    <Z>2056</Z>
  </point>
  <point index="4058">
    <X>121.212</X>
    <Y>25.761</Y>
    <Z>2278</Z>
  </point>
  <point index="4059">
    <X>25.709</X>
    <Y>76.861</Y>
    <Z>2226</Z>
  </point>
  <point index="4060">
    <X>73.980</X>
    <Y>26.967</Y>
    <Z>2273</Z>
  </point>
  <point index="4061">
    <X>11.748</X>
    <Y>31.193</Y>
    <Z>2183</Z>
  </point>
  <point index="4062">
    <X>112.364</X>
    <Y>66.910</Y>
    <Z>2115</Z>
  </point>
  <point index="4063">
    <X>34.004</X>
    <Y>55.535</Y>
    <Z>2275</Z>
  </point>
  <point index="4064">
    <X>57.085</X>
    <Y>32.931</Y>
    <Z>2020</Z>
  </point>
  <point index="4065">
    <X>64.890</X>
    <Y>9.089</Y>
    <Z>2259</Z>
  </point>
  <point index="4066">
    <X>17.368</X>
    <Y>70.720</Y>
    <Z>2031</Z>
  </point>
  <point index="4067">
    <X>10.036</X>
    <Y>32.312</Y>
    <Z>2071</Z>
  </point>
  <point index="4068">
    <X>29.166</X>
    <Y>18.273</Y>
    <Z>2083</Z>
  </point>
  <point index="4069">
    <X>73.460</X>
    <Y>59.305</Y>
    <Z>2222</Z>
  </point>
  <point index="4070">
    <X>16.826</X>
    <Y>27.770</Y>
    <Z>2009</Z>
  </point>
  <point index="4071">
    <X>58.788</X>
    <Y>39.021</Y>
    <Z>2090</Z>
  </point>
  <point index="4072">
    <X>33.147</X>
    <Y>47.804</Y>
    <Z>2191</Z>
  </point>
  <point index="4073">
    <X>108.790</X>
    <Y>47.178</Y>
    <Z>2099</Z>
  </point>
  <point index="4074">
    <X>99.929</X>
    <Y>29.805</Y>
    <Z>2137</Z>
  </point>
  <point index="4075">
    <X>18.000</X>
    <Y>22.000</Y>
    <Z>2057</Z>
  </point>
  <point index="4076">
    <X>32.160</X>
    <Y>58.743</Y>
    <Z>2095</Z>
  </point>
  <point index="4077">
    <X>99.645</X>
    <Y>17.321</Y>
    <Z>2125</Z>
  </point>
  <point index="4078">
    <X>21.547</X>
    <Y>69.391</Y>
    <Z>2203</Z>
  </point>
  <point index="4079">
    <X>97.926</X>
    <Y>46.262</Y>
    <Z>2054</Z>
  </point>
  <point index="4080">
    <X>67.628</X>
    <Y>27.788</Y>
    <Z>2147</Z>
  </point>
  <point index="4081">
    <X>26.875</X>
    <Y>13.283</Y>
    <Z>2178</Z>
  </point>
  <point index="4082">
    <X>101.594</X>
    <Y>12.251</Y>
    <Z>2205</Z>
  </point>
  <point index="4083">
    <X>107.358</X>
    <Y>47.329</Y>
    <Z>2158</Z>
  </point>
  <point index="4084">
    <X>120.660</X>
    <Y>57.068</Y>
    <Z>2213</Z>
  </point>
  <point index="4085">
    <X>53.046</X>
    <Y>55.588</Y>
    <Z>2268</Z>
  </point>
  <point index="4086">
    <X>101.136</X>
    <Y>70.919</Y>
    <Z>2186</Z>
  </point>
  <point index="4087">
    <X>69.459</X>
    <Y>51.436</Y>
    <Z>2071</Z>
  </point>
  <point index="4088">
    <X>19.679</X>
    <Y>7.439</Y>
    <Z>2126</Z>
  </point>
  <point index="4089">
    <X>74.433</X>
    <Y>24.988</Y>
    <Z>2289</Z>
  </point>
  <point index="4090">
    <X>95.968</X>
    <Y>39.254</Y>
    <Z>2063</Z>
  </point>
  <point index="4091">
    <X>29.647</X>
    <Y>75.211</Y>
    <Z>2063</Z>
  </point>
  <point index="4092">
    <X>55.451</X>
    <Y>71.371</Y>
    <Z>2113</Z>
  </point>
  <point index="4093">
    <X>23.676</X>
    <Y>71.984</Y>
    <Z>2291</Z>
  </point>
  <point index="4094">
    <X>79.393</X>
    <Y>66.680</Y>
    <Z>2064</Z>
  </point>
  <point index="4095">
    <X>113.610</X>
    <Y>19.844</Y>
    <Z>2237</Z>
  </point>
  <point index="4096">
    <X>72.047</X>
    <Y>11.344</Y>
    <Z>2084</Z>
  </point>
  <point index="4097">
    <X>19.684</X>
    <Y>52.584</Y>
    <Z>2126</Z>
  </point>
  <point index="4098">
    <X>34.520</X>
    <Y>70.376</Y>
    <Z>2283</Z>
  </point>
  <point index="4099">
    <X>19.929</X>
    <Y>23.710</Y>
    <Z>2137</Z>
  </point>
  <point index="4100">
    <X>69.496</X>
    <Y>15.649</Y>
    <Z>2070</Z>
  </point>
  <point index="4101">
    <X>111.933</X>
    <Y>34.983</Y>
    <Z>2073</Z>
  </point>
  <point index="4102">
    <X>18.985</X>
    <Y>60.519</Y>
    <Z>2098</Z>
  </point>
  <point index="4103">
    <X>48.276</X>
    <Y>55.229</Y>
    <Z>2079</Z>
  </point>
  <point index="4104">
    <X>105.787</X>
    <Y>56.761</Y>
    <Z>2222</Z>
  </point>
  <point index="4105">
    <X>95.301</X>
    <Y>59.177</Y>
    <Z>2128</Z>
  </point>
  <point index="4106">
    <X>71.745</X>
    <Y>19.284</Y>
    <Z>2054</Z>
  </point>
  <point index="4107">
    <X>116.454</X>
    <Y>22.448</Y>
    <Z>2157</Z>
  </point>
  <point index="4108">
    <X>109.349</X>
    <Y>21.979</Y>
    <Z>2076</Z>
  </point>
  <point index="4109">
    <X>60.701</X>
    <Y>28.688</Y>
    <Z>2168</Z>
  </point>
  <point index="4110">
    <X>106.274</X>
    <Y>32.103</Y>
    <Z>2202</Z>
  </point>
  <point index="4111">
    <X>24.609</X>
    <Y>17.946</Y>
    <Z>2271</Z>
  </point>
  <point index="4112">
    <X>92.422</X>
    <Y>53.311</Y>
    <Z>2227</Z>
  </point>
  <point index="4113">
    <X>40.862</X>
    <Y>25.001</Y>
    <Z>2237</Z>
  </point>
  <point index="4114">
    <X>98.979</X>
    <Y>57.864</Y>
    <Z>2097</Z>
  </point>
  <point index="4115">
    <X>69.219</X>
    <Y>21.990</Y>
    <Z>2081</Z>
  </point>
  <point index="4116">
    <X>99.561</X>
    <Y>58.204</Y>
    <Z>2121</Z>
  </point>
  <point index="4117">
    <X>71.929</X>
    <Y>10.533</Y>
    <Z>2072</Z>
  </point>
  <point index="4118">
    <X>61.313</X>
    <Y>24.467</Y>
    <Z>2194</Z>
  </point>
  <point index="4119">
    <X>53.992</X>
    <Y>68.054</Y>
    <Z>2256</Z>
  </point>
  <point index="4120">
    <X>51.393</X>
    <Y>13.169</Y>
    <Z>2160</Z>
  </point>
  <point index="4121">
    <X>19.238</X>
    <Y>14.531</Y>
    <Z>2108</Z>
  </point>
  <point index="4122">
    <X>110.929</X>
    <Y>65.705</Y>
    <Z>2011</Z>
  </point>
  <point index="4123">
    <X>96.698</X>
    <Y>9.774</Y>
    <Z>2004</Z>
  </point>
  <point index="4124">
    <X>119.240</X>
    <Y>24.062</Y>
    <Z>2046</Z>
  </point>
  <point index="4125">
    <X>65.855</X>
    <Y>56.939</Y>
    <Z>2220</Z>
  </point>
  <point index="4126">
    <X>91.805</X>
    <Y>52.453</Y>
    <Z>2187</Z>
  </point>
  <point index="4127">
    <X>64.192</X>
    <Y>65.834</Y>
    <Z>2288</Z>
  </point>
  <point index="4128">
    <X>52.158</X>
    <Y>11.278</Y>
    <Z>2210</Z>
  </point>
  <point index="4129">
    <X>73.592</X>
    <Y>55.526</Y>
    <Z>2235</Z>
  </point>
  <point index="4130">
    <X>95.269</X>
    <Y>55.143</Y>
    <Z>2131</Z>
  </point>
  <point index="4131">
    <X>79.399</X>
    <Y>56.065</Y>
    <Z>2064</Z>
  </point>
  <point index="4132">
    <X>27.513</X>
    <Y>16.186</Y>
    <Z>2151</Z>
  </point>
  <point index="4133">
    <X>109.747</X>
    <Y>10.015</Y>
    <Z>2059</Z>
  </point>
  <point index="4134">
    <X>95.481</X>
    <Y>27.132</Y>
    <Z>2110</Z>
  </point>
  <point index="4135">
    <X>109.379</X>
    <Y>74.430</Y>
    <Z>2075</Z>
  </point>
  <point index="4136">
    <X>16.312</X>
    <Y>27.392</Y>
    <Z>2029</Z>
  </point>
  <point index="4137">
    <X>26.228</X>
    <Y>60.375</Y>
    <Z>2204</Z>
  </point>
  <point index="4138">
    <X>107.173</X>
    <Y>18.836</Y>
    <Z>2165</Z>
  </point>
  <point index="4139">
    <X>95.792</X>
    <Y>19.746</Y>
    <Z>2080</Z>
  </point>
  <point index="4140">
    <X>93.848</X>
    <Y>61.518</Y>
    <Z>2270</Z>
  </point>
  <point index="4141">
    <X>53.369</X>
    <Y>68.813</Y>
    <Z>2289</Z>
  </point>
  <point index="4142">
    <X>95.550</X>
    <Y>76.146</Y>
    <Z>2104</Z>
  </point>
  <point index="4143">
    <X>23.126</X>
    <Y>38.906</Y>
    <Z>2268</Z>
  </point>
  <point index="4144">
    <X>109.486</X>
    <Y>23.534</Y>
    <Z>2070</Z>
  </point>
  <point index="4145">
    <X>119.980</X>
    <Y>19.485</Y>
    <Z>2133</Z>
  </point>
  <point index="4146">
    <X>24.999</X>
    <Y>76.051</Y>
    <Z>2255</Z>
  </point>
  <point index="4147">
    <X>59.041</X>
    <Y>17.340</Y>
    <Z>2100</Z>
  </point>
  <point index="4148">
    <X>24.467</X>
    <Y>40.604</Y>
    <Z>2277</Z>
  </point>
  <point index="4149">
    <X>92.126</X>
    <Y>15.514</Y>
    <Z>2208</Z>
  </point>
  <point index="4150">
    <X>58.000</X>
    <Y>71.510</Y>
    <Z>2057</Z>
  </point>
  <point index="4151">
    <X>49.636</X>
    <Y>52.156</Y>
    <Z>2045</Z>
  </point>
  <point index="4152">
    <X>96.426</X>
    <Y>15.822</Y>
    <Z>2018</Z>
  </point>
  <point index="4153">
    <X>116.661</X>
    <Y>59.879</Y>
    <Z>2143</Z>
  </point>
  <point index="4154">
    <X>101.445</X>
    <Y>60.711</Y>
    <Z>2199</Z>
  </point>
  <point index="4155">
    <X>88.107</X>
    <Y>17.993</Y>
    <Z>2099</Z>
  </point>
  <point index="4156">
    <X>80.229</X>
    <Y>22.901</Y>
    <Z>2162</Z>
  </point>
  <point index="4157">
    <X>55.185</X>
    <Y>28.060</Y>
    <Z>2139</Z>
  </point>
  <point index="4158">
    <X>55.566</X>
    <Y>36.491</Y>
    <Z>2102</Z>
  </point>
  <point index="4159">
    <X>115.267</X>
    <Y>58.891</Y>
    <Z>2234</Z>
  </point>
  <point index="4160">
    <X>60.117</X>
    <Y>50.275</Y>
    <Z>2144</Z>
  </point>
  <point index="4161">
    <X>54.702</X>
    <Y>48.742</Y>
    <Z>2187</Z>
  </point>
  <point index="4162">
    <X>12.317</X>
    <Y>68.656</Y>
    <Z>2220</Z>
  </point>
  <point index="4163">
    <X>55.760</X>
    <Y>27.186</Y>
    <Z>2083</Z>
  </point>
  <point index="4164">
    <X>16.158</X>
    <Y>9.326</Y>
    <Z>2044</Z>
  </point>
  <point index="4165">
    <X>102.902</X>
    <Y>22.606</Y>
    <Z>2259</Z>
  </point>
  <point index="4166">
    <X>12.942</X>
    <Y>48.380</Y>
    <Z>2261</Z>
  </point>
  <point index="4167">
    <X>30.335</X>
    <Y>19.587</Y>
    <Z>2035</Z>
  </point>
  <point index="4168">
    <X>17.972</X>
    <Y>57.565</Y>
    <Z>2056</Z>
  </point>
  <point index="4169">
    <X>53.871</X>
    <Y>53.515</Y>
    <Z>2268</Z>
  </point>
  <point index="4170">
    <X>68.573</X>
    <Y>15.114</Y>
    <Z>2108</Z>
  </point>
  <point index="4171">
    <X>19.758</X>
    <Y>47.448</Y>
    <Z>2130</Z>
  </point>
  <point index="4172">
    <X>86.851</X>
    <Y>23.157</Y>
    <Z>2247</Z>
  </point>
  <point index="4173">
    <X>52.138</X>
    <Y>60.928</Y>
    <Z>2208</Z>
  </point>
  <point index="4174">
    <X>100.821</X>
    <Y>45.688</Y>
    <Z>2173</Z>
  </point>
  <point index="4175">
    <X>81.107</X>
    <Y>62.068</Y>
    <Z>2265</Z>
  </point>
  <point index="4176">
    <X>108.667</X>
    <Y>28.280</Y>
    <Z>2104</Z>
  </point>
  <point index="4177">
    <X>32.717</X>
    <Y>73.009</Y>
    <Z>2149</Z>
  </point>
  <point index="4178">
    <X>61.189</X>
    <Y>48.833</Y>
    <Z>2188</Z>
  </point>
  <point index="4179">
    <X>105.884</X>
    <Y>71.171</Y>
    <Z>2218</Z>
  </point>
  <point index="4180">
    <X>89.323</X>
    <Y>66.810</Y>
    <Z>2025</Z>
  </point>
  <point index="4181">
    <X>60.405</X>
    <Y>13.608</Y>
    <Z>2156</Z>
  </point>
  <point index="4182">
    <X>95.995</X>
    <Y>35.790</Y>
    <Z>2060</Z>
  </point>
  <point index="4183">
    <X>11.649</X>
    <Y>12.766</Y>
    <Z>2176</Z>
  </point>
  <point index="4184">
    <X>110.154</X>
    <Y>71.744</Y>
    <Z>2043</Z>
  </point>
  <point index="4185">
    <X>60.775</X>
    <Y>70.950</Y>
    <Z>2171</Z>
  </point>
  <point index="4186">
    <X>87.178</X>
    <Y>28.102</Y>
    <Z>2208</Z>
  </point>
  <point index="4187">
    <X>29.228</X>
    <Y>59.591</Y>
    <Z>2081</Z>
  </point>
  <point index="4188">
    <X>116.917</X>
    <Y>18.364</Y>
    <Z>2126</Z>
  </point>
  <point index="4189">
    <X>15.566</X>
    <Y>71.902</Y>
    <Z>2102</Z>
  </point>
  <point index="4190">
    <X>106.962</X>
    <Y>16.750</Y>
    <Z>2174</Z>
  </point>
  <point index="4191">
    <X>71.361</X>
    <Y>68.752</Y>
    <Z>2017</Z>
  </point>
  <point index="4192">
    <X>66.362</X>
    <Y>78.111</Y>
    <Z>2199</Z>
  </point>
  <point index="4193">
    <X>26.407</X>
    <Y>14.525</Y>
    <Z>2197</Z>
  </point>
  <point index="4194">
    <X>108.569</X>
    <Y>77.660</Y>
    <Z>2108</Z>
  </point>
  <point index="4195">
    <X>19.390</X>
    <Y>24.714</Y>
    <Z>2114</Z>
  </point>
  <point index="4196">
    <X>9.377</X>
    <Y>26.446</Y>
    <Z>2028</Z>
  </point>
  <point index="4197">
    <X>112.504</X>
    <Y>37.414</Y>
    <Z>2128</Z>
  </point>
  <point index="4198">
    <X>90.801</X>
    <Y>55.155</Y>
    <Z>2121</Z>
  </point>
  <point index="4199">
    <X>26.304</X>
    <Y>70.200</Y>
    <Z>2201</Z>
  </point>
  <point index="4200">
    <X>76.768</X>
    <Y>64.524</Y>
    <Z>2136</Z>
  </point>
  <point index="4201">
    <X>49.714</X>
    <Y>58.139</Y>
    <Z>2050</Z>
  </point>
  <point index="4202">
    <X>109.777</X>
    <Y>59.189</Y>
    <Z>2058</Z>
  </point>
  <point index="4203">
    <X>95.167</X>
    <Y>51.289</Y>
    <Z>2141</Z>
  </point>
  <point index="4204">
    <X>71.014</X>
    <Y>13.353</Y>
    <Z>2007</Z>
  </point>
  <point index="4205">
    <X>36.176</X>
    <Y>58.580</Y>
    <Z>2175</Z>
  </point>
  <point index="4206">
    <X>48.981</X>
    <Y>32.686</Y>
    <Z>2002</Z>
  </point>
  <point index="4207">
    <X>14.265</X>
    <Y>72.590</Y>
    <Z>2229</Z>
  </point>
  <point index="4208">
    <X>62.335</X>
    <Y>55.393</Y>
    <Z>2236</Z>
  </point>
  <point index="4209">
    <X>20.202</X>
    <Y>50.394</Y>
    <Z>2148</Z>
  </point>
  <point index="4210">
    <X>70.292</X>
    <Y>62.315</Y>
    <Z>2037</Z>
  </point>
  <point index="4211">
    <X>9.490</X>
    <Y>25.302</Y>
    <Z>2036</Z>
  </point>
  <point index="4212">
    <X>93.274</X>
    <Y>17.410</Y>
    <Z>2283</Z>
  </point>
  <point index="4213">
    <X>101.797</X>
    <Y>45.931</Y>
    <Z>2213</Z>
  </point>
  <point index="4214">
    <X>7.501</X>
    <Y>65.569</Y>
    <Z>2170</Z>
  </point>
  <point index="4215">
    <X>103.214</X>
    <Y>68.214</Y>
    <Z>2272</Z>
  </point>
  <point index="4216">
    <X>30.942</X>
    <Y>23.585</Y>
    <Z>2010</Z>
  </point>
  <point index="4217">
    <X>109.705</X>
    <Y>58.776</Y>
    <Z>2061</Z>
  </point>
  <point index="4218">
    <X>99.683</X>
    <Y>73.967</Y>
    <Z>2126</Z>
  </point>
  <point index="4219">
    <X>91.283</X>
    <Y>13.000</Y>
    <Z>2153</Z>
  </point>
  <point index="4220">
    <X>104.368</X>
    <Y>9.742</Y>
    <Z>2281</Z>
  </point>
  <point index="4221">
    <X>22.206</X>
    <Y>56.872</Y>
    <Z>2230</Z>
  </point>
  <point index="4222">
    <X>30.762</X>
    <Y>54.525</Y>
    <Z>2018</Z>
  </point>
  <point index="4223">
    <X>37.656</X>
    <Y>29.953</Y>
    <Z>2078</Z>
  </point>
  <point index="4224">
    <X>64.075</X>
    <Y>54.551</Y>
    <Z>2293</Z>
  </point>
  <point index="4225">
    <X>33.440</X>
    <Y>60.834</Y>
    <Z>2220</Z>
  </point>
  <point index="4226">
    <X>61.498</X>
    <Y>36.420</Y>
    <Z>2201</Z>
  </point>
  <point index="4227">
    <X>57.815</X>
    <Y>18.385</Y>
    <Z>2050</Z>
  </point>
  <point index="4228">
    <X>16.820</X>
    <Y>38.333</Y>
    <Z>2009</Z>
  </point>
  <point index="4229">
    <X>37.977</X>
    <Y>31.891</Y>
    <Z>2057</Z>
  </point>
  <point index="4230">
    <X>105.731</X>
    <Y>14.297</Y>
    <Z>2225</Z>
  </point>
  <point index="4231">
    <X>95.566</X>
    <Y>71.303</Y>
    <Z>2102</Z>
  </point>
  <point index="4232">
    <X>29.493</X>
    <Y>55.441</Y>
    <Z>2070</Z>
  </point>
  <point index="4233">
    <X>7.997</X>
    <Y>28.140</Y>
    <Z>2112</Z>
  </point>
  <point index="4234">
    <X>61.266</X>
    <Y>65.790</Y>
    <Z>2192</Z>
  </point>
  <point index="4235">
    <X>54.069</X>
    <Y>50.661</Y>
    <Z>2248</Z>
  </point>
  <point index="4236">
    <X>40.184</X>
    <Y>20.185</Y>
    <Z>2157</Z>
  </point>
  <point index="4237">
    <X>78.259</X>
    <Y>26.092</Y>
    <Z>2039</Z>
  </point>
  <point index="4238">
    <X>72.191</X>
    <Y>64.367</Y>
    <Z>2098</Z>
  </point>
  <point index="4239">
    <X>65.382</X>
    <Y>18.392</Y>
    <Z>2239</Z>
  </point>
  <point index="4240">
    <X>54.415</X>
    <Y>38.210</Y>
    <Z>2215</Z>
  </point>
  <point index="4241">
    <X>111.946</X>
    <Y>73.042</Y>
    <Z>2074</Z>
  </point>
  <point index="4242">
    <X>11.413</X>
    <Y>70.118</Y>
    <Z>2161</Z>
  </point>
  <point index="4243">
    <X>13.389</X>
    <Y>33.392</Y>
    <Z>2290</Z>
  </point>
  <point index="4244">
    <X>56.291</X>
    <Y>73.596</Y>
    <Z>2031</Z>
  </point>
  <point index="4245">
    <X>22.742</X>
    <Y>62.153</Y>
    <Z>2252</Z>
  </point>
  <point index="4246">
    <X>25.628</X>
    <Y>47.198</Y>
    <Z>2229</Z>
  </point>
  <point index="4247">
    <X>62.186</X>
    <Y>65.407</Y>
    <Z>2229</Z>
  </point>
  <point index="4248">
    <X>63.973</X>
    <Y>44.628</Y>
    <Z>2297</Z>
  </point>
  <point index="4249">
    <X>58.095</X>
    <Y>72.041</Y>
    <Z>2061</Z>
  </point>
  <point index="4250">
    <X>77.775</X>
    <Y>70.948</Y>
    <Z>2070</Z>
  </point>
  <point index="4251">
    <X>109.959</X>
    <Y>18.103</Y>
    <Z>2051</Z>
  </point>
  <point index="4252">
    <X>34.310</X>
    <Y>26.670</Y>
    <Z>2297</Z>
  </point>
  <point index="4253">
    <X>114.332</X>
    <Y>59.025</Y>
    <Z>2295</Z>
  </point>
  <point index="4254">
    <X>61.812</X>
    <Y>8.953</Y>
    <Z>2214</Z>
  </point>
  <point index="4255">
    <X>60.436</X>
    <Y>45.932</Y>
    <Z>2157</Z>
  </point>
  <point index="4256">
    <X>68.104</X>
    <Y>6.751</Y>
    <Z>2127</Z>
  </point>
  <point index="4257">
    <X>69.707</X>
    <Y>60.480</Y>
    <Z>2061</Z>
  </point>
  <point index="4258">
    <X>68.365</X>
    <Y>17.405</Y>
    <Z>2116</Z>
  </point>
  <point index="4259">
    <X>113.606</X>
    <Y>61.154</Y>
    <Z>2236</Z>
  </point>
  <point index="4260">
    <X>27.647</X>
    <Y>70.350</Y>
    <Z>2146</Z>
  </point>
  <point index="4261">
    <X>93.521</X>
    <Y>65.714</Y>
    <Z>2299</Z>
  </point>
  <point index="4262">
    <X>21.268</X>
    <Y>9.866</Y>
    <Z>2192</Z>
  </point>
  <point index="4263">
    <X>110.663</X>
    <Y>61.562</Y>
    <Z>2022</Z>
  </point>
  <point index="4264">
    <X>11.173</X>
    <Y>18.892</Y>
    <Z>2145</Z>
  </point>
  <point index="4265">
    <X>107.197</X>
    <Y>32.999</Y>
    <Z>2164</Z>
  </point>
  <point index="4266">
    <X>56.462</X>
    <Y>39.397</Y>
    <Z>2015</Z>
  </point>
  <point index="4267">
    <X>79.985</X>
    <Y>62.232</Y>
    <Z>2133</Z>
  </point>
  <point index="4268">
    <X>16.232</X>
    <Y>59.679</Y>
    <Z>2037</Z>
  </point>
  <point index="4269">
    <X>69.705</X>
    <Y>33.265</Y>
    <Z>2061</Z>
  </point>
  <point index="4270">
    <X>116.371</X>
    <Y>71.740</Y>
    <Z>2162</Z>
  </point>
  <point index="4271">
    <X>100.723</X>
    <Y>8.747</Y>
    <Z>2169</Z>
  </point>
  <point index="4272">
    <X>114.676</X>
    <Y>26.974</Y>
    <Z>2273</Z>
  </point>
  <point index="4273">
    <X>68.721</X>
    <Y>35.774</Y>
    <Z>2102</Z>
  </point>
  <point index="4274">
    <X>100.379</X>
    <Y>39.025</Y>
    <Z>2155</Z>
  </point>
  <point index="4275">
    <X>105.177</X>
    <Y>11.581</Y>
    <Z>2247</Z>
  </point>
  <point index="4276">
    <X>70.973</X>
    <Y>34.474</Y>
    <Z>2009</Z>
  </point>
  <point index="4277">
    <X>97.494</X>
    <Y>47.792</Y>
    <Z>2036</Z>
  </point>
  <point index="4278">
    <X>59.990</X>
    <Y>70.422</Y>
    <Z>2139</Z>
  </point>
  <point index="4279">
    <X>86.432</X>
    <Y>62.079</Y>
    <Z>2296</Z>
  </point>
  <point index="4280">
    <X>26.490</X>
    <Y>45.961</Y>
    <Z>2193</Z>
  </point>
  <point index="4281">
    <X>113.222</X>
    <Y>14.367</Y>
    <Z>2199</Z>
  </point>
  <point index="4282">
    <X>90.350</X>
    <Y>69.366</Y>
    <Z>2092</Z>
  </point>
  <point index="4283">
    <X>54.940</X>
    <Y>32.041</Y>
    <Z>2163</Z>
  </point>
  <point index="4284">
    <X>63.069</X>
    <Y>69.704</Y>
    <Z>2266</Z>
  </point>
  <point index="4285">
    <X>12.518</X>
    <Y>28.360</Y>
    <Z>2233</Z>
  </point>
  <point index="4286">
    <X>97.321</X>
    <Y>65.266</Y>
    <Z>2029</Z>
  </point>
  <point index="4287">
    <X>117.669</X>
    <Y>51.302</Y>
    <Z>2077</Z>
  </point>
  <point index="4288">
    <X>105.807</X>
    <Y>27.241</Y>
    <Z>2222</Z>
  </point>
  <point index="4289">
    <X>30.219</X>
    <Y>66.475</Y>
    <Z>2040</Z>
  </point>
  <point index="4290">
    <X>68.764</X>
    <Y>66.798</Y>
    <Z>2100</Z>
  </point>
  <point index="4291">
    <X>98.397</X>
    <Y>48.401</Y>
    <Z>2073</Z>
  </point>
  <point index="4292">
    <X>10.293</X>
    <Y>24.443</Y>
    <Z>2088</Z>
  </point>
  <point index="4293">
    <X>55.214</X>
    <Y>66.415</Y>
    <Z>2136</Z>
  </point>
  <point index="4294">
    <X>10.747</X>
    <Y>22.989</Y>
    <Z>2118</Z>
  </point>
  <point index="4295">
    <X>110.975</X>
    <Y>48.639</Y>
    <Z>2009</Z>
  </point>
  <point index="4296">
    <X>21.928</X>
    <Y>77.686</Y>
    <Z>2219</Z>
  </point>
  <point index="4297">
    <X>12.391</X>
    <Y>22.787</Y>
    <Z>2225</Z>
  </point>
  <point index="4298">
    <X>67.782</X>
    <Y>22.506</Y>
    <Z>2140</Z>
  </point>
  <point index="4299">
    <X>109.917</X>
    <Y>32.137</Y>
    <Z>2052</Z>
  </point>
  <point index="4300">
    <X>76.095</X>
    <Y>24.542</Y>
    <Z>2180</Z>
  </point>
  <point index="4301">
    <X>73.175</X>
    <Y>29.532</Y>
    <Z>2194</Z>
  </point>
  <point index="4302">
    <X>76.198</X>
    <Y>51.638</Y>
    <Z>2173</Z>
  </point>
  <point index="4303">
    <X>33.993</X>
    <Y>19.587</Y>
    <Z>2274</Z>
  </point>
  <point index="4304">
    <X>104.607</X>
    <Y>46.524</Y>
    <Z>2271</Z>
  </point>
  <point index="4305">
    <X>98.800</X>
    <Y>27.912</Y>
    <Z>2090</Z>
  </point>
  <point index="4306">
    <X>56.686</X>
    <Y>52.429</Y>
    <Z>2003</Z>
  </point>
  <point index="4307">
    <X>24.435</X>
    <Y>44.824</Y>
    <Z>2278</Z>
  </point>
  <point index="4308">
    <X>114.246</X>
    <Y>12.301</Y>
    <Z>2299</Z>
  </point>
  <point index="4309">
    <X>115.857</X>
    <Y>72.687</Y>
    <Z>2196</Z>
  </point>
  <point index="4310">
    <X>89.675</X>
    <Y>60.425</Y>
    <Z>2048</Z>
  </point>
  <point index="4311">
    <X>64.839</X>
    <Y>24.138</Y>
    <Z>2261</Z>
  </point>
  <point index="4312">
    <X>71.525</X>
    <Y>29.038</Y>
    <Z>2033</Z>
  </point>
  <point index="4313">
    <X>17.147</X>
    <Y>26.866</Y>
    <Z>2022</Z>
  </point>
  <point index="4314">
    <X>21.318</X>
    <Y>37.218</Y>
    <Z>2194</Z>
  </point>
  <point index="4315">
    <X>89.221</X>
    <Y>52.783</Y>
    <Z>2018</Z>
  </point>
  <point index="4316">
    <X>95.461</X>
    <Y>52.198</Y>
    <Z>2112</Z>
  </point>
  <point index="4317">
    <X>98.419</X>
    <Y>77.071</Y>
    <Z>2074</Z>
  </point>
  <point index="4318">
    <X>15.149</X>
    <Y>20.779</Y>
    <Z>2143</Z>
  </point>
  <point index="4319">
    <X>73.420</X>
    <Y>62.778</Y>
    <Z>2218</Z>
  </point>
  <point index="4320">
    <X>90.338</X>
    <Y>59.354</Y>
    <Z>2091</Z>
  </point>
  <point index="4321">
    <X>50.989</X>
    <Y>16.748</Y>
    <Z>2133</Z>
  </point>
  <point index="4322">
    <X>113.589</X>
    <Y>30.089</Y>
    <Z>2235</Z>
  </point>
  <point index="4323">
    <X>48.293</X>
    <Y>23.230</Y>
    <Z>2077</Z>
  </point>
  <point index="4324">
    <X>64.957</X>
    <Y>19.637</Y>
    <Z>2257</Z>
  </point>
  <point index="4325">
    <X>14.448</X>
    <Y>51.699</Y>
    <Z>2211</Z>
  </point>
  <point index="4326">
    <X>30.419</X>
    <Y>76.726</Y>
    <Z>2032</Z>
  </point>
  <point index="4327">
    <X>25.590</X>
    <Y>14.645</Y>
    <Z>2230</Z>
  </point>
  <point index="4328">
    <X>64.601</X>
    <Y>9.678</Y>
    <Z>2271</Z>
  </point>
  <point index="4329">
    <X>97.953</X>
    <Y>57.167</Y>
    <Z>2055</Z>
  </point>
  <point index="4330">
    <X>56.553</X>
    <Y>39.348</Y>
    <Z>2006</Z>
  </point>
  <point index="4331">
    <X>49.166</X>
    <Y>70.600</Y>
    <Z>2014</Z>
  </point>
  <point index="4332">
    <X>97.851</X>
    <Y>9.106</Y>
    <Z>2051</Z>
  </point>
  <point index="4333">
    <X>51.399</X>
    <Y>66.845</Y>
    <Z>2160</Z>
  </point>
  <point index="4334">
    <X>93.987</X>
    <Y>16.344</Y>
    <Z>2256</Z>
  </point>
  <point index="4335">
    <X>94.844</X>
    <Y>23.754</Y>
    <Z>2173</Z>
  </point>
  <point index="4336">
    <X>56.569</X>
    <Y>27.231</Y>
    <Z>2004</Z>
  </point>
  <point index="4337">
    <X>52.201</X>
    <Y>66.358</Y>
    <Z>2213</Z>
  </point>
  <point index="4338">
    <X>30.983</X>
    <Y>74.084</Y>
    <Z>2008</Z>
  </point>
  <point index="4339">
    <X>34.056</X>
    <Y>10.146</Y>
    <Z>2280</Z>
  </point>
  <point index="4340">
    <X>61.820</X>
    <Y>19.947</Y>
    <Z>2214</Z>
  </point>
  <point index="4341">
    <X>50.240</X>
    <Y>24.542</Y>
    <Z>2085</Z>
  </point>
  <point index="4342">
    <X>103.167</X>
    <Y>35.427</Y>
    <Z>2270</Z>
  </point>
  <point index="4343">
    <X>68.977</X>
    <Y>51.177</Y>
    <Z>2091</Z>
  </point>
  <point index="4344">
    <X>29.484</X>
    <Y>32.634</Y>
    <Z>2070</Z>
  </point>
  <point index="4345">
    <X>52.768</X>
    <Y>25.569</Y>
    <Z>2250</Z>
  </point>
  <point index="4346">
    <X>99.944</X>
    <Y>71.787</Y>
    <Z>2137</Z>
  </point>
  <point index="4347">
    <X>105.391</X>
    <Y>20.496</Y>
    <Z>2239</Z>
  </point>
  <point index="4348">
    <X>27.024</X>
    <Y>71.682</Y>
    <Z>2171</Z>
  </point>
  <point index="4349">
    <X>99.986</X>
    <Y>71.839</Y>
    <Z>2139</Z>
  </point>
  <point index="4350">
    <X>111.340</X>
    <Y>20.057</Y>
    <Z>2015</Z>
  </point>
  <point index="4351">
    <X>15.667</X>
    <Y>17.338</Y>
    <Z>2092</Z>
  </point>
  <point index="4352">
    <X>77.170</X>
    <Y>19.070</Y>
    <Z>2110</Z>
  </point>
  <point index="4353">
    <X>11.759</X>
    <Y>36.276</Y>
    <Z>2184</Z>
  </point>
  <point index="4354">
    <X>105.643</X>
    <Y>26.608</Y>
    <Z>2228</Z>
  </point>
  <point index="4355">
    <X>22.900</X>
    <Y>15.923</Y>
    <Z>2259</Z>
  </point>
  <point index="4356">
    <X>37.541</X>
    <Y>23.862</Y>
    <Z>2086</Z>
  </point>
  <point index="4357">
    <X>39.057</X>
    <Y>54.246</Y>
    <Z>2024</Z>
  </point>
  <point index="4358">
    <X>59.900</X>
    <Y>22.367</Y>
    <Z>2135</Z>
  </point>
  <point index="4359">
    <X>94.591</X>
    <Y>31.884</Y>
    <Z>2197</Z>
  </point>
  <point index="4360">
    <X>9.721</X>
    <Y>70.225</Y>
    <Z>2051</Z>
  </point>
  <point index="4361">
    <X>70.929</X>
    <Y>58.530</Y>
    <Z>2011</Z>
  </point>
  <point index="4362">
    <X>14.206</X>
    <Y>63.745</Y>
    <Z>2235</Z>
  </point>
  <point index="4363">
    <X>6.919</X>
    <Y>22.215</Y>
    <Z>2239</Z>
  </point>
  <point index="4364">
    <X>75.892</X>
    <Y>53.153</Y>
    <Z>2193</Z>
  </point>
  <point index="4365">
    <X>115.020</X>
    <Y>13.471</Y>
    <Z>2250</Z>
  </point>
  <point index="4366">
    <X>92.285</X>
    <Y>65.458</Y>
    <Z>2218</Z>
  </point>
  <point index="4367">
    <X>101.035</X>
    <Y>23.467</Y>
    <Z>2182</Z>
  </point>
  <point index="4368">
    <X>117.916</X>
    <Y>67.260</Y>
    <Z>2061</Z>
  </point>
  <point index="4369">
    <X>79.559</X>
    <Y>17.333</Y>
    <Z>2083</Z>
  </point>
  <point index="4370">
    <X>51.349</X>
    <Y>26.193</Y>
    <Z>2157</Z>
  </point>
  <point index="4371">
    <X>90.944</X>
    <Y>67.438</Y>
    <Z>2130</Z>
  </point>
  <point index="4372">
    <X>15.607</X>
    <Y>74.403</Y>
    <Z>2098</Z>
  </point>
  <point index="4373">
    <X>62.593</X>
    <Y>75.624</Y>
    <Z>2246</Z>
  </point>
  <point index="4374">
    <X>51.132</X>
    <Y>55.178</Y>
    <Z>2143</Z>
  </point>
  <point index="4375">
    <X>64.064</X>
    <Y>65.363</Y>
    <Z>2293</Z>
  </point>
  <point index="4376">
    <X>50.778</X>
    <Y>61.336</Y>
    <Z>2120</Z>
  </point>
  <point index="4377">
    <X>22.150</X>
    <Y>7.944</Y>
    <Z>2228</Z>
  </point>
  <point index="4378">
    <X>68.610</X>
    <Y>22.729</Y>
    <Z>2106</Z>
  </point>
  <point index="4379">
    <X>58.741</X>
    <Y>54.976</Y>
    <Z>2088</Z>
  </point>
  <point index="4380">
    <X>54.750</X>
    <Y>35.311</Y>
    <Z>2182</Z>
  </point>
  <point index="4381">
    <X>47.955</X>
    <Y>64.347</Y>
    <Z>2117</Z>
  </point>
  <point index="4382">
    <X>65.063</X>
    <Y>23.735</Y>
    <Z>2252</Z>
  </point>
  <point index="4383">
    <X>35.852</X>
    <Y>31.966</Y>
    <Z>2196</Z>
  </point>
  <point index="4384">
    <X>51.826</X>
    <Y>70.566</Y>
    <Z>2188</Z>
  </point>
  <point index="4385">
    <X>105.065</X>
    <Y>51.675</Y>
    <Z>2252</Z>
  </point>
  <point index="4386">
    <X>8.066</X>
    <Y>64.024</Y>
    <Z>2104</Z>
  </point>
  <point index="4387">
    <X>76.815</X>
    <Y>56.894</Y>
    <Z>2133</Z>
  </point>
  <point index="4388">
    <X>23.141</X>
    <Y>76.312</Y>
    <Z>2269</Z>
  </point>
  <point index="4389">
    <X>96.442</X>
    <Y>52.209</Y>
    <Z>2017</Z>
  </point>
  <point index="4390">
    <X>103.496</X>
    <Y>17.495</Y>
    <Z>2283</Z>
  </point>
  <point index="4391">
    <X>71.686</X>
    <Y>8.866</Y>
    <Z>2049</Z>
  </point>
  <point index="4392">
    <X>74.950</X>
    <Y>35.064</Y>
    <Z>2255</Z>
  </point>
  <point index="4393">
    <X>98.397</X>
    <Y>60.562</Y>
    <Z>2074</Z>
  </point>
  <point index="4394">
    <X>106.568</X>
    <Y>62.594</Y>
    <Z>2190</Z>
  </point>
  <point index="4395">
    <X>117.263</X>
    <Y>70.836</Y>
    <Z>2104</Z>
  </point>
  <point index="4396">
    <X>34.816</X>
    <Y>50.342</Y>
    <Z>2264</Z>
  </point>
  <point index="4397">
    <X>12.107</X>
    <Y>22.117</Y>
    <Z>2206</Z>
  </point>
  <point index="4398">
    <X>102.881</X>
    <Y>63.701</Y>
    <Z>2258</Z>
  </point>
  <point index="4399">
    <X>99.593</X>
    <Y>40.243</Y>
    <Z>2123</Z>
  </point>
  <point index="4400">
    <X>10.362</X>
    <Y>29.594</Y>
    <Z>2092</Z>
  </point>
  <point index="4401">
    <X>75.310</X>
    <Y>54.068</Y>
    <Z>2231</Z>
  </point>
  <point index="4402">
    <X>102.828</X>
    <Y>28.391</Y>
    <Z>2256</Z>
  </point>
  <point index="4403">
    <X>34.253</X>
    <Y>75.772</Y>
    <Z>2299</Z>
  </point>
  <point index="4404">
    <X>30.892</X>
    <Y>51.128</Y>
    <Z>2012</Z>
  </point>
  <point index="4405">
    <X>64.258</X>
    <Y>55.867</Y>
    <Z>2285</Z>
  </point>
  <point index="4406">
    <X>111.430</X>
    <Y>71.602</Y>
    <Z>2023</Z>
  </point>
  <point index="4407">
    <X>120.682</X>
    <Y>27.491</Y>
    <Z>2215</Z>
  </point>
  <point index="4408">
    <X>26.000</X>
    <Y>13.656</Y>
    <Z>2214</Z>
  </point>
  <point index="4409">
    <X>58.151</X>
    <Y>35.507</Y>
    <Z>2063</Z>
  </point>
  <point index="4410">
    <X>55.539</X>
    <Y>13.838</Y>
    <Z>2105</Z>
  </point>
  <point index="4411">
    <X>34.832</X>
    <Y>11.954</Y>
    <Z>2263</Z>
  </point>
  <point index="4412">
    <X>20.610</X>
    <Y>7.637</Y>
    <Z>2165</Z>
  </point>
  <point index="4413">
    <X>19.947</X>
    <Y>61.844</Y>
    <Z>2137</Z>
  </point>
  <point index="4414">
    <X>68.296</X>
    <Y>32.540</Y>
    <Z>2119</Z>
  </point>
  <point index="4415">
    <X>63.976</X>
    <Y>26.741</Y>
    <Z>2297</Z>
  </point>
  <point index="4416">
    <X>89.525</X>
    <Y>70.618</Y>
    <Z>2038</Z>
  </point>
  <point index="4417">
    <X>38.338</X>
    <Y>28.211</Y>
    <Z>2034</Z>
  </point>
  <point index="4418">
    <X>37.060</X>
    <Y>22.007</Y>
    <Z>2117</Z>
  </point>
  <point index="4419">
    <X>103.422</X>
    <Y>19.458</Y>
    <Z>2280</Z>
  </point>
  <point index="4420">
    <X>31.587</X>
    <Y>20.750</Y>
    <Z>2039</Z>
  </point>
  <point index="4421">
    <X>71.944</X>
    <Y>70.905</Y>
    <Z>2074</Z>
  </point>
  <point index="4422">
    <X>55.965</X>
    <Y>19.264</Y>
    <Z>2063</Z>
  </point>
  <point index="4423">
    <X>29.818</X>
    <Y>21.293</Y>
    <Z>2056</Z>
  </point>
  <point index="4424">
    <X>22.348</X>
    <Y>14.230</Y>
    <Z>2236</Z>
  </point>
  <point index="4425">
    <X>88.125</X>
    <Y>26.794</Y>
    <Z>2097</Z>
  </point>
  <point index="4426">
    <X>94.308</X>
    <Y>29.142</Y>
    <Z>2225</Z>
  </point>
  <point index="4427">
    <X>98.703</X>
    <Y>64.289</Y>
    <Z>2086</Z>
  </point>
  <point index="4428">
    <X>72.342</X>
    <Y>74.340</Y>
    <Z>2113</Z>
  </point>
  <point index="4429">
    <X>98.822</X>
    <Y>73.583</Y>
    <Z>2091</Z>
  </point>
  <point index="4430">
    <X>29.020</X>
    <Y>33.408</Y>
    <Z>2089</Z>
  </point>
  <point index="4431">
    <X>100.403</X>
    <Y>14.894</Y>
    <Z>2156</Z>
  </point>
  <point index="4432">
    <X>67.252</X>
    <Y>24.580</Y>
    <Z>2162</Z>
  </point>
  <point index="4433">
    <X>12.002</X>
    <Y>16.721</Y>
    <Z>2200</Z>
  </point>
  <point index="4434">
    <X>50.375</X>
    <Y>17.696</Y>
    <Z>2093</Z>
  </point>
  <point index="4435">
    <X>76.705</X>
    <Y>34.908</Y>
    <Z>2140</Z>
  </point>
  <point index="4436">
    <X>34.210</X>
    <Y>72.310</Y>
    <Z>2295</Z>
  </point>
  <point index="4437">
    <X>20.986</X>
    <Y>40.313</Y>
    <Z>2180</Z>
  </point>
  <point index="4438">
    <X>100.302</X>
    <Y>59.807</Y>
    <Z>2152</Z>
  </point>
  <point index="4439">
    <X>13.144</X>
    <Y>52.590</Y>
    <Z>2274</Z>
  </point>
  <point index="4440">
    <X>108.211</X>
    <Y>50.274</Y>
    <Z>2123</Z>
  </point>
  <point index="4441">
    <X>99.564</X>
    <Y>52.828</Y>
    <Z>2122</Z>
  </point>
  <point index="4442">
    <X>111.857</X>
    <Y>74.321</Y>
    <Z>2065</Z>
  </point>
  <point index="4443">
    <X>25.083</X>
    <Y>11.513</Y>
    <Z>2251</Z>
  </point>
  <point index="4444">
    <X>15.117</X>
    <Y>60.984</Y>
    <Z>2146</Z>
  </point>
  <point index="4445">
    <X>16.331</X>
    <Y>71.279</Y>
    <Z>2027</Z>
  </point>
  <point index="4446">
    <X>57.688</X>
    <Y>47.076</Y>
    <Z>2044</Z>
  </point>
  <point index="4447">
    <X>58.638</X>
    <Y>64.652</Y>
    <Z>2083</Z>
  </point>
  <point index="4448">
    <X>49.499</X>
    <Y>24.170</Y>
    <Z>2036</Z>
  </point>
  <point index="4449">
    <X>68.528</X>
    <Y>12.803</Y>
    <Z>2110</Z>
  </point>
  <point index="4450">
    <X>77.637</X>
    <Y>55.697</Y>
    <Z>2079</Z>
  </point>
  <point index="4451">
    <X>97.703</X>
    <Y>54.394</Y>
    <Z>2045</Z>
  </point>
  <point index="4452">
    <X>25.423</X>
    <Y>28.227</Y>
    <Z>2237</Z>
  </point>
  <point index="4453">
    <X>32.825</X>
    <Y>12.484</Y>
    <Z>2160</Z>
  </point>
  <point index="4454">
    <X>94.293</X>
    <Y>62.856</Y>
    <Z>2227</Z>
  </point>
  <point index="4455">
    <X>59.745</X>
    <Y>12.686</Y>
    <Z>2129</Z>
  </point>
  <point index="4456">
    <X>9.116</X>
    <Y>30.627</Y>
    <Z>2011</Z>
  </point>
  <point index="4457">
    <X>78.058</X>
    <Y>56.914</Y>
    <Z>2052</Z>
  </point>
  <point index="4458">
    <X>106.673</X>
    <Y>9.775</Y>
    <Z>2186</Z>
  </point>
  <point index="4459">
    <X>17.537</X>
    <Y>49.959</Y>
    <Z>2038</Z>
  </point>
  <point index="4460">
    <X>19.555</X>
    <Y>29.982</Y>
    <Z>2121</Z>
  </point>
  <point index="4461">
    <X>55.276</X>
    <Y>14.665</Y>
    <Z>2130</Z>
  </point>
  <point index="4462">
    <X>76.044</X>
    <Y>73.495</Y>
    <Z>2183</Z>
  </point>
  <point index="4463">
    <X>21.273</X>
    <Y>58.117</Y>
    <Z>2192</Z>
  </point>
  <point index="4464">
    <X>69.620</X>
    <Y>31.375</Y>
    <Z>2065</Z>
  </point>
  <point index="4465">
    <X>13.945</X>
    <Y>74.300</Y>
    <Z>2261</Z>
  </point>
  <point index="4466">
    <X>76.389</X>
    <Y>69.562</Y>
    <Z>2161</Z>
  </point>
  <point index="4467">
    <X>98.972</X>
    <Y>22.565</Y>
    <Z>2097</Z>
  </point>
  <point index="4468">
    <X>94.113</X>
    <Y>28.112</Y>
    <Z>2244</Z>
  </point>
  <point index="4469">
    <X>59.500</X>
    <Y>77.435</Y>
    <Z>2119</Z>
  </point>
  <point index="4470">
    <X>111.209</X>
    <Y>10.704</Y>
    <Z>2002</Z>
  </point>
  <point index="4471">
    <X>58.083</X>
    <Y>9.805</Y>
    <Z>2061</Z>
  </point>
  <point index="4472">
    <X>21.212</X>
    <Y>6.966</Y>
    <Z>2189</Z>
  </point>
  <point index="4473">
    <X>116.072</X>
    <Y>12.452</Y>
    <Z>2182</Z>
  </point>
  <point index="4474">
    <X>69.384</X>
    <Y>12.016</Y>
    <Z>2074</Z>
  </point>
  <point index="4475">
    <X>77.264</X>
    <Y>61.589</Y>
    <Z>2104</Z>
  </point>
  <point index="4476">
    <X>24.617</X>
    <Y>26.672</Y>
    <Z>2271</Z>
  </point>
  <point index="4477">
    <X>89.226</X>
    <Y>65.669</Y>
    <Z>2018</Z>
  </point>
  <point index="4478">
    <X>15.261</X>
    <Y>47.672</Y>
    <Z>2132</Z>
  </point>
  <point index="4479">
    <X>69.470</X>
    <Y>77.836</Y>
    <Z>2071</Z>
  </point>
  <point index="4480">
    <X>37.004</X>
    <Y>12.867</Y>
    <Z>2121</Z>
  </point>
  <point index="4481">
    <X>53.013</X>
    <Y>74.439</Y>
    <Z>2266</Z>
  </point>
  <point index="4482">
    <X>23.826</X>
    <Y>47.493</Y>
    <Z>2297</Z>
  </point>
  <point index="4483">
    <X>28.410</X>
    <Y>39.375</Y>
    <Z>2114</Z>
  </point>
  <point index="4484">
    <X>27.165</X>
    <Y>39.374</Y>
    <Z>2166</Z>
  </point>
  <point index="4485">
    <X>95.681</X>
    <Y>66.934</Y>
    <Z>2091</Z>
  </point>
  <point index="4486">
    <X>25.263</X>
    <Y>21.733</Y>
    <Z>2244</Z>
  </point>
  <point index="4487">
    <X>95.293</X>
    <Y>50.658</Y>
    <Z>2129</Z>
  </point>
  <point index="4488">
    <X>116.407</X>
    <Y>13.239</Y>
    <Z>2160</Z>
  </point>
  <point index="4489">
    <X>117.456</X>
    <Y>60.394</Y>
    <Z>2091</Z>
  </point>
  <point index="4490">
    <X>17.138</X>
    <Y>73.995</Y>
    <Z>2022</Z>
  </point>
  <point index="4491">
    <X>20.932</X>
    <Y>15.797</Y>
    <Z>2178</Z>
  </point>
  <point index="4492">
    <X>15.742</X>
    <Y>76.530</Y>
    <Z>2085</Z>
  </point>
  <point index="4493">
    <X>108.447</X>
    <Y>21.803</Y>
    <Z>2113</Z>
  </point>
  <point index="4494">
    <X>55.099</X>
    <Y>63.040</Y>
    <Z>2148</Z>
  </point>
  <point index="4495">
    <X>75.531</X>
    <Y>25.325</Y>
    <Z>2217</Z>
  </point>
  <point index="4496">
    <X>29.318</X>
    <Y>62.227</Y>
    <Z>2077</Z>
  </point>
  <point index="4497">
    <X>70.479</X>
    <Y>72.849</Y>
    <Z>2029</Z>
  </point>
  <point index="4498">
    <X>91.785</X>
    <Y>68.479</Y>
    <Z>2185</Z>
  </point>
  <point index="4499">
    <X>22.406</X>
    <Y>12.589</Y>
    <Z>2239</Z>
  </point>
  <point index="4500">
    <X>98.706</X>
    <Y>46.115</Y>
    <Z>2086</Z>
  </point>
  <point index="4501">
    <X>106.207</X>
    <Y>8.640</Y>
    <Z>2205</Z>
  </point>
  <point index="4502">
    <X>109.822</X>
    <Y>52.063</Y>
    <Z>2056</Z>
  </point>
  <point index="4503">
    <X>40.442</X>
    <Y>58.435</Y>
    <Z>2187</Z>
  </point>
  <point index="4504">
    <X>9.253</X>
    <Y>67.899</Y>
    <Z>2020</Z>
  </point>
  <point index="4505">
    <X>110.860</X>
    <Y>18.497</Y>
    <Z>2014</Z>
  </point>
  <point index="4506">
    <X>52.640</X>
    <Y>19.162</Y>
    <Z>2241</Z>
  </point>
  <point index="4507">
    <X>116.788</X>
    <Y>64.667</Y>
    <Z>2135</Z>
  </point>
  <point index="4508">
    <X>23.040</X>
    <Y>14.214</Y>
    <Z>2265</Z>
  </point>
  <point index="4509">
    <X>90.554</X>
    <Y>31.821</Y>
    <Z>2105</Z>
  </point>
  <point index="4510">
    <X>53.729</X>
    <Y>56.769</Y>
    <Z>2282</Z>
  </point>
  <point index="4511">
    <X>46.540</X>
    <Y>23.515</Y>
    <Z>2284</Z>
  </point>
  <point index="4512">
    <X>41.096</X>
    <Y>21.519</Y>
    <Z>2264</Z>
  </point>
  <point index="4513">
    <X>34.018</X>
    <Y>30.401</Y>
    <Z>2276</Z>
  </point>
  <point index="4514">
    <X>62.673</X>
    <Y>71.321</Y>
    <Z>2250</Z>
  </point>
  <point index="4515">
    <X>54.918</X>
    <Y>28.957</Y>
    <Z>2165</Z>
  </point>
  <point index="4516">
    <X>73.733</X>
    <Y>27.330</Y>
    <Z>2249</Z>
  </point>
  <point index="4517">
    <X>112.766</X>
    <Y>31.893</Y>
    <Z>2154</Z>
  </point>
  <point index="4518">
    <X>95.768</X>
    <Y>32.319</Y>
    <Z>2082</Z>
  </point>
  <point index="4519">
    <X>64.185</X>
    <Y>39.338</Y>
    <Z>2288</Z>
  </point>
  <point index="4520">
    <X>10.955</X>
    <Y>52.147</Y>
    <Z>2131</Z>
  </point>
  <point index="4521">
    <X>11.735</X>
    <Y>51.425</Y>
    <Z>2182</Z>
  </point>
  <point index="4522">
    <X>21.274</X>
    <Y>64.673</Y>
    <Z>2192</Z>
  </point>
  <point index="4523">
    <X>107.165</X>
    <Y>68.072</Y>
    <Z>2166</Z>
  </point>
  <point index="4524">
    <X>78.943</X>
    <Y>20.599</Y>
    <Z>2010</Z>
  </point>
  <point index="4525">
    <X>107.731</X>
    <Y>73.940</Y>
    <Z>2142</Z>
  </point>
  <point index="4526">
    <X>108.795</X>
    <Y>17.373</Y>
    <Z>2099</Z>
  </point>
  <point index="4527">
    <X>32.512</X>
    <Y>68.868</Y>
    <Z>2129</Z>
  </point>
  <point index="4528">
    <X>58.986</X>
    <Y>72.800</Y>
    <Z>2098</Z>
  </point>
  <point index="4529">
    <X>24.793</X>
    <Y>78.542</Y>
    <Z>2263</Z>
  </point>
  <point index="4530">
    <X>69.191</X>
    <Y>7.956</Y>
    <Z>2082</Z>
  </point>
  <point index="4531">
    <X>98.811</X>
    <Y>46.348</Y>
    <Z>2091</Z>
  </point>
  <point index="4532">
    <X>61.515</X>
    <Y>70.260</Y>
    <Z>2202</Z>
  </point>
  <point index="4533">
    <X>116.108</X>
    <Y>20.999</Y>
    <Z>2179</Z>
  </point>
  <point index="4534">
    <X>28.581</X>
    <Y>14.792</Y>
    <Z>2107</Z>
  </point>
  <point index="4535">
    <X>61.167</X>
    <Y>47.782</Y>
    <Z>2188</Z>
  </point>
  <point index="4536">
    <X>53.421</X>
    <Y>55.841</Y>
    <Z>2292</Z>
  </point>
  <point index="4537">
    <X>23.726</X>
    <Y>30.011</Y>
    <Z>2293</Z>
  </point>
  <point index="4538">
    <X>47.648</X>
    <Y>28.192</Y>
    <Z>2153</Z>
  </point>
  <point index="4539">
    <X>113.111</X>
    <Y>37.164</Y>
    <Z>2188</Z>
  </point>
  <point index="4540">
    <X>19.798</X>
    <Y>73.920</Y>
    <Z>2131</Z>
  </point>
  <point index="4541">
    <X>57.092</X>
    <Y>65.929</Y>
    <Z>2020</Z>
  </point>
  <point index="4542">
    <X>60.750</X>
    <Y>68.666</Y>
    <Z>2170</Z>
  </point>
  <point index="4543">
    <X>102.036</X>
    <Y>26.140</Y>
    <Z>2223</Z>
  </point>
  <point index="4544">
    <X>16.870</X>
    <Y>35.061</Y>
    <Z>2011</Z>
  </point>
  <point index="4545">
    <X>57.013</X>
    <Y>37.521</Y>
    <Z>2017</Z>
  </point>
  <point index="4546">
    <X>27.025</X>
    <Y>40.111</Y>
    <Z>2171</Z>
  </point>
  <point index="4547">
    <X>103.835</X>
    <Y>72.970</Y>
    <Z>2297</Z>
  </point>
  <point index="4548">
    <X>63.693</X>
    <Y>52.967</Y>
    <Z>2291</Z>
  </point>
  <point index="4549">
    <X>57.994</X>
    <Y>56.661</Y>
    <Z>2057</Z>
  </point>
  <point index="4550">
    <X>26.286</X>
    <Y>47.616</Y>
    <Z>2202</Z>
  </point>
  <point index="4551">
    <X>88.801</X>
    <Y>61.812</Y>
    <Z>2017</Z>
  </point>
  <point index="4552">
    <X>77.256</X>
    <Y>15.022</Y>
    <Z>2104</Z>
  </point>
  <point index="4553">
    <X>102.339</X>
    <Y>66.550</Y>
    <Z>2236</Z>
  </point>
  <point index="4554">
    <X>64.724</X>
    <Y>18.992</Y>
    <Z>2266</Z>
  </point>
  <point index="4555">
    <X>38.731</X>
    <Y>59.084</Y>
    <Z>2008</Z>
  </point>
  <point index="4556">
    <X>70.525</X>
    <Y>28.659</Y>
    <Z>2027</Z>
  </point>
  <point index="4557">
    <X>62.365</X>
    <Y>75.087</Y>
    <Z>2237</Z>
  </point>
  <point index="4558">
    <X>11.375</X>
    <Y>21.833</Y>
    <Z>2159</Z>
  </point>
  <point index="4559">
    <X>34.100</X>
    <Y>18.243</Y>
    <Z>2284</Z>
  </point>
  <point index="4560">
    <X>90.346</X>
    <Y>24.915</Y>
    <Z>2091</Z>
  </point>
  <point index="4561">
    <X>66.961</X>
    <Y>66.686</Y>
    <Z>2174</Z>
  </point>
  <point index="4562">
    <X>62.514</X>
    <Y>60.018</Y>
    <Z>2243</Z>
  </point>
  <point index="4563">
    <X>70.874</X>
    <Y>72.951</Y>
    <Z>2013</Z>
  </point>
  <point index="4564">
    <X>55.113</X>
    <Y>9.749</Y>
    <Z>2146</Z>
  </point>
  <point index="4565">
    <X>79.472</X>
    <Y>25.289</Y>
    <Z>2073</Z>
  </point>
  <point index="4566">
    <X>117.537</X>
    <Y>63.070</Y>
    <Z>2086</Z>
  </point>
  <point index="4567">
    <X>107.757</X>
    <Y>31.222</Y>
    <Z>2141</Z>
  </point>
  <point index="4568">
    <X>64.574</X>
    <Y>22.386</Y>
    <Z>2272</Z>
  </point>
  <point index="4569">
    <X>26.000</X>
    <Y>60.831</Y>
    <Z>2214</Z>
  </point>
  <point index="4570">
    <X>56.879</X>
    <Y>55.663</Y>
    <Z>2011</Z>
  </point>
  <point index="4571">
    <X>10.819</X>
    <Y>24.493</Y>
    <Z>2122</Z>
  </point>
  <point index="4572">
    <X>93.434</X>
    <Y>17.160</Y>
    <Z>2293</Z>
  </point>
  <point index="4573">
    <X>9.419</X>
    <Y>20.089</Y>
    <Z>2031</Z>
  </point>
  <point index="4574">
    <X>8.678</X>
    <Y>18.275</Y>
    <Z>2032</Z>
  </point>
  <point index="4575">
    <X>30.103</X>
    <Y>22.949</Y>
    <Z>2045</Z>
  </point>
  <point index="4576">
    <X>69.822</X>
    <Y>50.274</Y>
    <Z>2056</Z>
  </point>
  <point index="4577">
    <X>37.381</X>
    <Y>26.905</Y>
    <Z>2096</Z>
  </point>
  <point index="4578">
    <X>112.763</X>
    <Y>24.254</Y>
    <Z>2154</Z>
  </point>
  <point index="4579">
    <X>106.989</X>
    <Y>35.685</Y>
    <Z>2173</Z>
  </point>
  <point index="4580">
    <X>113.724</X>
    <Y>70.551</Y>
    <Z>2248</Z>
  </point>
  <point index="4581">
    <X>106.800</X>
    <Y>50.922</Y>
    <Z>2181</Z>
  </point>
  <point index="4582">
    <X>28.098</X>
    <Y>12.721</Y>
    <Z>2127</Z>
  </point>
  <point index="4583">
    <X>86.995</X>
    <Y>24.601</Y>
    <Z>2230</Z>
  </point>
  <point index="4584">
    <X>66.640</X>
    <Y>26.168</Y>
    <Z>2187</Z>
  </point>
  <point index="4585">
    <X>102.466</X>
    <Y>40.531</Y>
    <Z>2241</Z>
  </point>
  <point index="4586">
    <X>31.372</X>
    <Y>61.168</Y>
    <Z>2018</Z>
  </point>
  <point index="4587">
    <X>12.267</X>
    <Y>28.408</Y>
    <Z>2217</Z>
  </point>
  <point index="4588">
    <X>65.687</X>
    <Y>20.164</Y>
    <Z>2226</Z>
  </point>
  <point index="4589">
    <X>107.999</X>
    <Y>25.347</Y>
    <Z>2131</Z>
  </point>
  <point index="4590">
    <X>113.762</X>
    <Y>26.703</Y>
    <Z>2251</Z>
  </point>
  <point index="4591">
    <X>19.094</X>
    <Y>67.918</Y>
    <Z>2102</Z>
  </point>
  <point index="4592">
    <X>66.798</X>
    <Y>31.270</Y>
    <Z>2181</Z>
  </point>
  <point index="4593">
    <X>26.159</X>
    <Y>77.340</Y>
    <Z>2207</Z>
  </point>
  <point index="4594">
    <X>80.176</X>
    <Y>68.060</Y>
    <Z>2156</Z>
  </point>
  <point index="4595">
    <X>54.431</X>
    <Y>69.006</Y>
    <Z>2213</Z>
  </point>
  <point index="4596">
    <X>69.636</X>
    <Y>69.123</Y>
    <Z>2064</Z>
  </point>
  <point index="4597">
    <X>106.605</X>
    <Y>16.956</Y>
    <Z>2189</Z>
  </point>
  <point index="4598">
    <X>76.989</X>
    <Y>12.101</Y>
    <Z>2122</Z>
  </point>
  <point index="4599">
    <X>78.460</X>
    <Y>61.115</Y>
    <Z>2026</Z>
  </point>
  <point index="4600">
    <X>58.827</X>
    <Y>37.996</Y>
    <Z>2091</Z>
  </point>
  <point index="4601">
    <X>100.412</X>
    <Y>34.327</Y>
    <Z>2156</Z>
  </point>
  <point index="4602">
    <X>14.285</X>
    <Y>68.519</Y>
    <Z>2227</Z>
  </point>
  <point index="4603">
    <X>62.361</X>
    <Y>59.271</Y>
    <Z>2237</Z>
  </point>
  <point index="4604">
    <X>100.304</X>
    <Y>51.703</Y>
    <Z>2152</Z>
  </point>
  <point index="4605">
    <X>119.052</X>
    <Y>59.755</Y>
    <Z>2023</Z>
  </point>
  <point index="4606">
    <X>87.519</X>
    <Y>19.579</Y>
    <Z>2168</Z>
  </point>
  <point index="4607">
    <X>103.470</X>
    <Y>8.530</Y>
    <Z>2282</Z>
  </point>
  <point index="4608">
    <X>29.044</X>
    <Y>27.008</Y>
    <Z>2088</Z>
  </point>
  <point index="4609">
    <X>38.114</X>
    <Y>32.643</Y>
    <Z>2048</Z>
  </point>
  <point index="4610">
    <X>61.699</X>
    <Y>51.895</Y>
    <Z>2209</Z>
  </point>
  <point index="4611">
    <X>32.281</X>
    <Y>24.587</Y>
    <Z>2107</Z>
  </point>
  <point index="4612">
    <X>99.360</X>
    <Y>16.698</Y>
    <Z>2113</Z>
  </point>
  <point index="4613">
    <X>65.169</X>
    <Y>6.395</Y>
    <Z>2248</Z>
  </point>
  <point index="4614">
    <X>14.452</X>
    <Y>61.776</Y>
    <Z>2211</Z>
  </point>
  <point index="4615">
    <X>64.675</X>
    <Y>72.457</Y>
    <Z>2268</Z>
  </point>
  <point index="4616">
    <X>69.236</X>
    <Y>7.627</Y>
    <Z>2080</Z>
  </point>
  <point index="4617">
    <X>98.694</X>
    <Y>54.616</Y>
    <Z>2086</Z>
  </point>
  <point index="4618">
    <X>10.727</X>
    <Y>19.990</Y>
    <Z>2116</Z>
  </point>
  <point index="4619">
    <X>57.909</X>
    <Y>57.764</Y>
    <Z>2053</Z>
  </point>
  <point index="4620">
    <X>109.363</X>
    <Y>12.138</Y>
    <Z>2075</Z>
  </point>
  <point index="4621">
    <X>21.622</X>
    <Y>52.394</Y>
    <Z>2206</Z>
  </point>
  <point index="4622">
    <X>103.523</X>
    <Y>28.569</Y>
    <Z>2284</Z>
  </point>
  <point index="4623">
    <X>75.938</X>
    <Y>21.528</Y>
    <Z>2190</Z>
  </point>
  <point index="4624">
    <X>114.034</X>
    <Y>67.748</Y>
    <Z>2278</Z>
  </point>
  <point index="4625">
    <X>89.808</X>
    <Y>26.344</Y>
    <Z>2056</Z>
  </point>
  <point index="4626">
    <X>7.992</X>
    <Y>58.986</Y>
    <Z>2112</Z>
  </point>
  <point index="4627">
    <X>29.128</X>
    <Y>76.745</Y>
    <Z>2085</Z>
  </point>
  <point index="4628">
    <X>86.969</X>
    <Y>27.963</Y>
    <Z>2233</Z>
  </point>
  <point index="4629">
    <X>98.393</X>
    <Y>54.166</Y>
    <Z>2073</Z>
  </point>
  <point index="4630">
    <X>8.629</X>
    <Y>27.369</Y>
    <Z>2037</Z>
  </point>
  <point index="4631">
    <X>58.000</X>
    <Y>20.503</Y>
    <Z>2057</Z>
  </point>
  <point index="4632">
    <X>22.359</X>
    <Y>65.555</Y>
    <Z>2237</Z>
  </point>
  <point index="4633">
    <X>14.502</X>
    <Y>70.922</Y>
    <Z>2206</Z>
  </point>
  <point index="4634">
    <X>25.404</X>
    <Y>72.060</Y>
    <Z>2238</Z>
  </point>
  <point index="4635">
    <X>25.588</X>
    <Y>40.603</Y>
    <Z>2231</Z>
  </point>
  <point index="4636">
    <X>71.523</X>
    <Y>66.548</Y>
    <Z>2033</Z>
  </point>
  <point index="4637">
    <X>61.179</X>
    <Y>46.215</Y>
    <Z>2188</Z>
  </point>
  <point index="4638">
    <X>56.853</X>
    <Y>64.071</Y>
    <Z>2010</Z>
  </point>
  <point index="4639">
    <X>37.740</X>
    <Y>66.895</Y>
    <Z>2073</Z>
  </point>
  <point index="4640">
    <X>88.804</X>
    <Y>19.954</Y>
    <Z>2017</Z>
  </point>
  <point index="4641">
    <X>54.889</X>
    <Y>54.057</Y>
    <Z>2168</Z>
  </point>
  <point index="4642">
    <X>79.034</X>
    <Y>64.919</Y>
    <Z>2021</Z>
  </point>
  <point index="4643">
    <X>112.272</X>
    <Y>66.151</Y>
    <Z>2106</Z>
  </point>
  <point index="4644">
    <X>95.062</X>
    <Y>57.159</Y>
    <Z>2151</Z>
  </point>
  <point index="4645">
    <X>14.805</X>
    <Y>31.596</Y>
    <Z>2176</Z>
  </point>
  <point index="4646">
    <X>106.650</X>
    <Y>22.402</Y>
    <Z>2187</Z>
  </point>
  <point index="4647">
    <X>58.262</X>
    <Y>46.248</Y>
    <Z>2068</Z>
  </point>
  <point index="4648">
    <X>12.093</X>
    <Y>61.478</Y>
    <Z>2205</Z>
  </point>
  <point index="4649">
    <X>52.409</X>
    <Y>27.581</Y>
    <Z>2226</Z>
  </point>
  <point index="4650">
    <X>55.781</X>
    <Y>66.216</Y>
    <Z>2081</Z>
  </point>
  <point index="4651">
    <X>65.487</X>
    <Y>24.177</Y>
    <Z>2235</Z>
  </point>
  <point index="4652">
    <X>30.569</X>
    <Y>17.994</Y>
    <Z>2026</Z>
  </point>
  <point index="4653">
    <X>51.873</X>
    <Y>65.440</Y>
    <Z>2191</Z>
  </point>
  <point index="4654">
    <X>22.234</X>
    <Y>47.741</Y>
    <Z>2231</Z>
  </point>
  <point index="4655">
    <X>65.747</X>
    <Y>33.160</Y>
    <Z>2224</Z>
[truncated: 8,305,484 more chars]
