# Supplementary material for: LIFTOSCOPE: development of an automated AI-based module for time-effective and contactless analysis and isolation of cells in microtiter plates
Source: J Biol Eng. 2023 Feb 7;17:10. doi: 10.1186/s13036-023-00329-9 (PMC9903473; doi:10.1186/s13036-023-00329-9)
Supplement: Supplementary file 1 — Additional file 1. [file 13036_2023_329_MOESM1_ESM.zip › Points34.xml]

<points>
  <point index="1">
    <X>79.778</X>
    <Y>18.584</Y>
    <Z>2256</Z>
  </point>
  <point index="2">
    <X>34.348</X>
    <Y>37.408</Y>
    <Z>2109</Z>
  </point>
  <point index="3">
    <X>79.375</X>
    <Y>59.827</Y>
    <Z>2245</Z>
  </point>
  <point index="4">
    <X>39.081</X>
    <Y>17.536</Y>
    <Z>2237</Z>
  </point>
  <point index="5">
    <X>46.916</X>
    <Y>23.161</Y>
    <Z>2286</Z>
  </point>
  <point index="6">
    <X>105.826</X>
    <Y>47.507</Y>
    <Z>2156</Z>
  </point>
  <point index="7">
    <X>94.246</X>
    <Y>47.945</Y>
    <Z>2087</Z>
  </point>
  <point index="8">
    <X>16.673</X>
    <Y>73.851</Y>
    <Z>2022</Z>
  </point>
  <point index="9">
    <X>26.279</X>
    <Y>36.548</Y>
    <Z>2123</Z>
  </point>
  <point index="10">
    <X>111.328</X>
    <Y>61.411</Y>
    <Z>2027</Z>
  </point>
  <point index="11">
    <X>63.207</X>
    <Y>73.951</Y>
    <Z>2248</Z>
  </point>
  <point index="12">
    <X>108.137</X>
    <Y>53.668</Y>
    <Z>2039</Z>
  </point>
  <point index="13">
    <X>61.417</X>
    <Y>6.581</Y>
    <Z>2115</Z>
  </point>
  <point index="14">
    <X>11.460</X>
    <Y>71.004</Y>
    <Z>2163</Z>
  </point>
  <point index="15">
    <X>100.845</X>
    <Y>73.545</Y>
    <Z>2072</Z>
  </point>
  <point index="16">
    <X>66.795</X>
    <Y>54.088</Y>
    <Z>2084</Z>
  </point>
  <point index="17">
    <X>93.054</X>
    <Y>11.842</Y>
    <Z>2120</Z>
  </point>
  <point index="18">
    <X>60.254</X>
    <Y>14.327</Y>
    <Z>2028</Z>
  </point>
  <point index="19">
    <X>111.377</X>
    <Y>51.547</Y>
    <Z>2028</Z>
  </point>
  <point index="20">
    <X>105.371</X>
    <Y>19.475</Y>
    <Z>2190</Z>
  </point>
  <point index="21">
    <X>117.292</X>
    <Y>70.879</Y>
    <Z>2189</Z>
  </point>
  <point index="22">
    <X>76.953</X>
    <Y>55.125</Y>
    <Z>2180</Z>
  </point>
  <point index="23">
    <X>40.911</X>
    <Y>23.773</Y>
    <Z>2287</Z>
  </point>
  <point index="24">
    <X>109.739</X>
    <Y>18.658</Y>
    <Z>2228</Z>
  </point>
  <point index="25">
    <X>73.223</X>
    <Y>9.241</Y>
    <Z>2078</Z>
  </point>
  <point index="26">
    <X>50.378</X>
    <Y>14.015</Y>
    <Z>2192</Z>
  </point>
  <point index="27">
    <X>94.959</X>
    <Y>18.448</Y>
    <Z>2068</Z>
  </point>
  <point index="28">
    <X>96.883</X>
    <Y>58.383</Y>
    <Z>2016</Z>
  </point>
  <point index="29">
    <X>98.863</X>
    <Y>54.878</Y>
    <Z>2187</Z>
  </point>
  <point index="30">
    <X>32.445</X>
    <Y>67.345</Y>
    <Z>2057</Z>
  </point>
  <point index="31">
    <X>21.420</X>
    <Y>77.118</Y>
    <Z>2115</Z>
  </point>
  <point index="32">
    <X>109.118</X>
    <Y>19.801</Y>
    <Z>2220</Z>
  </point>
  <point index="33">
    <X>116.124</X>
    <Y>28.231</Y>
    <Z>2157</Z>
  </point>
  <point index="34">
    <X>111.010</X>
    <Y>26.705</Y>
    <Z>2018</Z>
  </point>
  <point index="35">
    <X>37.950</X>
    <Y>27.648</Y>
    <Z>2207</Z>
  </point>
  <point index="36">
    <X>13.878</X>
    <Y>62.320</Y>
    <Z>2097</Z>
  </point>
  <point index="37">
    <X>62.136</X>
    <Y>25.409</Y>
    <Z>2169</Z>
  </point>
  <point index="38">
    <X>11.656</X>
    <Y>49.919</Y>
    <Z>2158</Z>
  </point>
  <point index="39">
    <X>60.018</X>
    <Y>48.630</Y>
    <Z>2011</Z>
  </point>
  <point index="40">
    <X>111.909</X>
    <Y>69.325</Y>
    <Z>2043</Z>
  </point>
  <point index="41">
    <X>14.394</X>
    <Y>11.688</Y>
    <Z>2083</Z>
  </point>
  <point index="42">
    <X>40.434</X>
    <Y>59.613</Y>
    <Z>2274</Z>
  </point>
  <point index="43">
    <X>8.436</X>
    <Y>18.930</Y>
    <Z>2245</Z>
  </point>
  <point index="44">
    <X>58.450</X>
    <Y>23.830</Y>
    <Z>2263</Z>
  </point>
  <point index="45">
    <X>64.957</X>
    <Y>19.090</Y>
    <Z>2221</Z>
  </point>
  <point index="46">
    <X>102.828</X>
    <Y>31.240</Y>
    <Z>2220</Z>
  </point>
  <point index="47">
    <X>31.146</X>
    <Y>61.639</Y>
    <Z>2022</Z>
  </point>
  <point index="48">
    <X>102.917</X>
    <Y>51.424</Y>
    <Z>2227</Z>
  </point>
  <point index="49">
    <X>100.384</X>
    <Y>46.631</Y>
    <Z>2038</Z>
  </point>
  <point index="50">
    <X>98.977</X>
    <Y>31.295</Y>
    <Z>2166</Z>
  </point>
  <point index="51">
    <X>65.855</X>
    <Y>19.834</Y>
    <Z>2154</Z>
  </point>
  <point index="52">
    <X>19.996</X>
    <Y>36.399</Y>
    <Z>2009</Z>
  </point>
  <point index="53">
    <X>26.442</X>
    <Y>24.096</Y>
    <Z>2111</Z>
  </point>
  <point index="54">
    <X>68.779</X>
    <Y>21.102</Y>
    <Z>2157</Z>
  </point>
  <point index="55">
    <X>39.695</X>
    <Y>28.695</Y>
    <Z>2254</Z>
  </point>
  <point index="56">
    <X>65.666</X>
    <Y>14.025</Y>
    <Z>2168</Z>
  </point>
  <point index="57">
    <X>76.916</X>
    <Y>34.733</Y>
    <Z>2179</Z>
  </point>
  <point index="58">
    <X>67.157</X>
    <Y>58.406</Y>
    <Z>2057</Z>
  </point>
  <point index="59">
    <X>32.189</X>
    <Y>13.825</Y>
    <Z>2050</Z>
  </point>
  <point index="60">
    <X>74.364</X>
    <Y>26.395</Y>
    <Z>2109</Z>
  </point>
  <point index="61">
    <X>63.359</X>
    <Y>72.371</Y>
    <Z>2260</Z>
  </point>
  <point index="62">
    <X>27.016</X>
    <Y>54.896</Y>
    <Z>2068</Z>
  </point>
  <point index="63">
    <X>19.844</X>
    <Y>71.190</Y>
    <Z>2006</Z>
  </point>
  <point index="64">
    <X>6.873</X>
    <Y>22.190</Y>
    <Z>2287</Z>
  </point>
  <point index="65">
    <X>104.987</X>
    <Y>33.316</Y>
    <Z>2219</Z>
  </point>
  <point index="66">
    <X>40.544</X>
    <Y>62.088</Y>
    <Z>2277</Z>
  </point>
  <point index="67">
    <X>52.969</X>
    <Y>21.674</Y>
    <Z>2122</Z>
  </point>
  <point index="68">
    <X>65.884</X>
    <Y>49.567</Y>
    <Z>2152</Z>
  </point>
  <point index="69">
    <X>58.453</X>
    <Y>50.634</Y>
    <Z>2262</Z>
  </point>
  <point index="70">
    <X>102.446</X>
    <Y>21.489</Y>
    <Z>2192</Z>
  </point>
  <point index="71">
    <X>33.700</X>
    <Y>29.731</Y>
    <Z>2091</Z>
  </point>
  <point index="72">
    <X>111.944</X>
    <Y>73.687</Y>
    <Z>2044</Z>
  </point>
  <point index="73">
    <X>88.330</X>
    <Y>58.583</Y>
    <Z>2248</Z>
  </point>
  <point index="74">
    <X>104.537</X>
    <Y>64.496</Y>
    <Z>2253</Z>
  </point>
  <point index="75">
    <X>65.745</X>
    <Y>17.520</Y>
    <Z>2162</Z>
  </point>
  <point index="76">
    <X>27.689</X>
    <Y>33.265</Y>
    <Z>2018</Z>
  </point>
  <point index="77">
    <X>95.196</X>
    <Y>15.558</Y>
    <Z>2062</Z>
  </point>
  <point index="78">
    <X>68.761</X>
    <Y>15.059</Y>
    <Z>2154</Z>
  </point>
  <point index="79">
    <X>100.347</X>
    <Y>30.485</Y>
    <Z>2035</Z>
  </point>
  <point index="80">
    <X>74.249</X>
    <Y>15.565</Y>
    <Z>2106</Z>
  </point>
  <point index="81">
    <X>23.022</X>
    <Y>40.428</Y>
    <Z>2235</Z>
  </point>
  <point index="82">
    <X>17.541</X>
    <Y>27.731</Y>
    <Z>2027</Z>
  </point>
  <point index="83">
    <X>19.365</X>
    <Y>61.958</Y>
    <Z>2094</Z>
  </point>
  <point index="84">
    <X>26.186</X>
    <Y>19.791</Y>
    <Z>2130</Z>
  </point>
  <point index="85">
    <X>21.760</X>
    <Y>65.376</Y>
    <Z>2140</Z>
  </point>
  <point index="86">
    <X>118.556</X>
    <Y>31.317</Y>
    <Z>2223</Z>
  </point>
  <point index="87">
    <X>112.570</X>
    <Y>34.048</Y>
    <Z>2061</Z>
  </point>
  <point index="88">
    <X>109.201</X>
    <Y>36.978</Y>
    <Z>2235</Z>
  </point>
  <point index="89">
    <X>101.955</X>
    <Y>11.324</Y>
    <Z>2155</Z>
  </point>
  <point index="90">
    <X>103.186</X>
    <Y>53.380</Y>
    <Z>2247</Z>
  </point>
  <point index="91">
    <X>80.563</X>
    <Y>20.965</Y>
    <Z>2277</Z>
  </point>
  <point index="92">
    <X>111.683</X>
    <Y>10.671</Y>
    <Z>2037</Z>
  </point>
  <point index="93">
    <X>98.037</X>
    <Y>36.317</Y>
    <Z>2218</Z>
  </point>
  <point index="94">
    <X>11.875</X>
    <Y>62.781</Y>
    <Z>2152</Z>
  </point>
  <point index="95">
    <X>34.389</X>
    <Y>25.256</Y>
    <Z>2110</Z>
  </point>
  <point index="96">
    <X>112.441</X>
    <Y>63.005</Y>
    <Z>2057</Z>
  </point>
  <point index="97">
    <X>26.472</X>
    <Y>72.836</Y>
    <Z>2108</Z>
  </point>
  <point index="98">
    <X>25.660</X>
    <Y>13.704</Y>
    <Z>2169</Z>
  </point>
  <point index="99">
    <X>17.181</X>
    <Y>65.813</Y>
    <Z>2008</Z>
  </point>
  <point index="100">
    <X>53.499</X>
    <Y>74.471</Y>
    <Z>2108</Z>
  </point>
  <point index="101">
    <X>105.829</X>
    <Y>71.343</Y>
    <Z>2156</Z>
  </point>
  <point index="102">
    <X>60.199</X>
    <Y>51.781</Y>
    <Z>2024</Z>
  </point>
  <point index="103">
    <X>110.562</X>
    <Y>55.927</Y>
    <Z>2006</Z>
  </point>
  <point index="104">
    <X>58.167</X>
    <Y>24.486</Y>
    <Z>2269</Z>
  </point>
  <point index="105">
    <X>19.925</X>
    <Y>28.448</Y>
    <Z>2004</Z>
  </point>
  <point index="106">
    <X>62.424</X>
    <Y>74.017</Y>
    <Z>2190</Z>
  </point>
  <point index="107">
    <X>71.748</X>
    <Y>21.911</Y>
    <Z>2038</Z>
  </point>
  <point index="108">
    <X>49.957</X>
    <Y>53.822</Y>
    <Z>2204</Z>
  </point>
  <point index="109">
    <X>8.780</X>
    <Y>19.683</Y>
    <Z>2236</Z>
  </point>
  <point index="110">
    <X>13.181</X>
    <Y>20.034</Y>
    <Z>2116</Z>
  </point>
  <point index="111">
    <X>59.313</X>
    <Y>70.298</Y>
    <Z>2104</Z>
  </point>
  <point index="112">
    <X>88.502</X>
    <Y>31.024</Y>
    <Z>2243</Z>
  </point>
  <point index="113">
    <X>92.319</X>
    <Y>11.056</Y>
    <Z>2140</Z>
  </point>
  <point index="114">
    <X>71.989</X>
    <Y>50.780</Y>
    <Z>2045</Z>
  </point>
  <point index="115">
    <X>70.884</X>
    <Y>54.652</Y>
    <Z>2015</Z>
  </point>
  <point index="116">
    <X>70.284</X>
    <Y>53.245</Y>
    <Z>2017</Z>
  </point>
  <point index="117">
    <X>97.621</X>
    <Y>57.792</Y>
    <Z>2058</Z>
  </point>
  <point index="118">
    <X>11.873</X>
    <Y>27.920</Y>
    <Z>2152</Z>
  </point>
  <point index="119">
    <X>69.804</X>
    <Y>19.381</Y>
    <Z>2203</Z>
  </point>
  <point index="120">
    <X>54.788</X>
    <Y>71.909</Y>
    <Z>2073</Z>
  </point>
  <point index="121">
    <X>95.047</X>
    <Y>31.194</Y>
    <Z>2066</Z>
  </point>
  <point index="122">
    <X>99.236</X>
    <Y>7.751</Y>
    <Z>2118</Z>
  </point>
  <point index="123">
    <X>110.799</X>
    <Y>75.899</Y>
    <Z>2013</Z>
  </point>
  <point index="124">
    <X>7.593</X>
    <Y>21.581</Y>
    <Z>2268</Z>
  </point>
  <point index="125">
    <X>34.988</X>
    <Y>62.036</Y>
    <Z>2126</Z>
  </point>
  <point index="126">
    <X>114.007</X>
    <Y>60.877</Y>
    <Z>2100</Z>
  </point>
  <point index="127">
    <X>22.935</X>
    <Y>6.576</Y>
    <Z>2228</Z>
  </point>
  <point index="128">
    <X>19.561</X>
    <Y>35.555</Y>
    <Z>2058</Z>
  </point>
  <point index="129">
    <X>107.198</X>
    <Y>76.590</Y>
    <Z>2054</Z>
  </point>
  <point index="130">
    <X>26.834</X>
    <Y>7.368</Y>
    <Z>2081</Z>
  </point>
  <point index="131">
    <X>98.631</X>
    <Y>47.172</Y>
    <Z>2229</Z>
  </point>
  <point index="132">
    <X>27.136</X>
    <Y>48.525</Y>
    <Z>2059</Z>
  </point>
  <point index="133">
    <X>70.415</X>
    <Y>34.954</Y>
    <Z>2002</Z>
  </point>
  <point index="134">
    <X>62.010</X>
    <Y>30.748</Y>
    <Z>2159</Z>
  </point>
  <point index="135">
    <X>71.185</X>
    <Y>27.947</Y>
    <Z>2023</Z>
  </point>
  <point index="136">
    <X>24.482</X>
    <Y>14.078</Y>
    <Z>2257</Z>
  </point>
  <point index="137">
    <X>73.209</X>
    <Y>48.706</Y>
    <Z>2078</Z>
  </point>
  <point index="138">
    <X>27.883</X>
    <Y>70.004</Y>
    <Z>2003</Z>
  </point>
  <point index="139">
    <X>53.707</X>
    <Y>28.462</Y>
    <Z>2102</Z>
  </point>
  <point index="140">
    <X>26.436</X>
    <Y>6.815</Y>
    <Z>2111</Z>
  </point>
  <point index="141">
    <X>55.566</X>
    <Y>22.626</Y>
    <Z>2052</Z>
  </point>
  <point index="142">
    <X>57.429</X>
    <Y>63.236</Y>
    <Z>2001</Z>
  </point>
  <point index="143">
    <X>13.059</X>
    <Y>26.249</Y>
    <Z>2120</Z>
  </point>
  <point index="144">
    <X>35.246</X>
    <Y>25.729</Y>
    <Z>2133</Z>
  </point>
  <point index="145">
    <X>68.483</X>
    <Y>40.115</Y>
    <Z>2103</Z>
  </point>
  <point index="146">
    <X>21.716</X>
    <Y>29.772</Y>
    <Z>2137</Z>
  </point>
  <point index="147">
    <X>59.218</X>
    <Y>30.097</Y>
    <Z>2121</Z>
  </point>
  <point index="148">
    <X>108.760</X>
    <Y>14.451</Y>
    <Z>2154</Z>
  </point>
  <point index="149">
    <X>72.989</X>
    <Y>59.200</Y>
    <Z>2072</Z>
  </point>
  <point index="150">
    <X>67.637</X>
    <Y>65.104</Y>
    <Z>2022</Z>
  </point>
  <point index="151">
    <X>9.737</X>
    <Y>15.310</Y>
    <Z>2210</Z>
  </point>
  <point index="152">
    <X>92.977</X>
    <Y>27.306</Y>
    <Z>2122</Z>
  </point>
  <point index="153">
    <X>91.655</X>
    <Y>69.681</Y>
    <Z>2158</Z>
  </point>
  <point index="154">
    <X>54.067</X>
    <Y>19.445</Y>
    <Z>2092</Z>
  </point>
  <point index="155">
    <X>69.317</X>
    <Y>59.789</Y>
    <Z>2257</Z>
  </point>
  <point index="156">
    <X>7.407</X>
    <Y>62.989</Y>
    <Z>2273</Z>
  </point>
  <point index="157">
    <X>32.154</X>
    <Y>68.184</Y>
    <Z>2049</Z>
  </point>
  <point index="158">
    <X>53.022</X>
    <Y>58.358</Y>
    <Z>2121</Z>
  </point>
  <point index="159">
    <X>9.862</X>
    <Y>52.532</Y>
    <Z>2206</Z>
  </point>
  <point index="160">
    <X>24.476</X>
    <Y>26.548</Y>
    <Z>2257</Z>
  </point>
  <point index="161">
    <X>112.423</X>
    <Y>32.025</Y>
    <Z>2057</Z>
  </point>
  <point index="162">
    <X>20.766</X>
    <Y>53.516</Y>
    <Z>2066</Z>
  </point>
  <point index="163">
    <X>100.009</X>
    <Y>66.055</Y>
    <Z>2010</Z>
  </point>
  <point index="164">
    <X>61.018</X>
    <Y>54.185</Y>
    <Z>2085</Z>
  </point>
  <point index="165">
    <X>88.335</X>
    <Y>18.939</Y>
    <Z>2248</Z>
  </point>
  <point index="166">
    <X>100.998</X>
    <Y>51.698</Y>
    <Z>2084</Z>
  </point>
  <point index="167">
    <X>93.979</X>
    <Y>50.764</Y>
    <Z>2095</Z>
  </point>
  <point index="168">
    <X>49.723</X>
    <Y>29.095</Y>
    <Z>2210</Z>
  </point>
  <point index="169">
    <X>104.475</X>
    <Y>65.787</Y>
    <Z>2257</Z>
  </point>
  <point index="170">
    <X>22.008</X>
    <Y>74.603</Y>
    <Z>2159</Z>
  </point>
  <point index="171">
    <X>61.237</X>
    <Y>70.044</Y>
    <Z>2102</Z>
  </point>
  <point index="172">
    <X>29.667</X>
    <Y>31.283</Y>
    <Z>2256</Z>
  </point>
  <point index="173">
    <X>108.824</X>
    <Y>14.222</Y>
    <Z>2166</Z>
  </point>
  <point index="174">
    <X>72.680</X>
    <Y>14.373</Y>
    <Z>2064</Z>
  </point>
  <point index="175">
    <X>64.661</X>
    <Y>59.791</Y>
    <Z>2243</Z>
  </point>
  <point index="176">
    <X>93.762</X>
    <Y>35.654</Y>
    <Z>2101</Z>
  </point>
  <point index="177">
    <X>115.609</X>
    <Y>61.631</Y>
    <Z>2143</Z>
  </point>
  <point index="178">
    <X>94.764</X>
    <Y>63.250</Y>
    <Z>2073</Z>
  </point>
  <point index="179">
    <X>106.434</X>
    <Y>9.669</Y>
    <Z>2111</Z>
  </point>
  <point index="180">
    <X>52.521</X>
    <Y>30.322</Y>
    <Z>2134</Z>
  </point>
  <point index="181">
    <X>117.739</X>
    <Y>70.756</Y>
    <Z>2201</Z>
  </point>
  <point index="182">
    <X>64.822</X>
    <Y>72.697</Y>
    <Z>2231</Z>
  </point>
  <point index="183">
    <X>59.207</X>
    <Y>14.224</Y>
    <Z>2123</Z>
  </point>
  <point index="184">
    <X>87.755</X>
    <Y>65.118</Y>
    <Z>2263</Z>
  </point>
  <point index="185">
    <X>23.030</X>
    <Y>18.446</Y>
    <Z>2235</Z>
  </point>
  <point index="186">
    <X>106.154</X>
    <Y>72.992</Y>
    <Z>2132</Z>
  </point>
  <point index="187">
    <X>119.870</X>
    <Y>61.157</Y>
    <Z>2259</Z>
  </point>
  <point index="188">
    <X>57.209</X>
    <Y>63.563</Y>
    <Z>2007</Z>
  </point>
  <point index="189">
    <X>49.806</X>
    <Y>27.126</Y>
    <Z>2208</Z>
  </point>
  <point index="190">
    <X>58.742</X>
    <Y>7.521</Y>
    <Z>2209</Z>
  </point>
  <point index="191">
    <X>32.609</X>
    <Y>35.333</Y>
    <Z>2062</Z>
  </point>
  <point index="192">
    <X>19.029</X>
    <Y>48.862</Y>
    <Z>2156</Z>
  </point>
  <point index="193">
    <X>11.046</X>
    <Y>24.794</Y>
    <Z>2174</Z>
  </point>
  <point index="194">
    <X>16.194</X>
    <Y>50.223</Y>
    <Z>2035</Z>
  </point>
  <point index="195">
    <X>67.078</X>
    <Y>53.059</Y>
    <Z>2063</Z>
  </point>
  <point index="196">
    <X>98.142</X>
    <Y>15.447</Y>
    <Z>2259</Z>
  </point>
  <point index="197">
    <X>65.014</X>
    <Y>49.625</Y>
    <Z>2217</Z>
  </point>
  <point index="198">
    <X>110.599</X>
    <Y>21.019</Y>
    <Z>2007</Z>
  </point>
  <point index="199">
    <X>31.113</X>
    <Y>30.742</Y>
    <Z>2021</Z>
  </point>
  <point index="200">
    <X>107.298</X>
    <Y>23.808</Y>
    <Z>2047</Z>
  </point>
  <point index="201">
    <X>64.714</X>
    <Y>23.863</Y>
    <Z>2239</Z>
  </point>
  <point index="202">
    <X>12.833</X>
    <Y>22.475</Y>
    <Z>2126</Z>
  </point>
  <point index="203">
    <X>97.953</X>
    <Y>9.735</Y>
    <Z>2186</Z>
  </point>
  <point index="204">
    <X>27.576</X>
    <Y>27.037</Y>
    <Z>2026</Z>
  </point>
  <point index="205">
    <X>61.585</X>
    <Y>69.687</Y>
    <Z>2127</Z>
  </point>
  <point index="206">
    <X>11.429</X>
    <Y>65.740</Y>
    <Z>2164</Z>
  </point>
  <point index="207">
    <X>57.887</X>
    <Y>46.327</Y>
    <Z>2161</Z>
  </point>
  <point index="208">
    <X>58.373</X>
    <Y>68.024</Y>
    <Z>2277</Z>
  </point>
  <point index="209">
    <X>62.574</X>
    <Y>45.828</Y>
    <Z>2201</Z>
  </point>
  <point index="210">
    <X>69.453</X>
    <Y>67.127</Y>
    <Z>2282</Z>
  </point>
  <point index="211">
    <X>57.548</X>
    <Y>68.487</Y>
    <Z>2029</Z>
  </point>
  <point index="212">
    <X>105.509</X>
    <Y>61.919</Y>
    <Z>2180</Z>
  </point>
  <point index="213">
    <X>29.321</X>
    <Y>65.889</Y>
    <Z>2257</Z>
  </point>
  <point index="214">
    <X>10.397</X>
    <Y>65.243</Y>
    <Z>2192</Z>
  </point>
  <point index="215">
    <X>97.005</X>
    <Y>51.745</Y>
    <Z>2013</Z>
  </point>
  <point index="216">
    <X>71.283</X>
    <Y>11.468</Y>
    <Z>2026</Z>
  </point>
  <point index="217">
    <X>29.871</X>
    <Y>61.150</Y>
    <Z>2177</Z>
  </point>
  <point index="218">
    <X>37.109</X>
    <Y>71.190</Y>
    <Z>2184</Z>
  </point>
  <point index="219">
    <X>97.642</X>
    <Y>53.181</Y>
    <Z>2066</Z>
  </point>
  <point index="220">
    <X>20.483</X>
    <Y>44.786</Y>
    <Z>2045</Z>
  </point>
  <point index="221">
    <X>30.425</X>
    <Y>24.499</Y>
    <Z>2003</Z>
  </point>
  <point index="222">
    <X>38.950</X>
    <Y>26.854</Y>
    <Z>2234</Z>
  </point>
  <point index="223">
    <X>63.172</X>
    <Y>77.687</Y>
    <Z>2246</Z>
  </point>
  <point index="224">
    <X>96.430</X>
    <Y>65.281</Y>
    <Z>2028</Z>
  </point>
  <point index="225">
    <X>54.719</X>
    <Y>52.005</Y>
    <Z>2075</Z>
  </point>
  <point index="226">
    <X>46.629</X>
    <Y>64.208</Y>
    <Z>2294</Z>
  </point>
  <point index="227">
    <X>56.578</X>
    <Y>12.138</Y>
    <Z>2024</Z>
  </point>
  <point index="228">
    <X>90.024</X>
    <Y>18.952</Y>
    <Z>2202</Z>
  </point>
  <point index="229">
    <X>59.285</X>
    <Y>12.407</Y>
    <Z>2109</Z>
  </point>
  <point index="230">
    <X>95.770</X>
    <Y>10.207</Y>
    <Z>2046</Z>
  </point>
  <point index="231">
    <X>78.891</X>
    <Y>62.320</Y>
    <Z>2232</Z>
  </point>
  <point index="232">
    <X>96.644</X>
    <Y>9.573</Y>
    <Z>2022</Z>
  </point>
  <point index="233">
    <X>56.286</X>
    <Y>60.779</Y>
    <Z>2032</Z>
  </point>
  <point index="234">
    <X>68.632</X>
    <Y>9.188</Y>
    <Z>2130</Z>
  </point>
  <point index="235">
    <X>120.498</X>
    <Y>28.745</Y>
    <Z>2276</Z>
  </point>
  <point index="236">
    <X>52.169</X>
    <Y>71.296</Y>
    <Z>2144</Z>
  </point>
  <point index="237">
    <X>71.181</X>
    <Y>54.274</Y>
    <Z>2023</Z>
  </point>
  <point index="238">
    <X>77.795</X>
    <Y>16.749</Y>
    <Z>2202</Z>
  </point>
  <point index="239">
    <X>98.823</X>
    <Y>29.313</Y>
    <Z>2194</Z>
  </point>
  <point index="240">
    <X>76.796</X>
    <Y>34.682</Y>
    <Z>2175</Z>
  </point>
  <point index="241">
    <X>20.953</X>
    <Y>64.304</Y>
    <Z>2080</Z>
  </point>
  <point index="242">
    <X>68.566</X>
    <Y>35.700</Y>
    <Z>2118</Z>
  </point>
  <point index="243">
    <X>13.827</X>
    <Y>23.593</Y>
    <Z>2099</Z>
  </point>
  <point index="244">
    <X>94.945</X>
    <Y>71.269</Y>
    <Z>2068</Z>
  </point>
  <point index="245">
    <X>66.875</X>
    <Y>64.130</Y>
    <Z>2078</Z>
  </point>
  <point index="246">
    <X>60.667</X>
    <Y>12.023</Y>
    <Z>2059</Z>
  </point>
  <point index="247">
    <X>63.049</X>
    <Y>29.398</Y>
    <Z>2237</Z>
  </point>
  <point index="248">
    <X>109.844</X>
    <Y>77.174</Y>
    <Z>2187</Z>
  </point>
  <point index="249">
    <X>119.296</X>
    <Y>59.499</Y>
    <Z>2243</Z>
  </point>
  <point index="250">
    <X>12.983</X>
    <Y>22.549</Y>
    <Z>2122</Z>
  </point>
  <point index="251">
    <X>27.539</X>
    <Y>35.946</Y>
    <Z>2029</Z>
  </point>
  <point index="252">
    <X>65.876</X>
    <Y>10.666</Y>
    <Z>2153</Z>
  </point>
  <point index="253">
    <X>12.359</X>
    <Y>14.570</Y>
    <Z>2139</Z>
  </point>
  <point index="254">
    <X>109.278</X>
    <Y>11.446</Y>
    <Z>2249</Z>
  </point>
  <point index="255">
    <X>80.379</X>
    <Y>67.311</Y>
    <Z>2272</Z>
  </point>
  <point index="256">
    <X>101.858</X>
    <Y>75.656</Y>
    <Z>2148</Z>
  </point>
  <point index="257">
    <X>117.994</X>
    <Y>28.103</Y>
    <Z>2208</Z>
  </point>
  <point index="258">
    <X>106.983</X>
    <Y>30.504</Y>
    <Z>2070</Z>
  </point>
  <point index="259">
    <X>71.537</X>
    <Y>71.258</Y>
    <Z>2033</Z>
  </point>
  <point index="260">
    <X>121.339</X>
    <Y>63.128</Y>
    <Z>2298</Z>
  </point>
  <point index="261">
    <X>26.330</X>
    <Y>60.171</Y>
    <Z>2119</Z>
  </point>
  <point index="262">
    <X>31.979</X>
    <Y>72.489</Y>
    <Z>2045</Z>
  </point>
  <point index="263">
    <X>98.069</X>
    <Y>78.061</Y>
    <Z>2231</Z>
  </point>
  <point index="264">
    <X>100.336</X>
    <Y>19.790</Y>
    <Z>2034</Z>
  </point>
  <point index="265">
    <X>104.833</X>
    <Y>62.739</Y>
    <Z>2230</Z>
  </point>
  <point index="266">
    <X>37.372</X>
    <Y>17.994</Y>
    <Z>2191</Z>
  </point>
  <point index="267">
    <X>26.642</X>
    <Y>58.025</Y>
    <Z>2096</Z>
  </point>
  <point index="268">
    <X>52.950</X>
    <Y>33.831</Y>
    <Z>2123</Z>
  </point>
  <point index="269">
    <X>105.380</X>
    <Y>40.825</Y>
    <Z>2190</Z>
  </point>
  <point index="270">
    <X>61.579</X>
    <Y>9.549</Y>
    <Z>2127</Z>
  </point>
  <point index="271">
    <X>108.370</X>
    <Y>35.818</Y>
    <Z>2082</Z>
  </point>
  <point index="272">
    <X>111.990</X>
    <Y>72.613</Y>
    <Z>2045</Z>
  </point>
  <point index="273">
    <X>118.505</X>
    <Y>68.193</Y>
    <Z>2222</Z>
  </point>
  <point index="274">
    <X>109.347</X>
    <Y>12.089</Y>
    <Z>2262</Z>
  </point>
  <point index="275">
    <X>59.392</X>
    <Y>52.845</Y>
    <Z>2089</Z>
  </point>
  <point index="276">
    <X>7.996</X>
    <Y>61.576</Y>
    <Z>2257</Z>
  </point>
  <point index="277">
    <X>70.065</X>
    <Y>62.708</Y>
    <Z>2102</Z>
  </point>
  <point index="278">
    <X>78.299</X>
    <Y>15.054</Y>
    <Z>2216</Z>
  </point>
  <point index="279">
    <X>70.761</X>
    <Y>9.910</Y>
    <Z>2012</Z>
  </point>
  <point index="280">
    <X>54.228</X>
    <Y>67.078</Y>
    <Z>2088</Z>
  </point>
  <point index="281">
    <X>61.093</X>
    <Y>24.847</Y>
    <Z>2091</Z>
  </point>
  <point index="282">
    <X>13.344</X>
    <Y>73.022</Y>
    <Z>2112</Z>
  </point>
  <point index="283">
    <X>63.746</X>
    <Y>71.579</Y>
    <Z>2289</Z>
  </point>
  <point index="284">
    <X>32.344</X>
    <Y>8.965</Y>
    <Z>2055</Z>
  </point>
  <point index="285">
    <X>60.360</X>
    <Y>63.250</Y>
    <Z>2036</Z>
  </point>
  <point index="286">
    <X>37.641</X>
    <Y>24.057</Y>
    <Z>2198</Z>
  </point>
  <point index="287">
    <X>38.074</X>
    <Y>16.868</Y>
    <Z>2210</Z>
  </point>
  <point index="288">
    <X>13.292</X>
    <Y>20.648</Y>
    <Z>2113</Z>
  </point>
  <point index="289">
    <X>31.869</X>
    <Y>68.988</Y>
    <Z>2042</Z>
  </point>
  <point index="290">
    <X>50.371</X>
    <Y>61.089</Y>
    <Z>2192</Z>
  </point>
  <point index="291">
    <X>108.429</X>
    <Y>17.603</Y>
    <Z>2093</Z>
  </point>
  <point index="292">
    <X>32.252</X>
    <Y>25.833</Y>
    <Z>2052</Z>
  </point>
  <point index="293">
    <X>32.030</X>
    <Y>36.174</Y>
    <Z>2046</Z>
  </point>
  <point index="294">
    <X>98.455</X>
    <Y>50.360</Y>
    <Z>2262</Z>
  </point>
  <point index="295">
    <X>28.855</X>
    <Y>35.219</Y>
    <Z>2171</Z>
  </point>
  <point index="296">
    <X>21.615</X>
    <Y>62.124</Y>
    <Z>2130</Z>
  </point>
  <point index="297">
    <X>88.785</X>
    <Y>70.499</Y>
    <Z>2235</Z>
  </point>
  <point index="298">
    <X>13.486</X>
    <Y>65.148</Y>
    <Z>2108</Z>
  </point>
  <point index="299">
    <X>8.186</X>
    <Y>58.438</Y>
    <Z>2252</Z>
  </point>
  <point index="300">
    <X>117.222</X>
    <Y>72.802</Y>
    <Z>2187</Z>
  </point>
  <point index="301">
    <X>51.193</X>
    <Y>13.036</Y>
    <Z>2170</Z>
  </point>
  <point index="302">
    <X>47.301</X>
    <Y>21.473</Y>
    <Z>2276</Z>
  </point>
  <point index="303">
    <X>107.604</X>
    <Y>34.509</Y>
    <Z>2024</Z>
  </point>
  <point index="304">
    <X>25.868</X>
    <Y>47.526</Y>
    <Z>2153</Z>
  </point>
  <point index="305">
    <X>97.660</X>
    <Y>46.929</Y>
    <Z>2073</Z>
  </point>
  <point index="306">
    <X>62.825</X>
    <Y>36.487</Y>
    <Z>2220</Z>
  </point>
  <point index="307">
    <X>74.198</X>
    <Y>62.080</Y>
    <Z>2105</Z>
  </point>
  <point index="308">
    <X>22.346</X>
    <Y>23.502</Y>
    <Z>2184</Z>
  </point>
  <point index="309">
    <X>31.442</X>
    <Y>46.897</Y>
    <Z>2030</Z>
  </point>
  <point index="310">
    <X>67.952</X>
    <Y>13.836</Y>
    <Z>2005</Z>
  </point>
  <point index="311">
    <X>28.116</X>
    <Y>14.733</Y>
    <Z>2035</Z>
  </point>
  <point index="312">
    <X>94.026</X>
    <Y>72.822</Y>
    <Z>2093</Z>
  </point>
  <point index="313">
    <X>64.254</X>
    <Y>40.748</Y>
    <Z>2274</Z>
  </point>
  <point index="314">
    <X>19.707</X>
    <Y>67.892</Y>
    <Z>2031</Z>
  </point>
  <point index="315">
    <X>90.065</X>
    <Y>70.354</Y>
    <Z>2201</Z>
  </point>
  <point index="316">
    <X>115.152</X>
    <Y>18.834</Y>
    <Z>2131</Z>
  </point>
  <point index="317">
    <X>114.813</X>
    <Y>57.419</Y>
    <Z>2122</Z>
  </point>
  <point index="318">
    <X>118.937</X>
    <Y>16.103</Y>
    <Z>2233</Z>
  </point>
  <point index="319">
    <X>97.696</X>
    <Y>33.914</Y>
    <Z>2087</Z>
  </point>
  <point index="320">
    <X>94.327</X>
    <Y>19.790</Y>
    <Z>2085</Z>
  </point>
  <point index="321">
    <X>71.267</X>
    <Y>46.292</Y>
    <Z>2025</Z>
  </point>
  <point index="322">
    <X>66.484</X>
    <Y>40.956</Y>
    <Z>2107</Z>
  </point>
  <point index="323">
    <X>18.731</X>
    <Y>8.687</Y>
    <Z>2211</Z>
  </point>
  <point index="324">
    <X>50.113</X>
    <Y>62.188</Y>
    <Z>2199</Z>
  </point>
  <point index="325">
    <X>24.113</X>
    <Y>8.242</Y>
    <Z>2284</Z>
  </point>
  <point index="326">
    <X>14.204</X>
    <Y>68.167</Y>
    <Z>2089</Z>
  </point>
  <point index="327">
    <X>107.481</X>
    <Y>27.350</Y>
    <Z>2033</Z>
  </point>
  <point index="328">
    <X>55.799</X>
    <Y>22.146</Y>
    <Z>2045</Z>
  </point>
  <point index="329">
    <X>63.903</X>
    <Y>75.324</Y>
    <Z>2300</Z>
  </point>
  <point index="330">
    <X>115.200</X>
    <Y>16.782</Y>
    <Z>2132</Z>
  </point>
  <point index="331">
    <X>77.386</X>
    <Y>51.177</Y>
    <Z>2191</Z>
  </point>
  <point index="332">
    <X>107.363</X>
    <Y>8.310</Y>
    <Z>2042</Z>
  </point>
  <point index="333">
    <X>27.429</X>
    <Y>64.608</Y>
    <Z>2037</Z>
  </point>
  <point index="334">
    <X>68.372</X>
    <Y>70.545</Y>
    <Z>2082</Z>
  </point>
  <point index="335">
    <X>113.442</X>
    <Y>67.766</Y>
    <Z>2084</Z>
  </point>
  <point index="336">
    <X>34.397</X>
    <Y>13.980</Y>
    <Z>2110</Z>
  </point>
  <point index="337">
    <X>80.818</X>
    <Y>65.540</Y>
    <Z>2284</Z>
  </point>
  <point index="338">
    <X>27.424</X>
    <Y>35.091</Y>
    <Z>2037</Z>
  </point>
  <point index="339">
    <X>92.036</X>
    <Y>35.813</Y>
    <Z>2147</Z>
  </point>
  <point index="340">
    <X>7.023</X>
    <Y>65.447</Y>
    <Z>2283</Z>
  </point>
  <point index="341">
    <X>54.692</X>
    <Y>48.067</Y>
    <Z>2075</Z>
  </point>
  <point index="342">
    <X>12.023</X>
    <Y>31.803</Y>
    <Z>2148</Z>
  </point>
  <point index="343">
    <X>68.965</X>
    <Y>35.242</Y>
    <Z>2192</Z>
  </point>
  <point index="344">
    <X>49.913</X>
    <Y>28.000</Y>
    <Z>2205</Z>
  </point>
  <point index="345">
    <X>102.642</X>
    <Y>8.110</Y>
    <Z>2206</Z>
  </point>
  <point index="346">
    <X>87.087</X>
    <Y>64.169</Y>
    <Z>2281</Z>
  </point>
  <point index="347">
    <X>90.905</X>
    <Y>27.172</Y>
    <Z>2178</Z>
  </point>
  <point index="348">
    <X>27.601</X>
    <Y>49.018</Y>
    <Z>2024</Z>
  </point>
  <point index="349">
    <X>115.107</X>
    <Y>35.785</Y>
    <Z>2129</Z>
  </point>
  <point index="350">
    <X>34.865</X>
    <Y>17.274</Y>
    <Z>2123</Z>
  </point>
  <point index="351">
    <X>73.101</X>
    <Y>67.439</Y>
    <Z>2075</Z>
  </point>
  <point index="352">
    <X>55.773</X>
    <Y>46.551</Y>
    <Z>2046</Z>
  </point>
  <point index="353">
    <X>19.567</X>
    <Y>62.697</Y>
    <Z>2057</Z>
  </point>
  <point index="354">
    <X>67.868</X>
    <Y>66.551</Y>
    <Z>2004</Z>
  </point>
  <point index="355">
    <X>64.305</X>
    <Y>15.388</Y>
    <Z>2270</Z>
  </point>
  <point index="356">
    <X>75.419</X>
    <Y>12.148</Y>
    <Z>2138</Z>
  </point>
  <point index="357">
    <X>117.610</X>
    <Y>22.756</Y>
    <Z>2197</Z>
  </point>
  <point index="358">
    <X>75.090</X>
    <Y>57.421</Y>
    <Z>2129</Z>
  </point>
  <point index="359">
    <X>38.788</X>
    <Y>60.548</Y>
    <Z>2229</Z>
  </point>
  <point index="360">
    <X>51.276</X>
    <Y>71.353</Y>
    <Z>2168</Z>
  </point>
  <point index="361">
    <X>106.583</X>
    <Y>50.091</Y>
    <Z>2100</Z>
  </point>
  <point index="362">
    <X>50.250</X>
    <Y>61.733</Y>
    <Z>2196</Z>
  </point>
  <point index="363">
    <X>95.804</X>
    <Y>10.901</Y>
    <Z>2045</Z>
  </point>
  <point index="364">
    <X>74.340</X>
    <Y>26.244</Y>
    <Z>2109</Z>
  </point>
  <point index="365">
    <X>40.305</X>
    <Y>27.604</Y>
    <Z>2270</Z>
  </point>
  <point index="366">
    <X>56.582</X>
    <Y>53.079</Y>
    <Z>2024</Z>
  </point>
  <point index="367">
    <X>19.978</X>
    <Y>7.478</Y>
    <Z>2008</Z>
  </point>
  <point index="368">
    <X>93.597</X>
    <Y>71.961</Y>
    <Z>2105</Z>
  </point>
  <point index="369">
    <X>67.903</X>
    <Y>23.742</Y>
    <Z>2002</Z>
  </point>
  <point index="370">
    <X>60.838</X>
    <Y>52.108</Y>
    <Z>2072</Z>
  </point>
  <point index="371">
    <X>29.880</X>
    <Y>27.228</Y>
    <Z>2173</Z>
  </point>
  <point index="372">
    <X>105.730</X>
    <Y>69.835</Y>
    <Z>2164</Z>
  </point>
  <point index="373">
    <X>57.343</X>
    <Y>8.349</Y>
    <Z>2004</Z>
  </point>
  <point index="374">
    <X>13.860</X>
    <Y>51.440</Y>
    <Z>2098</Z>
  </point>
  <point index="375">
    <X>105.669</X>
    <Y>61.027</Y>
    <Z>2168</Z>
  </point>
  <point index="376">
    <X>116.481</X>
    <Y>61.905</Y>
    <Z>2167</Z>
  </point>
  <point index="377">
    <X>36.117</X>
    <Y>51.766</Y>
    <Z>2157</Z>
  </point>
  <point index="378">
    <X>16.484</X>
    <Y>74.193</Y>
    <Z>2027</Z>
  </point>
  <point index="379">
    <X>15.248</X>
    <Y>24.841</Y>
    <Z>2060</Z>
  </point>
  <point index="380">
    <X>10.869</X>
    <Y>18.237</Y>
    <Z>2179</Z>
  </point>
  <point index="381">
    <X>88.066</X>
    <Y>22.827</Y>
    <Z>2255</Z>
  </point>
  <point index="382">
    <X>20.008</X>
    <Y>68.486</Y>
    <Z>2010</Z>
  </point>
  <point index="383">
    <X>30.532</X>
    <Y>28.870</Y>
    <Z>2006</Z>
  </point>
  <point index="384">
    <X>101.550</X>
    <Y>6.958</Y>
    <Z>2125</Z>
  </point>
  <point index="385">
    <X>66.223</X>
    <Y>15.801</Y>
    <Z>2127</Z>
  </point>
  <point index="386">
    <X>106.477</X>
    <Y>13.842</Y>
    <Z>2108</Z>
  </point>
  <point index="387">
    <X>60.831</X>
    <Y>33.210</Y>
    <Z>2071</Z>
  </point>
  <point index="388">
    <X>91.523</X>
    <Y>68.807</Y>
    <Z>2161</Z>
  </point>
  <point index="389">
    <X>33.953</X>
    <Y>10.914</Y>
    <Z>2098</Z>
  </point>
  <point index="390">
    <X>23.789</X>
    <Y>56.098</Y>
    <Z>2292</Z>
  </point>
  <point index="391">
    <X>28.145</X>
    <Y>56.837</Y>
    <Z>2040</Z>
  </point>
  <point index="392">
    <X>79.028</X>
    <Y>67.859</Y>
    <Z>2236</Z>
  </point>
  <point index="393">
    <X>6.999</X>
    <Y>25.688</Y>
    <Z>2284</Z>
  </point>
  <point index="394">
    <X>15.583</X>
    <Y>76.282</Y>
    <Z>2051</Z>
  </point>
  <point index="395">
    <X>105.730</X>
    <Y>15.010</Y>
    <Z>2164</Z>
  </point>
  <point index="396">
    <X>65.362</X>
    <Y>10.771</Y>
    <Z>2191</Z>
  </point>
  <point index="397">
    <X>101.199</X>
    <Y>64.234</Y>
    <Z>2099</Z>
  </point>
  <point index="398">
    <X>106.181</X>
    <Y>73.999</Y>
    <Z>2130</Z>
  </point>
  <point index="399">
    <X>55.715</X>
    <Y>32.705</Y>
    <Z>2048</Z>
  </point>
  <point index="400">
    <X>19.062</X>
    <Y>11.115</Y>
    <Z>2150</Z>
  </point>
  <point index="401">
    <X>18.597</X>
    <Y>12.586</Y>
    <Z>2236</Z>
  </point>
  <point index="402">
    <X>13.227</X>
    <Y>48.346</Y>
    <Z>2115</Z>
  </point>
  <point index="403">
    <X>25.493</X>
    <Y>47.435</Y>
    <Z>2181</Z>
  </point>
  <point index="404">
    <X>31.906</X>
    <Y>65.647</Y>
    <Z>2043</Z>
  </point>
  <point index="405">
    <X>36.846</X>
    <Y>24.532</Y>
    <Z>2177</Z>
  </point>
  <point index="406">
    <X>30.678</X>
    <Y>71.816</Y>
    <Z>2009</Z>
  </point>
  <point index="407">
    <X>32.638</X>
    <Y>23.282</Y>
    <Z>2063</Z>
  </point>
  <point index="408">
    <X>53.319</X>
    <Y>28.581</Y>
    <Z>2113</Z>
  </point>
  <point index="409">
    <X>36.700</X>
    <Y>30.464</Y>
    <Z>2173</Z>
  </point>
  <point index="410">
    <X>88.457</X>
    <Y>24.220</Y>
    <Z>2244</Z>
  </point>
  <point index="411">
    <X>10.238</X>
    <Y>15.978</Y>
    <Z>2196</Z>
  </point>
  <point index="412">
    <X>26.988</X>
    <Y>48.508</Y>
    <Z>2070</Z>
  </point>
  <point index="413">
    <X>49.237</X>
    <Y>23.936</Y>
    <Z>2223</Z>
  </point>
  <point index="414">
    <X>33.240</X>
    <Y>53.784</Y>
    <Z>2079</Z>
  </point>
  <point index="415">
    <X>27.260</X>
    <Y>26.983</Y>
    <Z>2050</Z>
  </point>
  <point index="416">
    <X>99.362</X>
    <Y>76.644</Y>
    <Z>2095</Z>
  </point>
  <point index="417">
    <X>31.973</X>
    <Y>31.758</Y>
    <Z>2045</Z>
  </point>
  <point index="418">
    <X>55.730</X>
    <Y>71.527</Y>
    <Z>2047</Z>
  </point>
  <point index="419">
    <X>33.931</X>
    <Y>56.256</Y>
    <Z>2098</Z>
  </point>
  <point index="420">
    <X>19.869</X>
    <Y>18.246</Y>
    <Z>2001</Z>
  </point>
  <point index="421">
    <X>73.865</X>
    <Y>25.568</Y>
    <Z>2096</Z>
  </point>
  <point index="422">
    <X>66.101</X>
    <Y>12.928</Y>
    <Z>2136</Z>
  </point>
  <point index="423">
    <X>68.572</X>
    <Y>38.685</Y>
    <Z>2119</Z>
  </point>
  <point index="424">
    <X>49.585</X>
    <Y>70.434</Y>
    <Z>2214</Z>
  </point>
  <point index="425">
    <X>101.655</X>
    <Y>16.457</Y>
    <Z>2133</Z>
  </point>
  <point index="426">
    <X>30.156</X>
    <Y>45.728</Y>
    <Z>2067</Z>
  </point>
  <point index="427">
    <X>13.321</X>
    <Y>65.589</Y>
    <Z>2112</Z>
  </point>
  <point index="428">
    <X>55.910</X>
    <Y>47.511</Y>
    <Z>2042</Z>
  </point>
  <point index="429">
    <X>29.803</X>
    <Y>50.072</Y>
    <Z>2203</Z>
  </point>
  <point index="430">
    <X>8.251</X>
    <Y>17.005</Y>
    <Z>2250</Z>
  </point>
  <point index="431">
    <X>116.453</X>
    <Y>50.216</Y>
    <Z>2166</Z>
  </point>
  <point index="432">
    <X>100.254</X>
    <Y>46.715</Y>
    <Z>2028</Z>
  </point>
  <point index="433">
    <X>95.207</X>
    <Y>50.989</Y>
    <Z>2061</Z>
  </point>
  <point index="434">
    <X>51.917</X>
    <Y>58.105</Y>
    <Z>2151</Z>
  </point>
  <point index="435">
    <X>7.596</X>
    <Y>23.776</Y>
    <Z>2268</Z>
  </point>
  <point index="436">
    <X>24.302</X>
    <Y>7.599</Y>
    <Z>2270</Z>
  </point>
  <point index="437">
    <X>64.041</X>
    <Y>17.360</Y>
    <Z>2289</Z>
  </point>
  <point index="438">
    <X>118.301</X>
    <Y>23.510</Y>
    <Z>2216</Z>
  </point>
  <point index="439">
    <X>19.590</X>
    <Y>34.569</Y>
    <Z>2053</Z>
  </point>
  <point index="440">
    <X>70.290</X>
    <Y>20.001</Y>
    <Z>2015</Z>
  </point>
  <point index="441">
    <X>67.271</X>
    <Y>16.562</Y>
    <Z>2049</Z>
  </point>
  <point index="442">
    <X>53.773</X>
    <Y>20.708</Y>
    <Z>2100</Z>
  </point>
  <point index="443">
    <X>109.940</X>
    <Y>54.571</Y>
    <Z>2150</Z>
  </point>
  <point index="444">
    <X>37.284</X>
    <Y>32.804</Y>
    <Z>2188</Z>
  </point>
  <point index="445">
    <X>119.190</X>
    <Y>54.033</Y>
    <Z>2240</Z>
  </point>
  <point index="446">
    <X>50.765</X>
    <Y>19.780</Y>
    <Z>2182</Z>
  </point>
  <point index="447">
    <X>75.058</X>
    <Y>52.376</Y>
    <Z>2128</Z>
  </point>
  <point index="448">
    <X>36.587</X>
    <Y>30.797</Y>
    <Z>2170</Z>
  </point>
  <point index="449">
    <X>22.217</X>
    <Y>60.290</Y>
    <Z>2175</Z>
  </point>
  <point index="450">
    <X>23.920</X>
    <Y>10.980</Y>
    <Z>2298</Z>
  </point>
  <point index="451">
    <X>13.842</X>
    <Y>70.027</Y>
    <Z>2098</Z>
  </point>
  <point index="452">
    <X>12.496</X>
    <Y>61.317</Y>
    <Z>2135</Z>
  </point>
  <point index="453">
    <X>13.959</X>
    <Y>63.041</Y>
    <Z>2095</Z>
  </point>
  <point index="454">
    <X>116.682</X>
    <Y>67.368</Y>
    <Z>2172</Z>
  </point>
  <point index="455">
    <X>22.909</X>
    <Y>63.120</Y>
    <Z>2226</Z>
  </point>
  <point index="456">
    <X>111.498</X>
    <Y>69.566</Y>
    <Z>2032</Z>
  </point>
  <point index="457">
    <X>79.474</X>
    <Y>16.950</Y>
    <Z>2248</Z>
  </point>
  <point index="458">
    <X>63.033</X>
    <Y>37.053</Y>
    <Z>2235</Z>
  </point>
  <point index="459">
    <X>50.220</X>
    <Y>27.499</Y>
    <Z>2196</Z>
  </point>
  <point index="460">
    <X>35.234</X>
    <Y>65.775</Y>
    <Z>2133</Z>
  </point>
  <point index="461">
    <X>54.193</X>
    <Y>29.148</Y>
    <Z>2089</Z>
  </point>
  <point index="462">
    <X>24.368</X>
    <Y>24.057</Y>
    <Z>2265</Z>
  </point>
  <point index="463">
    <X>13.868</X>
    <Y>16.392</Y>
    <Z>2098</Z>
  </point>
  <point index="464">
    <X>31.934</X>
    <Y>13.448</Y>
    <Z>2044</Z>
  </point>
  <point index="465">
    <X>103.120</X>
    <Y>35.585</Y>
    <Z>2242</Z>
  </point>
  <point index="466">
    <X>106.671</X>
    <Y>64.862</Y>
    <Z>2093</Z>
  </point>
  <point index="467">
    <X>54.719</X>
    <Y>64.328</Y>
    <Z>2075</Z>
  </point>
  <point index="468">
    <X>56.689</X>
    <Y>24.342</Y>
    <Z>2021</Z>
  </point>
  <point index="469">
    <X>19.815</X>
    <Y>35.997</Y>
    <Z>2011</Z>
  </point>
  <point index="470">
    <X>31.551</X>
    <Y>14.522</Y>
    <Z>2033</Z>
  </point>
  <point index="471">
    <X>69.895</X>
    <Y>27.811</Y>
    <Z>2167</Z>
  </point>
  <point index="472">
    <X>25.185</X>
    <Y>64.206</Y>
    <Z>2204</Z>
  </point>
  <point index="473">
    <X>69.076</X>
    <Y>29.103</Y>
    <Z>2212</Z>
  </point>
  <point index="474">
    <X>96.893</X>
    <Y>25.639</Y>
    <Z>2016</Z>
  </point>
  <point index="475">
    <X>95.087</X>
    <Y>38.621</Y>
    <Z>2065</Z>
  </point>
  <point index="476">
    <X>109.472</X>
    <Y>24.226</Y>
    <Z>2285</Z>
  </point>
  <point index="477">
    <X>25.239</X>
    <Y>77.165</Y>
    <Z>2200</Z>
  </point>
  <point index="478">
    <X>66.210</X>
    <Y>71.061</Y>
    <Z>2128</Z>
  </point>
  <point index="479">
    <X>26.626</X>
    <Y>37.938</Y>
    <Z>2097</Z>
  </point>
  <point index="480">
    <X>109.963</X>
    <Y>49.241</Y>
    <Z>2141</Z>
  </point>
  <point index="481">
    <X>74.314</X>
    <Y>17.618</Y>
    <Z>2108</Z>
  </point>
  <point index="482">
    <X>74.597</X>
    <Y>33.958</Y>
    <Z>2116</Z>
  </point>
  <point index="483">
    <X>17.370</X>
    <Y>26.976</Y>
    <Z>2003</Z>
  </point>
  <point index="484">
    <X>114.386</X>
    <Y>31.273</Y>
    <Z>2110</Z>
  </point>
  <point index="485">
    <X>72.654</X>
    <Y>25.799</Y>
    <Z>2063</Z>
  </point>
  <point index="486">
    <X>36.992</X>
    <Y>34.686</Y>
    <Z>2181</Z>
  </point>
  <point index="487">
    <X>27.974</X>
    <Y>12.161</Y>
    <Z>2009</Z>
  </point>
  <point index="488">
    <X>90.908</X>
    <Y>32.469</Y>
    <Z>2178</Z>
  </point>
  <point index="489">
    <X>8.258</X>
    <Y>19.038</Y>
    <Z>2250</Z>
  </point>
  <point index="490">
    <X>100.861</X>
    <Y>18.204</Y>
    <Z>2073</Z>
  </point>
  <point index="491">
    <X>29.578</X>
    <Y>47.967</Y>
    <Z>2290</Z>
  </point>
  <point index="492">
    <X>31.206</X>
    <Y>29.712</Y>
    <Z>2024</Z>
  </point>
  <point index="493">
    <X>103.056</X>
    <Y>11.649</Y>
    <Z>2237</Z>
  </point>
  <point index="494">
    <X>108.586</X>
    <Y>56.529</Y>
    <Z>2122</Z>
  </point>
  <point index="495">
    <X>115.063</X>
    <Y>17.118</Y>
    <Z>2128</Z>
  </point>
  <point index="496">
    <X>101.619</X>
    <Y>73.368</Y>
    <Z>2130</Z>
  </point>
  <point index="497">
    <X>102.987</X>
    <Y>54.202</Y>
    <Z>2232</Z>
  </point>
  <point index="498">
    <X>26.838</X>
    <Y>78.321</Y>
    <Z>2081</Z>
  </point>
  <point index="499">
    <X>70.749</X>
    <Y>47.006</Y>
    <Z>2011</Z>
  </point>
  <point index="500">
    <X>120.456</X>
    <Y>58.739</Y>
    <Z>2274</Z>
  </point>
  <point index="501">
    <X>115.038</X>
    <Y>65.391</Y>
    <Z>2128</Z>
  </point>
  <point index="502">
    <X>92.956</X>
    <Y>48.844</Y>
    <Z>2122</Z>
  </point>
  <point index="503">
    <X>111.808</X>
    <Y>64.685</Y>
    <Z>2040</Z>
  </point>
  <point index="504">
    <X>11.714</X>
    <Y>49.818</Y>
    <Z>2156</Z>
  </point>
  <point index="505">
    <X>111.093</X>
    <Y>48.566</Y>
    <Z>2021</Z>
  </point>
  <point index="506">
    <X>91.830</X>
    <Y>69.201</Y>
    <Z>2153</Z>
  </point>
  <point index="507">
    <X>34.878</X>
    <Y>52.963</Y>
    <Z>2123</Z>
  </point>
  <point index="508">
    <X>98.267</X>
    <Y>57.726</Y>
    <Z>2296</Z>
  </point>
  <point index="509">
    <X>111.066</X>
    <Y>22.100</Y>
    <Z>2020</Z>
  </point>
  <point index="510">
    <X>27.800</X>
    <Y>70.292</Y>
    <Z>2009</Z>
  </point>
  <point index="511">
    <X>87.453</X>
    <Y>27.496</Y>
    <Z>2271</Z>
  </point>
  <point index="512">
    <X>69.345</X>
    <Y>52.464</Y>
    <Z>2262</Z>
  </point>
  <point index="513">
    <X>62.178</X>
    <Y>14.073</Y>
    <Z>2172</Z>
  </point>
  <point index="514">
    <X>31.166</X>
    <Y>14.745</Y>
    <Z>2023</Z>
  </point>
  <point index="515">
    <X>100.933</X>
    <Y>17.590</Y>
    <Z>2079</Z>
  </point>
  <point index="516">
    <X>54.344</X>
    <Y>49.045</Y>
    <Z>2085</Z>
  </point>
  <point index="517">
    <X>28.054</X>
    <Y>69.712</Y>
    <Z>2024</Z>
  </point>
  <point index="518">
    <X>94.968</X>
    <Y>30.902</Y>
    <Z>2068</Z>
  </point>
  <point index="519">
    <X>75.108</X>
    <Y>36.212</Y>
    <Z>2130</Z>
  </point>
  <point index="520">
    <X>51.421</X>
    <Y>51.708</Y>
    <Z>2164</Z>
  </point>
  <point index="521">
    <X>17.246</X>
    <Y>51.995</Y>
    <Z>2006</Z>
  </point>
  <point index="522">
    <X>104.758</X>
    <Y>60.230</Y>
    <Z>2236</Z>
  </point>
  <point index="523">
    <X>109.356</X>
    <Y>67.594</Y>
    <Z>2264</Z>
  </point>
  <point index="524">
    <X>75.537</X>
    <Y>11.236</Y>
    <Z>2141</Z>
  </point>
  <point index="525">
    <X>107.198</X>
    <Y>39.498</Y>
    <Z>2054</Z>
  </point>
  <point index="526">
    <X>102.391</X>
    <Y>39.048</Y>
    <Z>2188</Z>
  </point>
  <point index="527">
    <X>97.877</X>
    <Y>38.828</Y>
    <Z>2157</Z>
  </point>
  <point index="528">
    <X>68.799</X>
    <Y>57.755</Y>
    <Z>2161</Z>
  </point>
  <point index="529">
    <X>61.218</X>
    <Y>71.543</Y>
    <Z>2100</Z>
  </point>
  <point index="530">
    <X>22.728</X>
    <Y>38.650</Y>
    <Z>2213</Z>
  </point>
  <point index="531">
    <X>62.597</X>
    <Y>10.754</Y>
    <Z>2203</Z>
  </point>
  <point index="532">
    <X>15.017</X>
    <Y>30.804</Y>
    <Z>2067</Z>
  </point>
  <point index="533">
    <X>111.447</X>
    <Y>67.161</Y>
    <Z>2030</Z>
  </point>
  <point index="534">
    <X>21.199</X>
    <Y>33.212</Y>
    <Z>2099</Z>
  </point>
  <point index="535">
    <X>67.322</X>
    <Y>54.276</Y>
    <Z>2045</Z>
  </point>
  <point index="536">
    <X>24.409</X>
    <Y>18.729</Y>
    <Z>2262</Z>
  </point>
  <point index="537">
    <X>70.493</X>
    <Y>15.151</Y>
    <Z>2004</Z>
  </point>
  <point index="538">
    <X>114.503</X>
    <Y>58.565</Y>
    <Z>2113</Z>
  </point>
  <point index="539">
    <X>104.204</X>
    <Y>17.166</Y>
    <Z>2277</Z>
  </point>
  <point index="540">
    <X>49.181</X>
    <Y>26.723</Y>
    <Z>2225</Z>
  </point>
  <point index="541">
    <X>31.399</X>
    <Y>17.405</Y>
    <Z>2029</Z>
  </point>
  <point index="542">
    <X>39.233</X>
    <Y>28.526</Y>
    <Z>2241</Z>
  </point>
  <point index="543">
    <X>100.114</X>
    <Y>24.905</Y>
    <Z>2018</Z>
  </point>
  <point index="544">
    <X>26.452</X>
    <Y>52.357</Y>
    <Z>2110</Z>
  </point>
  <point index="545">
    <X>57.817</X>
    <Y>72.803</Y>
    <Z>2134</Z>
  </point>
  <point index="546">
    <X>59.509</X>
    <Y>75.089</Y>
    <Z>2067</Z>
  </point>
  <point index="547">
    <X>19.625</X>
    <Y>24.875</Y>
    <Z>2046</Z>
  </point>
  <point index="548">
    <X>51.192</X>
    <Y>66.230</Y>
    <Z>2170</Z>
  </point>
  <point index="549">
    <X>54.428</X>
    <Y>60.959</Y>
    <Z>2082</Z>
  </point>
  <point index="550">
    <X>107.615</X>
    <Y>55.363</Y>
    <Z>2023</Z>
  </point>
  <point index="551">
    <X>71.601</X>
    <Y>35.986</Y>
    <Z>2035</Z>
  </point>
  <point index="552">
    <X>90.290</X>
    <Y>14.404</Y>
    <Z>2195</Z>
  </point>
  <point index="553">
    <X>19.717</X>
    <Y>66.130</Y>
    <Z>2029</Z>
  </point>
  <point index="554">
    <X>12.183</X>
    <Y>14.867</Y>
    <Z>2143</Z>
  </point>
  <point index="555">
    <X>106.888</X>
    <Y>57.964</Y>
    <Z>2077</Z>
  </point>
  <point index="556">
    <X>93.282</X>
    <Y>72.655</Y>
    <Z>2114</Z>
  </point>
  <point index="557">
    <X>99.986</X>
    <Y>11.659</Y>
    <Z>2008</Z>
  </point>
  <point index="558">
    <X>74.396</X>
    <Y>25.444</Y>
    <Z>2110</Z>
  </point>
  <point index="559">
    <X>14.429</X>
    <Y>14.773</Y>
    <Z>2082</Z>
  </point>
  <point index="560">
    <X>64.646</X>
    <Y>55.751</Y>
    <Z>2244</Z>
  </point>
  <point index="561">
    <X>109.274</X>
    <Y>23.024</Y>
    <Z>2249</Z>
  </point>
  <point index="562">
    <X>97.746</X>
    <Y>65.216</Y>
    <Z>2106</Z>
  </point>
  <point index="563">
    <X>56.664</X>
    <Y>18.820</Y>
    <Z>2022</Z>
  </point>
  <point index="564">
    <X>71.591</X>
    <Y>74.372</Y>
    <Z>2034</Z>
  </point>
  <point index="565">
    <X>110.459</X>
    <Y>13.119</Y>
    <Z>2004</Z>
  </point>
  <point index="566">
    <X>93.386</X>
    <Y>31.254</Y>
    <Z>2111</Z>
  </point>
  <point index="567">
    <X>99.040</X>
    <Y>46.715</Y>
    <Z>2154</Z>
  </point>
  <point index="568">
    <X>35.040</X>
    <Y>12.533</Y>
    <Z>2128</Z>
  </point>
  <point index="569">
    <X>73.183</X>
    <Y>34.658</Y>
    <Z>2077</Z>
  </point>
  <point index="570">
    <X>25.466</X>
    <Y>22.994</Y>
    <Z>2183</Z>
  </point>
  <point index="571">
    <X>66.664</X>
    <Y>15.907</Y>
    <Z>2094</Z>
  </point>
  <point index="572">
    <X>98.518</X>
    <Y>50.539</Y>
    <Z>2250</Z>
  </point>
  <point index="573">
    <X>72.990</X>
    <Y>23.105</Y>
    <Z>2072</Z>
  </point>
  <point index="574">
    <X>24.387</X>
    <Y>60.053</Y>
    <Z>2264</Z>
  </point>
  <point index="575">
    <X>88.285</X>
    <Y>57.478</Y>
    <Z>2249</Z>
  </point>
  <point index="576">
    <X>104.885</X>
    <Y>18.716</Y>
    <Z>2227</Z>
  </point>
  <point index="577">
    <X>97.754</X>
    <Y>75.028</Y>
    <Z>2109</Z>
  </point>
  <point index="578">
    <X>64.103</X>
    <Y>47.065</Y>
    <Z>2285</Z>
  </point>
  <point index="579">
    <X>76.139</X>
    <Y>19.637</Y>
    <Z>2157</Z>
  </point>
  <point index="580">
    <X>63.390</X>
    <Y>15.601</Y>
    <Z>2262</Z>
  </point>
  <point index="581">
    <X>25.291</X>
    <Y>59.807</Y>
    <Z>2196</Z>
  </point>
  <point index="582">
    <X>111.178</X>
    <Y>67.959</Y>
    <Z>2023</Z>
  </point>
  <point index="583">
    <X>30.201</X>
    <Y>37.922</Y>
    <Z>2049</Z>
  </point>
  <point index="584">
    <X>23.005</X>
    <Y>29.191</Y>
    <Z>2233</Z>
  </point>
  <point index="585">
    <X>53.349</X>
    <Y>29.823</Y>
    <Z>2112</Z>
  </point>
  <point index="586">
    <X>67.848</X>
    <Y>56.518</Y>
    <Z>2006</Z>
  </point>
  <point index="587">
    <X>76.030</X>
    <Y>16.592</Y>
    <Z>2154</Z>
  </point>
  <point index="588">
    <X>36.457</X>
    <Y>68.625</Y>
    <Z>2166</Z>
  </point>
  <point index="589">
    <X>94.455</X>
    <Y>26.611</Y>
    <Z>2082</Z>
  </point>
  <point index="590">
    <X>110.121</X>
    <Y>12.868</Y>
    <Z>2080</Z>
  </point>
  <point index="591">
    <X>68.508</X>
    <Y>45.900</Y>
    <Z>2107</Z>
  </point>
  <point index="592">
    <X>74.659</X>
    <Y>35.260</Y>
    <Z>2117</Z>
  </point>
  <point index="593">
    <X>35.167</X>
    <Y>22.097</Y>
    <Z>2131</Z>
  </point>
  <point index="594">
    <X>103.422</X>
    <Y>26.589</Y>
    <Z>2264</Z>
  </point>
  <point index="595">
    <X>27.126</X>
    <Y>63.611</Y>
    <Z>2060</Z>
  </point>
  <point index="596">
    <X>13.041</X>
    <Y>10.593</Y>
    <Z>2120</Z>
  </point>
  <point index="597">
    <X>33.513</X>
    <Y>61.936</Y>
    <Z>2086</Z>
  </point>
  <point index="598">
    <X>101.489</X>
    <Y>34.902</Y>
    <Z>2120</Z>
  </point>
  <point index="599">
    <X>74.340</X>
    <Y>59.049</Y>
    <Z>2109</Z>
  </point>
  <point index="600">
    <X>63.455</X>
    <Y>21.280</Y>
    <Z>2267</Z>
  </point>
  <point index="601">
    <X>29.274</X>
    <Y>36.025</Y>
    <Z>2249</Z>
  </point>
  <point index="602">
    <X>111.793</X>
    <Y>35.194</Y>
    <Z>2040</Z>
  </point>
  <point index="603">
    <X>115.584</X>
    <Y>15.815</Y>
    <Z>2142</Z>
  </point>
  <point index="604">
    <X>114.323</X>
    <Y>51.614</Y>
    <Z>2108</Z>
  </point>
  <point index="605">
    <X>60.054</X>
    <Y>26.077</Y>
    <Z>2013</Z>
  </point>
  <point index="606">
    <X>108.780</X>
    <Y>55.567</Y>
    <Z>2158</Z>
  </point>
  <point index="607">
    <X>40.527</X>
    <Y>65.676</Y>
    <Z>2276</Z>
  </point>
  <point index="608">
    <X>97.781</X>
    <Y>38.885</Y>
    <Z>2120</Z>
  </point>
  <point index="609">
    <X>100.168</X>
    <Y>78.650</Y>
    <Z>2022</Z>
  </point>
  <point index="610">
    <X>95.163</X>
    <Y>18.845</Y>
    <Z>2063</Z>
  </point>
  <point index="611">
    <X>37.424</X>
    <Y>58.606</Y>
    <Z>2192</Z>
  </point>
  <point index="612">
    <X>96.432</X>
    <Y>12.488</Y>
    <Z>2028</Z>
  </point>
  <point index="613">
    <X>115.696</X>
    <Y>60.117</Y>
    <Z>2145</Z>
  </point>
  <point index="614">
    <X>18.367</X>
    <Y>55.411</Y>
    <Z>2278</Z>
  </point>
  <point index="615">
    <X>95.643</X>
    <Y>32.898</Y>
    <Z>2050</Z>
  </point>
  <point index="616">
    <X>75.376</X>
    <Y>12.868</Y>
    <Z>2137</Z>
  </point>
  <point index="617">
    <X>15.378</X>
    <Y>10.743</Y>
    <Z>2057</Z>
  </point>
  <point index="618">
    <X>11.549</X>
    <Y>25.563</Y>
    <Z>2160</Z>
  </point>
  <point index="619">
    <X>15.366</X>
    <Y>47.763</Y>
    <Z>2057</Z>
  </point>
  <point index="620">
    <X>59.711</X>
    <Y>56.081</Y>
    <Z>2030</Z>
  </point>
  <point index="621">
    <X>101.995</X>
    <Y>59.778</Y>
    <Z>2158</Z>
  </point>
  <point index="622">
    <X>118.360</X>
    <Y>64.010</Y>
    <Z>2218</Z>
  </point>
  <point index="623">
    <X>55.840</X>
    <Y>50.083</Y>
    <Z>2044</Z>
  </point>
  <point index="624">
    <X>59.690</X>
    <Y>36.150</Y>
    <Z>2034</Z>
  </point>
  <point index="625">
    <X>68.113</X>
    <Y>78.267</Y>
    <Z>2035</Z>
  </point>
  <point index="626">
    <X>110.676</X>
    <Y>63.632</Y>
    <Z>2009</Z>
  </point>
  <point index="627">
    <X>110.792</X>
    <Y>17.573</Y>
    <Z>2013</Z>
  </point>
  <point index="628">
    <X>90.685</X>
    <Y>22.798</Y>
    <Z>2184</Z>
  </point>
  <point index="629">
    <X>102.366</X>
    <Y>13.866</Y>
    <Z>2186</Z>
  </point>
  <point index="630">
    <X>11.671</X>
    <Y>68.676</Y>
    <Z>2157</Z>
  </point>
  <point index="631">
    <X>110.554</X>
    <Y>55.837</Y>
    <Z>2006</Z>
  </point>
  <point index="632">
    <X>14.952</X>
    <Y>23.273</Y>
    <Z>2068</Z>
  </point>
  <point index="633">
    <X>107.372</X>
    <Y>38.330</Y>
    <Z>2041</Z>
  </point>
  <point index="634">
    <X>38.420</X>
    <Y>65.006</Y>
    <Z>2219</Z>
  </point>
  <point index="635">
    <X>58.831</X>
    <Y>23.469</Y>
    <Z>2192</Z>
  </point>
  <point index="636">
    <X>38.282</X>
    <Y>69.225</Y>
    <Z>2216</Z>
  </point>
  <point index="637">
    <X>38.853</X>
    <Y>58.930</Y>
    <Z>2231</Z>
  </point>
  <point index="638">
    <X>55.721</X>
    <Y>47.721</Y>
    <Z>2047</Z>
  </point>
  <point index="639">
    <X>108.346</X>
    <Y>68.728</Y>
    <Z>2078</Z>
  </point>
  <point index="640">
    <X>64.791</X>
    <Y>51.831</Y>
    <Z>2234</Z>
  </point>
  <point index="641">
    <X>63.429</X>
    <Y>28.508</Y>
    <Z>2265</Z>
  </point>
  <point index="642">
    <X>100.865</X>
    <Y>78.899</Y>
    <Z>2074</Z>
  </point>
  <point index="643">
    <X>90.335</X>
    <Y>22.551</Y>
    <Z>2193</Z>
  </point>
  <point index="644">
    <X>75.122</X>
    <Y>27.364</Y>
    <Z>2130</Z>
  </point>
  <point index="645">
    <X>102.345</X>
    <Y>44.546</Y>
    <Z>2184</Z>
  </point>
  <point index="646">
    <X>30.803</X>
    <Y>36.100</Y>
    <Z>2013</Z>
  </point>
  <point index="647">
    <X>34.517</X>
    <Y>37.563</Y>
    <Z>2114</Z>
  </point>
  <point index="648">
    <X>22.578</X>
    <Y>27.369</Y>
    <Z>2201</Z>
  </point>
  <point index="649">
    <X>81.264</X>
    <Y>61.996</Y>
    <Z>2296</Z>
  </point>
  <point index="650">
    <X>18.174</X>
    <Y>62.146</Y>
    <Z>2272</Z>
  </point>
  <point index="651">
    <X>36.683</X>
    <Y>31.072</Y>
    <Z>2172</Z>
  </point>
  <point index="652">
    <X>10.681</X>
    <Y>58.576</Y>
    <Z>2184</Z>
  </point>
  <point index="653">
    <X>120.241</X>
    <Y>24.061</Y>
    <Z>2269</Z>
  </point>
  <point index="654">
    <X>94.585</X>
    <Y>67.915</Y>
    <Z>2078</Z>
  </point>
  <point index="655">
    <X>20.819</X>
    <Y>29.988</Y>
    <Z>2070</Z>
  </point>
  <point index="656">
    <X>67.115</X>
    <Y>73.572</Y>
    <Z>2060</Z>
  </point>
  <point index="657">
    <X>113.318</X>
    <Y>12.350</Y>
    <Z>2081</Z>
  </point>
  <point index="658">
    <X>49.173</X>
    <Y>55.004</Y>
    <Z>2225</Z>
  </point>
  <point index="659">
    <X>89.727</X>
    <Y>71.898</Y>
    <Z>2210</Z>
  </point>
  <point index="660">
    <X>18.967</X>
    <Y>54.851</Y>
    <Z>2167</Z>
  </point>
  <point index="661">
    <X>26.744</X>
    <Y>35.219</Y>
    <Z>2088</Z>
  </point>
  <point index="662">
    <X>109.298</X>
    <Y>12.182</Y>
    <Z>2253</Z>
  </point>
  <point index="663">
    <X>109.192</X>
    <Y>47.522</Y>
    <Z>2234</Z>
  </point>
  <point index="664">
    <X>79.367</X>
    <Y>69.451</Y>
    <Z>2245</Z>
  </point>
  <point index="665">
    <X>18.947</X>
    <Y>33.494</Y>
    <Z>2171</Z>
  </point>
  <point index="666">
    <X>100.413</X>
    <Y>63.982</Y>
    <Z>2040</Z>
  </point>
  <point index="667">
    <X>39.386</X>
    <Y>60.543</Y>
    <Z>2245</Z>
  </point>
  <point index="668">
    <X>10.552</X>
    <Y>51.897</Y>
    <Z>2187</Z>
  </point>
  <point index="669">
    <X>67.627</X>
    <Y>10.784</Y>
    <Z>2022</Z>
  </point>
  <point index="670">
    <X>106.923</X>
    <Y>47.845</Y>
    <Z>2075</Z>
  </point>
  <point index="671">
    <X>36.636</X>
    <Y>55.728</Y>
    <Z>2171</Z>
  </point>
  <point index="672">
    <X>21.824</X>
    <Y>38.064</Y>
    <Z>2145</Z>
  </point>
  <point index="673">
    <X>35.471</X>
    <Y>71.773</Y>
    <Z>2139</Z>
  </point>
  <point index="674">
    <X>53.177</X>
    <Y>18.093</Y>
    <Z>2116</Z>
  </point>
  <point index="675">
    <X>108.303</X>
    <Y>64.593</Y>
    <Z>2070</Z>
  </point>
  <point index="676">
    <X>17.772</X>
    <Y>20.966</Y>
    <Z>2116</Z>
  </point>
  <point index="677">
    <X>114.365</X>
    <Y>31.888</Y>
    <Z>2109</Z>
  </point>
  <point index="678">
    <X>101.838</X>
    <Y>29.333</Y>
    <Z>2146</Z>
  </point>
  <point index="679">
    <X>68.974</X>
    <Y>19.643</Y>
    <Z>2193</Z>
  </point>
  <point index="680">
    <X>89.893</X>
    <Y>32.835</Y>
    <Z>2205</Z>
  </point>
  <point index="681">
    <X>65.213</X>
    <Y>75.259</Y>
    <Z>2202</Z>
  </point>
  <point index="682">
    <X>21.062</X>
    <Y>61.628</Y>
    <Z>2089</Z>
  </point>
  <point index="683">
    <X>22.984</X>
    <Y>66.798</Y>
    <Z>2232</Z>
  </point>
  <point index="684">
    <X>49.127</X>
    <Y>62.896</Y>
    <Z>2226</Z>
  </point>
  <point index="685">
    <X>26.659</X>
    <Y>53.497</Y>
    <Z>2094</Z>
  </point>
  <point index="686">
    <X>17.026</X>
    <Y>21.987</Y>
    <Z>2012</Z>
  </point>
  <point index="687">
    <X>12.497</X>
    <Y>35.818</Y>
    <Z>2135</Z>
  </point>
  <point index="688">
    <X>73.211</X>
    <Y>60.401</Y>
    <Z>2078</Z>
  </point>
  <point index="689">
    <X>23.158</X>
    <Y>66.972</Y>
    <Z>2245</Z>
  </point>
  <point index="690">
    <X>54.743</X>
    <Y>31.150</Y>
    <Z>2074</Z>
  </point>
  <point index="691">
    <X>117.513</X>
    <Y>24.053</Y>
    <Z>2195</Z>
  </point>
  <point index="692">
    <X>97.102</X>
    <Y>70.625</Y>
    <Z>2010</Z>
  </point>
  <point index="693">
    <X>23.080</X>
    <Y>16.392</Y>
    <Z>2239</Z>
  </point>
  <point index="694">
    <X>57.604</X>
    <Y>74.069</Y>
    <Z>2051</Z>
  </point>
  <point index="695">
    <X>17.743</X>
    <Y>52.640</Y>
    <Z>2105</Z>
  </point>
  <point index="696">
    <X>37.011</X>
    <Y>62.061</Y>
    <Z>2181</Z>
  </point>
  <point index="697">
    <X>58.799</X>
    <Y>71.357</Y>
    <Z>2198</Z>
  </point>
  <point index="698">
    <X>8.310</X>
    <Y>59.233</Y>
    <Z>2248</Z>
  </point>
  <point index="699">
    <X>15.194</X>
    <Y>31.801</Y>
    <Z>2062</Z>
  </point>
  <point index="700">
    <X>24.496</X>
    <Y>29.287</Y>
    <Z>2256</Z>
  </point>
  <point index="701">
    <X>97.876</X>
    <Y>46.139</Y>
    <Z>2156</Z>
  </point>
  <point index="702">
    <X>57.391</X>
    <Y>62.604</Y>
    <Z>2002</Z>
  </point>
  <point index="703">
    <X>97.977</X>
    <Y>75.885</Y>
    <Z>2195</Z>
  </point>
  <point index="704">
    <X>23.365</X>
    <Y>21.905</Y>
    <Z>2260</Z>
  </point>
  <point index="705">
    <X>15.289</X>
    <Y>33.126</Y>
    <Z>2059</Z>
  </point>
  <point index="706">
    <X>30.188</X>
    <Y>14.116</Y>
    <Z>2054</Z>
  </point>
  <point index="707">
    <X>111.144</X>
    <Y>38.134</Y>
    <Z>2022</Z>
  </point>
  <point index="708">
    <X>117.241</X>
    <Y>21.738</Y>
    <Z>2187</Z>
  </point>
  <point index="709">
    <X>20.836</X>
    <Y>73.773</Y>
    <Z>2072</Z>
  </point>
  <point index="710">
    <X>111.180</X>
    <Y>23.112</Y>
    <Z>2023</Z>
  </point>
  <point index="711">
    <X>73.432</X>
    <Y>16.003</Y>
    <Z>2084</Z>
  </point>
  <point index="712">
    <X>105.917</X>
    <Y>76.680</Y>
    <Z>2150</Z>
  </point>
  <point index="713">
    <X>69.444</X>
    <Y>54.670</Y>
    <Z>2280</Z>
  </point>
  <point index="714">
    <X>95.160</X>
    <Y>32.444</Y>
    <Z>2063</Z>
  </point>
  <point index="715">
    <X>57.427</X>
    <Y>29.386</Y>
    <Z>2001</Z>
  </point>
  <point index="716">
    <X>17.825</X>
    <Y>76.167</Y>
    <Z>2137</Z>
  </point>
  <point index="717">
    <X>69.377</X>
    <Y>51.117</Y>
    <Z>2268</Z>
  </point>
  <point index="718">
    <X>12.135</X>
    <Y>52.018</Y>
    <Z>2145</Z>
  </point>
  <point index="719">
    <X>97.540</X>
    <Y>67.765</Y>
    <Z>2026</Z>
  </point>
  <point index="720">
    <X>101.864</X>
    <Y>51.043</Y>
    <Z>2148</Z>
  </point>
  <point index="721">
    <X>101.238</X>
    <Y>12.722</Y>
    <Z>2102</Z>
  </point>
  <point index="722">
    <X>76.633</X>
    <Y>34.690</Y>
    <Z>2171</Z>
  </point>
  <point index="723">
    <X>66.252</X>
    <Y>19.943</Y>
    <Z>2125</Z>
  </point>
  <point index="724">
    <X>105.500</X>
    <Y>65.215</Y>
    <Z>2181</Z>
  </point>
  <point index="725">
    <X>70.929</X>
    <Y>60.626</Y>
    <Z>2016</Z>
  </point>
  <point index="726">
    <X>96.803</X>
    <Y>33.743</Y>
    <Z>2018</Z>
  </point>
  <point index="727">
    <X>34.549</X>
    <Y>52.692</Y>
    <Z>2114</Z>
  </point>
  <point index="728">
    <X>35.107</X>
    <Y>30.648</Y>
    <Z>2129</Z>
  </point>
  <point index="729">
    <X>39.501</X>
    <Y>21.274</Y>
    <Z>2249</Z>
  </point>
  <point index="730">
    <X>65.320</X>
    <Y>76.630</Y>
    <Z>2194</Z>
  </point>
  <point index="731">
    <X>94.894</X>
    <Y>34.128</Y>
    <Z>2070</Z>
  </point>
  <point index="732">
    <X>54.624</X>
    <Y>73.709</Y>
    <Z>2077</Z>
  </point>
  <point index="733">
    <X>32.055</X>
    <Y>17.130</Y>
    <Z>2047</Z>
  </point>
  <point index="734">
    <X>32.615</X>
    <Y>18.455</Y>
    <Z>2062</Z>
  </point>
  <point index="735">
    <X>104.529</X>
    <Y>67.326</Y>
    <Z>2253</Z>
  </point>
  <point index="736">
    <X>62.203</X>
    <Y>28.902</Y>
    <Z>2174</Z>
  </point>
  <point index="737">
    <X>69.482</X>
    <Y>23.200</Y>
    <Z>2287</Z>
  </point>
  <point index="738">
    <X>48.140</X>
    <Y>64.343</Y>
    <Z>2253</Z>
  </point>
  <point index="739">
    <X>104.571</X>
    <Y>24.673</Y>
    <Z>2250</Z>
  </point>
  <point index="740">
    <X>71.889</X>
    <Y>74.052</Y>
    <Z>2042</Z>
  </point>
  <point index="741">
    <X>119.625</X>
    <Y>54.094</Y>
    <Z>2252</Z>
  </point>
  <point index="742">
    <X>109.972</X>
    <Y>45.652</Y>
    <Z>2138</Z>
  </point>
  <point index="743">
    <X>10.307</X>
    <Y>29.665</Y>
    <Z>2194</Z>
  </point>
  <point index="744">
    <X>52.570</X>
    <Y>22.846</Y>
    <Z>2133</Z>
  </point>
  <point index="745">
    <X>49.798</X>
    <Y>63.421</Y>
    <Z>2208</Z>
  </point>
  <point index="746">
    <X>112.294</X>
    <Y>60.416</Y>
    <Z>2053</Z>
  </point>
  <point index="747">
    <X>90.772</X>
    <Y>23.323</Y>
    <Z>2182</Z>
  </point>
  <point index="748">
    <X>31.432</X>
    <Y>21.658</Y>
    <Z>2030</Z>
  </point>
  <point index="749">
    <X>35.172</X>
    <Y>51.581</Y>
    <Z>2131</Z>
  </point>
  <point index="750">
    <X>59.063</X>
    <Y>26.619</Y>
    <Z>2150</Z>
  </point>
  <point index="751">
    <X>112.064</X>
    <Y>72.799</Y>
    <Z>2047</Z>
  </point>
  <point index="752">
    <X>52.213</X>
    <Y>50.540</Y>
    <Z>2142</Z>
  </point>
  <point index="753">
    <X>76.996</X>
    <Y>56.080</Y>
    <Z>2181</Z>
  </point>
  <point index="754">
    <X>12.927</X>
    <Y>56.204</Y>
    <Z>2123</Z>
  </point>
  <point index="755">
    <X>53.709</X>
    <Y>26.753</Y>
    <Z>2102</Z>
  </point>
  <point index="756">
    <X>106.155</X>
    <Y>8.415</Y>
    <Z>2132</Z>
  </point>
  <point index="757">
    <X>25.404</X>
    <Y>31.856</Y>
    <Z>2188</Z>
  </point>
  <point index="758">
    <X>107.200</X>
    <Y>76.371</Y>
    <Z>2054</Z>
  </point>
  <point index="759">
    <X>97.915</X>
    <Y>10.098</Y>
    <Z>2171</Z>
  </point>
  <point index="760">
    <X>102.969</X>
    <Y>60.557</Y>
    <Z>2231</Z>
  </point>
  <point index="761">
    <X>25.340</X>
    <Y>25.755</Y>
    <Z>2193</Z>
  </point>
  <point index="762">
    <X>106.428</X>
    <Y>10.781</Y>
    <Z>2112</Z>
  </point>
  <point index="763">
    <X>90.138</X>
    <Y>59.898</Y>
    <Z>2199</Z>
  </point>
  <point index="764">
    <X>104.307</X>
    <Y>12.068</Y>
    <Z>2270</Z>
  </point>
  <point index="765">
    <X>11.571</X>
    <Y>12.244</Y>
    <Z>2160</Z>
  </point>
  <point index="766">
    <X>92.023</X>
    <Y>56.811</Y>
    <Z>2148</Z>
  </point>
  <point index="767">
    <X>33.949</X>
    <Y>59.277</Y>
    <Z>2098</Z>
  </point>
  <point index="768">
    <X>9.449</X>
    <Y>28.175</Y>
    <Z>2217</Z>
  </point>
  <point index="769">
    <X>21.671</X>
    <Y>54.399</Y>
    <Z>2134</Z>
  </point>
  <point index="770">
    <X>104.811</X>
    <Y>24.429</Y>
    <Z>2232</Z>
  </point>
  <point index="771">
    <X>91.610</X>
    <Y>52.628</Y>
    <Z>2159</Z>
  </point>
  <point index="772">
    <X>64.737</X>
    <Y>49.272</Y>
    <Z>2238</Z>
  </point>
  <point index="773">
    <X>41.078</X>
    <Y>64.147</Y>
    <Z>2291</Z>
  </point>
  <point index="774">
    <X>28.562</X>
    <Y>24.621</Y>
    <Z>2117</Z>
  </point>
  <point index="775">
    <X>38.994</X>
    <Y>25.692</Y>
    <Z>2235</Z>
  </point>
  <point index="776">
    <X>77.824</X>
    <Y>53.371</Y>
    <Z>2203</Z>
  </point>
  <point index="777">
    <X>23.988</X>
    <Y>53.437</Y>
    <Z>2293</Z>
  </point>
  <point index="778">
    <X>74.604</X>
    <Y>73.554</Y>
    <Z>2116</Z>
  </point>
  <point index="779">
    <X>28.859</X>
    <Y>25.804</Y>
    <Z>2172</Z>
  </point>
  <point index="780">
    <X>19.211</X>
    <Y>12.295</Y>
    <Z>2122</Z>
  </point>
  <point index="781">
    <X>92.578</X>
    <Y>21.310</Y>
    <Z>2133</Z>
  </point>
  <point index="782">
    <X>103.009</X>
    <Y>67.728</Y>
    <Z>2234</Z>
  </point>
  <point index="783">
    <X>26.971</X>
    <Y>23.382</Y>
    <Z>2071</Z>
  </point>
  <point index="784">
    <X>11.891</X>
    <Y>34.599</Y>
    <Z>2151</Z>
  </point>
  <point index="785">
    <X>33.748</X>
    <Y>73.387</Y>
    <Z>2093</Z>
  </point>
  <point index="786">
    <X>72.357</X>
    <Y>9.753</Y>
    <Z>2055</Z>
  </point>
  <point index="787">
    <X>52.622</X>
    <Y>14.999</Y>
    <Z>2131</Z>
  </point>
  <point index="788">
    <X>62.704</X>
    <Y>72.043</Y>
    <Z>2211</Z>
  </point>
  <point index="789">
    <X>14.603</X>
    <Y>51.512</Y>
    <Z>2078</Z>
  </point>
  <point index="790">
    <X>71.303</X>
    <Y>50.012</Y>
    <Z>2026</Z>
  </point>
  <point index="791">
    <X>114.833</X>
    <Y>10.636</Y>
    <Z>2122</Z>
  </point>
  <point index="792">
    <X>65.382</X>
    <Y>39.350</Y>
    <Z>2190</Z>
  </point>
  <point index="793">
    <X>93.211</X>
    <Y>74.082</Y>
    <Z>2115</Z>
  </point>
  <point index="794">
    <X>38.381</X>
    <Y>64.104</Y>
    <Z>2218</Z>
  </point>
  <point index="795">
    <X>62.742</X>
    <Y>45.882</Y>
    <Z>2214</Z>
  </point>
  <point index="796">
    <X>108.012</X>
    <Y>55.673</Y>
    <Z>2016</Z>
  </point>
  <point index="797">
    <X>96.656</X>
    <Y>17.218</Y>
    <Z>2022</Z>
  </point>
  <point index="798">
    <X>111.923</X>
    <Y>56.145</Y>
    <Z>2043</Z>
  </point>
  <point index="799">
    <X>30.590</X>
    <Y>39.799</Y>
    <Z>2007</Z>
  </point>
  <point index="800">
    <X>73.292</X>
    <Y>23.984</Y>
    <Z>2080</Z>
  </point>
  <point index="801">
    <X>74.513</X>
    <Y>25.863</Y>
    <Z>2113</Z>
  </point>
  <point index="802">
    <X>15.343</X>
    <Y>58.538</Y>
    <Z>2058</Z>
  </point>
  <point index="803">
    <X>108.582</X>
    <Y>36.049</Y>
    <Z>2121</Z>
  </point>
  <point index="804">
    <X>117.963</X>
    <Y>32.222</Y>
    <Z>2207</Z>
  </point>
  <point index="805">
    <X>20.844</X>
    <Y>18.456</Y>
    <Z>2072</Z>
  </point>
  <point index="806">
    <X>19.915</X>
    <Y>18.087</Y>
    <Z>2003</Z>
  </point>
  <point index="807">
    <X>106.901</X>
    <Y>48.523</Y>
    <Z>2076</Z>
  </point>
  <point index="808">
    <X>92.983</X>
    <Y>17.649</Y>
    <Z>2122</Z>
  </point>
  <point index="809">
    <X>25.812</X>
    <Y>75.037</Y>
    <Z>2157</Z>
  </point>
  <point index="810">
    <X>93.173</X>
    <Y>53.247</Y>
    <Z>2116</Z>
  </point>
  <point index="811">
    <X>58.447</X>
    <Y>31.153</Y>
    <Z>2263</Z>
  </point>
  <point index="812">
    <X>35.871</X>
    <Y>52.820</Y>
    <Z>2150</Z>
  </point>
  <point index="813">
    <X>106.781</X>
    <Y>74.568</Y>
    <Z>2085</Z>
  </point>
  <point index="814">
    <X>30.597</X>
    <Y>25.840</Y>
    <Z>2007</Z>
  </point>
  <point index="815">
    <X>106.890</X>
    <Y>69.449</Y>
    <Z>2077</Z>
  </point>
  <point index="816">
    <X>95.336</X>
    <Y>14.269</Y>
    <Z>2058</Z>
  </point>
  <point index="817">
    <X>34.454</X>
    <Y>13.394</Y>
    <Z>2112</Z>
  </point>
  <point index="818">
    <X>92.401</X>
    <Y>70.315</Y>
    <Z>2137</Z>
  </point>
  <point index="819">
    <X>21.362</X>
    <Y>48.589</Y>
    <Z>2111</Z>
  </point>
  <point index="820">
    <X>91.833</X>
    <Y>13.297</Y>
    <Z>2153</Z>
  </point>
  <point index="821">
    <X>64.088</X>
    <Y>56.282</Y>
    <Z>2286</Z>
  </point>
  <point index="822">
    <X>25.161</X>
    <Y>45.775</Y>
    <Z>2206</Z>
  </point>
  <point index="823">
    <X>38.445</X>
    <Y>70.440</Y>
    <Z>2220</Z>
  </point>
  <point index="824">
    <X>60.510</X>
    <Y>52.211</Y>
    <Z>2047</Z>
  </point>
  <point index="825">
    <X>64.327</X>
    <Y>73.918</Y>
    <Z>2268</Z>
  </point>
  <point index="826">
    <X>38.228</X>
    <Y>31.936</Y>
    <Z>2214</Z>
  </point>
  <point index="827">
    <X>100.964</X>
    <Y>48.557</Y>
    <Z>2081</Z>
  </point>
  <point index="828">
    <X>92.721</X>
    <Y>68.961</Y>
    <Z>2129</Z>
  </point>
  <point index="829">
    <X>67.741</X>
    <Y>32.239</Y>
    <Z>2014</Z>
  </point>
  <point index="830">
    <X>97.662</X>
    <Y>25.949</Y>
    <Z>2073</Z>
  </point>
  <point index="831">
    <X>72.349</X>
    <Y>25.068</Y>
    <Z>2055</Z>
  </point>
  <point index="832">
    <X>95.178</X>
    <Y>27.433</Y>
    <Z>2062</Z>
  </point>
  <point index="833">
    <X>32.144</X>
    <Y>14.163</Y>
    <Z>2049</Z>
  </point>
  <point index="834">
    <X>71.758</X>
    <Y>11.527</Y>
    <Z>2039</Z>
  </point>
  <point index="835">
    <X>15.279</X>
    <Y>53.306</Y>
    <Z>2059</Z>
  </point>
  <point index="836">
    <X>17.051</X>
    <Y>75.051</Y>
    <Z>2011</Z>
  </point>
  <point index="837">
    <X>110.590</X>
    <Y>26.464</Y>
    <Z>2007</Z>
  </point>
  <point index="838">
    <X>66.038</X>
    <Y>46.425</Y>
    <Z>2141</Z>
  </point>
  <point index="839">
    <X>11.286</X>
    <Y>31.979</Y>
    <Z>2168</Z>
  </point>
  <point index="840">
    <X>25.924</X>
    <Y>48.848</Y>
    <Z>2149</Z>
  </point>
  <point index="841">
    <X>9.219</X>
    <Y>17.217</Y>
    <Z>2224</Z>
  </point>
  <point index="842">
    <X>10.884</X>
    <Y>67.199</Y>
    <Z>2178</Z>
  </point>
  <point index="843">
    <X>40.103</X>
    <Y>57.536</Y>
    <Z>2265</Z>
  </point>
  <point index="844">
    <X>14.360</X>
    <Y>32.763</Y>
    <Z>2084</Z>
  </point>
  <point index="845">
    <X>76.055</X>
    <Y>56.798</Y>
    <Z>2155</Z>
  </point>
  <point index="846">
    <X>97.177</X>
    <Y>50.333</Y>
    <Z>2008</Z>
  </point>
  <point index="847">
    <X>61.617</X>
    <Y>76.457</Y>
    <Z>2130</Z>
  </point>
  <point index="848">
    <X>23.724</X>
    <Y>72.177</Y>
    <Z>2287</Z>
  </point>
  <point index="849">
    <X>78.946</X>
    <Y>15.625</Y>
    <Z>2234</Z>
  </point>
  <point index="850">
    <X>14.806</X>
    <Y>60.838</Y>
    <Z>2072</Z>
  </point>
  <point index="851">
    <X>47.407</X>
    <Y>60.807</Y>
    <Z>2273</Z>
  </point>
  <point index="852">
    <X>21.141</X>
    <Y>38.800</Y>
    <Z>2094</Z>
  </point>
  <point index="853">
    <X>20.335</X>
    <Y>45.145</Y>
    <Z>2034</Z>
  </point>
  <point index="854">
    <X>56.913</X>
    <Y>48.613</Y>
    <Z>2015</Z>
  </point>
  <point index="855">
    <X>64.646</X>
    <Y>33.580</Y>
    <Z>2244</Z>
  </point>
  <point index="856">
    <X>33.101</X>
    <Y>59.235</Y>
    <Z>2075</Z>
  </point>
  <point index="857">
    <X>96.309</X>
    <Y>11.556</Y>
    <Z>2032</Z>
  </point>
  <point index="858">
    <X>69.422</X>
    <Y>67.799</Y>
    <Z>2276</Z>
  </point>
  <point index="859">
    <X>62.899</X>
    <Y>36.153</Y>
    <Z>2225</Z>
  </point>
  <point index="860">
    <X>65.927</X>
    <Y>48.052</Y>
    <Z>2149</Z>
  </point>
  <point index="861">
    <X>109.103</X>
    <Y>26.512</Y>
    <Z>2217</Z>
  </point>
  <point index="862">
    <X>30.751</X>
    <Y>50.132</Y>
    <Z>2011</Z>
  </point>
  <point index="863">
    <X>36.874</X>
    <Y>27.318</Y>
    <Z>2177</Z>
  </point>
  <point index="864">
    <X>10.513</X>
    <Y>65.306</Y>
    <Z>2189</Z>
  </point>
  <point index="865">
    <X>66.189</X>
    <Y>67.196</Y>
    <Z>2129</Z>
  </point>
  <point index="866">
    <X>103.770</X>
    <Y>75.691</Y>
    <Z>2290</Z>
  </point>
  <point index="867">
    <X>30.380</X>
    <Y>77.318</Y>
    <Z>2001</Z>
  </point>
  <point index="868">
    <X>104.760</X>
    <Y>22.939</Y>
    <Z>2236</Z>
  </point>
  <point index="869">
    <X>28.145</X>
    <Y>40.241</Y>
    <Z>2041</Z>
  </point>
  <point index="870">
    <X>16.932</X>
    <Y>54.044</Y>
    <Z>2015</Z>
  </point>
  <point index="871">
    <X>99.679</X>
    <Y>53.752</Y>
    <Z>2036</Z>
  </point>
  <point index="872">
    <X>99.216</X>
    <Y>9.595</Y>
    <Z>2121</Z>
  </point>
  <point index="873">
    <X>64.761</X>
    <Y>50.761</Y>
    <Z>2236</Z>
  </point>
  <point index="874">
    <X>112.100</X>
    <Y>74.558</Y>
    <Z>2048</Z>
  </point>
  <point index="875">
    <X>54.294</X>
    <Y>57.958</Y>
    <Z>2086</Z>
  </point>
  <point index="876">
    <X>61.836</X>
    <Y>25.544</Y>
    <Z>2146</Z>
  </point>
  <point index="877">
    <X>47.483</X>
    <Y>20.540</Y>
    <Z>2271</Z>
  </point>
  <point index="878">
    <X>19.376</X>
    <Y>69.340</Y>
    <Z>2092</Z>
  </point>
  <point index="879">
    <X>113.472</X>
    <Y>17.034</Y>
    <Z>2085</Z>
  </point>
  <point index="880">
    <X>99.300</X>
    <Y>51.322</Y>
    <Z>2106</Z>
  </point>
  <point index="881">
    <X>105.496</X>
    <Y>77.331</Y>
    <Z>2181</Z>
  </point>
  <point index="882">
    <X>95.159</X>
    <Y>11.793</Y>
    <Z>2063</Z>
  </point>
  <point index="883">
    <X>23.480</X>
    <Y>72.252</Y>
    <Z>2269</Z>
  </point>
  <point index="884">
    <X>22.422</X>
    <Y>39.742</Y>
    <Z>2190</Z>
  </point>
  <point index="885">
    <X>53.341</X>
    <Y>29.827</Y>
    <Z>2112</Z>
  </point>
  <point index="886">
    <X>111.726</X>
    <Y>52.076</Y>
    <Z>2038</Z>
  </point>
  <point index="887">
    <X>12.774</X>
    <Y>69.780</Y>
    <Z>2127</Z>
  </point>
  <point index="888">
    <X>65.436</X>
    <Y>50.731</Y>
    <Z>2186</Z>
  </point>
  <point index="889">
    <X>89.336</X>
    <Y>65.607</Y>
    <Z>2220</Z>
  </point>
  <point index="890">
    <X>37.020</X>
    <Y>72.363</Y>
    <Z>2181</Z>
  </point>
  <point index="891">
    <X>7.587</X>
    <Y>58.520</Y>
    <Z>2268</Z>
  </point>
  <point index="892">
    <X>69.686</X>
    <Y>27.154</Y>
    <Z>2248</Z>
  </point>
  <point index="893">
    <X>94.375</X>
    <Y>28.172</Y>
    <Z>2084</Z>
  </point>
  <point index="894">
    <X>37.266</X>
    <Y>30.244</Y>
    <Z>2188</Z>
  </point>
  <point index="895">
    <X>31.430</X>
    <Y>25.072</Y>
    <Z>2030</Z>
  </point>
  <point index="896">
    <X>117.647</X>
    <Y>63.405</Y>
    <Z>2198</Z>
  </point>
  <point index="897">
    <X>92.459</X>
    <Y>30.639</Y>
    <Z>2136</Z>
  </point>
  <point index="898">
    <X>63.324</X>
    <Y>63.344</Y>
    <Z>2257</Z>
  </point>
  <point index="899">
    <X>59.096</X>
    <Y>26.018</Y>
    <Z>2143</Z>
  </point>
  <point index="900">
    <X>25.995</X>
    <Y>16.889</Y>
    <Z>2144</Z>
  </point>
  <point index="901">
    <X>31.355</X>
    <Y>72.729</Y>
    <Z>2028</Z>
  </point>
  <point index="902">
    <X>59.054</X>
    <Y>60.060</Y>
    <Z>2151</Z>
  </point>
  <point index="903">
    <X>40.243</X>
    <Y>60.660</Y>
    <Z>2269</Z>
  </point>
  <point index="904">
    <X>119.031</X>
    <Y>58.231</Y>
    <Z>2236</Z>
  </point>
  <point index="905">
    <X>95.296</X>
    <Y>33.349</Y>
    <Z>2059</Z>
  </point>
  <point index="906">
    <X>36.581</X>
    <Y>56.961</Y>
    <Z>2169</Z>
  </point>
  <point index="907">
    <X>112.332</X>
    <Y>62.980</Y>
    <Z>2054</Z>
  </point>
  <point index="908">
    <X>94.899</X>
    <Y>17.655</Y>
    <Z>2070</Z>
  </point>
  <point index="909">
    <X>104.116</X>
    <Y>8.787</Y>
    <Z>2284</Z>
  </point>
  <point index="910">
    <X>113.337</X>
    <Y>24.497</Y>
    <Z>2082</Z>
  </point>
  <point index="911">
    <X>37.182</X>
    <Y>33.139</Y>
    <Z>2186</Z>
  </point>
  <point index="912">
    <X>52.501</X>
    <Y>53.775</Y>
    <Z>2135</Z>
  </point>
  <point index="913">
    <X>8.443</X>
    <Y>20.125</Y>
    <Z>2245</Z>
  </point>
  <point index="914">
    <X>99.037</X>
    <Y>18.264</Y>
    <Z>2154</Z>
  </point>
  <point index="915">
    <X>95.473</X>
    <Y>21.236</Y>
    <Z>2054</Z>
  </point>
  <point index="916">
    <X>117.734</X>
    <Y>23.114</Y>
    <Z>2201</Z>
  </point>
  <point index="917">
    <X>67.783</X>
    <Y>25.192</Y>
    <Z>2011</Z>
  </point>
  <point index="918">
    <X>57.485</X>
    <Y>34.680</Y>
    <Z>2005</Z>
  </point>
  <point index="919">
    <X>61.991</X>
    <Y>69.605</Y>
    <Z>2158</Z>
  </point>
  <point index="920">
    <X>56.294</X>
    <Y>65.017</Y>
    <Z>2032</Z>
  </point>
  <point index="921">
    <X>75.487</X>
    <Y>70.066</Y>
    <Z>2140</Z>
  </point>
  <point index="922">
    <X>89.697</X>
    <Y>18.693</Y>
    <Z>2211</Z>
  </point>
  <point index="923">
    <X>107.705</X>
    <Y>14.327</Y>
    <Z>2016</Z>
  </point>
  <point index="924">
    <X>66.608</X>
    <Y>61.368</Y>
    <Z>2098</Z>
  </point>
  <point index="925">
    <X>68.415</X>
    <Y>22.343</Y>
    <Z>2090</Z>
  </point>
  <point index="926">
    <X>14.098</X>
    <Y>32.002</Y>
    <Z>2091</Z>
  </point>
  <point index="927">
    <X>52.052</X>
    <Y>13.095</Y>
    <Z>2147</Z>
  </point>
  <point index="928">
    <X>97.353</X>
    <Y>60.905</Y>
    <Z>2003</Z>
  </point>
  <point index="929">
    <X>117.505</X>
    <Y>66.990</Y>
    <Z>2194</Z>
  </point>
  <point index="930">
    <X>96.721</X>
    <Y>73.000</Y>
    <Z>2020</Z>
  </point>
  <point index="931">
    <X>104.357</X>
    <Y>24.849</Y>
    <Z>2266</Z>
  </point>
  <point index="932">
    <X>15.551</X>
    <Y>54.033</Y>
    <Z>2052</Z>
  </point>
  <point index="933">
    <X>98.594</X>
    <Y>45.808</Y>
    <Z>2236</Z>
  </point>
  <point index="934">
    <X>62.443</X>
    <Y>28.933</Y>
    <Z>2191</Z>
  </point>
  <point index="935">
    <X>71.919</X>
    <Y>60.412</Y>
    <Z>2043</Z>
  </point>
  <point index="936">
    <X>30.096</X>
    <Y>36.866</Y>
    <Z>2090</Z>
  </point>
  <point index="937">
    <X>89.239</X>
    <Y>57.486</Y>
    <Z>2223</Z>
  </point>
  <point index="938">
    <X>48.773</X>
    <Y>19.727</Y>
    <Z>2236</Z>
  </point>
  <point index="939">
    <X>68.690</X>
    <Y>60.234</Y>
    <Z>2141</Z>
  </point>
  <point index="940">
    <X>114.630</X>
    <Y>64.143</Y>
    <Z>2117</Z>
  </point>
  <point index="941">
    <X>99.746</X>
    <Y>30.493</Y>
    <Z>2024</Z>
  </point>
  <point index="942">
    <X>109.008</X>
    <Y>57.790</Y>
    <Z>2200</Z>
  </point>
  <point index="943">
    <X>88.292</X>
    <Y>53.873</Y>
    <Z>2249</Z>
  </point>
  <point index="944">
    <X>104.555</X>
    <Y>22.290</Y>
    <Z>2251</Z>
  </point>
  <point index="945">
    <X>58.543</X>
    <Y>56.604</Y>
    <Z>2245</Z>
  </point>
  <point index="946">
    <X>106.840</X>
    <Y>25.007</Y>
    <Z>2081</Z>
  </point>
  <point index="947">
    <X>57.825</X>
    <Y>31.309</Y>
    <Z>2137</Z>
  </point>
  <point index="948">
    <X>107.878</X>
    <Y>49.303</Y>
    <Z>2004</Z>
  </point>
  <point index="949">
    <X>70.436</X>
    <Y>73.951</Y>
    <Z>2003</Z>
  </point>
  <point index="950">
    <X>7.237</X>
    <Y>66.958</Y>
    <Z>2277</Z>
  </point>
  <point index="951">
    <X>103.113</X>
    <Y>35.842</Y>
    <Z>2241</Z>
  </point>
  <point index="952">
    <X>112.127</X>
    <Y>46.646</Y>
    <Z>2049</Z>
  </point>
  <point index="953">
    <X>114.643</X>
    <Y>32.776</Y>
    <Z>2117</Z>
  </point>
  <point index="954">
    <X>53.912</X>
    <Y>35.698</Y>
    <Z>2096</Z>
  </point>
  <point index="955">
    <X>60.885</X>
    <Y>63.455</Y>
    <Z>2075</Z>
  </point>
  <point index="956">
    <X>95.471</X>
    <Y>25.528</Y>
    <Z>2054</Z>
  </point>
  <point index="957">
    <X>35.158</X>
    <Y>52.781</Y>
    <Z>2131</Z>
  </point>
  <point index="958">
    <X>77.864</X>
    <Y>58.441</Y>
    <Z>2204</Z>
  </point>
  <point index="959">
    <X>55.735</X>
    <Y>64.734</Y>
    <Z>2047</Z>
  </point>
  <point index="960">
    <X>95.461</X>
    <Y>19.958</Y>
    <Z>2055</Z>
  </point>
  <point index="961">
    <X>9.130</X>
    <Y>61.117</Y>
    <Z>2226</Z>
  </point>
  <point index="962">
    <X>73.868</X>
    <Y>50.175</Y>
    <Z>2096</Z>
  </point>
  <point index="963">
    <X>117.145</X>
    <Y>25.851</Y>
    <Z>2185</Z>
  </point>
  <point index="964">
    <X>11.585</X>
    <Y>28.887</Y>
    <Z>2160</Z>
  </point>
  <point index="965">
    <X>93.478</X>
    <Y>30.039</Y>
    <Z>2108</Z>
  </point>
  <point index="966">
    <X>76.124</X>
    <Y>32.208</Y>
    <Z>2157</Z>
  </point>
  <point index="967">
    <X>13.969</X>
    <Y>64.190</Y>
    <Z>2095</Z>
  </point>
  <point index="968">
    <X>55.804</X>
    <Y>48.336</Y>
    <Z>2045</Z>
  </point>
  <point index="969">
    <X>8.497</X>
    <Y>54.173</Y>
    <Z>2243</Z>
  </point>
  <point index="970">
    <X>18.888</X>
    <Y>69.118</Y>
    <Z>2182</Z>
  </point>
  <point index="971">
    <X>37.002</X>
    <Y>58.269</Y>
    <Z>2181</Z>
  </point>
  <point index="972">
    <X>108.998</X>
    <Y>22.943</Y>
    <Z>2198</Z>
  </point>
  <point index="973">
    <X>22.361</X>
    <Y>67.666</Y>
    <Z>2185</Z>
  </point>
  <point index="974">
    <X>31.381</X>
    <Y>15.056</Y>
    <Z>2029</Z>
  </point>
  <point index="975">
    <X>59.855</X>
    <Y>25.239</Y>
    <Z>2004</Z>
  </point>
  <point index="976">
    <X>87.799</X>
    <Y>56.412</Y>
    <Z>2262</Z>
  </point>
  <point index="977">
    <X>59.890</X>
    <Y>45.931</Y>
    <Z>2001</Z>
  </point>
  <point index="978">
    <X>24.499</X>
    <Y>18.465</Y>
    <Z>2255</Z>
  </point>
  <point index="979">
    <X>27.958</X>
    <Y>9.855</Y>
    <Z>2006</Z>
  </point>
  <point index="980">
    <X>13.026</X>
    <Y>67.632</Y>
    <Z>2120</Z>
  </point>
  <point index="981">
    <X>75.282</X>
    <Y>56.228</Y>
    <Z>2134</Z>
  </point>
  <point index="982">
    <X>21.891</X>
    <Y>61.166</Y>
    <Z>2150</Z>
  </point>
  <point index="983">
    <X>94.458</X>
    <Y>19.010</Y>
    <Z>2082</Z>
  </point>
  <point index="984">
    <X>21.564</X>
    <Y>22.750</Y>
    <Z>2126</Z>
  </point>
  <point index="985">
    <X>28.996</X>
    <Y>9.949</Y>
    <Z>2197</Z>
  </point>
  <point index="986">
    <X>117.086</X>
    <Y>27.733</Y>
    <Z>2183</Z>
  </point>
  <point index="987">
    <X>65.948</X>
    <Y>26.799</Y>
    <Z>2147</Z>
  </point>
  <point index="988">
    <X>28.649</X>
    <Y>25.577</Y>
    <Z>2134</Z>
  </point>
  <point index="989">
    <X>11.494</X>
    <Y>18.116</Y>
    <Z>2162</Z>
  </point>
  <point index="990">
    <X>11.462</X>
    <Y>13.219</Y>
    <Z>2163</Z>
  </point>
  <point index="991">
    <X>66.108</X>
    <Y>73.072</Y>
    <Z>2135</Z>
  </point>
  <point index="992">
    <X>72.743</X>
    <Y>68.465</Y>
    <Z>2065</Z>
  </point>
  <point index="993">
    <X>14.505</X>
    <Y>55.939</Y>
    <Z>2080</Z>
  </point>
  <point index="994">
    <X>69.794</X>
    <Y>59.511</Y>
    <Z>2207</Z>
  </point>
  <point index="995">
    <X>97.294</X>
    <Y>61.644</Y>
    <Z>2005</Z>
  </point>
  <point index="996">
    <X>27.186</X>
    <Y>52.950</Y>
    <Z>2055</Z>
  </point>
  <point index="997">
    <X>14.911</X>
    <Y>20.920</Y>
    <Z>2069</Z>
  </point>
  <point index="998">
    <X>113.963</X>
    <Y>52.666</Y>
    <Z>2098</Z>
  </point>
  <point index="999">
    <X>75.289</X>
    <Y>23.287</Y>
    <Z>2134</Z>
  </point>
  <point index="1000">
    <X>67.413</X>
    <Y>38.860</Y>
    <Z>2038</Z>
  </point>
  <point index="1001">
    <X>14.802</X>
    <Y>18.352</Y>
    <Z>2072</Z>
  </point>
  <point index="1002">
    <X>12.225</X>
    <Y>12.160</Y>
    <Z>2142</Z>
  </point>
  <point index="1003">
    <X>92.411</X>
    <Y>52.966</Y>
    <Z>2137</Z>
  </point>
  <point index="1004">
    <X>47.388</X>
    <Y>26.151</Y>
    <Z>2273</Z>
  </point>
  <point index="1005">
    <X>63.949</X>
    <Y>63.819</Y>
    <Z>2296</Z>
  </point>
  <point index="1006">
    <X>39.496</X>
    <Y>60.898</Y>
    <Z>2248</Z>
  </point>
  <point index="1007">
    <X>50.229</X>
    <Y>19.606</Y>
    <Z>2196</Z>
  </point>
  <point index="1008">
    <X>50.217</X>
    <Y>18.476</Y>
    <Z>2197</Z>
  </point>
  <point index="1009">
    <X>31.055</X>
    <Y>69.843</Y>
    <Z>2020</Z>
  </point>
  <point index="1010">
    <X>32.196</X>
    <Y>35.197</Y>
    <Z>2051</Z>
  </point>
  <point index="1011">
    <X>53.046</X>
    <Y>26.109</Y>
    <Z>2120</Z>
  </point>
  <point index="1012">
    <X>103.749</X>
    <Y>28.422</Y>
    <Z>2289</Z>
  </point>
  <point index="1013">
    <X>105.280</X>
    <Y>56.908</Y>
    <Z>2197</Z>
  </point>
  <point index="1014">
    <X>74.389</X>
    <Y>33.064</Y>
    <Z>2110</Z>
  </point>
  <point index="1015">
    <X>20.491</X>
    <Y>12.656</Y>
    <Z>2046</Z>
  </point>
  <point index="1016">
    <X>27.431</X>
    <Y>51.769</Y>
    <Z>2037</Z>
  </point>
  <point index="1017">
    <X>89.313</X>
    <Y>24.590</Y>
    <Z>2221</Z>
  </point>
  <point index="1018">
    <X>70.824</X>
    <Y>53.283</Y>
    <Z>2013</Z>
  </point>
  <point index="1019">
    <X>93.227</X>
    <Y>16.278</Y>
    <Z>2115</Z>
  </point>
  <point index="1020">
    <X>25.626</X>
    <Y>57.222</Y>
    <Z>2171</Z>
  </point>
  <point index="1021">
    <X>54.433</X>
    <Y>68.802</Y>
    <Z>2082</Z>
  </point>
  <point index="1022">
    <X>73.945</X>
    <Y>13.192</Y>
    <Z>2098</Z>
  </point>
  <point index="1023">
    <X>90.637</X>
    <Y>60.449</Y>
    <Z>2185</Z>
  </point>
  <point index="1024">
    <X>113.453</X>
    <Y>61.508</Y>
    <Z>2085</Z>
  </point>
  <point index="1025">
    <X>87.525</X>
    <Y>23.622</Y>
    <Z>2270</Z>
  </point>
  <point index="1026">
    <X>73.235</X>
    <Y>56.654</Y>
    <Z>2079</Z>
  </point>
  <point index="1027">
    <X>96.923</X>
    <Y>57.032</Y>
    <Z>2015</Z>
  </point>
  <point index="1028">
    <X>53.527</X>
    <Y>59.880</Y>
    <Z>2107</Z>
  </point>
  <point index="1029">
    <X>64.463</X>
    <Y>29.014</Y>
    <Z>2258</Z>
  </point>
  <point index="1030">
    <X>59.243</X>
    <Y>64.120</Y>
    <Z>2116</Z>
  </point>
  <point index="1031">
    <X>49.641</X>
    <Y>61.278</Y>
    <Z>2212</Z>
  </point>
  <point index="1032">
    <X>64.178</X>
    <Y>27.050</Y>
    <Z>2279</Z>
  </point>
  <point index="1033">
    <X>108.815</X>
    <Y>29.086</Y>
    <Z>2164</Z>
  </point>
  <point index="1034">
    <X>115.399</X>
    <Y>57.163</Y>
    <Z>2137</Z>
  </point>
  <point index="1035">
    <X>40.020</X>
    <Y>28.775</Y>
    <Z>2263</Z>
  </point>
  <point index="1036">
    <X>49.452</X>
    <Y>20.239</Y>
    <Z>2217</Z>
  </point>
  <point index="1037">
    <X>22.511</X>
    <Y>17.989</Y>
    <Z>2196</Z>
  </point>
  <point index="1038">
    <X>120.746</X>
    <Y>61.804</Y>
    <Z>2282</Z>
  </point>
  <point index="1039">
    <X>22.472</X>
    <Y>32.263</Y>
    <Z>2194</Z>
  </point>
  <point index="1040">
    <X>79.498</X>
    <Y>68.095</Y>
    <Z>2248</Z>
  </point>
  <point index="1041">
    <X>102.459</X>
    <Y>13.971</Y>
    <Z>2193</Z>
  </point>
  <point index="1042">
    <X>77.015</X>
    <Y>63.191</Y>
    <Z>2181</Z>
  </point>
  <point index="1043">
    <X>118.617</X>
    <Y>54.206</Y>
    <Z>2225</Z>
  </point>
  <point index="1044">
    <X>35.762</X>
    <Y>28.940</Y>
    <Z>2147</Z>
  </point>
  <point index="1045">
    <X>26.323</X>
    <Y>24.533</Y>
    <Z>2119</Z>
  </point>
  <point index="1046">
    <X>9.130</X>
    <Y>25.902</Y>
    <Z>2226</Z>
  </point>
  <point index="1047">
    <X>55.725</X>
    <Y>69.707</Y>
    <Z>2047</Z>
  </point>
  <point index="1048">
    <X>36.457</X>
    <Y>19.865</Y>
    <Z>2166</Z>
  </point>
  <point index="1049">
    <X>74.006</X>
    <Y>11.651</Y>
    <Z>2100</Z>
  </point>
  <point index="1050">
    <X>115.232</X>
    <Y>21.239</Y>
    <Z>2133</Z>
  </point>
  <point index="1051">
    <X>28.114</X>
    <Y>64.926</Y>
    <Z>2035</Z>
  </point>
  <point index="1052">
    <X>105.646</X>
    <Y>31.539</Y>
    <Z>2170</Z>
  </point>
  <point index="1053">
    <X>16.049</X>
    <Y>11.353</Y>
    <Z>2039</Z>
  </point>
  <point index="1054">
    <X>19.846</X>
    <Y>50.786</Y>
    <Z>2005</Z>
  </point>
  <point index="1055">
    <X>20.880</X>
    <Y>55.088</Y>
    <Z>2075</Z>
  </point>
  <point index="1056">
    <X>102.865</X>
    <Y>21.793</Y>
    <Z>2223</Z>
  </point>
  <point index="1057">
    <X>27.047</X>
    <Y>12.075</Y>
    <Z>2065</Z>
  </point>
  <point index="1058">
    <X>65.592</X>
    <Y>54.695</Y>
    <Z>2174</Z>
  </point>
  <point index="1059">
    <X>13.088</X>
    <Y>31.612</Y>
    <Z>2119</Z>
  </point>
  <point index="1060">
    <X>13.260</X>
    <Y>67.563</Y>
    <Z>2114</Z>
  </point>
  <point index="1061">
    <X>73.140</X>
    <Y>34.339</Y>
    <Z>2076</Z>
  </point>
  <point index="1062">
    <X>7.212</X>
    <Y>20.896</Y>
    <Z>2278</Z>
  </point>
  <point index="1063">
    <X>13.991</X>
    <Y>65.402</Y>
    <Z>2094</Z>
  </point>
  <point index="1064">
    <X>32.686</X>
    <Y>38.786</Y>
    <Z>2064</Z>
  </point>
  <point index="1065">
    <X>33.580</X>
    <Y>59.938</Y>
    <Z>2088</Z>
  </point>
  <point index="1066">
    <X>24.961</X>
    <Y>39.342</Y>
    <Z>2221</Z>
  </point>
  <point index="1067">
    <X>56.568</X>
    <Y>17.248</Y>
    <Z>2025</Z>
  </point>
  <point index="1068">
    <X>36.877</X>
    <Y>30.925</Y>
    <Z>2177</Z>
  </point>
  <point index="1069">
    <X>31.710</X>
    <Y>58.826</Y>
    <Z>2037</Z>
  </point>
  <point index="1070">
    <X>26.210</X>
    <Y>39.113</Y>
    <Z>2128</Z>
  </point>
  <point index="1071">
    <X>13.616</X>
    <Y>56.845</Y>
    <Z>2104</Z>
  </point>
  <point index="1072">
    <X>117.449</X>
    <Y>26.895</Y>
    <Z>2193</Z>
  </point>
  <point index="1073">
    <X>68.311</X>
    <Y>17.058</Y>
    <Z>2071</Z>
  </point>
  <point index="1074">
    <X>69.653</X>
    <Y>34.982</Y>
    <Z>2261</Z>
  </point>
  <point index="1075">
    <X>33.870</X>
    <Y>69.579</Y>
    <Z>2096</Z>
  </point>
  <point index="1076">
    <X>66.194</X>
    <Y>63.971</Y>
    <Z>2129</Z>
  </point>
  <point index="1077">
    <X>93.317</X>
    <Y>52.836</Y>
    <Z>2113</Z>
  </point>
  <point index="1078">
    <X>112.790</X>
    <Y>70.717</Y>
    <Z>2067</Z>
  </point>
  <point index="1079">
    <X>56.354</X>
    <Y>35.757</Y>
    <Z>2030</Z>
  </point>
  <point index="1080">
    <X>55.014</X>
    <Y>55.209</Y>
    <Z>2067</Z>
  </point>
  <point index="1081">
    <X>23.062</X>
    <Y>39.044</Y>
    <Z>2238</Z>
  </point>
  <point index="1082">
    <X>26.753</X>
    <Y>71.941</Y>
    <Z>2087</Z>
  </point>
  <point index="1083">
    <X>106.446</X>
    <Y>11.468</Y>
    <Z>2110</Z>
  </point>
  <point index="1084">
    <X>36.667</X>
    <Y>22.915</Y>
    <Z>2172</Z>
  </point>
  <point index="1085">
    <X>105.812</X>
    <Y>57.183</Y>
    <Z>2157</Z>
  </point>
  <point index="1086">
    <X>30.657</X>
    <Y>68.186</Y>
    <Z>2009</Z>
  </point>
  <point index="1087">
    <X>33.778</X>
    <Y>17.288</Y>
    <Z>2093</Z>
  </point>
  <point index="1088">
    <X>97.263</X>
    <Y>14.308</Y>
    <Z>2006</Z>
  </point>
  <point index="1089">
    <X>27.541</X>
    <Y>23.393</Y>
    <Z>2029</Z>
  </point>
  <point index="1090">
    <X>20.973</X>
    <Y>32.651</Y>
    <Z>2082</Z>
  </point>
  <point index="1091">
    <X>25.838</X>
    <Y>49.469</Y>
    <Z>2156</Z>
  </point>
  <point index="1092">
    <X>56.118</X>
    <Y>14.730</Y>
    <Z>2037</Z>
  </point>
  <point index="1093">
    <X>52.396</X>
    <Y>16.206</Y>
    <Z>2138</Z>
  </point>
  <point index="1094">
    <X>15.318</X>
    <Y>16.256</Y>
    <Z>2058</Z>
  </point>
  <point index="1095">
    <X>64.788</X>
    <Y>68.200</Y>
    <Z>2234</Z>
  </point>
  <point index="1096">
    <X>24.606</X>
    <Y>24.324</Y>
    <Z>2247</Z>
  </point>
  <point index="1097">
    <X>15.883</X>
    <Y>30.236</Y>
    <Z>2043</Z>
  </point>
  <point index="1098">
    <X>48.597</X>
    <Y>61.290</Y>
    <Z>2240</Z>
  </point>
  <point index="1099">
    <X>62.833</X>
    <Y>64.179</Y>
    <Z>2220</Z>
  </point>
  <point index="1100">
    <X>93.996</X>
    <Y>32.340</Y>
    <Z>2094</Z>
  </point>
  <point index="1101">
    <X>111.613</X>
    <Y>28.573</Y>
    <Z>2035</Z>
  </point>
  <point index="1102">
    <X>20.899</X>
    <Y>18.746</Y>
    <Z>2076</Z>
  </point>
  <point index="1103">
    <X>12.637</X>
    <Y>60.810</Y>
    <Z>2131</Z>
  </point>
  <point index="1104">
    <X>63.260</X>
    <Y>6.255</Y>
    <Z>2252</Z>
  </point>
  <point index="1105">
    <X>56.428</X>
    <Y>24.313</Y>
    <Z>2028</Z>
  </point>
  <point index="1106">
    <X>34.264</X>
    <Y>25.138</Y>
    <Z>2107</Z>
  </point>
  <point index="1107">
    <X>27.487</X>
    <Y>15.073</Y>
    <Z>2033</Z>
  </point>
  <point index="1108">
    <X>74.782</X>
    <Y>37.067</Y>
    <Z>2121</Z>
  </point>
  <point index="1109">
    <X>80.977</X>
    <Y>27.363</Y>
    <Z>2289</Z>
  </point>
  <point index="1110">
    <X>65.071</X>
    <Y>73.728</Y>
    <Z>2213</Z>
  </point>
  <point index="1111">
    <X>78.027</X>
    <Y>30.401</Y>
    <Z>2209</Z>
  </point>
  <point index="1112">
    <X>15.657</X>
    <Y>12.040</Y>
    <Z>2049</Z>
  </point>
  <point index="1113">
    <X>95.350</X>
    <Y>70.625</Y>
    <Z>2057</Z>
  </point>
  <point index="1114">
    <X>58.340</X>
    <Y>18.915</Y>
    <Z>2283</Z>
  </point>
  <point index="1115">
    <X>55.672</X>
    <Y>74.251</Y>
    <Z>2049</Z>
  </point>
  <point index="1116">
    <X>57.100</X>
    <Y>11.295</Y>
    <Z>2010</Z>
  </point>
  <point index="1117">
    <X>36.252</X>
    <Y>59.213</Y>
    <Z>2161</Z>
  </point>
  <point index="1118">
    <X>37.740</X>
    <Y>17.270</Y>
    <Z>2201</Z>
  </point>
  <point index="1119">
    <X>35.180</X>
    <Y>34.721</Y>
    <Z>2131</Z>
  </point>
  <point index="1120">
    <X>19.009</X>
    <Y>73.814</Y>
    <Z>2160</Z>
  </point>
  <point index="1121">
    <X>49.516</X>
    <Y>32.177</Y>
    <Z>2216</Z>
  </point>
  <point index="1122">
    <X>24.927</X>
    <Y>37.763</Y>
    <Z>2223</Z>
  </point>
  <point index="1123">
    <X>103.855</X>
    <Y>72.423</Y>
    <Z>2297</Z>
  </point>
  <point index="1124">
    <X>62.802</X>
    <Y>51.607</Y>
    <Z>2218</Z>
  </point>
  <point index="1125">
    <X>103.408</X>
    <Y>25.230</Y>
    <Z>2263</Z>
  </point>
  <point index="1126">
    <X>101.995</X>
    <Y>47.849</Y>
    <Z>2158</Z>
  </point>
  <point index="1127">
    <X>26.096</X>
    <Y>62.066</Y>
    <Z>2136</Z>
  </point>
  <point index="1128">
    <X>63.595</X>
    <Y>36.782</Y>
    <Z>2277</Z>
  </point>
  <point index="1129">
    <X>55.485</X>
    <Y>32.657</Y>
    <Z>2054</Z>
  </point>
  <point index="1130">
    <X>59.098</X>
    <Y>27.892</Y>
    <Z>2143</Z>
  </point>
  <point index="1131">
    <X>22.657</X>
    <Y>59.883</Y>
    <Z>2207</Z>
  </point>
  <point index="1132">
    <X>34.425</X>
    <Y>56.577</Y>
    <Z>2111</Z>
  </point>
  <point index="1133">
    <X>74.554</X>
    <Y>22.607</Y>
    <Z>2114</Z>
  </point>
  <point index="1134">
    <X>51.483</X>
    <Y>57.428</Y>
    <Z>2162</Z>
  </point>
  <point index="1135">
    <X>58.924</X>
    <Y>77.512</Y>
    <Z>2175</Z>
  </point>
  <point index="1136">
    <X>15.858</X>
    <Y>58.249</Y>
    <Z>2044</Z>
  </point>
  <point index="1137">
    <X>52.244</X>
    <Y>25.638</Y>
    <Z>2142</Z>
  </point>
  <point index="1138">
    <X>62.487</X>
    <Y>77.713</Y>
    <Z>2195</Z>
  </point>
  <point index="1139">
    <X>20.499</X>
    <Y>55.547</Y>
    <Z>2047</Z>
  </point>
  <point index="1140">
    <X>88.828</X>
    <Y>15.637</Y>
    <Z>2234</Z>
  </point>
  <point index="1141">
    <X>71.082</X>
    <Y>36.723</Y>
    <Z>2020</Z>
  </point>
  <point index="1142">
    <X>52.547</X>
    <Y>11.422</Y>
    <Z>2133</Z>
  </point>
  <point index="1143">
    <X>63.636</X>
    <Y>24.287</Y>
    <Z>2280</Z>
  </point>
  <point index="1144">
    <X>27.044</X>
    <Y>66.148</Y>
    <Z>2066</Z>
  </point>
  <point index="1145">
    <X>75.799</X>
    <Y>27.725</Y>
    <Z>2148</Z>
  </point>
  <point index="1146">
    <X>66.910</X>
    <Y>25.292</Y>
    <Z>2076</Z>
  </point>
  <point index="1147">
    <X>97.111</X>
    <Y>37.311</Y>
    <Z>2010</Z>
  </point>
  <point index="1148">
    <X>63.286</X>
    <Y>50.284</Y>
    <Z>2254</Z>
  </point>
  <point index="1149">
    <X>94.477</X>
    <Y>47.335</Y>
    <Z>2081</Z>
  </point>
  <point index="1150">
    <X>21.034</X>
    <Y>52.473</Y>
    <Z>2086</Z>
  </point>
  <point index="1151">
    <X>16.111</X>
    <Y>15.662</Y>
    <Z>2037</Z>
  </point>
  <point index="1152">
    <X>24.983</X>
    <Y>75.129</Y>
    <Z>2219</Z>
  </point>
  <point index="1153">
    <X>112.015</X>
    <Y>30.647</Y>
    <Z>2046</Z>
  </point>
  <point index="1154">
    <X>99.198</X>
    <Y>24.568</Y>
    <Z>2125</Z>
  </point>
  <point index="1155">
    <X>15.409</X>
    <Y>34.809</Y>
    <Z>2056</Z>
  </point>
  <point index="1156">
    <X>86.899</X>
    <Y>60.856</Y>
    <Z>2286</Z>
  </point>
  <point index="1157">
    <X>106.403</X>
    <Y>47.170</Y>
    <Z>2113</Z>
  </point>
  <point index="1158">
    <X>88.347</X>
    <Y>23.141</Y>
    <Z>2247</Z>
  </point>
  <point index="1159">
    <X>78.321</X>
    <Y>68.839</Y>
    <Z>2217</Z>
  </point>
  <point index="1160">
    <X>19.621</X>
    <Y>13.494</Y>
    <Z>2047</Z>
  </point>
  <point index="1161">
    <X>25.521</X>
    <Y>15.937</Y>
    <Z>2179</Z>
  </point>
  <point index="1162">
    <X>97.757</X>
    <Y>66.422</Y>
    <Z>2110</Z>
  </point>
  <point index="1163">
    <X>111.058</X>
    <Y>16.139</Y>
    <Z>2020</Z>
  </point>
  <point index="1164">
    <X>90.351</X>
    <Y>57.943</Y>
    <Z>2193</Z>
  </point>
  <point index="1165">
    <X>8.935</X>
    <Y>56.823</Y>
    <Z>2231</Z>
  </point>
  <point index="1166">
    <X>36.309</X>
    <Y>68.765</Y>
    <Z>2162</Z>
  </point>
  <point index="1167">
    <X>76.048</X>
    <Y>50.319</Y>
    <Z>2155</Z>
  </point>
  <point index="1168">
    <X>108.076</X>
    <Y>37.742</Y>
    <Z>2028</Z>
  </point>
  <point index="1169">
    <X>98.727</X>
    <Y>55.096</Y>
    <Z>2212</Z>
  </point>
  <point index="1170">
    <X>30.682</X>
    <Y>23.279</Y>
    <Z>2010</Z>
  </point>
  <point index="1171">
    <X>70.848</X>
    <Y>14.998</Y>
    <Z>2014</Z>
  </point>
  <point index="1172">
    <X>101.443</X>
    <Y>13.617</Y>
    <Z>2117</Z>
  </point>
  <point index="1173">
    <X>31.609</X>
    <Y>55.512</Y>
    <Z>2035</Z>
  </point>
  <point index="1174">
    <X>28.636</X>
    <Y>73.530</Y>
    <Z>2131</Z>
  </point>
  <point index="1175">
    <X>61.610</X>
    <Y>18.648</Y>
    <Z>2129</Z>
  </point>
  <point index="1176">
    <X>18.083</X>
    <Y>77.161</Y>
    <Z>2236</Z>
  </point>
  <point index="1177">
    <X>21.687</X>
    <Y>24.085</Y>
    <Z>2135</Z>
  </point>
  <point index="1178">
    <X>6.799</X>
    <Y>25.337</Y>
    <Z>2289</Z>
  </point>
  <point index="1179">
    <X>103.872</X>
    <Y>18.704</Y>
    <Z>2298</Z>
  </point>
  <point index="1180">
    <X>36.914</X>
    <Y>60.436</Y>
    <Z>2178</Z>
  </point>
  <point index="1181">
    <X>92.358</X>
    <Y>35.986</Y>
    <Z>2139</Z>
  </point>
  <point index="1182">
    <X>67.456</X>
    <Y>35.935</Y>
    <Z>2035</Z>
  </point>
  <point index="1183">
    <X>78.483</X>
    <Y>30.833</Y>
    <Z>2221</Z>
  </point>
  <point index="1184">
    <X>100.046</X>
    <Y>38.218</Y>
    <Z>2013</Z>
  </point>
  <point index="1185">
    <X>54.128</X>
    <Y>64.761</Y>
    <Z>2091</Z>
  </point>
  <point index="1186">
    <X>108.503</X>
    <Y>9.656</Y>
    <Z>2107</Z>
  </point>
  <point index="1187">
    <X>10.306</X>
    <Y>30.082</Y>
    <Z>2194</Z>
  </point>
  <point index="1188">
    <X>110.826</X>
    <Y>55.582</Y>
    <Z>2013</Z>
  </point>
  <point index="1189">
    <X>73.989</X>
    <Y>22.427</Y>
    <Z>2099</Z>
  </point>
  <point index="1190">
    <X>51.562</X>
    <Y>66.810</Y>
    <Z>2160</Z>
  </point>
  <point index="1191">
    <X>52.515</X>
    <Y>66.184</Y>
    <Z>2134</Z>
  </point>
  <point index="1192">
    <X>11.337</X>
    <Y>23.026</Y>
    <Z>2166</Z>
  </point>
  <point index="1193">
    <X>93.378</X>
    <Y>34.030</Y>
    <Z>2111</Z>
  </point>
  <point index="1194">
    <X>86.500</X>
    <Y>63.066</Y>
    <Z>2297</Z>
  </point>
  <point index="1195">
    <X>38.961</X>
    <Y>56.646</Y>
    <Z>2234</Z>
  </point>
  <point index="1196">
    <X>20.159</X>
    <Y>40.606</Y>
    <Z>2021</Z>
  </point>
  <point index="1197">
    <X>30.291</X>
    <Y>26.959</Y>
    <Z>2014</Z>
  </point>
  <point index="1198">
    <X>32.536</X>
    <Y>65.699</Y>
    <Z>2060</Z>
  </point>
  <point index="1199">
    <X>90.537</X>
    <Y>15.144</Y>
    <Z>2188</Z>
  </point>
  <point index="1200">
    <X>55.735</X>
    <Y>66.832</Y>
    <Z>2047</Z>
  </point>
  <point index="1201">
    <X>20.214</X>
    <Y>10.851</Y>
    <Z>2025</Z>
  </point>
  <point index="1202">
    <X>9.782</X>
    <Y>64.611</Y>
    <Z>2208</Z>
  </point>
  <point index="1203">
    <X>63.853</X>
    <Y>72.647</Y>
    <Z>2296</Z>
  </point>
  <point index="1204">
    <X>54.759</X>
    <Y>30.391</Y>
    <Z>2074</Z>
  </point>
  <point index="1205">
    <X>59.384</X>
    <Y>31.717</Y>
    <Z>2090</Z>
  </point>
  <point index="1206">
    <X>77.900</X>
    <Y>27.341</Y>
    <Z>2205</Z>
  </point>
  <point index="1207">
    <X>36.032</X>
    <Y>24.229</Y>
    <Z>2155</Z>
  </point>
  <point index="1208">
    <X>67.364</X>
    <Y>8.102</Y>
    <Z>2042</Z>
  </point>
  <point index="1209">
    <X>107.130</X>
    <Y>22.874</Y>
    <Z>2059</Z>
  </point>
  <point index="1210">
    <X>55.514</X>
    <Y>15.219</Y>
    <Z>2053</Z>
  </point>
  <point index="1211">
    <X>25.878</X>
    <Y>77.715</Y>
    <Z>2153</Z>
  </point>
  <point index="1212">
    <X>14.097</X>
    <Y>58.453</Y>
    <Z>2091</Z>
  </point>
  <point index="1213">
    <X>48.517</X>
    <Y>18.328</Y>
    <Z>2243</Z>
  </point>
  <point index="1214">
    <X>64.039</X>
    <Y>24.676</Y>
    <Z>2290</Z>
  </point>
  <point index="1215">
    <X>19.060</X>
    <Y>58.793</Y>
    <Z>2150</Z>
  </point>
  <point index="1216">
    <X>109.599</X>
    <Y>39.565</Y>
    <Z>2282</Z>
  </point>
  <point index="1217">
    <X>69.643</X>
    <Y>27.004</Y>
    <Z>2265</Z>
  </point>
  <point index="1218">
    <X>60.814</X>
    <Y>66.593</Y>
    <Z>2070</Z>
  </point>
  <point index="1219">
    <X>110.408</X>
    <Y>71.002</Y>
    <Z>2002</Z>
  </point>
  <point index="1220">
    <X>116.776</X>
    <Y>67.564</Y>
    <Z>2175</Z>
  </point>
  <point index="1221">
    <X>21.245</X>
    <Y>30.497</Y>
    <Z>2102</Z>
  </point>
  <point index="1222">
    <X>110.011</X>
    <Y>10.579</Y>
    <Z>2123</Z>
  </point>
  <point index="1223">
    <X>94.153</X>
    <Y>35.852</Y>
    <Z>2090</Z>
  </point>
  <point index="1224">
    <X>15.277</X>
    <Y>66.727</Y>
    <Z>2059</Z>
  </point>
  <point index="1225">
    <X>104.923</X>
    <Y>21.646</Y>
    <Z>2224</Z>
  </point>
  <point index="1226">
    <X>16.543</X>
    <Y>9.179</Y>
    <Z>2025</Z>
  </point>
  <point index="1227">
    <X>31.334</X>
    <Y>70.373</Y>
    <Z>2027</Z>
  </point>
  <point index="1228">
    <X>26.548</X>
    <Y>25.435</Y>
    <Z>2103</Z>
  </point>
  <point index="1229">
    <X>110.376</X>
    <Y>61.305</Y>
    <Z>2001</Z>
  </point>
  <point index="1230">
    <X>63.883</X>
    <Y>37.515</Y>
    <Z>2299</Z>
  </point>
  <point index="1231">
    <X>106.266</X>
    <Y>29.780</Y>
    <Z>2124</Z>
  </point>
  <point index="1232">
    <X>113.250</X>
    <Y>76.194</Y>
    <Z>2079</Z>
  </point>
  <point index="1233">
    <X>104.948</X>
    <Y>20.648</Y>
    <Z>2222</Z>
  </point>
  <point index="1234">
    <X>61.340</X>
    <Y>63.293</Y>
    <Z>2109</Z>
  </point>
  <point index="1235">
    <X>52.998</X>
    <Y>31.471</Y>
    <Z>2121</Z>
  </point>
  <point index="1236">
    <X>27.308</X>
    <Y>56.496</Y>
    <Z>2046</Z>
  </point>
  <point index="1237">
    <X>87.029</X>
    <Y>21.552</Y>
    <Z>2283</Z>
  </point>
  <point index="1238">
    <X>101.973</X>
    <Y>64.683</Y>
    <Z>2156</Z>
  </point>
  <point index="1239">
    <X>109.012</X>
    <Y>70.560</Y>
    <Z>2200</Z>
  </point>
  <point index="1240">
    <X>62.186</X>
    <Y>28.970</Y>
    <Z>2172</Z>
  </point>
  <point index="1241">
    <X>93.523</X>
    <Y>18.942</Y>
    <Z>2107</Z>
  </point>
  <point index="1242">
    <X>29.285</X>
    <Y>19.885</Y>
    <Z>2251</Z>
  </point>
  <point index="1243">
    <X>110.255</X>
    <Y>38.757</Y>
    <Z>2028</Z>
  </point>
  <point index="1244">
    <X>120.187</X>
    <Y>20.037</Y>
    <Z>2267</Z>
  </point>
  <point index="1245">
    <X>70.171</X>
    <Y>48.550</Y>
    <Z>2061</Z>
  </point>
  <point index="1246">
    <X>56.275</X>
    <Y>16.180</Y>
    <Z>2032</Z>
  </point>
  <point index="1247">
    <X>14.701</X>
    <Y>47.879</Y>
    <Z>2075</Z>
  </point>
  <point index="1248">
    <X>74.048</X>
    <Y>50.209</Y>
    <Z>2101</Z>
  </point>
  <point index="1249">
    <X>108.563</X>
    <Y>28.461</Y>
    <Z>2118</Z>
  </point>
  <point index="1250">
    <X>104.050</X>
    <Y>39.401</Y>
    <Z>2289</Z>
  </point>
  <point index="1251">
    <X>29.252</X>
    <Y>12.489</Y>
    <Z>2245</Z>
  </point>
  <point index="1252">
    <X>97.690</X>
    <Y>77.517</Y>
    <Z>2084</Z>
  </point>
  <point index="1253">
    <X>73.447</X>
    <Y>50.000</Y>
    <Z>2085</Z>
  </point>
  <point index="1254">
    <X>75.991</X>
    <Y>52.269</Y>
    <Z>2153</Z>
  </point>
  <point index="1255">
    <X>59.778</X>
    <Y>50.271</Y>
    <Z>2018</Z>
  </point>
  <point index="1256">
    <X>17.957</X>
    <Y>60.941</Y>
    <Z>2188</Z>
  </point>
  <point index="1257">
    <X>11.426</X>
    <Y>11.820</Y>
    <Z>2164</Z>
  </point>
  <point index="1258">
    <X>28.658</X>
    <Y>69.994</Y>
    <Z>2135</Z>
  </point>
  <point index="1259">
    <X>101.081</X>
    <Y>38.686</Y>
    <Z>2090</Z>
  </point>
  <point index="1260">
    <X>30.834</X>
    <Y>19.062</Y>
    <Z>2014</Z>
  </point>
  <point index="1261">
    <X>105.452</X>
    <Y>9.164</Y>
    <Z>2184</Z>
  </point>
  <point index="1262">
    <X>66.952</X>
    <Y>39.566</Y>
    <Z>2073</Z>
  </point>
  <point index="1263">
    <X>101.479</X>
    <Y>48.865</Y>
    <Z>2120</Z>
  </point>
  <point index="1264">
    <X>7.912</X>
    <Y>66.301</Y>
    <Z>2259</Z>
  </point>
  <point index="1265">
    <X>96.232</X>
    <Y>70.764</Y>
    <Z>2034</Z>
  </point>
  <point index="1266">
    <X>97.369</X>
    <Y>77.545</Y>
    <Z>2003</Z>
  </point>
  <point index="1267">
    <X>60.152</X>
    <Y>58.839</Y>
    <Z>2021</Z>
  </point>
  <point index="1268">
    <X>10.756</X>
    <Y>54.793</Y>
    <Z>2182</Z>
  </point>
  <point index="1269">
    <X>12.165</X>
    <Y>17.545</Y>
    <Z>2144</Z>
  </point>
  <point index="1270">
    <X>79.629</X>
    <Y>16.278</Y>
    <Z>2252</Z>
  </point>
  <point index="1271">
    <X>28.371</X>
    <Y>32.378</Y>
    <Z>2082</Z>
  </point>
  <point index="1272">
    <X>16.678</X>
    <Y>74.939</Y>
    <Z>2022</Z>
  </point>
  <point index="1273">
    <X>109.483</X>
    <Y>34.238</Y>
    <Z>2287</Z>
  </point>
  <point index="1274">
    <X>93.010</X>
    <Y>51.571</Y>
    <Z>2121</Z>
  </point>
  <point index="1275">
    <X>58.148</X>
    <Y>8.035</Y>
    <Z>2261</Z>
  </point>
  <point index="1276">
    <X>71.252</X>
    <Y>71.814</Y>
    <Z>2025</Z>
  </point>
  <point index="1277">
    <X>28.843</X>
    <Y>18.889</Y>
    <Z>2169</Z>
  </point>
  <point index="1278">
    <X>113.884</X>
    <Y>66.759</Y>
    <Z>2096</Z>
  </point>
  <point index="1279">
    <X>52.603</X>
    <Y>23.033</Y>
    <Z>2132</Z>
  </point>
  <point index="1280">
    <X>93.852</X>
    <Y>27.149</Y>
    <Z>2098</Z>
  </point>
  <point index="1281">
    <X>94.653</X>
    <Y>68.209</Y>
    <Z>2076</Z>
  </point>
  <point index="1282">
    <X>53.916</X>
    <Y>57.249</Y>
    <Z>2096</Z>
  </point>
  <point index="1283">
    <X>19.027</X>
    <Y>22.189</Y>
    <Z>2156</Z>
  </point>
  <point index="1284">
    <X>114.522</X>
    <Y>33.492</Y>
    <Z>2114</Z>
  </point>
  <point index="1285">
    <X>49.805</X>
    <Y>64.966</Y>
    <Z>2208</Z>
  </point>
  <point index="1286">
    <X>70.520</X>
    <Y>28.517</Y>
    <Z>2005</Z>
  </point>
  <point index="1287">
    <X>62.346</X>
    <Y>21.724</Y>
    <Z>2184</Z>
  </point>
  <point index="1288">
    <X>25.964</X>
    <Y>46.940</Y>
    <Z>2146</Z>
  </point>
  <point index="1289">
    <X>93.492</X>
    <Y>22.737</Y>
    <Z>2108</Z>
  </point>
  <point index="1290">
    <X>64.151</X>
    <Y>67.469</Y>
    <Z>2281</Z>
  </point>
  <point index="1291">
    <X>97.886</X>
    <Y>39.124</Y>
    <Z>2160</Z>
  </point>
  <point index="1292">
    <X>110.972</X>
    <Y>58.068</Y>
    <Z>2017</Z>
  </point>
  <point index="1293">
    <X>38.181</X>
    <Y>53.936</Y>
    <Z>2213</Z>
  </point>
  <point index="1294">
    <X>22.042</X>
    <Y>33.687</Y>
    <Z>2161</Z>
  </point>
  <point index="1295">
    <X>96.939</X>
    <Y>48.839</Y>
    <Z>2014</Z>
  </point>
  <point index="1296">
    <X>120.410</X>
    <Y>18.754</Y>
    <Z>2273</Z>
  </point>
  <point index="1297">
    <X>107.382</X>
    <Y>49.743</Y>
    <Z>2040</Z>
  </point>
  <point index="1298">
    <X>38.356</X>
    <Y>32.171</Y>
    <Z>2218</Z>
  </point>
  <point index="1299">
    <X>62.037</X>
    <Y>77.103</Y>
    <Z>2161</Z>
  </point>
  <point index="1300">
    <X>106.798</X>
    <Y>54.973</Y>
    <Z>2084</Z>
  </point>
  <point index="1301">
    <X>26.870</X>
    <Y>65.460</Y>
    <Z>2079</Z>
  </point>
  <point index="1302">
    <X>111.755</X>
    <Y>13.908</Y>
    <Z>2039</Z>
  </point>
  <point index="1303">
    <X>16.197</X>
    <Y>56.662</Y>
    <Z>2035</Z>
  </point>
  <point index="1304">
    <X>27.141</X>
    <Y>17.177</Y>
    <Z>2058</Z>
  </point>
  <point index="1305">
    <X>117.401</X>
    <Y>63.863</Y>
    <Z>2192</Z>
  </point>
  <point index="1306">
    <X>34.781</X>
    <Y>72.996</Y>
    <Z>2121</Z>
  </point>
  <point index="1307">
    <X>69.728</X>
    <Y>45.750</Y>
    <Z>2232</Z>
  </point>
  <point index="1308">
    <X>115.202</X>
    <Y>24.900</Y>
    <Z>2132</Z>
  </point>
  <point index="1309">
    <X>105.241</X>
    <Y>74.809</Y>
    <Z>2200</Z>
  </point>
  <point index="1310">
    <X>47.544</X>
    <Y>65.345</Y>
    <Z>2269</Z>
  </point>
  <point index="1311">
    <X>69.857</X>
    <Y>73.708</Y>
    <Z>2182</Z>
  </point>
  <point index="1312">
    <X>113.531</X>
    <Y>21.316</Y>
    <Z>2087</Z>
  </point>
  <point index="1313">
    <X>58.663</X>
    <Y>75.052</Y>
    <Z>2223</Z>
  </point>
  <point index="1314">
    <X>103.356</X>
    <Y>40.107</Y>
    <Z>2259</Z>
  </point>
  <point index="1315">
    <X>18.478</X>
    <Y>46.910</Y>
    <Z>2258</Z>
  </point>
  <point index="1316">
    <X>110.533</X>
    <Y>56.369</Y>
    <Z>2006</Z>
  </point>
  <point index="1317">
    <X>52.428</X>
    <Y>28.670</Y>
    <Z>2137</Z>
  </point>
  <point index="1318">
    <X>61.196</X>
    <Y>50.269</Y>
    <Z>2098</Z>
  </point>
  <point index="1319">
    <X>28.490</X>
    <Y>77.134</Y>
    <Z>2104</Z>
  </point>
  <point index="1320">
    <X>27.430</X>
    <Y>77.320</Y>
    <Z>2037</Z>
  </point>
  <point index="1321">
    <X>36.891</X>
    <Y>29.864</Y>
    <Z>2178</Z>
  </point>
  <point index="1322">
    <X>25.660</X>
    <Y>39.417</Y>
    <Z>2169</Z>
  </point>
  <point index="1323">
    <X>23.607</X>
    <Y>49.284</Y>
    <Z>2278</Z>
  </point>
  <point index="1324">
    <X>101.768</X>
    <Y>38.778</Y>
    <Z>2141</Z>
  </point>
  <point index="1325">
    <X>37.492</X>
    <Y>25.730</Y>
    <Z>2194</Z>
  </point>
  <point index="1326">
    <X>66.998</X>
    <Y>52.860</Y>
    <Z>2069</Z>
  </point>
  <point index="1327">
    <X>100.668</X>
    <Y>47.626</Y>
    <Z>2059</Z>
  </point>
  <point index="1328">
    <X>61.031</X>
    <Y>38.426</Y>
    <Z>2086</Z>
  </point>
  <point index="1329">
    <X>54.506</X>
    <Y>20.704</Y>
    <Z>2080</Z>
  </point>
  <point index="1330">
    <X>35.024</X>
    <Y>59.928</Y>
    <Z>2127</Z>
  </point>
  <point index="1331">
    <X>28.645</X>
    <Y>50.482</Y>
    <Z>2133</Z>
  </point>
  <point index="1332">
    <X>70.509</X>
    <Y>20.796</Y>
    <Z>2005</Z>
  </point>
  <point index="1333">
    <X>25.986</X>
    <Y>35.607</Y>
    <Z>2144</Z>
  </point>
  <point index="1334">
    <X>54.369</X>
    <Y>68.873</Y>
    <Z>2084</Z>
  </point>
  <point index="1335">
    <X>87.812</X>
    <Y>62.793</Y>
    <Z>2262</Z>
  </point>
  <point index="1336">
    <X>96.621</X>
    <Y>15.665</Y>
    <Z>2023</Z>
  </point>
  <point index="1337">
    <X>40.683</X>
    <Y>27.269</Y>
    <Z>2281</Z>
  </point>
  <point index="1338">
    <X>12.378</X>
    <Y>61.092</Y>
    <Z>2138</Z>
  </point>
  <point index="1339">
    <X>111.232</X>
    <Y>25.895</Y>
    <Z>2024</Z>
  </point>
  <point index="1340">
    <X>95.364</X>
    <Y>11.033</Y>
    <Z>2057</Z>
  </point>
  <point index="1341">
    <X>97.947</X>
    <Y>30.716</Y>
    <Z>2184</Z>
  </point>
  <point index="1342">
    <X>64.103</X>
    <Y>20.104</Y>
    <Z>2285</Z>
  </point>
  <point index="1343">
    <X>102.787</X>
    <Y>54.987</Y>
    <Z>2217</Z>
  </point>
  <point index="1344">
    <X>65.553</X>
    <Y>22.838</Y>
    <Z>2177</Z>
  </point>
  <point index="1345">
    <X>57.951</X>
    <Y>10.945</Y>
    <Z>2185</Z>
  </point>
  <point index="1346">
    <X>20.492</X>
    <Y>50.979</Y>
    <Z>2046</Z>
  </point>
  <point index="1347">
    <X>65.092</X>
    <Y>40.646</Y>
    <Z>2211</Z>
  </point>
  <point index="1348">
    <X>93.227</X>
    <Y>28.168</Y>
    <Z>2115</Z>
  </point>
  <point index="1349">
    <X>114.216</X>
    <Y>18.383</Y>
    <Z>2105</Z>
  </point>
  <point index="1350">
    <X>115.490</X>
    <Y>26.410</Y>
    <Z>2140</Z>
  </point>
  <point index="1351">
    <X>18.115</X>
    <Y>10.970</Y>
    <Z>2249</Z>
  </point>
  <point index="1352">
    <X>105.475</X>
    <Y>77.632</Y>
    <Z>2183</Z>
  </point>
  <point index="1353">
    <X>20.961</X>
    <Y>7.549</Y>
    <Z>2081</Z>
  </point>
  <point index="1354">
    <X>72.117</X>
    <Y>59.034</Y>
    <Z>2048</Z>
  </point>
  <point index="1355">
    <X>68.416</X>
    <Y>39.158</Y>
    <Z>2090</Z>
  </point>
  <point index="1356">
    <X>87.737</X>
    <Y>27.433</Y>
    <Z>2264</Z>
  </point>
  <point index="1357">
    <X>15.117</X>
    <Y>9.359</Y>
    <Z>2064</Z>
  </point>
  <point index="1358">
    <X>66.781</X>
    <Y>8.212</Y>
    <Z>2085</Z>
  </point>
  <point index="1359">
    <X>15.681</X>
    <Y>76.230</Y>
    <Z>2049</Z>
  </point>
  <point index="1360">
    <X>13.969</X>
    <Y>31.899</Y>
    <Z>2095</Z>
  </point>
  <point index="1361">
    <X>109.077</X>
    <Y>36.647</Y>
    <Z>2212</Z>
  </point>
  <point index="1362">
    <X>101.153</X>
    <Y>73.980</Y>
    <Z>2095</Z>
  </point>
  <point index="1363">
    <X>51.796</X>
    <Y>13.992</Y>
    <Z>2154</Z>
  </point>
  <point index="1364">
    <X>14.154</X>
    <Y>29.327</Y>
    <Z>2090</Z>
  </point>
  <point index="1365">
    <X>63.931</X>
    <Y>13.664</Y>
    <Z>2298</Z>
  </point>
  <point index="1366">
    <X>71.805</X>
    <Y>70.449</Y>
    <Z>2040</Z>
  </point>
  <point index="1367">
    <X>96.588</X>
    <Y>47.837</Y>
    <Z>2024</Z>
  </point>
  <point index="1368">
    <X>96.239</X>
    <Y>49.369</Y>
    <Z>2033</Z>
  </point>
  <point index="1369">
    <X>109.786</X>
    <Y>76.947</Y>
    <Z>2210</Z>
  </point>
  <point index="1370">
    <X>112.691</X>
    <Y>51.992</Y>
    <Z>2064</Z>
  </point>
  <point index="1371">
    <X>108.823</X>
    <Y>72.662</Y>
    <Z>2166</Z>
  </point>
  <point index="1372">
    <X>40.647</X>
    <Y>21.801</Y>
    <Z>2280</Z>
  </point>
  <point index="1373">
    <X>67.976</X>
    <Y>8.614</Y>
    <Z>2009</Z>
  </point>
  <point index="1374">
    <X>99.436</X>
    <Y>75.370</Y>
    <Z>2081</Z>
  </point>
  <point index="1375">
    <X>60.765</X>
    <Y>34.287</Y>
    <Z>2066</Z>
  </point>
  <point index="1376">
    <X>31.794</X>
    <Y>70.572</Y>
    <Z>2040</Z>
  </point>
  <point index="1377">
    <X>101.586</X>
    <Y>9.915</Y>
    <Z>2128</Z>
  </point>
  <point index="1378">
    <X>38.486</X>
    <Y>21.808</Y>
    <Z>2221</Z>
  </point>
  <point index="1379">
    <X>118.983</X>
    <Y>60.337</Y>
    <Z>2235</Z>
  </point>
  <point index="1380">
    <X>29.508</X>
    <Y>22.382</Y>
    <Z>2292</Z>
  </point>
  <point index="1381">
    <X>118.529</X>
    <Y>58.729</Y>
    <Z>2222</Z>
  </point>
  <point index="1382">
    <X>9.166</X>
    <Y>26.738</Y>
    <Z>2225</Z>
  </point>
  <point index="1383">
    <X>13.546</X>
    <Y>35.467</Y>
    <Z>2106</Z>
  </point>
  <point index="1384">
    <X>94.783</X>
    <Y>55.450</Y>
    <Z>2073</Z>
  </point>
  <point index="1385">
    <X>10.932</X>
    <Y>61.638</Y>
    <Z>2177</Z>
  </point>
  <point index="1386">
    <X>100.994</X>
    <Y>25.425</Y>
    <Z>2083</Z>
  </point>
  <point index="1387">
    <X>70.576</X>
    <Y>38.215</Y>
    <Z>2007</Z>
  </point>
  <point index="1388">
    <X>27.148</X>
    <Y>65.530</Y>
    <Z>2058</Z>
  </point>
  <point index="1389">
    <X>104.592</X>
    <Y>28.775</Y>
    <Z>2248</Z>
  </point>
  <point index="1390">
    <X>79.067</X>
    <Y>58.180</Y>
    <Z>2237</Z>
  </point>
  <point index="1391">
    <X>71.536</X>
    <Y>15.833</Y>
    <Z>2033</Z>
  </point>
  <point index="1392">
    <X>95.221</X>
    <Y>31.021</Y>
    <Z>2061</Z>
  </point>
  <point index="1393">
    <X>102.800</X>
    <Y>47.588</Y>
    <Z>2218</Z>
  </point>
  <point index="1394">
    <X>104.165</X>
    <Y>60.082</Y>
    <Z>2280</Z>
  </point>
  <point index="1395">
    <X>29.104</X>
    <Y>54.620</Y>
    <Z>2217</Z>
  </point>
  <point index="1396">
    <X>53.500</X>
    <Y>62.613</Y>
    <Z>2108</Z>
  </point>
  <point index="1397">
    <X>56.160</X>
    <Y>49.975</Y>
    <Z>2036</Z>
  </point>
  <point index="1398">
    <X>101.944</X>
    <Y>68.550</Y>
    <Z>2154</Z>
  </point>
  <point index="1399">
    <X>12.727</X>
    <Y>13.483</Y>
    <Z>2129</Z>
  </point>
  <point index="1400">
    <X>103.778</X>
    <Y>26.234</Y>
    <Z>2291</Z>
  </point>
  <point index="1401">
    <X>94.945</X>
    <Y>12.056</Y>
    <Z>2068</Z>
  </point>
  <point index="1402">
    <X>86.864</X>
    <Y>20.918</Y>
    <Z>2287</Z>
  </point>
  <point index="1403">
    <X>37.564</X>
    <Y>28.911</Y>
    <Z>2196</Z>
  </point>
  <point index="1404">
    <X>114.538</X>
    <Y>35.405</Y>
    <Z>2114</Z>
  </point>
  <point index="1405">
    <X>73.603</X>
    <Y>48.169</Y>
    <Z>2089</Z>
  </point>
  <point index="1406">
    <X>61.992</X>
    <Y>10.639</Y>
    <Z>2158</Z>
  </point>
  <point index="1407">
    <X>72.085</X>
    <Y>35.351</Y>
    <Z>2048</Z>
  </point>
  <point index="1408">
    <X>66.725</X>
    <Y>38.833</Y>
    <Z>2089</Z>
  </point>
  <point index="1409">
    <X>72.333</X>
    <Y>34.706</Y>
    <Z>2054</Z>
  </point>
  <point index="1410">
    <X>119.626</X>
    <Y>25.533</Y>
    <Z>2252</Z>
  </point>
  <point index="1411">
    <X>118.996</X>
    <Y>61.085</Y>
    <Z>2235</Z>
  </point>
  <point index="1412">
    <X>52.410</X>
    <Y>73.787</Y>
    <Z>2137</Z>
  </point>
  <point index="1413">
    <X>32.896</X>
    <Y>59.413</Y>
    <Z>2070</Z>
  </point>
  <point index="1414">
    <X>71.488</X>
    <Y>51.601</Y>
    <Z>2031</Z>
  </point>
  <point index="1415">
    <X>50.026</X>
    <Y>51.913</Y>
    <Z>2202</Z>
  </point>
  <point index="1416">
    <X>70.669</X>
    <Y>27.468</Y>
    <Z>2009</Z>
  </point>
  <point index="1417">
    <X>14.228</X>
    <Y>23.720</Y>
    <Z>2088</Z>
  </point>
  <point index="1418">
    <X>100.465</X>
    <Y>72.850</Y>
    <Z>2044</Z>
  </point>
  <point index="1419">
    <X>92.204</X>
    <Y>14.539</Y>
    <Z>2143</Z>
  </point>
  <point index="1420">
    <X>119.484</X>
    <Y>21.862</Y>
    <Z>2248</Z>
  </point>
  <point index="1421">
    <X>34.001</X>
    <Y>34.957</Y>
    <Z>2100</Z>
  </point>
  <point index="1422">
    <X>89.160</X>
    <Y>65.886</Y>
    <Z>2225</Z>
  </point>
  <point index="1423">
    <X>74.838</X>
    <Y>32.487</Y>
    <Z>2122</Z>
  </point>
  <point index="1424">
    <X>12.184</X>
    <Y>63.938</Y>
    <Z>2143</Z>
  </point>
  <point index="1425">
    <X>119.496</X>
    <Y>18.158</Y>
    <Z>2248</Z>
  </point>
  <point index="1426">
    <X>68.657</X>
    <Y>71.143</Y>
    <Z>2135</Z>
  </point>
  <point index="1427">
    <X>89.639</X>
    <Y>13.642</Y>
    <Z>2212</Z>
  </point>
  <point index="1428">
    <X>113.522</X>
    <Y>28.456</Y>
    <Z>2087</Z>
  </point>
  <point index="1429">
    <X>63.072</X>
    <Y>18.706</Y>
    <Z>2238</Z>
  </point>
  <point index="1430">
    <X>78.711</X>
    <Y>27.463</Y>
    <Z>2227</Z>
  </point>
  <point index="1431">
    <X>52.087</X>
    <Y>14.428</Y>
    <Z>2146</Z>
  </point>
  <point index="1432">
    <X>115.687</X>
    <Y>11.525</Y>
    <Z>2145</Z>
  </point>
  <point index="1433">
    <X>25.238</X>
    <Y>21.554</Y>
    <Z>2200</Z>
  </point>
  <point index="1434">
    <X>87.363</X>
    <Y>58.864</Y>
    <Z>2274</Z>
  </point>
  <point index="1435">
    <X>103.947</X>
    <Y>44.585</Y>
    <Z>2296</Z>
  </point>
  <point index="1436">
    <X>36.512</X>
    <Y>23.605</Y>
    <Z>2168</Z>
  </point>
  <point index="1437">
    <X>63.534</X>
    <Y>9.408</Y>
    <Z>2273</Z>
  </point>
  <point index="1438">
    <X>24.847</X>
    <Y>18.479</Y>
    <Z>2229</Z>
  </point>
  <point index="1439">
    <X>101.799</X>
    <Y>47.061</Y>
    <Z>2143</Z>
  </point>
  <point index="1440">
    <X>23.476</X>
    <Y>13.052</Y>
    <Z>2268</Z>
  </point>
  <point index="1441">
    <X>70.290</X>
    <Y>72.755</Y>
    <Z>2015</Z>
  </point>
  <point index="1442">
    <X>103.625</X>
    <Y>68.445</Y>
    <Z>2279</Z>
  </point>
  <point index="1443">
    <X>65.397</X>
    <Y>73.239</Y>
    <Z>2188</Z>
  </point>
  <point index="1444">
    <X>17.700</X>
    <Y>17.883</Y>
    <Z>2088</Z>
  </point>
  <point index="1445">
    <X>118.588</X>
    <Y>21.580</Y>
    <Z>2224</Z>
  </point>
  <point index="1446">
    <X>59.961</X>
    <Y>78.152</Y>
    <Z>2006</Z>
  </point>
  <point index="1447">
    <X>62.241</X>
    <Y>27.487</Y>
    <Z>2176</Z>
  </point>
  <point index="1448">
    <X>24.620</X>
    <Y>11.011</Y>
    <Z>2246</Z>
  </point>
  <point index="1449">
    <X>28.553</X>
    <Y>28.097</Y>
    <Z>2116</Z>
  </point>
  <point index="1450">
    <X>59.056</X>
    <Y>17.866</Y>
    <Z>2151</Z>
  </point>
  <point index="1451">
    <X>111.762</X>
    <Y>29.370</Y>
    <Z>2039</Z>
  </point>
  <point index="1452">
    <X>92.489</X>
    <Y>51.422</Y>
    <Z>2135</Z>
  </point>
  <point index="1453">
    <X>98.322</X>
    <Y>23.551</Y>
    <Z>2286</Z>
  </point>
  <point index="1454">
    <X>34.257</X>
    <Y>21.052</Y>
    <Z>2106</Z>
  </point>
  <point index="1455">
    <X>61.682</X>
    <Y>25.874</Y>
    <Z>2135</Z>
  </point>
  <point index="1456">
    <X>72.812</X>
    <Y>17.836</Y>
    <Z>2067</Z>
  </point>
  <point index="1457">
    <X>52.695</X>
    <Y>63.923</Y>
    <Z>2129</Z>
  </point>
  <point index="1458">
    <X>59.979</X>
    <Y>35.050</Y>
    <Z>2008</Z>
  </point>
  <point index="1459">
    <X>58.691</X>
    <Y>37.033</Y>
    <Z>2218</Z>
  </point>
  <point index="1460">
    <X>16.547</X>
    <Y>72.839</Y>
    <Z>2025</Z>
  </point>
  <point index="1461">
    <X>106.120</X>
    <Y>47.140</Y>
    <Z>2135</Z>
  </point>
  <point index="1462">
    <X>73.377</X>
    <Y>25.564</Y>
    <Z>2083</Z>
  </point>
  <point index="1463">
    <X>75.824</X>
    <Y>52.459</Y>
    <Z>2149</Z>
  </point>
  <point index="1464">
    <X>15.657</X>
    <Y>28.913</Y>
    <Z>2049</Z>
  </point>
  <point index="1465">
    <X>97.742</X>
    <Y>24.875</Y>
    <Z>2105</Z>
  </point>
  <point index="1466">
    <X>11.977</X>
    <Y>67.912</Y>
    <Z>2149</Z>
  </point>
  <point index="1467">
    <X>50.489</X>
    <Y>56.124</Y>
    <Z>2189</Z>
  </point>
  <point index="1468">
    <X>59.540</X>
    <Y>28.794</Y>
    <Z>2062</Z>
  </point>
  <point index="1469">
    <X>57.929</X>
    <Y>18.541</Y>
    <Z>2177</Z>
  </point>
  <point index="1470">
    <X>115.134</X>
    <Y>55.449</Y>
    <Z>2130</Z>
  </point>
  <point index="1471">
    <X>14.347</X>
    <Y>23.411</Y>
    <Z>2085</Z>
  </point>
  <point index="1472">
    <X>24.695</X>
    <Y>33.435</Y>
    <Z>2241</Z>
  </point>
  <point index="1473">
    <X>56.901</X>
    <Y>13.752</Y>
    <Z>2015</Z>
  </point>
  <point index="1474">
    <X>35.633</X>
    <Y>71.222</Y>
    <Z>2144</Z>
  </point>
  <point index="1475">
    <X>94.498</X>
    <Y>13.962</Y>
    <Z>2081</Z>
  </point>
  <point index="1476">
    <X>16.565</X>
    <Y>68.081</Y>
    <Z>2025</Z>
  </point>
  <point index="1477">
    <X>7.304</X>
    <Y>20.145</Y>
    <Z>2275</Z>
  </point>
  <point index="1478">
    <X>88.134</X>
    <Y>62.219</Y>
    <Z>2253</Z>
  </point>
  <point index="1479">
    <X>24.286</X>
    <Y>11.371</Y>
    <Z>2271</Z>
  </point>
  <point index="1480">
    <X>100.812</X>
    <Y>52.347</Y>
    <Z>2070</Z>
  </point>
  <point index="1481">
    <X>78.597</X>
    <Y>60.130</Y>
    <Z>2224</Z>
  </point>
  <point index="1482">
    <X>111.141</X>
    <Y>38.949</Y>
    <Z>2022</Z>
  </point>
  <point index="1483">
    <X>106.775</X>
    <Y>64.771</Y>
    <Z>2086</Z>
  </point>
  <point index="1484">
    <X>12.664</X>
    <Y>29.491</Y>
    <Z>2130</Z>
  </point>
  <point index="1485">
    <X>12.094</X>
    <Y>67.783</Y>
    <Z>2146</Z>
  </point>
  <point index="1486">
    <X>19.105</X>
    <Y>32.367</Y>
    <Z>2142</Z>
  </point>
  <point index="1487">
    <X>36.030</X>
    <Y>64.962</Y>
    <Z>2154</Z>
  </point>
  <point index="1488">
    <X>110.552</X>
    <Y>51.916</Y>
    <Z>2006</Z>
  </point>
  <point index="1489">
    <X>35.461</X>
    <Y>67.021</Y>
    <Z>2139</Z>
  </point>
  <point index="1490">
    <X>117.101</X>
    <Y>61.876</Y>
    <Z>2184</Z>
  </point>
  <point index="1491">
    <X>66.667</X>
    <Y>30.915</Y>
    <Z>2094</Z>
  </point>
  <point index="1492">
    <X>27.205</X>
    <Y>78.677</Y>
    <Z>2054</Z>
  </point>
  <point index="1493">
    <X>102.222</X>
    <Y>53.504</Y>
    <Z>2175</Z>
  </point>
  <point index="1494">
    <X>104.748</X>
    <Y>22.920</Y>
    <Z>2237</Z>
  </point>
  <point index="1495">
    <X>107.265</X>
    <Y>19.410</Y>
    <Z>2049</Z>
  </point>
  <point index="1496">
    <X>69.984</X>
    <Y>75.461</Y>
    <Z>2133</Z>
  </point>
  <point index="1497">
    <X>108.547</X>
    <Y>32.010</Y>
    <Z>2115</Z>
  </point>
  <point index="1498">
    <X>65.991</X>
    <Y>17.039</Y>
    <Z>2144</Z>
  </point>
  <point index="1499">
    <X>18.766</X>
    <Y>53.890</Y>
    <Z>2204</Z>
  </point>
  <point index="1500">
    <X>119.313</X>
    <Y>17.991</Y>
    <Z>2243</Z>
  </point>
  <point index="1501">
    <X>48.135</X>
    <Y>19.374</Y>
    <Z>2253</Z>
  </point>
  <point index="1502">
    <X>34.044</X>
    <Y>36.942</Y>
    <Z>2101</Z>
  </point>
  <point index="1503">
    <X>54.146</X>
    <Y>35.218</Y>
    <Z>2090</Z>
  </point>
  <point index="1504">
    <X>98.462</X>
    <Y>77.819</Y>
    <Z>2260</Z>
  </point>
  <point index="1505">
    <X>106.645</X>
    <Y>15.470</Y>
    <Z>2095</Z>
  </point>
  <point index="1506">
    <X>61.808</X>
    <Y>23.948</Y>
    <Z>2144</Z>
  </point>
  <point index="1507">
    <X>93.178</X>
    <Y>66.052</Y>
    <Z>2116</Z>
  </point>
  <point index="1508">
    <X>93.699</X>
    <Y>60.870</Y>
    <Z>2102</Z>
  </point>
  <point index="1509">
    <X>38.330</X>
    <Y>33.019</Y>
    <Z>2217</Z>
  </point>
  <point index="1510">
    <X>72.988</X>
    <Y>51.592</Y>
    <Z>2072</Z>
  </point>
  <point index="1511">
    <X>55.387</X>
    <Y>15.855</Y>
    <Z>2057</Z>
  </point>
  <point index="1512">
    <X>105.424</X>
    <Y>77.767</Y>
    <Z>2186</Z>
  </point>
  <point index="1513">
    <X>103.958</X>
    <Y>68.914</Y>
    <Z>2296</Z>
  </point>
  <point index="1514">
    <X>12.463</X>
    <Y>67.473</Y>
    <Z>2136</Z>
  </point>
  <point index="1515">
    <X>15.411</X>
    <Y>67.295</Y>
    <Z>2056</Z>
  </point>
  <point index="1516">
    <X>25.355</X>
    <Y>11.547</Y>
    <Z>2192</Z>
  </point>
  <point index="1517">
    <X>68.159</X>
    <Y>48.091</Y>
    <Z>2043</Z>
  </point>
  <point index="1518">
    <X>72.194</X>
    <Y>25.367</Y>
    <Z>2051</Z>
  </point>
  <point index="1519">
    <X>33.057</X>
    <Y>15.293</Y>
    <Z>2074</Z>
  </point>
  <point index="1520">
    <X>17.081</X>
    <Y>48.099</Y>
    <Z>2011</Z>
  </point>
  <point index="1521">
    <X>97.780</X>
    <Y>52.257</Y>
    <Z>2119</Z>
  </point>
  <point index="1522">
    <X>119.742</X>
    <Y>23.014</Y>
    <Z>2255</Z>
  </point>
  <point index="1523">
    <X>63.916</X>
    <Y>37.977</Y>
    <Z>2299</Z>
  </point>
  <point index="1524">
    <X>108.801</X>
    <Y>52.366</Y>
    <Z>2162</Z>
  </point>
  <point index="1525">
    <X>16.355</X>
    <Y>26.917</Y>
    <Z>2030</Z>
  </point>
  <point index="1526">
    <X>77.671</X>
    <Y>58.933</Y>
    <Z>2199</Z>
  </point>
  <point index="1527">
    <X>29.793</X>
    <Y>40.031</Y>
    <Z>2207</Z>
  </point>
  <point index="1528">
    <X>103.013</X>
    <Y>55.486</Y>
    <Z>2234</Z>
  </point>
  <point index="1529">
    <X>58.218</X>
    <Y>47.193</Y>
    <Z>2289</Z>
  </point>
  <point index="1530">
    <X>106.959</X>
    <Y>50.731</Y>
    <Z>2072</Z>
  </point>
  <point index="1531">
    <X>26.706</X>
    <Y>26.112</Y>
    <Z>2091</Z>
  </point>
  <point index="1532">
    <X>52.950</X>
    <Y>26.932</Y>
    <Z>2123</Z>
  </point>
  <point index="1533">
    <X>24.329</X>
    <Y>17.389</Y>
    <Z>2268</Z>
  </point>
  <point index="1534">
    <X>107.515</X>
    <Y>14.393</Y>
    <Z>2031</Z>
  </point>
  <point index="1535">
    <X>65.491</X>
    <Y>14.112</Y>
    <Z>2181</Z>
  </point>
  <point index="1536">
    <X>21.674</X>
    <Y>58.613</Y>
    <Z>2134</Z>
  </point>
  <point index="1537">
    <X>59.537</X>
    <Y>62.568</Y>
    <Z>2062</Z>
  </point>
  <point index="1538">
    <X>37.619</X>
    <Y>21.423</Y>
    <Z>2198</Z>
  </point>
  <point index="1539">
    <X>114.932</X>
    <Y>55.070</Y>
    <Z>2125</Z>
  </point>
  <point index="1540">
    <X>30.273</X>
    <Y>65.020</Y>
    <Z>2021</Z>
  </point>
  <point index="1541">
    <X>66.061</X>
    <Y>52.895</Y>
    <Z>2139</Z>
  </point>
  <point index="1542">
    <X>58.862</X>
    <Y>9.561</Y>
    <Z>2187</Z>
  </point>
  <point index="1543">
    <X>69.723</X>
    <Y>57.824</Y>
    <Z>2234</Z>
  </point>
  <point index="1544">
    <X>10.405</X>
    <Y>55.649</Y>
    <Z>2191</Z>
  </point>
  <point index="1545">
    <X>50.752</X>
    <Y>16.697</Y>
    <Z>2182</Z>
  </point>
  <point index="1546">
    <X>48.592</X>
    <Y>56.667</Y>
    <Z>2241</Z>
  </point>
  <point index="1547">
    <X>69.395</X>
    <Y>77.035</Y>
    <Z>2271</Z>
  </point>
  <point index="1548">
    <X>64.065</X>
    <Y>30.966</Y>
    <Z>2288</Z>
  </point>
  <point index="1549">
    <X>56.870</X>
    <Y>74.613</Y>
    <Z>2016</Z>
  </point>
  <point index="1550">
    <X>59.688</X>
    <Y>30.302</Y>
    <Z>2034</Z>
  </point>
  <point index="1551">
    <X>60.935</X>
    <Y>64.083</Y>
    <Z>2079</Z>
  </point>
  <point index="1552">
    <X>60.644</X>
    <Y>71.359</Y>
    <Z>2057</Z>
  </point>
  <point index="1553">
    <X>30.877</X>
    <Y>8.174</Y>
    <Z>2015</Z>
  </point>
  <point index="1554">
    <X>76.001</X>
    <Y>62.638</Y>
    <Z>2154</Z>
  </point>
  <point index="1555">
    <X>101.086</X>
    <Y>74.940</Y>
    <Z>2090</Z>
  </point>
  <point index="1556">
    <X>65.930</X>
    <Y>78.266</Y>
    <Z>2149</Z>
  </point>
  <point index="1557">
    <X>93.992</X>
    <Y>62.387</Y>
    <Z>2094</Z>
  </point>
  <point index="1558">
    <X>20.116</X>
    <Y>13.886</Y>
    <Z>2018</Z>
  </point>
  <point index="1559">
    <X>65.997</X>
    <Y>69.449</Y>
    <Z>2144</Z>
  </point>
  <point index="1560">
    <X>98.528</X>
    <Y>20.641</Y>
    <Z>2248</Z>
  </point>
  <point index="1561">
    <X>59.489</X>
    <Y>47.457</Y>
    <Z>2071</Z>
  </point>
  <point index="1562">
    <X>113.792</X>
    <Y>64.613</Y>
    <Z>2094</Z>
  </point>
  <point index="1563">
    <X>25.060</X>
    <Y>8.826</Y>
    <Z>2214</Z>
  </point>
  <point index="1564">
    <X>118.508</X>
    <Y>65.009</Y>
    <Z>2222</Z>
  </point>
  <point index="1565">
    <X>70.806</X>
    <Y>11.463</Y>
    <Z>2013</Z>
  </point>
  <point index="1566">
    <X>114.359</X>
    <Y>53.638</Y>
    <Z>2109</Z>
  </point>
  <point index="1567">
    <X>59.671</X>
    <Y>45.803</Y>
    <Z>2038</Z>
  </point>
  <point index="1568">
    <X>113.931</X>
    <Y>35.839</Y>
    <Z>2098</Z>
  </point>
  <point index="1569">
    <X>19.193</X>
    <Y>64.843</Y>
    <Z>2126</Z>
  </point>
  <point index="1570">
    <X>88.338</X>
    <Y>59.681</Y>
    <Z>2247</Z>
  </point>
  <point index="1571">
    <X>54.068</X>
    <Y>57.757</Y>
    <Z>2092</Z>
  </point>
  <point index="1572">
    <X>67.840</X>
    <Y>49.817</Y>
    <Z>2006</Z>
  </point>
  <point index="1573">
    <X>38.995</X>
    <Y>21.533</Y>
    <Z>2235</Z>
  </point>
  <point index="1574">
    <X>29.101</X>
    <Y>76.254</Y>
    <Z>2217</Z>
  </point>
  <point index="1575">
    <X>62.276</X>
    <Y>66.405</Y>
    <Z>2179</Z>
  </point>
  <point index="1576">
    <X>33.411</X>
    <Y>53.537</Y>
    <Z>2084</Z>
  </point>
  <point index="1577">
    <X>100.278</X>
    <Y>28.318</Y>
    <Z>2030</Z>
  </point>
  <point index="1578">
    <X>103.409</X>
    <Y>79.106</Y>
    <Z>2263</Z>
  </point>
  <point index="1579">
    <X>110.793</X>
    <Y>27.608</Y>
    <Z>2013</Z>
  </point>
  <point index="1580">
    <X>12.979</X>
    <Y>65.242</Y>
    <Z>2122</Z>
  </point>
  <point index="1581">
    <X>29.477</X>
    <Y>52.594</Y>
    <Z>2286</Z>
  </point>
  <point index="1582">
    <X>76.194</X>
    <Y>26.003</Y>
    <Z>2159</Z>
  </point>
  <point index="1583">
    <X>24.864</X>
    <Y>27.649</Y>
    <Z>2228</Z>
  </point>
  <point index="1584">
    <X>72.481</X>
    <Y>51.780</Y>
    <Z>2058</Z>
  </point>
  <point index="1585">
    <X>51.549</X>
    <Y>51.742</Y>
    <Z>2160</Z>
  </point>
  <point index="1586">
    <X>95.554</X>
    <Y>64.668</Y>
    <Z>2052</Z>
  </point>
  <point index="1587">
    <X>36.121</X>
    <Y>18.152</Y>
    <Z>2157</Z>
  </point>
  <point index="1588">
    <X>109.969</X>
    <Y>76.867</Y>
    <Z>2139</Z>
  </point>
  <point index="1589">
    <X>13.656</X>
    <Y>18.492</Y>
    <Z>2103</Z>
  </point>
  <point index="1590">
    <X>32.569</X>
    <Y>38.328</Y>
    <Z>2061</Z>
  </point>
  <point index="1591">
    <X>112.298</X>
    <Y>51.023</Y>
    <Z>2053</Z>
  </point>
  <point index="1592">
    <X>57.199</X>
    <Y>10.405</Y>
    <Z>2007</Z>
  </point>
  <point index="1593">
    <X>96.838</X>
    <Y>20.768</Y>
    <Z>2017</Z>
  </point>
  <point index="1594">
    <X>99.257</X>
    <Y>17.287</Y>
    <Z>2114</Z>
  </point>
  <point index="1595">
    <X>108.841</X>
    <Y>31.571</Y>
    <Z>2169</Z>
  </point>
  <point index="1596">
    <X>73.028</X>
    <Y>59.335</Y>
    <Z>2073</Z>
  </point>
  <point index="1597">
    <X>65.306</X>
    <Y>22.979</Y>
    <Z>2195</Z>
  </point>
  <point index="1598">
    <X>21.316</X>
    <Y>24.746</Y>
    <Z>2107</Z>
  </point>
  <point index="1599">
    <X>113.678</X>
    <Y>22.827</Y>
    <Z>2091</Z>
  </point>
  <point index="1600">
    <X>27.283</X>
    <Y>62.237</Y>
    <Z>2048</Z>
  </point>
  <point index="1601">
    <X>18.388</X>
    <Y>73.490</Y>
    <Z>2274</Z>
  </point>
  <point index="1602">
    <X>56.882</X>
    <Y>75.631</Y>
    <Z>2016</Z>
  </point>
  <point index="1603">
    <X>113.354</X>
    <Y>35.153</Y>
    <Z>2082</Z>
  </point>
  <point index="1604">
    <X>18.597</X>
    <Y>10.955</Y>
    <Z>2235</Z>
  </point>
  <point index="1605">
    <X>77.434</X>
    <Y>63.345</Y>
    <Z>2193</Z>
  </point>
  <point index="1606">
    <X>103.820</X>
    <Y>18.695</Y>
    <Z>2294</Z>
  </point>
  <point index="1607">
    <X>97.086</X>
    <Y>60.297</Y>
    <Z>2010</Z>
  </point>
  <point index="1608">
    <X>93.812</X>
    <Y>63.355</Y>
    <Z>2099</Z>
  </point>
  <point index="1609">
    <X>56.138</X>
    <Y>12.605</Y>
    <Z>2036</Z>
  </point>
  <point index="1610">
    <X>89.235</X>
    <Y>21.156</Y>
    <Z>2223</Z>
  </point>
  <point index="1611">
    <X>17.693</X>
    <Y>18.992</Y>
    <Z>2085</Z>
  </point>
  <point index="1612">
    <X>28.044</X>
    <Y>74.778</Y>
    <Z>2022</Z>
  </point>
  <point index="1613">
    <X>103.108</X>
    <Y>32.535</Y>
    <Z>2241</Z>
  </point>
  <point index="1614">
    <X>92.839</X>
    <Y>64.616</Y>
    <Z>2126</Z>
  </point>
  <point index="1615">
    <X>100.257</X>
    <Y>75.775</Y>
    <Z>2029</Z>
  </point>
  <point index="1616">
    <X>20.779</X>
    <Y>73.872</Y>
    <Z>2067</Z>
  </point>
  <point index="1617">
    <X>89.001</X>
    <Y>18.549</Y>
    <Z>2230</Z>
  </point>
  <point index="1618">
    <X>57.712</X>
    <Y>71.997</Y>
    <Z>2093</Z>
  </point>
  <point index="1619">
    <X>98.346</X>
    <Y>74.654</Y>
    <Z>2282</Z>
  </point>
  <point index="1620">
    <X>38.724</X>
    <Y>66.454</Y>
    <Z>2228</Z>
  </point>
  <point index="1621">
    <X>96.629</X>
    <Y>17.839</Y>
    <Z>2023</Z>
  </point>
  <point index="1622">
    <X>22.539</X>
    <Y>60.812</Y>
    <Z>2199</Z>
  </point>
  <point index="1623">
    <X>54.616</X>
    <Y>32.927</Y>
    <Z>2077</Z>
  </point>
  <point index="1624">
    <X>106.015</X>
    <Y>23.919</Y>
    <Z>2142</Z>
  </point>
  <point index="1625">
    <X>99.666</X>
    <Y>47.027</Y>
    <Z>2038</Z>
  </point>
  <point index="1626">
    <X>48.243</X>
    <Y>63.789</Y>
    <Z>2250</Z>
  </point>
  <point index="1627">
    <X>98.168</X>
    <Y>63.996</Y>
    <Z>2269</Z>
  </point>
  <point index="1628">
    <X>60.516</X>
    <Y>17.627</Y>
    <Z>2048</Z>
  </point>
  <point index="1629">
    <X>93.282</X>
    <Y>19.711</Y>
    <Z>2114</Z>
  </point>
  <point index="1630">
    <X>28.614</X>
    <Y>48.083</Y>
    <Z>2127</Z>
  </point>
  <point index="1631">
    <X>114.306</X>
    <Y>49.710</Y>
    <Z>2108</Z>
  </point>
  <point index="1632">
    <X>24.202</X>
    <Y>50.248</Y>
    <Z>2277</Z>
  </point>
  <point index="1633">
    <X>120.124</X>
    <Y>24.977</Y>
    <Z>2265</Z>
  </point>
  <point index="1634">
    <X>95.367</X>
    <Y>57.486</Y>
    <Z>2057</Z>
  </point>
  <point index="1635">
    <X>51.544</X>
    <Y>15.960</Y>
    <Z>2161</Z>
  </point>
  <point index="1636">
    <X>9.809</X>
    <Y>62.978</Y>
    <Z>2208</Z>
  </point>
  <point index="1637">
    <X>29.947</X>
    <Y>24.730</Y>
    <Z>2147</Z>
  </point>
  <point index="1638">
    <X>74.715</X>
    <Y>33.280</Y>
    <Z>2119</Z>
  </point>
  <point index="1639">
    <X>101.648</X>
    <Y>73.872</Y>
    <Z>2132</Z>
  </point>
  <point index="1640">
    <X>56.570</X>
    <Y>14.559</Y>
    <Z>2024</Z>
  </point>
  <point index="1641">
    <X>11.173</X>
    <Y>69.197</Y>
    <Z>2171</Z>
  </point>
  <point index="1642">
    <X>63.827</X>
    <Y>23.015</Y>
    <Z>2295</Z>
  </point>
  <point index="1643">
    <X>96.466</X>
    <Y>64.212</Y>
    <Z>2027</Z>
  </point>
  <point index="1644">
    <X>99.951</X>
    <Y>58.976</Y>
    <Z>2006</Z>
  </point>
  <point index="1645">
    <X>111.992</X>
    <Y>35.069</Y>
    <Z>2045</Z>
  </point>
  <point index="1646">
    <X>103.056</X>
    <Y>69.867</Y>
    <Z>2237</Z>
  </point>
  <point index="1647">
    <X>69.446</X>
    <Y>54.187</Y>
    <Z>2280</Z>
  </point>
  <point index="1648">
    <X>65.608</X>
    <Y>39.035</Y>
    <Z>2173</Z>
  </point>
  <point index="1649">
    <X>91.951</X>
    <Y>21.159</Y>
    <Z>2150</Z>
  </point>
  <point index="1650">
    <X>52.660</X>
    <Y>26.284</Y>
    <Z>2130</Z>
  </point>
  <point index="1651">
    <X>104.853</X>
    <Y>14.211</Y>
    <Z>2229</Z>
  </point>
  <point index="1652">
    <X>100.568</X>
    <Y>61.595</Y>
    <Z>2052</Z>
  </point>
  <point index="1653">
    <X>17.762</X>
    <Y>9.001</Y>
    <Z>2112</Z>
  </point>
  <point index="1654">
    <X>36.735</X>
    <Y>32.181</Y>
    <Z>2174</Z>
  </point>
  <point index="1655">
    <X>65.547</X>
    <Y>15.965</Y>
    <Z>2177</Z>
  </point>
  <point index="1656">
    <X>72.153</X>
    <Y>34.202</Y>
    <Z>2049</Z>
  </point>
  <point index="1657">
    <X>104.186</X>
    <Y>67.712</Y>
    <Z>2279</Z>
  </point>
  <point index="1658">
    <X>7.629</X>
    <Y>59.063</Y>
    <Z>2267</Z>
  </point>
  <point index="1659">
    <X>94.274</X>
    <Y>28.211</Y>
    <Z>2087</Z>
  </point>
  <point index="1660">
    <X>54.039</X>
    <Y>18.696</Y>
    <Z>2093</Z>
  </point>
  <point index="1661">
    <X>58.761</X>
    <Y>33.487</Y>
    <Z>2205</Z>
  </point>
  <point index="1662">
    <X>15.988</X>
    <Y>76.132</Y>
    <Z>2040</Z>
  </point>
  <point index="1663">
    <X>64.206</X>
    <Y>46.640</Y>
    <Z>2277</Z>
  </point>
  <point index="1664">
    <X>71.019</X>
    <Y>50.851</Y>
    <Z>2019</Z>
  </point>
  <point index="1665">
    <X>59.983</X>
    <Y>78.373</Y>
    <Z>2008</Z>
  </point>
  <point index="1666">
    <X>58.565</X>
    <Y>51.417</Y>
    <Z>2241</Z>
  </point>
  <point index="1667">
    <X>33.903</X>
    <Y>58.274</Y>
    <Z>2097</Z>
  </point>
  <point index="1668">
    <X>12.195</X>
    <Y>15.001</Y>
    <Z>2143</Z>
  </point>
  <point index="1669">
    <X>57.413</X>
    <Y>75.977</Y>
    <Z>2002</Z>
  </point>
  <point index="1670">
    <X>50.050</X>
    <Y>22.037</Y>
    <Z>2201</Z>
  </point>
  <point index="1671">
    <X>109.463</X>
    <Y>54.554</Y>
    <Z>2283</Z>
  </point>
  <point index="1672">
    <X>74.549</X>
    <Y>51.182</Y>
    <Z>2114</Z>
  </point>
  <point index="1673">
    <X>30.224</X>
    <Y>60.798</Y>
    <Z>2040</Z>
  </point>
  <point index="1674">
    <X>27.573</X>
    <Y>57.004</Y>
    <Z>2026</Z>
  </point>
  <point index="1675">
    <X>70.606</X>
    <Y>52.376</Y>
    <Z>2008</Z>
  </point>
  <point index="1676">
    <X>65.642</X>
    <Y>7.224</Y>
    <Z>2170</Z>
  </point>
  <point index="1677">
    <X>61.145</X>
    <Y>9.033</Y>
    <Z>2095</Z>
  </point>
  <point index="1678">
    <X>60.843</X>
    <Y>34.131</Y>
    <Z>2072</Z>
  </point>
  <point index="1679">
    <X>109.675</X>
    <Y>75.577</Y>
    <Z>2253</Z>
  </point>
  <point index="1680">
    <X>15.092</X>
    <Y>76.010</Y>
    <Z>2064</Z>
  </point>
  <point index="1681">
    <X>48.725</X>
    <Y>54.915</Y>
    <Z>2237</Z>
  </point>
  <point index="1682">
    <X>23.082</X>
    <Y>69.034</Y>
    <Z>2239</Z>
  </point>
  <point index="1683">
    <X>89.246</X>
    <Y>61.792</Y>
    <Z>2223</Z>
  </point>
  <point index="1684">
    <X>56.089</X>
    <Y>12.653</Y>
    <Z>2037</Z>
  </point>
  <point index="1685">
    <X>53.514</X>
    <Y>74.164</Y>
    <Z>2107</Z>
  </point>
  <point index="1686">
    <X>99.523</X>
    <Y>9.253</Y>
    <Z>2065</Z>
  </point>
  <point index="1687">
    <X>34.355</X>
    <Y>32.042</Y>
    <Z>2109</Z>
  </point>
  <point index="1688">
    <X>62.824</X>
    <Y>55.388</Y>
    <Z>2220</Z>
  </point>
  <point index="1689">
    <X>36.234</X>
    <Y>73.635</Y>
    <Z>2160</Z>
  </point>
  <point index="1690">
    <X>60.879</X>
    <Y>48.598</Y>
    <Z>2075</Z>
  </point>
  <point index="1691">
    <X>22.429</X>
    <Y>20.407</Y>
    <Z>2190</Z>
  </point>
  <point index="1692">
    <X>32.164</X>
    <Y>18.146</Y>
    <Z>2050</Z>
  </point>
  <point index="1693">
    <X>69.092</X>
    <Y>35.329</Y>
    <Z>2215</Z>
  </point>
  <point index="1694">
    <X>70.962</X>
    <Y>69.299</Y>
    <Z>2017</Z>
  </point>
  <point index="1695">
    <X>76.520</X>
    <Y>58.948</Y>
    <Z>2168</Z>
  </point>
  <point index="1696">
    <X>27.615</X>
    <Y>58.594</Y>
    <Z>2023</Z>
  </point>
  <point index="1697">
    <X>25.628</X>
    <Y>73.630</Y>
    <Z>2171</Z>
  </point>
  <point index="1698">
    <X>35.296</X>
    <Y>12.237</Y>
    <Z>2135</Z>
  </point>
  <point index="1699">
    <X>53.816</X>
    <Y>19.634</Y>
    <Z>2099</Z>
  </point>
  <point index="1700">
    <X>8.286</X>
    <Y>60.092</Y>
    <Z>2249</Z>
  </point>
  <point index="1701">
    <X>96.213</X>
    <Y>69.904</Y>
    <Z>2034</Z>
  </point>
  <point index="1702">
    <X>102.278</X>
    <Y>70.520</Y>
    <Z>2179</Z>
  </point>
  <point index="1703">
    <X>92.024</X>
    <Y>68.506</Y>
    <Z>2148</Z>
  </point>
  <point index="1704">
    <X>95.178</X>
    <Y>20.312</Y>
    <Z>2062</Z>
  </point>
  <point index="1705">
    <X>72.672</X>
    <Y>21.395</Y>
    <Z>2064</Z>
  </point>
  <point index="1706">
    <X>91.216</X>
    <Y>29.313</Y>
    <Z>2170</Z>
  </point>
  <point index="1707">
    <X>101.327</X>
    <Y>64.895</Y>
    <Z>2108</Z>
  </point>
  <point index="1708">
    <X>46.611</X>
    <Y>22.421</Y>
    <Z>2294</Z>
  </point>
  <point index="1709">
    <X>65.720</X>
    <Y>13.855</Y>
    <Z>2164</Z>
  </point>
  <point index="1710">
    <X>93.454</X>
    <Y>29.967</Y>
    <Z>2109</Z>
  </point>
  <point index="1711">
    <X>117.993</X>
    <Y>54.571</Y>
    <Z>2208</Z>
  </point>
  <point index="1712">
    <X>28.887</X>
    <Y>56.157</Y>
    <Z>2177</Z>
  </point>
  <point index="1713">
    <X>59.670</X>
    <Y>19.118</Y>
    <Z>2038</Z>
  </point>
  <point index="1714">
    <X>30.310</X>
    <Y>16.212</Y>
    <Z>2007</Z>
  </point>
  <point index="1715">
    <X>8.746</X>
    <Y>66.886</Y>
    <Z>2236</Z>
  </point>
  <point index="1716">
    <X>69.667</X>
    <Y>12.554</Y>
    <Z>2256</Z>
  </point>
  <point index="1717">
    <X>31.857</X>
    <Y>33.213</Y>
    <Z>2041</Z>
  </point>
  <point index="1718">
    <X>32.303</X>
    <Y>35.381</Y>
    <Z>2054</Z>
  </point>
  <point index="1719">
    <X>67.382</X>
    <Y>30.880</Y>
    <Z>2040</Z>
  </point>
  <point index="1720">
    <X>18.250</X>
    <Y>76.196</Y>
    <Z>2299</Z>
  </point>
  <point index="1721">
    <X>90.616</X>
    <Y>33.615</Y>
    <Z>2186</Z>
  </point>
  <point index="1722">
    <X>23.469</X>
    <Y>50.802</Y>
    <Z>2268</Z>
  </point>
  <point index="1723">
    <X>11.791</X>
    <Y>35.865</Y>
    <Z>2154</Z>
  </point>
  <point index="1724">
    <X>100.253</X>
    <Y>11.285</Y>
    <Z>2028</Z>
  </point>
  <point index="1725">
    <X>30.578</X>
    <Y>21.716</Y>
    <Z>2007</Z>
  </point>
  <point index="1726">
    <X>89.768</X>
    <Y>31.957</Y>
    <Z>2209</Z>
  </point>
  <point index="1727">
    <X>67.922</X>
    <Y>55.005</Y>
    <Z>2000</Z>
  </point>
  <point index="1728">
    <X>14.087</X>
    <Y>69.842</Y>
    <Z>2092</Z>
  </point>
  <point index="1729">
    <X>91.876</X>
    <Y>59.676</Y>
    <Z>2152</Z>
  </point>
  <point index="1730">
    <X>117.316</X>
    <Y>33.062</Y>
    <Z>2189</Z>
  </point>
  <point index="1731">
    <X>113.602</X>
    <Y>12.171</Y>
    <Z>2089</Z>
  </point>
  <point index="1732">
    <X>74.594</X>
    <Y>33.518</Y>
    <Z>2116</Z>
  </point>
  <point index="1733">
    <X>63.229</X>
    <Y>59.309</Y>
    <Z>2250</Z>
  </point>
  <point index="1734">
    <X>100.688</X>
    <Y>24.071</Y>
    <Z>2061</Z>
  </point>
  <point index="1735">
    <X>31.830</X>
    <Y>10.477</Y>
    <Z>2041</Z>
  </point>
  <point index="1736">
    <X>17.394</X>
    <Y>26.675</Y>
    <Z>2002</Z>
  </point>
  <point index="1737">
    <X>18.268</X>
    <Y>55.777</Y>
    <Z>2296</Z>
  </point>
  <point index="1738">
    <X>92.021</X>
    <Y>26.170</Y>
    <Z>2148</Z>
  </point>
  <point index="1739">
    <X>99.303</X>
    <Y>20.010</Y>
    <Z>2105</Z>
  </point>
  <point index="1740">
    <X>118.452</X>
    <Y>64.534</Y>
    <Z>2220</Z>
  </point>
  <point index="1741">
    <X>18.735</X>
    <Y>26.581</Y>
    <Z>2210</Z>
  </point>
  <point index="1742">
    <X>52.897</X>
    <Y>49.290</Y>
    <Z>2124</Z>
  </point>
  <point index="1743">
    <X>94.014</X>
    <Y>66.226</Y>
    <Z>2094</Z>
  </point>
  <point index="1744">
    <X>113.375</X>
    <Y>48.091</Y>
    <Z>2083</Z>
  </point>
  <point index="1745">
    <X>101.020</X>
    <Y>72.766</Y>
    <Z>2085</Z>
  </point>
  <point index="1746">
    <X>22.843</X>
    <Y>56.597</Y>
    <Z>2221</Z>
  </point>
  <point index="1747">
    <X>75.176</X>
    <Y>20.753</Y>
    <Z>2131</Z>
  </point>
  <point index="1748">
    <X>64.863</X>
    <Y>7.195</Y>
    <Z>2228</Z>
  </point>
  <point index="1749">
    <X>59.191</X>
    <Y>14.650</Y>
    <Z>2126</Z>
  </point>
  <point index="1750">
    <X>116.678</X>
    <Y>20.035</Y>
    <Z>2172</Z>
  </point>
  <point index="1751">
    <X>94.289</X>
    <Y>18.828</Y>
    <Z>2086</Z>
  </point>
  <point index="1752">
    <X>14.970</X>
    <Y>35.556</Y>
    <Z>2068</Z>
  </point>
  <point index="1753">
    <X>39.240</X>
    <Y>22.496</Y>
    <Z>2241</Z>
  </point>
  <point index="1754">
    <X>70.890</X>
    <Y>12.220</Y>
    <Z>2015</Z>
  </point>
  <point index="1755">
    <X>30.840</X>
    <Y>8.827</Y>
    <Z>2014</Z>
  </point>
  <point index="1756">
    <X>56.762</X>
    <Y>56.795</Y>
    <Z>2019</Z>
  </point>
  <point index="1757">
    <X>77.518</X>
    <Y>14.922</Y>
    <Z>2195</Z>
  </point>
  <point index="1758">
    <X>69.907</X>
    <Y>19.747</Y>
    <Z>2163</Z>
  </point>
  <point index="1759">
    <X>26.381</X>
    <Y>19.008</Y>
    <Z>2115</Z>
  </point>
  <point index="1760">
    <X>96.515</X>
    <Y>47.929</Y>
    <Z>2026</Z>
  </point>
  <point index="1761">
    <X>58.945</X>
    <Y>76.449</Y>
    <Z>2171</Z>
  </point>
  <point index="1762">
    <X>96.551</X>
    <Y>46.262</Y>
    <Z>2025</Z>
  </point>
  <point index="1763">
    <X>78.967</X>
    <Y>57.693</Y>
    <Z>2234</Z>
  </point>
  <point index="1764">
    <X>10.647</X>
    <Y>66.018</Y>
    <Z>2185</Z>
  </point>
  <point index="1765">
    <X>20.979</X>
    <Y>66.350</Y>
    <Z>2082</Z>
  </point>
  <point index="1766">
    <X>113.070</X>
    <Y>16.105</Y>
    <Z>2074</Z>
  </point>
  <point index="1767">
    <X>14.971</X>
    <Y>11.327</Y>
    <Z>2068</Z>
  </point>
  <point index="1768">
    <X>61.805</X>
    <Y>19.344</Y>
    <Z>2144</Z>
  </point>
  <point index="1769">
    <X>70.555</X>
    <Y>51.549</Y>
    <Z>2006</Z>
  </point>
  <point index="1770">
    <X>25.540</X>
    <Y>60.277</Y>
    <Z>2178</Z>
  </point>
  <point index="1771">
    <X>71.705</X>
    <Y>56.709</Y>
    <Z>2037</Z>
  </point>
  <point index="1772">
    <X>51.435</X>
    <Y>50.977</Y>
    <Z>2164</Z>
  </point>
  <point index="1773">
    <X>94.326</X>
    <Y>66.341</Y>
    <Z>2085</Z>
  </point>
  <point index="1774">
    <X>55.771</X>
    <Y>31.002</Y>
    <Z>2046</Z>
  </point>
  <point index="1775">
    <X>31.204</X>
    <Y>35.920</Y>
    <Z>2024</Z>
  </point>
  <point index="1776">
    <X>35.620</X>
    <Y>68.311</Y>
    <Z>2143</Z>
  </point>
  <point index="1777">
    <X>51.680</X>
    <Y>62.189</Y>
    <Z>2157</Z>
  </point>
  <point index="1778">
    <X>95.822</X>
    <Y>16.030</Y>
    <Z>2045</Z>
  </point>
  <point index="1779">
    <X>105.083</X>
    <Y>76.332</Y>
    <Z>2212</Z>
  </point>
  <point index="1780">
    <X>81.207</X>
    <Y>25.841</Y>
    <Z>2295</Z>
  </point>
  <point index="1781">
    <X>78.943</X>
    <Y>18.568</Y>
    <Z>2233</Z>
  </point>
  <point index="1782">
    <X>21.040</X>
    <Y>23.871</Y>
    <Z>2087</Z>
  </point>
  <point index="1783">
    <X>27.045</X>
    <Y>46.779</Y>
    <Z>2066</Z>
  </point>
  <point index="1784">
    <X>66.805</X>
    <Y>50.802</Y>
    <Z>2083</Z>
  </point>
  <point index="1785">
    <X>14.346</X>
    <Y>57.732</Y>
    <Z>2085</Z>
  </point>
  <point index="1786">
    <X>70.535</X>
    <Y>17.915</Y>
    <Z>2006</Z>
  </point>
  <point index="1787">
    <X>97.503</X>
    <Y>30.214</Y>
    <Z>2012</Z>
  </point>
  <point index="1788">
    <X>18.400</X>
    <Y>56.295</Y>
    <Z>2272</Z>
  </point>
  <point index="1789">
    <X>17.285</X>
    <Y>29.316</Y>
    <Z>2005</Z>
  </point>
  <point index="1790">
    <X>79.247</X>
    <Y>30.592</Y>
    <Z>2242</Z>
  </point>
  <point index="1791">
    <X>54.262</X>
    <Y>9.906</Y>
    <Z>2087</Z>
  </point>
  <point index="1792">
    <X>103.535</X>
    <Y>35.934</Y>
    <Z>2273</Z>
  </point>
  <point index="1793">
    <X>12.481</X>
    <Y>56.407</Y>
    <Z>2135</Z>
  </point>
  <point index="1794">
    <X>63.437</X>
    <Y>45.037</Y>
    <Z>2265</Z>
  </point>
  <point index="1795">
    <X>51.944</X>
    <Y>27.551</Y>
    <Z>2150</Z>
  </point>
  <point index="1796">
    <X>62.367</X>
    <Y>76.247</Y>
    <Z>2186</Z>
  </point>
  <point index="1797">
    <X>63.580</X>
    <Y>25.996</Y>
    <Z>2276</Z>
  </point>
  <point index="1798">
    <X>99.237</X>
    <Y>22.131</Y>
    <Z>2118</Z>
  </point>
  <point index="1799">
    <X>17.923</X>
    <Y>49.476</Y>
    <Z>2174</Z>
  </point>
  <point index="1800">
    <X>67.266</X>
    <Y>63.441</Y>
    <Z>2049</Z>
  </point>
  <point index="1801">
    <X>67.448</X>
    <Y>22.717</Y>
    <Z>2036</Z>
  </point>
  <point index="1802">
    <X>57.777</X>
    <Y>71.369</Y>
    <Z>2118</Z>
  </point>
  <point index="1803">
    <X>62.160</X>
    <Y>72.903</Y>
    <Z>2170</Z>
  </point>
  <point index="1804">
    <X>36.993</X>
    <Y>35.248</Y>
    <Z>2181</Z>
  </point>
  <point index="1805">
    <X>21.391</X>
    <Y>15.686</Y>
    <Z>2113</Z>
  </point>
  <point index="1806">
    <X>102.737</X>
    <Y>25.195</Y>
    <Z>2213</Z>
  </point>
  <point index="1807">
    <X>102.866</X>
    <Y>24.143</Y>
    <Z>2223</Z>
  </point>
  <point index="1808">
    <X>105.318</X>
    <Y>49.918</Y>
    <Z>2194</Z>
  </point>
  <point index="1809">
    <X>53.056</X>
    <Y>10.436</Y>
    <Z>2120</Z>
  </point>
  <point index="1810">
    <X>38.636</X>
    <Y>23.112</Y>
    <Z>2225</Z>
  </point>
  <point index="1811">
    <X>89.390</X>
    <Y>15.661</Y>
    <Z>2219</Z>
  </point>
  <point index="1812">
    <X>19.136</X>
    <Y>58.813</Y>
    <Z>2136</Z>
  </point>
  <point index="1813">
    <X>95.070</X>
    <Y>11.216</Y>
    <Z>2065</Z>
  </point>
  <point index="1814">
    <X>66.400</X>
    <Y>29.008</Y>
    <Z>2114</Z>
  </point>
  <point index="1815">
    <X>112.977</X>
    <Y>12.068</Y>
    <Z>2072</Z>
  </point>
  <point index="1816">
    <X>117.469</X>
    <Y>59.452</Y>
    <Z>2193</Z>
  </point>
  <point index="1817">
    <X>11.778</X>
    <Y>25.190</Y>
    <Z>2154</Z>
  </point>
  <point index="1818">
    <X>35.867</X>
    <Y>71.886</Y>
    <Z>2150</Z>
  </point>
  <point index="1819">
    <X>25.309</X>
    <Y>61.421</Y>
    <Z>2195</Z>
  </point>
  <point index="1820">
    <X>55.435</X>
    <Y>66.000</Y>
    <Z>2055</Z>
  </point>
  <point index="1821">
    <X>115.972</X>
    <Y>68.927</Y>
    <Z>2153</Z>
  </point>
  <point index="1822">
    <X>95.974</X>
    <Y>50.030</Y>
    <Z>2041</Z>
  </point>
  <point index="1823">
    <X>79.205</X>
    <Y>61.393</Y>
    <Z>2241</Z>
  </point>
  <point index="1824">
    <X>96.861</X>
    <Y>72.228</Y>
    <Z>2017</Z>
  </point>
  <point index="1825">
    <X>101.311</X>
    <Y>50.337</Y>
    <Z>2107</Z>
  </point>
  <point index="1826">
    <X>68.198</X>
    <Y>60.061</Y>
    <Z>2050</Z>
  </point>
  <point index="1827">
    <X>119.380</X>
    <Y>18.810</Y>
    <Z>2245</Z>
  </point>
  <point index="1828">
    <X>32.136</X>
    <Y>57.616</Y>
    <Z>2049</Z>
  </point>
  <point index="1829">
    <X>118.892</X>
    <Y>58.561</Y>
    <Z>2232</Z>
  </point>
  <point index="1830">
    <X>93.466</X>
    <Y>69.651</Y>
    <Z>2109</Z>
  </point>
  <point index="1831">
    <X>61.221</X>
    <Y>61.185</Y>
    <Z>2100</Z>
  </point>
  <point index="1832">
    <X>19.122</X>
    <Y>32.270</Y>
    <Z>2139</Z>
  </point>
  <point index="1833">
    <X>117.010</X>
    <Y>19.348</Y>
    <Z>2181</Z>
  </point>
  <point index="1834">
    <X>94.331</X>
    <Y>28.639</Y>
    <Z>2085</Z>
  </point>
  <point index="1835">
    <X>24.391</X>
    <Y>61.211</Y>
    <Z>2263</Z>
  </point>
  <point index="1836">
    <X>66.570</X>
    <Y>15.572</Y>
    <Z>2101</Z>
  </point>
  <point index="1837">
    <X>40.131</X>
    <Y>29.137</Y>
    <Z>2266</Z>
  </point>
  <point index="1838">
    <X>26.309</X>
    <Y>74.890</Y>
    <Z>2120</Z>
  </point>
  <point index="1839">
    <X>99.695</X>
    <Y>35.636</Y>
    <Z>2033</Z>
  </point>
  <point index="1840">
    <X>78.706</X>
    <Y>70.058</Y>
    <Z>2227</Z>
  </point>
  <point index="1841">
    <X>66.198</X>
    <Y>15.626</Y>
    <Z>2129</Z>
  </point>
  <point index="1842">
    <X>118.400</X>
    <Y>62.178</Y>
    <Z>2219</Z>
  </point>
  <point index="1843">
    <X>33.846</X>
    <Y>58.239</Y>
    <Z>2095</Z>
  </point>
  <point index="1844">
    <X>12.020</X>
    <Y>35.979</Y>
    <Z>2148</Z>
  </point>
  <point index="1845">
    <X>76.083</X>
    <Y>53.132</Y>
    <Z>2156</Z>
  </point>
  <point index="1846">
    <X>14.816</X>
    <Y>53.131</Y>
    <Z>2072</Z>
  </point>
  <point index="1847">
    <X>99.796</X>
    <Y>22.488</Y>
    <Z>2014</Z>
  </point>
  <point index="1848">
    <X>94.118</X>
    <Y>33.545</Y>
    <Z>2091</Z>
  </point>
  <point index="1849">
    <X>27.204</X>
    <Y>23.792</Y>
    <Z>2054</Z>
  </point>
  <point index="1850">
    <X>55.219</X>
    <Y>57.988</Y>
    <Z>2061</Z>
  </point>
  <point index="1851">
    <X>76.725</X>
    <Y>71.240</Y>
    <Z>2173</Z>
  </point>
  <point index="1852">
    <X>110.060</X>
    <Y>71.653</Y>
    <Z>2104</Z>
  </point>
  <point index="1853">
    <X>103.662</X>
    <Y>14.268</Y>
    <Z>2282</Z>
  </point>
  <point index="1854">
    <X>72.186</X>
    <Y>24.720</Y>
    <Z>2050</Z>
  </point>
  <point index="1855">
    <X>64.900</X>
    <Y>49.480</Y>
    <Z>2225</Z>
  </point>
  <point index="1856">
    <X>30.696</X>
    <Y>61.507</Y>
    <Z>2010</Z>
  </point>
  <point index="1857">
    <X>9.512</X>
    <Y>68.111</Y>
    <Z>2216</Z>
  </point>
  <point index="1858">
    <X>55.964</X>
    <Y>14.216</Y>
    <Z>2041</Z>
  </point>
  <point index="1859">
    <X>69.165</X>
    <Y>59.714</Y>
    <Z>2228</Z>
  </point>
  <point index="1860">
    <X>35.855</X>
    <Y>54.788</Y>
    <Z>2150</Z>
  </point>
  <point index="1861">
    <X>64.843</X>
    <Y>11.273</Y>
    <Z>2230</Z>
  </point>
  <point index="1862">
    <X>25.546</X>
    <Y>62.770</Y>
    <Z>2177</Z>
  </point>
  <point index="1863">
    <X>96.168</X>
    <Y>57.998</Y>
    <Z>2035</Z>
  </point>
  <point index="1864">
    <X>52.609</X>
    <Y>71.516</Y>
    <Z>2132</Z>
  </point>
  <point index="1865">
    <X>52.551</X>
    <Y>21.889</Y>
    <Z>2133</Z>
  </point>
  <point index="1866">
    <X>119.832</X>
    <Y>30.042</Y>
    <Z>2258</Z>
  </point>
  <point index="1867">
    <X>94.815</X>
    <Y>16.355</Y>
    <Z>2072</Z>
  </point>
  <point index="1868">
    <X>25.420</X>
    <Y>65.193</Y>
    <Z>2187</Z>
  </point>
  <point index="1869">
    <X>18.501</X>
    <Y>27.460</Y>
    <Z>2253</Z>
  </point>
  <point index="1870">
    <X>21.723</X>
    <Y>49.207</Y>
    <Z>2138</Z>
  </point>
  <point index="1871">
    <X>12.845</X>
    <Y>60.545</Y>
    <Z>2125</Z>
  </point>
  <point index="1872">
    <X>10.084</X>
    <Y>70.819</Y>
    <Z>2200</Z>
  </point>
  <point index="1873">
    <X>63.523</X>
    <Y>14.906</Y>
    <Z>2272</Z>
  </point>
  <point index="1874">
    <X>89.693</X>
    <Y>22.935</Y>
    <Z>2211</Z>
  </point>
  <point index="1875">
    <X>22.181</X>
    <Y>63.136</Y>
    <Z>2172</Z>
  </point>
  <point index="1876">
    <X>77.483</X>
    <Y>61.093</Y>
    <Z>2194</Z>
  </point>
  <point index="1877">
    <X>58.781</X>
    <Y>50.682</Y>
    <Z>2202</Z>
  </point>
  <point index="1878">
    <X>56.666</X>
    <Y>17.638</Y>
    <Z>2022</Z>
  </point>
  <point index="1879">
    <X>25.143</X>
    <Y>32.994</Y>
    <Z>2207</Z>
  </point>
  <point index="1880">
    <X>114.634</X>
    <Y>53.677</Y>
    <Z>2117</Z>
  </point>
  <point index="1881">
    <X>20.992</X>
    <Y>78.291</Y>
    <Z>2083</Z>
  </point>
  <point index="1882">
    <X>32.188</X>
    <Y>64.345</Y>
    <Z>2050</Z>
  </point>
  <point index="1883">
    <X>50.299</X>
    <Y>31.289</Y>
    <Z>2194</Z>
  </point>
  <point index="1884">
    <X>15.369</X>
    <Y>8.893</Y>
    <Z>2057</Z>
  </point>
  <point index="1885">
    <X>49.447</X>
    <Y>56.930</Y>
    <Z>2217</Z>
  </point>
  <point index="1886">
    <X>68.141</X>
    <Y>47.379</Y>
    <Z>2040</Z>
  </point>
  <point index="1887">
    <X>74.551</X>
    <Y>26.037</Y>
    <Z>2114</Z>
  </point>
  <point index="1888">
    <X>62.650</X>
    <Y>45.683</Y>
    <Z>2207</Z>
  </point>
  <point index="1889">
    <X>39.740</X>
    <Y>55.997</Y>
    <Z>2255</Z>
  </point>
  <point index="1890">
    <X>95.911</X>
    <Y>17.165</Y>
    <Z>2042</Z>
  </point>
  <point index="1891">
    <X>113.393</X>
    <Y>35.876</Y>
    <Z>2083</Z>
  </point>
  <point index="1892">
    <X>92.043</X>
    <Y>22.955</Y>
    <Z>2147</Z>
  </point>
  <point index="1893">
    <X>119.303</X>
    <Y>61.164</Y>
    <Z>2243</Z>
  </point>
  <point index="1894">
    <X>8.572</X>
    <Y>31.088</Y>
    <Z>2241</Z>
  </point>
  <point index="1895">
    <X>98.121</X>
    <Y>13.602</Y>
    <Z>2251</Z>
  </point>
  <point index="1896">
    <X>106.005</X>
    <Y>35.907</Y>
    <Z>2143</Z>
  </point>
  <point index="1897">
    <X>38.028</X>
    <Y>54.104</Y>
    <Z>2209</Z>
  </point>
  <point index="1898">
    <X>48.208</X>
    <Y>28.851</Y>
    <Z>2251</Z>
  </point>
  <point index="1899">
    <X>112.470</X>
    <Y>23.929</Y>
    <Z>2058</Z>
  </point>
  <point index="1900">
    <X>101.886</X>
    <Y>6.783</Y>
    <Z>2150</Z>
  </point>
  <point index="1901">
    <X>59.961</X>
    <Y>21.464</Y>
    <Z>2006</Z>
  </point>
  <point index="1902">
    <X>94.373</X>
    <Y>74.581</Y>
    <Z>2084</Z>
  </point>
  <point index="1903">
    <X>9.027</X>
    <Y>63.506</Y>
    <Z>2229</Z>
  </point>
  <point index="1904">
    <X>12.812</X>
    <Y>32.453</Y>
    <Z>2126</Z>
  </point>
  <point index="1905">
    <X>97.794</X>
    <Y>72.149</Y>
    <Z>2124</Z>
  </point>
  <point index="1906">
    <X>25.432</X>
    <Y>48.873</Y>
    <Z>2186</Z>
  </point>
  <point index="1907">
    <X>93.552</X>
    <Y>14.806</Y>
    <Z>2106</Z>
  </point>
  <point index="1908">
    <X>33.483</X>
    <Y>68.065</Y>
    <Z>2085</Z>
  </point>
  <point index="1909">
    <X>108.457</X>
    <Y>21.515</Y>
    <Z>2098</Z>
  </point>
  <point index="1910">
    <X>66.315</X>
    <Y>13.807</Y>
    <Z>2120</Z>
  </point>
  <point index="1911">
    <X>10.085</X>
    <Y>32.131</Y>
    <Z>2200</Z>
  </point>
  <point index="1912">
    <X>25.784</X>
    <Y>59.755</Y>
    <Z>2160</Z>
  </point>
  <point index="1913">
    <X>107.710</X>
    <Y>48.544</Y>
    <Z>2016</Z>
  </point>
  <point index="1914">
    <X>20.999</X>
    <Y>77.010</Y>
    <Z>2084</Z>
  </point>
  <point index="1915">
    <X>58.443</X>
    <Y>47.616</Y>
    <Z>2264</Z>
  </point>
  <point index="1916">
    <X>21.362</X>
    <Y>16.217</Y>
    <Z>2111</Z>
  </point>
  <point index="1917">
    <X>10.484</X>
    <Y>29.232</Y>
    <Z>2189</Z>
  </point>
  <point index="1918">
    <X>106.001</X>
    <Y>10.781</Y>
    <Z>2143</Z>
  </point>
  <point index="1919">
    <X>98.635</X>
    <Y>8.587</Y>
    <Z>2229</Z>
  </point>
  <point index="1920">
    <X>64.266</X>
    <Y>69.511</Y>
    <Z>2273</Z>
  </point>
  <point index="1921">
    <X>60.494</X>
    <Y>13.022</Y>
    <Z>2046</Z>
  </point>
  <point index="1922">
    <X>70.365</X>
    <Y>60.526</Y>
    <Z>2001</Z>
  </point>
  <point index="1923">
    <X>115.200</X>
    <Y>60.945</Y>
    <Z>2132</Z>
  </point>
  <point index="1924">
    <X>58.554</X>
    <Y>36.291</Y>
    <Z>2243</Z>
  </point>
  <point index="1925">
    <X>116.466</X>
    <Y>68.243</Y>
    <Z>2166</Z>
  </point>
  <point index="1926">
    <X>94.460</X>
    <Y>26.821</Y>
    <Z>2082</Z>
  </point>
  <point index="1927">
    <X>76.418</X>
    <Y>29.496</Y>
    <Z>2165</Z>
  </point>
  <point index="1928">
    <X>17.103</X>
    <Y>30.403</Y>
    <Z>2010</Z>
  </point>
  <point index="1929">
    <X>11.423</X>
    <Y>25.704</Y>
    <Z>2164</Z>
  </point>
  <point index="1930">
    <X>49.767</X>
    <Y>27.728</Y>
    <Z>2209</Z>
  </point>
  <point index="1931">
    <X>95.466</X>
    <Y>16.743</Y>
    <Z>2054</Z>
  </point>
  <point index="1932">
    <X>23.902</X>
    <Y>54.409</Y>
    <Z>2300</Z>
  </point>
  <point index="1933">
    <X>116.551</X>
    <Y>11.972</Y>
    <Z>2169</Z>
  </point>
  <point index="1934">
    <X>111.096</X>
    <Y>73.282</Y>
    <Z>2021</Z>
  </point>
  <point index="1935">
    <X>28.979</X>
    <Y>10.498</Y>
    <Z>2194</Z>
  </point>
  <point index="1936">
    <X>98.416</X>
    <Y>70.920</Y>
    <Z>2269</Z>
  </point>
  <point index="1937">
    <X>57.535</X>
    <Y>12.390</Y>
    <Z>2024</Z>
  </point>
  <point index="1938">
    <X>27.913</X>
    <Y>16.084</Y>
    <Z>2001</Z>
  </point>
  <point index="1939">
    <X>11.538</X>
    <Y>56.019</Y>
    <Z>2161</Z>
  </point>
  <point index="1940">
    <X>114.634</X>
    <Y>47.970</Y>
    <Z>2117</Z>
  </point>
  <point index="1941">
    <X>14.467</X>
    <Y>27.267</Y>
    <Z>2081</Z>
  </point>
  <point index="1942">
    <X>12.380</X>
    <Y>51.664</Y>
    <Z>2138</Z>
  </point>
  <point index="1943">
    <X>10.179</X>
    <Y>15.174</Y>
    <Z>2198</Z>
  </point>
  <point index="1944">
    <X>22.061</X>
    <Y>53.318</Y>
    <Z>2163</Z>
  </point>
  <point index="1945">
    <X>60.499</X>
    <Y>73.112</Y>
    <Z>2047</Z>
  </point>
  <point index="1946">
    <X>71.468</X>
    <Y>54.960</Y>
    <Z>2031</Z>
  </point>
  <point index="1947">
    <X>93.080</X>
    <Y>26.557</Y>
    <Z>2119</Z>
  </point>
  <point index="1948">
    <X>31.046</X>
    <Y>27.018</Y>
    <Z>2019</Z>
  </point>
  <point index="1949">
    <X>115.073</X>
    <Y>26.259</Y>
    <Z>2129</Z>
  </point>
  <point index="1950">
    <X>75.484</X>
    <Y>12.271</Y>
    <Z>2140</Z>
  </point>
  <point index="1951">
    <X>60.308</X>
    <Y>46.834</Y>
    <Z>2032</Z>
  </point>
  <point index="1952">
    <X>17.077</X>
    <Y>9.660</Y>
    <Z>2011</Z>
  </point>
  <point index="1953">
    <X>27.583</X>
    <Y>58.102</Y>
    <Z>2026</Z>
  </point>
  <point index="1954">
    <X>73.804</X>
    <Y>51.894</Y>
    <Z>2094</Z>
  </point>
  <point index="1955">
    <X>31.396</X>
    <Y>32.547</Y>
    <Z>2029</Z>
  </point>
  <point index="1956">
    <X>95.796</X>
    <Y>15.803</Y>
    <Z>2045</Z>
  </point>
  <point index="1957">
    <X>101.037</X>
    <Y>23.270</Y>
    <Z>2087</Z>
  </point>
  <point index="1958">
    <X>33.036</X>
    <Y>61.875</Y>
    <Z>2073</Z>
  </point>
  <point index="1959">
    <X>77.732</X>
    <Y>22.229</Y>
    <Z>2201</Z>
  </point>
  <point index="1960">
    <X>74.986</X>
    <Y>16.423</Y>
    <Z>2126</Z>
  </point>
  <point index="1961">
    <X>94.881</X>
    <Y>58.647</Y>
    <Z>2070</Z>
  </point>
  <point index="1962">
    <X>19.893</X>
    <Y>56.133</Y>
    <Z>2001</Z>
  </point>
  <point index="1963">
    <X>70.591</X>
    <Y>47.484</Y>
    <Z>2007</Z>
  </point>
  <point index="1964">
    <X>22.193</X>
    <Y>51.371</Y>
    <Z>2173</Z>
  </point>
  <point index="1965">
    <X>14.487</X>
    <Y>50.408</Y>
    <Z>2081</Z>
  </point>
  <point index="1966">
    <X>56.291</X>
    <Y>73.323</Y>
    <Z>2032</Z>
  </point>
  <point index="1967">
    <X>104.146</X>
    <Y>71.320</Y>
    <Z>2282</Z>
  </point>
  <point index="1968">
    <X>24.681</X>
    <Y>49.310</Y>
    <Z>2242</Z>
  </point>
  <point index="1969">
    <X>26.031</X>
    <Y>37.021</Y>
    <Z>2141</Z>
  </point>
  <point index="1970">
    <X>101.754</X>
    <Y>64.299</Y>
    <Z>2140</Z>
  </point>
  <point index="1971">
    <X>95.119</X>
    <Y>48.109</Y>
    <Z>2064</Z>
  </point>
  <point index="1972">
    <X>106.904</X>
    <Y>64.546</Y>
    <Z>2076</Z>
  </point>
  <point index="1973">
    <X>37.544</X>
    <Y>29.375</Y>
    <Z>2196</Z>
  </point>
  <point index="1974">
    <X>92.087</X>
    <Y>32.886</Y>
    <Z>2146</Z>
  </point>
  <point index="1975">
    <X>18.162</X>
    <Y>29.044</Y>
    <Z>2267</Z>
  </point>
  <point index="1976">
    <X>95.921</X>
    <Y>70.909</Y>
    <Z>2042</Z>
  </point>
  <point index="1977">
    <X>72.259</X>
    <Y>12.870</Y>
    <Z>2052</Z>
  </point>
  <point index="1978">
    <X>22.849</X>
    <Y>51.031</Y>
    <Z>2222</Z>
  </point>
  <point index="1979">
    <X>70.771</X>
    <Y>14.139</Y>
    <Z>2012</Z>
  </point>
  <point index="1980">
    <X>68.252</X>
    <Y>63.422</Y>
    <Z>2060</Z>
  </point>
  <point index="1981">
    <X>76.858</X>
    <Y>51.332</Y>
    <Z>2177</Z>
  </point>
  <point index="1982">
    <X>13.828</X>
    <Y>49.562</Y>
    <Z>2099</Z>
  </point>
  <point index="1983">
    <X>6.495</X>
    <Y>22.886</Y>
    <Z>2297</Z>
  </point>
  <point index="1984">
    <X>100.503</X>
    <Y>26.778</Y>
    <Z>2047</Z>
  </point>
  <point index="1985">
    <X>90.979</X>
    <Y>68.562</Y>
    <Z>2176</Z>
  </point>
  <point index="1986">
    <X>118.167</X>
    <Y>21.890</Y>
    <Z>2212</Z>
  </point>
  <point index="1987">
    <X>75.317</X>
    <Y>73.022</Y>
    <Z>2135</Z>
  </point>
  <point index="1988">
    <X>27.527</X>
    <Y>36.123</Y>
    <Z>2030</Z>
  </point>
  <point index="1989">
    <X>77.251</X>
    <Y>20.415</Y>
    <Z>2188</Z>
  </point>
  <point index="1990">
    <X>26.782</X>
    <Y>36.396</Y>
    <Z>2085</Z>
  </point>
  <point index="1991">
    <X>103.992</X>
    <Y>51.087</Y>
    <Z>2293</Z>
  </point>
  <point index="1992">
    <X>111.170</X>
    <Y>73.476</Y>
    <Z>2023</Z>
  </point>
  <point index="1993">
    <X>8.535</X>
    <Y>61.624</Y>
    <Z>2242</Z>
  </point>
  <point index="1994">
    <X>105.418</X>
    <Y>28.519</Y>
    <Z>2187</Z>
  </point>
  <point index="1995">
    <X>60.260</X>
    <Y>24.491</Y>
    <Z>2029</Z>
  </point>
  <point index="1996">
    <X>74.113</X>
    <Y>52.182</Y>
    <Z>2103</Z>
  </point>
  <point index="1997">
    <X>65.425</X>
    <Y>45.402</Y>
    <Z>2186</Z>
  </point>
  <point index="1998">
    <X>19.240</X>
    <Y>52.197</Y>
    <Z>2117</Z>
  </point>
  <point index="1999">
    <X>106.502</X>
    <Y>66.823</Y>
    <Z>2106</Z>
  </point>
  <point index="2000">
    <X>71.331</X>
    <Y>72.747</Y>
    <Z>2027</Z>
  </point>
  <point index="2001">
    <X>52.087</X>
    <Y>57.477</Y>
    <Z>2146</Z>
  </point>
  <point index="2002">
    <X>10.734</X>
    <Y>20.526</Y>
    <Z>2183</Z>
  </point>
  <point index="2003">
    <X>96.161</X>
    <Y>48.617</Y>
    <Z>2036</Z>
  </point>
  <point index="2004">
    <X>27.428</X>
    <Y>68.585</Y>
    <Z>2037</Z>
  </point>
  <point index="2005">
    <X>34.103</X>
    <Y>37.056</Y>
    <Z>2102</Z>
  </point>
  <point index="2006">
    <X>77.170</X>
    <Y>16.666</Y>
    <Z>2185</Z>
  </point>
  <point index="2007">
    <X>70.600</X>
    <Y>21.885</Y>
    <Z>2007</Z>
  </point>
  <point index="2008">
    <X>11.544</X>
    <Y>52.329</Y>
    <Z>2161</Z>
  </point>
  <point index="2009">
    <X>97.113</X>
    <Y>31.235</Y>
    <Z>2010</Z>
  </point>
  <point index="2010">
    <X>69.623</X>
    <Y>61.199</Y>
    <Z>2273</Z>
  </point>
  <point index="2011">
    <X>24.960</X>
    <Y>39.531</Y>
    <Z>2221</Z>
  </point>
  <point index="2012">
    <X>94.833</X>
    <Y>71.047</Y>
    <Z>2072</Z>
  </point>
  <point index="2013">
    <X>107.660</X>
    <Y>32.484</Y>
    <Z>2020</Z>
  </point>
  <point index="2014">
    <X>28.585</X>
    <Y>35.918</Y>
    <Z>2122</Z>
  </point>
  <point index="2015">
    <X>32.990</X>
    <Y>72.216</Y>
    <Z>2072</Z>
  </point>
  <point index="2016">
    <X>13.078</X>
    <Y>64.395</Y>
    <Z>2119</Z>
  </point>
  <point index="2017">
    <X>29.018</X>
    <Y>52.349</Y>
    <Z>2201</Z>
  </point>
  <point index="2018">
    <X>29.710</X>
    <Y>68.924</Y>
    <Z>2239</Z>
  </point>
  <point index="2019">
    <X>117.720</X>
    <Y>19.793</Y>
    <Z>2200</Z>
  </point>
  <point index="2020">
    <X>110.275</X>
    <Y>9.991</Y>
    <Z>2021</Z>
  </point>
  <point index="2021">
    <X>113.069</X>
    <Y>74.047</Y>
    <Z>2074</Z>
  </point>
  <point index="2022">
    <X>54.308</X>
    <Y>53.679</Y>
    <Z>2086</Z>
  </point>
  <point index="2023">
    <X>118.401</X>
    <Y>63.394</Y>
    <Z>2219</Z>
  </point>
  <point index="2024">
    <X>112.352</X>
    <Y>75.321</Y>
    <Z>2055</Z>
  </point>
  <point index="2025">
    <X>61.714</X>
    <Y>64.803</Y>
    <Z>2137</Z>
  </point>
  <point index="2026">
    <X>24.079</X>
    <Y>29.755</Y>
    <Z>2287</Z>
  </point>
  <point index="2027">
    <X>24.812</X>
    <Y>56.523</Y>
    <Z>2232</Z>
  </point>
  <point index="2028">
    <X>11.405</X>
    <Y>52.334</Y>
    <Z>2164</Z>
  </point>
  <point index="2029">
    <X>69.146</X>
    <Y>33.255</Y>
    <Z>2225</Z>
  </point>
  <point index="2030">
    <X>111.478</X>
    <Y>69.469</Y>
    <Z>2031</Z>
  </point>
  <point index="2031">
    <X>68.470</X>
    <Y>10.510</Y>
    <Z>2100</Z>
  </point>
  <point index="2032">
    <X>62.292</X>
    <Y>15.102</Y>
    <Z>2180</Z>
  </point>
  <point index="2033">
    <X>30.621</X>
    <Y>18.506</Y>
    <Z>2008</Z>
  </point>
  <point index="2034">
    <X>115.237</X>
    <Y>23.794</Y>
    <Z>2133</Z>
  </point>
  <point index="2035">
    <X>75.143</X>
    <Y>72.736</Y>
    <Z>2130</Z>
  </point>
  <point index="2036">
    <X>39.867</X>
    <Y>29.920</Y>
    <Z>2258</Z>
  </point>
  <point index="2037">
    <X>60.835</X>
    <Y>59.505</Y>
    <Z>2072</Z>
  </point>
  <point index="2038">
    <X>108.015</X>
    <Y>63.454</Y>
    <Z>2017</Z>
  </point>
  <point index="2039">
    <X>73.439</X>
    <Y>73.173</Y>
    <Z>2084</Z>
  </point>
  <point index="2040">
    <X>94.487</X>
    <Y>74.129</Y>
    <Z>2081</Z>
  </point>
  <point index="2041">
    <X>67.544</X>
    <Y>67.156</Y>
    <Z>2028</Z>
  </point>
  <point index="2042">
    <X>100.586</X>
    <Y>78.554</Y>
    <Z>2053</Z>
  </point>
  <point index="2043">
    <X>31.385</X>
    <Y>67.756</Y>
    <Z>2029</Z>
  </point>
  <point index="2044">
    <X>55.570</X>
    <Y>62.829</Y>
    <Z>2052</Z>
  </point>
  <point index="2045">
    <X>70.259</X>
    <Y>76.882</Y>
    <Z>2027</Z>
  </point>
  <point index="2046">
    <X>12.377</X>
    <Y>14.156</Y>
    <Z>2138</Z>
  </point>
  <point index="2047">
    <X>99.372</X>
    <Y>45.907</Y>
    <Z>2093</Z>
  </point>
  <point index="2048">
    <X>104.529</X>
    <Y>62.854</Y>
    <Z>2253</Z>
  </point>
  <point index="2049">
    <X>103.186</X>
    <Y>48.193</Y>
    <Z>2247</Z>
  </point>
  <point index="2050">
    <X>68.361</X>
    <Y>23.246</Y>
    <Z>2080</Z>
  </point>
  <point index="2051">
    <X>23.230</X>
    <Y>14.989</Y>
    <Z>2250</Z>
  </point>
  <point index="2052">
    <X>93.736</X>
    <Y>51.100</Y>
    <Z>2101</Z>
  </point>
  <point index="2053">
    <X>56.165</X>
    <Y>73.425</Y>
    <Z>2035</Z>
  </point>
  <point index="2054">
    <X>75.204</X>
    <Y>49.052</Y>
    <Z>2132</Z>
  </point>
  <point index="2055">
    <X>26.570</X>
    <Y>54.472</Y>
    <Z>2101</Z>
  </point>
  <point index="2056">
    <X>119.219</X>
    <Y>19.128</Y>
    <Z>2241</Z>
  </point>
  <point index="2057">
    <X>104.509</X>
    <Y>36.578</Y>
    <Z>2255</Z>
  </point>
  <point index="2058">
    <X>59.125</X>
    <Y>63.627</Y>
    <Z>2138</Z>
  </point>
  <point index="2059">
    <X>36.476</X>
    <Y>14.395</Y>
    <Z>2167</Z>
  </point>
  <point index="2060">
    <X>20.991</X>
    <Y>61.203</Y>
    <Z>2083</Z>
  </point>
  <point index="2061">
    <X>73.758</X>
    <Y>10.714</Y>
    <Z>2093</Z>
  </point>
  <point index="2062">
    <X>32.791</X>
    <Y>18.531</Y>
    <Z>2067</Z>
  </point>
  <point index="2063">
    <X>61.060</X>
    <Y>18.882</Y>
    <Z>2088</Z>
  </point>
  <point index="2064">
    <X>112.422</X>
    <Y>32.211</Y>
    <Z>2057</Z>
  </point>
  <point index="2065">
    <X>34.095</X>
    <Y>30.400</Y>
    <Z>2102</Z>
  </point>
  <point index="2066">
    <X>64.925</X>
    <Y>70.013</Y>
    <Z>2224</Z>
  </point>
  <point index="2067">
    <X>67.425</X>
    <Y>24.950</Y>
    <Z>2037</Z>
  </point>
  <point index="2068">
    <X>61.021</X>
    <Y>16.182</Y>
    <Z>2085</Z>
  </point>
  <point index="2069">
    <X>101.883</X>
    <Y>75.678</Y>
    <Z>2150</Z>
  </point>
  <point index="2070">
    <X>60.139</X>
    <Y>65.288</Y>
    <Z>2020</Z>
  </point>
  <point index="2071">
    <X>28.094</X>
    <Y>71.109</Y>
    <Z>2031</Z>
  </point>
  <point index="2072">
    <X>15.819</X>
    <Y>67.250</Y>
    <Z>2045</Z>
  </point>
  <point index="2073">
    <X>90.226</X>
    <Y>63.374</Y>
    <Z>2196</Z>
  </point>
  <point index="2074">
    <X>103.454</X>
    <Y>34.701</Y>
    <Z>2267</Z>
  </point>
  <point index="2075">
    <X>61.967</X>
    <Y>50.011</Y>
    <Z>2156</Z>
  </point>
  <point index="2076">
    <X>27.471</X>
    <Y>24.206</Y>
    <Z>2034</Z>
  </point>
  <point index="2077">
    <X>96.083</X>
    <Y>37.250</Y>
    <Z>2038</Z>
  </point>
  <point index="2078">
    <X>11.156</X>
    <Y>70.323</Y>
    <Z>2171</Z>
  </point>
  <point index="2079">
    <X>27.518</X>
    <Y>61.394</Y>
    <Z>2030</Z>
  </point>
  <point index="2080">
    <X>59.412</X>
    <Y>48.473</Y>
    <Z>2085</Z>
  </point>
  <point index="2081">
    <X>116.531</X>
    <Y>51.620</Y>
    <Z>2168</Z>
  </point>
  <point index="2082">
    <X>104.134</X>
    <Y>58.146</Y>
    <Z>2283</Z>
  </point>
  <point index="2083">
    <X>114.999</X>
    <Y>14.905</Y>
    <Z>2127</Z>
  </point>
  <point index="2084">
    <X>30.543</X>
    <Y>33.633</Y>
    <Z>2006</Z>
  </point>
  <point index="2085">
    <X>16.802</X>
    <Y>16.476</Y>
    <Z>2018</Z>
  </point>
  <point index="2086">
    <X>13.657</X>
    <Y>74.190</Y>
    <Z>2103</Z>
  </point>
  <point index="2087">
    <X>110.028</X>
    <Y>32.779</Y>
    <Z>2116</Z>
  </point>
  <point index="2088">
    <X>37.127</X>
    <Y>72.008</Y>
    <Z>2184</Z>
  </point>
  <point index="2089">
    <X>30.961</X>
    <Y>65.682</Y>
    <Z>2017</Z>
  </point>
  <point index="2090">
    <X>35.962</X>
    <Y>71.355</Y>
    <Z>2153</Z>
  </point>
  <point index="2091">
    <X>8.367</X>
    <Y>18.665</Y>
    <Z>2247</Z>
  </point>
  <point index="2092">
    <X>97.757</X>
    <Y>39.316</Y>
    <Z>2110</Z>
  </point>
  <point index="2093">
    <X>10.584</X>
    <Y>26.484</Y>
    <Z>2187</Z>
  </point>
  <point index="2094">
    <X>110.264</X>
    <Y>28.917</Y>
    <Z>2025</Z>
  </point>
  <point index="2095">
    <X>29.510</X>
    <Y>23.653</Y>
    <Z>2292</Z>
  </point>
  <point index="2096">
    <X>55.917</X>
    <Y>29.729</Y>
    <Z>2042</Z>
  </point>
  <point index="2097">
    <X>80.532</X>
    <Y>19.509</Y>
    <Z>2276</Z>
  </point>
  <point index="2098">
    <X>101.765</X>
    <Y>48.929</Y>
    <Z>2141</Z>
  </point>
  <point index="2099">
    <X>104.592</X>
    <Y>29.460</Y>
    <Z>2248</Z>
  </point>
  <point index="2100">
    <X>117.467</X>
    <Y>57.803</Y>
    <Z>2193</Z>
  </point>
  <point index="2101">
    <X>62.150</X>
    <Y>29.523</Y>
    <Z>2170</Z>
  </point>
  <point index="2102">
    <X>60.776</X>
    <Y>40.618</Y>
    <Z>2067</Z>
  </point>
  <point index="2103">
    <X>48.421</X>
    <Y>24.596</Y>
    <Z>2245</Z>
  </point>
  <point index="2104">
    <X>40.616</X>
    <Y>25.815</Y>
    <Z>2279</Z>
  </point>
  <point index="2105">
    <X>95.090</X>
    <Y>11.504</Y>
    <Z>2065</Z>
  </point>
  <point index="2106">
    <X>101.381</X>
    <Y>38.281</Y>
    <Z>2112</Z>
  </point>
  <point index="2107">
    <X>93.190</X>
    <Y>18.550</Y>
    <Z>2116</Z>
  </point>
  <point index="2108">
    <X>107.606</X>
    <Y>32.208</Y>
    <Z>2024</Z>
  </point>
  <point index="2109">
    <X>62.827</X>
    <Y>21.599</Y>
    <Z>2220</Z>
  </point>
  <point index="2110">
    <X>99.524</X>
    <Y>71.202</Y>
    <Z>2065</Z>
  </point>
  <point index="2111">
    <X>66.940</X>
    <Y>39.617</Y>
    <Z>2073</Z>
  </point>
  <point index="2112">
    <X>108.174</X>
    <Y>45.225</Y>
    <Z>2046</Z>
  </point>
  <point index="2113">
    <X>97.468</X>
    <Y>19.553</Y>
    <Z>2000</Z>
  </point>
  <point index="2114">
    <X>34.868</X>
    <Y>31.757</Y>
    <Z>2123</Z>
  </point>
  <point index="2115">
    <X>69.568</X>
    <Y>66.138</Y>
    <Z>2294</Z>
  </point>
  <point index="2116">
    <X>57.103</X>
    <Y>31.923</Y>
    <Z>2010</Z>
  </point>
  <point index="2117">
    <X>61.667</X>
    <Y>15.092</Y>
    <Z>2134</Z>
  </point>
  <point index="2118">
    <X>23.993</X>
    <Y>21.579</Y>
    <Z>2293</Z>
  </point>
  <point index="2119">
    <X>37.485</X>
    <Y>52.825</Y>
    <Z>2194</Z>
  </point>
  <point index="2120">
    <X>62.146</X>
    <Y>18.141</Y>
    <Z>2169</Z>
  </point>
  <point index="2121">
    <X>115.253</X>
    <Y>61.970</Y>
    <Z>2133</Z>
  </point>
  <point index="2122">
    <X>50.982</X>
    <Y>61.117</Y>
    <Z>2176</Z>
  </point>
  <point index="2123">
    <X>95.519</X>
    <Y>23.555</Y>
    <Z>2053</Z>
  </point>
  <point index="2124">
    <X>71.013</X>
    <Y>10.218</Y>
    <Z>2019</Z>
  </point>
  <point index="2125">
    <X>29.259</X>
    <Y>56.314</Y>
    <Z>2246</Z>
  </point>
  <point index="2126">
    <X>30.331</X>
    <Y>72.076</Y>
    <Z>2000</Z>
  </point>
  <point index="2127">
    <X>7.354</X>
    <Y>22.987</Y>
    <Z>2274</Z>
  </point>
  <point index="2128">
    <X>110.226</X>
    <Y>71.332</Y>
    <Z>2039</Z>
  </point>
  <point index="2129">
    <X>25.230</X>
    <Y>68.402</Y>
    <Z>2201</Z>
  </point>
  <point index="2130">
    <X>111.226</X>
    <Y>31.037</Y>
    <Z>2024</Z>
  </point>
  <point index="2131">
    <X>54.272</X>
    <Y>52.625</Y>
    <Z>2087</Z>
  </point>
  <point index="2132">
    <X>70.160</X>
    <Y>46.101</Y>
    <Z>2065</Z>
  </point>
  <point index="2133">
    <X>34.955</X>
    <Y>17.660</Y>
    <Z>2125</Z>
  </point>
  <point index="2134">
    <X>59.530</X>
    <Y>37.265</Y>
    <Z>2064</Z>
  </point>
  <point index="2135">
    <X>110.527</X>
    <Y>67.504</Y>
    <Z>2005</Z>
  </point>
  <point index="2136">
    <X>56.274</X>
    <Y>21.741</Y>
    <Z>2032</Z>
  </point>
  <point index="2137">
    <X>26.066</X>
    <Y>49.570</Y>
    <Z>2139</Z>
  </point>
  <point index="2138">
    <X>104.872</X>
    <Y>27.469</Y>
    <Z>2228</Z>
  </point>
  <point index="2139">
    <X>57.131</X>
    <Y>77.022</Y>
    <Z>2009</Z>
  </point>
  <point index="2140">
    <X>17.040</X>
    <Y>17.149</Y>
    <Z>2012</Z>
  </point>
  <point index="2141">
    <X>25.984</X>
    <Y>19.237</Y>
    <Z>2145</Z>
  </point>
  <point index="2142">
    <X>74.884</X>
    <Y>62.536</Y>
    <Z>2123</Z>
  </point>
  <point index="2143">
    <X>111.106</X>
    <Y>50.352</Y>
    <Z>2021</Z>
  </point>
  <point index="2144">
    <X>106.089</X>
    <Y>46.388</Y>
    <Z>2137</Z>
  </point>
  <point index="2145">
    <X>103.237</X>
    <Y>65.454</Y>
    <Z>2251</Z>
  </point>
  <point index="2146">
    <X>52.444</X>
    <Y>62.431</Y>
    <Z>2136</Z>
  </point>
  <point index="2147">
    <X>22.981</X>
    <Y>48.972</Y>
    <Z>2232</Z>
  </point>
  <point index="2148">
    <X>17.685</X>
    <Y>55.426</Y>
    <Z>2083</Z>
  </point>
  <point index="2149">
    <X>98.366</X>
    <Y>66.097</Y>
    <Z>2278</Z>
  </point>
  <point index="2150">
    <X>94.826</X>
    <Y>28.324</Y>
    <Z>2072</Z>
  </point>
  <point index="2151">
    <X>103.975</X>
    <Y>65.357</Y>
    <Z>2294</Z>
  </point>
  <point index="2152">
    <X>21.208</X>
    <Y>64.013</Y>
    <Z>2099</Z>
  </point>
  <point index="2153">
    <X>109.815</X>
    <Y>23.164</Y>
    <Z>2198</Z>
  </point>
  <point index="2154">
    <X>75.795</X>
    <Y>26.593</Y>
    <Z>2148</Z>
  </point>
  <point index="2155">
    <X>95.031</X>
    <Y>33.163</Y>
    <Z>2066</Z>
  </point>
  <point index="2156">
    <X>52.833</X>
    <Y>67.781</Y>
    <Z>2126</Z>
  </point>
  <point index="2157">
    <X>80.831</X>
    <Y>58.272</Y>
    <Z>2285</Z>
  </point>
  <point index="2158">
    <X>32.277</X>
    <Y>66.145</Y>
    <Z>2053</Z>
  </point>
  <point index="2159">
    <X>119.968</X>
    <Y>54.834</Y>
    <Z>2261</Z>
  </point>
  <point index="2160">
    <X>36.025</X>
    <Y>14.907</Y>
    <Z>2154</Z>
  </point>
  <point index="2161">
    <X>21.027</X>
    <Y>22.427</Y>
    <Z>2086</Z>
  </point>
  <point index="2162">
    <X>59.179</X>
    <Y>36.318</Y>
    <Z>2128</Z>
  </point>
  <point index="2163">
    <X>74.762</X>
    <Y>28.345</Y>
    <Z>2120</Z>
  </point>
  <point index="2164">
    <X>59.518</X>
    <Y>13.563</Y>
    <Z>2066</Z>
  </point>
  <point index="2165">
    <X>55.736</X>
    <Y>77.116</Y>
    <Z>2047</Z>
  </point>
  <point index="2166">
    <X>67.076</X>
    <Y>58.586</Y>
    <Z>2063</Z>
  </point>
  <point index="2167">
    <X>18.124</X>
    <Y>74.005</Y>
    <Z>2252</Z>
  </point>
  <point index="2168">
    <X>16.445</X>
    <Y>25.197</Y>
    <Z>2028</Z>
  </point>
  <point index="2169">
    <X>22.541</X>
    <Y>47.948</Y>
    <Z>2199</Z>
  </point>
  <point index="2170">
    <X>21.882</X>
    <Y>71.881</Y>
    <Z>2150</Z>
  </point>
  <point index="2171">
    <X>11.585</X>
    <Y>23.036</Y>
    <Z>2160</Z>
  </point>
  <point index="2172">
    <X>62.312</X>
    <Y>15.503</Y>
    <Z>2182</Z>
  </point>
  <point index="2173">
    <X>28.481</X>
    <Y>15.217</Y>
    <Z>2102</Z>
  </point>
  <point index="2174">
    <X>29.379</X>
    <Y>19.777</Y>
    <Z>2268</Z>
  </point>
  <point index="2175">
    <X>111.330</X>
    <Y>28.903</Y>
    <Z>2027</Z>
  </point>
  <point index="2176">
    <X>72.437</X>
    <Y>66.444</Y>
    <Z>2057</Z>
  </point>
  <point index="2177">
    <X>96.294</X>
    <Y>66.843</Y>
    <Z>2032</Z>
  </point>
  <point index="2178">
    <X>70.118</X>
    <Y>50.989</Y>
    <Z>2081</Z>
  </point>
  <point index="2179">
    <X>18.515</X>
    <Y>36.705</Y>
    <Z>2251</Z>
  </point>
  <point index="2180">
    <X>17.649</X>
    <Y>46.291</Y>
    <Z>2068</Z>
  </point>
  <point index="2181">
    <X>103.876</X>
    <Y>53.232</Y>
    <Z>2298</Z>
  </point>
  <point index="2182">
    <X>18.398</X>
    <Y>16.141</Y>
    <Z>2272</Z>
  </point>
  <point index="2183">
    <X>47.848</X>
    <Y>60.594</Y>
    <Z>2261</Z>
  </point>
  <point index="2184">
    <X>17.321</X>
    <Y>8.253</Y>
    <Z>2004</Z>
  </point>
  <point index="2185">
    <X>58.608</X>
    <Y>65.574</Y>
    <Z>2234</Z>
  </point>
  <point index="2186">
    <X>104.724</X>
    <Y>31.925</Y>
    <Z>2239</Z>
  </point>
  <point index="2187">
    <X>20.489</X>
    <Y>77.713</Y>
    <Z>2046</Z>
  </point>
  <point index="2188">
    <X>28.862</X>
    <Y>21.197</Y>
    <Z>2173</Z>
  </point>
  <point index="2189">
    <X>96.312</X>
    <Y>57.626</Y>
    <Z>2031</Z>
  </point>
  <point index="2190">
    <X>72.034</X>
    <Y>37.790</Y>
    <Z>2046</Z>
  </point>
  <point index="2191">
    <X>78.299</X>
    <Y>64.493</Y>
    <Z>2216</Z>
  </point>
  <point index="2192">
    <X>10.250</X>
    <Y>29.057</Y>
    <Z>2196</Z>
  </point>
  <point index="2193">
    <X>109.801</X>
    <Y>53.886</Y>
    <Z>2204</Z>
  </point>
  <point index="2194">
    <X>58.833</X>
    <Y>20.745</Y>
    <Z>2192</Z>
  </point>
  <point index="2195">
    <X>94.279</X>
    <Y>27.045</Y>
    <Z>2087</Z>
  </point>
  <point index="2196">
    <X>31.016</X>
    <Y>51.038</Y>
    <Z>2019</Z>
  </point>
  <point index="2197">
    <X>117.147</X>
    <Y>18.229</Y>
    <Z>2185</Z>
  </point>
  <point index="2198">
    <X>67.680</X>
    <Y>25.157</Y>
    <Z>2018</Z>
  </point>
  <point index="2199">
    <X>24.183</X>
    <Y>20.671</Y>
    <Z>2279</Z>
  </point>
  <point index="2200">
    <X>49.674</X>
    <Y>51.806</Y>
    <Z>2211</Z>
  </point>
  <point index="2201">
    <X>86.799</X>
    <Y>62.380</Y>
    <Z>2289</Z>
  </point>
  <point index="2202">
    <X>71.467</X>
    <Y>69.551</Y>
    <Z>2031</Z>
  </point>
  <point index="2203">
    <X>30.081</X>
    <Y>30.512</Y>
    <Z>2096</Z>
  </point>
  <point index="2204">
    <X>87.530</X>
    <Y>21.501</Y>
    <Z>2269</Z>
  </point>
  <point index="2205">
    <X>78.165</X>
    <Y>32.049</Y>
    <Z>2212</Z>
  </point>
  <point index="2206">
    <X>100.828</X>
    <Y>66.147</Y>
    <Z>2071</Z>
  </point>
  <point index="2207">
    <X>33.264</X>
    <Y>14.138</Y>
    <Z>2080</Z>
  </point>
  <point index="2208">
    <X>65.465</X>
    <Y>65.995</Y>
    <Z>2183</Z>
  </point>
  <point index="2209">
    <X>70.855</X>
    <Y>26.451</Y>
    <Z>2014</Z>
  </point>
  <point index="2210">
    <X>69.408</X>
    <Y>20.739</Y>
    <Z>2273</Z>
  </point>
  <point index="2211">
    <X>31.094</X>
    <Y>11.509</Y>
    <Z>2021</Z>
  </point>
  <point index="2212">
    <X>118.579</X>
    <Y>28.944</Y>
    <Z>2224</Z>
  </point>
  <point index="2213">
    <X>69.565</X>
    <Y>53.725</Y>
    <Z>2295</Z>
  </point>
  <point index="2214">
    <X>104.735</X>
    <Y>36.340</Y>
    <Z>2238</Z>
  </point>
  <point index="2215">
    <X>23.100</X>
    <Y>34.825</Y>
    <Z>2240</Z>
  </point>
  <point index="2216">
    <X>77.032</X>
    <Y>34.598</Y>
    <Z>2182</Z>
  </point>
  <point index="2217">
    <X>61.446</X>
    <Y>63.410</Y>
    <Z>2117</Z>
  </point>
  <point index="2218">
    <X>66.330</X>
    <Y>37.247</Y>
    <Z>2119</Z>
  </point>
  <point index="2219">
    <X>95.297</X>
    <Y>52.278</Y>
    <Z>2059</Z>
  </point>
  <point index="2220">
    <X>26.309</X>
    <Y>10.349</Y>
    <Z>2120</Z>
  </point>
  <point index="2221">
    <X>9.934</X>
    <Y>55.465</Y>
    <Z>2204</Z>
  </point>
  <point index="2222">
    <X>96.146</X>
    <Y>20.042</Y>
    <Z>2036</Z>
  </point>
  <point index="2223">
    <X>17.914</X>
    <Y>61.169</Y>
    <Z>2171</Z>
  </point>
  <point index="2224">
    <X>73.198</X>
    <Y>31.586</Y>
    <Z>2078</Z>
  </point>
  <point index="2225">
    <X>50.296</X>
    <Y>59.791</Y>
    <Z>2194</Z>
  </point>
  <point index="2226">
    <X>24.215</X>
    <Y>11.939</Y>
    <Z>2277</Z>
  </point>
  <point index="2227">
    <X>51.150</X>
    <Y>11.776</Y>
    <Z>2171</Z>
  </point>
  <point index="2228">
    <X>13.044</X>
    <Y>66.472</Y>
    <Z>2120</Z>
  </point>
  <point index="2229">
    <X>63.209</X>
    <Y>58.961</Y>
    <Z>2249</Z>
  </point>
  <point index="2230">
    <X>34.144</X>
    <Y>50.449</Y>
    <Z>2103</Z>
  </point>
  <point index="2231">
    <X>34.164</X>
    <Y>16.566</Y>
    <Z>2104</Z>
  </point>
  <point index="2232">
    <X>32.496</X>
    <Y>68.333</Y>
    <Z>2059</Z>
  </point>
  <point index="2233">
    <X>101.500</X>
    <Y>77.340</Y>
    <Z>2121</Z>
  </point>
  <point index="2234">
    <X>26.130</X>
    <Y>29.043</Y>
    <Z>2134</Z>
  </point>
  <point index="2235">
    <X>116.499</X>
    <Y>14.162</Y>
    <Z>2167</Z>
  </point>
  <point index="2236">
    <X>116.581</X>
    <Y>13.740</Y>
    <Z>2169</Z>
  </point>
  <point index="2237">
    <X>101.025</X>
    <Y>72.556</Y>
    <Z>2086</Z>
  </point>
  <point index="2238">
    <X>60.634</X>
    <Y>21.435</Y>
    <Z>2057</Z>
  </point>
  <point index="2239">
    <X>101.679</X>
    <Y>31.463</Y>
    <Z>2134</Z>
  </point>
  <point index="2240">
    <X>121.054</X>
    <Y>62.403</Y>
    <Z>2291</Z>
  </point>
  <point index="2241">
    <X>15.716</X>
    <Y>11.651</Y>
    <Z>2048</Z>
  </point>
  <point index="2242">
    <X>52.699</X>
    <Y>50.472</Y>
    <Z>2129</Z>
  </point>
  <point index="2243">
    <X>13.255</X>
    <Y>15.821</Y>
    <Z>2114</Z>
  </point>
  <point index="2244">
    <X>21.367</X>
    <Y>37.968</Y>
    <Z>2111</Z>
  </point>
  <point index="2245">
    <X>13.577</X>
    <Y>63.305</Y>
    <Z>2106</Z>
  </point>
  <point index="2246">
    <X>68.272</X>
    <Y>48.118</Y>
    <Z>2064</Z>
  </point>
  <point index="2247">
    <X>40.307</X>
    <Y>65.167</Y>
    <Z>2270</Z>
  </point>
  <point index="2248">
    <X>9.721</X>
    <Y>61.886</Y>
    <Z>2210</Z>
  </point>
  <point index="2249">
    <X>32.107</X>
    <Y>50.084</Y>
    <Z>2048</Z>
  </point>
  <point index="2250">
    <X>16.413</X>
    <Y>33.377</Y>
    <Z>2029</Z>
  </point>
  <point index="2251">
    <X>70.579</X>
    <Y>38.292</Y>
    <Z>2007</Z>
  </point>
  <point index="2252">
    <X>94.295</X>
    <Y>61.732</Y>
    <Z>2086</Z>
  </point>
  <point index="2253">
    <X>116.243</X>
    <Y>65.544</Y>
    <Z>2160</Z>
  </point>
  <point index="2254">
    <X>110.054</X>
    <Y>37.743</Y>
    <Z>2106</Z>
  </point>
  <point index="2255">
    <X>52.058</X>
    <Y>48.907</Y>
    <Z>2147</Z>
  </point>
  <point index="2256">
    <X>68.061</X>
    <Y>78.665</Y>
    <Z>2025</Z>
  </point>
  <point index="2257">
    <X>29.639</X>
    <Y>68.890</Y>
    <Z>2267</Z>
  </point>
  <point index="2258">
    <X>21.194</X>
    <Y>52.707</Y>
    <Z>2098</Z>
  </point>
  <point index="2259">
    <X>98.919</X>
    <Y>59.284</Y>
    <Z>2176</Z>
  </point>
  <point index="2260">
    <X>34.313</X>
    <Y>61.826</Y>
    <Z>2108</Z>
  </point>
  <point index="2261">
    <X>18.723</X>
    <Y>8.589</Y>
    <Z>2212</Z>
  </point>
  <point index="2262">
    <X>30.880</X>
    <Y>73.546</Y>
    <Z>2015</Z>
  </point>
  <point index="2263">
    <X>27.095</X>
    <Y>49.750</Y>
    <Z>2062</Z>
  </point>
  <point index="2264">
    <X>105.284</X>
    <Y>34.271</Y>
    <Z>2197</Z>
  </point>
  <point index="2265">
    <X>116.323</X>
    <Y>26.276</Y>
    <Z>2162</Z>
  </point>
  <point index="2266">
    <X>57.900</X>
    <Y>52.391</Y>
    <Z>2166</Z>
  </point>
  <point index="2267">
    <X>62.255</X>
    <Y>58.647</Y>
    <Z>2177</Z>
  </point>
  <point index="2268">
    <X>16.620</X>
    <Y>61.049</Y>
    <Z>2023</Z>
  </point>
  <point index="2269">
    <X>115.586</X>
    <Y>16.016</Y>
    <Z>2142</Z>
  </point>
  <point index="2270">
    <X>22.564</X>
    <Y>64.922</Y>
    <Z>2200</Z>
  </point>
  <point index="2271">
    <X>92.072</X>
    <Y>15.129</Y>
    <Z>2146</Z>
  </point>
  <point index="2272">
    <X>93.990</X>
    <Y>34.641</Y>
    <Z>2094</Z>
  </point>
  <point index="2273">
    <X>33.253</X>
    <Y>58.465</Y>
    <Z>2079</Z>
  </point>
  <point index="2274">
    <X>13.926</X>
    <Y>60.168</Y>
    <Z>2096</Z>
  </point>
  <point index="2275">
    <X>103.786</X>
    <Y>56.397</Y>
    <Z>2291</Z>
  </point>
  <point index="2276">
    <X>14.346</X>
    <Y>59.469</Y>
    <Z>2085</Z>
  </point>
  <point index="2277">
    <X>48.388</X>
    <Y>60.197</Y>
    <Z>2246</Z>
  </point>
  <point index="2278">
    <X>99.763</X>
    <Y>35.320</Y>
    <Z>2021</Z>
  </point>
  <point index="2279">
    <X>27.726</X>
    <Y>14.311</Y>
    <Z>2015</Z>
  </point>
  <point index="2280">
    <X>90.178</X>
    <Y>13.291</Y>
    <Z>2198</Z>
  </point>
  <point index="2281">
    <X>104.849</X>
    <Y>14.078</Y>
    <Z>2229</Z>
  </point>
  <point index="2282">
    <X>100.297</X>
    <Y>38.724</Y>
    <Z>2031</Z>
  </point>
  <point index="2283">
    <X>17.368</X>
    <Y>46.328</Y>
    <Z>2003</Z>
  </point>
  <point index="2284">
    <X>114.754</X>
    <Y>55.867</Y>
    <Z>2120</Z>
  </point>
  <point index="2285">
    <X>71.717</X>
    <Y>33.062</Y>
    <Z>2038</Z>
  </point>
  <point index="2286">
    <X>99.631</X>
    <Y>10.636</Y>
    <Z>2045</Z>
  </point>
  <point index="2287">
    <X>32.357</X>
    <Y>23.635</Y>
    <Z>2055</Z>
  </point>
  <point index="2288">
    <X>63.421</X>
    <Y>48.713</Y>
    <Z>2264</Z>
  </point>
  <point index="2289">
    <X>98.818</X>
    <Y>37.848</Y>
    <Z>2195</Z>
  </point>
  <point index="2290">
    <X>20.325</X>
    <Y>54.835</Y>
    <Z>2034</Z>
  </point>
  <point index="2291">
    <X>100.063</X>
    <Y>51.411</Y>
    <Z>2014</Z>
  </point>
  <point index="2292">
    <X>18.475</X>
    <Y>55.368</Y>
    <Z>2258</Z>
  </point>
  <point index="2293">
    <X>105.092</X>
    <Y>51.527</Y>
    <Z>2211</Z>
  </point>
  <point index="2294">
    <X>119.890</X>
    <Y>21.343</Y>
    <Z>2259</Z>
  </point>
  <point index="2295">
    <X>68.012</X>
    <Y>11.448</Y>
    <Z>2016</Z>
  </point>
  <point index="2296">
    <X>22.777</X>
    <Y>37.587</Y>
    <Z>2216</Z>
  </point>
  <point index="2297">
    <X>63.221</X>
    <Y>53.788</Y>
    <Z>2249</Z>
  </point>
  <point index="2298">
    <X>65.997</X>
    <Y>14.828</Y>
    <Z>2144</Z>
  </point>
  <point index="2299">
    <X>67.452</X>
    <Y>14.894</Y>
    <Z>2035</Z>
  </point>
  <point index="2300">
    <X>26.855</X>
    <Y>29.209</Y>
    <Z>2080</Z>
  </point>
  <point index="2301">
    <X>68.184</X>
    <Y>72.517</Y>
    <Z>2048</Z>
  </point>
  <point index="2302">
    <X>68.317</X>
    <Y>77.792</Y>
    <Z>2072</Z>
  </point>
  <point index="2303">
    <X>112.267</X>
    <Y>16.501</Y>
    <Z>2053</Z>
  </point>
  <point index="2304">
    <X>76.701</X>
    <Y>50.971</Y>
    <Z>2173</Z>
  </point>
  <point index="2305">
    <X>91.134</X>
    <Y>73.406</Y>
    <Z>2172</Z>
  </point>
  <point index="2306">
    <X>32.169</X>
    <Y>38.985</Y>
    <Z>2050</Z>
  </point>
  <point index="2307">
    <X>71.039</X>
    <Y>71.917</Y>
    <Z>2019</Z>
  </point>
  <point index="2308">
    <X>87.176</X>
    <Y>61.842</Y>
    <Z>2279</Z>
  </point>
  <point index="2309">
    <X>19.064</X>
    <Y>30.711</Y>
    <Z>2149</Z>
  </point>
  <point index="2310">
    <X>88.344</X>
    <Y>67.109</Y>
    <Z>2247</Z>
  </point>
  <point index="2311">
    <X>8.358</X>
    <Y>59.023</Y>
    <Z>2247</Z>
  </point>
  <point index="2312">
    <X>63.853</X>
    <Y>22.797</Y>
    <Z>2296</Z>
  </point>
  <point index="2313">
    <X>61.650</X>
    <Y>64.889</Y>
    <Z>2132</Z>
  </point>
  <point index="2314">
    <X>109.793</X>
    <Y>23.924</Y>
    <Z>2207</Z>
  </point>
  <point index="2315">
    <X>90.431</X>
    <Y>13.647</Y>
    <Z>2191</Z>
  </point>
  <point index="2316">
    <X>35.985</X>
    <Y>49.399</Y>
    <Z>2153</Z>
  </point>
  <point index="2317">
    <X>52.915</X>
    <Y>51.567</Y>
    <Z>2123</Z>
  </point>
  <point index="2318">
    <X>66.454</X>
    <Y>69.653</Y>
    <Z>2110</Z>
  </point>
  <point index="2319">
    <X>99.436</X>
    <Y>20.302</Y>
    <Z>2081</Z>
  </point>
  <point index="2320">
    <X>94.323</X>
    <Y>59.447</Y>
    <Z>2085</Z>
  </point>
  <point index="2321">
    <X>105.819</X>
    <Y>77.681</Y>
    <Z>2157</Z>
  </point>
  <point index="2322">
    <X>61.807</X>
    <Y>13.981</Y>
    <Z>2144</Z>
  </point>
  <point index="2323">
    <X>62.951</X>
    <Y>12.425</Y>
    <Z>2229</Z>
  </point>
  <point index="2324">
    <X>95.560</X>
    <Y>24.112</Y>
    <Z>2052</Z>
  </point>
  <point index="2325">
    <X>106.281</X>
    <Y>77.878</Y>
    <Z>2123</Z>
  </point>
  <point index="2326">
    <X>77.616</X>
    <Y>16.814</Y>
    <Z>2197</Z>
  </point>
  <point index="2327">
    <X>52.556</X>
    <Y>55.008</Y>
    <Z>2133</Z>
  </point>
  <point index="2328">
    <X>106.659</X>
    <Y>8.103</Y>
    <Z>2094</Z>
  </point>
  <point index="2329">
    <X>68.720</X>
    <Y>59.539</Y>
    <Z>2147</Z>
  </point>
  <point index="2330">
    <X>20.603</X>
    <Y>29.678</Y>
    <Z>2054</Z>
  </point>
  <point index="2331">
    <X>90.171</X>
    <Y>31.722</Y>
    <Z>2198</Z>
  </point>
  <point index="2332">
    <X>98.467</X>
    <Y>34.294</Y>
    <Z>2260</Z>
  </point>
  <point index="2333">
    <X>113.233</X>
    <Y>50.273</Y>
    <Z>2079</Z>
  </point>
  <point index="2334">
    <X>96.361</X>
    <Y>38.143</Y>
    <Z>2030</Z>
  </point>
  <point index="2335">
    <X>54.970</X>
    <Y>68.329</Y>
    <Z>2068</Z>
  </point>
  <point index="2336">
    <X>111.055</X>
    <Y>48.544</Y>
    <Z>2020</Z>
  </point>
  <point index="2337">
    <X>116.450</X>
    <Y>12.912</Y>
    <Z>2166</Z>
  </point>
  <point index="2338">
    <X>12.292</X>
    <Y>57.717</Y>
    <Z>2140</Z>
  </point>
  <point index="2339">
    <X>70.445</X>
    <Y>12.956</Y>
    <Z>2003</Z>
  </point>
  <point index="2340">
    <X>62.875</X>
    <Y>9.774</Y>
    <Z>2224</Z>
  </point>
  <point index="2341">
    <X>8.733</X>
    <Y>21.443</Y>
    <Z>2237</Z>
  </point>
  <point index="2342">
    <X>116.385</X>
    <Y>69.549</Y>
    <Z>2164</Z>
  </point>
  <point index="2343">
    <X>121.169</X>
    <Y>23.062</Y>
    <Z>2294</Z>
  </point>
  <point index="2344">
    <X>18.553</X>
    <Y>26.388</Y>
    <Z>2244</Z>
  </point>
  <point index="2345">
    <X>65.070</X>
    <Y>47.177</Y>
    <Z>2213</Z>
  </point>
  <point index="2346">
    <X>89.699</X>
    <Y>61.607</Y>
    <Z>2211</Z>
  </point>
  <point index="2347">
    <X>107.172</X>
    <Y>37.310</Y>
    <Z>2056</Z>
  </point>
  <point index="2348">
    <X>26.806</X>
    <Y>26.128</Y>
    <Z>2083</Z>
  </point>
  <point index="2349">
    <X>110.544</X>
    <Y>64.546</Y>
    <Z>2006</Z>
  </point>
  <point index="2350">
    <X>13.422</X>
    <Y>17.820</Y>
    <Z>2110</Z>
  </point>
  <point index="2351">
    <X>68.662</X>
    <Y>40.268</Y>
    <Z>2136</Z>
  </point>
  <point index="2352">
    <X>98.623</X>
    <Y>47.124</Y>
    <Z>2231</Z>
  </point>
  <point index="2353">
    <X>62.782</X>
    <Y>34.692</Y>
    <Z>2217</Z>
  </point>
  <point index="2354">
    <X>97.954</X>
    <Y>13.038</Y>
    <Z>2186</Z>
  </point>
  <point index="2355">
    <X>25.862</X>
    <Y>24.442</Y>
    <Z>2154</Z>
  </point>
  <point index="2356">
    <X>71.614</X>
    <Y>76.460</Y>
    <Z>2035</Z>
  </point>
  <point index="2357">
    <X>91.061</X>
    <Y>32.220</Y>
    <Z>2174</Z>
  </point>
  <point index="2358">
    <X>27.336</X>
    <Y>28.859</Y>
    <Z>2044</Z>
  </point>
  <point index="2359">
    <X>16.049</X>
    <Y>51.347</Y>
    <Z>2039</Z>
  </point>
  <point index="2360">
    <X>24.431</X>
    <Y>7.948</Y>
    <Z>2260</Z>
  </point>
  <point index="2361">
    <X>58.652</X>
    <Y>22.057</Y>
    <Z>2225</Z>
  </point>
  <point index="2362">
    <X>21.616</X>
    <Y>70.449</Y>
    <Z>2130</Z>
  </point>
  <point index="2363">
    <X>101.362</X>
    <Y>67.648</Y>
    <Z>2111</Z>
  </point>
  <point index="2364">
    <X>21.541</X>
    <Y>68.232</Y>
    <Z>2124</Z>
  </point>
  <point index="2365">
    <X>59.588</X>
    <Y>25.429</Y>
    <Z>2053</Z>
  </point>
  <point index="2366">
    <X>95.149</X>
    <Y>20.265</Y>
    <Z>2063</Z>
  </point>
  <point index="2367">
    <X>89.452</X>
    <Y>65.813</Y>
    <Z>2217</Z>
  </point>
  <point index="2368">
    <X>16.010</X>
    <Y>56.589</Y>
    <Z>2040</Z>
  </point>
  <point index="2369">
    <X>21.422</X>
    <Y>74.744</Y>
    <Z>2115</Z>
  </point>
  <point index="2370">
    <X>21.649</X>
    <Y>34.423</Y>
    <Z>2132</Z>
  </point>
  <point index="2371">
    <X>103.253</X>
    <Y>31.786</Y>
    <Z>2252</Z>
  </point>
  <point index="2372">
    <X>115.581</X>
    <Y>15.037</Y>
    <Z>2142</Z>
  </point>
  <point index="2373">
    <X>23.871</X>
    <Y>34.974</Y>
    <Z>2298</Z>
  </point>
  <point index="2374">
    <X>71.099</X>
    <Y>47.400</Y>
    <Z>2021</Z>
  </point>
  <point index="2375">
    <X>31.312</X>
    <Y>72.277</Y>
    <Z>2027</Z>
  </point>
  <point index="2376">
    <X>15.641</X>
    <Y>64.323</Y>
    <Z>2050</Z>
  </point>
  <point index="2377">
    <X>18.829</X>
    <Y>49.524</Y>
    <Z>2193</Z>
  </point>
  <point index="2378">
    <X>67.984</X>
    <Y>67.861</Y>
    <Z>2011</Z>
  </point>
  <point index="2379">
    <X>18.198</X>
    <Y>8.405</Y>
    <Z>2281</Z>
  </point>
  <point index="2380">
    <X>77.406</X>
    <Y>31.607</Y>
    <Z>2192</Z>
  </point>
  <point index="2381">
    <X>32.425</X>
    <Y>71.985</Y>
    <Z>2057</Z>
  </point>
  <point index="2382">
    <X>37.032</X>
    <Y>27.602</Y>
    <Z>2182</Z>
  </point>
  <point index="2383">
    <X>35.611</X>
    <Y>36.164</Y>
    <Z>2143</Z>
  </point>
  <point index="2384">
    <X>109.181</X>
    <Y>24.231</Y>
    <Z>2232</Z>
  </point>
  <point index="2385">
    <X>26.110</X>
    <Y>6.986</Y>
    <Z>2135</Z>
  </point>
  <point index="2386">
    <X>35.521</X>
    <Y>22.941</Y>
    <Z>2141</Z>
  </point>
  <point index="2387">
    <X>26.140</X>
    <Y>78.474</Y>
    <Z>2133</Z>
  </point>
  <point index="2388">
    <X>18.110</X>
    <Y>31.419</Y>
    <Z>2247</Z>
  </point>
  <point index="2389">
    <X>116.447</X>
    <Y>67.804</Y>
    <Z>2166</Z>
  </point>
  <point index="2390">
    <X>19.728</X>
    <Y>36.196</Y>
    <Z>2027</Z>
  </point>
  <point index="2391">
    <X>9.233</X>
    <Y>58.326</Y>
    <Z>2223</Z>
  </point>
  <point index="2392">
    <X>95.259</X>
    <Y>54.448</Y>
    <Z>2060</Z>
  </point>
  <point index="2393">
    <X>11.803</X>
    <Y>52.503</Y>
    <Z>2154</Z>
  </point>
  <point index="2394">
    <X>64.072</X>
    <Y>40.800</Y>
    <Z>2287</Z>
  </point>
  <point index="2395">
    <X>70.071</X>
    <Y>56.570</Y>
    <Z>2099</Z>
  </point>
  <point index="2396">
    <X>60.488</X>
    <Y>10.637</Y>
    <Z>2046</Z>
  </point>
  <point index="2397">
    <X>101.424</X>
    <Y>23.292</Y>
    <Z>2115</Z>
  </point>
  <point index="2398">
    <X>59.298</X>
    <Y>54.272</Y>
    <Z>2106</Z>
  </point>
  <point index="2399">
    <X>96.675</X>
    <Y>67.295</Y>
    <Z>2022</Z>
  </point>
  <point index="2400">
    <X>109.332</X>
    <Y>30.734</Y>
    <Z>2259</Z>
  </point>
  <point index="2401">
    <X>27.469</X>
    <Y>47.517</Y>
    <Z>2034</Z>
  </point>
  <point index="2402">
    <X>113.958</X>
    <Y>28.250</Y>
    <Z>2098</Z>
  </point>
  <point index="2403">
    <X>75.186</X>
    <Y>60.518</Y>
    <Z>2132</Z>
  </point>
  <point index="2404">
    <X>114.829</X>
    <Y>59.270</Y>
    <Z>2122</Z>
  </point>
  <point index="2405">
    <X>15.878</X>
    <Y>46.868</Y>
    <Z>2043</Z>
  </point>
  <point index="2406">
    <X>105.665</X>
    <Y>33.608</Y>
    <Z>2168</Z>
  </point>
  <point index="2407">
    <X>118.608</X>
    <Y>61.818</Y>
    <Z>2224</Z>
  </point>
  <point index="2408">
    <X>112.283</X>
    <Y>52.758</Y>
    <Z>2053</Z>
  </point>
  <point index="2409">
    <X>36.037</X>
    <Y>18.325</Y>
    <Z>2155</Z>
  </point>
  <point index="2410">
    <X>119.501</X>
    <Y>68.445</Y>
    <Z>2249</Z>
  </point>
  <point index="2411">
    <X>100.749</X>
    <Y>26.397</Y>
    <Z>2065</Z>
  </point>
  <point index="2412">
    <X>64.691</X>
    <Y>36.943</Y>
    <Z>2241</Z>
  </point>
  <point index="2413">
    <X>113.640</X>
    <Y>59.101</Y>
    <Z>2090</Z>
  </point>
  <point index="2414">
    <X>19.571</X>
    <Y>56.153</Y>
    <Z>2056</Z>
  </point>
  <point index="2415">
    <X>21.500</X>
    <Y>60.662</Y>
    <Z>2121</Z>
  </point>
  <point index="2416">
    <X>29.273</X>
    <Y>7.826</Y>
    <Z>2248</Z>
  </point>
  <point index="2417">
    <X>109.691</X>
    <Y>12.410</Y>
    <Z>2247</Z>
  </point>
  <point index="2418">
    <X>112.374</X>
    <Y>53.076</Y>
    <Z>2055</Z>
  </point>
  <point index="2419">
    <X>114.045</X>
    <Y>64.068</Y>
    <Z>2101</Z>
  </point>
  <point index="2420">
    <X>114.844</X>
    <Y>61.954</Y>
    <Z>2122</Z>
  </point>
  <point index="2421">
    <X>78.546</X>
    <Y>68.548</Y>
    <Z>2223</Z>
  </point>
  <point index="2422">
    <X>76.297</X>
    <Y>73.316</Y>
    <Z>2162</Z>
  </point>
  <point index="2423">
    <X>31.496</X>
    <Y>48.995</Y>
    <Z>2032</Z>
  </point>
  <point index="2424">
    <X>105.276</X>
    <Y>25.140</Y>
    <Z>2197</Z>
  </point>
  <point index="2425">
    <X>77.479</X>
    <Y>28.317</Y>
    <Z>2194</Z>
  </point>
  <point index="2426">
    <X>12.663</X>
    <Y>29.823</Y>
    <Z>2130</Z>
  </point>
  <point index="2427">
    <X>66.738</X>
    <Y>73.013</Y>
    <Z>2089</Z>
  </point>
  <point index="2428">
    <X>72.358</X>
    <Y>27.574</Y>
    <Z>2055</Z>
  </point>
  <point index="2429">
    <X>120.424</X>
    <Y>24.976</Y>
    <Z>2274</Z>
  </point>
  <point index="2430">
    <X>39.996</X>
    <Y>25.660</Y>
    <Z>2262</Z>
  </point>
  <point index="2431">
    <X>18.042</X>
    <Y>56.223</Y>
    <Z>2220</Z>
  </point>
  <point index="2432">
    <X>22.680</X>
    <Y>61.653</Y>
    <Z>2209</Z>
  </point>
  <point index="2433">
    <X>34.684</X>
    <Y>15.618</Y>
    <Z>2118</Z>
  </point>
  <point index="2434">
    <X>78.216</X>
    <Y>24.981</Y>
    <Z>2214</Z>
  </point>
  <point index="2435">
    <X>60.687</X>
    <Y>49.714</Y>
    <Z>2061</Z>
  </point>
  <point index="2436">
    <X>96.108</X>
    <Y>30.259</Y>
    <Z>2037</Z>
  </point>
  <point index="2437">
    <X>99.985</X>
    <Y>58.774</Y>
    <Z>2008</Z>
  </point>
  <point index="2438">
    <X>107.358</X>
    <Y>19.609</Y>
    <Z>2042</Z>
  </point>
  <point index="2439">
    <X>114.686</X>
    <Y>15.472</Y>
    <Z>2118</Z>
  </point>
  <point index="2440">
    <X>70.566</X>
    <Y>77.274</Y>
    <Z>2006</Z>
  </point>
  <point index="2441">
    <X>57.518</X>
    <Y>69.025</Y>
    <Z>2018</Z>
  </point>
  <point index="2442">
    <X>101.092</X>
    <Y>73.047</Y>
    <Z>2091</Z>
  </point>
  <point index="2443">
    <X>118.254</X>
    <Y>65.690</Y>
    <Z>2215</Z>
  </point>
  <point index="2444">
    <X>104.032</X>
    <Y>78.131</Y>
    <Z>2290</Z>
  </point>
  <point index="2445">
    <X>102.172</X>
    <Y>50.868</Y>
    <Z>2171</Z>
  </point>
  <point index="2446">
    <X>11.723</X>
    <Y>22.669</Y>
    <Z>2156</Z>
  </point>
  <point index="2447">
    <X>16.673</X>
    <Y>52.188</Y>
    <Z>2022</Z>
  </point>
  <point index="2448">
    <X>76.321</X>
    <Y>26.821</Y>
    <Z>2162</Z>
  </point>
  <point index="2449">
    <X>47.052</X>
    <Y>58.573</Y>
    <Z>2282</Z>
  </point>
  <point index="2450">
    <X>38.944</X>
    <Y>58.862</Y>
    <Z>2233</Z>
  </point>
  <point index="2451">
    <X>27.166</X>
    <Y>36.287</Y>
    <Z>2057</Z>
  </point>
  <point index="2452">
    <X>12.394</X>
    <Y>12.109</Y>
    <Z>2138</Z>
  </point>
  <point index="2453">
    <X>112.911</X>
    <Y>67.618</Y>
    <Z>2070</Z>
  </point>
  <point index="2454">
    <X>107.862</X>
    <Y>50.545</Y>
    <Z>2005</Z>
  </point>
  <point index="2455">
    <X>10.114</X>
    <Y>15.830</Y>
    <Z>2199</Z>
  </point>
  <point index="2456">
    <X>32.204</X>
    <Y>53.950</Y>
    <Z>2051</Z>
  </point>
  <point index="2457">
    <X>79.954</X>
    <Y>17.588</Y>
    <Z>2261</Z>
  </point>
  <point index="2458">
    <X>65.586</X>
    <Y>77.450</Y>
    <Z>2174</Z>
  </point>
  <point index="2459">
    <X>14.242</X>
    <Y>12.017</Y>
    <Z>2088</Z>
  </point>
  <point index="2460">
    <X>65.916</X>
    <Y>49.592</Y>
    <Z>2150</Z>
  </point>
  <point index="2461">
    <X>9.410</X>
    <Y>61.234</Y>
    <Z>2218</Z>
  </point>
  <point index="2462">
    <X>69.177</X>
    <Y>30.190</Y>
    <Z>2231</Z>
  </point>
  <point index="2463">
    <X>94.920</X>
    <Y>71.217</Y>
    <Z>2069</Z>
  </point>
  <point index="2464">
    <X>99.440</X>
    <Y>35.522</Y>
    <Z>2080</Z>
  </point>
  <point index="2465">
    <X>39.174</X>
    <Y>57.855</Y>
    <Z>2240</Z>
  </point>
  <point index="2466">
    <X>33.403</X>
    <Y>57.101</Y>
    <Z>2083</Z>
  </point>
  <point index="2467">
    <X>24.516</X>
    <Y>9.691</Y>
    <Z>2254</Z>
  </point>
  <point index="2468">
    <X>32.183</X>
    <Y>19.836</Y>
    <Z>2050</Z>
  </point>
  <point index="2469">
    <X>101.296</X>
    <Y>27.462</Y>
    <Z>2106</Z>
  </point>
  <point index="2470">
    <X>55.165</X>
    <Y>28.000</Y>
    <Z>2063</Z>
  </point>
  <point index="2471">
    <X>58.711</X>
    <Y>16.576</Y>
    <Z>2215</Z>
  </point>
  <point index="2472">
    <X>54.668</X>
    <Y>35.805</Y>
    <Z>2076</Z>
  </point>
  <point index="2473">
    <X>24.121</X>
    <Y>62.803</Y>
    <Z>2284</Z>
  </point>
  <point index="2474">
    <X>99.852</X>
    <Y>33.085</Y>
    <Z>2004</Z>
  </point>
  <point index="2475">
    <X>70.958</X>
    <Y>12.562</Y>
    <Z>2017</Z>
  </point>
  <point index="2476">
    <X>62.658</X>
    <Y>72.161</Y>
    <Z>2207</Z>
  </point>
  <point index="2477">
    <X>88.610</X>
    <Y>26.495</Y>
    <Z>2240</Z>
  </point>
  <point index="2478">
    <X>97.253</X>
    <Y>48.852</Y>
    <Z>2006</Z>
  </point>
  <point index="2479">
    <X>112.384</X>
    <Y>9.023</Y>
    <Z>2056</Z>
  </point>
  <point index="2480">
    <X>118.975</X>
    <Y>65.375</Y>
    <Z>2234</Z>
  </point>
  <point index="2481">
    <X>55.262</X>
    <Y>18.612</Y>
    <Z>2060</Z>
  </point>
  <point index="2482">
    <X>97.175</X>
    <Y>35.520</Y>
    <Z>2008</Z>
  </point>
  <point index="2483">
    <X>115.849</X>
    <Y>20.075</Y>
    <Z>2150</Z>
  </point>
  <point index="2484">
    <X>66.274</X>
    <Y>55.042</Y>
    <Z>2123</Z>
  </point>
  <point index="2485">
    <X>99.574</X>
    <Y>22.593</Y>
    <Z>2055</Z>
  </point>
  <point index="2486">
    <X>97.329</X>
    <Y>38.663</Y>
    <Z>2004</Z>
  </point>
  <point index="2487">
    <X>38.369</X>
    <Y>19.142</Y>
    <Z>2218</Z>
  </point>
  <point index="2488">
    <X>34.527</X>
    <Y>11.648</Y>
    <Z>2114</Z>
  </point>
  <point index="2489">
    <X>65.785</X>
    <Y>55.904</Y>
    <Z>2160</Z>
  </point>
  <point index="2490">
    <X>90.115</X>
    <Y>13.592</Y>
    <Z>2199</Z>
  </point>
  <point index="2491">
    <X>113.313</X>
    <Y>28.954</Y>
    <Z>2081</Z>
  </point>
  <point index="2492">
    <X>34.101</X>
    <Y>66.659</Y>
    <Z>2102</Z>
  </point>
  <point index="2493">
    <X>13.821</X>
    <Y>51.598</Y>
    <Z>2099</Z>
  </point>
  <point index="2494">
    <X>49.918</X>
    <Y>31.539</Y>
    <Z>2205</Z>
  </point>
  <point index="2495">
    <X>11.335</X>
    <Y>12.953</Y>
    <Z>2166</Z>
  </point>
  <point index="2496">
    <X>19.812</X>
    <Y>18.875</Y>
    <Z>2012</Z>
  </point>
  <point index="2497">
    <X>69.266</X>
    <Y>63.411</Y>
    <Z>2247</Z>
  </point>
  <point index="2498">
    <X>54.555</X>
    <Y>33.039</Y>
    <Z>2079</Z>
  </point>
  <point index="2499">
    <X>94.791</X>
    <Y>59.197</Y>
    <Z>2073</Z>
  </point>
  <point index="2500">
    <X>18.771</X>
    <Y>51.054</Y>
    <Z>2204</Z>
  </point>
  <point index="2501">
    <X>32.482</X>
    <Y>58.399</Y>
    <Z>2058</Z>
  </point>
  <point index="2502">
    <X>110.381</X>
    <Y>9.708</Y>
    <Z>2001</Z>
  </point>
  <point index="2503">
    <X>22.097</X>
    <Y>25.858</Y>
    <Z>2166</Z>
  </point>
  <point index="2504">
    <X>99.601</X>
    <Y>15.993</Y>
    <Z>2050</Z>
  </point>
  <point index="2505">
    <X>13.915</X>
    <Y>48.544</Y>
    <Z>2096</Z>
  </point>
  <point index="2506">
    <X>20.420</X>
    <Y>53.252</Y>
    <Z>2041</Z>
  </point>
  <point index="2507">
    <X>97.763</X>
    <Y>50.280</Y>
    <Z>2113</Z>
  </point>
  <point index="2508">
    <X>108.676</X>
    <Y>73.887</Y>
    <Z>2138</Z>
  </point>
  <point index="2509">
    <X>113.374</X>
    <Y>56.629</Y>
    <Z>2083</Z>
  </point>
  <point index="2510">
    <X>106.956</X>
    <Y>69.381</Y>
    <Z>2072</Z>
  </point>
  <point index="2511">
    <X>28.911</X>
    <Y>77.313</Y>
    <Z>2182</Z>
  </point>
  <point index="2512">
    <X>64.080</X>
    <Y>23.419</Y>
    <Z>2287</Z>
  </point>
  <point index="2513">
    <X>37.403</X>
    <Y>30.515</Y>
    <Z>2192</Z>
  </point>
  <point index="2514">
    <X>114.475</X>
    <Y>25.651</Y>
    <Z>2112</Z>
  </point>
  <point index="2515">
    <X>113.536</X>
    <Y>65.496</Y>
    <Z>2087</Z>
  </point>
  <point index="2516">
    <X>78.629</X>
    <Y>54.816</Y>
    <Z>2225</Z>
  </point>
  <point index="2517">
    <X>111.198</X>
    <Y>28.343</Y>
    <Z>2024</Z>
  </point>
  <point index="2518">
    <X>73.136</X>
    <Y>32.848</Y>
    <Z>2076</Z>
  </point>
  <point index="2519">
    <X>96.597</X>
    <Y>27.323</Y>
    <Z>2024</Z>
  </point>
  <point index="2520">
    <X>46.757</X>
    <Y>59.123</Y>
    <Z>2290</Z>
  </point>
  <point index="2521">
    <X>65.973</X>
    <Y>35.847</Y>
    <Z>2146</Z>
  </point>
  <point index="2522">
    <X>72.258</X>
    <Y>32.906</Y>
    <Z>2052</Z>
  </point>
  <point index="2523">
    <X>8.733</X>
    <Y>23.537</Y>
    <Z>2237</Z>
  </point>
  <point index="2524">
    <X>33.672</X>
    <Y>62.973</Y>
    <Z>2091</Z>
  </point>
  <point index="2525">
    <X>51.817</X>
    <Y>25.173</Y>
    <Z>2153</Z>
  </point>
  <point index="2526">
    <X>113.929</X>
    <Y>68.289</Y>
    <Z>2098</Z>
  </point>
  <point index="2527">
    <X>71.578</X>
    <Y>19.754</Y>
    <Z>2034</Z>
  </point>
  <point index="2528">
    <X>15.029</X>
    <Y>17.480</Y>
    <Z>2066</Z>
  </point>
  <point index="2529">
    <X>50.705</X>
    <Y>72.047</Y>
    <Z>2183</Z>
  </point>
  <point index="2530">
    <X>113.077</X>
    <Y>47.227</Y>
    <Z>2074</Z>
  </point>
  <point index="2531">
    <X>68.026</X>
    <Y>78.257</Y>
    <Z>2019</Z>
  </point>
  <point index="2532">
    <X>113.094</X>
    <Y>67.769</Y>
    <Z>2075</Z>
  </point>
  <point index="2533">
    <X>97.525</X>
    <Y>22.448</Y>
    <Z>2020</Z>
  </point>
  <point index="2534">
    <X>53.110</X>
    <Y>24.387</Y>
    <Z>2118</Z>
  </point>
  <point index="2535">
    <X>9.763</X>
    <Y>19.041</Y>
    <Z>2209</Z>
  </point>
  <point index="2536">
    <X>57.478</X>
    <Y>62.210</Y>
    <Z>2002</Z>
  </point>
  <point index="2537">
    <X>105.840</X>
    <Y>37.265</Y>
    <Z>2155</Z>
  </point>
  <point index="2538">
    <X>100.264</X>
    <Y>65.693</Y>
    <Z>2029</Z>
  </point>
  <point index="2539">
    <X>87.017</X>
    <Y>64.680</Y>
    <Z>2283</Z>
  </point>
  <point index="2540">
    <X>63.074</X>
    <Y>19.324</Y>
    <Z>2238</Z>
  </point>
  <point index="2541">
    <X>15.586</X>
    <Y>19.671</Y>
    <Z>2051</Z>
  </point>
  <point index="2542">
    <X>117.157</X>
    <Y>27.334</Y>
    <Z>2185</Z>
  </point>
  <point index="2543">
    <X>26.727</X>
    <Y>22.124</Y>
    <Z>2089</Z>
  </point>
  <point index="2544">
    <X>27.814</X>
    <Y>54.281</Y>
    <Z>2008</Z>
  </point>
  <point index="2545">
    <X>115.016</X>
    <Y>25.090</Y>
    <Z>2127</Z>
  </point>
  <point index="2546">
    <X>79.793</X>
    <Y>22.324</Y>
    <Z>2256</Z>
  </point>
  <point index="2547">
    <X>20.888</X>
    <Y>57.627</Y>
    <Z>2075</Z>
  </point>
  <point index="2548">
    <X>21.540</X>
    <Y>61.996</Y>
    <Z>2124</Z>
  </point>
  <point index="2549">
    <X>65.240</X>
    <Y>12.882</Y>
    <Z>2200</Z>
  </point>
  <point index="2550">
    <X>58.986</X>
    <Y>15.578</Y>
    <Z>2164</Z>
  </point>
  <point index="2551">
    <X>104.527</X>
    <Y>14.441</Y>
    <Z>2253</Z>
  </point>
  <point index="2552">
    <X>90.238</X>
    <Y>31.145</Y>
    <Z>2196</Z>
  </point>
  <point index="2553">
    <X>66.320</X>
    <Y>18.351</Y>
    <Z>2120</Z>
  </point>
  <point index="2554">
    <X>117.964</X>
    <Y>25.178</Y>
    <Z>2207</Z>
  </point>
  <point index="2555">
    <X>52.850</X>
    <Y>73.568</Y>
    <Z>2125</Z>
  </point>
  <point index="2556">
    <X>108.206</X>
    <Y>47.433</Y>
    <Z>2052</Z>
  </point>
  <point index="2557">
    <X>19.787</X>
    <Y>54.627</Y>
    <Z>2016</Z>
  </point>
  <point index="2558">
    <X>49.605</X>
    <Y>14.342</Y>
    <Z>2213</Z>
  </point>
  <point index="2559">
    <X>25.799</X>
    <Y>12.558</Y>
    <Z>2158</Z>
  </point>
  <point index="2560">
    <X>23.434</X>
    <Y>38.206</Y>
    <Z>2265</Z>
  </point>
  <point index="2561">
    <X>93.411</X>
    <Y>61.484</Y>
    <Z>2110</Z>
  </point>
  <point index="2562">
    <X>36.528</X>
    <Y>67.280</Y>
    <Z>2168</Z>
  </point>
  <point index="2563">
    <X>23.655</X>
    <Y>18.520</Y>
    <Z>2282</Z>
  </point>
  <point index="2564">
    <X>59.009</X>
    <Y>49.016</Y>
    <Z>2160</Z>
  </point>
  <point index="2565">
    <X>71.970</X>
    <Y>69.408</Y>
    <Z>2044</Z>
  </point>
  <point index="2566">
    <X>18.227</X>
    <Y>34.088</Y>
    <Z>2292</Z>
  </point>
  <point index="2567">
    <X>9.815</X>
    <Y>30.962</Y>
    <Z>2207</Z>
  </point>
  <point index="2568">
    <X>19.268</X>
    <Y>59.378</Y>
    <Z>2112</Z>
  </point>
  <point index="2569">
    <X>24.552</X>
    <Y>9.168</Y>
    <Z>2251</Z>
  </point>
  <point index="2570">
    <X>91.568</X>
    <Y>12.494</Y>
    <Z>2160</Z>
  </point>
  <point index="2571">
    <X>98.024</X>
    <Y>23.239</Y>
    <Z>2214</Z>
  </point>
  <point index="2572">
    <X>30.414</X>
    <Y>10.035</Y>
    <Z>2002</Z>
  </point>
  <point index="2573">
    <X>20.099</X>
    <Y>15.425</Y>
    <Z>2017</Z>
  </point>
  <point index="2574">
    <X>28.427</X>
    <Y>26.494</Y>
    <Z>2092</Z>
  </point>
  <point index="2575">
    <X>13.614</X>
    <Y>17.746</Y>
    <Z>2105</Z>
  </point>
  <point index="2576">
    <X>19.345</X>
    <Y>30.828</Y>
    <Z>2098</Z>
  </point>
  <point index="2577">
    <X>56.728</X>
    <Y>22.494</Y>
    <Z>2020</Z>
  </point>
  <point index="2578">
    <X>60.535</X>
    <Y>48.139</Y>
    <Z>2049</Z>
  </point>
  <point index="2579">
    <X>8.579</X>
    <Y>65.598</Y>
    <Z>2241</Z>
  </point>
  <point index="2580">
    <X>24.675</X>
    <Y>10.371</Y>
    <Z>2242</Z>
  </point>
  <point index="2581">
    <X>111.075</X>
    <Y>31.683</Y>
    <Z>2020</Z>
  </point>
  <point index="2582">
    <X>108.150</X>
    <Y>59.029</Y>
    <Z>2041</Z>
  </point>
  <point index="2583">
    <X>65.369</X>
    <Y>65.928</Y>
    <Z>2190</Z>
  </point>
  <point index="2584">
    <X>115.064</X>
    <Y>64.386</Y>
    <Z>2128</Z>
  </point>
  <point index="2585">
    <X>11.811</X>
    <Y>26.634</Y>
    <Z>2153</Z>
  </point>
  <point index="2586">
    <X>33.350</X>
    <Y>29.038</Y>
    <Z>2082</Z>
  </point>
  <point index="2587">
    <X>63.530</X>
    <Y>54.958</Y>
    <Z>2272</Z>
  </point>
  <point index="2588">
    <X>115.737</X>
    <Y>34.629</Y>
    <Z>2147</Z>
  </point>
  <point index="2589">
    <X>90.155</X>
    <Y>17.572</Y>
    <Z>2198</Z>
  </point>
  <point index="2590">
    <X>34.024</X>
    <Y>52.350</Y>
    <Z>2100</Z>
  </point>
  <point index="2591">
    <X>26.607</X>
    <Y>9.604</Y>
    <Z>2098</Z>
  </point>
  <point index="2592">
    <X>52.289</X>
    <Y>24.182</Y>
    <Z>2140</Z>
  </point>
  <point index="2593">
    <X>105.280</X>
    <Y>34.623</Y>
    <Z>2197</Z>
  </point>
  <point index="2594">
    <X>62.055</X>
    <Y>47.254</Y>
    <Z>2162</Z>
  </point>
  <point index="2595">
    <X>48.781</X>
    <Y>67.081</Y>
    <Z>2235</Z>
  </point>
  <point index="2596">
    <X>96.414</X>
    <Y>46.869</Y>
    <Z>2029</Z>
  </point>
  <point index="2597">
    <X>105.093</X>
    <Y>34.147</Y>
    <Z>2211</Z>
  </point>
  <point index="2598">
    <X>97.820</X>
    <Y>50.501</Y>
    <Z>2135</Z>
  </point>
  <point index="2599">
    <X>74.600</X>
    <Y>31.992</Y>
    <Z>2116</Z>
  </point>
  <point index="2600">
    <X>59.394</X>
    <Y>53.814</Y>
    <Z>2089</Z>
  </point>
  <point index="2601">
    <X>73.100</X>
    <Y>52.196</Y>
    <Z>2075</Z>
  </point>
  <point index="2602">
    <X>75.709</X>
    <Y>50.718</Y>
    <Z>2146</Z>
  </point>
  <point index="2603">
    <X>120.490</X>
    <Y>63.349</Y>
    <Z>2275</Z>
  </point>
  <point index="2604">
    <X>10.699</X>
    <Y>66.402</Y>
    <Z>2184</Z>
  </point>
  <point index="2605">
    <X>57.575</X>
    <Y>33.371</Y>
    <Z>2040</Z>
  </point>
  <point index="2606">
    <X>60.757</X>
    <Y>48.159</Y>
    <Z>2066</Z>
  </point>
  <point index="2607">
    <X>62.257</X>
    <Y>74.140</Y>
    <Z>2178</Z>
  </point>
  <point index="2608">
    <X>55.686</X>
    <Y>39.069</Y>
    <Z>2048</Z>
  </point>
  <point index="2609">
    <X>65.581</X>
    <Y>60.837</Y>
    <Z>2175</Z>
  </point>
  <point index="2610">
    <X>59.948</X>
    <Y>38.149</Y>
    <Z>2005</Z>
  </point>
  <point index="2611">
    <X>88.594</X>
    <Y>58.724</Y>
    <Z>2241</Z>
  </point>
  <point index="2612">
    <X>78.143</X>
    <Y>20.446</Y>
    <Z>2212</Z>
  </point>
  <point index="2613">
    <X>103.065</X>
    <Y>21.133</Y>
    <Z>2238</Z>
  </point>
  <point index="2614">
    <X>65.176</X>
    <Y>55.040</Y>
    <Z>2205</Z>
  </point>
  <point index="2615">
    <X>111.533</X>
    <Y>52.310</Y>
    <Z>2033</Z>
  </point>
  <point index="2616">
    <X>99.266</X>
    <Y>63.206</Y>
    <Z>2112</Z>
  </point>
  <point index="2617">
    <X>93.847</X>
    <Y>22.469</Y>
    <Z>2098</Z>
  </point>
  <point index="2618">
    <X>21.486</X>
    <Y>23.911</Y>
    <Z>2120</Z>
  </point>
  <point index="2619">
    <X>27.932</X>
    <Y>73.636</Y>
    <Z>2001</Z>
  </point>
  <point index="2620">
    <X>35.373</X>
    <Y>51.169</Y>
    <Z>2137</Z>
  </point>
  <point index="2621">
    <X>108.246</X>
    <Y>62.445</Y>
    <Z>2059</Z>
  </point>
  <point index="2622">
    <X>28.371</X>
    <Y>45.801</Y>
    <Z>2082</Z>
  </point>
  <point index="2623">
    <X>66.041</X>
    <Y>76.173</Y>
    <Z>2140</Z>
  </point>
  <point index="2624">
    <X>66.952</X>
    <Y>58.043</Y>
    <Z>2073</Z>
  </point>
  <point index="2625">
    <X>68.126</X>
    <Y>44.820</Y>
    <Z>2037</Z>
  </point>
  <point index="2626">
    <X>108.983</X>
    <Y>27.749</Y>
    <Z>2195</Z>
  </point>
  <point index="2627">
    <X>119.257</X>
    <Y>66.575</Y>
    <Z>2242</Z>
  </point>
  <point index="2628">
    <X>28.562</X>
    <Y>51.633</Y>
    <Z>2117</Z>
  </point>
  <point index="2629">
    <X>29.867</X>
    <Y>19.388</Y>
    <Z>2178</Z>
  </point>
  <point index="2630">
    <X>16.923</X>
    <Y>22.481</Y>
    <Z>2015</Z>
  </point>
  <point index="2631">
    <X>71.449</X>
    <Y>62.313</Y>
    <Z>2030</Z>
  </point>
  <point index="2632">
    <X>24.532</X>
    <Y>35.985</Y>
    <Z>2253</Z>
  </point>
  <point index="2633">
    <X>103.968</X>
    <Y>31.625</Y>
    <Z>2295</Z>
  </point>
  <point index="2634">
    <X>108.193</X>
    <Y>16.011</Y>
    <Z>2049</Z>
  </point>
  <point index="2635">
    <X>23.856</X>
    <Y>78.538</Y>
    <Z>2297</Z>
  </point>
  <point index="2636">
    <X>101.537</X>
    <Y>33.551</Y>
    <Z>2124</Z>
  </point>
  <point index="2637">
    <X>73.810</X>
    <Y>32.556</Y>
    <Z>2094</Z>
  </point>
  <point index="2638">
    <X>21.743</X>
    <Y>54.022</Y>
    <Z>2139</Z>
  </point>
  <point index="2639">
    <X>64.995</X>
    <Y>29.931</Y>
    <Z>2218</Z>
  </point>
  <point index="2640">
    <X>74.386</X>
    <Y>56.937</Y>
    <Z>2110</Z>
  </point>
  <point index="2641">
    <X>25.706</X>
    <Y>48.780</Y>
    <Z>2165</Z>
  </point>
  <point index="2642">
    <X>118.727</X>
    <Y>52.612</Y>
    <Z>2228</Z>
  </point>
  <point index="2643">
    <X>67.915</X>
    <Y>11.604</Y>
    <Z>2001</Z>
  </point>
  <point index="2644">
    <X>104.080</X>
    <Y>32.848</Y>
    <Z>2287</Z>
  </point>
  <point index="2645">
    <X>48.129</X>
    <Y>56.474</Y>
    <Z>2253</Z>
  </point>
  <point index="2646">
    <X>66.848</X>
    <Y>26.888</Y>
    <Z>2080</Z>
  </point>
  <point index="2647">
    <X>25.880</X>
    <Y>20.962</Y>
    <Z>2152</Z>
  </point>
  <point index="2648">
    <X>101.556</X>
    <Y>25.580</Y>
    <Z>2125</Z>
  </point>
  <point index="2649">
    <X>29.070</X>
    <Y>54.860</Y>
    <Z>2211</Z>
  </point>
  <point index="2650">
    <X>68.532</X>
    <Y>48.752</Y>
    <Z>2112</Z>
  </point>
  <point index="2651">
    <X>105.519</X>
    <Y>9.097</Y>
    <Z>2179</Z>
  </point>
  <point index="2652">
    <X>95.425</X>
    <Y>70.147</Y>
    <Z>2055</Z>
  </point>
  <point index="2653">
    <X>31.381</X>
    <Y>15.737</Y>
    <Z>2029</Z>
  </point>
  <point index="2654">
    <X>110.132</X>
    <Y>62.996</Y>
    <Z>2076</Z>
  </point>
  <point index="2655">
    <X>66.525</X>
    <Y>27.303</Y>
    <Z>2104</Z>
  </point>
  <point index="2656">
    <X>23.765</X>
    <Y>9.734</Y>
    <Z>2290</Z>
  </point>
  <point index="2657">
    <X>108.226</X>
    <Y>39.062</Y>
    <Z>2055</Z>
  </point>
  <point index="2658">
    <X>74.272</X>
    <Y>51.075</Y>
    <Z>2107</Z>
  </point>
  <point index="2659">
    <X>52.812</X>
    <Y>74.428</Y>
    <Z>2126</Z>
  </point>
  <point index="2660">
    <X>72.184</X>
    <Y>14.494</Y>
    <Z>2050</Z>
  </point>
  <point index="2661">
    <X>11.264</X>
    <Y>57.661</Y>
    <Z>2168</Z>
  </point>
  <point index="2662">
    <X>19.967</X>
    <Y>37.880</Y>
    <Z>2007</Z>
  </point>
  <point index="2663">
    <X>112.782</X>
    <Y>21.387</Y>
    <Z>2066</Z>
  </point>
  <point index="2664">
    <X>8.007</X>
    <Y>23.363</Y>
    <Z>2256</Z>
  </point>
  <point index="2665">
    <X>24.187</X>
    <Y>30.279</Y>
    <Z>2279</Z>
  </point>
  <point index="2666">
    <X>98.322</X>
    <Y>14.215</Y>
    <Z>2286</Z>
  </point>
  <point index="2667">
    <X>94.982</X>
    <Y>15.065</Y>
    <Z>2067</Z>
  </point>
  <point index="2668">
    <X>57.329</X>
    <Y>19.755</Y>
    <Z>2004</Z>
  </point>
  <point index="2669">
    <X>16.036</X>
    <Y>61.345</Y>
    <Z>2039</Z>
  </point>
  <point index="2670">
    <X>96.191</X>
    <Y>22.082</Y>
    <Z>2035</Z>
  </point>
  <point index="2671">
    <X>57.180</X>
    <Y>72.041</Y>
    <Z>2008</Z>
  </point>
  <point index="2672">
    <X>57.506</X>
    <Y>68.692</Y>
    <Z>2013</Z>
  </point>
  <point index="2673">
    <X>41.040</X>
    <Y>22.605</Y>
    <Z>2290</Z>
  </point>
  <point index="2674">
    <X>78.073</X>
    <Y>19.243</Y>
    <Z>2210</Z>
  </point>
  <point index="2675">
    <X>119.751</X>
    <Y>24.481</Y>
    <Z>2255</Z>
  </point>
  <point index="2676">
    <X>17.913</X>
    <Y>54.824</Y>
    <Z>2171</Z>
  </point>
  <point index="2677">
    <X>113.080</X>
    <Y>28.528</Y>
    <Z>2075</Z>
  </point>
  <point index="2678">
    <X>21.767</X>
    <Y>60.570</Y>
    <Z>2141</Z>
  </point>
  <point index="2679">
    <X>63.505</X>
    <Y>70.368</Y>
    <Z>2271</Z>
  </point>
  <point index="2680">
    <X>98.176</X>
    <Y>31.898</Y>
    <Z>2273</Z>
  </point>
  <point index="2681">
    <X>103.523</X>
    <Y>31.638</Y>
    <Z>2272</Z>
  </point>
  <point index="2682">
    <X>66.572</X>
    <Y>11.976</Y>
    <Z>2101</Z>
  </point>
  <point index="2683">
    <X>65.250</X>
    <Y>28.541</Y>
    <Z>2199</Z>
  </point>
  <point index="2684">
    <X>111.670</X>
    <Y>24.031</Y>
    <Z>2036</Z>
  </point>
  <point index="2685">
    <X>112.982</X>
    <Y>20.640</Y>
    <Z>2072</Z>
  </point>
  <point index="2686">
    <X>28.946</X>
    <Y>29.013</Y>
    <Z>2188</Z>
  </point>
  <point index="2687">
    <X>49.334</X>
    <Y>53.201</Y>
    <Z>2221</Z>
  </point>
  <point index="2688">
    <X>18.991</X>
    <Y>28.096</Y>
    <Z>2163</Z>
  </point>
  <point index="2689">
    <X>91.994</X>
    <Y>15.017</Y>
    <Z>2148</Z>
  </point>
  <point index="2690">
    <X>18.512</X>
    <Y>77.837</Y>
    <Z>2251</Z>
  </point>
  <point index="2691">
    <X>116.268</X>
    <Y>57.394</Y>
    <Z>2161</Z>
  </point>
  <point index="2692">
    <X>64.920</X>
    <Y>15.446</Y>
    <Z>2224</Z>
  </point>
  <point index="2693">
    <X>109.196</X>
    <Y>53.742</Y>
    <Z>2234</Z>
  </point>
  <point index="2694">
    <X>20.095</X>
    <Y>50.627</Y>
    <Z>2016</Z>
  </point>
  <point index="2695">
    <X>67.403</X>
    <Y>26.397</Y>
    <Z>2039</Z>
  </point>
  <point index="2696">
    <X>19.161</X>
    <Y>58.018</Y>
    <Z>2132</Z>
  </point>
  <point index="2697">
    <X>93.778</X>
    <Y>62.141</Y>
    <Z>2100</Z>
  </point>
  <point index="2698">
    <X>29.035</X>
    <Y>55.186</Y>
    <Z>2205</Z>
  </point>
  <point index="2699">
    <X>14.402</X>
    <Y>27.733</Y>
    <Z>2083</Z>
  </point>
  <point index="2700">
    <X>69.843</X>
    <Y>64.999</Y>
    <Z>2187</Z>
  </point>
  <point index="2701">
    <X>100.046</X>
    <Y>59.789</Y>
    <Z>2013</Z>
  </point>
  <point index="2702">
    <X>48.860</X>
    <Y>54.380</Y>
    <Z>2233</Z>
  </point>
  <point index="2703">
    <X>91.204</X>
    <Y>59.329</Y>
    <Z>2170</Z>
  </point>
  <point index="2704">
    <X>78.930</X>
    <Y>25.516</Y>
    <Z>2233</Z>
  </point>
  <point index="2705">
    <X>93.496</X>
    <Y>65.840</Y>
    <Z>2108</Z>
  </point>
  <point index="2706">
    <X>64.254</X>
    <Y>15.682</Y>
    <Z>2274</Z>
  </point>
  <point index="2707">
    <X>63.030</X>
    <Y>33.540</Y>
    <Z>2235</Z>
  </point>
  <point index="2708">
    <X>24.465</X>
    <Y>22.439</Y>
    <Z>2258</Z>
  </point>
  <point index="2709">
    <X>94.092</X>
    <Y>49.073</Y>
    <Z>2092</Z>
  </point>
  <point index="2710">
    <X>105.971</X>
    <Y>77.721</Y>
    <Z>2146</Z>
  </point>
  <point index="2711">
    <X>66.707</X>
    <Y>57.500</Y>
    <Z>2091</Z>
  </point>
  <point index="2712">
    <X>9.588</X>
    <Y>54.538</Y>
    <Z>2214</Z>
  </point>
  <point index="2713">
    <X>59.796</X>
    <Y>55.224</Y>
    <Z>2015</Z>
  </point>
  <point index="2714">
    <X>68.301</X>
    <Y>70.928</Y>
    <Z>2069</Z>
  </point>
  <point index="2715">
    <X>57.419</X>
    <Y>51.239</Y>
    <Z>2001</Z>
  </point>
  <point index="2716">
    <X>65.933</X>
    <Y>23.202</Y>
    <Z>2148</Z>
  </point>
  <point index="2717">
    <X>110.627</X>
    <Y>28.632</Y>
    <Z>2008</Z>
  </point>
  <point index="2718">
    <X>116.873</X>
    <Y>64.495</Y>
    <Z>2177</Z>
  </point>
  <point index="2719">
    <X>98.240</X>
    <Y>66.640</Y>
    <Z>2297</Z>
  </point>
  <point index="2720">
    <X>62.054</X>
    <Y>33.538</Y>
    <Z>2162</Z>
  </point>
  <point index="2721">
    <X>65.065</X>
    <Y>26.460</Y>
    <Z>2213</Z>
  </point>
  <point index="2722">
    <X>100.905</X>
    <Y>38.162</Y>
    <Z>2077</Z>
  </point>
  <point index="2723">
    <X>59.849</X>
    <Y>48.351</Y>
    <Z>2005</Z>
  </point>
  <point index="2724">
    <X>111.170</X>
    <Y>76.637</Y>
    <Z>2023</Z>
  </point>
  <point index="2725">
    <X>34.666</X>
    <Y>10.203</Y>
    <Z>2118</Z>
  </point>
  <point index="2726">
    <X>8.894</X>
    <Y>22.552</Y>
    <Z>2232</Z>
  </point>
  <point index="2727">
    <X>27.860</X>
    <Y>34.869</Y>
    <Z>2005</Z>
  </point>
  <point index="2728">
    <X>25.329</X>
    <Y>14.382</Y>
    <Z>2194</Z>
  </point>
  <point index="2729">
    <X>110.495</X>
    <Y>75.188</Y>
    <Z>2005</Z>
  </point>
  <point index="2730">
    <X>29.558</X>
    <Y>47.152</Y>
    <Z>2298</Z>
  </point>
  <point index="2731">
    <X>64.919</X>
    <Y>14.775</Y>
    <Z>2224</Z>
  </point>
  <point index="2732">
    <X>111.184</X>
    <Y>47.859</Y>
    <Z>2023</Z>
  </point>
  <point index="2733">
    <X>25.592</X>
    <Y>22.944</Y>
    <Z>2174</Z>
  </point>
  <point index="2734">
    <X>31.129</X>
    <Y>51.745</Y>
    <Z>2022</Z>
  </point>
  <point index="2735">
    <X>108.083</X>
    <Y>50.454</Y>
    <Z>2029</Z>
  </point>
  <point index="2736">
    <X>92.779</X>
    <Y>13.087</Y>
    <Z>2127</Z>
  </point>
  <point index="2737">
    <X>105.668</X>
    <Y>50.043</Y>
    <Z>2168</Z>
  </point>
  <point index="2738">
    <X>29.597</X>
    <Y>75.120</Y>
    <Z>2283</Z>
  </point>
  <point index="2739">
    <X>77.389</X>
    <Y>60.925</Y>
    <Z>2191</Z>
  </point>
  <point index="2740">
    <X>96.844</X>
    <Y>63.112</Y>
    <Z>2017</Z>
  </point>
  <point index="2741">
    <X>59.975</X>
    <Y>24.305</Y>
    <Z>2007</Z>
  </point>
  <point index="2742">
    <X>101.029</X>
    <Y>16.111</Y>
    <Z>2086</Z>
  </point>
  <point index="2743">
    <X>23.102</X>
    <Y>7.537</Y>
    <Z>2241</Z>
  </point>
  <point index="2744">
    <X>23.822</X>
    <Y>16.178</Y>
    <Z>2294</Z>
  </point>
  <point index="2745">
    <X>25.700</X>
    <Y>7.107</Y>
    <Z>2166</Z>
  </point>
  <point index="2746">
    <X>8.134</X>
    <Y>22.726</Y>
    <Z>2253</Z>
  </point>
  <point index="2747">
    <X>20.843</X>
    <Y>39.994</Y>
    <Z>2072</Z>
  </point>
  <point index="2748">
    <X>30.289</X>
    <Y>14.237</Y>
    <Z>2015</Z>
  </point>
  <point index="2749">
    <X>36.221</X>
    <Y>71.016</Y>
    <Z>2160</Z>
  </point>
  <point index="2750">
    <X>76.283</X>
    <Y>61.561</Y>
    <Z>2161</Z>
  </point>
  <point index="2751">
    <X>51.088</X>
    <Y>69.925</Y>
    <Z>2173</Z>
  </point>
  <point index="2752">
    <X>70.763</X>
    <Y>63.212</Y>
    <Z>2012</Z>
  </point>
  <point index="2753">
    <X>26.089</X>
    <Y>15.022</Y>
    <Z>2137</Z>
  </point>
  <point index="2754">
    <X>30.284</X>
    <Y>76.049</Y>
    <Z>2017</Z>
  </point>
  <point index="2755">
    <X>12.552</X>
    <Y>11.618</Y>
    <Z>2133</Z>
  </point>
  <point index="2756">
    <X>58.678</X>
    <Y>22.493</Y>
    <Z>2221</Z>
  </point>
  <point index="2757">
    <X>60.223</X>
    <Y>6.837</Y>
    <Z>2026</Z>
  </point>
  <point index="2758">
    <X>55.737</X>
    <Y>11.882</Y>
    <Z>2047</Z>
  </point>
  <point index="2759">
    <X>75.400</X>
    <Y>32.920</Y>
    <Z>2137</Z>
  </point>
  <point index="2760">
    <X>61.559</X>
    <Y>38.094</Y>
    <Z>2125</Z>
  </point>
  <point index="2761">
    <X>76.550</X>
    <Y>56.607</Y>
    <Z>2169</Z>
  </point>
  <point index="2762">
    <X>6.780</X>
    <Y>23.469</Y>
    <Z>2290</Z>
  </point>
  <point index="2763">
    <X>101.382</X>
    <Y>72.030</Y>
    <Z>2112</Z>
  </point>
  <point index="2764">
    <X>100.631</X>
    <Y>55.146</Y>
    <Z>2056</Z>
  </point>
  <point index="2765">
    <X>91.153</X>
    <Y>33.851</Y>
    <Z>2171</Z>
  </point>
  <point index="2766">
    <X>36.700</X>
    <Y>70.896</Y>
    <Z>2173</Z>
  </point>
  <point index="2767">
    <X>110.366</X>
    <Y>52.173</Y>
    <Z>2001</Z>
  </point>
  <point index="2768">
    <X>100.873</X>
    <Y>11.942</Y>
    <Z>2074</Z>
  </point>
  <point index="2769">
    <X>56.873</X>
    <Y>13.428</Y>
    <Z>2016</Z>
  </point>
  <point index="2770">
    <X>111.923</X>
    <Y>29.187</Y>
    <Z>2043</Z>
  </point>
  <point index="2771">
    <X>100.407</X>
    <Y>32.140</Y>
    <Z>2040</Z>
  </point>
  <point index="2772">
    <X>69.424</X>
    <Y>48.843</Y>
    <Z>2276</Z>
  </point>
  <point index="2773">
    <X>51.834</X>
    <Y>71.787</Y>
    <Z>2153</Z>
  </point>
  <point index="2774">
    <X>60.713</X>
    <Y>35.382</Y>
    <Z>2062</Z>
  </point>
  <point index="2775">
    <X>33.745</X>
    <Y>60.462</Y>
    <Z>2093</Z>
  </point>
  <point index="2776">
    <X>12.641</X>
    <Y>70.521</Y>
    <Z>2131</Z>
  </point>
  <point index="2777">
    <X>105.036</X>
    <Y>32.585</Y>
    <Z>2215</Z>
  </point>
  <point index="2778">
    <X>113.952</X>
    <Y>25.470</Y>
    <Z>2098</Z>
  </point>
  <point index="2779">
    <X>27.479</X>
    <Y>74.967</Y>
    <Z>2033</Z>
  </point>
  <point index="2780">
    <X>27.910</X>
    <Y>28.302</Y>
    <Z>2001</Z>
  </point>
  <point index="2781">
    <X>35.537</X>
    <Y>55.748</Y>
    <Z>2141</Z>
  </point>
  <point index="2782">
    <X>31.847</X>
    <Y>29.098</Y>
    <Z>2041</Z>
  </point>
  <point index="2783">
    <X>113.192</X>
    <Y>32.234</Y>
    <Z>2078</Z>
  </point>
  <point index="2784">
    <X>89.804</X>
    <Y>53.768</Y>
    <Z>2208</Z>
  </point>
  <point index="2785">
    <X>16.364</X>
    <Y>69.349</Y>
    <Z>2030</Z>
  </point>
  <point index="2786">
    <X>98.553</X>
    <Y>62.032</Y>
    <Z>2244</Z>
  </point>
  <point index="2787">
    <X>96.669</X>
    <Y>13.569</Y>
    <Z>2022</Z>
  </point>
  <point index="2788">
    <X>20.781</X>
    <Y>34.748</Y>
    <Z>2068</Z>
  </point>
  <point index="2789">
    <X>93.636</X>
    <Y>73.350</Y>
    <Z>2104</Z>
  </point>
  <point index="2790">
    <X>75.308</X>
    <Y>55.096</Y>
    <Z>2135</Z>
  </point>
  <point index="2791">
    <X>14.070</X>
    <Y>25.664</Y>
    <Z>2092</Z>
  </point>
  <point index="2792">
    <X>96.959</X>
    <Y>23.438</Y>
    <Z>2014</Z>
  </point>
  <point index="2793">
    <X>27.276</X>
    <Y>73.522</Y>
    <Z>2048</Z>
  </point>
  <point index="2794">
    <X>69.051</X>
    <Y>10.168</Y>
    <Z>2208</Z>
  </point>
  <point index="2795">
    <X>37.286</X>
    <Y>26.840</Y>
    <Z>2189</Z>
  </point>
  <point index="2796">
    <X>19.584</X>
    <Y>15.802</Y>
    <Z>2054</Z>
  </point>
  <point index="2797">
    <X>95.271</X>
    <Y>46.985</Y>
    <Z>2060</Z>
  </point>
  <point index="2798">
    <X>20.080</X>
    <Y>35.721</Y>
    <Z>2015</Z>
  </point>
  <point index="2799">
    <X>22.009</X>
    <Y>20.228</Y>
    <Z>2159</Z>
  </point>
  <point index="2800">
    <X>35.709</X>
    <Y>72.663</Y>
    <Z>2146</Z>
  </point>
  <point index="2801">
    <X>56.257</X>
    <Y>36.429</Y>
    <Z>2033</Z>
  </point>
  <point index="2802">
    <X>49.523</X>
    <Y>60.684</Y>
    <Z>2215</Z>
  </point>
  <point index="2803">
    <X>60.517</X>
    <Y>19.486</Y>
    <Z>2048</Z>
  </point>
  <point index="2804">
    <X>36.741</X>
    <Y>72.508</Y>
    <Z>2174</Z>
  </point>
  <point index="2805">
    <X>120.420</X>
    <Y>58.722</Y>
    <Z>2273</Z>
  </point>
  <point index="2806">
    <X>35.807</X>
    <Y>68.650</Y>
    <Z>2148</Z>
  </point>
  <point index="2807">
    <X>39.016</X>
    <Y>30.921</Y>
    <Z>2235</Z>
  </point>
  <point index="2808">
    <X>72.655</X>
    <Y>28.135</Y>
    <Z>2063</Z>
  </point>
  <point index="2809">
    <X>99.979</X>
    <Y>65.969</Y>
    <Z>2008</Z>
  </point>
  <point index="2810">
    <X>76.598</X>
    <Y>30.917</Y>
    <Z>2170</Z>
  </point>
  <point index="2811">
    <X>14.606</X>
    <Y>26.422</Y>
    <Z>2078</Z>
  </point>
  <point index="2812">
    <X>72.997</X>
    <Y>13.243</Y>
    <Z>2072</Z>
  </point>
  <point index="2813">
    <X>50.117</X>
    <Y>21.445</Y>
    <Z>2199</Z>
  </point>
  <point index="2814">
    <X>107.854</X>
    <Y>14.623</Y>
    <Z>2005</Z>
  </point>
  <point index="2815">
    <X>103.077</X>
    <Y>66.078</Y>
    <Z>2239</Z>
  </point>
  <point index="2816">
    <X>54.845</X>
    <Y>23.374</Y>
    <Z>2071</Z>
  </point>
  <point index="2817">
    <X>98.528</X>
    <Y>15.586</Y>
    <Z>2248</Z>
  </point>
  <point index="2818">
    <X>24.447</X>
    <Y>9.534</Y>
    <Z>2259</Z>
  </point>
  <point index="2819">
    <X>111.473</X>
    <Y>72.944</Y>
    <Z>2031</Z>
  </point>
  <point index="2820">
    <X>50.581</X>
    <Y>22.627</Y>
    <Z>2187</Z>
  </point>
  <point index="2821">
    <X>70.868</X>
    <Y>36.299</Y>
    <Z>2015</Z>
  </point>
  <point index="2822">
    <X>97.259</X>
    <Y>26.655</Y>
    <Z>2006</Z>
  </point>
  <point index="2823">
    <X>110.030</X>
    <Y>60.989</Y>
    <Z>2115</Z>
  </point>
  <point index="2824">
    <X>55.301</X>
    <Y>29.860</Y>
    <Z>2059</Z>
  </point>
  <point index="2825">
    <X>24.347</X>
    <Y>38.968</Y>
    <Z>2267</Z>
  </point>
  <point index="2826">
    <X>65.351</X>
    <Y>44.801</Y>
    <Z>2192</Z>
  </point>
  <point index="2827">
    <X>106.573</X>
    <Y>15.025</Y>
    <Z>2101</Z>
  </point>
  <point index="2828">
    <X>35.333</X>
    <Y>24.260</Y>
    <Z>2136</Z>
  </point>
  <point index="2829">
    <X>101.592</X>
    <Y>69.631</Y>
    <Z>2128</Z>
  </point>
  <point index="2830">
    <X>61.329</X>
    <Y>38.201</Y>
    <Z>2108</Z>
  </point>
  <point index="2831">
    <X>30.210</X>
    <Y>29.111</Y>
    <Z>2046</Z>
  </point>
  <point index="2832">
    <X>101.240</X>
    <Y>10.132</Y>
    <Z>2102</Z>
  </point>
  <point index="2833">
    <X>118.967</X>
    <Y>23.055</Y>
    <Z>2234</Z>
  </point>
  <point index="2834">
    <X>71.045</X>
    <Y>57.699</Y>
    <Z>2019</Z>
  </point>
  <point index="2835">
    <X>116.563</X>
    <Y>12.896</Y>
    <Z>2169</Z>
  </point>
  <point index="2836">
    <X>105.068</X>
    <Y>53.973</Y>
    <Z>2213</Z>
  </point>
  <point index="2837">
    <X>102.153</X>
    <Y>25.063</Y>
    <Z>2170</Z>
  </point>
  <point index="2838">
    <X>103.680</X>
    <Y>19.268</Y>
    <Z>2284</Z>
  </point>
  <point index="2839">
    <X>60.996</X>
    <Y>59.655</Y>
    <Z>2084</Z>
  </point>
  <point index="2840">
    <X>73.609</X>
    <Y>26.226</Y>
    <Z>2089</Z>
  </point>
  <point index="2841">
    <X>15.264</X>
    <Y>62.068</Y>
    <Z>2060</Z>
  </point>
  <point index="2842">
    <X>104.313</X>
    <Y>69.902</Y>
    <Z>2269</Z>
  </point>
  <point index="2843">
    <X>69.843</X>
    <Y>70.790</Y>
    <Z>2188</Z>
  </point>
  <point index="2844">
    <X>73.475</X>
    <Y>32.326</Y>
    <Z>2085</Z>
  </point>
  <point index="2845">
    <X>53.029</X>
    <Y>68.271</Y>
    <Z>2120</Z>
  </point>
  <point index="2846">
    <X>29.512</X>
    <Y>48.381</Y>
    <Z>2292</Z>
  </point>
  <point index="2847">
    <X>11.284</X>
    <Y>18.793</Y>
    <Z>2168</Z>
  </point>
  <point index="2848">
    <X>16.527</X>
    <Y>57.668</Y>
    <Z>2026</Z>
  </point>
  <point index="2849">
    <X>32.858</X>
    <Y>19.908</Y>
    <Z>2069</Z>
  </point>
  <point index="2850">
    <X>52.711</X>
    <Y>51.056</Y>
    <Z>2129</Z>
  </point>
  <point index="2851">
    <X>90.664</X>
    <Y>61.388</Y>
    <Z>2184</Z>
  </point>
  <point index="2852">
    <X>56.517</X>
    <Y>74.753</Y>
    <Z>2026</Z>
  </point>
  <point index="2853">
    <X>105.745</X>
    <Y>69.204</Y>
    <Z>2162</Z>
  </point>
  <point index="2854">
    <X>106.086</X>
    <Y>11.975</Y>
    <Z>2137</Z>
  </point>
  <point index="2855">
    <X>34.503</X>
    <Y>26.152</Y>
    <Z>2113</Z>
  </point>
  <point index="2856">
    <X>25.951</X>
    <Y>46.176</Y>
    <Z>2147</Z>
  </point>
  <point index="2857">
    <X>65.441</X>
    <Y>33.118</Y>
    <Z>2185</Z>
  </point>
  <point index="2858">
    <X>27.274</X>
    <Y>27.757</Y>
    <Z>2049</Z>
  </point>
  <point index="2859">
    <X>9.160</X>
    <Y>54.160</Y>
    <Z>2225</Z>
  </point>
  <point index="2860">
    <X>119.515</X>
    <Y>62.353</Y>
    <Z>2249</Z>
  </point>
  <point index="2861">
    <X>113.391</X>
    <Y>70.096</Y>
    <Z>2083</Z>
  </point>
  <point index="2862">
    <X>22.240</X>
    <Y>12.820</Y>
    <Z>2176</Z>
  </point>
  <point index="2863">
    <X>94.168</X>
    <Y>16.221</Y>
    <Z>2090</Z>
  </point>
  <point index="2864">
    <X>34.216</X>
    <Y>23.923</Y>
    <Z>2105</Z>
  </point>
  <point index="2865">
    <X>91.159</X>
    <Y>62.816</Y>
    <Z>2171</Z>
  </point>
  <point index="2866">
    <X>74.723</X>
    <Y>22.924</Y>
    <Z>2119</Z>
  </point>
  <point index="2867">
    <X>11.971</X>
    <Y>26.229</Y>
    <Z>2149</Z>
  </point>
  <point index="2868">
    <X>106.373</X>
    <Y>10.280</Y>
    <Z>2116</Z>
  </point>
  <point index="2869">
    <X>60.250</X>
    <Y>62.112</Y>
    <Z>2028</Z>
  </point>
  <point index="2870">
    <X>106.377</X>
    <Y>11.507</Y>
    <Z>2115</Z>
  </point>
  <point index="2871">
    <X>58.541</X>
    <Y>76.163</Y>
    <Z>2246</Z>
  </point>
  <point index="2872">
    <X>10.227</X>
    <Y>23.776</Y>
    <Z>2196</Z>
  </point>
  <point index="2873">
    <X>113.221</X>
    <Y>73.961</Y>
    <Z>2078</Z>
  </point>
  <point index="2874">
    <X>49.094</X>
    <Y>54.502</Y>
    <Z>2227</Z>
  </point>
  <point index="2875">
    <X>102.155</X>
    <Y>62.406</Y>
    <Z>2170</Z>
  </point>
  <point index="2876">
    <X>112.818</X>
    <Y>65.259</Y>
    <Z>2067</Z>
  </point>
  <point index="2877">
    <X>120.033</X>
    <Y>59.853</Y>
    <Z>2263</Z>
  </point>
  <point index="2878">
    <X>72.933</X>
    <Y>71.867</Y>
    <Z>2071</Z>
  </point>
  <point index="2879">
    <X>29.840</X>
    <Y>20.989</Y>
    <Z>2189</Z>
  </point>
  <point index="2880">
    <X>113.489</X>
    <Y>29.346</Y>
    <Z>2086</Z>
  </point>
  <point index="2881">
    <X>107.381</X>
    <Y>34.945</Y>
    <Z>2041</Z>
  </point>
  <point index="2882">
    <X>111.420</X>
    <Y>35.491</Y>
    <Z>2030</Z>
  </point>
  <point index="2883">
    <X>57.088</X>
    <Y>49.795</Y>
    <Z>2010</Z>
  </point>
  <point index="2884">
    <X>60.355</X>
    <Y>19.513</Y>
    <Z>2036</Z>
  </point>
  <point index="2885">
    <X>50.859</X>
    <Y>60.864</Y>
    <Z>2179</Z>
  </point>
  <point index="2886">
    <X>7.691</X>
    <Y>26.745</Y>
    <Z>2265</Z>
  </point>
  <point index="2887">
    <X>25.680</X>
    <Y>15.066</Y>
    <Z>2167</Z>
  </point>
  <point index="2888">
    <X>61.230</X>
    <Y>11.723</Y>
    <Z>2101</Z>
  </point>
  <point index="2889">
    <X>67.270</X>
    <Y>51.862</Y>
    <Z>2049</Z>
  </point>
  <point index="2890">
    <X>101.087</X>
    <Y>74.088</Y>
    <Z>2090</Z>
  </point>
  <point index="2891">
    <X>50.016</X>
    <Y>15.358</Y>
    <Z>2202</Z>
  </point>
  <point index="2892">
    <X>60.321</X>
    <Y>49.880</Y>
    <Z>2033</Z>
  </point>
  <point index="2893">
    <X>115.183</X>
    <Y>13.743</Y>
    <Z>2132</Z>
  </point>
  <point index="2894">
    <X>36.187</X>
    <Y>68.058</Y>
    <Z>2159</Z>
  </point>
  <point index="2895">
    <X>73.184</X>
    <Y>71.118</Y>
    <Z>2077</Z>
  </point>
  <point index="2896">
    <X>75.721</X>
    <Y>28.793</Y>
    <Z>2146</Z>
  </point>
  <point index="2897">
    <X>12.090</X>
    <Y>36.535</Y>
    <Z>2146</Z>
  </point>
  <point index="2898">
    <X>107.126</X>
    <Y>62.653</Y>
    <Z>2060</Z>
  </point>
  <point index="2899">
    <X>88.954</X>
    <Y>62.453</Y>
    <Z>2231</Z>
  </point>
  <point index="2900">
    <X>30.602</X>
    <Y>38.260</Y>
    <Z>2007</Z>
  </point>
  <point index="2901">
    <X>24.888</X>
    <Y>46.385</Y>
    <Z>2226</Z>
  </point>
  <point index="2902">
    <X>55.343</X>
    <Y>60.654</Y>
    <Z>2058</Z>
  </point>
  <point index="2903">
    <X>66.789</X>
    <Y>40.501</Y>
    <Z>2085</Z>
  </point>
  <point index="2904">
    <X>12.949</X>
    <Y>62.930</Y>
    <Z>2123</Z>
  </point>
  <point index="2905">
    <X>21.226</X>
    <Y>73.297</Y>
    <Z>2101</Z>
  </point>
  <point index="2906">
    <X>94.648</X>
    <Y>51.049</Y>
    <Z>2077</Z>
  </point>
  <point index="2907">
    <X>24.372</X>
    <Y>37.765</Y>
    <Z>2265</Z>
  </point>
  <point index="2908">
    <X>98.563</X>
    <Y>39.935</Y>
    <Z>2242</Z>
  </point>
  <point index="2909">
    <X>69.873</X>
    <Y>74.682</Y>
    <Z>2176</Z>
  </point>
  <point index="2910">
    <X>98.291</X>
    <Y>39.993</Y>
    <Z>2292</Z>
  </point>
  <point index="2911">
    <X>55.889</X>
    <Y>24.076</Y>
    <Z>2043</Z>
  </point>
  <point index="2912">
    <X>64.853</X>
    <Y>13.397</Y>
    <Z>2229</Z>
  </point>
  <point index="2913">
    <X>15.592</X>
    <Y>50.799</Y>
    <Z>2051</Z>
  </point>
  <point index="2914">
    <X>91.081</X>
    <Y>26.485</Y>
    <Z>2173</Z>
  </point>
  <point index="2915">
    <X>106.185</X>
    <Y>58.661</Y>
    <Z>2130</Z>
  </point>
  <point index="2916">
    <X>55.940</X>
    <Y>11.834</Y>
    <Z>2042</Z>
  </point>
  <point index="2917">
    <X>15.460</X>
    <Y>35.315</Y>
    <Z>2055</Z>
  </point>
  <point index="2918">
    <X>54.634</X>
    <Y>48.043</Y>
    <Z>2077</Z>
  </point>
  <point index="2919">
    <X>66.808</X>
    <Y>29.018</Y>
    <Z>2083</Z>
  </point>
  <point index="2920">
    <X>27.828</X>
    <Y>11.188</Y>
    <Z>2007</Z>
  </point>
  <point index="2921">
    <X>57.132</X>
    <Y>50.047</Y>
    <Z>2009</Z>
  </point>
  <point index="2922">
    <X>115.627</X>
    <Y>58.734</Y>
    <Z>2144</Z>
  </point>
  <point index="2923">
    <X>20.613</X>
    <Y>16.618</Y>
    <Z>2055</Z>
  </point>
  <point index="2924">
    <X>115.070</X>
    <Y>31.207</Y>
    <Z>2128</Z>
  </point>
  <point index="2925">
    <X>72.101</X>
    <Y>62.543</Y>
    <Z>2048</Z>
  </point>
  <point index="2926">
    <X>57.666</X>
    <Y>66.164</Y>
    <Z>2075</Z>
  </point>
  <point index="2927">
    <X>91.343</X>
    <Y>28.722</Y>
    <Z>2166</Z>
  </point>
  <point index="2928">
    <X>68.213</X>
    <Y>70.233</Y>
    <Z>2053</Z>
  </point>
  <point index="2929">
    <X>105.233</X>
    <Y>27.884</Y>
    <Z>2201</Z>
  </point>
  <point index="2930">
    <X>106.127</X>
    <Y>11.744</Y>
    <Z>2134</Z>
  </point>
  <point index="2931">
    <X>106.357</X>
    <Y>31.602</Y>
    <Z>2117</Z>
  </point>
  <point index="2932">
    <X>55.489</X>
    <Y>68.277</Y>
    <Z>2054</Z>
  </point>
  <point index="2933">
    <X>64.753</X>
    <Y>36.912</Y>
    <Z>2236</Z>
  </point>
  <point index="2934">
    <X>107.806</X>
    <Y>77.863</Y>
    <Z>2009</Z>
  </point>
  <point index="2935">
    <X>111.116</X>
    <Y>46.205</Y>
    <Z>2021</Z>
  </point>
  <point index="2936">
    <X>20.337</X>
    <Y>75.112</Y>
    <Z>2034</Z>
  </point>
  <point index="2937">
    <X>38.134</X>
    <Y>21.863</Y>
    <Z>2211</Z>
  </point>
  <point index="2938">
    <X>106.965</X>
    <Y>39.099</Y>
    <Z>2072</Z>
  </point>
  <point index="2939">
    <X>58.456</X>
    <Y>23.770</Y>
    <Z>2261</Z>
  </point>
  <point index="2940">
    <X>25.218</X>
    <Y>40.148</Y>
    <Z>2202</Z>
  </point>
  <point index="2941">
    <X>104.135</X>
    <Y>23.485</Y>
    <Z>2282</Z>
  </point>
  <point index="2942">
    <X>120.180</X>
    <Y>59.131</Y>
    <Z>2267</Z>
  </point>
  <point index="2943">
    <X>54.087</X>
    <Y>10.881</Y>
    <Z>2092</Z>
  </point>
  <point index="2944">
    <X>118.121</X>
    <Y>64.583</Y>
    <Z>2211</Z>
  </point>
  <point index="2945">
    <X>71.017</X>
    <Y>14.436</Y>
    <Z>2019</Z>
  </point>
  <point index="2946">
    <X>48.101</X>
    <Y>62.070</Y>
    <Z>2254</Z>
  </point>
  <point index="2947">
    <X>97.365</X>
    <Y>68.561</Y>
    <Z>2003</Z>
  </point>
  <point index="2948">
    <X>8.925</X>
    <Y>26.900</Y>
    <Z>2232</Z>
  </point>
  <point index="2949">
    <X>109.846</X>
    <Y>35.056</Y>
    <Z>2187</Z>
  </point>
  <point index="2950">
    <X>33.516</X>
    <Y>9.412</Y>
    <Z>2086</Z>
  </point>
  <point index="2951">
    <X>67.793</X>
    <Y>21.261</Y>
    <Z>2010</Z>
  </point>
  <point index="2952">
    <X>61.299</X>
    <Y>39.087</Y>
    <Z>2106</Z>
  </point>
  <point index="2953">
    <X>94.069</X>
    <Y>66.888</Y>
    <Z>2092</Z>
  </point>
  <point index="2954">
    <X>74.263</X>
    <Y>9.732</Y>
    <Z>2107</Z>
  </point>
  <point index="2955">
    <X>91.227</X>
    <Y>60.334</Y>
    <Z>2169</Z>
  </point>
  <point index="2956">
    <X>97.903</X>
    <Y>32.432</Y>
    <Z>2167</Z>
  </point>
  <point index="2957">
    <X>36.402</X>
    <Y>59.896</Y>
    <Z>2165</Z>
  </point>
  <point index="2958">
    <X>28.509</X>
    <Y>53.381</Y>
    <Z>2108</Z>
  </point>
  <point index="2959">
    <X>109.565</X>
    <Y>16.814</Y>
    <Z>2295</Z>
  </point>
  <point index="2960">
    <X>68.472</X>
    <Y>33.806</Y>
    <Z>2101</Z>
  </point>
  <point index="2961">
    <X>112.947</X>
    <Y>24.415</Y>
    <Z>2071</Z>
  </point>
  <point index="2962">
    <X>77.958</X>
    <Y>33.836</Y>
    <Z>2207</Z>
  </point>
  <point index="2963">
    <X>50.752</X>
    <Y>33.799</Y>
    <Z>2182</Z>
  </point>
  <point index="2964">
    <X>29.456</X>
    <Y>46.761</Y>
    <Z>2282</Z>
  </point>
  <point index="2965">
    <X>32.085</X>
    <Y>37.163</Y>
    <Z>2048</Z>
  </point>
  <point index="2966">
    <X>17.692</X>
    <Y>72.995</Y>
    <Z>2085</Z>
  </point>
  <point index="2967">
    <X>90.253</X>
    <Y>62.389</Y>
    <Z>2196</Z>
  </point>
  <point index="2968">
    <X>56.253</X>
    <Y>46.429</Y>
    <Z>2033</Z>
  </point>
  <point index="2969">
    <X>38.867</X>
    <Y>27.696</Y>
    <Z>2231</Z>
  </point>
  <point index="2970">
    <X>90.034</X>
    <Y>62.822</Y>
    <Z>2202</Z>
  </point>
  <point index="2971">
    <X>111.905</X>
    <Y>49.321</Y>
    <Z>2043</Z>
  </point>
  <point index="2972">
    <X>79.878</X>
    <Y>20.194</Y>
    <Z>2259</Z>
  </point>
  <point index="2973">
    <X>35.019</X>
    <Y>34.545</Y>
    <Z>2127</Z>
  </point>
  <point index="2974">
    <X>50.039</X>
    <Y>60.388</Y>
    <Z>2201</Z>
  </point>
  <point index="2975">
    <X>104.170</X>
    <Y>25.437</Y>
    <Z>2280</Z>
  </point>
  <point index="2976">
    <X>88.592</X>
    <Y>18.113</Y>
    <Z>2241</Z>
  </point>
  <point index="2977">
    <X>112.863</X>
    <Y>72.190</Y>
    <Z>2069</Z>
  </point>
  <point index="2978">
    <X>105.754</X>
    <Y>62.046</Y>
    <Z>2162</Z>
  </point>
  <point index="2979">
    <X>36.277</X>
    <Y>50.346</Y>
    <Z>2161</Z>
  </point>
  <point index="2980">
    <X>106.030</X>
    <Y>24.157</Y>
    <Z>2141</Z>
  </point>
  <point index="2981">
    <X>70.541</X>
    <Y>37.268</Y>
    <Z>2006</Z>
  </point>
  <point index="2982">
    <X>75.553</X>
    <Y>68.324</Y>
    <Z>2142</Z>
  </point>
  <point index="2983">
    <X>27.791</X>
    <Y>24.568</Y>
    <Z>2010</Z>
  </point>
  <point index="2984">
    <X>12.734</X>
    <Y>32.870</Y>
    <Z>2128</Z>
  </point>
  <point index="2985">
    <X>34.367</X>
    <Y>66.969</Y>
    <Z>2109</Z>
  </point>
  <point index="2986">
    <X>106.742</X>
    <Y>7.034</Y>
    <Z>2088</Z>
  </point>
  <point index="2987">
    <X>48.978</X>
    <Y>65.098</Y>
    <Z>2230</Z>
  </point>
  <point index="2988">
    <X>80.936</X>
    <Y>23.236</Y>
    <Z>2287</Z>
  </point>
  <point index="2989">
    <X>34.862</X>
    <Y>35.752</Y>
    <Z>2123</Z>
  </point>
  <point index="2990">
    <X>51.743</X>
    <Y>66.696</Y>
    <Z>2155</Z>
  </point>
  <point index="2991">
    <X>23.507</X>
    <Y>14.583</Y>
    <Z>2271</Z>
  </point>
  <point index="2992">
    <X>89.142</X>
    <Y>59.445</Y>
    <Z>2226</Z>
  </point>
  <point index="2993">
    <X>15.899</X>
    <Y>16.871</Y>
    <Z>2043</Z>
  </point>
  <point index="2994">
    <X>23.183</X>
    <Y>51.458</Y>
    <Z>2247</Z>
  </point>
  <point index="2995">
    <X>22.058</X>
    <Y>59.190</Y>
    <Z>2163</Z>
  </point>
  <point index="2996">
    <X>103.798</X>
    <Y>21.793</Y>
    <Z>2292</Z>
  </point>
  <point index="2997">
    <X>33.933</X>
    <Y>26.149</Y>
    <Z>2098</Z>
  </point>
  <point index="2998">
    <X>111.486</X>
    <Y>65.636</Y>
    <Z>2031</Z>
  </point>
  <point index="2999">
    <X>54.893</X>
    <Y>56.534</Y>
    <Z>2070</Z>
  </point>
  <point index="3000">
    <X>69.788</X>
    <Y>77.385</Y>
    <Z>2209</Z>
  </point>
  <point index="3001">
    <X>117.625</X>
    <Y>61.923</Y>
    <Z>2198</Z>
  </point>
  <point index="3002">
    <X>117.818</X>
    <Y>58.446</Y>
    <Z>2203</Z>
  </point>
  <point index="3003">
    <X>98.506</X>
    <Y>33.234</Y>
    <Z>2252</Z>
  </point>
  <point index="3004">
    <X>55.168</X>
    <Y>17.962</Y>
    <Z>2062</Z>
  </point>
  <point index="3005">
    <X>16.602</X>
    <Y>21.578</Y>
    <Z>2024</Z>
  </point>
  <point index="3006">
    <X>59.589</X>
    <Y>31.304</Y>
    <Z>2053</Z>
  </point>
  <point index="3007">
    <X>68.323</X>
    <Y>64.402</Y>
    <Z>2073</Z>
  </point>
  <point index="3008">
    <X>20.503</X>
    <Y>38.315</Y>
    <Z>2047</Z>
  </point>
  <point index="3009">
    <X>116.353</X>
    <Y>15.784</Y>
    <Z>2163</Z>
  </point>
  <point index="3010">
    <X>77.267</X>
    <Y>17.479</Y>
    <Z>2188</Z>
  </point>
  <point index="3011">
    <X>117.631</X>
    <Y>70.293</Y>
    <Z>2198</Z>
  </point>
  <point index="3012">
    <X>120.023</X>
    <Y>59.339</Y>
    <Z>2263</Z>
  </point>
  <point index="3013">
    <X>61.073</X>
    <Y>23.721</Y>
    <Z>2089</Z>
  </point>
  <point index="3014">
    <X>78.609</X>
    <Y>60.305</Y>
    <Z>2224</Z>
  </point>
  <point index="3015">
    <X>110.232</X>
    <Y>50.493</Y>
    <Z>2037</Z>
  </point>
  <point index="3016">
    <X>106.028</X>
    <Y>34.996</Y>
    <Z>2141</Z>
  </point>
  <point index="3017">
    <X>27.454</X>
    <Y>29.758</Y>
    <Z>2035</Z>
  </point>
  <point index="3018">
    <X>101.344</X>
    <Y>55.458</Y>
    <Z>2109</Z>
  </point>
  <point index="3019">
    <X>25.987</X>
    <Y>23.839</Y>
    <Z>2144</Z>
  </point>
  <point index="3020">
    <X>69.385</X>
    <Y>62.974</Y>
    <Z>2269</Z>
  </point>
  <point index="3021">
    <X>56.471</X>
    <Y>55.773</Y>
    <Z>2027</Z>
  </point>
  <point index="3022">
    <X>96.351</X>
    <Y>71.477</Y>
    <Z>2030</Z>
  </point>
  <point index="3023">
    <X>48.675</X>
    <Y>63.849</Y>
    <Z>2238</Z>
  </point>
  <point index="3024">
    <X>94.838</X>
    <Y>51.478</Y>
    <Z>2071</Z>
  </point>
  <point index="3025">
    <X>18.404</X>
    <Y>64.960</Y>
    <Z>2271</Z>
  </point>
  <point index="3026">
    <X>102.975</X>
    <Y>16.150</Y>
    <Z>2231</Z>
  </point>
  <point index="3027">
    <X>32.584</X>
    <Y>30.953</Y>
    <Z>2061</Z>
  </point>
  <point index="3028">
    <X>89.707</X>
    <Y>24.189</Y>
    <Z>2210</Z>
  </point>
  <point index="3029">
    <X>99.582</X>
    <Y>61.729</Y>
    <Z>2054</Z>
  </point>
  <point index="3030">
    <X>12.711</X>
    <Y>53.977</Y>
    <Z>2129</Z>
  </point>
  <point index="3031">
    <X>109.434</X>
    <Y>47.938</Y>
    <Z>2278</Z>
  </point>
  <point index="3032">
    <X>55.088</X>
    <Y>53.055</Y>
    <Z>2065</Z>
  </point>
  <point index="3033">
    <X>118.913</X>
    <Y>65.025</Y>
    <Z>2233</Z>
  </point>
  <point index="3034">
    <X>37.197</X>
    <Y>26.625</Y>
    <Z>2186</Z>
  </point>
  <point index="3035">
    <X>18.512</X>
    <Y>30.872</Y>
    <Z>2251</Z>
  </point>
  <point index="3036">
    <X>58.603</X>
    <Y>72.050</Y>
    <Z>2234</Z>
  </point>
  <point index="3037">
    <X>94.630</X>
    <Y>58.485</Y>
    <Z>2077</Z>
  </point>
  <point index="3038">
    <X>31.255</X>
    <Y>49.223</Y>
    <Z>2025</Z>
  </point>
  <point index="3039">
    <X>69.619</X>
    <Y>30.167</Y>
    <Z>2274</Z>
  </point>
  <point index="3040">
    <X>108.718</X>
    <Y>54.503</Y>
    <Z>2146</Z>
  </point>
  <point index="3041">
    <X>68.939</X>
    <Y>37.897</Y>
    <Z>2187</Z>
  </point>
  <point index="3042">
    <X>96.661</X>
    <Y>73.834</Y>
    <Z>2022</Z>
  </point>
  <point index="3043">
    <X>38.590</X>
    <Y>56.324</Y>
    <Z>2224</Z>
  </point>
  <point index="3044">
    <X>62.453</X>
    <Y>50.048</Y>
    <Z>2192</Z>
  </point>
  <point index="3045">
    <X>103.668</X>
    <Y>38.176</Y>
    <Z>2283</Z>
  </point>
  <point index="3046">
    <X>60.096</X>
    <Y>6.938</Y>
    <Z>2016</Z>
  </point>
  <point index="3047">
    <X>10.248</X>
    <Y>52.433</Y>
    <Z>2196</Z>
  </point>
  <point index="3048">
    <X>69.003</X>
    <Y>36.504</Y>
    <Z>2199</Z>
  </point>
  <point index="3049">
    <X>63.510</X>
    <Y>58.015</Y>
    <Z>2271</Z>
  </point>
  <point index="3050">
    <X>34.937</X>
    <Y>26.988</Y>
    <Z>2125</Z>
  </point>
  <point index="3051">
    <X>116.191</X>
    <Y>55.642</Y>
    <Z>2159</Z>
  </point>
  <point index="3052">
    <X>55.925</X>
    <Y>25.989</Y>
    <Z>2042</Z>
  </point>
  <point index="3053">
    <X>47.945</X>
    <Y>56.880</Y>
    <Z>2258</Z>
  </point>
  <point index="3054">
    <X>14.221</X>
    <Y>49.876</Y>
    <Z>2088</Z>
  </point>
  <point index="3055">
    <X>27.950</X>
    <Y>51.657</Y>
    <Z>2005</Z>
  </point>
  <point index="3056">
    <X>63.509</X>
    <Y>60.046</Y>
    <Z>2271</Z>
  </point>
  <point index="3057">
    <X>89.955</X>
    <Y>26.776</Y>
    <Z>2204</Z>
  </point>
  <point index="3058">
    <X>40.097</X>
    <Y>23.710</Y>
    <Z>2265</Z>
  </point>
  <point index="3059">
    <X>112.545</X>
    <Y>31.180</Y>
    <Z>2060</Z>
  </point>
  <point index="3060">
    <X>54.241</X>
    <Y>57.738</Y>
    <Z>2088</Z>
  </point>
  <point index="3061">
    <X>115.752</X>
    <Y>19.566</Y>
    <Z>2147</Z>
  </point>
  <point index="3062">
    <X>73.032</X>
    <Y>16.035</Y>
    <Z>2073</Z>
  </point>
  <point index="3063">
    <X>74.053</X>
    <Y>60.444</Y>
    <Z>2101</Z>
  </point>
  <point index="3064">
    <X>96.499</X>
    <Y>17.837</Y>
    <Z>2026</Z>
  </point>
  <point index="3065">
    <X>106.105</X>
    <Y>21.404</Y>
    <Z>2136</Z>
  </point>
  <point index="3066">
    <X>48.592</X>
    <Y>53.247</Y>
    <Z>2241</Z>
  </point>
  <point index="3067">
    <X>10.348</X>
    <Y>55.304</Y>
    <Z>2193</Z>
  </point>
  <point index="3068">
    <X>49.319</X>
    <Y>27.643</Y>
    <Z>2221</Z>
  </point>
  <point index="3069">
    <X>91.851</X>
    <Y>73.986</Y>
    <Z>2152</Z>
  </point>
  <point index="3070">
    <X>59.053</X>
    <Y>77.517</Y>
    <Z>2152</Z>
  </point>
  <point index="3071">
    <X>77.816</X>
    <Y>14.120</Y>
    <Z>2203</Z>
  </point>
  <point index="3072">
    <X>108.193</X>
    <Y>61.137</Y>
    <Z>2049</Z>
  </point>
  <point index="3073">
    <X>101.717</X>
    <Y>35.974</Y>
    <Z>2137</Z>
  </point>
  <point index="3074">
    <X>66.592</X>
    <Y>62.475</Y>
    <Z>2099</Z>
  </point>
  <point index="3075">
    <X>107.544</X>
    <Y>9.944</Y>
    <Z>2028</Z>
  </point>
  <point index="3076">
    <X>13.162</X>
    <Y>53.389</Y>
    <Z>2117</Z>
  </point>
  <point index="3077">
    <X>110.306</X>
    <Y>26.327</Y>
    <Z>2008</Z>
  </point>
  <point index="3078">
    <X>30.886</X>
    <Y>72.773</Y>
    <Z>2015</Z>
  </point>
  <point index="3079">
    <X>11.420</X>
    <Y>21.412</Y>
    <Z>2164</Z>
  </point>
  <point index="3080">
    <X>120.534</X>
    <Y>62.250</Y>
    <Z>2277</Z>
  </point>
  <point index="3081">
    <X>54.492</X>
    <Y>57.276</Y>
    <Z>2081</Z>
  </point>
  <point index="3082">
    <X>76.263</X>
    <Y>33.807</Y>
    <Z>2161</Z>
  </point>
  <point index="3083">
    <X>39.540</X>
    <Y>65.039</Y>
    <Z>2250</Z>
  </point>
  <point index="3084">
    <X>59.136</X>
    <Y>13.337</Y>
    <Z>2136</Z>
  </point>
  <point index="3085">
    <X>26.074</X>
    <Y>60.792</Y>
    <Z>2138</Z>
  </point>
  <point index="3086">
    <X>72.590</X>
    <Y>67.912</Y>
    <Z>2061</Z>
  </point>
  <point index="3087">
    <X>40.292</X>
    <Y>26.433</Y>
    <Z>2270</Z>
  </point>
  <point index="3088">
    <X>35.649</X>
    <Y>70.224</Y>
    <Z>2144</Z>
  </point>
  <point index="3089">
    <X>78.815</X>
    <Y>22.214</Y>
    <Z>2230</Z>
  </point>
  <point index="3090">
    <X>96.899</X>
    <Y>12.787</Y>
    <Z>2016</Z>
  </point>
  <point index="3091">
    <X>63.763</X>
    <Y>19.657</Y>
    <Z>2290</Z>
  </point>
  <point index="3092">
    <X>89.128</X>
    <Y>59.039</Y>
    <Z>2226</Z>
  </point>
  <point index="3093">
    <X>9.464</X>
    <Y>56.177</Y>
    <Z>2217</Z>
  </point>
  <point index="3094">
    <X>56.340</X>
    <Y>36.716</Y>
    <Z>2031</Z>
  </point>
  <point index="3095">
    <X>97.128</X>
    <Y>67.144</Y>
    <Z>2009</Z>
  </point>
  <point index="3096">
    <X>97.242</X>
    <Y>16.638</Y>
    <Z>2006</Z>
  </point>
  <point index="3097">
    <X>23.585</X>
    <Y>73.245</Y>
    <Z>2277</Z>
  </point>
  <point index="3098">
    <X>111.474</X>
    <Y>52.416</Y>
    <Z>2031</Z>
  </point>
  <point index="3099">
    <X>55.072</X>
    <Y>71.042</Y>
    <Z>2065</Z>
  </point>
  <point index="3100">
    <X>34.659</X>
    <Y>58.733</Y>
    <Z>2117</Z>
  </point>
  <point index="3101">
    <X>73.164</X>
    <Y>70.361</Y>
    <Z>2077</Z>
  </point>
  <point index="3102">
    <X>18.442</X>
    <Y>30.919</Y>
    <Z>2264</Z>
  </point>
  <point index="3103">
    <X>13.361</X>
    <Y>48.078</Y>
    <Z>2111</Z>
  </point>
  <point index="3104">
    <X>108.474</X>
    <Y>45.781</Y>
    <Z>2101</Z>
  </point>
  <point index="3105">
    <X>50.797</X>
    <Y>62.346</Y>
    <Z>2181</Z>
  </point>
  <point index="3106">
    <X>61.342</X>
    <Y>33.101</Y>
    <Z>2109</Z>
  </point>
  <point index="3107">
    <X>65.099</X>
    <Y>17.725</Y>
    <Z>2211</Z>
  </point>
  <point index="3108">
    <X>112.067</X>
    <Y>9.446</Y>
    <Z>2047</Z>
  </point>
  <point index="3109">
    <X>106.188</X>
    <Y>35.386</Y>
    <Z>2129</Z>
  </point>
  <point index="3110">
    <X>34.129</X>
    <Y>52.115</Y>
    <Z>2103</Z>
  </point>
  <point index="3111">
    <X>48.433</X>
    <Y>19.177</Y>
    <Z>2245</Z>
  </point>
  <point index="3112">
    <X>94.539</X>
    <Y>15.898</Y>
    <Z>2079</Z>
  </point>
  <point index="3113">
    <X>61.830</X>
    <Y>16.265</Y>
    <Z>2146</Z>
  </point>
  <point index="3114">
    <X>56.360</X>
    <Y>21.888</Y>
    <Z>2030</Z>
  </point>
  <point index="3115">
    <X>114.225</X>
    <Y>18.369</Y>
    <Z>2106</Z>
  </point>
  <point index="3116">
    <X>17.929</X>
    <Y>34.826</Y>
    <Z>2177</Z>
  </point>
  <point index="3117">
    <X>22.695</X>
    <Y>26.544</Y>
    <Z>2210</Z>
  </point>
  <point index="3118">
    <X>113.471</X>
    <Y>63.544</Y>
    <Z>2085</Z>
  </point>
  <point index="3119">
    <X>33.594</X>
    <Y>9.277</Y>
    <Z>2088</Z>
  </point>
  <point index="3120">
    <X>47.168</X>
    <Y>64.202</Y>
    <Z>2279</Z>
  </point>
  <point index="3121">
    <X>39.226</X>
    <Y>58.205</Y>
    <Z>2241</Z>
  </point>
  <point index="3122">
    <X>96.491</X>
    <Y>76.098</Y>
    <Z>2027</Z>
  </point>
  <point index="3123">
    <X>61.878</X>
    <Y>76.412</Y>
    <Z>2149</Z>
  </point>
  <point index="3124">
    <X>97.673</X>
    <Y>64.583</Y>
    <Z>2078</Z>
  </point>
  <point index="3125">
    <X>30.222</X>
    <Y>8.749</Y>
    <Z>2041</Z>
  </point>
  <point index="3126">
    <X>91.693</X>
    <Y>15.787</Y>
    <Z>2157</Z>
  </point>
  <point index="3127">
    <X>35.967</X>
    <Y>58.968</Y>
    <Z>2153</Z>
  </point>
  <point index="3128">
    <X>101.626</X>
    <Y>65.946</Y>
    <Z>2130</Z>
  </point>
  <point index="3129">
    <X>66.787</X>
    <Y>69.629</Y>
    <Z>2085</Z>
  </point>
  <point index="3130">
    <X>35.284</X>
    <Y>15.102</Y>
    <Z>2134</Z>
  </point>
  <point index="3131">
    <X>56.963</X>
    <Y>54.232</Y>
    <Z>2014</Z>
  </point>
  <point index="3132">
    <X>88.147</X>
    <Y>68.850</Y>
    <Z>2253</Z>
  </point>
  <point index="3133">
    <X>25.328</X>
    <Y>25.292</Y>
    <Z>2194</Z>
  </point>
  <point index="3134">
    <X>23.288</X>
    <Y>48.433</Y>
    <Z>2254</Z>
  </point>
  <point index="3135">
    <X>111.548</X>
    <Y>23.832</Y>
    <Z>2033</Z>
  </point>
  <point index="3136">
    <X>20.559</X>
    <Y>30.132</Y>
    <Z>2051</Z>
  </point>
  <point index="3137">
    <X>56.777</X>
    <Y>77.036</Y>
    <Z>2019</Z>
  </point>
  <point index="3138">
    <X>22.761</X>
    <Y>39.084</Y>
    <Z>2215</Z>
  </point>
  <point index="3139">
    <X>14.864</X>
    <Y>20.147</Y>
    <Z>2071</Z>
  </point>
  <point index="3140">
    <X>22.024</X>
    <Y>74.008</Y>
    <Z>2160</Z>
  </point>
  <point index="3141">
    <X>106.132</X>
    <Y>46.003</Y>
    <Z>2134</Z>
  </point>
  <point index="3142">
    <X>113.575</X>
    <Y>68.847</Y>
    <Z>2088</Z>
  </point>
  <point index="3143">
    <X>77.906</X>
    <Y>52.205</Y>
    <Z>2205</Z>
  </point>
  <point index="3144">
    <X>113.456</X>
    <Y>34.469</Y>
    <Z>2085</Z>
  </point>
  <point index="3145">
    <X>55.601</X>
    <Y>32.292</Y>
    <Z>2051</Z>
  </point>
  <point index="3146">
    <X>33.761</X>
    <Y>12.593</Y>
    <Z>2093</Z>
  </point>
  <point index="3147">
    <X>22.772</X>
    <Y>16.869</Y>
    <Z>2216</Z>
  </point>
  <point index="3148">
    <X>64.945</X>
    <Y>63.530</Y>
    <Z>2222</Z>
  </point>
  <point index="3149">
    <X>28.008</X>
    <Y>35.965</Y>
    <Z>2015</Z>
  </point>
  <point index="3150">
    <X>54.301</X>
    <Y>19.074</Y>
    <Z>2086</Z>
  </point>
  <point index="3151">
    <X>18.937</X>
    <Y>27.585</Y>
    <Z>2173</Z>
  </point>
  <point index="3152">
    <X>110.081</X>
    <Y>19.846</Y>
    <Z>2096</Z>
  </point>
  <point index="3153">
    <X>101.927</X>
    <Y>58.564</Y>
    <Z>2153</Z>
  </point>
  <point index="3154">
    <X>61.765</X>
    <Y>64.009</Y>
    <Z>2141</Z>
  </point>
  <point index="3155">
    <X>57.454</X>
    <Y>17.295</Y>
    <Z>2000</Z>
  </point>
  <point index="3156">
    <X>78.281</X>
    <Y>14.647</Y>
    <Z>2215</Z>
  </point>
  <point index="3157">
    <X>59.390</X>
    <Y>57.753</Y>
    <Z>2089</Z>
  </point>
  <point index="3158">
    <X>52.526</X>
    <Y>35.095</Y>
    <Z>2134</Z>
  </point>
  <point index="3159">
    <X>111.922</X>
    <Y>57.240</Y>
    <Z>2043</Z>
  </point>
  <point index="3160">
    <X>100.881</X>
    <Y>33.480</Y>
    <Z>2075</Z>
  </point>
  <point index="3161">
    <X>93.022</X>
    <Y>68.307</Y>
    <Z>2121</Z>
  </point>
  <point index="3162">
    <X>68.461</X>
    <Y>36.490</Y>
    <Z>2099</Z>
  </point>
  <point index="3163">
    <X>53.014</X>
    <Y>28.976</Y>
    <Z>2121</Z>
  </point>
  <point index="3164">
    <X>99.437</X>
    <Y>24.256</Y>
    <Z>2081</Z>
  </point>
  <point index="3165">
    <X>11.834</X>
    <Y>15.436</Y>
    <Z>2153</Z>
  </point>
  <point index="3166">
    <X>34.842</X>
    <Y>64.408</Y>
    <Z>2122</Z>
  </point>
  <point index="3167">
    <X>115.264</X>
    <Y>66.531</Y>
    <Z>2134</Z>
  </point>
  <point index="3168">
    <X>107.312</X>
    <Y>71.087</Y>
    <Z>2046</Z>
  </point>
  <point index="3169">
    <X>13.504</X>
    <Y>66.837</Y>
    <Z>2108</Z>
  </point>
  <point index="3170">
    <X>77.610</X>
    <Y>33.669</Y>
    <Z>2197</Z>
  </point>
  <point index="3171">
    <X>107.938</X>
    <Y>34.225</Y>
    <Z>2002</Z>
  </point>
  <point index="3172">
    <X>106.244</X>
    <Y>78.590</Y>
    <Z>2125</Z>
  </point>
  <point index="3173">
    <X>95.833</X>
    <Y>72.800</Y>
    <Z>2044</Z>
  </point>
  <point index="3174">
    <X>16.342</X>
    <Y>65.979</Y>
    <Z>2031</Z>
  </point>
  <point index="3175">
    <X>17.954</X>
    <Y>60.642</Y>
    <Z>2186</Z>
  </point>
  <point index="3176">
    <X>58.358</X>
    <Y>68.419</Y>
    <Z>2280</Z>
  </point>
  <point index="3177">
    <X>99.947</X>
    <Y>61.725</Y>
    <Z>2005</Z>
  </point>
  <point index="3178">
    <X>63.546</X>
    <Y>69.541</Y>
    <Z>2274</Z>
  </point>
  <point index="3179">
    <X>109.492</X>
    <Y>10.290</Y>
    <Z>2289</Z>
  </point>
  <point index="3180">
    <X>95.654</X>
    <Y>11.429</Y>
    <Z>2049</Z>
  </point>
  <point index="3181">
    <X>23.407</X>
    <Y>46.920</Y>
    <Z>2263</Z>
  </point>
  <point index="3182">
    <X>67.917</X>
    <Y>64.277</Y>
    <Z>2001</Z>
  </point>
  <point index="3183">
    <X>80.371</X>
    <Y>26.019</Y>
    <Z>2272</Z>
  </point>
  <point index="3184">
    <X>17.707</X>
    <Y>46.991</Y>
    <Z>2091</Z>
  </point>
  <point index="3185">
    <X>72.742</X>
    <Y>65.687</Y>
    <Z>2065</Z>
  </point>
  <point index="3186">
    <X>106.594</X>
    <Y>36.063</Y>
    <Z>2099</Z>
  </point>
  <point index="3187">
    <X>62.594</X>
    <Y>61.377</Y>
    <Z>2203</Z>
  </point>
  <point index="3188">
    <X>90.654</X>
    <Y>69.227</Y>
    <Z>2185</Z>
  </point>
  <point index="3189">
    <X>97.981</X>
    <Y>67.156</Y>
    <Z>2197</Z>
  </point>
  <point index="3190">
    <X>98.432</X>
    <Y>46.442</Y>
    <Z>2266</Z>
  </point>
  <point index="3191">
    <X>21.409</X>
    <Y>29.444</Y>
    <Z>2114</Z>
  </point>
  <point index="3192">
    <X>56.285</X>
    <Y>14.758</Y>
    <Z>2032</Z>
  </point>
  <point index="3193">
    <X>112.752</X>
    <Y>35.790</Y>
    <Z>2066</Z>
  </point>
  <point index="3194">
    <X>100.563</X>
    <Y>23.751</Y>
    <Z>2051</Z>
  </point>
  <point index="3195">
    <X>94.052</X>
    <Y>67.219</Y>
    <Z>2093</Z>
  </point>
  <point index="3196">
    <X>98.442</X>
    <Y>28.573</Y>
    <Z>2264</Z>
  </point>
  <point index="3197">
    <X>72.493</X>
    <Y>55.442</Y>
    <Z>2059</Z>
  </point>
  <point index="3198">
    <X>105.711</X>
    <Y>74.164</Y>
    <Z>2165</Z>
  </point>
  <point index="3199">
    <X>16.631</X>
    <Y>61.066</Y>
    <Z>2023</Z>
  </point>
  <point index="3200">
    <X>102.657</X>
    <Y>29.610</Y>
    <Z>2207</Z>
  </point>
  <point index="3201">
    <X>78.151</X>
    <Y>22.550</Y>
    <Z>2212</Z>
  </point>
  <point index="3202">
    <X>26.983</X>
    <Y>13.822</Y>
    <Z>2070</Z>
  </point>
  <point index="3203">
    <X>78.083</X>
    <Y>19.182</Y>
    <Z>2210</Z>
  </point>
  <point index="3204">
    <X>29.204</X>
    <Y>10.181</Y>
    <Z>2236</Z>
  </point>
  <point index="3205">
    <X>72.865</X>
    <Y>52.419</Y>
    <Z>2069</Z>
  </point>
  <point index="3206">
    <X>104.011</X>
    <Y>70.045</Y>
    <Z>2292</Z>
  </point>
  <point index="3207">
    <X>57.856</X>
    <Y>8.620</Y>
    <Z>2148</Z>
  </point>
  <point index="3208">
    <X>49.720</X>
    <Y>13.477</Y>
    <Z>2210</Z>
  </point>
  <point index="3209">
    <X>24.039</X>
    <Y>34.066</Y>
    <Z>2290</Z>
  </point>
  <point index="3210">
    <X>94.537</X>
    <Y>33.662</Y>
    <Z>2080</Z>
  </point>
  <point index="3211">
    <X>24.700</X>
    <Y>19.663</Y>
    <Z>2240</Z>
  </point>
  <point index="3212">
    <X>108.152</X>
    <Y>30.921</Y>
    <Z>2042</Z>
  </point>
  <point index="3213">
    <X>110.411</X>
    <Y>30.921</Y>
    <Z>2002</Z>
  </point>
  <point index="3214">
    <X>75.315</X>
    <Y>22.657</Y>
    <Z>2135</Z>
  </point>
  <point index="3215">
    <X>72.165</X>
    <Y>76.731</Y>
    <Z>2050</Z>
  </point>
  <point index="3216">
    <X>25.113</X>
    <Y>64.875</Y>
    <Z>2210</Z>
  </point>
  <point index="3217">
    <X>73.062</X>
    <Y>35.580</Y>
    <Z>2074</Z>
  </point>
  <point index="3218">
    <X>60.349</X>
    <Y>30.909</Y>
    <Z>2035</Z>
  </point>
  <point index="3219">
    <X>12.311</X>
    <Y>22.805</Y>
    <Z>2140</Z>
  </point>
  <point index="3220">
    <X>56.797</X>
    <Y>21.431</Y>
    <Z>2018</Z>
  </point>
  <point index="3221">
    <X>109.202</X>
    <Y>29.495</Y>
    <Z>2235</Z>
  </point>
  <point index="3222">
    <X>64.965</X>
    <Y>53.687</Y>
    <Z>2221</Z>
  </point>
  <point index="3223">
    <X>58.362</X>
    <Y>21.313</Y>
    <Z>2279</Z>
  </point>
  <point index="3224">
    <X>58.699</X>
    <Y>59.848</Y>
    <Z>2217</Z>
  </point>
  <point index="3225">
    <X>75.859</X>
    <Y>11.171</Y>
    <Z>2150</Z>
  </point>
  <point index="3226">
    <X>116.580</X>
    <Y>20.937</Y>
    <Z>2169</Z>
  </point>
  <point index="3227">
    <X>50.843</X>
    <Y>52.886</Y>
    <Z>2180</Z>
  </point>
  <point index="3228">
    <X>53.826</X>
    <Y>17.006</Y>
    <Z>2099</Z>
  </point>
  <point index="3229">
    <X>71.413</X>
    <Y>29.067</Y>
    <Z>2029</Z>
  </point>
  <point index="3230">
    <X>54.247</X>
    <Y>76.014</Y>
    <Z>2087</Z>
  </point>
  <point index="3231">
    <X>68.286</X>
    <Y>22.750</Y>
    <Z>2067</Z>
  </point>
  <point index="3232">
    <X>10.127</X>
    <Y>62.059</Y>
    <Z>2199</Z>
  </point>
  <point index="3233">
    <X>33.259</X>
    <Y>61.347</Y>
    <Z>2079</Z>
  </point>
  <point index="3234">
    <X>105.470</X>
    <Y>20.082</Y>
    <Z>2183</Z>
  </point>
  <point index="3235">
    <X>95.479</X>
    <Y>56.519</Y>
    <Z>2054</Z>
  </point>
  <point index="3236">
    <X>75.927</X>
    <Y>70.792</Y>
    <Z>2152</Z>
  </point>
  <point index="3237">
    <X>28.086</X>
    <Y>23.532</Y>
    <Z>2030</Z>
  </point>
  <point index="3238">
    <X>108.804</X>
    <Y>7.952</Y>
    <Z>2162</Z>
  </point>
  <point index="3239">
    <X>50.735</X>
    <Y>72.886</Y>
    <Z>2183</Z>
  </point>
  <point index="3240">
    <X>96.235</X>
    <Y>71.185</Y>
    <Z>2034</Z>
  </point>
  <point index="3241">
    <X>60.463</X>
    <Y>28.195</Y>
    <Z>2044</Z>
  </point>
  <point index="3242">
    <X>96.941</X>
    <Y>77.370</Y>
    <Z>2014</Z>
  </point>
  <point index="3243">
    <X>73.326</X>
    <Y>29.748</Y>
    <Z>2081</Z>
  </point>
  <point index="3244">
    <X>30.544</X>
    <Y>73.931</Y>
    <Z>2006</Z>
  </point>
  <point index="3245">
    <X>63.013</X>
    <Y>58.975</Y>
    <Z>2234</Z>
  </point>
  <point index="3246">
    <X>118.740</X>
    <Y>18.099</Y>
    <Z>2228</Z>
  </point>
  <point index="3247">
    <X>27.813</X>
    <Y>36.317</Y>
    <Z>2008</Z>
  </point>
  <point index="3248">
    <X>78.775</X>
    <Y>18.839</Y>
    <Z>2229</Z>
  </point>
  <point index="3249">
    <X>99.594</X>
    <Y>67.787</Y>
    <Z>2052</Z>
  </point>
  <point index="3250">
    <X>33.019</X>
    <Y>70.949</Y>
    <Z>2073</Z>
  </point>
  <point index="3251">
    <X>33.008</X>
    <Y>66.175</Y>
    <Z>2073</Z>
  </point>
  <point index="3252">
    <X>107.466</X>
    <Y>40.739</Y>
    <Z>2034</Z>
  </point>
  <point index="3253">
    <X>103.104</X>
    <Y>28.327</Y>
    <Z>2241</Z>
  </point>
  <point index="3254">
    <X>107.368</X>
    <Y>34.072</Y>
    <Z>2042</Z>
  </point>
  <point index="3255">
    <X>95.510</X>
    <Y>23.242</Y>
    <Z>2053</Z>
  </point>
  <point index="3256">
    <X>11.908</X>
    <Y>69.477</Y>
    <Z>2151</Z>
  </point>
  <point index="3257">
    <X>69.298</X>
    <Y>17.215</Y>
    <Z>2253</Z>
  </point>
  <point index="3258">
    <X>8.738</X>
    <Y>60.508</Y>
    <Z>2237</Z>
  </point>
  <point index="3259">
    <X>105.324</X>
    <Y>75.620</Y>
    <Z>2194</Z>
  </point>
  <point index="3260">
    <X>104.776</X>
    <Y>51.901</Y>
    <Z>2235</Z>
  </point>
  <point index="3261">
    <X>58.535</X>
    <Y>38.480</Y>
    <Z>2247</Z>
  </point>
  <point index="3262">
    <X>101.036</X>
    <Y>49.390</Y>
    <Z>2087</Z>
  </point>
  <point index="3263">
    <X>37.007</X>
    <Y>51.730</Y>
    <Z>2181</Z>
  </point>
  <point index="3264">
    <X>35.481</X>
    <Y>36.541</Y>
    <Z>2140</Z>
  </point>
  <point index="3265">
    <X>68.816</X>
    <Y>33.988</Y>
    <Z>2164</Z>
  </point>
  <point index="3266">
    <X>112.339</X>
    <Y>28.956</Y>
    <Z>2054</Z>
  </point>
  <point index="3267">
    <X>60.307</X>
    <Y>20.232</Y>
    <Z>2032</Z>
  </point>
  <point index="3268">
    <X>99.276</X>
    <Y>53.864</Y>
    <Z>2110</Z>
  </point>
  <point index="3269">
    <X>14.905</X>
    <Y>53.931</Y>
    <Z>2070</Z>
  </point>
  <point index="3270">
    <X>25.087</X>
    <Y>72.321</Y>
    <Z>2211</Z>
  </point>
  <point index="3271">
    <X>31.254</X>
    <Y>73.344</Y>
    <Z>2025</Z>
  </point>
  <point index="3272">
    <X>24.919</X>
    <Y>16.407</Y>
    <Z>2224</Z>
  </point>
  <point index="3273">
    <X>108.462</X>
    <Y>54.779</Y>
    <Z>2099</Z>
  </point>
  <point index="3274">
    <X>57.741</X>
    <Y>67.444</Y>
    <Z>2104</Z>
  </point>
  <point index="3275">
    <X>30.282</X>
    <Y>38.495</Y>
    <Z>2018</Z>
  </point>
  <point index="3276">
    <X>10.560</X>
    <Y>27.664</Y>
    <Z>2187</Z>
  </point>
  <point index="3277">
    <X>50.121</X>
    <Y>70.373</Y>
    <Z>2199</Z>
  </point>
  <point index="3278">
    <X>60.944</X>
    <Y>53.672</Y>
    <Z>2080</Z>
  </point>
  <point index="3279">
    <X>59.500</X>
    <Y>49.442</Y>
    <Z>2069</Z>
  </point>
  <point index="3280">
    <X>109.472</X>
    <Y>38.722</Y>
    <Z>2285</Z>
  </point>
  <point index="3281">
    <X>15.249</X>
    <Y>56.113</Y>
    <Z>2060</Z>
  </point>
  <point index="3282">
    <X>55.227</X>
    <Y>18.402</Y>
    <Z>2061</Z>
  </point>
  <point index="3283">
    <X>30.781</X>
    <Y>64.390</Y>
    <Z>2012</Z>
  </point>
  <point index="3284">
    <X>71.145</X>
    <Y>75.864</Y>
    <Z>2022</Z>
  </point>
  <point index="3285">
    <X>8.994</X>
    <Y>15.754</Y>
    <Z>2230</Z>
  </point>
  <point index="3286">
    <X>24.388</X>
    <Y>50.329</Y>
    <Z>2264</Z>
  </point>
  <point index="3287">
    <X>73.706</X>
    <Y>18.673</Y>
    <Z>2092</Z>
  </point>
  <point index="3288">
    <X>92.901</X>
    <Y>61.072</Y>
    <Z>2124</Z>
  </point>
  <point index="3289">
    <X>118.162</X>
    <Y>65.801</Y>
    <Z>2212</Z>
  </point>
  <point index="3290">
    <X>58.657</X>
    <Y>38.522</Y>
    <Z>2225</Z>
  </point>
  <point index="3291">
    <X>106.419</X>
    <Y>67.805</Y>
    <Z>2112</Z>
  </point>
  <point index="3292">
    <X>103.172</X>
    <Y>62.517</Y>
    <Z>2246</Z>
  </point>
  <point index="3293">
    <X>105.645</X>
    <Y>19.257</Y>
    <Z>2170</Z>
  </point>
  <point index="3294">
    <X>102.031</X>
    <Y>45.202</Y>
    <Z>2161</Z>
  </point>
  <point index="3295">
    <X>90.469</X>
    <Y>20.203</Y>
    <Z>2190</Z>
  </point>
  <point index="3296">
    <X>103.104</X>
    <Y>70.790</Y>
    <Z>2241</Z>
  </point>
  <point index="3297">
    <X>47.511</X>
    <Y>19.597</Y>
    <Z>2270</Z>
  </point>
  <point index="3298">
    <X>48.692</X>
    <Y>63.262</Y>
    <Z>2238</Z>
  </point>
  <point index="3299">
    <X>29.638</X>
    <Y>64.057</Y>
    <Z>2267</Z>
  </point>
  <point index="3300">
    <X>57.136</X>
    <Y>73.457</Y>
    <Z>2009</Z>
  </point>
  <point index="3301">
    <X>78.804</X>
    <Y>59.154</Y>
    <Z>2230</Z>
  </point>
  <point index="3302">
    <X>13.817</X>
    <Y>34.002</Y>
    <Z>2099</Z>
  </point>
  <point index="3303">
    <X>7.047</X>
    <Y>65.612</Y>
    <Z>2282</Z>
  </point>
  <point index="3304">
    <X>99.587</X>
    <Y>30.916</Y>
    <Z>2053</Z>
  </point>
  <point index="3305">
    <X>97.081</X>
    <Y>57.404</Y>
    <Z>2011</Z>
  </point>
  <point index="3306">
    <X>119.256</X>
    <Y>30.924</Y>
    <Z>2242</Z>
  </point>
  <point index="3307">
    <X>22.860</X>
    <Y>63.340</Y>
    <Z>2222</Z>
  </point>
  <point index="3308">
    <X>108.539</X>
    <Y>16.889</Y>
    <Z>2113</Z>
  </point>
  <point index="3309">
    <X>62.486</X>
    <Y>76.897</Y>
    <Z>2195</Z>
  </point>
  <point index="3310">
    <X>64.364</X>
    <Y>53.259</Y>
    <Z>2265</Z>
  </point>
  <point index="3311">
    <X>37.086</X>
    <Y>18.126</Y>
    <Z>2183</Z>
  </point>
  <point index="3312">
    <X>78.558</X>
    <Y>27.977</Y>
    <Z>2223</Z>
  </point>
  <point index="3313">
    <X>16.856</X>
    <Y>77.714</Y>
    <Z>2017</Z>
  </point>
  <point index="3314">
    <X>95.373</X>
    <Y>28.427</Y>
    <Z>2057</Z>
  </point>
  <point index="3315">
    <X>69.159</X>
    <Y>55.185</Y>
    <Z>2227</Z>
  </point>
  <point index="3316">
    <X>114.427</X>
    <Y>75.425</Y>
    <Z>2111</Z>
  </point>
  <point index="3317">
    <X>30.401</X>
    <Y>70.639</Y>
    <Z>2002</Z>
  </point>
  <point index="3318">
    <X>93.848</X>
    <Y>75.710</Y>
    <Z>2098</Z>
  </point>
  <point index="3319">
    <X>68.807</X>
    <Y>77.605</Y>
    <Z>2163</Z>
  </point>
  <point index="3320">
    <X>89.604</X>
    <Y>56.453</Y>
    <Z>2213</Z>
  </point>
  <point index="3321">
    <X>113.967</X>
    <Y>65.266</Y>
    <Z>2099</Z>
  </point>
  <point index="3322">
    <X>55.631</X>
    <Y>9.613</Y>
    <Z>2050</Z>
  </point>
  <point index="3323">
    <X>12.928</X>
    <Y>49.115</Y>
    <Z>2123</Z>
  </point>
  <point index="3324">
    <X>116.127</X>
    <Y>51.688</Y>
    <Z>2157</Z>
  </point>
  <point index="3325">
    <X>96.632</X>
    <Y>11.654</Y>
    <Z>2023</Z>
  </point>
  <point index="3326">
    <X>64.116</X>
    <Y>40.470</Y>
    <Z>2284</Z>
  </point>
  <point index="3327">
    <X>101.265</X>
    <Y>16.670</Y>
    <Z>2104</Z>
  </point>
  <point index="3328">
    <X>113.828</X>
    <Y>28.250</Y>
    <Z>2095</Z>
  </point>
  <point index="3329">
    <X>24.494</X>
    <Y>13.130</Y>
    <Z>2256</Z>
  </point>
  <point index="3330">
    <X>106.452</X>
    <Y>13.704</Y>
    <Z>2110</Z>
  </point>
  <point index="3331">
    <X>99.687</X>
    <Y>10.662</Y>
    <Z>2035</Z>
  </point>
  <point index="3332">
    <X>78.664</X>
    <Y>19.294</Y>
    <Z>2226</Z>
  </point>
  <point index="3333">
    <X>28.185</X>
    <Y>12.313</Y>
    <Z>2048</Z>
  </point>
  <point index="3334">
    <X>53.684</X>
    <Y>25.492</Y>
    <Z>2103</Z>
  </point>
  <point index="3335">
    <X>7.855</X>
    <Y>16.992</Y>
    <Z>2261</Z>
  </point>
  <point index="3336">
    <X>72.308</X>
    <Y>62.802</Y>
    <Z>2054</Z>
  </point>
  <point index="3337">
    <X>69.594</X>
    <Y>32.378</Y>
    <Z>2284</Z>
  </point>
  <point index="3338">
    <X>62.582</X>
    <Y>30.548</Y>
    <Z>2202</Z>
  </point>
  <point index="3339">
    <X>114.858</X>
    <Y>61.408</Y>
    <Z>2123</Z>
  </point>
  <point index="3340">
    <X>59.372</X>
    <Y>54.192</Y>
    <Z>2093</Z>
  </point>
  <point index="3341">
    <X>74.699</X>
    <Y>54.619</Y>
    <Z>2118</Z>
  </point>
  <point index="3342">
    <X>73.403</X>
    <Y>60.172</Y>
    <Z>2083</Z>
  </point>
  <point index="3343">
    <X>63.879</X>
    <Y>65.317</Y>
    <Z>2298</Z>
  </point>
  <point index="3344">
    <X>99.562</X>
    <Y>14.530</Y>
    <Z>2058</Z>
  </point>
  <point index="3345">
    <X>64.939</X>
    <Y>70.708</Y>
    <Z>2223</Z>
  </point>
  <point index="3346">
    <X>50.371</X>
    <Y>30.644</Y>
    <Z>2192</Z>
  </point>
  <point index="3347">
    <X>63.276</X>
    <Y>39.088</Y>
    <Z>2253</Z>
  </point>
  <point index="3348">
    <X>69.659</X>
    <Y>18.326</Y>
    <Z>2259</Z>
  </point>
  <point index="3349">
    <X>32.791</X>
    <Y>28.273</Y>
    <Z>2067</Z>
  </point>
  <point index="3350">
    <X>109.633</X>
    <Y>17.247</Y>
    <Z>2269</Z>
  </point>
  <point index="3351">
    <X>66.226</X>
    <Y>19.087</Y>
    <Z>2127</Z>
  </point>
  <point index="3352">
    <X>113.940</X>
    <Y>69.329</Y>
    <Z>2098</Z>
  </point>
  <point index="3353">
    <X>73.289</X>
    <Y>19.122</Y>
    <Z>2080</Z>
  </point>
  <point index="3354">
    <X>59.871</X>
    <Y>72.557</Y>
    <Z>2001</Z>
  </point>
  <point index="3355">
    <X>89.894</X>
    <Y>13.439</Y>
    <Z>2205</Z>
  </point>
  <point index="3356">
    <X>53.389</X>
    <Y>53.711</Y>
    <Z>2111</Z>
  </point>
  <point index="3357">
    <X>51.156</X>
    <Y>23.657</Y>
    <Z>2171</Z>
  </point>
  <point index="3358">
    <X>59.560</X>
    <Y>66.239</Y>
    <Z>2058</Z>
  </point>
  <point index="3359">
    <X>116.623</X>
    <Y>21.031</Y>
    <Z>2171</Z>
  </point>
  <point index="3360">
    <X>30.185</X>
    <Y>10.485</Y>
    <Z>2055</Z>
  </point>
  <point index="3361">
    <X>40.123</X>
    <Y>27.287</Y>
    <Z>2265</Z>
  </point>
  <point index="3362">
    <X>66.880</X>
    <Y>71.710</Y>
    <Z>2078</Z>
  </point>
  <point index="3363">
    <X>27.663</X>
    <Y>32.328</Y>
    <Z>2020</Z>
  </point>
  <point index="3364">
    <X>24.198</X>
    <Y>34.673</Y>
    <Z>2278</Z>
  </point>
  <point index="3365">
    <X>71.154</X>
    <Y>73.085</Y>
    <Z>2022</Z>
  </point>
  <point index="3366">
    <X>89.762</X>
    <Y>65.976</Y>
    <Z>2209</Z>
  </point>
  <point index="3367">
    <X>106.206</X>
    <Y>60.453</Y>
    <Z>2128</Z>
  </point>
  <point index="3368">
    <X>76.156</X>
    <Y>53.909</Y>
    <Z>2158</Z>
  </point>
  <point index="3369">
    <X>26.136</X>
    <Y>68.006</Y>
    <Z>2133</Z>
  </point>
  <point index="3370">
    <X>58.225</X>
    <Y>15.876</Y>
    <Z>2292</Z>
  </point>
  <point index="3371">
    <X>109.358</X>
    <Y>53.115</Y>
    <Z>2264</Z>
  </point>
  <point index="3372">
    <X>99.212</X>
    <Y>72.090</Y>
    <Z>2122</Z>
  </point>
  <point index="3373">
    <X>72.529</X>
    <Y>74.730</Y>
    <Z>2060</Z>
  </point>
  <point index="3374">
    <X>72.357</X>
    <Y>19.642</Y>
    <Z>2055</Z>
  </point>
  <point index="3375">
    <X>105.353</X>
    <Y>44.427</Y>
    <Z>2192</Z>
  </point>
  <point index="3376">
    <X>53.667</X>
    <Y>13.580</Y>
    <Z>2103</Z>
  </point>
  <point index="3377">
    <X>70.906</X>
    <Y>13.734</Y>
    <Z>2016</Z>
  </point>
  <point index="3378">
    <X>94.875</X>
    <Y>47.149</Y>
    <Z>2070</Z>
  </point>
  <point index="3379">
    <X>25.855</X>
    <Y>52.821</Y>
    <Z>2154</Z>
  </point>
  <point index="3380">
    <X>22.090</X>
    <Y>29.036</Y>
    <Z>2165</Z>
  </point>
  <point index="3381">
    <X>21.780</X>
    <Y>32.846</Y>
    <Z>2142</Z>
  </point>
  <point index="3382">
    <X>107.005</X>
    <Y>61.337</Y>
    <Z>2069</Z>
  </point>
  <point index="3383">
    <X>71.569</X>
    <Y>46.467</Y>
    <Z>2034</Z>
  </point>
  <point index="3384">
    <X>108.621</X>
    <Y>35.561</Y>
    <Z>2128</Z>
  </point>
  <point index="3385">
    <X>70.854</X>
    <Y>68.924</Y>
    <Z>2014</Z>
  </point>
  <point index="3386">
    <X>33.960</X>
    <Y>37.685</Y>
    <Z>2098</Z>
  </point>
  <point index="3387">
    <X>52.538</X>
    <Y>34.339</Y>
    <Z>2134</Z>
  </point>
  <point index="3388">
    <X>63.964</X>
    <Y>40.501</Y>
    <Z>2295</Z>
  </point>
  <point index="3389">
    <X>36.381</X>
    <Y>22.766</Y>
    <Z>2164</Z>
  </point>
  <point index="3390">
    <X>36.211</X>
    <Y>18.351</Y>
    <Z>2159</Z>
  </point>
  <point index="3391">
    <X>61.489</X>
    <Y>53.128</Y>
    <Z>2120</Z>
  </point>
  <point index="3392">
    <X>111.168</X>
    <Y>24.405</Y>
    <Z>2023</Z>
  </point>
  <point index="3393">
    <X>116.172</X>
    <Y>69.258</Y>
    <Z>2158</Z>
  </point>
  <point index="3394">
    <X>101.572</X>
    <Y>66.600</Y>
    <Z>2126</Z>
  </point>
  <point index="3395">
    <X>18.507</X>
    <Y>23.345</Y>
    <Z>2252</Z>
  </point>
  <point index="3396">
    <X>21.164</X>
    <Y>64.723</Y>
    <Z>2096</Z>
  </point>
  <point index="3397">
    <X>77.608</X>
    <Y>20.606</Y>
    <Z>2197</Z>
  </point>
  <point index="3398">
    <X>73.005</X>
    <Y>64.247</Y>
    <Z>2073</Z>
  </point>
  <point index="3399">
    <X>64.506</X>
    <Y>23.266</Y>
    <Z>2255</Z>
  </point>
  <point index="3400">
    <X>24.555</X>
    <Y>53.372</Y>
    <Z>2251</Z>
  </point>
  <point index="3401">
    <X>117.356</X>
    <Y>71.468</Y>
    <Z>2190</Z>
  </point>
  <point index="3402">
    <X>19.180</X>
    <Y>54.972</Y>
    <Z>2128</Z>
  </point>
  <point index="3403">
    <X>55.266</X>
    <Y>14.025</Y>
    <Z>2060</Z>
  </point>
  <point index="3404">
    <X>96.438</X>
    <Y>10.163</Y>
    <Z>2028</Z>
  </point>
  <point index="3405">
    <X>73.889</X>
    <Y>27.112</Y>
    <Z>2096</Z>
  </point>
  <point index="3406">
    <X>79.783</X>
    <Y>17.710</Y>
    <Z>2256</Z>
  </point>
  <point index="3407">
    <X>98.618</X>
    <Y>49.184</Y>
    <Z>2232</Z>
  </point>
  <point index="3408">
    <X>24.876</X>
    <Y>47.866</Y>
    <Z>2227</Z>
  </point>
  <point index="3409">
    <X>58.723</X>
    <Y>63.057</Y>
    <Z>2212</Z>
  </point>
  <point index="3410">
    <X>33.167</X>
    <Y>66.627</Y>
    <Z>2077</Z>
  </point>
  <point index="3411">
    <X>46.802</X>
    <Y>23.473</Y>
    <Z>2289</Z>
  </point>
  <point index="3412">
    <X>20.581</X>
    <Y>77.870</Y>
    <Z>2053</Z>
  </point>
  <point index="3413">
    <X>8.641</X>
    <Y>69.920</Y>
    <Z>2239</Z>
  </point>
  <point index="3414">
    <X>107.498</X>
    <Y>15.496</Y>
    <Z>2032</Z>
  </point>
  <point index="3415">
    <X>73.827</X>
    <Y>62.204</Y>
    <Z>2095</Z>
  </point>
  <point index="3416">
    <X>34.138</X>
    <Y>62.473</Y>
    <Z>2103</Z>
  </point>
  <point index="3417">
    <X>78.438</X>
    <Y>60.732</Y>
    <Z>2220</Z>
  </point>
  <point index="3418">
    <X>117.134</X>
    <Y>59.541</Y>
    <Z>2184</Z>
  </point>
  <point index="3419">
    <X>90.238</X>
    <Y>60.286</Y>
    <Z>2196</Z>
  </point>
  <point index="3420">
    <X>111.597</X>
    <Y>70.819</Y>
    <Z>2034</Z>
  </point>
  <point index="3421">
    <X>31.744</X>
    <Y>49.257</Y>
    <Z>2038</Z>
  </point>
  <point index="3422">
    <X>64.955</X>
    <Y>62.269</Y>
    <Z>2221</Z>
  </point>
  <point index="3423">
    <X>28.622</X>
    <Y>76.841</Y>
    <Z>2128</Z>
  </point>
  <point index="3424">
    <X>35.601</X>
    <Y>33.884</Y>
    <Z>2143</Z>
  </point>
  <point index="3425">
    <X>8.121</X>
    <Y>67.046</Y>
    <Z>2253</Z>
  </point>
  <point index="3426">
    <X>107.443</X>
    <Y>76.943</Y>
    <Z>2036</Z>
  </point>
  <point index="3427">
    <X>54.657</X>
    <Y>15.435</Y>
    <Z>2076</Z>
  </point>
  <point index="3428">
    <X>101.108</X>
    <Y>49.232</Y>
    <Z>2092</Z>
  </point>
  <point index="3429">
    <X>94.359</X>
    <Y>56.470</Y>
    <Z>2084</Z>
  </point>
  <point index="3430">
    <X>94.078</X>
    <Y>13.028</Y>
    <Z>2092</Z>
  </point>
  <point index="3431">
    <X>97.878</X>
    <Y>62.003</Y>
    <Z>2157</Z>
  </point>
  <point index="3432">
    <X>61.432</X>
    <Y>40.506</Y>
    <Z>2116</Z>
  </point>
  <point index="3433">
    <X>38.505</X>
    <Y>66.114</Y>
    <Z>2222</Z>
  </point>
  <point index="3434">
    <X>96.542</X>
    <Y>25.867</Y>
    <Z>2025</Z>
  </point>
  <point index="3435">
    <X>51.359</X>
    <Y>23.610</Y>
    <Z>2166</Z>
  </point>
  <point index="3436">
    <X>58.029</X>
    <Y>22.840</Y>
    <Z>2216</Z>
  </point>
  <point index="3437">
    <X>73.883</X>
    <Y>59.170</Y>
    <Z>2096</Z>
  </point>
  <point index="3438">
    <X>15.972</X>
    <Y>60.498</Y>
    <Z>2041</Z>
  </point>
  <point index="3439">
    <X>96.934</X>
    <Y>75.326</Y>
    <Z>2015</Z>
  </point>
  <point index="3440">
    <X>20.844</X>
    <Y>64.441</Y>
    <Z>2072</Z>
  </point>
  <point index="3441">
    <X>59.755</X>
    <Y>8.082</Y>
    <Z>2022</Z>
  </point>
  <point index="3442">
    <X>29.448</X>
    <Y>39.916</Y>
    <Z>2281</Z>
  </point>
  <point index="3443">
    <X>80.828</X>
    <Y>60.521</Y>
    <Z>2285</Z>
  </point>
  <point index="3444">
    <X>13.721</X>
    <Y>47.680</Y>
    <Z>2102</Z>
  </point>
  <point index="3445">
    <X>62.003</X>
    <Y>50.934</Y>
    <Z>2159</Z>
  </point>
  <point index="3446">
    <X>101.735</X>
    <Y>8.965</Y>
    <Z>2139</Z>
  </point>
  <point index="3447">
    <X>19.034</X>
    <Y>63.571</Y>
    <Z>2155</Z>
  </point>
  <point index="3448">
    <X>91.155</X>
    <Y>19.929</Y>
    <Z>2171</Z>
  </point>
  <point index="3449">
    <X>13.895</X>
    <Y>14.086</Y>
    <Z>2097</Z>
  </point>
  <point index="3450">
    <X>96.661</X>
    <Y>62.501</Y>
    <Z>2022</Z>
  </point>
  <point index="3451">
    <X>68.052</X>
    <Y>63.030</Y>
    <Z>2023</Z>
  </point>
  <point index="3452">
    <X>74.434</X>
    <Y>26.402</Y>
    <Z>2111</Z>
  </point>
  <point index="3453">
    <X>54.978</X>
    <Y>10.074</Y>
    <Z>2068</Z>
  </point>
  <point index="3454">
    <X>90.831</X>
    <Y>12.070</Y>
    <Z>2180</Z>
  </point>
  <point index="3455">
    <X>36.574</X>
    <Y>54.100</Y>
    <Z>2169</Z>
  </point>
  <point index="3456">
    <X>11.131</X>
    <Y>28.704</Y>
    <Z>2172</Z>
  </point>
  <point index="3457">
    <X>34.076</X>
    <Y>25.310</Y>
    <Z>2102</Z>
  </point>
  <point index="3458">
    <X>66.832</X>
    <Y>72.477</Y>
    <Z>2081</Z>
  </point>
  <point index="3459">
    <X>63.790</X>
    <Y>34.326</Y>
    <Z>2292</Z>
  </point>
  <point index="3460">
    <X>106.128</X>
    <Y>56.019</Y>
    <Z>2134</Z>
  </point>
  <point index="3461">
    <X>112.907</X>
    <Y>54.265</Y>
    <Z>2070</Z>
  </point>
  <point index="3462">
    <X>18.046</X>
    <Y>73.272</Y>
    <Z>2222</Z>
  </point>
  <point index="3463">
    <X>113.679</X>
    <Y>37.257</Y>
    <Z>2091</Z>
  </point>
  <point index="3464">
    <X>106.080</X>
    <Y>47.896</Y>
    <Z>2138</Z>
  </point>
  <point index="3465">
    <X>74.372</X>
    <Y>23.866</Y>
    <Z>2110</Z>
  </point>
  <point index="3466">
    <X>118.775</X>
    <Y>61.992</Y>
    <Z>2229</Z>
  </point>
  <point index="3467">
    <X>100.792</X>
    <Y>67.745</Y>
    <Z>2068</Z>
  </point>
  <point index="3468">
    <X>112.600</X>
    <Y>75.192</Y>
    <Z>2062</Z>
  </point>
  <point index="3469">
    <X>102.541</X>
    <Y>26.015</Y>
    <Z>2199</Z>
  </point>
  <point index="3470">
    <X>115.856</X>
    <Y>29.598</Y>
    <Z>2150</Z>
  </point>
  <point index="3471">
    <X>59.309</X>
    <Y>70.480</Y>
    <Z>2104</Z>
  </point>
  <point index="3472">
    <X>117.277</X>
    <Y>52.925</Y>
    <Z>2188</Z>
  </point>
  <point index="3473">
    <X>55.294</X>
    <Y>36.772</Y>
    <Z>2059</Z>
  </point>
  <point index="3474">
    <X>112.901</X>
    <Y>20.506</Y>
    <Z>2070</Z>
  </point>
  <point index="3475">
    <X>22.878</X>
    <Y>64.570</Y>
    <Z>2224</Z>
  </point>
  <point index="3476">
    <X>18.887</X>
    <Y>70.486</Y>
    <Z>2182</Z>
  </point>
  <point index="3477">
    <X>72.022</X>
    <Y>35.000</Y>
    <Z>2046</Z>
  </point>
  <point index="3478">
    <X>12.949</X>
    <Y>66.365</Y>
    <Z>2123</Z>
  </point>
  <point index="3479">
    <X>13.068</X>
    <Y>33.357</Y>
    <Z>2119</Z>
  </point>
  <point index="3480">
    <X>111.381</X>
    <Y>46.044</Y>
    <Z>2029</Z>
  </point>
  <point index="3481">
    <X>91.320</X>
    <Y>70.164</Y>
    <Z>2167</Z>
  </point>
  <point index="3482">
    <X>13.290</X>
    <Y>66.445</Y>
    <Z>2113</Z>
  </point>
  <point index="3483">
    <X>92.794</X>
    <Y>34.339</Y>
    <Z>2127</Z>
  </point>
  <point index="3484">
    <X>69.031</X>
    <Y>25.804</Y>
    <Z>2204</Z>
  </point>
  <point index="3485">
    <X>77.287</X>
    <Y>32.996</Y>
    <Z>2189</Z>
  </point>
  <point index="3486">
    <X>11.282</X>
    <Y>62.519</Y>
    <Z>2168</Z>
  </point>
  <point index="3487">
    <X>95.353</X>
    <Y>30.577</Y>
    <Z>2057</Z>
  </point>
  <point index="3488">
    <X>76.960</X>
    <Y>64.440</Y>
    <Z>2180</Z>
  </point>
  <point index="3489">
    <X>24.692</X>
    <Y>17.311</Y>
    <Z>2241</Z>
  </point>
  <point index="3490">
    <X>28.752</X>
    <Y>47.664</Y>
    <Z>2152</Z>
  </point>
  <point index="3491">
    <X>75.731</X>
    <Y>19.089</Y>
    <Z>2146</Z>
  </point>
  <point index="3492">
    <X>62.971</X>
    <Y>59.103</Y>
    <Z>2231</Z>
  </point>
  <point index="3493">
    <X>55.273</X>
    <Y>51.500</Y>
    <Z>2060</Z>
  </point>
  <point index="3494">
    <X>91.596</X>
    <Y>34.809</Y>
    <Z>2159</Z>
  </point>
  <point index="3495">
    <X>104.145</X>
    <Y>45.348</Y>
    <Z>2282</Z>
  </point>
  <point index="3496">
    <X>88.629</X>
    <Y>66.040</Y>
    <Z>2240</Z>
  </point>
  <point index="3497">
    <X>29.184</X>
    <Y>15.991</Y>
    <Z>2232</Z>
  </point>
  <point index="3498">
    <X>14.170</X>
    <Y>31.289</Y>
    <Z>2089</Z>
  </point>
  <point index="3499">
    <X>110.569</X>
    <Y>10.054</Y>
    <Z>2007</Z>
  </point>
  <point index="3500">
    <X>33.949</X>
    <Y>57.965</Y>
    <Z>2098</Z>
  </point>
  <point index="3501">
    <X>105.416</X>
    <Y>33.647</Y>
    <Z>2187</Z>
  </point>
  <point index="3502">
    <X>80.134</X>
    <Y>58.284</Y>
    <Z>2266</Z>
  </point>
  <point index="3503">
    <X>37.989</X>
    <Y>65.252</Y>
    <Z>2208</Z>
  </point>
  <point index="3504">
    <X>55.114</X>
    <Y>49.811</Y>
    <Z>2064</Z>
  </point>
  <point index="3505">
    <X>92.482</X>
    <Y>64.606</Y>
    <Z>2135</Z>
  </point>
  <point index="3506">
    <X>53.758</X>
    <Y>73.507</Y>
    <Z>2101</Z>
  </point>
  <point index="3507">
    <X>15.022</X>
    <Y>69.256</Y>
    <Z>2066</Z>
  </point>
  <point index="3508">
    <X>53.756</X>
    <Y>49.571</Y>
    <Z>2101</Z>
  </point>
  <point index="3509">
    <X>18.699</X>
    <Y>58.365</Y>
    <Z>2217</Z>
  </point>
  <point index="3510">
    <X>21.787</X>
    <Y>44.466</Y>
    <Z>2142</Z>
  </point>
  <point index="3511">
    <X>61.037</X>
    <Y>10.427</Y>
    <Z>2087</Z>
  </point>
  <point index="3512">
    <X>51.398</X>
    <Y>69.256</Y>
    <Z>2165</Z>
  </point>
  <point index="3513">
    <X>20.298</X>
    <Y>52.077</Y>
    <Z>2032</Z>
  </point>
  <point index="3514">
    <X>111.726</X>
    <Y>46.415</Y>
    <Z>2038</Z>
  </point>
  <point index="3515">
    <X>65.861</X>
    <Y>29.960</Y>
    <Z>2154</Z>
  </point>
  <point index="3516">
    <X>21.679</X>
    <Y>14.039</Y>
    <Z>2134</Z>
  </point>
  <point index="3517">
    <X>117.642</X>
    <Y>17.807</Y>
    <Z>2198</Z>
  </point>
  <point index="3518">
    <X>105.344</X>
    <Y>11.811</Y>
    <Z>2192</Z>
  </point>
  <point index="3519">
    <X>47.660</X>
    <Y>20.726</Y>
    <Z>2266</Z>
  </point>
  <point index="3520">
    <X>102.746</X>
    <Y>25.031</Y>
    <Z>2214</Z>
  </point>
  <point index="3521">
    <X>115.855</X>
    <Y>27.149</Y>
    <Z>2150</Z>
  </point>
  <point index="3522">
    <X>36.385</X>
    <Y>32.588</Y>
    <Z>2164</Z>
  </point>
  <point index="3523">
    <X>67.708</X>
    <Y>37.771</Y>
    <Z>2016</Z>
  </point>
  <point index="3524">
    <X>112.948</X>
    <Y>20.202</Y>
    <Z>2071</Z>
  </point>
  <point index="3525">
    <X>118.795</X>
    <Y>31.576</Y>
    <Z>2229</Z>
  </point>
  <point index="3526">
    <X>29.641</X>
    <Y>55.033</Y>
    <Z>2266</Z>
  </point>
  <point index="3527">
    <X>36.994</X>
    <Y>50.762</Y>
    <Z>2181</Z>
  </point>
  <point index="3528">
    <X>58.071</X>
    <Y>66.576</Y>
    <Z>2232</Z>
  </point>
  <point index="3529">
    <X>104.436</X>
    <Y>78.828</Y>
    <Z>2260</Z>
  </point>
  <point index="3530">
    <X>17.777</X>
    <Y>52.495</Y>
    <Z>2118</Z>
  </point>
  <point index="3531">
    <X>19.180</X>
    <Y>57.025</Y>
    <Z>2128</Z>
  </point>
  <point index="3532">
    <X>6.862</X>
    <Y>61.257</Y>
    <Z>2287</Z>
  </point>
  <point index="3533">
    <X>107.201</X>
    <Y>15.845</Y>
    <Z>2054</Z>
  </point>
  <point index="3534">
    <X>30.283</X>
    <Y>10.875</Y>
    <Z>2017</Z>
  </point>
  <point index="3535">
    <X>15.457</X>
    <Y>65.053</Y>
    <Z>2055</Z>
  </point>
  <point index="3536">
    <X>33.266</X>
    <Y>71.885</Y>
    <Z>2080</Z>
  </point>
  <point index="3537">
    <X>14.247</X>
    <Y>73.268</Y>
    <Z>2087</Z>
  </point>
  <point index="3538">
    <X>73.316</X>
    <Y>50.905</Y>
    <Z>2081</Z>
  </point>
  <point index="3539">
    <X>11.451</X>
    <Y>56.766</Y>
    <Z>2163</Z>
  </point>
  <point index="3540">
    <X>49.270</X>
    <Y>17.900</Y>
    <Z>2222</Z>
  </point>
  <point index="3541">
    <X>119.947</X>
    <Y>20.049</Y>
    <Z>2261</Z>
  </point>
  <point index="3542">
    <X>68.687</X>
    <Y>26.057</Y>
    <Z>2140</Z>
  </point>
  <point index="3543">
    <X>25.641</X>
    <Y>70.162</Y>
    <Z>2170</Z>
  </point>
  <point index="3544">
    <X>80.631</X>
    <Y>25.163</Y>
    <Z>2279</Z>
  </point>
  <point index="3545">
    <X>32.371</X>
    <Y>75.998</Y>
    <Z>2055</Z>
  </point>
  <point index="3546">
    <X>11.507</X>
    <Y>67.765</Y>
    <Z>2162</Z>
  </point>
  <point index="3547">
    <X>17.571</X>
    <Y>67.437</Y>
    <Z>2038</Z>
  </point>
  <point index="3548">
    <X>40.341</X>
    <Y>25.324</Y>
    <Z>2271</Z>
  </point>
  <point index="3549">
    <X>54.544</X>
    <Y>37.671</Y>
    <Z>2079</Z>
  </point>
  <point index="3550">
    <X>36.914</X>
    <Y>72.853</Y>
    <Z>2178</Z>
  </point>
  <point index="3551">
    <X>32.251</X>
    <Y>61.743</Y>
    <Z>2052</Z>
  </point>
  <point index="3552">
    <X>61.392</X>
    <Y>46.908</Y>
    <Z>2113</Z>
  </point>
  <point index="3553">
    <X>97.012</X>
    <Y>61.659</Y>
    <Z>2012</Z>
  </point>
  <point index="3554">
    <X>49.906</X>
    <Y>69.253</Y>
    <Z>2205</Z>
  </point>
  <point index="3555">
    <X>116.156</X>
    <Y>20.754</Y>
    <Z>2158</Z>
  </point>
  <point index="3556">
    <X>26.651</X>
    <Y>66.906</Y>
    <Z>2095</Z>
  </point>
  <point index="3557">
    <X>110.291</X>
    <Y>35.751</Y>
    <Z>2014</Z>
  </point>
  <point index="3558">
    <X>17.071</X>
    <Y>63.569</Y>
    <Z>2011</Z>
  </point>
  <point index="3559">
    <X>34.729</X>
    <Y>50.982</Y>
    <Z>2119</Z>
  </point>
  <point index="3560">
    <X>119.216</X>
    <Y>59.538</Y>
    <Z>2241</Z>
  </point>
  <point index="3561">
    <X>81.037</X>
    <Y>21.126</Y>
    <Z>2290</Z>
  </point>
  <point index="3562">
    <X>99.778</X>
    <Y>60.598</Y>
    <Z>2018</Z>
  </point>
  <point index="3563">
    <X>60.893</X>
    <Y>78.911</Y>
    <Z>2076</Z>
  </point>
  <point index="3564">
    <X>71.921</X>
    <Y>38.582</Y>
    <Z>2043</Z>
  </point>
  <point index="3565">
    <X>50.248</X>
    <Y>66.641</Y>
    <Z>2196</Z>
  </point>
  <point index="3566">
    <X>69.218</X>
    <Y>50.576</Y>
    <Z>2238</Z>
  </point>
  <point index="3567">
    <X>61.657</X>
    <Y>44.707</Y>
    <Z>2133</Z>
  </point>
  <point index="3568">
    <X>10.154</X>
    <Y>14.938</Y>
    <Z>2198</Z>
  </point>
  <point index="3569">
    <X>86.655</X>
    <Y>62.692</Y>
    <Z>2293</Z>
  </point>
  <point index="3570">
    <X>30.775</X>
    <Y>26.155</Y>
    <Z>2012</Z>
  </point>
  <point index="3571">
    <X>117.499</X>
    <Y>14.527</Y>
    <Z>2194</Z>
  </point>
  <point index="3572">
    <X>78.338</X>
    <Y>32.218</Y>
    <Z>2217</Z>
  </point>
  <point index="3573">
    <X>119.588</X>
    <Y>22.697</Y>
    <Z>2251</Z>
  </point>
  <point index="3574">
    <X>71.104</X>
    <Y>54.833</Y>
    <Z>2021</Z>
  </point>
  <point index="3575">
    <X>24.295</X>
    <Y>39.341</Y>
    <Z>2271</Z>
  </point>
  <point index="3576">
    <X>37.344</X>
    <Y>33.763</Y>
    <Z>2190</Z>
  </point>
  <point index="3577">
    <X>28.025</X>
    <Y>35.401</Y>
    <Z>2018</Z>
  </point>
  <point index="3578">
    <X>118.272</X>
    <Y>16.666</Y>
    <Z>2215</Z>
  </point>
  <point index="3579">
    <X>16.710</X>
    <Y>15.982</Y>
    <Z>2021</Z>
  </point>
  <point index="3580">
    <X>75.571</X>
    <Y>61.636</Y>
    <Z>2142</Z>
  </point>
  <point index="3581">
    <X>23.024</X>
    <Y>77.766</Y>
    <Z>2235</Z>
  </point>
  <point index="3582">
    <X>18.498</X>
    <Y>38.886</Y>
    <Z>2254</Z>
  </point>
  <point index="3583">
    <X>97.848</X>
    <Y>39.690</Y>
    <Z>2146</Z>
  </point>
  <point index="3584">
    <X>63.742</X>
    <Y>9.889</Y>
    <Z>2288</Z>
  </point>
  <point index="3585">
    <X>110.023</X>
    <Y>20.684</Y>
    <Z>2118</Z>
  </point>
  <point index="3586">
    <X>103.705</X>
    <Y>53.726</Y>
    <Z>2285</Z>
  </point>
  <point index="3587">
    <X>62.163</X>
    <Y>47.328</Y>
    <Z>2171</Z>
  </point>
  <point index="3588">
    <X>11.267</X>
    <Y>17.756</Y>
    <Z>2168</Z>
  </point>
  <point index="3589">
    <X>105.110</X>
    <Y>26.792</Y>
    <Z>2210</Z>
  </point>
  <point index="3590">
    <X>49.221</X>
    <Y>21.125</Y>
    <Z>2224</Z>
  </point>
  <point index="3591">
    <X>51.484</X>
    <Y>51.223</Y>
    <Z>2162</Z>
  </point>
  <point index="3592">
    <X>35.545</X>
    <Y>73.932</Y>
    <Z>2141</Z>
  </point>
  <point index="3593">
    <X>101.822</X>
    <Y>29.530</Y>
    <Z>2145</Z>
  </point>
  <point index="3594">
    <X>62.692</X>
    <Y>7.654</Y>
    <Z>2210</Z>
  </point>
  <point index="3595">
    <X>27.145</X>
    <Y>9.371</Y>
    <Z>2058</Z>
  </point>
  <point index="3596">
    <X>63.099</X>
    <Y>12.454</Y>
    <Z>2240</Z>
  </point>
  <point index="3597">
    <X>67.334</X>
    <Y>69.210</Y>
    <Z>2044</Z>
  </point>
  <point index="3598">
    <X>69.376</X>
    <Y>29.956</Y>
    <Z>2267</Z>
  </point>
  <point index="3599">
    <X>109.078</X>
    <Y>15.031</Y>
    <Z>2213</Z>
  </point>
  <point index="3600">
    <X>70.170</X>
    <Y>10.752</Y>
    <Z>2061</Z>
  </point>
  <point index="3601">
    <X>74.275</X>
    <Y>29.839</Y>
    <Z>2107</Z>
  </point>
  <point index="3602">
    <X>40.004</X>
    <Y>19.578</Y>
    <Z>2262</Z>
  </point>
  <point index="3603">
    <X>27.937</X>
    <Y>32.779</Y>
    <Z>2002</Z>
  </point>
  <point index="3604">
    <X>60.163</X>
    <Y>39.590</Y>
    <Z>2021</Z>
  </point>
  <point index="3605">
    <X>92.363</X>
    <Y>35.533</Y>
    <Z>2138</Z>
  </point>
  <point index="3606">
    <X>18.089</X>
    <Y>62.909</Y>
    <Z>2239</Z>
  </point>
  <point index="3607">
    <X>67.097</X>
    <Y>38.305</Y>
    <Z>2062</Z>
  </point>
  <point index="3608">
    <X>56.528</X>
    <Y>17.285</Y>
    <Z>2026</Z>
  </point>
  <point index="3609">
    <X>72.524</X>
    <Y>19.047</Y>
    <Z>2060</Z>
  </point>
  <point index="3610">
    <X>99.689</X>
    <Y>8.882</Y>
    <Z>2034</Z>
  </point>
  <point index="3611">
    <X>32.415</X>
    <Y>59.172</Y>
    <Z>2057</Z>
  </point>
  <point index="3612">
    <X>58.245</X>
    <Y>52.436</Y>
    <Z>2299</Z>
  </point>
  <point index="3613">
    <X>96.485</X>
    <Y>31.886</Y>
    <Z>2027</Z>
  </point>
  <point index="3614">
    <X>53.866</X>
    <Y>61.686</Y>
    <Z>2098</Z>
  </point>
  <point index="3615">
    <X>23.502</X>
    <Y>16.037</Y>
    <Z>2270</Z>
  </point>
  <point index="3616">
    <X>57.859</X>
    <Y>68.985</Y>
    <Z>2150</Z>
  </point>
  <point index="3617">
    <X>51.892</X>
    <Y>52.099</Y>
    <Z>2151</Z>
  </point>
  <point index="3618">
    <X>21.734</X>
    <Y>8.404</Y>
    <Z>2139</Z>
  </point>
  <point index="3619">
    <X>60.576</X>
    <Y>39.779</Y>
    <Z>2052</Z>
  </point>
  <point index="3620">
    <X>19.482</X>
    <Y>9.687</Y>
    <Z>2072</Z>
  </point>
  <point index="3621">
    <X>120.130</X>
    <Y>59.990</Y>
    <Z>2266</Z>
  </point>
  <point index="3622">
    <X>25.148</X>
    <Y>16.792</Y>
    <Z>2207</Z>
  </point>
  <point index="3623">
    <X>39.154</X>
    <Y>53.617</Y>
    <Z>2239</Z>
  </point>
  <point index="3624">
    <X>89.391</X>
    <Y>70.956</Y>
    <Z>2219</Z>
  </point>
  <point index="3625">
    <X>23.369</X>
    <Y>63.071</Y>
    <Z>2260</Z>
  </point>
  <point index="3626">
    <X>95.256</X>
    <Y>15.262</Y>
    <Z>2060</Z>
  </point>
  <point index="3627">
    <X>73.376</X>
    <Y>33.752</Y>
    <Z>2083</Z>
  </point>
  <point index="3628">
    <X>60.016</X>
    <Y>38.196</Y>
    <Z>2011</Z>
  </point>
  <point index="3629">
    <X>104.267</X>
    <Y>52.971</Y>
    <Z>2273</Z>
  </point>
  <point index="3630">
    <X>21.942</X>
    <Y>21.820</Y>
    <Z>2154</Z>
  </point>
  <point index="3631">
    <X>98.987</X>
    <Y>27.976</Y>
    <Z>2164</Z>
  </point>
  <point index="3632">
    <X>106.518</X>
    <Y>61.777</Y>
    <Z>2105</Z>
  </point>
  <point index="3633">
    <X>54.131</X>
    <Y>48.202</Y>
    <Z>2091</Z>
  </point>
  <point index="3634">
    <X>104.536</X>
    <Y>13.156</Y>
    <Z>2253</Z>
  </point>
  <point index="3635">
    <X>69.016</X>
    <Y>31.553</Y>
    <Z>2201</Z>
  </point>
  <point index="3636">
    <X>119.356</X>
    <Y>20.032</Y>
    <Z>2245</Z>
  </point>
  <point index="3637">
    <X>23.838</X>
    <Y>32.748</Y>
    <Z>2295</Z>
  </point>
  <point index="3638">
    <X>104.949</X>
    <Y>15.621</Y>
    <Z>2222</Z>
  </point>
  <point index="3639">
    <X>54.449</X>
    <Y>21.436</Y>
    <Z>2082</Z>
  </point>
  <point index="3640">
    <X>75.316</X>
    <Y>36.161</Y>
    <Z>2135</Z>
  </point>
  <point index="3641">
    <X>21.917</X>
    <Y>59.889</Y>
    <Z>2152</Z>
  </point>
  <point index="3642">
    <X>119.262</X>
    <Y>57.664</Y>
    <Z>2242</Z>
  </point>
  <point index="3643">
    <X>23.601</X>
    <Y>45.458</Y>
    <Z>2278</Z>
  </point>
  <point index="3644">
    <X>78.690</X>
    <Y>14.890</Y>
    <Z>2227</Z>
  </point>
  <point index="3645">
    <X>61.508</X>
    <Y>56.256</Y>
    <Z>2122</Z>
  </point>
  <point index="3646">
    <X>68.225</X>
    <Y>35.514</Y>
    <Z>2055</Z>
  </point>
  <point index="3647">
    <X>65.163</X>
    <Y>30.821</Y>
    <Z>2206</Z>
  </point>
  <point index="3648">
    <X>97.179</X>
    <Y>72.893</Y>
    <Z>2008</Z>
  </point>
  <point index="3649">
    <X>55.715</X>
    <Y>32.106</Y>
    <Z>2048</Z>
  </point>
  <point index="3650">
    <X>31.734</X>
    <Y>75.230</Y>
    <Z>2038</Z>
  </point>
  <point index="3651">
    <X>73.476</X>
    <Y>13.711</Y>
    <Z>2085</Z>
  </point>
  <point index="3652">
    <X>30.179</X>
    <Y>75.339</Y>
    <Z>2058</Z>
  </point>
  <point index="3653">
    <X>18.470</X>
    <Y>7.558</Y>
    <Z>2259</Z>
  </point>
  <point index="3654">
    <X>116.448</X>
    <Y>24.200</Y>
    <Z>2166</Z>
  </point>
  <point index="3655">
    <X>98.627</X>
    <Y>62.608</Y>
    <Z>2230</Z>
  </point>
  <point index="3656">
    <X>107.285</X>
    <Y>35.942</Y>
    <Z>2048</Z>
  </point>
  <point index="3657">
    <X>63.147</X>
    <Y>7.348</Y>
    <Z>2244</Z>
  </point>
  <point index="3658">
    <X>56.954</X>
    <Y>75.051</Y>
    <Z>2014</Z>
  </point>
  <point index="3659">
    <X>77.197</X>
    <Y>56.953</Y>
    <Z>2186</Z>
  </point>
  <point index="3660">
    <X>28.951</X>
    <Y>23.660</Y>
    <Z>2189</Z>
  </point>
  <point index="3661">
    <X>55.885</X>
    <Y>10.432</Y>
    <Z>2043</Z>
  </point>
  <point index="3662">
    <X>19.984</X>
    <Y>21.437</Y>
    <Z>2008</Z>
  </point>
  <point index="3663">
    <X>56.935</X>
    <Y>16.680</Y>
    <Z>2015</Z>
  </point>
  <point index="3664">
    <X>47.476</X>
    <Y>62.979</Y>
    <Z>2271</Z>
  </point>
  <point index="3665">
    <X>62.954</X>
    <Y>28.321</Y>
    <Z>2229</Z>
  </point>
  <point index="3666">
    <X>117.605</X>
    <Y>57.118</Y>
    <Z>2197</Z>
  </point>
  <point index="3667">
    <X>119.440</X>
    <Y>16.731</Y>
    <Z>2247</Z>
  </point>
  <point index="3668">
    <X>70.957</X>
    <Y>18.231</Y>
    <Z>2017</Z>
  </point>
  <point index="3669">
    <X>114.987</X>
    <Y>21.147</Y>
    <Z>2126</Z>
  </point>
  <point index="3670">
    <X>35.384</X>
    <Y>56.547</Y>
    <Z>2137</Z>
  </point>
  <point index="3671">
    <X>47.061</X>
    <Y>25.990</Y>
    <Z>2282</Z>
  </point>
  <point index="3672">
    <X>30.367</X>
    <Y>48.422</Y>
    <Z>2001</Z>
  </point>
  <point index="3673">
    <X>72.605</X>
    <Y>54.321</Y>
    <Z>2062</Z>
  </point>
  <point index="3674">
    <X>111.037</X>
    <Y>37.406</Y>
    <Z>2019</Z>
  </point>
  <point index="3675">
    <X>119.980</X>
    <Y>29.890</Y>
    <Z>2262</Z>
  </point>
  <point index="3676">
    <X>115.702</X>
    <Y>49.523</Y>
    <Z>2146</Z>
  </point>
  <point index="3677">
    <X>115.128</X>
    <Y>30.855</Y>
    <Z>2130</Z>
  </point>
  <point index="3678">
    <X>8.591</X>
    <Y>61.211</Y>
    <Z>2241</Z>
  </point>
  <point index="3679">
    <X>63.338</X>
    <Y>24.206</Y>
    <Z>2258</Z>
  </point>
  <point index="3680">
    <X>23.512</X>
    <Y>22.159</Y>
    <Z>2271</Z>
  </point>
  <point index="3681">
    <X>61.846</X>
    <Y>56.730</Y>
    <Z>2147</Z>
  </point>
  <point index="3682">
    <X>108.788</X>
    <Y>73.553</Y>
    <Z>2159</Z>
  </point>
  <point index="3683">
    <X>30.177</X>
    <Y>33.373</Y>
    <Z>2058</Z>
  </point>
  <point index="3684">
    <X>94.014</X>
    <Y>58.761</Y>
    <Z>2094</Z>
  </point>
  <point index="3685">
    <X>101.351</X>
    <Y>37.076</Y>
    <Z>2110</Z>
  </point>
  <point index="3686">
    <X>12.156</X>
    <Y>15.610</Y>
    <Z>2144</Z>
  </point>
  <point index="3687">
    <X>74.326</X>
    <Y>36.486</Y>
    <Z>2108</Z>
  </point>
  <point index="3688">
    <X>75.876</X>
    <Y>60.132</Y>
    <Z>2150</Z>
  </point>
  <point index="3689">
    <X>103.914</X>
    <Y>38.815</Y>
    <Z>2299</Z>
  </point>
  <point index="3690">
    <X>21.347</X>
    <Y>65.021</Y>
    <Z>2110</Z>
  </point>
  <point index="3691">
    <X>92.018</X>
    <Y>24.938</Y>
    <Z>2148</Z>
  </point>
  <point index="3692">
    <X>79.280</X>
    <Y>54.765</Y>
    <Z>2243</Z>
  </point>
  <point index="3693">
    <X>39.639</X>
    <Y>54.310</Y>
    <Z>2252</Z>
  </point>
  <point index="3694">
    <X>18.117</X>
    <Y>66.383</Y>
    <Z>2250</Z>
  </point>
  <point index="3695">
    <X>24.080</X>
    <Y>23.022</Y>
    <Z>2287</Z>
  </point>
  <point index="3696">
    <X>20.908</X>
    <Y>44.749</Y>
    <Z>2077</Z>
  </point>
  <point index="3697">
    <X>55.294</X>
    <Y>67.146</Y>
    <Z>2059</Z>
  </point>
  <point index="3698">
    <X>22.555</X>
    <Y>14.820</Y>
    <Z>2200</Z>
  </point>
  <point index="3699">
    <X>77.878</X>
    <Y>64.732</Y>
    <Z>2205</Z>
  </point>
  <point index="3700">
    <X>18.243</X>
    <Y>45.159</Y>
    <Z>2299</Z>
  </point>
  <point index="3701">
    <X>76.977</X>
    <Y>55.476</Y>
    <Z>2180</Z>
  </point>
  <point index="3702">
    <X>90.877</X>
    <Y>16.879</Y>
    <Z>2179</Z>
  </point>
  <point index="3703">
    <X>61.186</X>
    <Y>31.375</Y>
    <Z>2098</Z>
  </point>
  <point index="3704">
    <X>22.394</X>
    <Y>26.229</Y>
    <Z>2188</Z>
  </point>
  <point index="3705">
    <X>91.349</X>
    <Y>51.396</Y>
    <Z>2166</Z>
  </point>
  <point index="3706">
    <X>64.852</X>
    <Y>37.723</Y>
    <Z>2229</Z>
  </point>
  <point index="3707">
    <X>69.138</X>
    <Y>64.535</Y>
    <Z>2224</Z>
  </point>
  <point index="3708">
    <X>94.149</X>
    <Y>59.176</Y>
    <Z>2090</Z>
  </point>
  <point index="3709">
    <X>100.147</X>
    <Y>23.848</Y>
    <Z>2020</Z>
  </point>
  <point index="3710">
    <X>90.357</X>
    <Y>68.484</Y>
    <Z>2193</Z>
  </point>
  <point index="3711">
    <X>13.578</X>
    <Y>48.221</Y>
    <Z>2106</Z>
  </point>
  <point index="3712">
    <X>91.277</X>
    <Y>69.989</Y>
    <Z>2168</Z>
  </point>
  <point index="3713">
    <X>106.635</X>
    <Y>65.805</Y>
    <Z>2096</Z>
  </point>
  <point index="3714">
    <X>52.017</X>
    <Y>53.024</Y>
    <Z>2148</Z>
  </point>
  <point index="3715">
    <X>54.702</X>
    <Y>72.672</Y>
    <Z>2075</Z>
  </point>
  <point index="3716">
    <X>111.285</X>
    <Y>13.216</Y>
    <Z>2026</Z>
  </point>
  <point index="3717">
    <X>53.621</X>
    <Y>59.835</Y>
    <Z>2104</Z>
  </point>
  <point index="3718">
    <X>39.259</X>
    <Y>66.011</Y>
    <Z>2242</Z>
  </point>
  <point index="3719">
    <X>102.677</X>
    <Y>62.233</Y>
    <Z>2209</Z>
  </point>
  <point index="3720">
    <X>76.661</X>
    <Y>22.028</Y>
    <Z>2172</Z>
  </point>
  <point index="3721">
    <X>17.504</X>
    <Y>76.950</Y>
    <Z>2012</Z>
  </point>
  <point index="3722">
    <X>27.020</X>
    <Y>34.719</Y>
    <Z>2067</Z>
  </point>
  <point index="3723">
    <X>57.303</X>
    <Y>70.437</Y>
    <Z>2005</Z>
  </point>
  <point index="3724">
    <X>25.976</X>
    <Y>48.645</Y>
    <Z>2145</Z>
  </point>
  <point index="3725">
    <X>111.059</X>
    <Y>31.001</Y>
    <Z>2020</Z>
  </point>
  <point index="3726">
    <X>9.224</X>
    <Y>52.252</Y>
    <Z>2223</Z>
  </point>
  <point index="3727">
    <X>58.428</X>
    <Y>52.477</Y>
    <Z>2267</Z>
  </point>
  <point index="3728">
    <X>53.559</X>
    <Y>50.378</Y>
    <Z>2106</Z>
  </point>
  <point index="3729">
    <X>49.209</X>
    <Y>66.551</Y>
    <Z>2224</Z>
  </point>
  <point index="3730">
    <X>116.812</X>
    <Y>70.829</Y>
    <Z>2176</Z>
  </point>
  <point index="3731">
    <X>112.959</X>
    <Y>26.567</Y>
    <Z>2071</Z>
  </point>
  <point index="3732">
    <X>31.751</X>
    <Y>9.509</Y>
    <Z>2039</Z>
  </point>
  <point index="3733">
    <X>98.701</X>
    <Y>8.726</Y>
    <Z>2216</Z>
  </point>
  <point index="3734">
    <X>57.141</X>
    <Y>69.071</Y>
    <Z>2009</Z>
  </point>
  <point index="3735">
    <X>8.006</X>
    <Y>65.936</Y>
    <Z>2256</Z>
  </point>
  <point index="3736">
    <X>61.607</X>
    <Y>34.786</Y>
    <Z>2129</Z>
  </point>
  <point index="3737">
    <X>60.179</X>
    <Y>27.819</Y>
    <Z>2023</Z>
  </point>
  <point index="3738">
    <X>71.028</X>
    <Y>32.130</Y>
    <Z>2019</Z>
  </point>
  <point index="3739">
    <X>54.634</X>
    <Y>18.941</Y>
    <Z>2077</Z>
  </point>
  <point index="3740">
    <X>89.293</X>
    <Y>62.549</Y>
    <Z>2222</Z>
  </point>
  <point index="3741">
    <X>32.157</X>
    <Y>47.423</Y>
    <Z>2050</Z>
  </point>
  <point index="3742">
    <X>96.670</X>
    <Y>47.876</Y>
    <Z>2022</Z>
  </point>
  <point index="3743">
    <X>93.053</X>
    <Y>50.652</Y>
    <Z>2120</Z>
  </point>
  <point index="3744">
    <X>109.430</X>
    <Y>62.151</Y>
    <Z>2277</Z>
  </point>
  <point index="3745">
    <X>105.803</X>
    <Y>14.262</Y>
    <Z>2158</Z>
  </point>
  <point index="3746">
    <X>62.973</X>
    <Y>51.835</Y>
    <Z>2231</Z>
  </point>
  <point index="3747">
    <X>26.024</X>
    <Y>7.207</Y>
    <Z>2142</Z>
  </point>
  <point index="3748">
    <X>21.985</X>
    <Y>14.401</Y>
    <Z>2157</Z>
  </point>
  <point index="3749">
    <X>14.810</X>
    <Y>14.590</Y>
    <Z>2072</Z>
  </point>
  <point index="3750">
    <X>31.651</X>
    <Y>51.775</Y>
    <Z>2036</Z>
  </point>
  <point index="3751">
    <X>117.292</X>
    <Y>34.616</Y>
    <Z>2189</Z>
  </point>
  <point index="3752">
    <X>31.641</X>
    <Y>15.998</Y>
    <Z>2036</Z>
  </point>
  <point index="3753">
    <X>94.182</X>
    <Y>14.872</Y>
    <Z>2089</Z>
  </point>
  <point index="3754">
    <X>25.841</X>
    <Y>61.110</Y>
    <Z>2155</Z>
  </point>
  <point index="3755">
    <X>117.707</X>
    <Y>18.697</Y>
    <Z>2200</Z>
  </point>
  <point index="3756">
    <X>29.589</X>
    <Y>60.842</Y>
    <Z>2286</Z>
  </point>
  <point index="3757">
    <X>55.132</X>
    <Y>11.662</Y>
    <Z>2063</Z>
  </point>
  <point index="3758">
    <X>24.791</X>
    <Y>57.789</Y>
    <Z>2234</Z>
  </point>
  <point index="3759">
    <X>104.217</X>
    <Y>56.288</Y>
    <Z>2276</Z>
  </point>
  <point index="3760">
    <X>54.400</X>
    <Y>56.730</Y>
    <Z>2083</Z>
  </point>
  <point index="3761">
    <X>20.792</X>
    <Y>71.397</Y>
    <Z>2068</Z>
  </point>
  <point index="3762">
    <X>11.569</X>
    <Y>35.676</Y>
    <Z>2160</Z>
  </point>
  <point index="3763">
    <X>17.666</X>
    <Y>73.326</Y>
    <Z>2075</Z>
  </point>
  <point index="3764">
    <X>108.169</X>
    <Y>52.322</Y>
    <Z>2045</Z>
  </point>
  <point index="3765">
    <X>8.422</X>
    <Y>24.264</Y>
    <Z>2245</Z>
  </point>
  <point index="3766">
    <X>13.031</X>
    <Y>26.386</Y>
    <Z>2120</Z>
  </point>
  <point index="3767">
    <X>56.069</X>
    <Y>73.643</Y>
    <Z>2038</Z>
  </point>
  <point index="3768">
    <X>57.085</X>
    <Y>8.680</Y>
    <Z>2010</Z>
  </point>
  <point index="3769">
    <X>105.362</X>
    <Y>55.360</Y>
    <Z>2191</Z>
  </point>
  <point index="3770">
    <X>62.538</X>
    <Y>22.810</Y>
    <Z>2198</Z>
  </point>
  <point index="3771">
    <X>65.005</X>
    <Y>44.506</Y>
    <Z>2218</Z>
  </point>
  <point index="3772">
    <X>103.905</X>
    <Y>71.050</Y>
    <Z>2300</Z>
  </point>
  <point index="3773">
    <X>28.039</X>
    <Y>15.145</Y>
    <Z>2021</Z>
  </point>
  <point index="3774">
    <X>60.006</X>
    <Y>17.271</Y>
    <Z>2010</Z>
  </point>
  <point index="3775">
    <X>12.546</X>
    <Y>31.771</Y>
    <Z>2133</Z>
  </point>
  <point index="3776">
    <X>74.267</X>
    <Y>54.564</Y>
    <Z>2107</Z>
  </point>
  <point index="3777">
    <X>106.800</X>
    <Y>47.455</Y>
    <Z>2084</Z>
  </point>
  <point index="3778">
    <X>72.523</X>
    <Y>17.044</Y>
    <Z>2059</Z>
  </point>
  <point index="3779">
    <X>53.464</X>
    <Y>62.768</Y>
    <Z>2109</Z>
  </point>
  <point index="3780">
    <X>34.130</X>
    <Y>56.003</Y>
    <Z>2103</Z>
  </point>
  <point index="3781">
    <X>105.252</X>
    <Y>26.278</Y>
    <Z>2199</Z>
  </point>
  <point index="3782">
    <X>38.645</X>
    <Y>70.718</Y>
    <Z>2225</Z>
  </point>
  <point index="3783">
    <X>20.082</X>
    <Y>67.464</Y>
    <Z>2015</Z>
  </point>
  <point index="3784">
    <X>72.162</X>
    <Y>28.339</Y>
    <Z>2050</Z>
  </point>
  <point index="3785">
    <X>13.737</X>
    <Y>61.591</Y>
    <Z>2101</Z>
  </point>
  <point index="3786">
    <X>50.397</X>
    <Y>26.777</Y>
    <Z>2192</Z>
  </point>
  <point index="3787">
    <X>115.523</X>
    <Y>55.987</Y>
    <Z>2141</Z>
  </point>
  <point index="3788">
    <X>114.814</X>
    <Y>25.580</Y>
    <Z>2122</Z>
  </point>
  <point index="3789">
    <X>62.452</X>
    <Y>75.414</Y>
    <Z>2192</Z>
  </point>
  <point index="3790">
    <X>48.738</X>
    <Y>30.840</Y>
    <Z>2237</Z>
  </point>
  <point index="3791">
    <X>15.872</X>
    <Y>58.077</Y>
    <Z>2043</Z>
  </point>
  <point index="3792">
    <X>63.643</X>
    <Y>33.518</Y>
    <Z>2281</Z>
  </point>
  <point index="3793">
    <X>12.932</X>
    <Y>52.556</Y>
    <Z>2123</Z>
  </point>
  <point index="3794">
    <X>62.332</X>
    <Y>57.259</Y>
    <Z>2183</Z>
  </point>
  <point index="3795">
    <X>96.531</X>
    <Y>35.713</Y>
    <Z>2025</Z>
  </point>
  <point index="3796">
    <X>25.599</X>
    <Y>24.724</Y>
    <Z>2173</Z>
  </point>
  <point index="3797">
    <X>37.914</X>
    <Y>59.952</Y>
    <Z>2206</Z>
  </point>
  <point index="3798">
    <X>35.892</X>
    <Y>25.458</Y>
    <Z>2151</Z>
  </point>
  <point index="3799">
    <X>96.025</X>
    <Y>65.021</Y>
    <Z>2039</Z>
  </point>
  <point index="3800">
    <X>108.589</X>
    <Y>40.130</Y>
    <Z>2122</Z>
  </point>
  <point index="3801">
    <X>88.455</X>
    <Y>69.632</Y>
    <Z>2244</Z>
  </point>
  <point index="3802">
    <X>91.256</X>
    <Y>63.811</Y>
    <Z>2168</Z>
  </point>
  <point index="3803">
    <X>15.649</X>
    <Y>31.917</Y>
    <Z>2049</Z>
  </point>
  <point index="3804">
    <X>115.549</X>
    <Y>68.799</Y>
    <Z>2141</Z>
  </point>
  <point index="3805">
    <X>99.578</X>
    <Y>68.585</Y>
    <Z>2055</Z>
  </point>
  <point index="3806">
    <X>9.198</X>
    <Y>21.050</Y>
    <Z>2224</Z>
  </point>
  <point index="3807">
    <X>105.392</X>
    <Y>53.855</Y>
    <Z>2189</Z>
  </point>
  <point index="3808">
    <X>112.511</X>
    <Y>27.185</Y>
    <Z>2059</Z>
  </point>
  <point index="3809">
    <X>80.052</X>
    <Y>61.818</Y>
    <Z>2263</Z>
  </point>
  <point index="3810">
    <X>90.755</X>
    <Y>70.923</Y>
    <Z>2182</Z>
  </point>
  <point index="3811">
    <X>19.000</X>
    <Y>45.038</Y>
    <Z>2161</Z>
  </point>
  <point index="3812">
    <X>107.901</X>
    <Y>69.516</Y>
    <Z>2002</Z>
  </point>
  <point index="3813">
    <X>23.800</X>
    <Y>53.145</Y>
    <Z>2293</Z>
  </point>
  <point index="3814">
    <X>54.939</X>
    <Y>17.259</Y>
    <Z>2069</Z>
  </point>
  <point index="3815">
    <X>24.887</X>
    <Y>71.149</Y>
    <Z>2226</Z>
  </point>
  <point index="3816">
    <X>64.336</X>
    <Y>52.341</Y>
    <Z>2268</Z>
  </point>
  <point index="3817">
    <X>54.755</X>
    <Y>61.674</Y>
    <Z>2074</Z>
  </point>
  <point index="3818">
    <X>13.247</X>
    <Y>63.286</Y>
    <Z>2114</Z>
  </point>
  <point index="3819">
    <X>35.357</X>
    <Y>59.508</Y>
    <Z>2136</Z>
  </point>
  <point index="3820">
    <X>23.171</X>
    <Y>19.478</Y>
    <Z>2246</Z>
  </point>
  <point index="3821">
    <X>13.691</X>
    <Y>23.189</Y>
    <Z>2102</Z>
  </point>
  <point index="3822">
    <X>33.830</X>
    <Y>36.757</Y>
    <Z>2095</Z>
  </point>
  <point index="3823">
    <X>23.304</X>
    <Y>10.105</Y>
    <Z>2256</Z>
  </point>
  <point index="3824">
    <X>55.512</X>
    <Y>65.252</Y>
    <Z>2053</Z>
  </point>
  <point index="3825">
    <X>113.931</X>
    <Y>12.710</Y>
    <Z>2098</Z>
  </point>
  <point index="3826">
    <X>19.830</X>
    <Y>8.517</Y>
    <Z>2008</Z>
  </point>
  <point index="3827">
    <X>94.615</X>
    <Y>38.404</Y>
    <Z>2077</Z>
  </point>
  <point index="3828">
    <X>6.949</X>
    <Y>61.924</Y>
    <Z>2285</Z>
  </point>
  <point index="3829">
    <X>27.700</X>
    <Y>16.095</Y>
    <Z>2017</Z>
  </point>
  <point index="3830">
    <X>65.390</X>
    <Y>62.025</Y>
    <Z>2189</Z>
  </point>
  <point index="3831">
    <X>77.474</X>
    <Y>19.469</Y>
    <Z>2194</Z>
  </point>
  <point index="3832">
    <X>78.400</X>
    <Y>65.639</Y>
    <Z>2219</Z>
  </point>
  <point index="3833">
    <X>12.188</X>
    <Y>23.763</Y>
    <Z>2143</Z>
  </point>
  <point index="3834">
    <X>10.552</X>
    <Y>57.140</Y>
    <Z>2187</Z>
  </point>
  <point index="3835">
    <X>23.708</X>
    <Y>27.337</Y>
    <Z>2286</Z>
  </point>
  <point index="3836">
    <X>61.543</X>
    <Y>16.406</Y>
    <Z>2124</Z>
  </point>
  <point index="3837">
    <X>65.194</X>
    <Y>32.442</Y>
    <Z>2204</Z>
  </point>
  <point index="3838">
    <X>98.250</X>
    <Y>34.239</Y>
    <Z>2300</Z>
  </point>
  <point index="3839">
    <X>40.494</X>
    <Y>57.046</Y>
    <Z>2275</Z>
  </point>
  <point index="3840">
    <X>115.467</X>
    <Y>50.339</Y>
    <Z>2139</Z>
  </point>
  <point index="3841">
    <X>111.659</X>
    <Y>53.570</Y>
    <Z>2036</Z>
  </point>
  <point index="3842">
    <X>68.445</X>
    <Y>50.340</Y>
    <Z>2096</Z>
  </point>
  <point index="3843">
    <X>21.362</X>
    <Y>28.942</Y>
    <Z>2111</Z>
  </point>
  <point index="3844">
    <X>64.104</X>
    <Y>75.580</Y>
    <Z>2285</Z>
  </point>
  <point index="3845">
    <X>39.395</X>
    <Y>67.522</Y>
    <Z>2246</Z>
  </point>
  <point index="3846">
    <X>120.025</X>
    <Y>27.627</Y>
    <Z>2263</Z>
  </point>
  <point index="3847">
    <X>106.916</X>
    <Y>24.316</Y>
    <Z>2075</Z>
  </point>
  <point index="3848">
    <X>101.133</X>
    <Y>60.375</Y>
    <Z>2094</Z>
  </point>
  <point index="3849">
    <X>31.699</X>
    <Y>31.906</Y>
    <Z>2037</Z>
  </point>
  <point index="3850">
    <X>90.475</X>
    <Y>13.312</Y>
    <Z>2190</Z>
  </point>
  <point index="3851">
    <X>104.974</X>
    <Y>36.950</Y>
    <Z>2220</Z>
  </point>
  <point index="3852">
    <X>103.104</X>
    <Y>54.965</Y>
    <Z>2241</Z>
  </point>
  <point index="3853">
    <X>25.382</X>
    <Y>74.801</Y>
    <Z>2190</Z>
  </point>
  <point index="3854">
    <X>63.423</X>
    <Y>60.341</Y>
    <Z>2264</Z>
  </point>
  <point index="3855">
    <X>48.725</X>
    <Y>65.086</Y>
    <Z>2237</Z>
  </point>
  <point index="3856">
    <X>70.577</X>
    <Y>76.677</Y>
    <Z>2007</Z>
  </point>
  <point index="3857">
    <X>116.581</X>
    <Y>68.420</Y>
    <Z>2169</Z>
  </point>
  <point index="3858">
    <X>100.987</X>
    <Y>6.918</Y>
    <Z>2083</Z>
  </point>
  <point index="3859">
    <X>87.371</X>
    <Y>20.404</Y>
    <Z>2274</Z>
  </point>
  <point index="3860">
    <X>67.343</X>
    <Y>55.547</Y>
    <Z>2043</Z>
  </point>
  <point index="3861">
    <X>100.547</X>
    <Y>24.303</Y>
    <Z>2050</Z>
  </point>
  <point index="3862">
    <X>80.344</X>
    <Y>58.940</Y>
    <Z>2271</Z>
  </point>
  <point index="3863">
    <X>39.538</X>
    <Y>27.012</Y>
    <Z>2250</Z>
  </point>
  <point index="3864">
    <X>29.986</X>
    <Y>49.817</Y>
    <Z>2132</Z>
  </point>
  <point index="3865">
    <X>63.412</X>
    <Y>21.746</Y>
    <Z>2264</Z>
  </point>
  <point index="3866">
    <X>71.477</X>
    <Y>23.959</Y>
    <Z>2031</Z>
  </point>
  <point index="3867">
    <X>32.385</X>
    <Y>32.764</Y>
    <Z>2056</Z>
  </point>
  <point index="3868">
    <X>52.953</X>
    <Y>26.154</Y>
    <Z>2122</Z>
  </point>
  <point index="3869">
    <X>99.566</X>
    <Y>31.157</Y>
    <Z>2057</Z>
  </point>
  <point index="3870">
    <X>77.703</X>
    <Y>52.052</Y>
    <Z>2200</Z>
  </point>
  <point index="3871">
    <X>105.785</X>
    <Y>33.775</Y>
    <Z>2160</Z>
  </point>
  <point index="3872">
    <X>54.846</X>
    <Y>26.558</Y>
    <Z>2071</Z>
  </point>
  <point index="3873">
    <X>103.983</X>
    <Y>51.683</Y>
    <Z>2294</Z>
  </point>
  <point index="3874">
    <X>53.926</X>
    <Y>49.152</Y>
    <Z>2096</Z>
  </point>
  <point index="3875">
    <X>77.763</X>
    <Y>52.896</Y>
    <Z>2201</Z>
  </point>
  <point index="3876">
    <X>64.023</X>
    <Y>29.248</Y>
    <Z>2291</Z>
  </point>
  <point index="3877">
    <X>25.444</X>
    <Y>22.252</Y>
    <Z>2185</Z>
  </point>
  <point index="3878">
    <X>94.988</X>
    <Y>28.736</Y>
    <Z>2067</Z>
  </point>
  <point index="3879">
    <X>114.468</X>
    <Y>33.033</Y>
    <Z>2112</Z>
  </point>
  <point index="3880">
    <X>19.137</X>
    <Y>7.927</Y>
    <Z>2136</Z>
  </point>
  <point index="3881">
    <X>12.345</X>
    <Y>18.322</Y>
    <Z>2139</Z>
  </point>
  <point index="3882">
    <X>48.359</X>
    <Y>63.270</Y>
    <Z>2247</Z>
  </point>
  <point index="3883">
    <X>77.796</X>
    <Y>32.506</Y>
    <Z>2202</Z>
  </point>
  <point index="3884">
    <X>74.569</X>
    <Y>17.354</Y>
    <Z>2115</Z>
  </point>
  <point index="3885">
    <X>106.004</X>
    <Y>18.869</Y>
    <Z>2143</Z>
  </point>
  <point index="3886">
    <X>17.411</X>
    <Y>20.592</Y>
    <Z>2002</Z>
  </point>
  <point index="3887">
    <X>99.094</X>
    <Y>30.859</Y>
    <Z>2144</Z>
  </point>
  <point index="3888">
    <X>91.847</X>
    <Y>21.179</Y>
    <Z>2152</Z>
  </point>
  <point index="3889">
    <X>23.645</X>
    <Y>33.997</Y>
    <Z>2281</Z>
  </point>
  <point index="3890">
    <X>103.075</X>
    <Y>70.395</Y>
    <Z>2239</Z>
  </point>
  <point index="3891">
    <X>78.553</X>
    <Y>32.298</Y>
    <Z>2223</Z>
  </point>
  <point index="3892">
    <X>63.399</X>
    <Y>40.791</Y>
    <Z>2263</Z>
  </point>
  <point index="3893">
    <X>100.349</X>
    <Y>17.658</Y>
    <Z>2035</Z>
  </point>
  <point index="3894">
    <X>97.744</X>
    <Y>26.266</Y>
    <Z>2105</Z>
  </point>
  <point index="3895">
    <X>107.421</X>
    <Y>54.652</Y>
    <Z>2038</Z>
  </point>
  <point index="3896">
    <X>93.528</X>
    <Y>73.265</Y>
    <Z>2107</Z>
  </point>
  <point index="3897">
    <X>102.022</X>
    <Y>14.254</Y>
    <Z>2160</Z>
  </point>
  <point index="3898">
    <X>54.101</X>
    <Y>11.874</Y>
    <Z>2091</Z>
  </point>
  <point index="3899">
    <X>10.269</X>
    <Y>64.415</Y>
    <Z>2195</Z>
  </point>
  <point index="3900">
    <X>96.091</X>
    <Y>39.353</Y>
    <Z>2037</Z>
  </point>
  <point index="3901">
    <X>101.718</X>
    <Y>21.895</Y>
    <Z>2137</Z>
  </point>
  <point index="3902">
    <X>56.077</X>
    <Y>70.316</Y>
    <Z>2038</Z>
  </point>
  <point index="3903">
    <X>97.838</X>
    <Y>58.380</Y>
    <Z>2142</Z>
  </point>
  <point index="3904">
    <X>110.267</X>
    <Y>68.392</Y>
    <Z>2024</Z>
  </point>
  <point index="3905">
    <X>35.067</X>
    <Y>56.411</Y>
    <Z>2128</Z>
  </point>
  <point index="3906">
    <X>62.141</X>
    <Y>71.443</Y>
    <Z>2169</Z>
  </point>
  <point index="3907">
    <X>97.360</X>
    <Y>46.789</Y>
    <Z>2003</Z>
  </point>
  <point index="3908">
    <X>28.026</X>
    <Y>14.150</Y>
    <Z>2019</Z>
  </point>
  <point index="3909">
    <X>50.769</X>
    <Y>32.983</Y>
    <Z>2182</Z>
  </point>
  <point index="3910">
    <X>95.999</X>
    <Y>71.226</Y>
    <Z>2040</Z>
  </point>
  <point index="3911">
    <X>63.051</X>
    <Y>30.647</Y>
    <Z>2237</Z>
  </point>
  <point index="3912">
    <X>88.199</X>
    <Y>65.334</Y>
    <Z>2251</Z>
  </point>
  <point index="3913">
    <X>91.642</X>
    <Y>19.714</Y>
    <Z>2158</Z>
  </point>
  <point index="3914">
    <X>20.118</X>
    <Y>60.044</Y>
    <Z>2018</Z>
  </point>
  <point index="3915">
    <X>104.000</X>
    <Y>26.088</Y>
    <Z>2293</Z>
  </point>
  <point index="3916">
    <X>118.126</X>
    <Y>20.184</Y>
    <Z>2211</Z>
  </point>
  <point index="3917">
    <X>116.316</X>
    <Y>33.345</Y>
    <Z>2162</Z>
  </point>
  <point index="3918">
    <X>26.347</X>
    <Y>66.209</Y>
    <Z>2118</Z>
  </point>
  <point index="3919">
    <X>35.420</X>
    <Y>61.180</Y>
    <Z>2138</Z>
  </point>
  <point index="3920">
    <X>108.033</X>
    <Y>11.358</Y>
    <Z>2020</Z>
  </point>
  <point index="3921">
    <X>97.855</X>
    <Y>11.726</Y>
    <Z>2148</Z>
  </point>
  <point index="3922">
    <X>25.390</X>
    <Y>69.908</Y>
    <Z>2189</Z>
  </point>
  <point index="3923">
    <X>110.009</X>
    <Y>48.564</Y>
    <Z>2124</Z>
  </point>
  <point index="3924">
    <X>77.361</X>
    <Y>27.589</Y>
    <Z>2191</Z>
  </point>
  <point index="3925">
    <X>55.075</X>
    <Y>23.337</Y>
    <Z>2065</Z>
  </point>
  <point index="3926">
    <X>20.917</X>
    <Y>77.221</Y>
    <Z>2078</Z>
  </point>
  <point index="3927">
    <X>71.397</X>
    <Y>36.557</Y>
    <Z>2029</Z>
  </point>
  <point index="3928">
    <X>24.094</X>
    <Y>62.696</Y>
    <Z>2286</Z>
  </point>
  <point index="3929">
    <X>120.662</X>
    <Y>23.626</Y>
    <Z>2280</Z>
  </point>
  <point index="3930">
    <X>71.571</X>
    <Y>26.217</Y>
    <Z>2034</Z>
  </point>
  <point index="3931">
    <X>93.299</X>
    <Y>59.925</Y>
    <Z>2113</Z>
  </point>
  <point index="3932">
    <X>51.816</X>
    <Y>25.410</Y>
    <Z>2153</Z>
  </point>
  <point index="3933">
    <X>114.804</X>
    <Y>52.473</Y>
    <Z>2121</Z>
  </point>
  <point index="3934">
    <X>8.852</X>
    <Y>32.543</Y>
    <Z>2234</Z>
  </point>
  <point index="3935">
    <X>74.182</X>
    <Y>29.832</Y>
    <Z>2104</Z>
  </point>
  <point index="3936">
    <X>56.217</X>
    <Y>54.264</Y>
    <Z>2034</Z>
  </point>
  <point index="3937">
    <X>54.070</X>
    <Y>59.123</Y>
    <Z>2092</Z>
  </point>
  <point index="3938">
    <X>34.173</X>
    <Y>30.632</Y>
    <Z>2104</Z>
  </point>
  <point index="3939">
    <X>53.091</X>
    <Y>28.856</Y>
    <Z>2119</Z>
  </point>
  <point index="3940">
    <X>61.200</X>
    <Y>33.053</Y>
    <Z>2099</Z>
  </point>
  <point index="3941">
    <X>59.357</X>
    <Y>17.083</Y>
    <Z>2096</Z>
  </point>
  <point index="3942">
    <X>32.011</X>
    <Y>25.813</Y>
    <Z>2046</Z>
  </point>
  <point index="3943">
    <X>104.110</X>
    <Y>78.803</Y>
    <Z>2284</Z>
  </point>
  <point index="3944">
    <X>106.541</X>
    <Y>33.064</Y>
    <Z>2103</Z>
  </point>
  <point index="3945">
    <X>54.002</X>
    <Y>11.756</Y>
    <Z>2094</Z>
  </point>
  <point index="3946">
    <X>58.164</X>
    <Y>7.909</Y>
    <Z>2268</Z>
  </point>
  <point index="3947">
    <X>57.602</X>
    <Y>52.636</Y>
    <Z>2050</Z>
  </point>
  <point index="3948">
    <X>26.347</X>
    <Y>63.052</Y>
    <Z>2118</Z>
  </point>
  <point index="3949">
    <X>34.362</X>
    <Y>58.694</Y>
    <Z>2109</Z>
  </point>
  <point index="3950">
    <X>104.243</X>
    <Y>20.424</Y>
    <Z>2274</Z>
  </point>
  <point index="3951">
    <X>40.774</X>
    <Y>21.369</Y>
    <Z>2283</Z>
  </point>
  <point index="3952">
    <X>101.266</X>
    <Y>78.656</Y>
    <Z>2104</Z>
  </point>
  <point index="3953">
    <X>52.878</X>
    <Y>51.503</Y>
    <Z>2124</Z>
  </point>
  <point index="3954">
    <X>103.609</X>
    <Y>71.104</Y>
    <Z>2278</Z>
  </point>
  <point index="3955">
    <X>36.473</X>
    <Y>67.721</Y>
    <Z>2166</Z>
  </point>
  <point index="3956">
    <X>28.511</X>
    <Y>27.698</Y>
    <Z>2108</Z>
  </point>
  <point index="3957">
    <X>92.048</X>
    <Y>57.064</Y>
    <Z>2147</Z>
  </point>
  <point index="3958">
    <X>32.945</X>
    <Y>23.956</Y>
    <Z>2071</Z>
  </point>
  <point index="3959">
    <X>16.648</X>
    <Y>77.440</Y>
    <Z>2022</Z>
  </point>
  <point index="3960">
    <X>56.300</X>
    <Y>33.804</Y>
    <Z>2032</Z>
  </point>
  <point index="3961">
    <X>26.216</X>
    <Y>25.206</Y>
    <Z>2127</Z>
  </point>
  <point index="3962">
    <X>105.485</X>
    <Y>7.453</Y>
    <Z>2182</Z>
  </point>
  <point index="3963">
    <X>58.649</X>
    <Y>38.717</Y>
    <Z>2226</Z>
  </point>
  <point index="3964">
    <X>117.367</X>
    <Y>51.493</Y>
    <Z>2191</Z>
  </point>
  <point index="3965">
    <X>69.724</X>
    <Y>15.665</Y>
    <Z>2234</Z>
  </point>
  <point index="3966">
    <X>47.014</X>
    <Y>64.316</Y>
    <Z>2283</Z>
  </point>
  <point index="3967">
    <X>94.929</X>
    <Y>23.344</Y>
    <Z>2069</Z>
  </point>
  <point index="3968">
    <X>118.975</X>
    <Y>17.126</Y>
    <Z>2234</Z>
  </point>
  <point index="3969">
    <X>30.024</X>
    <Y>17.799</Y>
    <Z>2118</Z>
  </point>
  <point index="3970">
    <X>76.012</X>
    <Y>56.034</Y>
    <Z>2154</Z>
  </point>
  <point index="3971">
    <X>110.482</X>
    <Y>71.007</Y>
    <Z>2004</Z>
  </point>
  <point index="3972">
    <X>50.796</X>
    <Y>32.989</Y>
    <Z>2181</Z>
  </point>
  <point index="3973">
    <X>93.209</X>
    <Y>18.241</Y>
    <Z>2116</Z>
  </point>
  <point index="3974">
    <X>113.785</X>
    <Y>60.251</Y>
    <Z>2094</Z>
  </point>
  <point index="3975">
    <X>65.661</X>
    <Y>18.496</Y>
    <Z>2169</Z>
  </point>
  <point index="3976">
    <X>69.980</X>
    <Y>56.869</Y>
    <Z>2134</Z>
  </point>
  <point index="3977">
    <X>73.852</X>
    <Y>37.107</Y>
    <Z>2095</Z>
  </point>
  <point index="3978">
    <X>67.208</X>
    <Y>65.487</Y>
    <Z>2053</Z>
  </point>
  <point index="3979">
    <X>110.151</X>
    <Y>17.740</Y>
    <Z>2068</Z>
  </point>
  <point index="3980">
    <X>34.699</X>
    <Y>48.567</Y>
    <Z>2118</Z>
  </point>
  <point index="3981">
    <X>32.296</X>
    <Y>47.569</Y>
    <Z>2053</Z>
  </point>
  <point index="3982">
    <X>12.515</X>
    <Y>33.830</Y>
    <Z>2134</Z>
  </point>
  <point index="3983">
    <X>71.029</X>
    <Y>63.007</Y>
    <Z>2019</Z>
  </point>
  <point index="3984">
    <X>19.853</X>
    <Y>31.417</Y>
    <Z>2004</Z>
  </point>
  <point index="3985">
    <X>102.094</X>
    <Y>27.859</Y>
    <Z>2165</Z>
  </point>
  <point index="3986">
    <X>102.330</X>
    <Y>14.926</Y>
    <Z>2183</Z>
  </point>
  <point index="3987">
    <X>92.179</X>
    <Y>50.377</Y>
    <Z>2143</Z>
  </point>
  <point index="3988">
    <X>40.414</X>
    <Y>28.470</Y>
    <Z>2273</Z>
  </point>
  <point index="3989">
    <X>114.484</X>
    <Y>23.637</Y>
    <Z>2113</Z>
  </point>
  <point index="3990">
    <X>89.225</X>
    <Y>69.432</Y>
    <Z>2223</Z>
  </point>
  <point index="3991">
    <X>70.822</X>
    <Y>51.301</Y>
    <Z>2013</Z>
  </point>
  <point index="3992">
    <X>62.104</X>
    <Y>8.218</Y>
    <Z>2166</Z>
  </point>
  <point index="3993">
    <X>96.886</X>
    <Y>70.169</Y>
    <Z>2016</Z>
  </point>
  <point index="3994">
    <X>75.980</X>
    <Y>59.405</Y>
    <Z>2153</Z>
  </point>
  <point index="3995">
    <X>97.247</X>
    <Y>49.149</Y>
    <Z>2006</Z>
  </point>
  <point index="3996">
    <X>54.844</X>
    <Y>27.111</Y>
    <Z>2071</Z>
  </point>
  <point index="3997">
    <X>38.717</X>
    <Y>22.512</Y>
    <Z>2227</Z>
  </point>
  <point index="3998">
    <X>49.676</X>
    <Y>26.444</Y>
    <Z>2211</Z>
  </point>
  <point index="3999">
    <X>62.948</X>
    <Y>19.427</Y>
    <Z>2229</Z>
  </point>
  <point index="4000">
    <X>62.796</X>
    <Y>37.085</Y>
    <Z>2218</Z>
  </point>
  <point index="4001">
    <X>32.626</X>
    <Y>12.356</Y>
    <Z>2062</Z>
  </point>
  <point index="4002">
    <X>99.992</X>
    <Y>71.062</Y>
    <Z>2009</Z>
  </point>
  <point index="4003">
    <X>24.107</X>
    <Y>19.393</Y>
    <Z>2285</Z>
  </point>
  <point index="4004">
    <X>32.493</X>
    <Y>62.257</Y>
    <Z>2059</Z>
  </point>
  <point index="4005">
    <X>103.801</X>
    <Y>28.656</Y>
    <Z>2293</Z>
  </point>
  <point index="4006">
    <X>24.533</X>
    <Y>63.435</Y>
    <Z>2253</Z>
  </point>
  <point index="4007">
    <X>55.398</X>
    <Y>76.729</Y>
    <Z>2056</Z>
  </point>
  <point index="4008">
    <X>10.675</X>
    <Y>31.045</Y>
    <Z>2184</Z>
  </point>
  <point index="4009">
    <X>59.169</X>
    <Y>25.529</Y>
    <Z>2130</Z>
  </point>
  <point index="4010">
    <X>94.681</X>
    <Y>28.789</Y>
    <Z>2076</Z>
  </point>
  <point index="4011">
    <X>49.623</X>
    <Y>63.507</Y>
    <Z>2213</Z>
  </point>
  <point index="4012">
    <X>71.670</X>
    <Y>51.632</Y>
    <Z>2036</Z>
  </point>
  <point index="4013">
    <X>33.642</X>
    <Y>28.110</Y>
    <Z>2090</Z>
  </point>
  <point index="4014">
    <X>106.659</X>
    <Y>49.278</Y>
    <Z>2094</Z>
  </point>
  <point index="4015">
    <X>46.811</X>
    <Y>20.576</Y>
    <Z>2289</Z>
  </point>
  <point index="4016">
    <X>116.614</X>
    <Y>31.447</Y>
    <Z>2170</Z>
  </point>
  <point index="4017">
    <X>93.515</X>
    <Y>75.003</Y>
    <Z>2107</Z>
  </point>
  <point index="4018">
    <X>6.902</X>
    <Y>59.369</Y>
    <Z>2286</Z>
  </point>
  <point index="4019">
    <X>17.703</X>
    <Y>19.150</Y>
    <Z>2089</Z>
  </point>
  <point index="4020">
    <X>79.449</X>
    <Y>54.615</Y>
    <Z>2247</Z>
  </point>
  <point index="4021">
    <X>113.823</X>
    <Y>47.971</Y>
    <Z>2095</Z>
  </point>
  <point index="4022">
    <X>22.915</X>
    <Y>59.011</Y>
    <Z>2227</Z>
  </point>
  <point index="4023">
    <X>103.471</X>
    <Y>36.779</Y>
    <Z>2268</Z>
  </point>
  <point index="4024">
    <X>78.973</X>
    <Y>69.960</Y>
    <Z>2234</Z>
  </point>
  <point index="4025">
    <X>118.316</X>
    <Y>16.979</Y>
    <Z>2216</Z>
  </point>
  <point index="4026">
    <X>30.835</X>
    <Y>12.300</Y>
    <Z>2014</Z>
  </point>
  <point index="4027">
    <X>72.535</X>
    <Y>55.484</Y>
    <Z>2060</Z>
  </point>
  <point index="4028">
    <X>49.326</X>
    <Y>61.823</Y>
    <Z>2221</Z>
  </point>
  <point index="4029">
    <X>68.548</X>
    <Y>68.995</Y>
    <Z>2115</Z>
  </point>
  <point index="4030">
    <X>50.731</X>
    <Y>69.938</Y>
    <Z>2183</Z>
  </point>
  <point index="4031">
    <X>33.654</X>
    <Y>58.034</Y>
    <Z>2090</Z>
  </point>
  <point index="4032">
    <X>68.288</X>
    <Y>10.350</Y>
    <Z>2067</Z>
  </point>
  <point index="4033">
    <X>30.735</X>
    <Y>18.987</Y>
    <Z>2011</Z>
  </point>
  <point index="4034">
    <X>23.701</X>
    <Y>20.567</Y>
    <Z>2285</Z>
  </point>
  <point index="4035">
    <X>35.872</X>
    <Y>54.936</Y>
    <Z>2150</Z>
  </point>
  <point index="4036">
    <X>97.446</X>
    <Y>35.858</Y>
    <Z>2001</Z>
  </point>
  <point index="4037">
    <X>118.094</X>
    <Y>53.853</Y>
    <Z>2210</Z>
  </point>
  <point index="4038">
    <X>15.678</X>
    <Y>74.092</Y>
    <Z>2049</Z>
  </point>
  <point index="4039">
    <X>27.878</X>
    <Y>25.846</Y>
    <Z>2003</Z>
  </point>
  <point index="4040">
    <X>110.088</X>
    <Y>28.582</Y>
    <Z>2093</Z>
  </point>
  <point index="4041">
    <X>17.192</X>
    <Y>35.595</Y>
    <Z>2008</Z>
  </point>
  <point index="4042">
    <X>96.805</X>
    <Y>66.032</Y>
    <Z>2018</Z>
  </point>
  <point index="4043">
    <X>92.016</X>
    <Y>15.104</Y>
    <Z>2148</Z>
  </point>
  <point index="4044">
    <X>104.817</X>
    <Y>58.214</Y>
    <Z>2232</Z>
  </point>
  <point index="4045">
    <X>32.166</X>
    <Y>22.518</Y>
    <Z>2050</Z>
  </point>
  <point index="4046">
    <X>98.006</X>
    <Y>56.679</Y>
    <Z>2206</Z>
  </point>
  <point index="4047">
    <X>21.224</X>
    <Y>60.243</Y>
    <Z>2101</Z>
  </point>
  <point index="4048">
    <X>101.494</X>
    <Y>13.566</Y>
    <Z>2121</Z>
  </point>
  <point index="4049">
    <X>97.803</X>
    <Y>60.297</Y>
    <Z>2128</Z>
  </point>
  <point index="4050">
    <X>55.086</X>
    <Y>53.064</Y>
    <Z>2065</Z>
  </point>
  <point index="4051">
    <X>63.630</X>
    <Y>37.135</Y>
    <Z>2280</Z>
  </point>
  <point index="4052">
    <X>35.936</X>
    <Y>50.465</Y>
    <Z>2152</Z>
  </point>
  <point index="4053">
    <X>14.769</X>
    <Y>26.569</Y>
    <Z>2073</Z>
  </point>
  <point index="4054">
    <X>109.814</X>
    <Y>36.907</Y>
    <Z>2199</Z>
  </point>
  <point index="4055">
    <X>53.496</X>
    <Y>17.143</Y>
    <Z>2108</Z>
  </point>
  <point index="4056">
    <X>50.984</X>
    <Y>69.441</Y>
    <Z>2176</Z>
  </point>
  <point index="4057">
    <X>8.699</X>
    <Y>29.056</Y>
    <Z>2238</Z>
  </point>
  <point index="4058">
    <X>15.084</X>
    <Y>58.981</Y>
    <Z>2065</Z>
  </point>
  <point index="4059">
    <X>11.854</X>
    <Y>59.561</Y>
    <Z>2152</Z>
  </point>
  <point index="4060">
    <X>104.423</X>
    <Y>21.275</Y>
    <Z>2261</Z>
  </point>
  <point index="4061">
    <X>59.147</X>
    <Y>69.911</Y>
    <Z>2134</Z>
  </point>
  <point index="4062">
    <X>74.202</X>
    <Y>58.209</Y>
    <Z>2105</Z>
  </point>
  <point index="4063">
    <X>107.932</X>
    <Y>62.394</Y>
    <Z>2001</Z>
  </point>
  <point index="4064">
    <X>29.918</X>
    <Y>55.089</Y>
    <Z>2159</Z>
  </point>
  <point index="4065">
    <X>27.621</X>
    <Y>49.980</Y>
    <Z>2023</Z>
  </point>
  <point index="4066">
    <X>103.639</X>
    <Y>75.803</Y>
    <Z>2281</Z>
  </point>
  <point index="4067">
    <X>94.636</X>
    <Y>67.306</Y>
    <Z>2077</Z>
  </point>
  <point index="4068">
    <X>113.843</X>
    <Y>17.019</Y>
    <Z>2095</Z>
  </point>
  <point index="4069">
    <X>6.887</X>
    <Y>27.485</Y>
    <Z>2287</Z>
  </point>
  <point index="4070">
    <X>27.541</X>
    <Y>49.197</Y>
    <Z>2029</Z>
  </point>
  <point index="4071">
    <X>20.710</X>
    <Y>34.441</Y>
    <Z>2062</Z>
  </point>
  <point index="4072">
    <X>21.707</X>
    <Y>33.185</Y>
    <Z>2137</Z>
  </point>
  <point index="4073">
    <X>22.400</X>
    <Y>77.697</Y>
    <Z>2188</Z>
  </point>
  <point index="4074">
    <X>94.950</X>
    <Y>67.329</Y>
    <Z>2068</Z>
  </point>
  <point index="4075">
    <X>97.966</X>
    <Y>32.941</Y>
    <Z>2191</Z>
  </point>
  <point index="4076">
    <X>90.027</X>
    <Y>14.678</Y>
    <Z>2202</Z>
  </point>
  <point index="4077">
    <X>37.925</X>
    <Y>31.374</Y>
    <Z>2206</Z>
  </point>
  <point index="4078">
    <X>93.095</X>
    <Y>28.055</Y>
    <Z>2119</Z>
  </point>
  <point index="4079">
    <X>95.066</X>
    <Y>61.380</Y>
    <Z>2065</Z>
  </point>
  <point index="4080">
    <X>31.458</X>
    <Y>57.674</Y>
    <Z>2031</Z>
  </point>
  <point index="4081">
    <X>25.036</X>
    <Y>7.977</Y>
    <Z>2215</Z>
  </point>
  <point index="4082">
    <X>59.302</X>
    <Y>46.290</Y>
    <Z>2106</Z>
  </point>
  <point index="4083">
    <X>49.229</X>
    <Y>70.314</Y>
    <Z>2223</Z>
  </point>
  <point index="4084">
    <X>48.516</X>
    <Y>16.847</Y>
    <Z>2243</Z>
  </point>
  <point index="4085">
    <X>113.128</X>
    <Y>53.056</Y>
    <Z>2076</Z>
  </point>
  <point index="4086">
    <X>104.850</X>
    <Y>58.597</Y>
    <Z>2229</Z>
  </point>
  <point index="4087">
    <X>93.879</X>
    <Y>70.427</Y>
    <Z>2097</Z>
  </point>
  <point index="4088">
    <X>114.333</X>
    <Y>31.272</Y>
    <Z>2109</Z>
  </point>
  <point index="4089">
    <X>62.308</X>
    <Y>53.618</Y>
    <Z>2181</Z>
  </point>
  <point index="4090">
    <X>9.384</X>
    <Y>15.693</Y>
    <Z>2219</Z>
  </point>
  <point index="4091">
    <X>118.028</X>
    <Y>32.983</Y>
    <Z>2209</Z>
  </point>
  <point index="4092">
    <X>112.391</X>
    <Y>65.800</Y>
    <Z>2056</Z>
  </point>
  <point index="4093">
    <X>33.770</X>
    <Y>57.544</Y>
    <Z>2093</Z>
  </point>
  <point index="4094">
    <X>8.274</X>
    <Y>29.250</Y>
    <Z>2249</Z>
  </point>
  <point index="4095">
    <X>96.870</X>
    <Y>14.788</Y>
    <Z>2016</Z>
  </point>
  <point index="4096">
    <X>32.254</X>
    <Y>18.889</Y>
    <Z>2052</Z>
  </point>
  <point index="4097">
    <X>101.086</X>
    <Y>8.299</Y>
    <Z>2090</Z>
  </point>
  <point index="4098">
    <X>52.655</X>
    <Y>51.527</Y>
    <Z>2131</Z>
  </point>
  <point index="4099">
    <X>118.549</X>
    <Y>14.264</Y>
    <Z>2223</Z>
  </point>
  <point index="4100">
    <X>70.948</X>
    <Y>77.419</Y>
    <Z>2017</Z>
  </point>
  <point index="4101">
    <X>7.820</X>
    <Y>19.661</Y>
    <Z>2262</Z>
  </point>
  <point index="4102">
    <X>116.739</X>
    <Y>57.982</Y>
    <Z>2174</Z>
  </point>
  <point index="4103">
    <X>111.134</X>
    <Y>51.538</Y>
    <Z>2022</Z>
  </point>
  <point index="4104">
    <X>48.829</X>
    <Y>64.754</Y>
    <Z>2234</Z>
  </point>
  <point index="4105">
    <X>19.336</X>
    <Y>67.118</Y>
    <Z>2099</Z>
  </point>
  <point index="4106">
    <X>58.546</X>
    <Y>76.368</Y>
    <Z>2245</Z>
  </point>
  <point index="4107">
    <X>103.819</X>
    <Y>77.481</Y>
    <Z>2294</Z>
  </point>
  <point index="4108">
    <X>34.194</X>
    <Y>49.111</Y>
    <Z>2105</Z>
  </point>
  <point index="4109">
    <X>71.273</X>
    <Y>71.055</Y>
    <Z>2026</Z>
  </point>
  <point index="4110">
    <X>55.349</X>
    <Y>37.778</Y>
    <Z>2058</Z>
  </point>
  <point index="4111">
    <X>53.375</X>
    <Y>29.428</Y>
    <Z>2111</Z>
  </point>
  <point index="4112">
    <X>55.929</X>
    <Y>21.831</Y>
    <Z>2042</Z>
  </point>
  <point index="4113">
    <X>30.847</X>
    <Y>58.784</Y>
    <Z>2014</Z>
  </point>
  <point index="4114">
    <X>55.977</X>
    <Y>54.295</Y>
    <Z>2040</Z>
  </point>
  <point index="4115">
    <X>68.809</X>
    <Y>28.259</Y>
    <Z>2163</Z>
  </point>
  <point index="4116">
    <X>27.989</X>
    <Y>7.878</Y>
    <Z>2012</Z>
  </point>
  <point index="4117">
    <X>13.060</X>
    <Y>28.652</Y>
    <Z>2120</Z>
  </point>
  <point index="4118">
    <X>101.450</X>
    <Y>37.901</Y>
    <Z>2117</Z>
  </point>
  <point index="4119">
    <X>21.799</X>
    <Y>24.378</Y>
    <Z>2143</Z>
  </point>
  <point index="4120">
    <X>15.843</X>
    <Y>32.629</Y>
    <Z>2044</Z>
  </point>
  <point index="4121">
    <X>68.337</X>
    <Y>39.085</Y>
    <Z>2076</Z>
  </point>
  <point index="4122">
    <X>102.250</X>
    <Y>9.458</Y>
    <Z>2177</Z>
  </point>
  <point index="4123">
    <X>98.197</X>
    <Y>62.496</Y>
    <Z>2281</Z>
  </point>
  <point index="4124">
    <X>89.407</X>
    <Y>55.343</Y>
    <Z>2219</Z>
  </point>
  <point index="4125">
    <X>51.836</X>
    <Y>14.770</Y>
    <Z>2153</Z>
  </point>
  <point index="4126">
    <X>94.937</X>
    <Y>76.292</Y>
    <Z>2069</Z>
  </point>
  <point index="4127">
    <X>88.598</X>
    <Y>20.743</Y>
    <Z>2240</Z>
  </point>
  <point index="4128">
    <X>108.820</X>
    <Y>10.149</Y>
    <Z>2165</Z>
  </point>
  <point index="4129">
    <X>96.139</X>
    <Y>65.497</Y>
    <Z>2036</Z>
  </point>
  <point index="4130">
    <X>66.071</X>
    <Y>73.054</Y>
    <Z>2138</Z>
  </point>
  <point index="4131">
    <X>67.480</X>
    <Y>48.628</Y>
    <Z>2033</Z>
  </point>
  <point index="4132">
    <X>10.227</X>
    <Y>53.744</Y>
    <Z>2196</Z>
  </point>
  <point index="4133">
    <X>78.888</X>
    <Y>24.524</Y>
    <Z>2232</Z>
  </point>
  <point index="4134">
    <X>77.309</X>
    <Y>24.453</Y>
    <Z>2189</Z>
  </point>
  <point index="4135">
    <X>106.054</X>
    <Y>38.687</Y>
    <Z>2139</Z>
  </point>
  <point index="4136">
    <X>26.066</X>
    <Y>71.902</Y>
    <Z>2139</Z>
  </point>
  <point index="4137">
    <X>32.302</X>
    <Y>76.806</Y>
    <Z>2053</Z>
  </point>
  <point index="4138">
    <X>54.278</X>
    <Y>9.247</Y>
    <Z>2087</Z>
  </point>
  <point index="4139">
    <X>67.292</X>
    <Y>29.579</Y>
    <Z>2047</Z>
  </point>
  <point index="4140">
    <X>58.472</X>
    <Y>7.370</Y>
    <Z>2259</Z>
  </point>
  <point index="4141">
    <X>89.391</X>
    <Y>23.990</Y>
    <Z>2219</Z>
  </point>
  <point index="4142">
    <X>33.315</X>
    <Y>35.877</Y>
    <Z>2081</Z>
  </point>
  <point index="4143">
    <X>111.535</X>
    <Y>18.619</Y>
    <Z>2033</Z>
  </point>
  <point index="4144">
    <X>53.195</X>
    <Y>32.657</Y>
    <Z>2116</Z>
  </point>
  <point index="4145">
    <X>71.185</X>
    <Y>76.967</Y>
    <Z>2023</Z>
  </point>
  <point index="4146">
    <X>66.722</X>
    <Y>31.651</Y>
    <Z>2090</Z>
  </point>
  <point index="4147">
    <X>116.079</X>
    <Y>71.278</Y>
    <Z>2156</Z>
  </point>
  <point index="4148">
    <X>74.585</X>
    <Y>11.399</Y>
    <Z>2115</Z>
  </point>
  <point index="4149">
    <X>41.153</X>
    <Y>21.319</Y>
    <Z>2293</Z>
  </point>
  <point index="4150">
    <X>105.754</X>
    <Y>15.231</Y>
    <Z>2162</Z>
  </point>
  <point index="4151">
    <X>16.579</X>
    <Y>14.304</Y>
    <Z>2024</Z>
  </point>
  <point index="4152">
    <X>17.774</X>
    <Y>50.739</Y>
    <Z>2117</Z>
  </point>
  <point index="4153">
    <X>47.697</X>
    <Y>19.806</Y>
    <Z>2265</Z>
  </point>
  <point index="4154">
    <X>102.785</X>
    <Y>57.671</Y>
    <Z>2217</Z>
  </point>
  <point index="4155">
    <X>10.606</X>
    <Y>56.048</Y>
    <Z>2186</Z>
  </point>
  <point index="4156">
    <X>28.239</X>
    <Y>52.484</Y>
    <Z>2058</Z>
  </point>
  <point index="4157">
    <X>96.169</X>
    <Y>55.391</Y>
    <Z>2035</Z>
  </point>
  <point index="4158">
    <X>117.874</X>
    <Y>16.204</Y>
    <Z>2204</Z>
  </point>
  <point index="4159">
    <X>95.882</X>
    <Y>37.908</Y>
    <Z>2043</Z>
  </point>
  <point index="4160">
    <X>93.593</X>
    <Y>48.754</Y>
    <Z>2105</Z>
  </point>
  <point index="4161">
    <X>50.389</X>
    <Y>29.977</Y>
    <Z>2192</Z>
  </point>
  <point index="4162">
    <X>100.455</X>
    <Y>59.626</Y>
    <Z>2043</Z>
  </point>
  <point index="4163">
    <X>61.457</X>
    <Y>34.499</Y>
    <Z>2118</Z>
  </point>
  <point index="4164">
    <X>67.246</X>
    <Y>70.078</Y>
    <Z>2051</Z>
  </point>
  <point index="4165">
    <X>95.650</X>
    <Y>34.964</Y>
    <Z>2049</Z>
  </point>
  <point index="4166">
    <X>91.947</X>
    <Y>33.792</Y>
    <Z>2150</Z>
  </point>
  <point index="4167">
    <X>111.037</X>
    <Y>29.357</Y>
    <Z>2019</Z>
  </point>
  <point index="4168">
    <X>10.862</X>
    <Y>21.718</Y>
    <Z>2179</Z>
  </point>
  <point index="4169">
    <X>26.286</X>
    <Y>78.661</Y>
    <Z>2122</Z>
  </point>
  <point index="4170">
    <X>24.026</X>
    <Y>8.817</Y>
    <Z>2291</Z>
  </point>
  <point index="4171">
    <X>110.564</X>
    <Y>60.083</Y>
    <Z>2006</Z>
  </point>
  <point index="4172">
    <X>93.079</X>
    <Y>57.309</Y>
    <Z>2119</Z>
  </point>
  <point index="4173">
    <X>28.590</X>
    <Y>9.367</Y>
    <Z>2123</Z>
  </point>
  <point index="4174">
    <X>34.568</X>
    <Y>18.438</Y>
    <Z>2115</Z>
  </point>
  <point index="4175">
    <X>30.237</X>
    <Y>62.027</Y>
    <Z>2035</Z>
  </point>
  <point index="4176">
    <X>98.917</X>
    <Y>55.945</Y>
    <Z>2176</Z>
  </point>
  <point index="4177">
    <X>28.091</X>
    <Y>44.883</Y>
    <Z>2031</Z>
  </point>
  <point index="4178">
    <X>25.722</X>
    <Y>37.811</Y>
    <Z>2164</Z>
  </point>
  <point index="4179">
    <X>80.320</X>
    <Y>18.889</Y>
    <Z>2271</Z>
  </point>
  <point index="4180">
    <X>67.748</X>
    <Y>27.556</Y>
    <Z>2013</Z>
  </point>
  <point index="4181">
    <X>111.329</X>
    <Y>33.345</Y>
    <Z>2027</Z>
  </point>
  <point index="4182">
    <X>93.970</X>
    <Y>49.919</Y>
    <Z>2095</Z>
  </point>
  <point index="4183">
    <X>63.339</X>
    <Y>57.335</Y>
    <Z>2258</Z>
  </point>
  <point index="4184">
    <X>53.630</X>
    <Y>20.870</Y>
    <Z>2104</Z>
  </point>
  <point index="4185">
    <X>28.849</X>
    <Y>15.120</Y>
    <Z>2170</Z>
  </point>
  <point index="4186">
    <X>100.317</X>
    <Y>16.479</Y>
    <Z>2033</Z>
  </point>
  <point index="4187">
    <X>97.302</X>
    <Y>21.381</Y>
    <Z>2005</Z>
  </point>
  <point index="4188">
    <X>113.213</X>
    <Y>22.948</Y>
    <Z>2078</Z>
  </point>
  <point index="4189">
    <X>104.576</X>
    <Y>77.747</Y>
    <Z>2250</Z>
  </point>
  <point index="4190">
    <X>71.541</X>
    <Y>30.173</Y>
    <Z>2033</Z>
  </point>
  <point index="4191">
    <X>22.582</X>
    <Y>57.026</Y>
    <Z>2202</Z>
  </point>
  <point index="4192">
    <X>111.533</X>
    <Y>56.876</Y>
    <Z>2033</Z>
  </point>
  <point index="4193">
    <X>50.219</X>
    <Y>68.655</Y>
    <Z>2197</Z>
  </point>
  <point index="4194">
    <X>53.550</X>
    <Y>15.238</Y>
    <Z>2106</Z>
  </point>
  <point index="4195">
    <X>29.779</X>
    <Y>15.970</Y>
    <Z>2212</Z>
  </point>
  <point index="4196">
    <X>17.223</X>
    <Y>26.889</Y>
    <Z>2007</Z>
  </point>
  <point index="4197">
    <X>106.379</X>
    <Y>34.089</Y>
    <Z>2115</Z>
  </point>
  <point index="4198">
    <X>68.389</X>
    <Y>14.330</Y>
    <Z>2085</Z>
  </point>
  <point index="4199">
    <X>73.876</X>
    <Y>59.469</Y>
    <Z>2096</Z>
  </point>
  <point index="4200">
    <X>66.138</X>
    <Y>34.683</Y>
    <Z>2133</Z>
  </point>
  <point index="4201">
    <X>98.405</X>
    <Y>10.174</Y>
    <Z>2271</Z>
  </point>
  <point index="4202">
    <X>109.398</X>
    <Y>33.428</Y>
    <Z>2271</Z>
  </point>
  <point index="4203">
    <X>114.385</X>
    <Y>21.371</Y>
    <Z>2110</Z>
  </point>
  <point index="4204">
    <X>9.430</X>
    <Y>15.993</Y>
    <Z>2218</Z>
  </point>
  <point index="4205">
    <X>75.950</X>
    <Y>63.945</Y>
    <Z>2152</Z>
  </point>
  <point index="4206">
    <X>16.142</X>
    <Y>13.371</Y>
    <Z>2036</Z>
  </point>
  <point index="4207">
    <X>34.123</X>
    <Y>17.666</Y>
    <Z>2103</Z>
  </point>
  <point index="4208">
    <X>109.954</X>
    <Y>50.717</Y>
    <Z>2145</Z>
  </point>
  <point index="4209">
    <X>97.730</X>
    <Y>76.347</Y>
    <Z>2100</Z>
  </point>
  <point index="4210">
    <X>105.636</X>
    <Y>13.300</Y>
    <Z>2171</Z>
  </point>
  <point index="4211">
    <X>30.362</X>
    <Y>19.135</Y>
    <Z>2001</Z>
  </point>
  <point index="4212">
    <X>92.240</X>
    <Y>64.220</Y>
    <Z>2142</Z>
  </point>
  <point index="4213">
    <X>99.238</X>
    <Y>47.237</Y>
    <Z>2117</Z>
  </point>
  <point index="4214">
    <X>26.117</X>
    <Y>19.453</Y>
    <Z>2135</Z>
  </point>
  <point index="4215">
    <X>50.790</X>
    <Y>24.283</Y>
    <Z>2181</Z>
  </point>
  <point index="4216">
    <X>112.246</X>
    <Y>24.955</Y>
    <Z>2052</Z>
  </point>
  <point index="4217">
    <X>53.242</X>
    <Y>53.262</Y>
    <Z>2115</Z>
  </point>
  <point index="4218">
    <X>105.991</X>
    <Y>29.031</Y>
    <Z>2144</Z>
  </point>
  <point index="4219">
    <X>112.822</X>
    <Y>74.233</Y>
    <Z>2068</Z>
  </point>
  <point index="4220">
    <X>109.217</X>
    <Y>17.699</Y>
    <Z>2238</Z>
  </point>
  <point index="4221">
    <X>14.004</X>
    <Y>32.341</Y>
    <Z>2094</Z>
  </point>
  <point index="4222">
    <X>67.792</X>
    <Y>61.105</Y>
    <Z>2010</Z>
  </point>
  <point index="4223">
    <X>101.957</X>
    <Y>24.742</Y>
    <Z>2155</Z>
  </point>
  <point index="4224">
    <X>77.893</X>
    <Y>13.589</Y>
    <Z>2205</Z>
  </point>
  <point index="4225">
    <X>17.015</X>
    <Y>28.350</Y>
    <Z>2012</Z>
  </point>
  <point index="4226">
    <X>16.433</X>
    <Y>15.281</Y>
    <Z>2028</Z>
  </point>
  <point index="4227">
    <X>25.017</X>
    <Y>31.730</Y>
    <Z>2217</Z>
  </point>
  <point index="4228">
    <X>51.906</X>
    <Y>21.932</Y>
    <Z>2151</Z>
  </point>
  <point index="4229">
    <X>104.496</X>
    <Y>15.806</Y>
    <Z>2256</Z>
  </point>
  <point index="4230">
    <X>117.735</X>
    <Y>71.699</Y>
    <Z>2201</Z>
  </point>
  <point index="4231">
    <X>89.604</X>
    <Y>55.564</Y>
    <Z>2213</Z>
  </point>
  <point index="4232">
    <X>15.176</X>
    <Y>36.623</Y>
    <Z>2062</Z>
  </point>
  <point index="4233">
    <X>111.053</X>
    <Y>10.114</Y>
    <Z>2020</Z>
  </point>
  <point index="4234">
    <X>108.782</X>
    <Y>45.808</Y>
    <Z>2158</Z>
  </point>
  <point index="4235">
    <X>69.888</X>
    <Y>29.786</Y>
    <Z>2170</Z>
  </point>
  <point index="4236">
    <X>13.109</X>
    <Y>72.240</Y>
    <Z>2118</Z>
  </point>
  <point index="4237">
    <X>18.502</X>
    <Y>27.530</Y>
    <Z>2253</Z>
  </point>
  <point index="4238">
    <X>65.476</X>
    <Y>75.102</Y>
    <Z>2183</Z>
  </point>
  <point index="4239">
    <X>116.211</X>
    <Y>31.896</Y>
    <Z>2159</Z>
  </point>
  <point index="4240">
    <X>31.752</X>
    <Y>69.987</Y>
    <Z>2039</Z>
  </point>
  <point index="4241">
    <X>9.303</X>
    <Y>55.258</Y>
    <Z>2221</Z>
  </point>
  <point index="4242">
    <X>58.775</X>
    <Y>34.335</Y>
    <Z>2203</Z>
  </point>
  <point index="4243">
    <X>94.052</X>
    <Y>27.222</Y>
    <Z>2093</Z>
  </point>
  <point index="4244">
    <X>93.343</X>
    <Y>67.564</Y>
    <Z>2112</Z>
  </point>
  <point index="4245">
    <X>23.187</X>
    <Y>76.074</Y>
    <Z>2247</Z>
  </point>
  <point index="4246">
    <X>97.545</X>
    <Y>62.408</Y>
    <Z>2028</Z>
  </point>
  <point index="4247">
    <X>27.935</X>
    <Y>71.946</Y>
    <Z>2002</Z>
  </point>
  <point index="4248">
    <X>96.362</X>
    <Y>56.243</Y>
    <Z>2030</Z>
  </point>
  <point index="4249">
    <X>97.382</X>
    <Y>12.113</Y>
    <Z>2002</Z>
  </point>
  <point index="4250">
    <X>55.991</X>
    <Y>11.074</Y>
    <Z>2040</Z>
  </point>
  <point index="4251">
    <X>105.182</X>
    <Y>38.509</Y>
    <Z>2204</Z>
  </point>
  <point index="4252">
    <X>71.749</X>
    <Y>61.168</Y>
    <Z>2039</Z>
  </point>
  <point index="4253">
    <X>24.703</X>
    <Y>6.259</Y>
    <Z>2240</Z>
  </point>
  <point index="4254">
    <X>8.357</X>
    <Y>24.972</Y>
    <Z>2247</Z>
  </point>
  <point index="4255">
    <X>108.013</X>
    <Y>10.381</Y>
    <Z>2016</Z>
  </point>
  <point index="4256">
    <X>11.053</X>
    <Y>56.950</Y>
    <Z>2174</Z>
  </point>
  <point index="4257">
    <X>107.066</X>
    <Y>44.512</Y>
    <Z>2064</Z>
  </point>
  <point index="4258">
    <X>74.250</X>
    <Y>75.532</Y>
    <Z>2106</Z>
  </point>
  <point index="4259">
    <X>30.983</X>
    <Y>50.771</Y>
    <Z>2018</Z>
  </point>
  <point index="4260">
    <X>60.601</X>
    <Y>6.623</Y>
    <Z>2054</Z>
  </point>
  <point index="4261">
    <X>33.951</X>
    <Y>54.275</Y>
    <Z>2098</Z>
  </point>
  <point index="4262">
    <X>60.208</X>
    <Y>35.255</Y>
    <Z>2025</Z>
  </point>
  <point index="4263">
    <X>66.108</X>
    <Y>74.453</Y>
    <Z>2135</Z>
  </point>
  <point index="4264">
    <X>109.616</X>
    <Y>28.709</Y>
    <Z>2276</Z>
  </point>
  <point index="4265">
    <X>110.053</X>
    <Y>63.299</Y>
    <Z>2106</Z>
  </point>
  <point index="4266">
    <X>87.580</X>
    <Y>59.521</Y>
    <Z>2268</Z>
  </point>
  <point index="4267">
    <X>21.778</X>
    <Y>13.558</Y>
    <Z>2142</Z>
  </point>
  <point index="4268">
    <X>11.901</X>
    <Y>59.829</Y>
    <Z>2151</Z>
  </point>
  <point index="4269">
    <X>98.698</X>
    <Y>63.056</Y>
    <Z>2217</Z>
  </point>
  <point index="4270">
    <X>28.140</X>
    <Y>18.364</Y>
    <Z>2040</Z>
  </point>
  <point index="4271">
    <X>66.679</X>
    <Y>51.070</Y>
    <Z>2093</Z>
  </point>
  <point index="4272">
    <X>97.604</X>
    <Y>37.858</Y>
    <Z>2051</Z>
  </point>
  <point index="4273">
    <X>97.346</X>
    <Y>74.698</Y>
    <Z>2003</Z>
  </point>
  <point index="4274">
    <X>112.100</X>
    <Y>12.307</Y>
    <Z>2048</Z>
  </point>
  <point index="4275">
    <X>100.300</X>
    <Y>6.986</Y>
    <Z>2032</Z>
  </point>
  <point index="4276">
    <X>105.655</X>
    <Y>7.305</Y>
    <Z>2169</Z>
  </point>
  <point index="4277">
    <X>17.699</X>
    <Y>64.274</Y>
    <Z>2088</Z>
  </point>
  <point index="4278">
    <X>28.543</X>
    <Y>76.036</Y>
    <Z>2114</Z>
  </point>
  <point index="4279">
    <X>90.713</X>
    <Y>66.416</Y>
    <Z>2183</Z>
  </point>
  <point index="4280">
    <X>23.092</X>
    <Y>28.128</Y>
    <Z>2240</Z>
  </point>
  <point index="4281">
    <X>70.226</X>
    <Y>14.236</Y>
    <Z>2039</Z>
  </point>
  <point index="4282">
    <X>68.601</X>
    <Y>15.874</Y>
    <Z>2125</Z>
  </point>
  <point index="4283">
    <X>67.639</X>
    <Y>73.171</Y>
    <Z>2021</Z>
  </point>
  <point index="4284">
    <X>21.965</X>
    <Y>36.593</Y>
    <Z>2156</Z>
  </point>
  <point index="4285">
    <X>87.985</X>
    <Y>56.776</Y>
    <Z>2257</Z>
  </point>
  <point index="4286">
    <X>76.066</X>
    <Y>67.705</Y>
    <Z>2155</Z>
  </point>
  <point index="4287">
    <X>29.220</X>
    <Y>54.704</Y>
    <Z>2239</Z>
  </point>
  <point index="4288">
    <X>70.470</X>
    <Y>55.672</Y>
    <Z>2004</Z>
  </point>
  <point index="4289">
    <X>88.267</X>
    <Y>66.317</Y>
    <Z>2249</Z>
  </point>
  <point index="4290">
    <X>70.108</X>
    <Y>25.024</Y>
    <Z>2085</Z>
  </point>
  <point index="4291">
    <X>54.319</X>
    <Y>62.473</Y>
    <Z>2085</Z>
  </point>
  <point index="4292">
    <X>91.699</X>
    <Y>60.735</Y>
    <Z>2156</Z>
  </point>
  <point index="4293">
    <X>101.610</X>
    <Y>69.449</Y>
    <Z>2129</Z>
  </point>
  <point index="4294">
    <X>114.985</X>
    <Y>22.056</Y>
    <Z>2126</Z>
  </point>
  <point index="4295">
    <X>103.964</X>
    <Y>9.668</Y>
    <Z>2295</Z>
  </point>
  <point index="4296">
    <X>33.071</X>
    <Y>19.753</Y>
    <Z>2074</Z>
  </point>
  <point index="4297">
    <X>47.298</X>
    <Y>58.444</Y>
    <Z>2276</Z>
  </point>
  <point index="4298">
    <X>108.806</X>
    <Y>9.812</Y>
    <Z>2162</Z>
  </point>
  <point index="4299">
    <X>64.468</X>
    <Y>64.968</Y>
    <Z>2258</Z>
  </point>
  <point index="4300">
    <X>51.976</X>
    <Y>63.035</Y>
    <Z>2149</Z>
  </point>
  <point index="4301">
    <X>34.212</X>
    <Y>20.203</Y>
    <Z>2105</Z>
  </point>
  <point index="4302">
    <X>54.673</X>
    <Y>28.296</Y>
    <Z>2076</Z>
  </point>
  <point index="4303">
    <X>28.453</X>
    <Y>64.637</Y>
    <Z>2097</Z>
  </point>
  <point index="4304">
    <X>21.370</X>
    <Y>30.897</Y>
    <Z>2111</Z>
  </point>
  <point index="4305">
    <X>73.651</X>
    <Y>30.009</Y>
    <Z>2090</Z>
  </point>
  <point index="4306">
    <X>98.305</X>
    <Y>65.640</Y>
    <Z>2289</Z>
  </point>
  <point index="4307">
    <X>104.619</X>
    <Y>48.894</Y>
    <Z>2246</Z>
  </point>
  <point index="4308">
    <X>36.812</X>
    <Y>61.404</Y>
    <Z>2176</Z>
  </point>
  <point index="4309">
    <X>66.297</X>
    <Y>30.611</Y>
    <Z>2121</Z>
  </point>
  <point index="4310">
    <X>14.501</X>
    <Y>49.890</Y>
    <Z>2081</Z>
  </point>
  <point index="4311">
    <X>20.910</X>
    <Y>14.890</Y>
    <Z>2077</Z>
  </point>
  <point index="4312">
    <X>22.081</X>
    <Y>49.404</Y>
    <Z>2164</Z>
  </point>
  <point index="4313">
    <X>16.612</X>
    <Y>30.986</Y>
    <Z>2023</Z>
  </point>
  <point index="4314">
    <X>68.736</X>
    <Y>66.046</Y>
    <Z>2149</Z>
  </point>
  <point index="4315">
    <X>18.020</X>
    <Y>58.514</Y>
    <Z>2212</Z>
  </point>
  <point index="4316">
    <X>54.966</X>
    <Y>60.589</Y>
    <Z>2068</Z>
  </point>
  <point index="4317">
    <X>66.525</X>
    <Y>7.801</Y>
    <Z>2104</Z>
  </point>
  <point index="4318">
    <X>37.499</X>
    <Y>62.966</Y>
    <Z>2194</Z>
  </point>
  <point index="4319">
    <X>12.375</X>
    <Y>57.227</Y>
    <Z>2138</Z>
  </point>
  <point index="4320">
    <X>28.338</X>
    <Y>54.612</Y>
    <Z>2076</Z>
  </point>
  <point index="4321">
    <X>13.166</X>
    <Y>60.657</Y>
    <Z>2117</Z>
  </point>
  <point index="4322">
    <X>57.834</X>
    <Y>27.221</Y>
    <Z>2140</Z>
  </point>
  <point index="4323">
    <X>38.577</X>
    <Y>55.200</Y>
    <Z>2223</Z>
  </point>
  <point index="4324">
    <X>14.747</X>
    <Y>67.775</Y>
    <Z>2074</Z>
  </point>
  <point index="4325">
    <X>87.162</X>
    <Y>61.417</Y>
    <Z>2279</Z>
  </point>
  <point index="4326">
    <X>78.013</X>
    <Y>27.495</Y>
    <Z>2208</Z>
  </point>
  <point index="4327">
    <X>91.918</X>
    <Y>29.706</Y>
    <Z>2150</Z>
  </point>
  <point index="4328">
    <X>114.474</X>
    <Y>62.497</Y>
    <Z>2112</Z>
  </point>
  <point index="4329">
    <X>65.605</X>
    <Y>6.762</Y>
    <Z>2173</Z>
  </point>
  <point index="4330">
    <X>35.567</X>
    <Y>53.328</Y>
    <Z>2142</Z>
  </point>
  <point index="4331">
    <X>79.330</X>
    <Y>26.499</Y>
    <Z>2244</Z>
  </point>
  <point index="4332">
    <X>67.784</X>
    <Y>74.863</Y>
    <Z>2010</Z>
  </point>
  <point index="4333">
    <X>58.664</X>
    <Y>25.381</Y>
    <Z>2223</Z>
  </point>
  <point index="4334">
    <X>72.958</X>
    <Y>30.589</Y>
    <Z>2071</Z>
  </point>
  <point index="4335">
    <X>93.788</X>
    <Y>54.404</Y>
    <Z>2100</Z>
  </point>
  <point index="4336">
    <X>105.261</X>
    <Y>66.695</Y>
    <Z>2199</Z>
  </point>
  <point index="4337">
    <X>56.093</X>
    <Y>47.198</Y>
    <Z>2037</Z>
  </point>
  <point index="4338">
    <X>106.779</X>
    <Y>29.418</Y>
    <Z>2085</Z>
  </point>
  <point index="4339">
    <X>12.583</X>
    <Y>20.850</Y>
    <Z>2132</Z>
  </point>
  <point index="4340">
    <X>88.309</X>
    <Y>16.197</Y>
    <Z>2248</Z>
  </point>
  <point index="4341">
    <X>48.674</X>
    <Y>26.468</Y>
    <Z>2238</Z>
  </point>
  <point index="4342">
    <X>68.028</X>
    <Y>11.348</Y>
    <Z>2019</Z>
  </point>
  <point index="4343">
    <X>33.113</X>
    <Y>59.622</Y>
    <Z>2075</Z>
  </point>
  <point index="4344">
    <X>51.807</X>
    <Y>59.209</Y>
    <Z>2154</Z>
  </point>
  <point index="4345">
    <X>37.449</X>
    <Y>62.197</Y>
    <Z>2193</Z>
  </point>
  <point index="4346">
    <X>95.147</X>
    <Y>11.518</Y>
    <Z>2063</Z>
  </point>
  <point index="4347">
    <X>28.213</X>
    <Y>46.490</Y>
    <Z>2053</Z>
  </point>
  <point index="4348">
    <X>27.019</X>
    <Y>26.394</Y>
    <Z>2068</Z>
  </point>
  <point index="4349">
    <X>47.605</X>
    <Y>17.743</Y>
    <Z>2267</Z>
  </point>
  <point index="4350">
    <X>28.081</X>
    <Y>47.816</Y>
    <Z>2029</Z>
  </point>
  <point index="4351">
    <X>9.018</X>
    <Y>22.116</Y>
    <Z>2229</Z>
  </point>
  <point index="4352">
    <X>52.396</X>
    <Y>13.416</Y>
    <Z>2138</Z>
  </point>
  <point index="4353">
    <X>76.497</X>
    <Y>70.648</Y>
    <Z>2167</Z>
  </point>
  <point index="4354">
    <X>104.941</X>
    <Y>77.688</Y>
    <Z>2222</Z>
  </point>
  <point index="4355">
    <X>107.212</X>
    <Y>58.269</Y>
    <Z>2053</Z>
  </point>
  <point index="4356">
    <X>23.305</X>
    <Y>46.829</Y>
    <Z>2256</Z>
  </point>
  <point index="4357">
    <X>23.919</X>
    <Y>6.551</Y>
    <Z>2299</Z>
  </point>
  <point index="4358">
    <X>112.406</X>
    <Y>18.082</Y>
    <Z>2056</Z>
  </point>
  <point index="4359">
    <X>93.276</X>
    <Y>52.641</Y>
    <Z>2114</Z>
  </point>
  <point index="4360">
    <X>59.078</X>
    <Y>63.051</Y>
    <Z>2147</Z>
  </point>
  <point index="4361">
    <X>28.646</X>
    <Y>50.227</Y>
    <Z>2133</Z>
  </point>
  <point index="4362">
    <X>96.386</X>
    <Y>47.471</Y>
    <Z>2029</Z>
  </point>
  <point index="4363">
    <X>97.763</X>
    <Y>58.237</Y>
    <Z>2113</Z>
  </point>
  <point index="4364">
    <X>117.762</X>
    <Y>13.447</Y>
    <Z>2201</Z>
  </point>
  <point index="4365">
    <X>30.425</X>
    <Y>47.411</Y>
    <Z>2003</Z>
  </point>
  <point index="4366">
    <X>34.259</X>
    <Y>23.347</Y>
    <Z>2107</Z>
  </point>
  <point index="4367">
    <X>59.094</X>
    <Y>34.327</Y>
    <Z>2144</Z>
  </point>
  <point index="4368">
    <X>23.690</X>
    <Y>40.839</Y>
    <Z>2284</Z>
  </point>
  <point index="4369">
    <X>98.519</X>
    <Y>66.913</Y>
    <Z>2250</Z>
  </point>
  <point index="4370">
    <X>77.166</X>
    <Y>21.387</Y>
    <Z>2185</Z>
  </point>
  <point index="4371">
    <X>101.738</X>
    <Y>45.831</Y>
    <Z>2139</Z>
  </point>
  <point index="4372">
    <X>23.411</X>
    <Y>38.694</Y>
    <Z>2264</Z>
  </point>
  <point index="4373">
    <X>91.091</X>
    <Y>35.555</Y>
    <Z>2173</Z>
  </point>
  <point index="4374">
    <X>11.313</X>
    <Y>51.410</Y>
    <Z>2167</Z>
  </point>
  <point index="4375">
    <X>58.964</X>
    <Y>10.362</Y>
    <Z>2168</Z>
  </point>
  <point index="4376">
    <X>22.381</X>
    <Y>17.511</Y>
    <Z>2187</Z>
  </point>
  <point index="4377">
    <X>69.306</X>
    <Y>14.451</Y>
    <Z>2254</Z>
  </point>
  <point index="4378">
    <X>73.853</X>
    <Y>37.786</Y>
    <Z>2096</Z>
  </point>
  <point index="4379">
    <X>37.046</X>
    <Y>52.782</Y>
    <Z>2182</Z>
  </point>
  <point index="4380">
    <X>111.697</X>
    <Y>76.075</Y>
    <Z>2037</Z>
  </point>
  <point index="4381">
    <X>57.039</X>
    <Y>8.737</Y>
    <Z>2012</Z>
  </point>
  <point index="4382">
    <X>76.275</X>
    <Y>29.675</Y>
    <Z>2161</Z>
  </point>
  <point index="4383">
    <X>50.885</X>
    <Y>15.140</Y>
    <Z>2178</Z>
  </point>
  <point index="4384">
    <X>78.598</X>
    <Y>69.705</Y>
    <Z>2224</Z>
  </point>
  <point index="4385">
    <X>119.668</X>
    <Y>54.311</Y>
    <Z>2253</Z>
  </point>
  <point index="4386">
    <X>61.550</X>
    <Y>37.856</Y>
    <Z>2125</Z>
  </point>
  <point index="4387">
    <X>38.503</X>
    <Y>23.278</Y>
    <Z>2222</Z>
  </point>
  <point index="4388">
    <X>8.733</X>
    <Y>58.679</Y>
    <Z>2237</Z>
  </point>
  <point index="4389">
    <X>56.222</X>
    <Y>24.566</Y>
    <Z>2034</Z>
  </point>
  <point index="4390">
    <X>30.670</X>
    <Y>37.908</Y>
    <Z>2009</Z>
  </point>
  <point index="4391">
    <X>90.794</X>
    <Y>24.083</Y>
    <Z>2181</Z>
  </point>
  <point index="4392">
    <X>111.364</X>
    <Y>72.592</Y>
    <Z>2028</Z>
  </point>
  <point index="4393">
    <X>76.356</X>
    <Y>34.416</Y>
    <Z>2163</Z>
  </point>
  <point index="4394">
    <X>108.860</X>
    <Y>12.180</Y>
    <Z>2172</Z>
  </point>
  <point index="4395">
    <X>99.308</X>
    <Y>64.766</Y>
    <Z>2104</Z>
  </point>
  <point index="4396">
    <X>98.620</X>
    <Y>8.410</Y>
    <Z>2231</Z>
  </point>
  <point index="4397">
    <X>28.291</X>
    <Y>67.122</Y>
    <Z>2067</Z>
  </point>
  <point index="4398">
    <X>28.116</X>
    <Y>23.306</Y>
    <Z>2035</Z>
  </point>
  <point index="4399">
    <X>60.198</X>
    <Y>28.724</Y>
    <Z>2024</Z>
  </point>
  <point index="4400">
    <X>113.246</X>
    <Y>19.626</Y>
    <Z>2079</Z>
  </point>
  <point index="4401">
    <X>110.110</X>
    <Y>23.705</Y>
    <Z>2084</Z>
  </point>
  <point index="4402">
    <X>21.740</X>
    <Y>38.791</Y>
    <Z>2139</Z>
  </point>
  <point index="4403">
    <X>12.220</X>
    <Y>56.877</Y>
    <Z>2142</Z>
  </point>
  <point index="4404">
    <X>92.034</X>
    <Y>29.670</Y>
    <Z>2147</Z>
  </point>
  <point index="4405">
    <X>92.079</X>
    <Y>19.266</Y>
    <Z>2146</Z>
  </point>
  <point index="4406">
    <X>63.197</X>
    <Y>14.457</Y>
    <Z>2248</Z>
  </point>
  <point index="4407">
    <X>97.137</X>
    <Y>8.568</Y>
    <Z>2009</Z>
  </point>
  <point index="4408">
    <X>22.359</X>
    <Y>73.881</Y>
    <Z>2185</Z>
  </point>
  <point index="4409">
    <X>56.387</X>
    <Y>21.702</Y>
    <Z>2029</Z>
  </point>
  <point index="4410">
    <X>68.199</X>
    <Y>58.188</Y>
    <Z>2050</Z>
  </point>
  <point index="4411">
    <X>54.831</X>
    <Y>50.752</Y>
    <Z>2072</Z>
  </point>
  <point index="4412">
    <X>13.481</X>
    <Y>35.246</Y>
    <Z>2108</Z>
  </point>
  <point index="4413">
    <X>65.608</X>
    <Y>25.362</Y>
    <Z>2173</Z>
  </point>
  <point index="4414">
    <X>51.162</X>
    <Y>35.193</Y>
    <Z>2171</Z>
  </point>
  <point index="4415">
    <X>101.302</X>
    <Y>19.393</Y>
    <Z>2106</Z>
  </point>
  <point index="4416">
    <X>106.001</X>
    <Y>36.239</Y>
    <Z>2143</Z>
  </point>
  <point index="4417">
    <X>64.304</X>
    <Y>28.073</Y>
    <Z>2270</Z>
  </point>
  <point index="4418">
    <X>17.649</X>
    <Y>14.410</Y>
    <Z>2069</Z>
  </point>
  <point index="4419">
    <X>90.913</X>
    <Y>20.776</Y>
    <Z>2178</Z>
  </point>
  <point index="4420">
    <X>117.216</X>
    <Y>33.719</Y>
    <Z>2187</Z>
  </point>
  <point index="4421">
    <X>101.533</X>
    <Y>64.957</Y>
    <Z>2124</Z>
  </point>
  <point index="4422">
    <X>59.301</X>
    <Y>28.579</Y>
    <Z>2106</Z>
  </point>
  <point index="4423">
    <X>52.812</X>
    <Y>65.774</Y>
    <Z>2126</Z>
  </point>
  <point index="4424">
    <X>67.308</X>
    <Y>72.390</Y>
    <Z>2046</Z>
  </point>
  <point index="4425">
    <X>10.855</X>
    <Y>63.002</Y>
    <Z>2179</Z>
  </point>
  <point index="4426">
    <X>22.692</X>
    <Y>54.581</Y>
    <Z>2210</Z>
  </point>
  <point index="4427">
    <X>32.353</X>
    <Y>28.326</Y>
    <Z>2055</Z>
  </point>
  <point index="4428">
    <X>115.644</X>
    <Y>15.351</Y>
    <Z>2144</Z>
  </point>
  <point index="4429">
    <X>74.699</X>
    <Y>16.941</Y>
    <Z>2118</Z>
  </point>
  <point index="4430">
    <X>104.580</X>
    <Y>13.576</Y>
    <Z>2249</Z>
  </point>
  <point index="4431">
    <X>93.724</X>
    <Y>55.009</Y>
    <Z>2102</Z>
  </point>
  <point index="4432">
    <X>23.572</X>
    <Y>34.125</Y>
    <Z>2276</Z>
  </point>
  <point index="4433">
    <X>99.877</X>
    <Y>56.298</Y>
    <Z>2000</Z>
  </point>
  <point index="4434">
    <X>56.437</X>
    <Y>65.520</Y>
    <Z>2028</Z>
  </point>
  <point index="4435">
    <X>90.934</X>
    <Y>60.206</Y>
    <Z>2177</Z>
  </point>
  <point index="4436">
    <X>29.173</X>
    <Y>59.190</Y>
    <Z>2230</Z>
  </point>
  <point index="4437">
    <X>25.737</X>
    <Y>37.043</Y>
    <Z>2163</Z>
  </point>
  <point index="4438">
    <X>11.919</X>
    <Y>66.815</Y>
    <Z>2150</Z>
  </point>
  <point index="4439">
    <X>100.831</X>
    <Y>11.362</Y>
    <Z>2071</Z>
  </point>
  <point index="4440">
    <X>89.458</X>
    <Y>29.446</Y>
    <Z>2217</Z>
  </point>
  <point index="4441">
    <X>96.825</X>
    <Y>23.370</Y>
    <Z>2018</Z>
  </point>
  <point index="4442">
    <X>11.608</X>
    <Y>62.510</Y>
    <Z>2159</Z>
  </point>
  <point index="4443">
    <X>28.636</X>
    <Y>37.307</Y>
    <Z>2131</Z>
  </point>
  <point index="4444">
    <X>52.687</X>
    <Y>68.979</Y>
    <Z>2130</Z>
  </point>
  <point index="4445">
    <X>76.020</X>
    <Y>71.882</Y>
    <Z>2154</Z>
  </point>
  <point index="4446">
    <X>54.239</X>
    <Y>71.396</Y>
    <Z>2088</Z>
  </point>
  <point index="4447">
    <X>24.102</X>
    <Y>18.155</Y>
    <Z>2285</Z>
  </point>
  <point index="4448">
    <X>104.247</X>
    <Y>67.283</Y>
    <Z>2274</Z>
  </point>
  <point index="4449">
    <X>26.967</X>
    <Y>46.816</Y>
    <Z>2071</Z>
  </point>
  <point index="4450">
    <X>65.819</X>
    <Y>13.545</Y>
    <Z>2157</Z>
  </point>
  <point index="4451">
    <X>47.922</X>
    <Y>27.860</Y>
    <Z>2259</Z>
  </point>
  <point index="4452">
    <X>115.843</X>
    <Y>51.787</Y>
    <Z>2149</Z>
  </point>
  <point index="4453">
    <X>95.263</X>
    <Y>30.532</Y>
    <Z>2060</Z>
  </point>
  <point index="4454">
    <X>74.979</X>
    <Y>69.972</Y>
    <Z>2126</Z>
  </point>
  <point index="4455">
    <X>35.344</X>
    <Y>19.218</Y>
    <Z>2136</Z>
  </point>
  <point index="4456">
    <X>70.562</X>
    <Y>50.426</Y>
    <Z>2006</Z>
  </point>
  <point index="4457">
    <X>27.264</X>
    <Y>35.337</Y>
    <Z>2049</Z>
  </point>
  <point index="4458">
    <X>61.643</X>
    <Y>66.597</Y>
    <Z>2132</Z>
  </point>
  <point index="4459">
    <X>29.202</X>
    <Y>25.575</Y>
    <Z>2235</Z>
  </point>
  <point index="4460">
    <X>108.720</X>
    <Y>66.950</Y>
    <Z>2147</Z>
  </point>
  <point index="4461">
    <X>101.440</X>
    <Y>49.302</Y>
    <Z>2117</Z>
  </point>
  <point index="4462">
    <X>108.290</X>
    <Y>13.228</Y>
    <Z>2067</Z>
  </point>
  <point index="4463">
    <X>110.852</X>
    <Y>51.984</Y>
    <Z>2014</Z>
  </point>
  <point index="4464">
    <X>15.677</X>
    <Y>57.033</Y>
    <Z>2049</Z>
  </point>
  <point index="4465">
    <X>70.072</X>
    <Y>52.406</Y>
    <Z>2099</Z>
  </point>
  <point index="4466">
    <X>80.006</X>
    <Y>59.323</Y>
    <Z>2262</Z>
  </point>
  <point index="4467">
    <X>120.715</X>
    <Y>66.103</Y>
    <Z>2281</Z>
  </point>
  <point index="4468">
    <X>62.142</X>
    <Y>24.735</Y>
    <Z>2169</Z>
  </point>
  <point index="4469">
    <X>102.837</X>
    <Y>63.430</Y>
    <Z>2221</Z>
  </point>
  <point index="4470">
    <X>110.408</X>
    <Y>59.217</Y>
    <Z>2002</Z>
  </point>
  <point index="4471">
    <X>17.775</X>
    <Y>23.469</Y>
    <Z>2117</Z>
  </point>
  <point index="4472">
    <X>48.303</X>
    <Y>23.840</Y>
    <Z>2248</Z>
  </point>
  <point index="4473">
    <X>102.976</X>
    <Y>48.270</Y>
    <Z>2231</Z>
  </point>
  <point index="4474">
    <X>90.561</X>
    <Y>60.403</Y>
    <Z>2187</Z>
  </point>
  <point index="4475">
    <X>73.338</X>
    <Y>11.743</Y>
    <Z>2082</Z>
  </point>
  <point index="4476">
    <X>97.305</X>
    <Y>74.770</Y>
    <Z>2005</Z>
  </point>
  <point index="4477">
    <X>51.670</X>
    <Y>50.306</Y>
    <Z>2157</Z>
  </point>
  <point index="4478">
    <X>100.129</X>
    <Y>54.459</Y>
    <Z>2019</Z>
  </point>
  <point index="4479">
    <X>33.097</X>
    <Y>68.051</Y>
    <Z>2075</Z>
  </point>
  <point index="4480">
    <X>29.274</X>
    <Y>33.132</Y>
    <Z>2249</Z>
  </point>
  <point index="4481">
    <X>106.029</X>
    <Y>13.503</Y>
    <Z>2141</Z>
  </point>
  <point index="4482">
    <X>98.630</X>
    <Y>39.006</Y>
    <Z>2229</Z>
  </point>
  <point index="4483">
    <X>91.226</X>
    <Y>12.200</Y>
    <Z>2169</Z>
  </point>
  <point index="4484">
    <X>112.275</X>
    <Y>76.639</Y>
    <Z>2053</Z>
  </point>
  <point index="4485">
    <X>73.199</X>
    <Y>65.156</Y>
    <Z>2078</Z>
  </point>
  <point index="4486">
    <X>55.139</X>
    <Y>49.206</Y>
    <Z>2063</Z>
  </point>
  <point index="4487">
    <X>60.772</X>
    <Y>67.807</Y>
    <Z>2067</Z>
  </point>
  <point index="4488">
    <X>16.018</X>
    <Y>66.561</Y>
    <Z>2039</Z>
  </point>
  <point index="4489">
    <X>106.735</X>
    <Y>75.389</Y>
    <Z>2089</Z>
  </point>
  <point index="4490">
    <X>62.804</X>
    <Y>7.037</Y>
    <Z>2218</Z>
  </point>
  <point index="4491">
    <X>114.519</X>
    <Y>50.472</Y>
    <Z>2114</Z>
  </point>
  <point index="4492">
    <X>104.953</X>
    <Y>40.624</Y>
    <Z>2222</Z>
  </point>
  <point index="4493">
    <X>11.566</X>
    <Y>54.342</Y>
    <Z>2160</Z>
  </point>
  <point index="4494">
    <X>115.829</X>
    <Y>51.057</Y>
    <Z>2149</Z>
  </point>
  <point index="4495">
    <X>13.982</X>
    <Y>22.132</Y>
    <Z>2095</Z>
  </point>
  <point index="4496">
    <X>100.834</X>
    <Y>15.762</Y>
    <Z>2072</Z>
  </point>
  <point index="4497">
    <X>12.450</X>
    <Y>28.477</Y>
    <Z>2136</Z>
  </point>
  <point index="4498">
    <X>75.479</X>
    <Y>27.295</Y>
    <Z>2140</Z>
  </point>
  <point index="4499">
    <X>51.599</X>
    <Y>69.011</Y>
    <Z>2159</Z>
  </point>
  <point index="4500">
    <X>111.218</X>
    <Y>57.374</Y>
    <Z>2024</Z>
  </point>
  <point index="4501">
    <X>103.412</X>
    <Y>25.667</Y>
    <Z>2264</Z>
  </point>
  <point index="4502">
    <X>24.077</X>
    <Y>29.035</Y>
    <Z>2287</Z>
  </point>
  <point index="4503">
    <X>69.671</X>
    <Y>69.256</Y>
    <Z>2254</Z>
  </point>
  <point index="4504">
    <X>58.177</X>
    <Y>25.744</Y>
    <Z>2273</Z>
  </point>
  <point index="4505">
    <X>13.178</X>
    <Y>30.106</Y>
    <Z>2116</Z>
  </point>
  <point index="4506">
    <X>27.553</X>
    <Y>35.621</Y>
    <Z>2028</Z>
  </point>
  <point index="4507">
    <X>87.204</X>
    <Y>60.885</Y>
    <Z>2278</Z>
  </point>
  <point index="4508">
    <X>36.200</X>
    <Y>15.520</Y>
    <Z>2159</Z>
  </point>
  <point index="4509">
    <X>114.064</X>
    <Y>69.901</Y>
    <Z>2101</Z>
  </point>
  <point index="4510">
    <X>109.997</X>
    <Y>14.906</Y>
    <Z>2128</Z>
  </point>
  <point index="4511">
    <X>64.000</X>
    <Y>34.816</Y>
    <Z>2293</Z>
  </point>
  <point index="4512">
    <X>89.740</X>
    <Y>17.305</Y>
    <Z>2209</Z>
  </point>
  <point index="4513">
    <X>102.544</X>
    <Y>30.406</Y>
    <Z>2199</Z>
  </point>
  <point index="4514">
    <X>58.439</X>
    <Y>36.616</Y>
    <Z>2265</Z>
  </point>
  <point index="4515">
    <X>15.662</X>
    <Y>55.939</Y>
    <Z>2049</Z>
  </point>
  <point index="4516">
    <X>67.215</X>
    <Y>66.026</Y>
    <Z>2053</Z>
  </point>
  <point index="4517">
    <X>27.933</X>
    <Y>74.991</Y>
    <Z>2001</Z>
  </point>
  <point index="4518">
    <X>36.390</X>
    <Y>25.995</Y>
    <Z>2164</Z>
  </point>
  <point index="4519">
    <X>50.841</X>
    <Y>69.602</Y>
    <Z>2180</Z>
  </point>
  <point index="4520">
    <X>71.237</X>
    <Y>28.390</Y>
    <Z>2025</Z>
  </point>
  <point index="4521">
    <X>19.737</X>
    <Y>74.686</Y>
    <Z>2025</Z>
  </point>
  <point index="4522">
    <X>106.597</X>
    <Y>19.351</Y>
    <Z>2099</Z>
  </point>
  <point index="4523">
    <X>9.291</X>
    <Y>52.396</Y>
    <Z>2222</Z>
  </point>
  <point index="4524">
    <X>58.352</X>
    <Y>57.529</Y>
    <Z>2281</Z>
  </point>
  <point index="4525">
    <X>26.520</X>
    <Y>39.783</Y>
    <Z>2105</Z>
  </point>
  <point index="4526">
    <X>103.594</X>
    <Y>75.924</Y>
    <Z>2277</Z>
  </point>
  <point index="4527">
    <X>67.183</X>
    <Y>9.048</Y>
    <Z>2055</Z>
  </point>
  <point index="4528">
    <X>109.013</X>
    <Y>29.122</Y>
    <Z>2201</Z>
  </point>
  <point index="4529">
    <X>51.719</X>
    <Y>21.303</Y>
    <Z>2156</Z>
  </point>
  <point index="4530">
    <X>51.577</X>
    <Y>29.020</Y>
    <Z>2160</Z>
  </point>
  <point index="4531">
    <X>14.662</X>
    <Y>62.042</Y>
    <Z>2076</Z>
  </point>
  <point index="4532">
    <X>21.259</X>
    <Y>60.511</Y>
    <Z>2103</Z>
  </point>
  <point index="4533">
    <X>32.305</X>
    <Y>56.641</Y>
    <Z>2054</Z>
  </point>
  <point index="4534">
    <X>92.916</X>
    <Y>73.377</Y>
    <Z>2123</Z>
  </point>
  <point index="4535">
    <X>54.815</X>
    <Y>24.710</Y>
    <Z>2072</Z>
  </point>
  <point index="4536">
    <X>105.879</X>
    <Y>31.520</Y>
    <Z>2152</Z>
  </point>
  <point index="4537">
    <X>28.573</X>
    <Y>35.147</Y>
    <Z>2119</Z>
  </point>
  <point index="4538">
    <X>102.508</X>
    <Y>62.045</Y>
    <Z>2196</Z>
  </point>
  <point index="4539">
    <X>52.970</X>
    <Y>37.019</Y>
    <Z>2122</Z>
  </point>
  <point index="4540">
    <X>93.416</X>
    <Y>31.267</Y>
    <Z>2110</Z>
  </point>
  <point index="4541">
    <X>29.429</X>
    <Y>35.464</Y>
    <Z>2277</Z>
  </point>
  <point index="4542">
    <X>32.462</X>
    <Y>59.748</Y>
    <Z>2058</Z>
  </point>
  <point index="4543">
    <X>102.494</X>
    <Y>36.204</Y>
    <Z>2195</Z>
  </point>
  <point index="4544">
    <X>32.690</X>
    <Y>60.736</Y>
    <Z>2064</Z>
  </point>
  <point index="4545">
    <X>53.072</X>
    <Y>35.094</Y>
    <Z>2119</Z>
  </point>
  <point index="4546">
    <X>35.171</X>
    <Y>58.659</Y>
    <Z>2131</Z>
  </point>
  <point index="4547">
    <X>8.538</X>
    <Y>57.537</Y>
    <Z>2242</Z>
  </point>
  <point index="4548">
    <X>34.300</X>
    <Y>14.294</Y>
    <Z>2108</Z>
  </point>
  <point index="4549">
    <X>103.358</X>
    <Y>59.637</Y>
    <Z>2260</Z>
  </point>
  <point index="4550">
    <X>111.389</X>
    <Y>68.567</Y>
    <Z>2029</Z>
  </point>
  <point index="4551">
    <X>105.380</X>
    <Y>9.214</Y>
    <Z>2190</Z>
  </point>
  <point index="4552">
    <X>12.411</X>
    <Y>21.298</Y>
    <Z>2137</Z>
  </point>
  <point index="4553">
    <X>88.990</X>
    <Y>15.125</Y>
    <Z>2230</Z>
  </point>
  <point index="4554">
    <X>95.815</X>
    <Y>19.973</Y>
    <Z>2045</Z>
  </point>
  <point index="4555">
    <X>75.798</X>
    <Y>24.076</Y>
    <Z>2148</Z>
  </point>
  <point index="4556">
    <X>64.277</X>
    <Y>59.220</Y>
    <Z>2272</Z>
  </point>
  <point index="4557">
    <X>57.833</X>
    <Y>21.052</Y>
    <Z>2140</Z>
  </point>
  <point index="4558">
    <X>14.212</X>
    <Y>15.144</Y>
    <Z>2088</Z>
  </point>
  <point index="4559">
    <X>32.232</X>
    <Y>10.294</Y>
    <Z>2052</Z>
  </point>
  <point index="4560">
    <X>39.408</X>
    <Y>17.520</Y>
    <Z>2246</Z>
  </point>
  <point index="4561">
    <X>49.983</X>
    <Y>57.934</Y>
    <Z>2203</Z>
  </point>
  <point index="4562">
    <X>98.057</X>
    <Y>23.164</Y>
    <Z>2226</Z>
  </point>
  <point index="4563">
    <X>62.988</X>
    <Y>20.778</Y>
    <Z>2232</Z>
  </point>
  <point index="4564">
    <X>98.595</X>
    <Y>39.638</Y>
    <Z>2236</Z>
  </point>
  <point index="4565">
    <X>105.205</X>
    <Y>59.632</Y>
    <Z>2203</Z>
  </point>
  <point index="4566">
    <X>115.990</X>
    <Y>34.854</Y>
    <Z>2153</Z>
  </point>
  <point index="4567">
    <X>33.877</X>
    <Y>59.408</Y>
    <Z>2096</Z>
  </point>
  <point index="4568">
    <X>110.270</X>
    <Y>76.533</Y>
    <Z>2022</Z>
  </point>
  <point index="4569">
    <X>111.623</X>
    <Y>53.436</Y>
    <Z>2035</Z>
  </point>
  <point index="4570">
    <X>37.441</X>
    <Y>68.540</Y>
    <Z>2193</Z>
  </point>
  <point index="4571">
    <X>102.818</X>
    <Y>36.017</Y>
    <Z>2219</Z>
  </point>
  <point index="4572">
    <X>78.443</X>
    <Y>57.423</Y>
    <Z>2220</Z>
  </point>
  <point index="4573">
    <X>109.052</X>
    <Y>54.321</Y>
    <Z>2208</Z>
  </point>
  <point index="4574">
    <X>104.813</X>
    <Y>9.980</Y>
    <Z>2232</Z>
  </point>
  <point index="4575">
    <X>72.553</X>
    <Y>51.068</Y>
    <Z>2060</Z>
  </point>
  <point index="4576">
    <X>8.408</X>
    <Y>20.551</Y>
    <Z>2246</Z>
  </point>
  <point index="4577">
    <X>97.006</X>
    <Y>12.193</Y>
    <Z>2013</Z>
  </point>
  <point index="4578">
    <X>11.333</X>
    <Y>26.680</Y>
    <Z>2166</Z>
  </point>
  <point index="4579">
    <X>94.106</X>
    <Y>12.823</Y>
    <Z>2091</Z>
  </point>
  <point index="4580">
    <X>103.567</X>
    <Y>28.539</Y>
    <Z>2275</Z>
  </point>
  <point index="4581">
    <X>18.291</X>
    <Y>30.340</Y>
    <Z>2292</Z>
  </point>
  <point index="4582">
    <X>9.668</X>
    <Y>24.783</Y>
    <Z>2211</Z>
  </point>
  <point index="4583">
    <X>29.665</X>
    <Y>73.340</Y>
    <Z>2257</Z>
  </point>
  <point index="4584">
    <X>107.156</X>
    <Y>67.046</Y>
    <Z>2057</Z>
  </point>
  <point index="4585">
    <X>94.067</X>
    <Y>12.401</Y>
    <Z>2092</Z>
  </point>
  <point index="4586">
    <X>99.290</X>
    <Y>54.685</Y>
    <Z>2108</Z>
  </point>
  <point index="4587">
    <X>88.439</X>
    <Y>25.433</Y>
    <Z>2245</Z>
  </point>
  <point index="4588">
    <X>93.807</X>
    <Y>14.080</Y>
    <Z>2099</Z>
  </point>
  <point index="4589">
    <X>119.549</X>
    <Y>23.887</Y>
    <Z>2250</Z>
  </point>
  <point index="4590">
    <X>97.082</X>
    <Y>22.046</Y>
    <Z>2011</Z>
  </point>
  <point index="4591">
    <X>98.802</X>
    <Y>74.786</Y>
    <Z>2198</Z>
  </point>
  <point index="4592">
    <X>90.576</X>
    <Y>21.247</Y>
    <Z>2187</Z>
  </point>
  <point index="4593">
    <X>67.317</X>
    <Y>29.906</Y>
    <Z>2045</Z>
  </point>
  <point index="4594">
    <X>25.413</X>
    <Y>71.338</Y>
    <Z>2187</Z>
  </point>
  <point index="4595">
    <X>8.072</X>
    <Y>21.907</Y>
    <Z>2255</Z>
  </point>
  <point index="4596">
    <X>107.385</X>
    <Y>23.417</Y>
    <Z>2040</Z>
  </point>
  <point index="4597">
    <X>70.619</X>
    <Y>68.708</Y>
    <Z>2008</Z>
  </point>
  <point index="4598">
    <X>79.006</X>
    <Y>69.740</Y>
    <Z>2235</Z>
  </point>
  <point index="4599">
    <X>117.709</X>
    <Y>33.045</Y>
    <Z>2200</Z>
  </point>
  <point index="4600">
    <X>75.427</X>
    <Y>61.503</Y>
    <Z>2138</Z>
  </point>
  <point index="4601">
    <X>77.129</X>
    <Y>30.808</Y>
    <Z>2184</Z>
  </point>
  <point index="4602">
    <X>100.135</X>
    <Y>51.201</Y>
    <Z>2019</Z>
  </point>
  <point index="4603">
    <X>14.570</X>
    <Y>15.521</Y>
    <Z>2079</Z>
  </point>
  <point index="4604">
    <X>35.409</X>
    <Y>25.036</Y>
    <Z>2138</Z>
  </point>
  <point index="4605">
    <X>53.021</X>
    <Y>71.727</Y>
    <Z>2121</Z>
  </point>
  <point index="4606">
    <X>47.856</X>
    <Y>28.415</Y>
    <Z>2261</Z>
  </point>
  <point index="4607">
    <X>73.057</X>
    <Y>22.996</Y>
    <Z>2074</Z>
  </point>
  <point index="4608">
    <X>37.755</X>
    <Y>23.081</Y>
    <Z>2201</Z>
  </point>
  <point index="4609">
    <X>101.924</X>
    <Y>7.404</Y>
    <Z>2153</Z>
  </point>
  <point index="4610">
    <X>88.020</X>
    <Y>68.653</Y>
    <Z>2256</Z>
  </point>
  <point index="4611">
    <X>19.733</X>
    <Y>11.252</Y>
    <Z>2026</Z>
  </point>
  <point index="4612">
    <X>101.748</X>
    <Y>14.978</Y>
    <Z>2140</Z>
  </point>
  <point index="4613">
    <X>53.715</X>
    <Y>24.568</Y>
    <Z>2102</Z>
  </point>
  <point index="4614">
    <X>29.628</X>
    <Y>56.928</Y>
    <Z>2271</Z>
  </point>
  <point index="4615">
    <X>14.110</X>
    <Y>25.515</Y>
    <Z>2091</Z>
  </point>
  <point index="4616">
    <X>27.267</X>
    <Y>35.427</Y>
    <Z>2049</Z>
  </point>
  <point index="4617">
    <X>71.636</X>
    <Y>60.787</Y>
    <Z>2035</Z>
  </point>
  <point index="4618">
    <X>11.475</X>
    <Y>50.039</Y>
    <Z>2162</Z>
  </point>
  <point index="4619">
    <X>87.453</X>
    <Y>26.049</Y>
    <Z>2271</Z>
  </point>
  <point index="4620">
    <X>61.525</X>
    <Y>24.234</Y>
    <Z>2123</Z>
  </point>
  <point index="4621">
    <X>20.211</X>
    <Y>45.089</Y>
    <Z>2025</Z>
  </point>
  <point index="4622">
    <X>67.768</X>
    <Y>49.463</Y>
    <Z>2012</Z>
  </point>
  <point index="4623">
    <X>55.815</X>
    <Y>58.237</Y>
    <Z>2045</Z>
  </point>
  <point index="4624">
    <X>33.447</X>
    <Y>70.786</Y>
    <Z>2085</Z>
  </point>
  <point index="4625">
    <X>98.506</X>
    <Y>35.166</Y>
    <Z>2252</Z>
  </point>
  <point index="4626">
    <X>62.223</X>
    <Y>8.031</Y>
    <Z>2175</Z>
  </point>
  <point index="4627">
    <X>48.513</X>
    <Y>66.681</Y>
    <Z>2243</Z>
  </point>
  <point index="4628">
    <X>68.183</X>
    <Y>30.919</Y>
    <Z>2047</Z>
  </point>
  <point index="4629">
    <X>94.792</X>
    <Y>48.393</Y>
    <Z>2073</Z>
  </point>
  <point index="4630">
    <X>101.539</X>
    <Y>22.583</Y>
    <Z>2124</Z>
  </point>
  <point index="4631">
    <X>95.225</X>
    <Y>24.533</Y>
    <Z>2061</Z>
  </point>
  <point index="4632">
    <X>91.088</X>
    <Y>35.593</Y>
    <Z>2173</Z>
  </point>
  <point index="4633">
    <X>49.758</X>
    <Y>67.519</Y>
    <Z>2209</Z>
  </point>
  <point index="4634">
    <X>12.393</X>
    <Y>31.639</Y>
    <Z>2138</Z>
  </point>
  <point index="4635">
    <X>53.103</X>
    <Y>30.396</Y>
    <Z>2118</Z>
  </point>
  <point index="4636">
    <X>47.555</X>
    <Y>27.270</Y>
    <Z>2269</Z>
  </point>
  <point index="4637">
    <X>108.776</X>
    <Y>55.683</Y>
    <Z>2157</Z>
  </point>
  <point index="4638">
    <X>97.902</X>
    <Y>52.904</Y>
    <Z>2166</Z>
  </point>
  <point index="4639">
    <X>23.706</X>
    <Y>75.988</Y>
    <Z>2286</Z>
  </point>
  <point index="4640">
    <X>52.132</X>
    <Y>20.841</Y>
    <Z>2145</Z>
  </point>
  <point index="4641">
    <X>106.379</X>
    <Y>61.917</Y>
    <Z>2115</Z>
  </point>
  <point index="4642">
    <X>91.315</X>
    <Y>68.870</Y>
    <Z>2167</Z>
  </point>
  <point index="4643">
    <X>14.486</X>
    <Y>30.257</Y>
    <Z>2081</Z>
  </point>
  <point index="4644">
    <X>119.484</X>
    <Y>28.765</Y>
    <Z>2248</Z>
  </point>
  <point index="4645">
    <X>74.459</X>
    <Y>69.034</Y>
    <Z>2112</Z>
  </point>
  <point index="4646">
    <X>108.188</X>
    <Y>32.832</Y>
    <Z>2048</Z>
  </point>
  <point index="4647">
    <X>113.734</X>
    <Y>11.253</Y>
    <Z>2092</Z>
  </point>
  <point index="4648">
    <X>101.298</X>
    <Y>69.311</Y>
    <Z>2106</Z>
  </point>
  <point index="4649">
    <X>35.737</X>
    <Y>19.069</Y>
    <Z>2147</Z>
  </point>
  <point index="4650">
    <X>47.576</X>
    <Y>56.753</Y>
    <Z>2268</Z>
  </point>
  <point index="4651">
    <X>28.462</X>
    <Y>33.572</Y>
    <Z>2099</Z>
  </point>
  <point index="4652">
    <X>49.387</X>
    <Y>71.283</Y>
    <Z>2219</Z>
  </point>
  <point index="4653">
    <X>57.374</X>
    <Y>10.433</Y>
    <Z>2003</Z>
  </point>
  <point index="4654">
    <X>112.233</X>
    <Y>62.726</Y>
    <Z>2052</Z>
  </point>
  <point index="4655">
    <X>18.479</X>
    <Y>49.144</Y>
    <Z>2257</Z>
[truncated: 8,305,610 more chars]
