# Supplementary material for: LIFTOSCOPE: development of an automated AI-based module for time-effective and contactless analysis and isolation of cells in microtiter plates
Source: J Biol Eng. 2023 Feb 7;17:10. doi: 10.1186/s13036-023-00329-9 (PMC9903473; doi:10.1186/s13036-023-00329-9)
Supplement: Supplementary file 1 — Additional file 1. [file 13036_2023_329_MOESM1_ESM.zip › Points35.xml]

<points>
  <point index="1">
    <X>111.201</X>
    <Y>32.519</Y>
    <Z>2210</Z>
  </point>
  <point index="2">
    <X>117.159</X>
    <Y>16.135</Y>
    <Z>2054</Z>
  </point>
  <point index="3">
    <X>63.139</X>
    <Y>69.147</Y>
    <Z>2043</Z>
  </point>
  <point index="4">
    <X>93.177</X>
    <Y>18.030</Y>
    <Z>2120</Z>
  </point>
  <point index="5">
    <X>101.043</X>
    <Y>35.512</Y>
    <Z>2215</Z>
  </point>
  <point index="6">
    <X>115.089</X>
    <Y>26.505</Y>
    <Z>2108</Z>
  </point>
  <point index="7">
    <X>91.256</X>
    <Y>32.777</Y>
    <Z>2070</Z>
  </point>
  <point index="8">
    <X>65.869</X>
    <Y>7.427</Y>
    <Z>2142</Z>
  </point>
  <point index="9">
    <X>21.585</X>
    <Y>54.151</Y>
    <Z>2171</Z>
  </point>
  <point index="10">
    <X>106.887</X>
    <Y>49.461</Y>
    <Z>2226</Z>
  </point>
  <point index="11">
    <X>23.842</X>
    <Y>11.610</Y>
    <Z>2226</Z>
  </point>
  <point index="12">
    <X>14.177</X>
    <Y>33.942</Y>
    <Z>2147</Z>
  </point>
  <point index="13">
    <X>121.076</X>
    <Y>62.976</Y>
    <Z>2256</Z>
  </point>
  <point index="14">
    <X>108.573</X>
    <Y>11.568</Y>
    <Z>2279</Z>
  </point>
  <point index="15">
    <X>118.870</X>
    <Y>55.272</Y>
    <Z>2009</Z>
  </point>
  <point index="16">
    <X>98.104</X>
    <Y>74.147</Y>
    <Z>2250</Z>
  </point>
  <point index="17">
    <X>56.902</X>
    <Y>34.408</Y>
    <Z>2218</Z>
  </point>
  <point index="18">
    <X>39.990</X>
    <Y>28.022</Y>
    <Z>2108</Z>
  </point>
  <point index="19">
    <X>108.947</X>
    <Y>59.190</Y>
    <Z>2270</Z>
  </point>
  <point index="20">
    <X>15.940</X>
    <Y>11.716</Y>
    <Z>2193</Z>
  </point>
  <point index="21">
    <X>103.689</X>
    <Y>52.201</Y>
    <Z>2029</Z>
  </point>
  <point index="22">
    <X>113.897</X>
    <Y>16.923</Y>
    <Z>2140</Z>
  </point>
  <point index="23">
    <X>71.535</X>
    <Y>22.944</Y>
    <Z>2202</Z>
  </point>
  <point index="24">
    <X>63.542</X>
    <Y>19.676</Y>
    <Z>2010</Z>
  </point>
  <point index="25">
    <X>36.825</X>
    <Y>55.876</Y>
    <Z>2063</Z>
  </point>
  <point index="26">
    <X>26.603</X>
    <Y>24.802</Y>
    <Z>2202</Z>
  </point>
  <point index="27">
    <X>59.935</X>
    <Y>55.973</Y>
    <Z>2298</Z>
  </point>
  <point index="28">
    <X>78.965</X>
    <Y>67.957</Y>
    <Z>2006</Z>
  </point>
  <point index="29">
    <X>12.608</X>
    <Y>54.183</Y>
    <Z>2105</Z>
  </point>
  <point index="30">
    <X>63.456</X>
    <Y>14.443</Y>
    <Z>2017</Z>
  </point>
  <point index="31">
    <X>32.020</X>
    <Y>9.499</Y>
    <Z>2189</Z>
  </point>
  <point index="32">
    <X>92.376</X>
    <Y>10.709</Y>
    <Z>2099</Z>
  </point>
  <point index="33">
    <X>110.540</X>
    <Y>56.031</Y>
    <Z>2228</Z>
  </point>
  <point index="34">
    <X>65.821</X>
    <Y>33.153</Y>
    <Z>2138</Z>
  </point>
  <point index="35">
    <X>97.221</X>
    <Y>29.846</Y>
    <Z>2227</Z>
  </point>
  <point index="36">
    <X>94.805</X>
    <Y>57.964</Y>
    <Z>2163</Z>
  </point>
  <point index="37">
    <X>17.059</X>
    <Y>58.281</Y>
    <Z>2222</Z>
  </point>
  <point index="38">
    <X>58.825</X>
    <Y>18.746</Y>
    <Z>2269</Z>
  </point>
  <point index="39">
    <X>108.439</X>
    <Y>48.743</Y>
    <Z>2283</Z>
  </point>
  <point index="40">
    <X>99.657</X>
    <Y>70.183</Y>
    <Z>2291</Z>
  </point>
  <point index="41">
    <X>23.912</X>
    <Y>72.157</Y>
    <Z>2285</Z>
  </point>
  <point index="42">
    <X>14.609</X>
    <Y>58.098</Y>
    <Z>2158</Z>
  </point>
  <point index="43">
    <X>107.522</X>
    <Y>67.435</Y>
    <Z>2278</Z>
  </point>
  <point index="44">
    <X>58.772</X>
    <Y>37.840</Y>
    <Z>2267</Z>
  </point>
  <point index="45">
    <X>15.853</X>
    <Y>61.846</Y>
    <Z>2191</Z>
  </point>
  <point index="46">
    <X>113.197</X>
    <Y>38.385</Y>
    <Z>2158</Z>
  </point>
  <point index="47">
    <X>56.911</X>
    <Y>20.302</Y>
    <Z>2219</Z>
  </point>
  <point index="48">
    <X>109.564</X>
    <Y>71.061</Y>
    <Z>2253</Z>
  </point>
  <point index="49">
    <X>23.829</X>
    <Y>54.380</Y>
    <Z>2209</Z>
  </point>
  <point index="50">
    <X>66.761</X>
    <Y>63.244</Y>
    <Z>2215</Z>
  </point>
  <point index="51">
    <X>63.157</X>
    <Y>46.488</Y>
    <Z>2042</Z>
  </point>
  <point index="52">
    <X>88.718</X>
    <Y>64.383</Y>
    <Z>2003</Z>
  </point>
  <point index="53">
    <X>72.819</X>
    <Y>73.728</Y>
    <Z>2168</Z>
  </point>
  <point index="54">
    <X>105.125</X>
    <Y>8.046</Y>
    <Z>2081</Z>
  </point>
  <point index="55">
    <X>102.167</X>
    <Y>14.633</Y>
    <Z>2123</Z>
  </point>
  <point index="56">
    <X>10.091</X>
    <Y>59.080</Y>
    <Z>2039</Z>
  </point>
  <point index="57">
    <X>91.845</X>
    <Y>34.645</Y>
    <Z>2085</Z>
  </point>
  <point index="58">
    <X>69.774</X>
    <Y>30.430</Y>
    <Z>2248</Z>
  </point>
  <point index="59">
    <X>12.035</X>
    <Y>65.538</Y>
    <Z>2090</Z>
  </point>
  <point index="60">
    <X>16.734</X>
    <Y>26.893</Y>
    <Z>2214</Z>
  </point>
  <point index="61">
    <X>97.015</X>
    <Y>55.383</Y>
    <Z>2221</Z>
  </point>
  <point index="62">
    <X>10.081</X>
    <Y>60.627</Y>
    <Z>2039</Z>
  </point>
  <point index="63">
    <X>117.972</X>
    <Y>20.477</Y>
    <Z>2032</Z>
  </point>
  <point index="64">
    <X>114.437</X>
    <Y>20.273</Y>
    <Z>2125</Z>
  </point>
  <point index="65">
    <X>11.905</X>
    <Y>62.212</Y>
    <Z>2087</Z>
  </point>
  <point index="66">
    <X>72.289</X>
    <Y>31.307</Y>
    <Z>2182</Z>
  </point>
  <point index="67">
    <X>116.269</X>
    <Y>51.043</Y>
    <Z>2077</Z>
  </point>
  <point index="68">
    <X>65.845</X>
    <Y>60.462</Y>
    <Z>2140</Z>
  </point>
  <point index="69">
    <X>72.736</X>
    <Y>28.371</Y>
    <Z>2170</Z>
  </point>
  <point index="70">
    <X>88.916</X>
    <Y>65.580</Y>
    <Z>2008</Z>
  </point>
  <point index="71">
    <X>55.796</X>
    <Y>71.802</Y>
    <Z>2189</Z>
  </point>
  <point index="72">
    <X>71.268</X>
    <Y>25.542</Y>
    <Z>2209</Z>
  </point>
  <point index="73">
    <X>27.646</X>
    <Y>44.687</Y>
    <Z>2288</Z>
  </point>
  <point index="74">
    <X>71.896</X>
    <Y>54.796</Y>
    <Z>2192</Z>
  </point>
  <point index="75">
    <X>68.004</X>
    <Y>46.801</Y>
    <Z>2294</Z>
  </point>
  <point index="76">
    <X>105.199</X>
    <Y>28.157</Y>
    <Z>2087</Z>
  </point>
  <point index="77">
    <X>26.081</X>
    <Y>47.177</Y>
    <Z>2160</Z>
  </point>
  <point index="78">
    <X>35.145</X>
    <Y>13.202</Y>
    <Z>2107</Z>
  </point>
  <point index="79">
    <X>111.432</X>
    <Y>27.465</Y>
    <Z>2204</Z>
  </point>
  <point index="80">
    <X>101.799</X>
    <Y>13.179</Y>
    <Z>2153</Z>
  </point>
  <point index="81">
    <X>52.324</X>
    <Y>50.024</Y>
    <Z>2098</Z>
  </point>
  <point index="82">
    <X>93.570</X>
    <Y>19.068</Y>
    <Z>2131</Z>
  </point>
  <point index="83">
    <X>92.141</X>
    <Y>35.798</Y>
    <Z>2093</Z>
  </point>
  <point index="84">
    <X>93.709</X>
    <Y>24.562</Y>
    <Z>2134</Z>
  </point>
  <point index="85">
    <X>29.392</X>
    <Y>75.117</Y>
    <Z>2258</Z>
  </point>
  <point index="86">
    <X>114.438</X>
    <Y>69.884</Y>
    <Z>2125</Z>
  </point>
  <point index="87">
    <X>107.014</X>
    <Y>56.401</Y>
    <Z>2236</Z>
  </point>
  <point index="88">
    <X>75.774</X>
    <Y>54.251</Y>
    <Z>2090</Z>
  </point>
  <point index="89">
    <X>114.377</X>
    <Y>75.671</Y>
    <Z>2127</Z>
  </point>
  <point index="90">
    <X>111.105</X>
    <Y>14.830</Y>
    <Z>2213</Z>
  </point>
  <point index="91">
    <X>72.481</X>
    <Y>18.126</Y>
    <Z>2177</Z>
  </point>
  <point index="92">
    <X>100.062</X>
    <Y>38.571</Y>
    <Z>2296</Z>
  </point>
  <point index="93">
    <X>97.063</X>
    <Y>66.821</Y>
    <Z>2223</Z>
  </point>
  <point index="94">
    <X>59.645</X>
    <Y>25.895</Y>
    <Z>2290</Z>
  </point>
  <point index="95">
    <X>56.994</X>
    <Y>11.893</Y>
    <Z>2221</Z>
  </point>
  <point index="96">
    <X>25.358</X>
    <Y>28.534</Y>
    <Z>2100</Z>
  </point>
  <point index="97">
    <X>101.446</X>
    <Y>60.347</Y>
    <Z>2182</Z>
  </point>
  <point index="98">
    <X>106.886</X>
    <Y>57.755</Y>
    <Z>2226</Z>
  </point>
  <point index="99">
    <X>14.850</X>
    <Y>72.828</Y>
    <Z>2164</Z>
  </point>
  <point index="100">
    <X>117.413</X>
    <Y>57.481</Y>
    <Z>2047</Z>
  </point>
  <point index="101">
    <X>70.961</X>
    <Y>18.761</Y>
    <Z>2217</Z>
  </point>
  <point index="102">
    <X>102.433</X>
    <Y>10.985</Y>
    <Z>2101</Z>
  </point>
  <point index="103">
    <X>86.820</X>
    <Y>23.251</Y>
    <Z>2243</Z>
  </point>
  <point index="104">
    <X>117.976</X>
    <Y>59.018</Y>
    <Z>2032</Z>
  </point>
  <point index="105">
    <X>101.332</X>
    <Y>22.551</Y>
    <Z>2191</Z>
  </point>
  <point index="106">
    <X>115.891</X>
    <Y>56.459</Y>
    <Z>2087</Z>
  </point>
  <point index="107">
    <X>111.979</X>
    <Y>65.392</Y>
    <Z>2190</Z>
  </point>
  <point index="108">
    <X>32.903</X>
    <Y>54.076</Y>
    <Z>2166</Z>
  </point>
  <point index="109">
    <X>32.316</X>
    <Y>49.963</Y>
    <Z>2181</Z>
  </point>
  <point index="110">
    <X>24.802</X>
    <Y>52.696</Y>
    <Z>2055</Z>
  </point>
  <point index="111">
    <X>48.804</X>
    <Y>53.746</Y>
    <Z>2005</Z>
  </point>
  <point index="112">
    <X>113.944</X>
    <Y>63.659</Y>
    <Z>2138</Z>
  </point>
  <point index="113">
    <X>23.140</X>
    <Y>11.209</Y>
    <Z>2043</Z>
  </point>
  <point index="114">
    <X>20.734</X>
    <Y>75.876</Y>
    <Z>2240</Z>
  </point>
  <point index="115">
    <X>99.365</X>
    <Y>65.960</Y>
    <Z>2283</Z>
  </point>
  <point index="116">
    <X>29.000</X>
    <Y>67.550</Y>
    <Z>2268</Z>
  </point>
  <point index="117">
    <X>109.760</X>
    <Y>39.720</Y>
    <Z>2248</Z>
  </point>
  <point index="118">
    <X>66.542</X>
    <Y>66.351</Y>
    <Z>2197</Z>
  </point>
  <point index="119">
    <X>20.695</X>
    <Y>50.378</Y>
    <Z>2244</Z>
  </point>
  <point index="120">
    <X>67.543</X>
    <Y>45.589</Y>
    <Z>2280</Z>
  </point>
  <point index="121">
    <X>93.106</X>
    <Y>21.813</Y>
    <Z>2119</Z>
  </point>
  <point index="122">
    <X>33.635</X>
    <Y>73.835</Y>
    <Z>2146</Z>
  </point>
  <point index="123">
    <X>21.622</X>
    <Y>24.061</Y>
    <Z>2168</Z>
  </point>
  <point index="124">
    <X>12.141</X>
    <Y>34.649</Y>
    <Z>2093</Z>
  </point>
  <point index="125">
    <X>52.478</X>
    <Y>53.842</Y>
    <Z>2102</Z>
  </point>
  <point index="126">
    <X>35.586</X>
    <Y>66.625</Y>
    <Z>2095</Z>
  </point>
  <point index="127">
    <X>20.619</X>
    <Y>50.481</Y>
    <Z>2250</Z>
  </point>
  <point index="128">
    <X>59.191</X>
    <Y>66.491</Y>
    <Z>2279</Z>
  </point>
  <point index="129">
    <X>21.564</X>
    <Y>12.764</Y>
    <Z>2172</Z>
  </point>
  <point index="130">
    <X>63.065</X>
    <Y>37.508</Y>
    <Z>2049</Z>
  </point>
  <point index="131">
    <X>18.591</X>
    <Y>7.730</Y>
    <Z>2263</Z>
  </point>
  <point index="132">
    <X>27.969</X>
    <Y>67.136</Y>
    <Z>2295</Z>
  </point>
  <point index="133">
    <X>18.508</X>
    <Y>30.030</Y>
    <Z>2261</Z>
  </point>
  <point index="134">
    <X>110.588</X>
    <Y>60.025</Y>
    <Z>2226</Z>
  </point>
  <point index="135">
    <X>100.383</X>
    <Y>72.566</Y>
    <Z>2269</Z>
  </point>
  <point index="136">
    <X>70.558</X>
    <Y>30.136</Y>
    <Z>2227</Z>
  </point>
  <point index="137">
    <X>57.381</X>
    <Y>13.610</Y>
    <Z>2231</Z>
  </point>
  <point index="138">
    <X>69.442</X>
    <Y>63.620</Y>
    <Z>2257</Z>
  </point>
  <point index="139">
    <X>56.798</X>
    <Y>74.878</Y>
    <Z>2216</Z>
  </point>
  <point index="140">
    <X>113.747</X>
    <Y>71.332</Y>
    <Z>2143</Z>
  </point>
  <point index="141">
    <X>98.535</X>
    <Y>28.799</Y>
    <Z>2261</Z>
  </point>
  <point index="142">
    <X>12.914</X>
    <Y>19.506</Y>
    <Z>2113</Z>
  </point>
  <point index="143">
    <X>25.201</X>
    <Y>10.551</Y>
    <Z>2088</Z>
  </point>
  <point index="144">
    <X>49.253</X>
    <Y>60.967</Y>
    <Z>2017</Z>
  </point>
  <point index="145">
    <X>104.973</X>
    <Y>49.717</Y>
    <Z>2069</Z>
  </point>
  <point index="146">
    <X>69.084</X>
    <Y>58.578</Y>
    <Z>2266</Z>
  </point>
  <point index="147">
    <X>53.504</X>
    <Y>35.872</Y>
    <Z>2129</Z>
  </point>
  <point index="148">
    <X>119.398</X>
    <Y>66.576</Y>
    <Z>2027</Z>
  </point>
  <point index="149">
    <X>49.408</X>
    <Y>60.241</Y>
    <Z>2021</Z>
  </point>
  <point index="150">
    <X>14.650</X>
    <Y>10.876</Y>
    <Z>2159</Z>
  </point>
  <point index="151">
    <X>52.549</X>
    <Y>53.499</Y>
    <Z>2104</Z>
  </point>
  <point index="152">
    <X>95.759</X>
    <Y>69.074</Y>
    <Z>2188</Z>
  </point>
  <point index="153">
    <X>96.295</X>
    <Y>63.806</Y>
    <Z>2202</Z>
  </point>
  <point index="154">
    <X>97.099</X>
    <Y>35.769</Y>
    <Z>2224</Z>
  </point>
  <point index="155">
    <X>18.815</X>
    <Y>22.563</Y>
    <Z>2269</Z>
  </point>
  <point index="156">
    <X>100.427</X>
    <Y>27.143</Y>
    <Z>2266</Z>
  </point>
  <point index="157">
    <X>97.135</X>
    <Y>74.843</Y>
    <Z>2224</Z>
  </point>
  <point index="158">
    <X>17.283</X>
    <Y>24.995</Y>
    <Z>2228</Z>
  </point>
  <point index="159">
    <X>103.508</X>
    <Y>24.141</Y>
    <Z>2013</Z>
  </point>
  <point index="160">
    <X>48.374</X>
    <Y>15.661</Y>
    <Z>2030</Z>
  </point>
  <point index="161">
    <X>16.283</X>
    <Y>66.196</Y>
    <Z>2202</Z>
  </point>
  <point index="162">
    <X>60.526</X>
    <Y>45.689</Y>
    <Z>2258</Z>
  </point>
  <point index="163">
    <X>63.745</X>
    <Y>36.745</Y>
    <Z>2102</Z>
  </point>
  <point index="164">
    <X>111.733</X>
    <Y>50.185</Y>
    <Z>2196</Z>
  </point>
  <point index="165">
    <X>56.080</X>
    <Y>65.073</Y>
    <Z>2197</Z>
  </point>
  <point index="166">
    <X>92.251</X>
    <Y>27.234</Y>
    <Z>2096</Z>
  </point>
  <point index="167">
    <X>76.833</X>
    <Y>54.069</Y>
    <Z>2062</Z>
  </point>
  <point index="168">
    <X>21.197</X>
    <Y>57.302</Y>
    <Z>2202</Z>
  </point>
  <point index="169">
    <X>26.789</X>
    <Y>58.759</Y>
    <Z>2218</Z>
  </point>
  <point index="170">
    <X>59.114</X>
    <Y>46.584</Y>
    <Z>2276</Z>
  </point>
  <point index="171">
    <X>60.155</X>
    <Y>28.561</Y>
    <Z>2288</Z>
  </point>
  <point index="172">
    <X>10.348</X>
    <Y>52.782</Y>
    <Z>2046</Z>
  </point>
  <point index="173">
    <X>14.130</X>
    <Y>19.184</Y>
    <Z>2145</Z>
  </point>
  <point index="174">
    <X>69.268</X>
    <Y>50.875</Y>
    <Z>2261</Z>
  </point>
  <point index="175">
    <X>107.774</X>
    <Y>69.432</Y>
    <Z>2299</Z>
  </point>
  <point index="176">
    <X>26.950</X>
    <Y>30.895</Y>
    <Z>2231</Z>
  </point>
  <point index="177">
    <X>89.572</X>
    <Y>32.603</Y>
    <Z>2026</Z>
  </point>
  <point index="178">
    <X>117.103</X>
    <Y>63.149</Y>
    <Z>2055</Z>
  </point>
  <point index="179">
    <X>71.126</X>
    <Y>48.525</Y>
    <Z>2212</Z>
  </point>
  <point index="180">
    <X>89.419</X>
    <Y>22.697</Y>
    <Z>2022</Z>
  </point>
  <point index="181">
    <X>95.957</X>
    <Y>60.792</Y>
    <Z>2194</Z>
  </point>
  <point index="182">
    <X>28.845</X>
    <Y>76.034</Y>
    <Z>2272</Z>
  </point>
  <point index="183">
    <X>26.050</X>
    <Y>27.536</Y>
    <Z>2157</Z>
  </point>
  <point index="184">
    <X>69.765</X>
    <Y>27.398</Y>
    <Z>2248</Z>
  </point>
  <point index="185">
    <X>31.193</X>
    <Y>32.923</Y>
    <Z>2211</Z>
  </point>
  <point index="186">
    <X>40.822</X>
    <Y>63.357</Y>
    <Z>2221</Z>
  </point>
  <point index="187">
    <X>40.857</X>
    <Y>58.648</Y>
    <Z>2226</Z>
  </point>
  <point index="188">
    <X>64.374</X>
    <Y>76.476</Y>
    <Z>2020</Z>
  </point>
  <point index="189">
    <X>68.005</X>
    <Y>48.982</Y>
    <Z>2294</Z>
  </point>
  <point index="190">
    <X>117.507</X>
    <Y>53.746</Y>
    <Z>2045</Z>
  </point>
  <point index="191">
    <X>10.397</X>
    <Y>53.718</Y>
    <Z>2047</Z>
  </point>
  <point index="192">
    <X>48.585</X>
    <Y>22.866</Y>
    <Z>2002</Z>
  </point>
  <point index="193">
    <X>92.226</X>
    <Y>60.186</Y>
    <Z>2095</Z>
  </point>
  <point index="194">
    <X>93.763</X>
    <Y>11.260</Y>
    <Z>2136</Z>
  </point>
  <point index="195">
    <X>28.309</X>
    <Y>77.507</Y>
    <Z>2286</Z>
  </point>
  <point index="196">
    <X>23.461</X>
    <Y>8.339</Y>
    <Z>2017</Z>
  </point>
  <point index="197">
    <X>66.410</X>
    <Y>25.888</Y>
    <Z>2187</Z>
  </point>
  <point index="198">
    <X>116.619</X>
    <Y>33.384</Y>
    <Z>2068</Z>
  </point>
  <point index="199">
    <X>111.846</X>
    <Y>72.232</Y>
    <Z>2193</Z>
  </point>
  <point index="200">
    <X>96.326</X>
    <Y>31.974</Y>
    <Z>2203</Z>
  </point>
  <point index="201">
    <X>64.812</X>
    <Y>23.914</Y>
    <Z>2056</Z>
  </point>
  <point index="202">
    <X>113.946</X>
    <Y>30.501</Y>
    <Z>2138</Z>
  </point>
  <point index="203">
    <X>18.748</X>
    <Y>77.152</Y>
    <Z>2267</Z>
  </point>
  <point index="204">
    <X>64.224</X>
    <Y>53.168</Y>
    <Z>2007</Z>
  </point>
  <point index="205">
    <X>61.807</X>
    <Y>8.410</Y>
    <Z>2152</Z>
  </point>
  <point index="206">
    <X>14.620</X>
    <Y>31.663</Y>
    <Z>2158</Z>
  </point>
  <point index="207">
    <X>104.296</X>
    <Y>27.703</Y>
    <Z>2013</Z>
  </point>
  <point index="208">
    <X>111.584</X>
    <Y>68.795</Y>
    <Z>2200</Z>
  </point>
  <point index="209">
    <X>36.148</X>
    <Y>68.869</Y>
    <Z>2080</Z>
  </point>
  <point index="210">
    <X>67.018</X>
    <Y>9.378</Y>
    <Z>2237</Z>
  </point>
  <point index="211">
    <X>21.740</X>
    <Y>72.979</Y>
    <Z>2158</Z>
  </point>
  <point index="212">
    <X>97.124</X>
    <Y>70.031</Y>
    <Z>2224</Z>
  </point>
  <point index="213">
    <X>29.408</X>
    <Y>76.180</Y>
    <Z>2258</Z>
  </point>
  <point index="214">
    <X>91.601</X>
    <Y>30.928</Y>
    <Z>2079</Z>
  </point>
  <point index="215">
    <X>97.131</X>
    <Y>54.107</Y>
    <Z>2224</Z>
  </point>
  <point index="216">
    <X>116.630</X>
    <Y>57.589</Y>
    <Z>2068</Z>
  </point>
  <point index="217">
    <X>99.130</X>
    <Y>32.877</Y>
    <Z>2277</Z>
  </point>
  <point index="218">
    <X>58.193</X>
    <Y>69.382</Y>
    <Z>2252</Z>
  </point>
  <point index="219">
    <X>17.158</X>
    <Y>56.168</Y>
    <Z>2225</Z>
  </point>
  <point index="220">
    <X>109.388</X>
    <Y>58.062</Y>
    <Z>2258</Z>
  </point>
  <point index="221">
    <X>104.500</X>
    <Y>29.275</Y>
    <Z>2030</Z>
  </point>
  <point index="222">
    <X>8.816</X>
    <Y>56.388</Y>
    <Z>2006</Z>
  </point>
  <point index="223">
    <X>75.709</X>
    <Y>69.564</Y>
    <Z>2092</Z>
  </point>
  <point index="224">
    <X>39.769</X>
    <Y>27.543</Y>
    <Z>2077</Z>
  </point>
  <point index="225">
    <X>111.389</X>
    <Y>34.501</Y>
    <Z>2205</Z>
  </point>
  <point index="226">
    <X>48.945</X>
    <Y>70.764</Y>
    <Z>2009</Z>
  </point>
  <point index="227">
    <X>116.307</X>
    <Y>18.468</Y>
    <Z>2076</Z>
  </point>
  <point index="228">
    <X>59.433</X>
    <Y>14.892</Y>
    <Z>2285</Z>
  </point>
  <point index="229">
    <X>69.830</X>
    <Y>39.810</Y>
    <Z>2246</Z>
  </point>
  <point index="230">
    <X>103.607</X>
    <Y>77.721</Y>
    <Z>2005</Z>
  </point>
  <point index="231">
    <X>70.818</X>
    <Y>13.637</Y>
    <Z>2220</Z>
  </point>
  <point index="232">
    <X>31.033</X>
    <Y>73.091</Y>
    <Z>2215</Z>
  </point>
  <point index="233">
    <X>105.889</X>
    <Y>63.449</Y>
    <Z>2144</Z>
  </point>
  <point index="234">
    <X>61.368</X>
    <Y>76.243</Y>
    <Z>2188</Z>
  </point>
  <point index="235">
    <X>64.657</X>
    <Y>56.031</Y>
    <Z>2043</Z>
  </point>
  <point index="236">
    <X>105.286</X>
    <Y>58.690</Y>
    <Z>2094</Z>
  </point>
  <point index="237">
    <X>46.921</X>
    <Y>21.633</Y>
    <Z>2229</Z>
  </point>
  <point index="238">
    <X>89.956</X>
    <Y>68.319</Y>
    <Z>2036</Z>
  </point>
  <point index="239">
    <X>34.388</X>
    <Y>57.064</Y>
    <Z>2127</Z>
  </point>
  <point index="240">
    <X>94.191</X>
    <Y>11.268</Y>
    <Z>2147</Z>
  </point>
  <point index="241">
    <X>105.870</X>
    <Y>69.800</Y>
    <Z>2142</Z>
  </point>
  <point index="242">
    <X>24.661</X>
    <Y>78.999</Y>
    <Z>2043</Z>
  </point>
  <point index="243">
    <X>31.194</X>
    <Y>69.323</Y>
    <Z>2211</Z>
  </point>
  <point index="244">
    <X>34.718</X>
    <Y>64.311</Y>
    <Z>2118</Z>
  </point>
  <point index="245">
    <X>115.022</X>
    <Y>52.817</Y>
    <Z>2110</Z>
  </point>
  <point index="246">
    <X>9.774</X>
    <Y>69.221</Y>
    <Z>2031</Z>
  </point>
  <point index="247">
    <X>30.503</X>
    <Y>69.961</Y>
    <Z>2229</Z>
  </point>
  <point index="248">
    <X>18.340</X>
    <Y>19.877</Y>
    <Z>2256</Z>
  </point>
  <point index="249">
    <X>56.466</X>
    <Y>36.750</Y>
    <Z>2207</Z>
  </point>
  <point index="250">
    <X>61.344</X>
    <Y>62.242</Y>
    <Z>2190</Z>
  </point>
  <point index="251">
    <X>109.976</X>
    <Y>77.294</Y>
    <Z>2243</Z>
  </point>
  <point index="252">
    <X>12.715</X>
    <Y>30.649</Y>
    <Z>2108</Z>
  </point>
  <point index="253">
    <X>70.513</X>
    <Y>73.828</Y>
    <Z>2228</Z>
  </point>
  <point index="254">
    <X>17.984</X>
    <Y>10.296</Y>
    <Z>2247</Z>
  </point>
  <point index="255">
    <X>62.489</X>
    <Y>22.297</Y>
    <Z>2097</Z>
  </point>
  <point index="256">
    <X>30.467</X>
    <Y>35.695</Y>
    <Z>2230</Z>
  </point>
  <point index="257">
    <X>98.868</X>
    <Y>73.924</Y>
    <Z>2270</Z>
  </point>
  <point index="258">
    <X>75.955</X>
    <Y>59.317</Y>
    <Z>2085</Z>
  </point>
  <point index="259">
    <X>50.076</X>
    <Y>70.360</Y>
    <Z>2039</Z>
  </point>
  <point index="260">
    <X>30.379</X>
    <Y>67.143</Y>
    <Z>2232</Z>
  </point>
  <point index="261">
    <X>13.049</X>
    <Y>30.911</Y>
    <Z>2117</Z>
  </point>
  <point index="262">
    <X>75.914</X>
    <Y>63.398</Y>
    <Z>2086</Z>
  </point>
  <point index="263">
    <X>61.273</X>
    <Y>51.369</Y>
    <Z>2196</Z>
  </point>
  <point index="264">
    <X>48.798</X>
    <Y>54.045</Y>
    <Z>2005</Z>
  </point>
  <point index="265">
    <X>60.998</X>
    <Y>20.786</Y>
    <Z>2219</Z>
  </point>
  <point index="266">
    <X>34.573</X>
    <Y>71.159</Y>
    <Z>2122</Z>
  </point>
  <point index="267">
    <X>51.250</X>
    <Y>23.085</Y>
    <Z>2070</Z>
  </point>
  <point index="268">
    <X>66.115</X>
    <Y>73.264</Y>
    <Z>2162</Z>
  </point>
  <point index="269">
    <X>89.751</X>
    <Y>66.322</Y>
    <Z>2030</Z>
  </point>
  <point index="270">
    <X>25.061</X>
    <Y>29.616</Y>
    <Z>2076</Z>
  </point>
  <point index="271">
    <X>117.725</X>
    <Y>26.160</Y>
    <Z>2039</Z>
  </point>
  <point index="272">
    <X>103.388</X>
    <Y>48.741</Y>
    <Z>2023</Z>
  </point>
  <point index="273">
    <X>91.633</X>
    <Y>23.032</Y>
    <Z>2080</Z>
  </point>
  <point index="274">
    <X>65.256</X>
    <Y>76.249</Y>
    <Z>2092</Z>
  </point>
  <point index="275">
    <X>19.999</X>
    <Y>9.873</Y>
    <Z>2300</Z>
  </point>
  <point index="276">
    <X>26.995</X>
    <Y>22.964</Y>
    <Z>2235</Z>
  </point>
  <point index="277">
    <X>36.079</X>
    <Y>13.768</Y>
    <Z>2082</Z>
  </point>
  <point index="278">
    <X>67.072</X>
    <Y>64.733</Y>
    <Z>2241</Z>
  </point>
  <point index="279">
    <X>31.266</X>
    <Y>27.730</Y>
    <Z>2209</Z>
  </point>
  <point index="280">
    <X>120.218</X>
    <Y>18.744</Y>
    <Z>2139</Z>
  </point>
  <point index="281">
    <X>26.108</X>
    <Y>72.669</Y>
    <Z>2162</Z>
  </point>
  <point index="282">
    <X>30.040</X>
    <Y>66.071</Y>
    <Z>2241</Z>
  </point>
  <point index="283">
    <X>56.712</X>
    <Y>39.426</Y>
    <Z>2213</Z>
  </point>
  <point index="284">
    <X>110.870</X>
    <Y>10.313</Y>
    <Z>2219</Z>
  </point>
  <point index="285">
    <X>25.098</X>
    <Y>72.562</Y>
    <Z>2079</Z>
  </point>
  <point index="286">
    <X>20.609</X>
    <Y>30.950</Y>
    <Z>2251</Z>
  </point>
  <point index="287">
    <X>21.810</X>
    <Y>51.697</Y>
    <Z>2152</Z>
  </point>
  <point index="288">
    <X>34.252</X>
    <Y>31.792</Y>
    <Z>2130</Z>
  </point>
  <point index="289">
    <X>104.699</X>
    <Y>40.755</Y>
    <Z>2046</Z>
  </point>
  <point index="290">
    <X>29.783</X>
    <Y>17.994</Y>
    <Z>2248</Z>
  </point>
  <point index="291">
    <X>17.883</X>
    <Y>53.831</Y>
    <Z>2244</Z>
  </point>
  <point index="292">
    <X>20.435</X>
    <Y>40.190</Y>
    <Z>2265</Z>
  </point>
  <point index="293">
    <X>120.119</X>
    <Y>63.568</Y>
    <Z>2125</Z>
  </point>
  <point index="294">
    <X>56.268</X>
    <Y>38.223</Y>
    <Z>2202</Z>
  </point>
  <point index="295">
    <X>105.224</X>
    <Y>40.218</Y>
    <Z>2089</Z>
  </point>
  <point index="296">
    <X>35.654</X>
    <Y>51.541</Y>
    <Z>2093</Z>
  </point>
  <point index="297">
    <X>64.604</X>
    <Y>75.179</Y>
    <Z>2039</Z>
  </point>
  <point index="298">
    <X>100.381</X>
    <Y>51.279</Y>
    <Z>2269</Z>
  </point>
  <point index="299">
    <X>61.153</X>
    <Y>66.392</Y>
    <Z>2206</Z>
  </point>
  <point index="300">
    <X>93.156</X>
    <Y>60.082</Y>
    <Z>2120</Z>
  </point>
  <point index="301">
    <X>117.031</X>
    <Y>31.044</Y>
    <Z>2057</Z>
  </point>
  <point index="302">
    <X>24.853</X>
    <Y>74.548</Y>
    <Z>2059</Z>
  </point>
  <point index="303">
    <X>97.909</X>
    <Y>66.489</Y>
    <Z>2245</Z>
  </point>
  <point index="304">
    <X>111.959</X>
    <Y>10.847</Y>
    <Z>2190</Z>
  </point>
  <point index="305">
    <X>38.654</X>
    <Y>19.192</Y>
    <Z>2014</Z>
  </point>
  <point index="306">
    <X>64.450</X>
    <Y>12.707</Y>
    <Z>2026</Z>
  </point>
  <point index="307">
    <X>58.346</X>
    <Y>10.738</Y>
    <Z>2256</Z>
  </point>
  <point index="308">
    <X>99.843</X>
    <Y>9.021</Y>
    <Z>2296</Z>
  </point>
  <point index="309">
    <X>59.602</X>
    <Y>70.311</Y>
    <Z>2289</Z>
  </point>
  <point index="310">
    <X>74.838</X>
    <Y>10.715</Y>
    <Z>2115</Z>
  </point>
  <point index="311">
    <X>111.933</X>
    <Y>21.290</Y>
    <Z>2191</Z>
  </point>
  <point index="312">
    <X>61.191</X>
    <Y>56.046</Y>
    <Z>2203</Z>
  </point>
  <point index="313">
    <X>104.674</X>
    <Y>11.375</Y>
    <Z>2044</Z>
  </point>
  <point index="314">
    <X>60.075</X>
    <Y>58.110</Y>
    <Z>2295</Z>
  </point>
  <point index="315">
    <X>118.812</X>
    <Y>60.011</Y>
    <Z>2010</Z>
  </point>
  <point index="316">
    <X>17.045</X>
    <Y>55.944</Y>
    <Z>2222</Z>
  </point>
  <point index="317">
    <X>88.781</X>
    <Y>16.671</Y>
    <Z>2005</Z>
  </point>
  <point index="318">
    <X>21.641</X>
    <Y>19.461</Y>
    <Z>2166</Z>
  </point>
  <point index="319">
    <X>106.145</X>
    <Y>45.506</Y>
    <Z>2165</Z>
  </point>
  <point index="320">
    <X>27.065</X>
    <Y>20.343</Y>
    <Z>2240</Z>
  </point>
  <point index="321">
    <X>91.350</X>
    <Y>26.505</Y>
    <Z>2072</Z>
  </point>
  <point index="322">
    <X>108.635</X>
    <Y>66.612</Y>
    <Z>2278</Z>
  </point>
  <point index="323">
    <X>64.913</X>
    <Y>20.993</Y>
    <Z>2064</Z>
  </point>
  <point index="324">
    <X>27.476</X>
    <Y>77.094</Y>
    <Z>2274</Z>
  </point>
  <point index="325">
    <X>59.450</X>
    <Y>17.359</Y>
    <Z>2285</Z>
  </point>
  <point index="326">
    <X>108.145</X>
    <Y>74.041</Y>
    <Z>2291</Z>
  </point>
  <point index="327">
    <X>52.663</X>
    <Y>18.354</Y>
    <Z>2107</Z>
  </point>
  <point index="328">
    <X>98.676</X>
    <Y>38.185</Y>
    <Z>2265</Z>
  </point>
  <point index="329">
    <X>10.495</X>
    <Y>67.137</Y>
    <Z>2050</Z>
  </point>
  <point index="330">
    <X>121.279</X>
    <Y>24.890</Y>
    <Z>2283</Z>
  </point>
  <point index="331">
    <X>15.817</X>
    <Y>75.735</Y>
    <Z>2190</Z>
  </point>
  <point index="332">
    <X>10.836</X>
    <Y>54.942</Y>
    <Z>2059</Z>
  </point>
  <point index="333">
    <X>57.595</X>
    <Y>14.782</Y>
    <Z>2237</Z>
  </point>
  <point index="334">
    <X>102.697</X>
    <Y>72.911</Y>
    <Z>2079</Z>
  </point>
  <point index="335">
    <X>101.418</X>
    <Y>62.754</Y>
    <Z>2184</Z>
  </point>
  <point index="336">
    <X>72.618</X>
    <Y>69.270</Y>
    <Z>2173</Z>
  </point>
  <point index="337">
    <X>96.728</X>
    <Y>53.335</Y>
    <Z>2214</Z>
  </point>
  <point index="338">
    <X>109.959</X>
    <Y>71.210</Y>
    <Z>2243</Z>
  </point>
  <point index="339">
    <X>78.734</X>
    <Y>62.369</Y>
    <Z>2012</Z>
  </point>
  <point index="340">
    <X>103.508</X>
    <Y>19.064</Y>
    <Z>2013</Z>
  </point>
  <point index="341">
    <X>11.622</X>
    <Y>59.351</Y>
    <Z>2080</Z>
  </point>
  <point index="342">
    <X>29.963</X>
    <Y>27.347</Y>
    <Z>2243</Z>
  </point>
  <point index="343">
    <X>92.097</X>
    <Y>34.814</Y>
    <Z>2092</Z>
  </point>
  <point index="344">
    <X>116.119</X>
    <Y>66.362</Y>
    <Z>2081</Z>
  </point>
  <point index="345">
    <X>80.711</X>
    <Y>64.768</Y>
    <Z>2206</Z>
  </point>
  <point index="346">
    <X>14.063</X>
    <Y>72.242</Y>
    <Z>2144</Z>
  </point>
  <point index="347">
    <X>60.454</X>
    <Y>7.664</Y>
    <Z>2263</Z>
  </point>
  <point index="348">
    <X>107.258</X>
    <Y>20.828</Y>
    <Z>2256</Z>
  </point>
  <point index="349">
    <X>37.504</X>
    <Y>27.220</Y>
    <Z>2045</Z>
  </point>
  <point index="350">
    <X>101.723</X>
    <Y>20.957</Y>
    <Z>2159</Z>
  </point>
  <point index="351">
    <X>33.810</X>
    <Y>56.104</Y>
    <Z>2142</Z>
  </point>
  <point index="352">
    <X>34.573</X>
    <Y>48.794</Y>
    <Z>2122</Z>
  </point>
  <point index="353">
    <X>60.582</X>
    <Y>52.698</Y>
    <Z>2253</Z>
  </point>
  <point index="354">
    <X>55.563</X>
    <Y>19.940</Y>
    <Z>2183</Z>
  </point>
  <point index="355">
    <X>11.941</X>
    <Y>31.284</Y>
    <Z>2088</Z>
  </point>
  <point index="356">
    <X>31.616</X>
    <Y>11.677</Y>
    <Z>2199</Z>
  </point>
  <point index="357">
    <X>17.626</X>
    <Y>19.311</Y>
    <Z>2237</Z>
  </point>
  <point index="358">
    <X>31.032</X>
    <Y>22.418</Y>
    <Z>2215</Z>
  </point>
  <point index="359">
    <X>116.575</X>
    <Y>24.368</Y>
    <Z>2069</Z>
  </point>
  <point index="360">
    <X>59.494</X>
    <Y>55.413</Y>
    <Z>2286</Z>
  </point>
  <point index="361">
    <X>52.017</X>
    <Y>27.286</Y>
    <Z>2090</Z>
  </point>
  <point index="362">
    <X>16.550</X>
    <Y>53.011</Y>
    <Z>2209</Z>
  </point>
  <point index="363">
    <X>57.877</X>
    <Y>15.691</Y>
    <Z>2244</Z>
  </point>
  <point index="364">
    <X>13.136</X>
    <Y>17.203</Y>
    <Z>2119</Z>
  </point>
  <point index="365">
    <X>108.889</X>
    <Y>77.140</Y>
    <Z>2271</Z>
  </point>
  <point index="366">
    <X>19.251</X>
    <Y>48.498</Y>
    <Z>2280</Z>
  </point>
  <point index="367">
    <X>102.731</X>
    <Y>71.039</Y>
    <Z>2077</Z>
  </point>
  <point index="368">
    <X>74.475</X>
    <Y>21.845</Y>
    <Z>2124</Z>
  </point>
  <point index="369">
    <X>47.946</X>
    <Y>62.330</Y>
    <Z>2089</Z>
  </point>
  <point index="370">
    <X>103.086</X>
    <Y>14.652</Y>
    <Z>2048</Z>
  </point>
  <point index="371">
    <X>105.824</X>
    <Y>38.194</Y>
    <Z>2139</Z>
  </point>
  <point index="372">
    <X>35.256</X>
    <Y>67.975</Y>
    <Z>2104</Z>
  </point>
  <point index="373">
    <X>93.793</X>
    <Y>31.295</Y>
    <Z>2137</Z>
  </point>
  <point index="374">
    <X>114.078</X>
    <Y>34.898</Y>
    <Z>2135</Z>
  </point>
  <point index="375">
    <X>74.409</X>
    <Y>56.308</Y>
    <Z>2126</Z>
  </point>
  <point index="376">
    <X>59.371</X>
    <Y>8.104</Y>
    <Z>2283</Z>
  </point>
  <point index="377">
    <X>27.506</X>
    <Y>63.516</Y>
    <Z>2277</Z>
  </point>
  <point index="378">
    <X>74.017</X>
    <Y>75.064</Y>
    <Z>2136</Z>
  </point>
  <point index="379">
    <X>49.977</X>
    <Y>16.190</Y>
    <Z>2036</Z>
  </point>
  <point index="380">
    <X>110.750</X>
    <Y>46.542</Y>
    <Z>2222</Z>
  </point>
  <point index="381">
    <X>70.189</X>
    <Y>61.912</Y>
    <Z>2237</Z>
  </point>
  <point index="382">
    <X>24.573</X>
    <Y>61.409</Y>
    <Z>2036</Z>
  </point>
  <point index="383">
    <X>19.593</X>
    <Y>47.228</Y>
    <Z>2289</Z>
  </point>
  <point index="384">
    <X>61.460</X>
    <Y>38.382</Y>
    <Z>2181</Z>
  </point>
  <point index="385">
    <X>56.054</X>
    <Y>31.708</Y>
    <Z>2196</Z>
  </point>
  <point index="386">
    <X>62.394</X>
    <Y>38.220</Y>
    <Z>2104</Z>
  </point>
  <point index="387">
    <X>119.025</X>
    <Y>54.999</Y>
    <Z>2005</Z>
  </point>
  <point index="388">
    <X>18.601</X>
    <Y>22.974</Y>
    <Z>2263</Z>
  </point>
  <point index="389">
    <X>90.648</X>
    <Y>71.130</Y>
    <Z>2054</Z>
  </point>
  <point index="390">
    <X>94.695</X>
    <Y>16.793</Y>
    <Z>2160</Z>
  </point>
  <point index="391">
    <X>16.758</X>
    <Y>56.686</Y>
    <Z>2215</Z>
  </point>
  <point index="392">
    <X>66.286</X>
    <Y>74.115</Y>
    <Z>2176</Z>
  </point>
  <point index="393">
    <X>95.506</X>
    <Y>54.640</Y>
    <Z>2182</Z>
  </point>
  <point index="394">
    <X>55.393</X>
    <Y>22.953</Y>
    <Z>2179</Z>
  </point>
  <point index="395">
    <X>37.209</X>
    <Y>52.804</Y>
    <Z>2052</Z>
  </point>
  <point index="396">
    <X>71.555</X>
    <Y>32.444</Y>
    <Z>2201</Z>
  </point>
  <point index="397">
    <X>90.265</X>
    <Y>33.450</Y>
    <Z>2044</Z>
  </point>
  <point index="398">
    <X>56.141</X>
    <Y>61.014</Y>
    <Z>2198</Z>
  </point>
  <point index="399">
    <X>56.626</X>
    <Y>24.840</Y>
    <Z>2211</Z>
  </point>
  <point index="400">
    <X>100.312</X>
    <Y>8.457</Y>
    <Z>2275</Z>
  </point>
  <point index="401">
    <X>60.316</X>
    <Y>16.414</Y>
    <Z>2275</Z>
  </point>
  <point index="402">
    <X>31.238</X>
    <Y>20.273</Y>
    <Z>2209</Z>
  </point>
  <point index="403">
    <X>63.100</X>
    <Y>64.967</Y>
    <Z>2046</Z>
  </point>
  <point index="404">
    <X>67.373</X>
    <Y>24.365</Y>
    <Z>2266</Z>
  </point>
  <point index="405">
    <X>48.565</X>
    <Y>58.199</Y>
    <Z>2004</Z>
  </point>
  <point index="406">
    <X>18.986</X>
    <Y>25.683</Y>
    <Z>2273</Z>
  </point>
  <point index="407">
    <X>22.911</X>
    <Y>8.174</Y>
    <Z>2062</Z>
  </point>
  <point index="408">
    <X>66.158</X>
    <Y>47.118</Y>
    <Z>2166</Z>
  </point>
  <point index="409">
    <X>103.403</X>
    <Y>41.019</Y>
    <Z>2022</Z>
  </point>
  <point index="410">
    <X>56.984</X>
    <Y>32.765</Y>
    <Z>2220</Z>
  </point>
  <point index="411">
    <X>28.134</X>
    <Y>67.252</Y>
    <Z>2291</Z>
  </point>
  <point index="412">
    <X>26.698</X>
    <Y>25.952</Y>
    <Z>2210</Z>
  </point>
  <point index="413">
    <X>59.398</X>
    <Y>38.220</Y>
    <Z>2284</Z>
  </point>
  <point index="414">
    <X>19.961</X>
    <Y>57.852</Y>
    <Z>2299</Z>
  </point>
  <point index="415">
    <X>12.807</X>
    <Y>31.263</Y>
    <Z>2111</Z>
  </point>
  <point index="416">
    <X>72.971</X>
    <Y>22.009</Y>
    <Z>2164</Z>
  </point>
  <point index="417">
    <X>36.756</X>
    <Y>62.073</Y>
    <Z>2064</Z>
  </point>
  <point index="418">
    <X>112.672</X>
    <Y>15.105</Y>
    <Z>2172</Z>
  </point>
  <point index="419">
    <X>27.306</X>
    <Y>60.097</Y>
    <Z>2260</Z>
  </point>
  <point index="420">
    <X>25.792</X>
    <Y>61.948</Y>
    <Z>2136</Z>
  </point>
  <point index="421">
    <X>115.314</X>
    <Y>26.824</Y>
    <Z>2102</Z>
  </point>
  <point index="422">
    <X>120.967</X>
    <Y>64.472</Y>
    <Z>2241</Z>
  </point>
  <point index="423">
    <X>78.007</X>
    <Y>24.173</Y>
    <Z>2031</Z>
  </point>
  <point index="424">
    <X>108.131</X>
    <Y>37.233</Y>
    <Z>2291</Z>
  </point>
  <point index="425">
    <X>20.642</X>
    <Y>11.072</Y>
    <Z>2248</Z>
  </point>
  <point index="426">
    <X>70.608</X>
    <Y>72.941</Y>
    <Z>2226</Z>
  </point>
  <point index="427">
    <X>89.443</X>
    <Y>71.444</Y>
    <Z>2022</Z>
  </point>
  <point index="428">
    <X>116.287</X>
    <Y>70.659</Y>
    <Z>2077</Z>
  </point>
  <point index="429">
    <X>79.569</X>
    <Y>69.072</Y>
    <Z>2050</Z>
  </point>
  <point index="430">
    <X>61.430</X>
    <Y>71.578</Y>
    <Z>2183</Z>
  </point>
  <point index="431">
    <X>15.624</X>
    <Y>61.879</Y>
    <Z>2185</Z>
  </point>
  <point index="432">
    <X>15.811</X>
    <Y>37.269</Y>
    <Z>2190</Z>
  </point>
  <point index="433">
    <X>102.781</X>
    <Y>14.899</Y>
    <Z>2073</Z>
  </point>
  <point index="434">
    <X>22.375</X>
    <Y>11.529</Y>
    <Z>2106</Z>
  </point>
  <point index="435">
    <X>30.641</X>
    <Y>72.564</Y>
    <Z>2225</Z>
  </point>
  <point index="436">
    <X>15.011</X>
    <Y>27.455</Y>
    <Z>2169</Z>
  </point>
  <point index="437">
    <X>74.127</X>
    <Y>71.675</Y>
    <Z>2133</Z>
  </point>
  <point index="438">
    <X>23.862</X>
    <Y>62.949</Y>
    <Z>2252</Z>
  </point>
  <point index="439">
    <X>74.459</X>
    <Y>12.790</Y>
    <Z>2125</Z>
  </point>
  <point index="440">
    <X>104.446</X>
    <Y>77.632</Y>
    <Z>2026</Z>
  </point>
  <point index="441">
    <X>106.725</X>
    <Y>11.198</Y>
    <Z>2213</Z>
  </point>
  <point index="442">
    <X>96.551</X>
    <Y>68.380</Y>
    <Z>2209</Z>
  </point>
  <point index="443">
    <X>110.735</X>
    <Y>34.792</Y>
    <Z>2223</Z>
  </point>
  <point index="444">
    <X>32.217</X>
    <Y>59.420</Y>
    <Z>2184</Z>
  </point>
  <point index="445">
    <X>80.351</X>
    <Y>60.578</Y>
    <Z>2157</Z>
  </point>
  <point index="446">
    <X>38.806</X>
    <Y>56.622</Y>
    <Z>2010</Z>
  </point>
  <point index="447">
    <X>10.120</X>
    <Y>27.241</Y>
    <Z>2040</Z>
  </point>
  <point index="448">
    <X>57.432</X>
    <Y>54.884</Y>
    <Z>2232</Z>
  </point>
  <point index="449">
    <X>97.516</X>
    <Y>36.383</Y>
    <Z>2234</Z>
  </point>
  <point index="450">
    <X>48.938</X>
    <Y>64.624</Y>
    <Z>2009</Z>
  </point>
  <point index="451">
    <X>57.678</X>
    <Y>74.038</Y>
    <Z>2239</Z>
  </point>
  <point index="452">
    <X>19.048</X>
    <Y>13.751</Y>
    <Z>2275</Z>
  </point>
  <point index="453">
    <X>97.664</X>
    <Y>16.419</Y>
    <Z>2238</Z>
  </point>
  <point index="454">
    <X>63.700</X>
    <Y>60.971</Y>
    <Z>2043</Z>
  </point>
  <point index="455">
    <X>38.501</X>
    <Y>17.872</Y>
    <Z>2018</Z>
  </point>
  <point index="456">
    <X>27.717</X>
    <Y>39.219</Y>
    <Z>2294</Z>
  </point>
  <point index="457">
    <X>23.053</X>
    <Y>45.794</Y>
    <Z>2050</Z>
  </point>
  <point index="458">
    <X>70.536</X>
    <Y>12.604</Y>
    <Z>2228</Z>
  </point>
  <point index="459">
    <X>49.688</X>
    <Y>57.244</Y>
    <Z>2029</Z>
  </point>
  <point index="460">
    <X>65.747</X>
    <Y>68.316</Y>
    <Z>2132</Z>
  </point>
  <point index="461">
    <X>112.462</X>
    <Y>53.476</Y>
    <Z>2177</Z>
  </point>
  <point index="462">
    <X>9.754</X>
    <Y>69.064</Y>
    <Z>2030</Z>
  </point>
  <point index="463">
    <X>53.224</X>
    <Y>58.198</Y>
    <Z>2122</Z>
  </point>
  <point index="464">
    <X>36.662</X>
    <Y>60.315</Y>
    <Z>2067</Z>
  </point>
  <point index="465">
    <X>48.266</X>
    <Y>19.927</Y>
    <Z>2045</Z>
  </point>
  <point index="466">
    <X>116.190</X>
    <Y>51.704</Y>
    <Z>2079</Z>
  </point>
  <point index="467">
    <X>57.734</X>
    <Y>23.753</Y>
    <Z>2240</Z>
  </point>
  <point index="468">
    <X>93.659</X>
    <Y>29.114</Y>
    <Z>2133</Z>
  </point>
  <point index="469">
    <X>93.977</X>
    <Y>52.690</Y>
    <Z>2141</Z>
  </point>
  <point index="470">
    <X>90.950</X>
    <Y>24.586</Y>
    <Z>2062</Z>
  </point>
  <point index="471">
    <X>113.893</X>
    <Y>29.608</Y>
    <Z>2140</Z>
  </point>
  <point index="472">
    <X>30.050</X>
    <Y>65.272</Y>
    <Z>2241</Z>
  </point>
  <point index="473">
    <X>94.553</X>
    <Y>56.212</Y>
    <Z>2157</Z>
  </point>
  <point index="474">
    <X>70.677</X>
    <Y>29.253</Y>
    <Z>2224</Z>
  </point>
  <point index="475">
    <X>98.148</X>
    <Y>57.090</Y>
    <Z>2251</Z>
  </point>
  <point index="476">
    <X>61.659</X>
    <Y>54.821</Y>
    <Z>2165</Z>
  </point>
  <point index="477">
    <X>73.619</X>
    <Y>14.564</Y>
    <Z>2147</Z>
  </point>
  <point index="478">
    <X>50.665</X>
    <Y>51.137</Y>
    <Z>2054</Z>
  </point>
  <point index="479">
    <X>107.785</X>
    <Y>10.571</Y>
    <Z>2299</Z>
  </point>
  <point index="480">
    <X>55.066</X>
    <Y>62.894</Y>
    <Z>2170</Z>
  </point>
  <point index="481">
    <X>64.354</X>
    <Y>62.980</Y>
    <Z>2018</Z>
  </point>
  <point index="482">
    <X>50.901</X>
    <Y>17.284</Y>
    <Z>2061</Z>
  </point>
  <point index="483">
    <X>51.592</X>
    <Y>73.061</Y>
    <Z>2079</Z>
  </point>
  <point index="484">
    <X>17.457</X>
    <Y>21.865</Y>
    <Z>2233</Z>
  </point>
  <point index="485">
    <X>75.113</X>
    <Y>11.370</Y>
    <Z>2108</Z>
  </point>
  <point index="486">
    <X>21.963</X>
    <Y>71.705</Y>
    <Z>2140</Z>
  </point>
  <point index="487">
    <X>58.704</X>
    <Y>29.249</Y>
    <Z>2266</Z>
  </point>
  <point index="488">
    <X>72.162</X>
    <Y>65.236</Y>
    <Z>2185</Z>
  </point>
  <point index="489">
    <X>9.091</X>
    <Y>31.061</Y>
    <Z>2013</Z>
  </point>
  <point index="490">
    <X>29.021</X>
    <Y>14.723</Y>
    <Z>2268</Z>
  </point>
  <point index="491">
    <X>60.935</X>
    <Y>39.357</Y>
    <Z>2224</Z>
  </point>
  <point index="492">
    <X>20.449</X>
    <Y>61.978</Y>
    <Z>2264</Z>
  </point>
  <point index="493">
    <X>12.232</X>
    <Y>24.508</Y>
    <Z>2096</Z>
  </point>
  <point index="494">
    <X>15.387</X>
    <Y>60.009</Y>
    <Z>2179</Z>
  </point>
  <point index="495">
    <X>57.748</X>
    <Y>37.733</Y>
    <Z>2241</Z>
  </point>
  <point index="496">
    <X>108.491</X>
    <Y>62.506</Y>
    <Z>2282</Z>
  </point>
  <point index="497">
    <X>108.028</X>
    <Y>34.431</Y>
    <Z>2294</Z>
  </point>
  <point index="498">
    <X>56.184</X>
    <Y>75.698</Y>
    <Z>2199</Z>
  </point>
  <point index="499">
    <X>54.585</X>
    <Y>23.647</Y>
    <Z>2157</Z>
  </point>
  <point index="500">
    <X>63.189</X>
    <Y>51.334</Y>
    <Z>2039</Z>
  </point>
  <point index="501">
    <X>101.098</X>
    <Y>9.578</Y>
    <Z>2211</Z>
  </point>
  <point index="502">
    <X>26.831</X>
    <Y>15.741</Y>
    <Z>2221</Z>
  </point>
  <point index="503">
    <X>24.448</X>
    <Y>64.170</Y>
    <Z>2026</Z>
  </point>
  <point index="504">
    <X>103.493</X>
    <Y>63.049</Y>
    <Z>2014</Z>
  </point>
  <point index="505">
    <X>111.002</X>
    <Y>35.068</Y>
    <Z>2216</Z>
  </point>
  <point index="506">
    <X>51.330</X>
    <Y>19.368</Y>
    <Z>2072</Z>
  </point>
  <point index="507">
    <X>104.411</X>
    <Y>50.611</Y>
    <Z>2023</Z>
  </point>
  <point index="508">
    <X>21.835</X>
    <Y>15.967</Y>
    <Z>2150</Z>
  </point>
  <point index="509">
    <X>100.673</X>
    <Y>54.503</Y>
    <Z>2245</Z>
  </point>
  <point index="510">
    <X>48.088</X>
    <Y>24.755</Y>
    <Z>2070</Z>
  </point>
  <point index="511">
    <X>37.109</X>
    <Y>17.851</Y>
    <Z>2055</Z>
  </point>
  <point index="512">
    <X>71.785</X>
    <Y>62.229</Y>
    <Z>2195</Z>
  </point>
  <point index="513">
    <X>22.301</X>
    <Y>60.400</Y>
    <Z>2112</Z>
  </point>
  <point index="514">
    <X>37.155</X>
    <Y>13.974</Y>
    <Z>2054</Z>
  </point>
  <point index="515">
    <X>25.884</X>
    <Y>7.099</Y>
    <Z>2143</Z>
  </point>
  <point index="516">
    <X>75.727</X>
    <Y>57.432</Y>
    <Z>2091</Z>
  </point>
  <point index="517">
    <X>61.433</X>
    <Y>59.938</Y>
    <Z>2183</Z>
  </point>
  <point index="518">
    <X>53.421</X>
    <Y>70.946</Y>
    <Z>2127</Z>
  </point>
  <point index="519">
    <X>14.921</X>
    <Y>14.380</Y>
    <Z>2166</Z>
  </point>
  <point index="520">
    <X>94.199</X>
    <Y>31.554</Y>
    <Z>2147</Z>
  </point>
  <point index="521">
    <X>34.762</X>
    <Y>68.377</Y>
    <Z>2117</Z>
  </point>
  <point index="522">
    <X>89.098</X>
    <Y>63.643</Y>
    <Z>2013</Z>
  </point>
  <point index="523">
    <X>103.185</X>
    <Y>9.964</Y>
    <Z>2039</Z>
  </point>
  <point index="524">
    <X>114.748</X>
    <Y>23.538</Y>
    <Z>2117</Z>
  </point>
  <point index="525">
    <X>91.561</X>
    <Y>19.472</Y>
    <Z>2078</Z>
  </point>
  <point index="526">
    <X>68.932</X>
    <Y>27.012</Y>
    <Z>2270</Z>
  </point>
  <point index="527">
    <X>62.257</X>
    <Y>25.666</Y>
    <Z>2116</Z>
  </point>
  <point index="528">
    <X>114.965</X>
    <Y>34.859</Y>
    <Z>2111</Z>
  </point>
  <point index="529">
    <X>25.084</X>
    <Y>49.820</Y>
    <Z>2078</Z>
  </point>
  <point index="530">
    <X>30.185</X>
    <Y>71.573</Y>
    <Z>2237</Z>
  </point>
  <point index="531">
    <X>13.589</X>
    <Y>70.707</Y>
    <Z>2131</Z>
  </point>
  <point index="532">
    <X>102.915</X>
    <Y>29.614</Y>
    <Z>2062</Z>
  </point>
  <point index="533">
    <X>104.530</X>
    <Y>65.822</Y>
    <Z>2032</Z>
  </point>
  <point index="534">
    <X>64.196</X>
    <Y>33.467</Y>
    <Z>2005</Z>
  </point>
  <point index="535">
    <X>21.876</X>
    <Y>16.036</Y>
    <Z>2147</Z>
  </point>
  <point index="536">
    <X>101.903</X>
    <Y>66.597</Y>
    <Z>2145</Z>
  </point>
  <point index="537">
    <X>90.217</X>
    <Y>67.025</Y>
    <Z>2043</Z>
  </point>
  <point index="538">
    <X>109.218</X>
    <Y>12.926</Y>
    <Z>2263</Z>
  </point>
  <point index="539">
    <X>28.825</X>
    <Y>77.763</Y>
    <Z>2273</Z>
  </point>
  <point index="540">
    <X>40.583</X>
    <Y>58.141</Y>
    <Z>2188</Z>
  </point>
  <point index="541">
    <X>32.004</X>
    <Y>23.710</Y>
    <Z>2189</Z>
  </point>
  <point index="542">
    <X>54.530</X>
    <Y>21.356</Y>
    <Z>2156</Z>
  </point>
  <point index="543">
    <X>68.751</X>
    <Y>29.245</Y>
    <Z>2275</Z>
  </point>
  <point index="544">
    <X>29.383</X>
    <Y>75.043</Y>
    <Z>2258</Z>
  </point>
  <point index="545">
    <X>69.179</X>
    <Y>76.321</Y>
    <Z>2264</Z>
  </point>
  <point index="546">
    <X>103.466</X>
    <Y>24.396</Y>
    <Z>2016</Z>
  </point>
  <point index="547">
    <X>97.245</X>
    <Y>58.740</Y>
    <Z>2227</Z>
  </point>
  <point index="548">
    <X>98.241</X>
    <Y>28.611</Y>
    <Z>2254</Z>
  </point>
  <point index="549">
    <X>48.801</X>
    <Y>27.684</Y>
    <Z>2005</Z>
  </point>
  <point index="550">
    <X>60.924</X>
    <Y>28.108</Y>
    <Z>2225</Z>
  </point>
  <point index="551">
    <X>69.623</X>
    <Y>72.678</Y>
    <Z>2252</Z>
  </point>
  <point index="552">
    <X>107.065</X>
    <Y>39.075</Y>
    <Z>2240</Z>
  </point>
  <point index="553">
    <X>57.757</X>
    <Y>19.149</Y>
    <Z>2241</Z>
  </point>
  <point index="554">
    <X>68.192</X>
    <Y>71.814</Y>
    <Z>2289</Z>
  </point>
  <point index="555">
    <X>102.288</X>
    <Y>12.808</Y>
    <Z>2113</Z>
  </point>
  <point index="556">
    <X>101.980</X>
    <Y>8.248</Y>
    <Z>2138</Z>
  </point>
  <point index="557">
    <X>26.574</X>
    <Y>70.130</Y>
    <Z>2200</Z>
  </point>
  <point index="558">
    <X>56.341</X>
    <Y>75.094</Y>
    <Z>2204</Z>
  </point>
  <point index="559">
    <X>60.104</X>
    <Y>26.919</Y>
    <Z>2292</Z>
  </point>
  <point index="560">
    <X>112.483</X>
    <Y>8.471</Y>
    <Z>2177</Z>
  </point>
  <point index="561">
    <X>26.598</X>
    <Y>36.102</Y>
    <Z>2202</Z>
  </point>
  <point index="562">
    <X>49.825</X>
    <Y>55.456</Y>
    <Z>2032</Z>
  </point>
  <point index="563">
    <X>17.424</X>
    <Y>67.063</Y>
    <Z>2232</Z>
  </point>
  <point index="564">
    <X>20.283</X>
    <Y>28.205</Y>
    <Z>2277</Z>
  </point>
  <point index="565">
    <X>53.194</X>
    <Y>15.912</Y>
    <Z>2121</Z>
  </point>
  <point index="566">
    <X>71.704</X>
    <Y>46.714</Y>
    <Z>2197</Z>
  </point>
  <point index="567">
    <X>36.709</X>
    <Y>29.795</Y>
    <Z>2066</Z>
  </point>
  <point index="568">
    <X>62.359</X>
    <Y>29.356</Y>
    <Z>2107</Z>
  </point>
  <point index="569">
    <X>27.899</X>
    <Y>58.897</Y>
    <Z>2297</Z>
  </point>
  <point index="570">
    <X>91.947</X>
    <Y>30.909</Y>
    <Z>2088</Z>
  </point>
  <point index="571">
    <X>108.989</X>
    <Y>49.192</Y>
    <Z>2269</Z>
  </point>
  <point index="572">
    <X>25.590</X>
    <Y>13.333</Y>
    <Z>2119</Z>
  </point>
  <point index="573">
    <X>23.884</X>
    <Y>61.848</Y>
    <Z>2279</Z>
  </point>
  <point index="574">
    <X>35.386</X>
    <Y>19.689</Y>
    <Z>2100</Z>
  </point>
  <point index="575">
    <X>74.094</X>
    <Y>10.094</Y>
    <Z>2134</Z>
  </point>
  <point index="576">
    <X>93.512</X>
    <Y>33.447</Y>
    <Z>2129</Z>
  </point>
  <point index="577">
    <X>48.867</X>
    <Y>56.286</Y>
    <Z>2007</Z>
  </point>
  <point index="578">
    <X>78.890</X>
    <Y>30.573</Y>
    <Z>2008</Z>
  </point>
  <point index="579">
    <X>10.749</X>
    <Y>21.007</Y>
    <Z>2057</Z>
  </point>
  <point index="580">
    <X>19.861</X>
    <Y>12.588</Y>
    <Z>2296</Z>
  </point>
  <point index="581">
    <X>55.133</X>
    <Y>56.614</Y>
    <Z>2172</Z>
  </point>
  <point index="582">
    <X>104.262</X>
    <Y>74.279</Y>
    <Z>2010</Z>
  </point>
  <point index="583">
    <X>61.434</X>
    <Y>77.229</Y>
    <Z>2183</Z>
  </point>
  <point index="584">
    <X>110.892</X>
    <Y>15.364</Y>
    <Z>2218</Z>
  </point>
  <point index="585">
    <X>106.902</X>
    <Y>62.391</Y>
    <Z>2227</Z>
  </point>
  <point index="586">
    <X>104.194</X>
    <Y>18.915</Y>
    <Z>2005</Z>
  </point>
  <point index="587">
    <X>113.416</X>
    <Y>23.321</Y>
    <Z>2152</Z>
  </point>
  <point index="588">
    <X>111.325</X>
    <Y>18.496</Y>
    <Z>2207</Z>
  </point>
  <point index="589">
    <X>66.513</X>
    <Y>31.805</Y>
    <Z>2195</Z>
  </point>
  <point index="590">
    <X>112.078</X>
    <Y>73.236</Y>
    <Z>2187</Z>
  </point>
  <point index="591">
    <X>8.907</X>
    <Y>31.423</Y>
    <Z>2008</Z>
  </point>
  <point index="592">
    <X>63.727</X>
    <Y>73.838</Y>
    <Z>2078</Z>
  </point>
  <point index="593">
    <X>69.816</X>
    <Y>73.926</Y>
    <Z>2247</Z>
  </point>
  <point index="594">
    <X>95.143</X>
    <Y>37.798</Y>
    <Z>2172</Z>
  </point>
  <point index="595">
    <X>104.937</X>
    <Y>67.383</Y>
    <Z>2066</Z>
  </point>
  <point index="596">
    <X>87.881</X>
    <Y>29.102</Y>
    <Z>2098</Z>
  </point>
  <point index="597">
    <X>94.880</X>
    <Y>15.243</Y>
    <Z>2165</Z>
  </point>
  <point index="598">
    <X>61.545</X>
    <Y>70.427</Y>
    <Z>2174</Z>
  </point>
  <point index="599">
    <X>28.697</X>
    <Y>15.677</Y>
    <Z>2276</Z>
  </point>
  <point index="600">
    <X>37.100</X>
    <Y>64.192</Y>
    <Z>2055</Z>
  </point>
  <point index="601">
    <X>95.123</X>
    <Y>59.032</Y>
    <Z>2172</Z>
  </point>
  <point index="602">
    <X>57.339</X>
    <Y>20.658</Y>
    <Z>2230</Z>
  </point>
  <point index="603">
    <X>20.640</X>
    <Y>45.586</Y>
    <Z>2248</Z>
  </point>
  <point index="604">
    <X>68.673</X>
    <Y>28.034</Y>
    <Z>2277</Z>
  </point>
  <point index="605">
    <X>10.611</X>
    <Y>60.118</Y>
    <Z>2053</Z>
  </point>
  <point index="606">
    <X>67.381</X>
    <Y>64.096</Y>
    <Z>2266</Z>
  </point>
  <point index="607">
    <X>33.964</X>
    <Y>64.630</Y>
    <Z>2138</Z>
  </point>
  <point index="608">
    <X>108.517</X>
    <Y>27.675</Y>
    <Z>2281</Z>
  </point>
  <point index="609">
    <X>66.199</X>
    <Y>15.532</Y>
    <Z>2169</Z>
  </point>
  <point index="610">
    <X>65.059</X>
    <Y>14.500</Y>
    <Z>2076</Z>
  </point>
  <point index="611">
    <X>21.996</X>
    <Y>52.305</Y>
    <Z>2137</Z>
  </point>
  <point index="612">
    <X>62.164</X>
    <Y>69.460</Y>
    <Z>2123</Z>
  </point>
  <point index="613">
    <X>99.477</X>
    <Y>27.959</Y>
    <Z>2286</Z>
  </point>
  <point index="614">
    <X>34.050</X>
    <Y>66.130</Y>
    <Z>2135</Z>
  </point>
  <point index="615">
    <X>62.449</X>
    <Y>24.090</Y>
    <Z>2100</Z>
  </point>
  <point index="616">
    <X>52.572</X>
    <Y>63.705</Y>
    <Z>2104</Z>
  </point>
  <point index="617">
    <X>12.389</X>
    <Y>18.920</Y>
    <Z>2100</Z>
  </point>
  <point index="618">
    <X>96.078</X>
    <Y>8.123</Y>
    <Z>2197</Z>
  </point>
  <point index="619">
    <X>30.716</X>
    <Y>68.690</Y>
    <Z>2223</Z>
  </point>
  <point index="620">
    <X>25.808</X>
    <Y>26.170</Y>
    <Z>2137</Z>
  </point>
  <point index="621">
    <X>19.601</X>
    <Y>31.281</Y>
    <Z>2289</Z>
  </point>
  <point index="622">
    <X>24.768</X>
    <Y>22.113</Y>
    <Z>2052</Z>
  </point>
  <point index="623">
    <X>116.442</X>
    <Y>20.130</Y>
    <Z>2073</Z>
  </point>
  <point index="624">
    <X>64.467</X>
    <Y>50.254</Y>
    <Z>2027</Z>
  </point>
  <point index="625">
    <X>95.169</X>
    <Y>67.242</Y>
    <Z>2173</Z>
  </point>
  <point index="626">
    <X>87.513</X>
    <Y>62.248</Y>
    <Z>2148</Z>
  </point>
  <point index="627">
    <X>7.132</X>
    <Y>57.248</Y>
    <Z>2200</Z>
  </point>
  <point index="628">
    <X>94.950</X>
    <Y>11.040</Y>
    <Z>2167</Z>
  </point>
  <point index="629">
    <X>94.624</X>
    <Y>16.121</Y>
    <Z>2158</Z>
  </point>
  <point index="630">
    <X>19.832</X>
    <Y>75.647</Y>
    <Z>2295</Z>
  </point>
  <point index="631">
    <X>47.985</X>
    <Y>26.129</Y>
    <Z>2084</Z>
  </point>
  <point index="632">
    <X>74.119</X>
    <Y>52.858</Y>
    <Z>2134</Z>
  </point>
  <point index="633">
    <X>62.939</X>
    <Y>60.444</Y>
    <Z>2060</Z>
  </point>
  <point index="634">
    <X>29.739</X>
    <Y>76.058</Y>
    <Z>2249</Z>
  </point>
  <point index="635">
    <X>112.567</X>
    <Y>17.643</Y>
    <Z>2174</Z>
  </point>
  <point index="636">
    <X>107.209</X>
    <Y>22.337</Y>
    <Z>2252</Z>
  </point>
  <point index="637">
    <X>27.899</X>
    <Y>46.405</Y>
    <Z>2297</Z>
  </point>
  <point index="638">
    <X>72.691</X>
    <Y>63.193</Y>
    <Z>2171</Z>
  </point>
  <point index="639">
    <X>92.044</X>
    <Y>21.541</Y>
    <Z>2091</Z>
  </point>
  <point index="640">
    <X>69.035</X>
    <Y>65.708</Y>
    <Z>2267</Z>
  </point>
  <point index="641">
    <X>105.415</X>
    <Y>24.718</Y>
    <Z>2105</Z>
  </point>
  <point index="642">
    <X>97.838</X>
    <Y>60.757</Y>
    <Z>2243</Z>
  </point>
  <point index="643">
    <X>91.116</X>
    <Y>57.791</Y>
    <Z>2066</Z>
  </point>
  <point index="644">
    <X>15.650</X>
    <Y>17.630</Y>
    <Z>2185</Z>
  </point>
  <point index="645">
    <X>57.048</X>
    <Y>74.994</Y>
    <Z>2222</Z>
  </point>
  <point index="646">
    <X>54.823</X>
    <Y>28.160</Y>
    <Z>2164</Z>
  </point>
  <point index="647">
    <X>55.959</X>
    <Y>27.716</Y>
    <Z>2194</Z>
  </point>
  <point index="648">
    <X>100.659</X>
    <Y>15.954</Y>
    <Z>2247</Z>
  </point>
  <point index="649">
    <X>106.926</X>
    <Y>29.070</Y>
    <Z>2229</Z>
  </point>
  <point index="650">
    <X>28.229</X>
    <Y>54.716</Y>
    <Z>2289</Z>
  </point>
  <point index="651">
    <X>111.867</X>
    <Y>10.548</Y>
    <Z>2193</Z>
  </point>
  <point index="652">
    <X>17.375</X>
    <Y>47.315</Y>
    <Z>2231</Z>
  </point>
  <point index="653">
    <X>61.033</X>
    <Y>29.874</Y>
    <Z>2216</Z>
  </point>
  <point index="654">
    <X>6.774</X>
    <Y>25.699</Y>
    <Z>2249</Z>
  </point>
  <point index="655">
    <X>32.554</X>
    <Y>71.152</Y>
    <Z>2175</Z>
  </point>
  <point index="656">
    <X>19.308</X>
    <Y>25.429</Y>
    <Z>2282</Z>
  </point>
  <point index="657">
    <X>24.086</X>
    <Y>31.154</Y>
    <Z>2062</Z>
  </point>
  <point index="658">
    <X>52.108</X>
    <Y>13.726</Y>
    <Z>2092</Z>
  </point>
  <point index="659">
    <X>106.486</X>
    <Y>9.788</Y>
    <Z>2193</Z>
  </point>
  <point index="660">
    <X>93.837</X>
    <Y>26.499</Y>
    <Z>2138</Z>
  </point>
  <point index="661">
    <X>69.331</X>
    <Y>25.652</Y>
    <Z>2260</Z>
  </point>
  <point index="662">
    <X>59.360</X>
    <Y>20.942</Y>
    <Z>2283</Z>
  </point>
  <point index="663">
    <X>107.758</X>
    <Y>66.309</Y>
    <Z>2297</Z>
  </point>
  <point index="664">
    <X>60.323</X>
    <Y>9.905</Y>
    <Z>2274</Z>
  </point>
  <point index="665">
    <X>113.977</X>
    <Y>34.443</Y>
    <Z>2137</Z>
  </point>
  <point index="666">
    <X>11.570</X>
    <Y>22.188</Y>
    <Z>2078</Z>
  </point>
  <point index="667">
    <X>29.441</X>
    <Y>17.567</Y>
    <Z>2257</Z>
  </point>
  <point index="668">
    <X>39.225</X>
    <Y>15.638</Y>
    <Z>2003</Z>
  </point>
  <point index="669">
    <X>59.625</X>
    <Y>60.271</Y>
    <Z>2290</Z>
  </point>
  <point index="670">
    <X>78.301</X>
    <Y>19.396</Y>
    <Z>2024</Z>
  </point>
  <point index="671">
    <X>65.490</X>
    <Y>17.356</Y>
    <Z>2111</Z>
  </point>
  <point index="672">
    <X>25.593</X>
    <Y>59.829</Y>
    <Z>2120</Z>
  </point>
  <point index="673">
    <X>97.231</X>
    <Y>24.195</Y>
    <Z>2227</Z>
  </point>
  <point index="674">
    <X>54.103</X>
    <Y>64.858</Y>
    <Z>2145</Z>
  </point>
  <point index="675">
    <X>30.698</X>
    <Y>59.058</Y>
    <Z>2224</Z>
  </point>
  <point index="676">
    <X>61.300</X>
    <Y>9.001</Y>
    <Z>2194</Z>
  </point>
  <point index="677">
    <X>62.282</X>
    <Y>32.191</Y>
    <Z>2114</Z>
  </point>
  <point index="678">
    <X>62.548</X>
    <Y>39.844</Y>
    <Z>2092</Z>
  </point>
  <point index="679">
    <X>107.712</X>
    <Y>14.985</Y>
    <Z>2293</Z>
  </point>
  <point index="680">
    <X>24.858</X>
    <Y>74.259</Y>
    <Z>2059</Z>
  </point>
  <point index="681">
    <X>32.492</X>
    <Y>54.398</Y>
    <Z>2176</Z>
  </point>
  <point index="682">
    <X>6.669</X>
    <Y>20.840</Y>
    <Z>2263</Z>
  </point>
  <point index="683">
    <X>98.795</X>
    <Y>23.409</Y>
    <Z>2268</Z>
  </point>
  <point index="684">
    <X>31.395</X>
    <Y>64.451</Y>
    <Z>2205</Z>
  </point>
  <point index="685">
    <X>78.661</X>
    <Y>28.053</Y>
    <Z>2014</Z>
  </point>
  <point index="686">
    <X>112.188</X>
    <Y>61.836</Y>
    <Z>2184</Z>
  </point>
  <point index="687">
    <X>21.249</X>
    <Y>21.226</Y>
    <Z>2198</Z>
  </point>
  <point index="688">
    <X>112.219</X>
    <Y>26.130</Y>
    <Z>2184</Z>
  </point>
  <point index="689">
    <X>32.849</X>
    <Y>38.090</Y>
    <Z>2167</Z>
  </point>
  <point index="690">
    <X>88.091</X>
    <Y>62.322</Y>
    <Z>2069</Z>
  </point>
  <point index="691">
    <X>69.095</X>
    <Y>73.134</Y>
    <Z>2266</Z>
  </point>
  <point index="692">
    <X>93.369</X>
    <Y>73.698</Y>
    <Z>2125</Z>
  </point>
  <point index="693">
    <X>66.334</X>
    <Y>39.392</Y>
    <Z>2180</Z>
  </point>
  <point index="694">
    <X>76.097</X>
    <Y>54.960</Y>
    <Z>2082</Z>
  </point>
  <point index="695">
    <X>61.851</X>
    <Y>7.440</Y>
    <Z>2149</Z>
  </point>
  <point index="696">
    <X>95.496</X>
    <Y>65.076</Y>
    <Z>2181</Z>
  </point>
  <point index="697">
    <X>29.246</X>
    <Y>24.866</Y>
    <Z>2262</Z>
  </point>
  <point index="698">
    <X>15.926</X>
    <Y>26.407</Y>
    <Z>2193</Z>
  </point>
  <point index="699">
    <X>36.944</X>
    <Y>23.570</Y>
    <Z>2059</Z>
  </point>
  <point index="700">
    <X>9.355</X>
    <Y>26.175</Y>
    <Z>2020</Z>
  </point>
  <point index="701">
    <X>10.845</X>
    <Y>31.701</Y>
    <Z>2059</Z>
  </point>
  <point index="702">
    <X>67.876</X>
    <Y>25.842</Y>
    <Z>2298</Z>
  </point>
  <point index="703">
    <X>89.017</X>
    <Y>70.828</Y>
    <Z>2011</Z>
  </point>
  <point index="704">
    <X>35.890</X>
    <Y>33.564</Y>
    <Z>2087</Z>
  </point>
  <point index="705">
    <X>11.530</X>
    <Y>16.021</Y>
    <Z>2077</Z>
  </point>
  <point index="706">
    <X>10.934</X>
    <Y>33.636</Y>
    <Z>2061</Z>
  </point>
  <point index="707">
    <X>58.321</X>
    <Y>77.874</Y>
    <Z>2256</Z>
  </point>
  <point index="708">
    <X>109.095</X>
    <Y>71.593</Y>
    <Z>2266</Z>
  </point>
  <point index="709">
    <X>27.970</X>
    <Y>38.553</Y>
    <Z>2295</Z>
  </point>
  <point index="710">
    <X>77.580</X>
    <Y>30.690</Y>
    <Z>2043</Z>
  </point>
  <point index="711">
    <X>60.654</X>
    <Y>70.379</Y>
    <Z>2247</Z>
  </point>
  <point index="712">
    <X>93.561</X>
    <Y>55.821</Y>
    <Z>2130</Z>
  </point>
  <point index="713">
    <X>7.783</X>
    <Y>28.981</Y>
    <Z>2111</Z>
  </point>
  <point index="714">
    <X>29.993</X>
    <Y>47.733</Y>
    <Z>2242</Z>
  </point>
  <point index="715">
    <X>106.284</X>
    <Y>26.652</Y>
    <Z>2176</Z>
  </point>
  <point index="716">
    <X>52.419</X>
    <Y>31.429</Y>
    <Z>2100</Z>
  </point>
  <point index="717">
    <X>51.576</X>
    <Y>24.078</Y>
    <Z>2078</Z>
  </point>
  <point index="718">
    <X>88.548</X>
    <Y>68.776</Y>
    <Z>2007</Z>
  </point>
  <point index="719">
    <X>68.639</X>
    <Y>15.488</Y>
    <Z>2278</Z>
  </point>
  <point index="720">
    <X>66.387</X>
    <Y>10.890</Y>
    <Z>2185</Z>
  </point>
  <point index="721">
    <X>26.970</X>
    <Y>10.908</Y>
    <Z>2233</Z>
  </point>
  <point index="722">
    <X>26.779</X>
    <Y>16.688</Y>
    <Z>2217</Z>
  </point>
  <point index="723">
    <X>51.454</X>
    <Y>19.445</Y>
    <Z>2075</Z>
  </point>
  <point index="724">
    <X>67.798</X>
    <Y>66.363</Y>
    <Z>2300</Z>
  </point>
  <point index="725">
    <X>10.946</X>
    <Y>61.129</Y>
    <Z>2062</Z>
  </point>
  <point index="726">
    <X>62.845</X>
    <Y>58.700</Y>
    <Z>2067</Z>
  </point>
  <point index="727">
    <X>105.417</X>
    <Y>68.006</Y>
    <Z>2105</Z>
  </point>
  <point index="728">
    <X>110.775</X>
    <Y>26.162</Y>
    <Z>2222</Z>
  </point>
  <point index="729">
    <X>60.908</X>
    <Y>54.788</Y>
    <Z>2226</Z>
  </point>
  <point index="730">
    <X>104.885</X>
    <Y>18.454</Y>
    <Z>2062</Z>
  </point>
  <point index="731">
    <X>112.554</X>
    <Y>63.987</Y>
    <Z>2175</Z>
  </point>
  <point index="732">
    <X>108.180</X>
    <Y>59.366</Y>
    <Z>2290</Z>
  </point>
  <point index="733">
    <X>28.018</X>
    <Y>12.718</Y>
    <Z>2294</Z>
  </point>
  <point index="734">
    <X>30.918</X>
    <Y>25.262</Y>
    <Z>2218</Z>
  </point>
  <point index="735">
    <X>80.757</X>
    <Y>25.937</Y>
    <Z>2212</Z>
  </point>
  <point index="736">
    <X>51.782</X>
    <Y>59.155</Y>
    <Z>2084</Z>
  </point>
  <point index="737">
    <X>112.507</X>
    <Y>36.637</Y>
    <Z>2176</Z>
  </point>
  <point index="738">
    <X>62.626</X>
    <Y>57.236</Y>
    <Z>2085</Z>
  </point>
  <point index="739">
    <X>119.969</X>
    <Y>25.807</Y>
    <Z>2105</Z>
  </point>
  <point index="740">
    <X>54.007</X>
    <Y>66.704</Y>
    <Z>2142</Z>
  </point>
  <point index="741">
    <X>97.065</X>
    <Y>57.065</Y>
    <Z>2223</Z>
  </point>
  <point index="742">
    <X>11.117</X>
    <Y>54.219</Y>
    <Z>2066</Z>
  </point>
  <point index="743">
    <X>71.047</X>
    <Y>37.330</Y>
    <Z>2214</Z>
  </point>
  <point index="744">
    <X>59.993</X>
    <Y>62.812</Y>
    <Z>2300</Z>
  </point>
  <point index="745">
    <X>62.722</X>
    <Y>10.490</Y>
    <Z>2077</Z>
  </point>
  <point index="746">
    <X>58.775</X>
    <Y>70.304</Y>
    <Z>2268</Z>
  </point>
  <point index="747">
    <X>24.112</X>
    <Y>25.823</Y>
    <Z>2028</Z>
  </point>
  <point index="748">
    <X>100.028</X>
    <Y>57.438</Y>
    <Z>2298</Z>
  </point>
  <point index="749">
    <X>98.239</X>
    <Y>22.384</Y>
    <Z>2253</Z>
  </point>
  <point index="750">
    <X>109.160</X>
    <Y>57.518</Y>
    <Z>2264</Z>
  </point>
  <point index="751">
    <X>107.000</X>
    <Y>9.902</Y>
    <Z>2235</Z>
  </point>
  <point index="752">
    <X>12.890</X>
    <Y>37.200</Y>
    <Z>2113</Z>
  </point>
  <point index="753">
    <X>67.996</X>
    <Y>12.681</Y>
    <Z>2295</Z>
  </point>
  <point index="754">
    <X>34.911</X>
    <Y>30.621</Y>
    <Z>2113</Z>
  </point>
  <point index="755">
    <X>54.555</X>
    <Y>30.082</Y>
    <Z>2157</Z>
  </point>
  <point index="756">
    <X>86.953</X>
    <Y>20.382</Y>
    <Z>2225</Z>
  </point>
  <point index="757">
    <X>34.864</X>
    <Y>10.157</Y>
    <Z>2114</Z>
  </point>
  <point index="758">
    <X>99.574</X>
    <Y>22.327</Y>
    <Z>2289</Z>
  </point>
  <point index="759">
    <X>98.202</X>
    <Y>51.254</Y>
    <Z>2253</Z>
  </point>
  <point index="760">
    <X>12.023</X>
    <Y>70.292</Y>
    <Z>2090</Z>
  </point>
  <point index="761">
    <X>99.833</X>
    <Y>15.726</Y>
    <Z>2295</Z>
  </point>
  <point index="762">
    <X>100.469</X>
    <Y>58.167</Y>
    <Z>2262</Z>
  </point>
  <point index="763">
    <X>68.994</X>
    <Y>8.009</Y>
    <Z>2268</Z>
  </point>
  <point index="764">
    <X>16.145</X>
    <Y>15.599</Y>
    <Z>2198</Z>
  </point>
  <point index="765">
    <X>37.543</X>
    <Y>16.123</Y>
    <Z>2044</Z>
  </point>
  <point index="766">
    <X>111.484</X>
    <Y>25.521</Y>
    <Z>2203</Z>
  </point>
  <point index="767">
    <X>51.510</X>
    <Y>65.219</Y>
    <Z>2077</Z>
  </point>
  <point index="768">
    <X>64.025</X>
    <Y>77.198</Y>
    <Z>2140</Z>
  </point>
  <point index="769">
    <X>91.159</X>
    <Y>56.499</Y>
    <Z>2067</Z>
  </point>
  <point index="770">
    <X>16.628</X>
    <Y>70.820</Y>
    <Z>2211</Z>
  </point>
  <point index="771">
    <X>116.782</X>
    <Y>24.149</Y>
    <Z>2064</Z>
  </point>
  <point index="772">
    <X>24.525</X>
    <Y>65.588</Y>
    <Z>2032</Z>
  </point>
  <point index="773">
    <X>33.547</X>
    <Y>59.809</Y>
    <Z>2149</Z>
  </point>
  <point index="774">
    <X>110.269</X>
    <Y>26.846</Y>
    <Z>2235</Z>
  </point>
  <point index="775">
    <X>55.587</X>
    <Y>30.982</Y>
    <Z>2184</Z>
  </point>
  <point index="776">
    <X>50.357</X>
    <Y>22.532</Y>
    <Z>2046</Z>
  </point>
  <point index="777">
    <X>70.414</X>
    <Y>71.572</Y>
    <Z>2231</Z>
  </point>
  <point index="778">
    <X>62.583</X>
    <Y>11.921</Y>
    <Z>2089</Z>
  </point>
  <point index="779">
    <X>35.814</X>
    <Y>62.704</Y>
    <Z>2089</Z>
  </point>
  <point index="780">
    <X>50.557</X>
    <Y>22.918</Y>
    <Z>2052</Z>
  </point>
  <point index="781">
    <X>95.897</X>
    <Y>64.640</Y>
    <Z>2192</Z>
  </point>
  <point index="782">
    <X>35.404</X>
    <Y>61.144</Y>
    <Z>2100</Z>
  </point>
  <point index="783">
    <X>88.973</X>
    <Y>15.296</Y>
    <Z>2010</Z>
  </point>
  <point index="784">
    <X>79.772</X>
    <Y>16.940</Y>
    <Z>2078</Z>
  </point>
  <point index="785">
    <X>88.532</X>
    <Y>16.457</Y>
    <Z>2009</Z>
  </point>
  <point index="786">
    <X>37.699</X>
    <Y>15.332</Y>
    <Z>2040</Z>
  </point>
  <point index="787">
    <X>118.342</X>
    <Y>59.513</Y>
    <Z>2023</Z>
  </point>
  <point index="788">
    <X>96.181</X>
    <Y>60.145</Y>
    <Z>2199</Z>
  </point>
  <point index="789">
    <X>88.708</X>
    <Y>25.374</Y>
    <Z>2003</Z>
  </point>
  <point index="790">
    <X>110.146</X>
    <Y>7.956</Y>
    <Z>2238</Z>
  </point>
  <point index="791">
    <X>105.749</X>
    <Y>76.980</Y>
    <Z>2132</Z>
  </point>
  <point index="792">
    <X>32.504</X>
    <Y>69.185</Y>
    <Z>2176</Z>
  </point>
  <point index="793">
    <X>19.812</X>
    <Y>50.014</Y>
    <Z>2295</Z>
  </point>
  <point index="794">
    <X>72.272</X>
    <Y>9.451</Y>
    <Z>2182</Z>
  </point>
  <point index="795">
    <X>52.223</X>
    <Y>54.154</Y>
    <Z>2095</Z>
  </point>
  <point index="796">
    <X>51.491</X>
    <Y>49.803</Y>
    <Z>2076</Z>
  </point>
  <point index="797">
    <X>67.194</X>
    <Y>8.226</Y>
    <Z>2251</Z>
  </point>
  <point index="798">
    <X>21.808</X>
    <Y>12.203</Y>
    <Z>2152</Z>
  </point>
  <point index="799">
    <X>104.648</X>
    <Y>64.889</Y>
    <Z>2042</Z>
  </point>
  <point index="800">
    <X>77.581</X>
    <Y>54.398</Y>
    <Z>2043</Z>
  </point>
  <point index="801">
    <X>20.600</X>
    <Y>49.813</Y>
    <Z>2251</Z>
  </point>
  <point index="802">
    <X>93.606</X>
    <Y>30.432</Y>
    <Z>2132</Z>
  </point>
  <point index="803">
    <X>24.382</X>
    <Y>69.707</Y>
    <Z>2020</Z>
  </point>
  <point index="804">
    <X>103.193</X>
    <Y>68.947</Y>
    <Z>2039</Z>
  </point>
  <point index="805">
    <X>33.921</X>
    <Y>9.957</Y>
    <Z>2139</Z>
  </point>
  <point index="806">
    <X>27.440</X>
    <Y>46.329</Y>
    <Z>2271</Z>
  </point>
  <point index="807">
    <X>98.755</X>
    <Y>7.111</Y>
    <Z>2267</Z>
  </point>
  <point index="808">
    <X>14.677</X>
    <Y>19.003</Y>
    <Z>2160</Z>
  </point>
  <point index="809">
    <X>108.461</X>
    <Y>46.960</Y>
    <Z>2282</Z>
  </point>
  <point index="810">
    <X>10.993</X>
    <Y>33.327</Y>
    <Z>2063</Z>
  </point>
  <point index="811">
    <X>65.143</X>
    <Y>13.358</Y>
    <Z>2083</Z>
  </point>
  <point index="812">
    <X>58.937</X>
    <Y>61.245</Y>
    <Z>2272</Z>
  </point>
  <point index="813">
    <X>26.622</X>
    <Y>59.652</Y>
    <Z>2204</Z>
  </point>
  <point index="814">
    <X>96.385</X>
    <Y>32.409</Y>
    <Z>2205</Z>
  </point>
  <point index="815">
    <X>105.097</X>
    <Y>13.959</Y>
    <Z>2079</Z>
  </point>
  <point index="816">
    <X>89.352</X>
    <Y>62.842</Y>
    <Z>2020</Z>
  </point>
  <point index="817">
    <X>93.301</X>
    <Y>17.685</Y>
    <Z>2124</Z>
  </point>
  <point index="818">
    <X>108.135</X>
    <Y>10.311</Y>
    <Z>2291</Z>
  </point>
  <point index="819">
    <X>27.463</X>
    <Y>54.891</Y>
    <Z>2273</Z>
  </point>
  <point index="820">
    <X>61.555</X>
    <Y>22.187</Y>
    <Z>2173</Z>
  </point>
  <point index="821">
    <X>35.094</X>
    <Y>35.160</Y>
    <Z>2108</Z>
  </point>
  <point index="822">
    <X>87.270</X>
    <Y>28.631</Y>
    <Z>2181</Z>
  </point>
  <point index="823">
    <X>67.046</X>
    <Y>64.742</Y>
    <Z>2239</Z>
  </point>
  <point index="824">
    <X>106.901</X>
    <Y>45.015</Y>
    <Z>2227</Z>
  </point>
  <point index="825">
    <X>107.402</X>
    <Y>69.227</Y>
    <Z>2268</Z>
  </point>
  <point index="826">
    <X>110.244</X>
    <Y>14.722</Y>
    <Z>2236</Z>
  </point>
  <point index="827">
    <X>104.932</X>
    <Y>76.091</Y>
    <Z>2065</Z>
  </point>
  <point index="828">
    <X>110.389</X>
    <Y>21.086</Y>
    <Z>2232</Z>
  </point>
  <point index="829">
    <X>87.762</X>
    <Y>29.620</Y>
    <Z>2114</Z>
  </point>
  <point index="830">
    <X>25.786</X>
    <Y>47.282</Y>
    <Z>2136</Z>
  </point>
  <point index="831">
    <X>110.327</X>
    <Y>61.122</Y>
    <Z>2233</Z>
  </point>
  <point index="832">
    <X>13.575</X>
    <Y>47.571</Y>
    <Z>2131</Z>
  </point>
  <point index="833">
    <X>38.965</X>
    <Y>23.307</Y>
    <Z>2006</Z>
  </point>
  <point index="834">
    <X>20.609</X>
    <Y>29.593</Y>
    <Z>2251</Z>
  </point>
  <point index="835">
    <X>66.175</X>
    <Y>30.631</Y>
    <Z>2167</Z>
  </point>
  <point index="836">
    <X>66.237</X>
    <Y>47.647</Y>
    <Z>2172</Z>
  </point>
  <point index="837">
    <X>15.634</X>
    <Y>62.700</Y>
    <Z>2185</Z>
  </point>
  <point index="838">
    <X>102.958</X>
    <Y>79.046</Y>
    <Z>2058</Z>
  </point>
  <point index="839">
    <X>57.768</X>
    <Y>62.430</Y>
    <Z>2241</Z>
  </point>
  <point index="840">
    <X>35.982</X>
    <Y>18.743</Y>
    <Z>2085</Z>
  </point>
  <point index="841">
    <X>66.562</X>
    <Y>32.345</Y>
    <Z>2199</Z>
  </point>
  <point index="842">
    <X>102.865</X>
    <Y>57.279</Y>
    <Z>2066</Z>
  </point>
  <point index="843">
    <X>32.377</X>
    <Y>74.991</Y>
    <Z>2179</Z>
  </point>
  <point index="844">
    <X>73.088</X>
    <Y>15.557</Y>
    <Z>2161</Z>
  </point>
  <point index="845">
    <X>113.111</X>
    <Y>17.789</Y>
    <Z>2160</Z>
  </point>
  <point index="846">
    <X>61.437</X>
    <Y>23.333</Y>
    <Z>2183</Z>
  </point>
  <point index="847">
    <X>118.128</X>
    <Y>18.838</Y>
    <Z>2028</Z>
  </point>
  <point index="848">
    <X>12.730</X>
    <Y>37.085</Y>
    <Z>2109</Z>
  </point>
  <point index="849">
    <X>95.503</X>
    <Y>72.896</Y>
    <Z>2182</Z>
  </point>
  <point index="850">
    <X>30.956</X>
    <Y>55.699</Y>
    <Z>2217</Z>
  </point>
  <point index="851">
    <X>110.785</X>
    <Y>19.219</Y>
    <Z>2221</Z>
  </point>
  <point index="852">
    <X>65.317</X>
    <Y>72.143</Y>
    <Z>2097</Z>
  </point>
  <point index="853">
    <X>16.910</X>
    <Y>39.022</Y>
    <Z>2219</Z>
  </point>
  <point index="854">
    <X>99.210</X>
    <Y>75.564</Y>
    <Z>2279</Z>
  </point>
  <point index="855">
    <X>36.926</X>
    <Y>16.873</Y>
    <Z>2060</Z>
  </point>
  <point index="856">
    <X>25.074</X>
    <Y>48.400</Y>
    <Z>2077</Z>
  </point>
  <point index="857">
    <X>97.639</X>
    <Y>51.513</Y>
    <Z>2238</Z>
  </point>
  <point index="858">
    <X>77.228</X>
    <Y>22.625</Y>
    <Z>2052</Z>
  </point>
  <point index="859">
    <X>21.519</X>
    <Y>13.762</Y>
    <Z>2176</Z>
  </point>
  <point index="860">
    <X>31.114</X>
    <Y>20.305</Y>
    <Z>2213</Z>
  </point>
  <point index="861">
    <X>94.107</X>
    <Y>55.845</Y>
    <Z>2145</Z>
  </point>
  <point index="862">
    <X>22.684</X>
    <Y>51.141</Y>
    <Z>2080</Z>
  </point>
  <point index="863">
    <X>17.732</X>
    <Y>23.336</Y>
    <Z>2240</Z>
  </point>
  <point index="864">
    <X>74.091</X>
    <Y>64.833</Y>
    <Z>2134</Z>
  </point>
  <point index="865">
    <X>109.760</X>
    <Y>77.842</Y>
    <Z>2248</Z>
  </point>
  <point index="866">
    <X>117.824</X>
    <Y>22.406</Y>
    <Z>2036</Z>
  </point>
  <point index="867">
    <X>114.324</X>
    <Y>9.876</Y>
    <Z>2128</Z>
  </point>
  <point index="868">
    <X>11.131</X>
    <Y>12.839</Y>
    <Z>2067</Z>
  </point>
  <point index="869">
    <X>109.805</X>
    <Y>28.148</Y>
    <Z>2247</Z>
  </point>
  <point index="870">
    <X>102.504</X>
    <Y>17.798</Y>
    <Z>2095</Z>
  </point>
  <point index="871">
    <X>59.183</X>
    <Y>50.847</Y>
    <Z>2278</Z>
  </point>
  <point index="872">
    <X>112.923</X>
    <Y>12.311</Y>
    <Z>2165</Z>
  </point>
  <point index="873">
    <X>107.358</X>
    <Y>56.400</Y>
    <Z>2264</Z>
  </point>
  <point index="874">
    <X>114.720</X>
    <Y>69.819</Y>
    <Z>2118</Z>
  </point>
  <point index="875">
    <X>53.116</X>
    <Y>23.186</Y>
    <Z>2119</Z>
  </point>
  <point index="876">
    <X>18.791</X>
    <Y>19.278</Y>
    <Z>2268</Z>
  </point>
  <point index="877">
    <X>65.795</X>
    <Y>14.482</Y>
    <Z>2136</Z>
  </point>
  <point index="878">
    <X>26.561</X>
    <Y>33.695</Y>
    <Z>2199</Z>
  </point>
  <point index="879">
    <X>50.223</X>
    <Y>19.358</Y>
    <Z>2043</Z>
  </point>
  <point index="880">
    <X>104.428</X>
    <Y>73.640</Y>
    <Z>2024</Z>
  </point>
  <point index="881">
    <X>58.254</X>
    <Y>26.649</Y>
    <Z>2254</Z>
  </point>
  <point index="882">
    <X>99.022</X>
    <Y>50.295</Y>
    <Z>2274</Z>
  </point>
  <point index="883">
    <X>19.571</X>
    <Y>45.139</Y>
    <Z>2289</Z>
  </point>
  <point index="884">
    <X>7.781</X>
    <Y>26.241</Y>
    <Z>2111</Z>
  </point>
  <point index="885">
    <X>100.999</X>
    <Y>72.552</Y>
    <Z>2219</Z>
  </point>
  <point index="886">
    <X>28.607</X>
    <Y>48.716</Y>
    <Z>2279</Z>
  </point>
  <point index="887">
    <X>15.570</X>
    <Y>64.771</Y>
    <Z>2183</Z>
  </point>
  <point index="888">
    <X>68.129</X>
    <Y>77.951</Y>
    <Z>2291</Z>
  </point>
  <point index="889">
    <X>27.832</X>
    <Y>51.949</Y>
    <Z>2299</Z>
  </point>
  <point index="890">
    <X>31.581</X>
    <Y>16.258</Y>
    <Z>2200</Z>
  </point>
  <point index="891">
    <X>107.299</X>
    <Y>60.476</Y>
    <Z>2260</Z>
  </point>
  <point index="892">
    <X>78.794</X>
    <Y>54.072</Y>
    <Z>2011</Z>
  </point>
  <point index="893">
    <X>35.992</X>
    <Y>34.809</Y>
    <Z>2084</Z>
  </point>
  <point index="894">
    <X>55.443</X>
    <Y>10.784</Y>
    <Z>2180</Z>
  </point>
  <point index="895">
    <X>58.437</X>
    <Y>45.304</Y>
    <Z>2259</Z>
  </point>
  <point index="896">
    <X>55.162</X>
    <Y>22.775</Y>
    <Z>2173</Z>
  </point>
  <point index="897">
    <X>119.068</X>
    <Y>59.464</Y>
    <Z>2004</Z>
  </point>
  <point index="898">
    <X>100.002</X>
    <Y>59.866</Y>
    <Z>2300</Z>
  </point>
  <point index="899">
    <X>23.424</X>
    <Y>52.874</Y>
    <Z>2020</Z>
  </point>
  <point index="900">
    <X>23.173</X>
    <Y>44.977</Y>
    <Z>2040</Z>
  </point>
  <point index="901">
    <X>38.604</X>
    <Y>59.565</Y>
    <Z>2016</Z>
  </point>
  <point index="902">
    <X>118.051</X>
    <Y>58.197</Y>
    <Z>2030</Z>
  </point>
  <point index="903">
    <X>98.918</X>
    <Y>67.290</Y>
    <Z>2271</Z>
  </point>
  <point index="904">
    <X>17.075</X>
    <Y>13.954</Y>
    <Z>2223</Z>
  </point>
  <point index="905">
    <X>7.456</X>
    <Y>19.458</Y>
    <Z>2156</Z>
  </point>
  <point index="906">
    <X>70.010</X>
    <Y>20.999</Y>
    <Z>2242</Z>
  </point>
  <point index="907">
    <X>65.728</X>
    <Y>35.790</Y>
    <Z>2131</Z>
  </point>
  <point index="908">
    <X>89.405</X>
    <Y>30.957</Y>
    <Z>2021</Z>
  </point>
  <point index="909">
    <X>63.705</X>
    <Y>30.341</Y>
    <Z>2051</Z>
  </point>
  <point index="910">
    <X>118.699</X>
    <Y>23.769</Y>
    <Z>2013</Z>
  </point>
  <point index="911">
    <X>72.221</X>
    <Y>72.235</Y>
    <Z>2184</Z>
  </point>
  <point index="912">
    <X>112.638</X>
    <Y>29.130</Y>
    <Z>2173</Z>
  </point>
  <point index="913">
    <X>15.176</X>
    <Y>34.202</Y>
    <Z>2173</Z>
  </point>
  <point index="914">
    <X>96.472</X>
    <Y>35.671</Y>
    <Z>2207</Z>
  </point>
  <point index="915">
    <X>23.512</X>
    <Y>56.117</Y>
    <Z>2013</Z>
  </point>
  <point index="916">
    <X>47.805</X>
    <Y>63.869</Y>
    <Z>2108</Z>
  </point>
  <point index="917">
    <X>92.628</X>
    <Y>64.074</Y>
    <Z>2106</Z>
  </point>
  <point index="918">
    <X>60.769</X>
    <Y>7.227</Y>
    <Z>2238</Z>
  </point>
  <point index="919">
    <X>60.014</X>
    <Y>8.021</Y>
    <Z>2300</Z>
  </point>
  <point index="920">
    <X>106.016</X>
    <Y>24.225</Y>
    <Z>2154</Z>
  </point>
  <point index="921">
    <X>20.084</X>
    <Y>30.116</Y>
    <Z>2294</Z>
  </point>
  <point index="922">
    <X>90.111</X>
    <Y>61.410</Y>
    <Z>2040</Z>
  </point>
  <point index="923">
    <X>32.317</X>
    <Y>50.918</Y>
    <Z>2181</Z>
  </point>
  <point index="924">
    <X>64.803</X>
    <Y>54.399</Y>
    <Z>2055</Z>
  </point>
  <point index="925">
    <X>91.827</X>
    <Y>49.753</Y>
    <Z>2085</Z>
  </point>
  <point index="926">
    <X>53.357</X>
    <Y>29.089</Y>
    <Z>2125</Z>
  </point>
  <point index="927">
    <X>32.397</X>
    <Y>19.020</Y>
    <Z>2179</Z>
  </point>
  <point index="928">
    <X>56.734</X>
    <Y>20.303</Y>
    <Z>2214</Z>
  </point>
  <point index="929">
    <X>63.213</X>
    <Y>31.409</Y>
    <Z>2037</Z>
  </point>
  <point index="930">
    <X>106.745</X>
    <Y>58.141</Y>
    <Z>2214</Z>
  </point>
  <point index="931">
    <X>101.752</X>
    <Y>77.594</Y>
    <Z>2157</Z>
  </point>
  <point index="932">
    <X>27.157</X>
    <Y>60.384</Y>
    <Z>2248</Z>
  </point>
  <point index="933">
    <X>26.251</X>
    <Y>39.214</Y>
    <Z>2174</Z>
  </point>
  <point index="934">
    <X>70.361</X>
    <Y>57.565</Y>
    <Z>2232</Z>
  </point>
  <point index="935">
    <X>73.540</X>
    <Y>10.552</Y>
    <Z>2149</Z>
  </point>
  <point index="936">
    <X>101.776</X>
    <Y>20.757</Y>
    <Z>2155</Z>
  </point>
  <point index="937">
    <X>13.748</X>
    <Y>36.652</Y>
    <Z>2135</Z>
  </point>
  <point index="938">
    <X>105.117</X>
    <Y>56.417</Y>
    <Z>2081</Z>
  </point>
  <point index="939">
    <X>11.277</X>
    <Y>28.763</Y>
    <Z>2070</Z>
  </point>
  <point index="940">
    <X>20.974</X>
    <Y>61.996</Y>
    <Z>2221</Z>
  </point>
  <point index="941">
    <X>10.001</X>
    <Y>61.380</Y>
    <Z>2037</Z>
  </point>
  <point index="942">
    <X>100.001</X>
    <Y>69.710</Y>
    <Z>2300</Z>
  </point>
  <point index="943">
    <X>79.945</X>
    <Y>18.082</Y>
    <Z>2101</Z>
  </point>
  <point index="944">
    <X>62.739</X>
    <Y>69.118</Y>
    <Z>2076</Z>
  </point>
  <point index="945">
    <X>68.852</X>
    <Y>19.704</Y>
    <Z>2272</Z>
  </point>
  <point index="946">
    <X>99.614</X>
    <Y>37.399</Y>
    <Z>2290</Z>
  </point>
  <point index="947">
    <X>57.061</X>
    <Y>31.525</Y>
    <Z>2223</Z>
  </point>
  <point index="948">
    <X>114.790</X>
    <Y>15.990</Y>
    <Z>2116</Z>
  </point>
  <point index="949">
    <X>109.856</X>
    <Y>27.611</Y>
    <Z>2246</Z>
  </point>
  <point index="950">
    <X>27.479</X>
    <Y>60.779</Y>
    <Z>2274</Z>
  </point>
  <point index="951">
    <X>31.242</X>
    <Y>64.125</Y>
    <Z>2209</Z>
  </point>
  <point index="952">
    <X>77.438</X>
    <Y>71.740</Y>
    <Z>2046</Z>
  </point>
  <point index="953">
    <X>67.257</X>
    <Y>60.632</Y>
    <Z>2256</Z>
  </point>
  <point index="954">
    <X>104.411</X>
    <Y>29.233</Y>
    <Z>2023</Z>
  </point>
  <point index="955">
    <X>22.637</X>
    <Y>29.882</Y>
    <Z>2084</Z>
  </point>
  <point index="956">
    <X>97.388</X>
    <Y>23.604</Y>
    <Z>2231</Z>
  </point>
  <point index="957">
    <X>89.803</X>
    <Y>51.981</Y>
    <Z>2032</Z>
  </point>
  <point index="958">
    <X>60.636</X>
    <Y>46.421</Y>
    <Z>2248</Z>
  </point>
  <point index="959">
    <X>30.570</X>
    <Y>15.985</Y>
    <Z>2227</Z>
  </point>
  <point index="960">
    <X>117.456</X>
    <Y>29.454</Y>
    <Z>2046</Z>
  </point>
  <point index="961">
    <X>16.423</X>
    <Y>49.343</Y>
    <Z>2206</Z>
  </point>
  <point index="962">
    <X>89.208</X>
    <Y>19.581</Y>
    <Z>2016</Z>
  </point>
  <point index="963">
    <X>67.178</X>
    <Y>14.584</Y>
    <Z>2250</Z>
  </point>
  <point index="964">
    <X>94.187</X>
    <Y>26.668</Y>
    <Z>2147</Z>
  </point>
  <point index="965">
    <X>88.368</X>
    <Y>65.502</Y>
    <Z>2031</Z>
  </point>
  <point index="966">
    <X>63.067</X>
    <Y>48.520</Y>
    <Z>2049</Z>
  </point>
  <point index="967">
    <X>34.159</X>
    <Y>12.627</Y>
    <Z>2133</Z>
  </point>
  <point index="968">
    <X>117.407</X>
    <Y>23.599</Y>
    <Z>2047</Z>
  </point>
  <point index="969">
    <X>99.268</X>
    <Y>23.026</Y>
    <Z>2281</Z>
  </point>
  <point index="970">
    <X>23.589</X>
    <Y>18.188</Y>
    <Z>2006</Z>
  </point>
  <point index="971">
    <X>37.161</X>
    <Y>24.982</Y>
    <Z>2054</Z>
  </point>
  <point index="972">
    <X>104.857</X>
    <Y>53.944</Y>
    <Z>2059</Z>
  </point>
  <point index="973">
    <X>28.646</X>
    <Y>69.581</Y>
    <Z>2278</Z>
  </point>
  <point index="974">
    <X>37.613</X>
    <Y>22.070</Y>
    <Z>2042</Z>
  </point>
  <point index="975">
    <X>116.697</X>
    <Y>23.182</Y>
    <Z>2066</Z>
  </point>
  <point index="976">
    <X>63.281</X>
    <Y>46.974</Y>
    <Z>2032</Z>
  </point>
  <point index="977">
    <X>30.565</X>
    <Y>73.053</Y>
    <Z>2227</Z>
  </point>
  <point index="978">
    <X>31.275</X>
    <Y>68.323</Y>
    <Z>2208</Z>
  </point>
  <point index="979">
    <X>57.327</X>
    <Y>17.054</Y>
    <Z>2230</Z>
  </point>
  <point index="980">
    <X>71.820</X>
    <Y>73.984</Y>
    <Z>2194</Z>
  </point>
  <point index="981">
    <X>25.118</X>
    <Y>64.058</Y>
    <Z>2081</Z>
  </point>
  <point index="982">
    <X>107.263</X>
    <Y>39.498</Y>
    <Z>2257</Z>
  </point>
  <point index="983">
    <X>58.831</X>
    <Y>10.089</Y>
    <Z>2269</Z>
  </point>
  <point index="984">
    <X>90.797</X>
    <Y>17.371</Y>
    <Z>2058</Z>
  </point>
  <point index="985">
    <X>89.490</X>
    <Y>53.412</Y>
    <Z>2023</Z>
  </point>
  <point index="986">
    <X>71.646</X>
    <Y>14.224</Y>
    <Z>2199</Z>
  </point>
  <point index="987">
    <X>108.072</X>
    <Y>59.176</Y>
    <Z>2293</Z>
  </point>
  <point index="988">
    <X>59.633</X>
    <Y>34.194</Y>
    <Z>2290</Z>
  </point>
  <point index="989">
    <X>70.334</X>
    <Y>33.057</Y>
    <Z>2233</Z>
  </point>
  <point index="990">
    <X>93.821</X>
    <Y>71.346</Y>
    <Z>2137</Z>
  </point>
  <point index="991">
    <X>57.475</X>
    <Y>23.026</Y>
    <Z>2233</Z>
  </point>
  <point index="992">
    <X>30.528</X>
    <Y>30.514</Y>
    <Z>2228</Z>
  </point>
  <point index="993">
    <X>61.303</X>
    <Y>28.893</Y>
    <Z>2194</Z>
  </point>
  <point index="994">
    <X>70.495</X>
    <Y>22.722</Y>
    <Z>2229</Z>
  </point>
  <point index="995">
    <X>64.583</X>
    <Y>40.173</Y>
    <Z>2037</Z>
  </point>
  <point index="996">
    <X>36.550</X>
    <Y>73.543</Y>
    <Z>2070</Z>
  </point>
  <point index="997">
    <X>56.896</X>
    <Y>38.670</Y>
    <Z>2218</Z>
  </point>
  <point index="998">
    <X>37.968</X>
    <Y>33.859</Y>
    <Z>2032</Z>
  </point>
  <point index="999">
    <X>55.567</X>
    <Y>49.573</Y>
    <Z>2183</Z>
  </point>
  <point index="1000">
    <X>108.494</X>
    <Y>14.193</Y>
    <Z>2282</Z>
  </point>
  <point index="1001">
    <X>55.206</X>
    <Y>30.155</Y>
    <Z>2174</Z>
  </point>
  <point index="1002">
    <X>73.033</X>
    <Y>71.517</Y>
    <Z>2162</Z>
  </point>
  <point index="1003">
    <X>99.415</X>
    <Y>64.222</Y>
    <Z>2284</Z>
  </point>
  <point index="1004">
    <X>22.923</X>
    <Y>32.460</Y>
    <Z>2061</Z>
  </point>
  <point index="1005">
    <X>114.999</X>
    <Y>63.317</Y>
    <Z>2111</Z>
  </point>
  <point index="1006">
    <X>38.711</X>
    <Y>21.713</Y>
    <Z>2013</Z>
  </point>
  <point index="1007">
    <X>118.742</X>
    <Y>53.648</Y>
    <Z>2012</Z>
  </point>
  <point index="1008">
    <X>79.090</X>
    <Y>25.551</Y>
    <Z>2003</Z>
  </point>
  <point index="1009">
    <X>17.434</X>
    <Y>21.289</Y>
    <Z>2232</Z>
  </point>
  <point index="1010">
    <X>91.151</X>
    <Y>57.124</Y>
    <Z>2067</Z>
  </point>
  <point index="1011">
    <X>65.731</X>
    <Y>29.807</Y>
    <Z>2131</Z>
  </point>
  <point index="1012">
    <X>61.788</X>
    <Y>14.750</Y>
    <Z>2154</Z>
  </point>
  <point index="1013">
    <X>7.726</X>
    <Y>21.947</Y>
    <Z>2119</Z>
  </point>
  <point index="1014">
    <X>79.280</X>
    <Y>64.839</Y>
    <Z>2011</Z>
  </point>
  <point index="1015">
    <X>20.111</X>
    <Y>60.895</Y>
    <Z>2292</Z>
  </point>
  <point index="1016">
    <X>112.030</X>
    <Y>17.323</Y>
    <Z>2189</Z>
  </point>
  <point index="1017">
    <X>37.909</X>
    <Y>14.703</Y>
    <Z>2034</Z>
  </point>
  <point index="1018">
    <X>104.841</X>
    <Y>27.274</Y>
    <Z>2058</Z>
  </point>
  <point index="1019">
    <X>67.373</X>
    <Y>30.504</Y>
    <Z>2266</Z>
  </point>
  <point index="1020">
    <X>10.172</X>
    <Y>22.825</Y>
    <Z>2041</Z>
  </point>
  <point index="1021">
    <X>24.005</X>
    <Y>69.180</Y>
    <Z>2166</Z>
  </point>
  <point index="1022">
    <X>11.019</X>
    <Y>24.396</Y>
    <Z>2064</Z>
  </point>
  <point index="1023">
    <X>27.270</X>
    <Y>65.379</Y>
    <Z>2257</Z>
  </point>
  <point index="1024">
    <X>61.129</X>
    <Y>78.437</Y>
    <Z>2208</Z>
  </point>
  <point index="1025">
    <X>107.546</X>
    <Y>70.819</Y>
    <Z>2280</Z>
  </point>
  <point index="1026">
    <X>78.091</X>
    <Y>17.918</Y>
    <Z>2029</Z>
  </point>
  <point index="1027">
    <X>102.199</X>
    <Y>20.813</Y>
    <Z>2120</Z>
  </point>
  <point index="1028">
    <X>13.730</X>
    <Y>33.074</Y>
    <Z>2135</Z>
  </point>
  <point index="1029">
    <X>96.564</X>
    <Y>28.128</Y>
    <Z>2209</Z>
  </point>
  <point index="1030">
    <X>35.318</X>
    <Y>57.730</Y>
    <Z>2102</Z>
  </point>
  <point index="1031">
    <X>11.957</X>
    <Y>18.213</Y>
    <Z>2088</Z>
  </point>
  <point index="1032">
    <X>74.649</X>
    <Y>26.540</Y>
    <Z>2120</Z>
  </point>
  <point index="1033">
    <X>40.271</X>
    <Y>55.686</Y>
    <Z>2146</Z>
  </point>
  <point index="1034">
    <X>9.039</X>
    <Y>23.440</Y>
    <Z>2012</Z>
  </point>
  <point index="1035">
    <X>56.735</X>
    <Y>35.080</Y>
    <Z>2214</Z>
  </point>
  <point index="1036">
    <X>105.382</X>
    <Y>24.218</Y>
    <Z>2102</Z>
  </point>
  <point index="1037">
    <X>29.353</X>
    <Y>75.921</Y>
    <Z>2259</Z>
  </point>
  <point index="1038">
    <X>99.381</X>
    <Y>11.166</Y>
    <Z>2283</Z>
  </point>
  <point index="1039">
    <X>76.157</X>
    <Y>57.177</Y>
    <Z>2080</Z>
  </point>
  <point index="1040">
    <X>26.041</X>
    <Y>34.944</Y>
    <Z>2156</Z>
  </point>
  <point index="1041">
    <X>62.429</X>
    <Y>55.028</Y>
    <Z>2101</Z>
  </point>
  <point index="1042">
    <X>105.534</X>
    <Y>26.375</Y>
    <Z>2115</Z>
  </point>
  <point index="1043">
    <X>70.503</X>
    <Y>32.340</Y>
    <Z>2229</Z>
  </point>
  <point index="1044">
    <X>16.070</X>
    <Y>54.647</Y>
    <Z>2196</Z>
  </point>
  <point index="1045">
    <X>72.358</X>
    <Y>34.792</Y>
    <Z>2180</Z>
  </point>
  <point index="1046">
    <X>71.903</X>
    <Y>29.195</Y>
    <Z>2192</Z>
  </point>
  <point index="1047">
    <X>112.930</X>
    <Y>61.021</Y>
    <Z>2165</Z>
  </point>
  <point index="1048">
    <X>66.154</X>
    <Y>70.071</Y>
    <Z>2166</Z>
  </point>
  <point index="1049">
    <X>116.310</X>
    <Y>26.573</Y>
    <Z>2076</Z>
  </point>
  <point index="1050">
    <X>33.008</X>
    <Y>76.642</Y>
    <Z>2163</Z>
  </point>
  <point index="1051">
    <X>9.720</X>
    <Y>31.891</Y>
    <Z>2030</Z>
  </point>
  <point index="1052">
    <X>13.838</X>
    <Y>60.285</Y>
    <Z>2138</Z>
  </point>
  <point index="1053">
    <X>15.960</X>
    <Y>64.868</Y>
    <Z>2194</Z>
  </point>
  <point index="1054">
    <X>10.883</X>
    <Y>23.593</Y>
    <Z>2060</Z>
  </point>
  <point index="1055">
    <X>117.652</X>
    <Y>66.386</Y>
    <Z>2041</Z>
  </point>
  <point index="1056">
    <X>115.979</X>
    <Y>21.542</Y>
    <Z>2085</Z>
  </point>
  <point index="1057">
    <X>113.247</X>
    <Y>51.788</Y>
    <Z>2157</Z>
  </point>
  <point index="1058">
    <X>58.993</X>
    <Y>33.942</Y>
    <Z>2273</Z>
  </point>
  <point index="1059">
    <X>19.556</X>
    <Y>77.400</Y>
    <Z>2288</Z>
  </point>
  <point index="1060">
    <X>49.803</X>
    <Y>32.359</Y>
    <Z>2032</Z>
  </point>
  <point index="1061">
    <X>17.685</X>
    <Y>20.814</Y>
    <Z>2239</Z>
  </point>
  <point index="1062">
    <X>25.642</X>
    <Y>45.607</Y>
    <Z>2124</Z>
  </point>
  <point index="1063">
    <X>103.067</X>
    <Y>12.802</Y>
    <Z>2049</Z>
  </point>
  <point index="1064">
    <X>13.934</X>
    <Y>34.086</Y>
    <Z>2140</Z>
  </point>
  <point index="1065">
    <X>14.912</X>
    <Y>31.010</Y>
    <Z>2166</Z>
  </point>
  <point index="1066">
    <X>73.382</X>
    <Y>64.526</Y>
    <Z>2153</Z>
  </point>
  <point index="1067">
    <X>109.893</X>
    <Y>72.139</Y>
    <Z>2245</Z>
  </point>
  <point index="1068">
    <X>25.579</X>
    <Y>57.709</Y>
    <Z>2119</Z>
  </point>
  <point index="1069">
    <X>118.212</X>
    <Y>14.597</Y>
    <Z>2026</Z>
  </point>
  <point index="1070">
    <X>100.176</X>
    <Y>12.074</Y>
    <Z>2286</Z>
  </point>
  <point index="1071">
    <X>102.628</X>
    <Y>28.468</Y>
    <Z>2085</Z>
  </point>
  <point index="1072">
    <X>89.415</X>
    <Y>58.833</Y>
    <Z>2022</Z>
  </point>
  <point index="1073">
    <X>75.308</X>
    <Y>10.474</Y>
    <Z>2102</Z>
  </point>
  <point index="1074">
    <X>104.474</X>
    <Y>46.785</Y>
    <Z>2028</Z>
  </point>
  <point index="1075">
    <X>61.177</X>
    <Y>66.013</Y>
    <Z>2204</Z>
  </point>
  <point index="1076">
    <X>99.884</X>
    <Y>25.252</Y>
    <Z>2297</Z>
  </point>
  <point index="1077">
    <X>33.757</X>
    <Y>56.547</Y>
    <Z>2143</Z>
  </point>
  <point index="1078">
    <X>72.582</X>
    <Y>8.556</Y>
    <Z>2174</Z>
  </point>
  <point index="1079">
    <X>13.131</X>
    <Y>71.789</Y>
    <Z>2119</Z>
  </point>
  <point index="1080">
    <X>11.601</X>
    <Y>29.915</Y>
    <Z>2079</Z>
  </point>
  <point index="1081">
    <X>118.839</X>
    <Y>31.295</Y>
    <Z>2010</Z>
  </point>
  <point index="1082">
    <X>65.075</X>
    <Y>56.756</Y>
    <Z>2077</Z>
  </point>
  <point index="1083">
    <X>93.852</X>
    <Y>62.435</Y>
    <Z>2138</Z>
  </point>
  <point index="1084">
    <X>100.020</X>
    <Y>54.683</Y>
    <Z>2299</Z>
  </point>
  <point index="1085">
    <X>35.660</X>
    <Y>11.446</Y>
    <Z>2093</Z>
  </point>
  <point index="1086">
    <X>52.057</X>
    <Y>16.089</Y>
    <Z>2091</Z>
  </point>
  <point index="1087">
    <X>15.218</X>
    <Y>52.709</Y>
    <Z>2174</Z>
  </point>
  <point index="1088">
    <X>50.102</X>
    <Y>62.221</Y>
    <Z>2040</Z>
  </point>
  <point index="1089">
    <X>37.114</X>
    <Y>19.978</Y>
    <Z>2055</Z>
  </point>
  <point index="1090">
    <X>110.026</X>
    <Y>72.610</Y>
    <Z>2241</Z>
  </point>
  <point index="1091">
    <X>113.353</X>
    <Y>30.365</Y>
    <Z>2154</Z>
  </point>
  <point index="1092">
    <X>117.298</X>
    <Y>24.179</Y>
    <Z>2050</Z>
  </point>
  <point index="1093">
    <X>100.334</X>
    <Y>76.780</Y>
    <Z>2273</Z>
  </point>
  <point index="1094">
    <X>73.656</X>
    <Y>64.004</Y>
    <Z>2146</Z>
  </point>
  <point index="1095">
    <X>35.693</X>
    <Y>22.709</Y>
    <Z>2092</Z>
  </point>
  <point index="1096">
    <X>99.792</X>
    <Y>8.256</Y>
    <Z>2294</Z>
  </point>
  <point index="1097">
    <X>93.990</X>
    <Y>72.279</Y>
    <Z>2142</Z>
  </point>
  <point index="1098">
    <X>62.196</X>
    <Y>73.722</Y>
    <Z>2121</Z>
  </point>
  <point index="1099">
    <X>15.817</X>
    <Y>13.254</Y>
    <Z>2190</Z>
  </point>
  <point index="1100">
    <X>100.158</X>
    <Y>56.320</Y>
    <Z>2288</Z>
  </point>
  <point index="1101">
    <X>56.798</X>
    <Y>49.807</Y>
    <Z>2216</Z>
  </point>
  <point index="1102">
    <X>21.685</X>
    <Y>55.539</Y>
    <Z>2162</Z>
  </point>
  <point index="1103">
    <X>23.990</X>
    <Y>16.441</Y>
    <Z>2184</Z>
  </point>
  <point index="1104">
    <X>64.311</X>
    <Y>71.366</Y>
    <Z>2015</Z>
  </point>
  <point index="1105">
    <X>104.432</X>
    <Y>77.253</Y>
    <Z>2024</Z>
  </point>
  <point index="1106">
    <X>56.002</X>
    <Y>76.006</Y>
    <Z>2195</Z>
  </point>
  <point index="1107">
    <X>75.334</X>
    <Y>60.858</Y>
    <Z>2102</Z>
  </point>
  <point index="1108">
    <X>78.495</X>
    <Y>29.668</Y>
    <Z>2019</Z>
  </point>
  <point index="1109">
    <X>56.379</X>
    <Y>21.350</Y>
    <Z>2205</Z>
  </point>
  <point index="1110">
    <X>63.972</X>
    <Y>50.084</Y>
    <Z>2207</Z>
  </point>
  <point index="1111">
    <X>37.302</X>
    <Y>70.223</Y>
    <Z>2050</Z>
  </point>
  <point index="1112">
    <X>98.171</X>
    <Y>54.033</Y>
    <Z>2252</Z>
  </point>
  <point index="1113">
    <X>64.321</X>
    <Y>25.588</Y>
    <Z>2015</Z>
  </point>
  <point index="1114">
    <X>10.423</X>
    <Y>54.845</Y>
    <Z>2048</Z>
  </point>
  <point index="1115">
    <X>25.252</X>
    <Y>34.938</Y>
    <Z>2092</Z>
  </point>
  <point index="1116">
    <X>96.656</X>
    <Y>71.313</Y>
    <Z>2212</Z>
  </point>
  <point index="1117">
    <X>56.446</X>
    <Y>26.172</Y>
    <Z>2206</Z>
  </point>
  <point index="1118">
    <X>10.769</X>
    <Y>50.551</Y>
    <Z>2057</Z>
  </point>
  <point index="1119">
    <X>105.481</X>
    <Y>18.652</Y>
    <Z>2110</Z>
  </point>
  <point index="1120">
    <X>36.774</X>
    <Y>55.837</Y>
    <Z>2064</Z>
  </point>
  <point index="1121">
    <X>25.305</X>
    <Y>33.624</Y>
    <Z>2096</Z>
  </point>
  <point index="1122">
    <X>32.468</X>
    <Y>51.937</Y>
    <Z>2177</Z>
  </point>
  <point index="1123">
    <X>34.857</X>
    <Y>28.016</Y>
    <Z>2114</Z>
  </point>
  <point index="1124">
    <X>27.479</X>
    <Y>16.037</Y>
    <Z>2274</Z>
  </point>
  <point index="1125">
    <X>88.676</X>
    <Y>65.596</Y>
    <Z>2002</Z>
  </point>
  <point index="1126">
    <X>118.080</X>
    <Y>19.138</Y>
    <Z>2030</Z>
  </point>
  <point index="1127">
    <X>13.738</X>
    <Y>16.889</Y>
    <Z>2135</Z>
  </point>
  <point index="1128">
    <X>24.693</X>
    <Y>25.087</Y>
    <Z>2046</Z>
  </point>
  <point index="1129">
    <X>14.431</X>
    <Y>25.660</Y>
    <Z>2153</Z>
  </point>
  <point index="1130">
    <X>96.660</X>
    <Y>72.031</Y>
    <Z>2212</Z>
  </point>
  <point index="1131">
    <X>59.120</X>
    <Y>45.907</Y>
    <Z>2277</Z>
  </point>
  <point index="1132">
    <X>100.940</X>
    <Y>13.532</Y>
    <Z>2224</Z>
  </point>
  <point index="1133">
    <X>89.691</X>
    <Y>23.454</Y>
    <Z>2029</Z>
  </point>
  <point index="1134">
    <X>67.348</X>
    <Y>28.242</Y>
    <Z>2264</Z>
  </point>
  <point index="1135">
    <X>93.093</X>
    <Y>59.663</Y>
    <Z>2118</Z>
  </point>
  <point index="1136">
    <X>12.160</X>
    <Y>70.947</Y>
    <Z>2094</Z>
  </point>
  <point index="1137">
    <X>29.798</X>
    <Y>73.250</Y>
    <Z>2247</Z>
  </point>
  <point index="1138">
    <X>103.333</X>
    <Y>75.333</Y>
    <Z>2027</Z>
  </point>
  <point index="1139">
    <X>104.531</X>
    <Y>8.967</Y>
    <Z>2033</Z>
  </point>
  <point index="1140">
    <X>35.776</X>
    <Y>14.082</Y>
    <Z>2090</Z>
  </point>
  <point index="1141">
    <X>74.710</X>
    <Y>30.560</Y>
    <Z>2118</Z>
  </point>
  <point index="1142">
    <X>38.779</X>
    <Y>69.360</Y>
    <Z>2011</Z>
  </point>
  <point index="1143">
    <X>9.766</X>
    <Y>60.155</Y>
    <Z>2031</Z>
  </point>
  <point index="1144">
    <X>10.278</X>
    <Y>27.055</Y>
    <Z>2044</Z>
  </point>
  <point index="1145">
    <X>51.641</X>
    <Y>30.293</Y>
    <Z>2080</Z>
  </point>
  <point index="1146">
    <X>24.715</X>
    <Y>25.972</Y>
    <Z>2048</Z>
  </point>
  <point index="1147">
    <X>12.253</X>
    <Y>15.822</Y>
    <Z>2096</Z>
  </point>
  <point index="1148">
    <X>16.633</X>
    <Y>11.824</Y>
    <Z>2211</Z>
  </point>
  <point index="1149">
    <X>72.025</X>
    <Y>18.500</Y>
    <Z>2189</Z>
  </point>
  <point index="1150">
    <X>8.034</X>
    <Y>26.218</Y>
    <Z>2077</Z>
  </point>
  <point index="1151">
    <X>114.478</X>
    <Y>24.905</Y>
    <Z>2124</Z>
  </point>
  <point index="1152">
    <X>111.293</X>
    <Y>15.834</Y>
    <Z>2208</Z>
  </point>
  <point index="1153">
    <X>118.569</X>
    <Y>22.274</Y>
    <Z>2017</Z>
  </point>
  <point index="1154">
    <X>74.352</X>
    <Y>19.484</Y>
    <Z>2128</Z>
  </point>
  <point index="1155">
    <X>30.070</X>
    <Y>17.081</Y>
    <Z>2240</Z>
  </point>
  <point index="1156">
    <X>115.630</X>
    <Y>59.356</Y>
    <Z>2094</Z>
  </point>
  <point index="1157">
    <X>113.204</X>
    <Y>21.682</Y>
    <Z>2158</Z>
  </point>
  <point index="1158">
    <X>69.163</X>
    <Y>16.851</Y>
    <Z>2264</Z>
  </point>
  <point index="1159">
    <X>100.019</X>
    <Y>16.773</Y>
    <Z>2299</Z>
  </point>
  <point index="1160">
    <X>119.779</X>
    <Y>65.880</Y>
    <Z>2079</Z>
  </point>
  <point index="1161">
    <X>92.435</X>
    <Y>57.300</Y>
    <Z>2101</Z>
  </point>
  <point index="1162">
    <X>110.472</X>
    <Y>71.155</Y>
    <Z>2230</Z>
  </point>
  <point index="1163">
    <X>25.057</X>
    <Y>29.939</Y>
    <Z>2076</Z>
  </point>
  <point index="1164">
    <X>30.763</X>
    <Y>50.349</Y>
    <Z>2222</Z>
  </point>
  <point index="1165">
    <X>61.197</X>
    <Y>14.207</Y>
    <Z>2202</Z>
  </point>
  <point index="1166">
    <X>18.163</X>
    <Y>58.416</Y>
    <Z>2251</Z>
  </point>
  <point index="1167">
    <X>54.870</X>
    <Y>19.065</Y>
    <Z>2165</Z>
  </point>
  <point index="1168">
    <X>55.895</X>
    <Y>47.506</Y>
    <Z>2192</Z>
  </point>
  <point index="1169">
    <X>66.921</X>
    <Y>11.293</Y>
    <Z>2229</Z>
  </point>
  <point index="1170">
    <X>28.784</X>
    <Y>73.305</Y>
    <Z>2274</Z>
  </point>
  <point index="1171">
    <X>47.641</X>
    <Y>62.707</Y>
    <Z>2131</Z>
  </point>
  <point index="1172">
    <X>10.526</X>
    <Y>54.707</Y>
    <Z>2051</Z>
  </point>
  <point index="1173">
    <X>33.879</X>
    <Y>62.409</Y>
    <Z>2140</Z>
  </point>
  <point index="1174">
    <X>71.121</X>
    <Y>64.730</Y>
    <Z>2212</Z>
  </point>
  <point index="1175">
    <X>30.556</X>
    <Y>31.411</Y>
    <Z>2227</Z>
  </point>
  <point index="1176">
    <X>11.903</X>
    <Y>27.281</Y>
    <Z>2087</Z>
  </point>
  <point index="1177">
    <X>76.307</X>
    <Y>26.833</Y>
    <Z>2076</Z>
  </point>
  <point index="1178">
    <X>73.313</X>
    <Y>34.787</Y>
    <Z>2155</Z>
  </point>
  <point index="1179">
    <X>61.118</X>
    <Y>25.505</Y>
    <Z>2209</Z>
  </point>
  <point index="1180">
    <X>59.936</X>
    <Y>40.205</Y>
    <Z>2298</Z>
  </point>
  <point index="1181">
    <X>29.123</X>
    <Y>69.507</Y>
    <Z>2265</Z>
  </point>
  <point index="1182">
    <X>104.040</X>
    <Y>9.376</Y>
    <Z>2121</Z>
  </point>
  <point index="1183">
    <X>107.947</X>
    <Y>11.929</Y>
    <Z>2296</Z>
  </point>
  <point index="1184">
    <X>27.325</X>
    <Y>10.599</Y>
    <Z>2262</Z>
  </point>
  <point index="1185">
    <X>37.446</X>
    <Y>19.465</Y>
    <Z>2046</Z>
  </point>
  <point index="1186">
    <X>28.344</X>
    <Y>19.548</Y>
    <Z>2285</Z>
  </point>
  <point index="1187">
    <X>74.275</X>
    <Y>63.864</Y>
    <Z>2130</Z>
  </point>
  <point index="1188">
    <X>108.576</X>
    <Y>48.464</Y>
    <Z>2279</Z>
  </point>
  <point index="1189">
    <X>32.951</X>
    <Y>23.600</Y>
    <Z>2164</Z>
  </point>
  <point index="1190">
    <X>13.271</X>
    <Y>20.136</Y>
    <Z>2123</Z>
  </point>
  <point index="1191">
    <X>14.373</X>
    <Y>73.435</Y>
    <Z>2152</Z>
  </point>
  <point index="1192">
    <X>64.718</X>
    <Y>47.300</Y>
    <Z>2048</Z>
  </point>
  <point index="1193">
    <X>104.102</X>
    <Y>78.436</Y>
    <Z>2041</Z>
  </point>
  <point index="1194">
    <X>12.127</X>
    <Y>70.773</Y>
    <Z>2093</Z>
  </point>
  <point index="1195">
    <X>103.618</X>
    <Y>66.186</Y>
    <Z>2004</Z>
  </point>
  <point index="1196">
    <X>101.499</X>
    <Y>12.834</Y>
    <Z>2178</Z>
  </point>
  <point index="1197">
    <X>93.753</X>
    <Y>22.081</Y>
    <Z>2136</Z>
  </point>
  <point index="1198">
    <X>27.268</X>
    <Y>31.238</Y>
    <Z>2257</Z>
  </point>
  <point index="1199">
    <X>110.097</X>
    <Y>21.963</Y>
    <Z>2239</Z>
  </point>
  <point index="1200">
    <X>68.436</X>
    <Y>20.494</Y>
    <Z>2283</Z>
  </point>
  <point index="1201">
    <X>63.251</X>
    <Y>10.485</Y>
    <Z>2034</Z>
  </point>
  <point index="1202">
    <X>51.661</X>
    <Y>17.601</Y>
    <Z>2081</Z>
  </point>
  <point index="1203">
    <X>59.719</X>
    <Y>38.235</Y>
    <Z>2292</Z>
  </point>
  <point index="1204">
    <X>32.072</X>
    <Y>21.812</Y>
    <Z>2187</Z>
  </point>
  <point index="1205">
    <X>48.452</X>
    <Y>54.931</Y>
    <Z>2020</Z>
  </point>
  <point index="1206">
    <X>55.021</X>
    <Y>56.094</Y>
    <Z>2169</Z>
  </point>
  <point index="1207">
    <X>55.509</X>
    <Y>17.897</Y>
    <Z>2182</Z>
  </point>
  <point index="1208">
    <X>74.153</X>
    <Y>32.563</Y>
    <Z>2133</Z>
  </point>
  <point index="1209">
    <X>98.960</X>
    <Y>74.278</Y>
    <Z>2272</Z>
  </point>
  <point index="1210">
    <X>22.282</X>
    <Y>30.386</Y>
    <Z>2113</Z>
  </point>
  <point index="1211">
    <X>55.036</X>
    <Y>61.385</Y>
    <Z>2169</Z>
  </point>
  <point index="1212">
    <X>98.207</X>
    <Y>73.706</Y>
    <Z>2253</Z>
  </point>
  <point index="1213">
    <X>28.348</X>
    <Y>75.698</Y>
    <Z>2285</Z>
  </point>
  <point index="1214">
    <X>7.486</X>
    <Y>19.123</Y>
    <Z>2152</Z>
  </point>
  <point index="1215">
    <X>110.094</X>
    <Y>35.928</Y>
    <Z>2239</Z>
  </point>
  <point index="1216">
    <X>38.549</X>
    <Y>61.823</Y>
    <Z>2017</Z>
  </point>
  <point index="1217">
    <X>68.936</X>
    <Y>64.394</Y>
    <Z>2270</Z>
  </point>
  <point index="1218">
    <X>8.411</X>
    <Y>61.974</Y>
    <Z>2025</Z>
  </point>
  <point index="1219">
    <X>51.663</X>
    <Y>62.476</Y>
    <Z>2081</Z>
  </point>
  <point index="1220">
    <X>40.179</X>
    <Y>60.242</Y>
    <Z>2133</Z>
  </point>
  <point index="1221">
    <X>51.592</X>
    <Y>56.015</Y>
    <Z>2079</Z>
  </point>
  <point index="1222">
    <X>114.023</X>
    <Y>71.761</Y>
    <Z>2136</Z>
  </point>
  <point index="1223">
    <X>87.619</X>
    <Y>28.412</Y>
    <Z>2133</Z>
  </point>
  <point index="1224">
    <X>11.701</X>
    <Y>67.653</Y>
    <Z>2082</Z>
  </point>
  <point index="1225">
    <X>28.908</X>
    <Y>45.618</Y>
    <Z>2271</Z>
  </point>
  <point index="1226">
    <X>78.449</X>
    <Y>23.360</Y>
    <Z>2020</Z>
  </point>
  <point index="1227">
    <X>29.458</X>
    <Y>69.904</Y>
    <Z>2256</Z>
  </point>
  <point index="1228">
    <X>93.641</X>
    <Y>16.931</Y>
    <Z>2133</Z>
  </point>
  <point index="1229">
    <X>101.152</X>
    <Y>33.294</Y>
    <Z>2206</Z>
  </point>
  <point index="1230">
    <X>54.281</X>
    <Y>67.417</Y>
    <Z>2149</Z>
  </point>
  <point index="1231">
    <X>56.723</X>
    <Y>58.453</Y>
    <Z>2214</Z>
  </point>
  <point index="1232">
    <X>114.323</X>
    <Y>58.023</Y>
    <Z>2128</Z>
  </point>
  <point index="1233">
    <X>18.005</X>
    <Y>77.165</Y>
    <Z>2247</Z>
  </point>
  <point index="1234">
    <X>80.195</X>
    <Y>66.706</Y>
    <Z>2136</Z>
  </point>
  <point index="1235">
    <X>94.810</X>
    <Y>23.862</Y>
    <Z>2163</Z>
  </point>
  <point index="1236">
    <X>59.003</X>
    <Y>60.848</Y>
    <Z>2274</Z>
  </point>
  <point index="1237">
    <X>10.193</X>
    <Y>26.027</Y>
    <Z>2042</Z>
  </point>
  <point index="1238">
    <X>21.748</X>
    <Y>65.633</Y>
    <Z>2157</Z>
  </point>
  <point index="1239">
    <X>16.197</X>
    <Y>22.807</Y>
    <Z>2200</Z>
  </point>
  <point index="1240">
    <X>53.087</X>
    <Y>36.859</Y>
    <Z>2118</Z>
  </point>
  <point index="1241">
    <X>51.431</X>
    <Y>72.253</Y>
    <Z>2075</Z>
  </point>
  <point index="1242">
    <X>67.590</X>
    <Y>58.651</Y>
    <Z>2283</Z>
  </point>
  <point index="1243">
    <X>72.903</X>
    <Y>64.632</Y>
    <Z>2166</Z>
  </point>
  <point index="1244">
    <X>111.625</X>
    <Y>50.631</Y>
    <Z>2199</Z>
  </point>
  <point index="1245">
    <X>60.155</X>
    <Y>58.172</Y>
    <Z>2288</Z>
  </point>
  <point index="1246">
    <X>113.347</X>
    <Y>59.375</Y>
    <Z>2154</Z>
  </point>
  <point index="1247">
    <X>31.262</X>
    <Y>51.323</Y>
    <Z>2209</Z>
  </point>
  <point index="1248">
    <X>67.919</X>
    <Y>11.305</Y>
    <Z>2297</Z>
  </point>
  <point index="1249">
    <X>95.329</X>
    <Y>15.285</Y>
    <Z>2177</Z>
  </point>
  <point index="1250">
    <X>77.853</X>
    <Y>16.719</Y>
    <Z>2035</Z>
  </point>
  <point index="1251">
    <X>56.949</X>
    <Y>23.066</Y>
    <Z>2220</Z>
  </point>
  <point index="1252">
    <X>97.437</X>
    <Y>12.346</Y>
    <Z>2232</Z>
  </point>
  <point index="1253">
    <X>32.813</X>
    <Y>65.011</Y>
    <Z>2168</Z>
  </point>
  <point index="1254">
    <X>99.145</X>
    <Y>64.917</Y>
    <Z>2277</Z>
  </point>
  <point index="1255">
    <X>110.302</X>
    <Y>33.306</Y>
    <Z>2234</Z>
  </point>
  <point index="1256">
    <X>58.852</X>
    <Y>65.138</Y>
    <Z>2270</Z>
  </point>
  <point index="1257">
    <X>31.828</X>
    <Y>13.718</Y>
    <Z>2194</Z>
  </point>
  <point index="1258">
    <X>69.309</X>
    <Y>63.257</Y>
    <Z>2260</Z>
  </point>
  <point index="1259">
    <X>108.228</X>
    <Y>75.367</Y>
    <Z>2289</Z>
  </point>
  <point index="1260">
    <X>20.680</X>
    <Y>27.140</Y>
    <Z>2245</Z>
  </point>
  <point index="1261">
    <X>116.138</X>
    <Y>52.246</Y>
    <Z>2081</Z>
  </point>
  <point index="1262">
    <X>105.890</X>
    <Y>61.444</Y>
    <Z>2144</Z>
  </point>
  <point index="1263">
    <X>16.255</X>
    <Y>12.235</Y>
    <Z>2201</Z>
  </point>
  <point index="1264">
    <X>113.478</X>
    <Y>18.927</Y>
    <Z>2151</Z>
  </point>
  <point index="1265">
    <X>68.578</X>
    <Y>21.899</Y>
    <Z>2279</Z>
  </point>
  <point index="1266">
    <X>49.667</X>
    <Y>32.847</Y>
    <Z>2028</Z>
  </point>
  <point index="1267">
    <X>96.550</X>
    <Y>9.053</Y>
    <Z>2209</Z>
  </point>
  <point index="1268">
    <X>49.557</X>
    <Y>23.762</Y>
    <Z>2025</Z>
  </point>
  <point index="1269">
    <X>11.925</X>
    <Y>49.507</Y>
    <Z>2087</Z>
  </point>
  <point index="1270">
    <X>67.800</X>
    <Y>76.000</Y>
    <Z>2300</Z>
  </point>
  <point index="1271">
    <X>67.248</X>
    <Y>63.462</Y>
    <Z>2255</Z>
  </point>
  <point index="1272">
    <X>112.062</X>
    <Y>53.602</Y>
    <Z>2188</Z>
  </point>
  <point index="1273">
    <X>15.940</X>
    <Y>49.360</Y>
    <Z>2193</Z>
  </point>
  <point index="1274">
    <X>100.915</X>
    <Y>21.069</Y>
    <Z>2226</Z>
  </point>
  <point index="1275">
    <X>53.121</X>
    <Y>74.946</Y>
    <Z>2119</Z>
  </point>
  <point index="1276">
    <X>48.375</X>
    <Y>65.787</Y>
    <Z>2030</Z>
  </point>
  <point index="1277">
    <X>104.244</X>
    <Y>30.913</Y>
    <Z>2009</Z>
  </point>
  <point index="1278">
    <X>90.981</X>
    <Y>51.611</Y>
    <Z>2063</Z>
  </point>
  <point index="1279">
    <X>72.703</X>
    <Y>74.375</Y>
    <Z>2171</Z>
  </point>
  <point index="1280">
    <X>105.491</X>
    <Y>30.882</Y>
    <Z>2111</Z>
  </point>
  <point index="1281">
    <X>27.417</X>
    <Y>76.771</Y>
    <Z>2269</Z>
  </point>
  <point index="1282">
    <X>106.406</X>
    <Y>28.065</Y>
    <Z>2186</Z>
  </point>
  <point index="1283">
    <X>28.722</X>
    <Y>74.307</Y>
    <Z>2276</Z>
  </point>
  <point index="1284">
    <X>9.037</X>
    <Y>19.401</Y>
    <Z>2012</Z>
  </point>
  <point index="1285">
    <X>61.261</X>
    <Y>36.644</Y>
    <Z>2197</Z>
  </point>
  <point index="1286">
    <X>100.191</X>
    <Y>23.349</Y>
    <Z>2285</Z>
  </point>
  <point index="1287">
    <X>117.763</X>
    <Y>21.400</Y>
    <Z>2038</Z>
  </point>
  <point index="1288">
    <X>16.304</X>
    <Y>55.753</Y>
    <Z>2203</Z>
  </point>
  <point index="1289">
    <X>11.737</X>
    <Y>72.601</Y>
    <Z>2083</Z>
  </point>
  <point index="1290">
    <X>37.403</X>
    <Y>31.298</Y>
    <Z>2047</Z>
  </point>
  <point index="1291">
    <X>10.605</X>
    <Y>15.319</Y>
    <Z>2053</Z>
  </point>
  <point index="1292">
    <X>17.091</X>
    <Y>52.911</Y>
    <Z>2223</Z>
  </point>
  <point index="1293">
    <X>105.083</X>
    <Y>10.286</Y>
    <Z>2078</Z>
  </point>
  <point index="1294">
    <X>54.659</X>
    <Y>57.255</Y>
    <Z>2159</Z>
  </point>
  <point index="1295">
    <X>88.103</X>
    <Y>23.478</Y>
    <Z>2067</Z>
  </point>
  <point index="1296">
    <X>7.119</X>
    <Y>59.764</Y>
    <Z>2202</Z>
  </point>
  <point index="1297">
    <X>67.357</X>
    <Y>11.717</Y>
    <Z>2264</Z>
  </point>
  <point index="1298">
    <X>38.954</X>
    <Y>28.225</Y>
    <Z>2007</Z>
  </point>
  <point index="1299">
    <X>76.828</X>
    <Y>28.437</Y>
    <Z>2062</Z>
  </point>
  <point index="1300">
    <X>28.213</X>
    <Y>68.943</Y>
    <Z>2289</Z>
  </point>
  <point index="1301">
    <X>99.928</X>
    <Y>64.476</Y>
    <Z>2298</Z>
  </point>
  <point index="1302">
    <X>60.242</X>
    <Y>64.847</Y>
    <Z>2281</Z>
  </point>
  <point index="1303">
    <X>105.788</X>
    <Y>23.377</Y>
    <Z>2136</Z>
  </point>
  <point index="1304">
    <X>27.443</X>
    <Y>64.736</Y>
    <Z>2271</Z>
  </point>
  <point index="1305">
    <X>110.296</X>
    <Y>31.066</Y>
    <Z>2234</Z>
  </point>
  <point index="1306">
    <X>31.001</X>
    <Y>15.240</Y>
    <Z>2216</Z>
  </point>
  <point index="1307">
    <X>59.578</X>
    <Y>32.548</Y>
    <Z>2289</Z>
  </point>
  <point index="1308">
    <X>38.423</X>
    <Y>27.331</Y>
    <Z>2020</Z>
  </point>
  <point index="1309">
    <X>16.608</X>
    <Y>50.713</Y>
    <Z>2211</Z>
  </point>
  <point index="1310">
    <X>106.007</X>
    <Y>15.921</Y>
    <Z>2154</Z>
  </point>
  <point index="1311">
    <X>35.967</X>
    <Y>18.163</Y>
    <Z>2085</Z>
  </point>
  <point index="1312">
    <X>75.513</X>
    <Y>72.950</Y>
    <Z>2097</Z>
  </point>
  <point index="1313">
    <X>70.616</X>
    <Y>66.383</Y>
    <Z>2226</Z>
  </point>
  <point index="1314">
    <X>47.977</X>
    <Y>59.206</Y>
    <Z>2085</Z>
  </point>
  <point index="1315">
    <X>18.147</X>
    <Y>64.418</Y>
    <Z>2251</Z>
  </point>
  <point index="1316">
    <X>17.744</X>
    <Y>51.520</Y>
    <Z>2240</Z>
  </point>
  <point index="1317">
    <X>59.863</X>
    <Y>17.677</Y>
    <Z>2296</Z>
  </point>
  <point index="1318">
    <X>99.581</X>
    <Y>48.531</Y>
    <Z>2289</Z>
  </point>
  <point index="1319">
    <X>38.200</X>
    <Y>58.870</Y>
    <Z>2026</Z>
  </point>
  <point index="1320">
    <X>96.596</X>
    <Y>73.569</Y>
    <Z>2210</Z>
  </point>
  <point index="1321">
    <X>97.736</X>
    <Y>57.831</Y>
    <Z>2240</Z>
  </point>
  <point index="1322">
    <X>49.203</X>
    <Y>68.602</Y>
    <Z>2016</Z>
  </point>
  <point index="1323">
    <X>104.261</X>
    <Y>72.683</Y>
    <Z>2010</Z>
  </point>
  <point index="1324">
    <X>60.377</X>
    <Y>34.259</Y>
    <Z>2270</Z>
  </point>
  <point index="1325">
    <X>88.381</X>
    <Y>31.056</Y>
    <Z>2030</Z>
  </point>
  <point index="1326">
    <X>106.675</X>
    <Y>67.934</Y>
    <Z>2208</Z>
  </point>
  <point index="1327">
    <X>100.941</X>
    <Y>30.041</Y>
    <Z>2224</Z>
  </point>
  <point index="1328">
    <X>32.492</X>
    <Y>15.977</Y>
    <Z>2176</Z>
  </point>
  <point index="1329">
    <X>104.952</X>
    <Y>37.684</Y>
    <Z>2067</Z>
  </point>
  <point index="1330">
    <X>19.800</X>
    <Y>19.281</Y>
    <Z>2295</Z>
  </point>
  <point index="1331">
    <X>106.302</X>
    <Y>71.227</Y>
    <Z>2178</Z>
  </point>
  <point index="1332">
    <X>115.942</X>
    <Y>33.149</Y>
    <Z>2086</Z>
  </point>
  <point index="1333">
    <X>29.720</X>
    <Y>33.453</Y>
    <Z>2249</Z>
  </point>
  <point index="1334">
    <X>9.365</X>
    <Y>26.149</Y>
    <Z>2020</Z>
  </point>
  <point index="1335">
    <X>114.602</X>
    <Y>71.638</Y>
    <Z>2121</Z>
  </point>
  <point index="1336">
    <X>65.017</X>
    <Y>6.763</Y>
    <Z>2072</Z>
  </point>
  <point index="1337">
    <X>32.377</X>
    <Y>60.699</Y>
    <Z>2179</Z>
  </point>
  <point index="1338">
    <X>111.104</X>
    <Y>32.572</Y>
    <Z>2213</Z>
  </point>
  <point index="1339">
    <X>77.812</X>
    <Y>52.189</Y>
    <Z>2037</Z>
  </point>
  <point index="1340">
    <X>94.077</X>
    <Y>62.758</Y>
    <Z>2144</Z>
  </point>
  <point index="1341">
    <X>117.975</X>
    <Y>32.373</Y>
    <Z>2032</Z>
  </point>
  <point index="1342">
    <X>61.857</X>
    <Y>18.506</Y>
    <Z>2148</Z>
  </point>
  <point index="1343">
    <X>72.311</X>
    <Y>57.358</Y>
    <Z>2181</Z>
  </point>
  <point index="1344">
    <X>49.694</X>
    <Y>28.588</Y>
    <Z>2029</Z>
  </point>
  <point index="1345">
    <X>59.488</X>
    <Y>57.326</Y>
    <Z>2286</Z>
  </point>
  <point index="1346">
    <X>9.563</X>
    <Y>21.101</Y>
    <Z>2025</Z>
  </point>
  <point index="1347">
    <X>99.934</X>
    <Y>52.767</Y>
    <Z>2298</Z>
  </point>
  <point index="1348">
    <X>100.035</X>
    <Y>33.250</Y>
    <Z>2298</Z>
  </point>
  <point index="1349">
    <X>68.797</X>
    <Y>38.885</Y>
    <Z>2274</Z>
  </point>
  <point index="1350">
    <X>107.783</X>
    <Y>46.207</Y>
    <Z>2299</Z>
  </point>
  <point index="1351">
    <X>57.051</X>
    <Y>62.293</Y>
    <Z>2222</Z>
  </point>
  <point index="1352">
    <X>19.395</X>
    <Y>37.421</Y>
    <Z>2284</Z>
  </point>
  <point index="1353">
    <X>55.210</X>
    <Y>15.006</Y>
    <Z>2174</Z>
  </point>
  <point index="1354">
    <X>39.793</X>
    <Y>28.138</Y>
    <Z>2081</Z>
  </point>
  <point index="1355">
    <X>68.629</X>
    <Y>50.891</Y>
    <Z>2278</Z>
  </point>
  <point index="1356">
    <X>32.285</X>
    <Y>72.073</Y>
    <Z>2182</Z>
  </point>
  <point index="1357">
    <X>68.567</X>
    <Y>78.020</Y>
    <Z>2280</Z>
  </point>
  <point index="1358">
    <X>19.655</X>
    <Y>31.137</Y>
    <Z>2291</Z>
  </point>
  <point index="1359">
    <X>17.616</X>
    <Y>49.431</Y>
    <Z>2237</Z>
  </point>
  <point index="1360">
    <X>64.444</X>
    <Y>68.021</Y>
    <Z>2025</Z>
  </point>
  <point index="1361">
    <X>65.504</X>
    <Y>9.759</Y>
    <Z>2112</Z>
  </point>
  <point index="1362">
    <X>7.225</X>
    <Y>18.572</Y>
    <Z>2187</Z>
  </point>
  <point index="1363">
    <X>109.928</X>
    <Y>72.586</Y>
    <Z>2244</Z>
  </point>
  <point index="1364">
    <X>17.093</X>
    <Y>51.114</Y>
    <Z>2223</Z>
  </point>
  <point index="1365">
    <X>32.724</X>
    <Y>10.734</Y>
    <Z>2170</Z>
  </point>
  <point index="1366">
    <X>57.337</X>
    <Y>20.958</Y>
    <Z>2230</Z>
  </point>
  <point index="1367">
    <X>7.545</X>
    <Y>29.025</Y>
    <Z>2144</Z>
  </point>
  <point index="1368">
    <X>99.171</X>
    <Y>37.172</Y>
    <Z>2278</Z>
  </point>
  <point index="1369">
    <X>62.297</X>
    <Y>21.355</Y>
    <Z>2112</Z>
  </point>
  <point index="1370">
    <X>9.932</X>
    <Y>26.786</Y>
    <Z>2035</Z>
  </point>
  <point index="1371">
    <X>104.486</X>
    <Y>15.026</Y>
    <Z>2029</Z>
  </point>
  <point index="1372">
    <X>28.595</X>
    <Y>55.983</Y>
    <Z>2279</Z>
  </point>
  <point index="1373">
    <X>78.186</X>
    <Y>20.997</Y>
    <Z>2027</Z>
  </point>
  <point index="1374">
    <X>60.453</X>
    <Y>26.658</Y>
    <Z>2263</Z>
  </point>
  <point index="1375">
    <X>22.849</X>
    <Y>75.454</Y>
    <Z>2067</Z>
  </point>
  <point index="1376">
    <X>20.613</X>
    <Y>26.683</Y>
    <Z>2250</Z>
  </point>
  <point index="1377">
    <X>90.104</X>
    <Y>16.566</Y>
    <Z>2040</Z>
  </point>
  <point index="1378">
    <X>35.982</X>
    <Y>54.516</Y>
    <Z>2085</Z>
  </point>
  <point index="1379">
    <X>104.331</X>
    <Y>36.246</Y>
    <Z>2016</Z>
  </point>
  <point index="1380">
    <X>109.858</X>
    <Y>33.405</Y>
    <Z>2246</Z>
  </point>
  <point index="1381">
    <X>21.277</X>
    <Y>13.977</Y>
    <Z>2196</Z>
  </point>
  <point index="1382">
    <X>89.178</X>
    <Y>56.275</Y>
    <Z>2015</Z>
  </point>
  <point index="1383">
    <X>50.609</X>
    <Y>71.966</Y>
    <Z>2053</Z>
  </point>
  <point index="1384">
    <X>30.603</X>
    <Y>26.084</Y>
    <Z>2226</Z>
  </point>
  <point index="1385">
    <X>52.739</X>
    <Y>36.710</Y>
    <Z>2109</Z>
  </point>
  <point index="1386">
    <X>31.172</X>
    <Y>18.833</Y>
    <Z>2211</Z>
  </point>
  <point index="1387">
    <X>104.542</X>
    <Y>38.272</Y>
    <Z>2033</Z>
  </point>
  <point index="1388">
    <X>30.386</X>
    <Y>65.707</Y>
    <Z>2232</Z>
  </point>
  <point index="1389">
    <X>26.161</X>
    <Y>65.871</Y>
    <Z>2166</Z>
  </point>
  <point index="1390">
    <X>9.925</X>
    <Y>69.179</Y>
    <Z>2035</Z>
  </point>
  <point index="1391">
    <X>31.474</X>
    <Y>11.686</Y>
    <Z>2203</Z>
  </point>
  <point index="1392">
    <X>24.048</X>
    <Y>22.602</Y>
    <Z>2110</Z>
  </point>
  <point index="1393">
    <X>19.150</X>
    <Y>59.954</Y>
    <Z>2277</Z>
  </point>
  <point index="1394">
    <X>110.118</X>
    <Y>72.183</Y>
    <Z>2239</Z>
  </point>
  <point index="1395">
    <X>69.005</X>
    <Y>74.940</Y>
    <Z>2268</Z>
  </point>
  <point index="1396">
    <X>67.954</X>
    <Y>15.851</Y>
    <Z>2296</Z>
  </point>
  <point index="1397">
    <X>108.954</X>
    <Y>74.242</Y>
    <Z>2269</Z>
  </point>
  <point index="1398">
    <X>57.197</X>
    <Y>50.551</Y>
    <Z>2226</Z>
  </point>
  <point index="1399">
    <X>19.516</X>
    <Y>34.363</Y>
    <Z>2287</Z>
  </point>
  <point index="1400">
    <X>15.634</X>
    <Y>58.999</Y>
    <Z>2185</Z>
  </point>
  <point index="1401">
    <X>39.934</X>
    <Y>25.374</Y>
    <Z>2100</Z>
  </point>
  <point index="1402">
    <X>109.520</X>
    <Y>76.904</Y>
    <Z>2255</Z>
  </point>
  <point index="1403">
    <X>104.120</X>
    <Y>51.894</Y>
    <Z>2018</Z>
  </point>
  <point index="1404">
    <X>103.829</X>
    <Y>14.707</Y>
    <Z>2209</Z>
  </point>
  <point index="1405">
    <X>105.711</X>
    <Y>40.072</Y>
    <Z>2129</Z>
  </point>
  <point index="1406">
    <X>8.317</X>
    <Y>61.917</Y>
    <Z>2038</Z>
  </point>
  <point index="1407">
    <X>72.860</X>
    <Y>37.189</Y>
    <Z>2167</Z>
  </point>
  <point index="1408">
    <X>66.489</X>
    <Y>32.707</Y>
    <Z>2193</Z>
  </point>
  <point index="1409">
    <X>92.668</X>
    <Y>73.195</Y>
    <Z>2107</Z>
  </point>
  <point index="1410">
    <X>97.869</X>
    <Y>17.343</Y>
    <Z>2244</Z>
  </point>
  <point index="1411">
    <X>29.552</X>
    <Y>20.014</Y>
    <Z>2254</Z>
  </point>
  <point index="1412">
    <X>54.138</X>
    <Y>35.555</Y>
    <Z>2146</Z>
  </point>
  <point index="1413">
    <X>111.804</X>
    <Y>20.897</Y>
    <Z>2195</Z>
  </point>
  <point index="1414">
    <X>25.256</X>
    <Y>51.000</Y>
    <Z>2092</Z>
  </point>
  <point index="1415">
    <X>40.878</X>
    <Y>20.567</Y>
    <Z>2229</Z>
  </point>
  <point index="1416">
    <X>14.239</X>
    <Y>31.384</Y>
    <Z>2148</Z>
  </point>
  <point index="1417">
    <X>78.057</X>
    <Y>17.296</Y>
    <Z>2030</Z>
  </point>
  <point index="1418">
    <X>17.806</X>
    <Y>23.886</Y>
    <Z>2242</Z>
  </point>
  <point index="1419">
    <X>100.454</X>
    <Y>73.626</Y>
    <Z>2263</Z>
  </point>
  <point index="1420">
    <X>28.651</X>
    <Y>54.146</Y>
    <Z>2277</Z>
  </point>
  <point index="1421">
    <X>121.139</X>
    <Y>21.015</Y>
    <Z>2264</Z>
  </point>
  <point index="1422">
    <X>100.081</X>
    <Y>67.954</Y>
    <Z>2294</Z>
  </point>
  <point index="1423">
    <X>55.481</X>
    <Y>73.113</Y>
    <Z>2181</Z>
  </point>
  <point index="1424">
    <X>58.585</X>
    <Y>10.885</Y>
    <Z>2263</Z>
  </point>
  <point index="1425">
    <X>108.805</X>
    <Y>30.297</Y>
    <Z>2273</Z>
  </point>
  <point index="1426">
    <X>112.103</X>
    <Y>15.495</Y>
    <Z>2187</Z>
  </point>
  <point index="1427">
    <X>23.677</X>
    <Y>54.909</Y>
    <Z>2014</Z>
  </point>
  <point index="1428">
    <X>93.237</X>
    <Y>12.107</Y>
    <Z>2122</Z>
  </point>
  <point index="1429">
    <X>16.861</X>
    <Y>68.253</Y>
    <Z>2217</Z>
  </point>
  <point index="1430">
    <X>36.730</X>
    <Y>63.275</Y>
    <Z>2065</Z>
  </point>
  <point index="1431">
    <X>33.073</X>
    <Y>31.751</Y>
    <Z>2161</Z>
  </point>
  <point index="1432">
    <X>106.485</X>
    <Y>51.361</Y>
    <Z>2193</Z>
  </point>
  <point index="1433">
    <X>98.825</X>
    <Y>63.407</Y>
    <Z>2269</Z>
  </point>
  <point index="1434">
    <X>36.349</X>
    <Y>31.499</Y>
    <Z>2075</Z>
  </point>
  <point index="1435">
    <X>105.401</X>
    <Y>40.802</Y>
    <Z>2104</Z>
  </point>
  <point index="1436">
    <X>110.920</X>
    <Y>54.295</Y>
    <Z>2218</Z>
  </point>
  <point index="1437">
    <X>73.708</X>
    <Y>11.414</Y>
    <Z>2144</Z>
  </point>
  <point index="1438">
    <X>119.103</X>
    <Y>32.237</Y>
    <Z>2003</Z>
  </point>
  <point index="1439">
    <X>50.960</X>
    <Y>13.954</Y>
    <Z>2062</Z>
  </point>
  <point index="1440">
    <X>53.269</X>
    <Y>72.929</Y>
    <Z>2123</Z>
  </point>
  <point index="1441">
    <X>93.006</X>
    <Y>65.494</Y>
    <Z>2116</Z>
  </point>
  <point index="1442">
    <X>107.703</X>
    <Y>64.305</Y>
    <Z>2293</Z>
  </point>
  <point index="1443">
    <X>101.929</X>
    <Y>53.177</Y>
    <Z>2142</Z>
  </point>
  <point index="1444">
    <X>31.619</X>
    <Y>15.289</Y>
    <Z>2199</Z>
  </point>
  <point index="1445">
    <X>25.022</X>
    <Y>37.183</Y>
    <Z>2073</Z>
  </point>
  <point index="1446">
    <X>117.625</X>
    <Y>52.308</Y>
    <Z>2041</Z>
  </point>
  <point index="1447">
    <X>60.499</X>
    <Y>23.946</Y>
    <Z>2260</Z>
  </point>
  <point index="1448">
    <X>26.818</X>
    <Y>20.207</Y>
    <Z>2220</Z>
  </point>
  <point index="1449">
    <X>36.475</X>
    <Y>70.892</Y>
    <Z>2072</Z>
  </point>
  <point index="1450">
    <X>30.454</X>
    <Y>33.109</Y>
    <Z>2230</Z>
  </point>
  <point index="1451">
    <X>117.152</X>
    <Y>34.380</Y>
    <Z>2054</Z>
  </point>
  <point index="1452">
    <X>30.074</X>
    <Y>61.494</Y>
    <Z>2240</Z>
  </point>
  <point index="1453">
    <X>67.216</X>
    <Y>10.152</Y>
    <Z>2253</Z>
  </point>
  <point index="1454">
    <X>70.193</X>
    <Y>22.756</Y>
    <Z>2237</Z>
  </point>
  <point index="1455">
    <X>16.693</X>
    <Y>63.542</Y>
    <Z>2213</Z>
  </point>
  <point index="1456">
    <X>33.216</X>
    <Y>33.659</Y>
    <Z>2157</Z>
  </point>
  <point index="1457">
    <X>104.629</X>
    <Y>74.554</Y>
    <Z>2041</Z>
  </point>
  <point index="1458">
    <X>61.442</X>
    <Y>31.725</Y>
    <Z>2182</Z>
  </point>
  <point index="1459">
    <X>101.322</X>
    <Y>60.211</Y>
    <Z>2192</Z>
  </point>
  <point index="1460">
    <X>47.488</X>
    <Y>25.226</Y>
    <Z>2151</Z>
  </point>
  <point index="1461">
    <X>33.263</X>
    <Y>55.267</Y>
    <Z>2156</Z>
  </point>
  <point index="1462">
    <X>89.058</X>
    <Y>69.998</Y>
    <Z>2012</Z>
  </point>
  <point index="1463">
    <X>86.635</X>
    <Y>24.980</Y>
    <Z>2268</Z>
  </point>
  <point index="1464">
    <X>13.586</X>
    <Y>10.747</Y>
    <Z>2131</Z>
  </point>
  <point index="1465">
    <X>117.523</X>
    <Y>64.542</Y>
    <Z>2044</Z>
  </point>
  <point index="1466">
    <X>39.088</X>
    <Y>15.708</Y>
    <Z>2003</Z>
  </point>
  <point index="1467">
    <X>20.848</X>
    <Y>70.644</Y>
    <Z>2231</Z>
  </point>
  <point index="1468">
    <X>68.809</X>
    <Y>7.112</Y>
    <Z>2273</Z>
  </point>
  <point index="1469">
    <X>39.544</X>
    <Y>54.377</Y>
    <Z>2047</Z>
  </point>
  <point index="1470">
    <X>118.135</X>
    <Y>22.136</Y>
    <Z>2028</Z>
  </point>
  <point index="1471">
    <X>24.842</X>
    <Y>67.636</Y>
    <Z>2058</Z>
  </point>
  <point index="1472">
    <X>106.509</X>
    <Y>25.400</Y>
    <Z>2195</Z>
  </point>
  <point index="1473">
    <X>14.955</X>
    <Y>29.149</Y>
    <Z>2167</Z>
  </point>
  <point index="1474">
    <X>112.076</X>
    <Y>24.826</Y>
    <Z>2187</Z>
  </point>
  <point index="1475">
    <X>17.637</X>
    <Y>27.039</Y>
    <Z>2238</Z>
  </point>
  <point index="1476">
    <X>68.080</X>
    <Y>48.267</Y>
    <Z>2292</Z>
  </point>
  <point index="1477">
    <X>49.021</X>
    <Y>58.094</Y>
    <Z>2011</Z>
  </point>
  <point index="1478">
    <X>21.729</X>
    <Y>39.269</Y>
    <Z>2159</Z>
  </point>
  <point index="1479">
    <X>101.118</X>
    <Y>31.778</Y>
    <Z>2209</Z>
  </point>
  <point index="1480">
    <X>10.767</X>
    <Y>61.478</Y>
    <Z>2057</Z>
  </point>
  <point index="1481">
    <X>100.622</X>
    <Y>39.746</Y>
    <Z>2250</Z>
  </point>
  <point index="1482">
    <X>59.995</X>
    <Y>48.394</Y>
    <Z>2300</Z>
  </point>
  <point index="1483">
    <X>50.501</X>
    <Y>72.187</Y>
    <Z>2050</Z>
  </point>
  <point index="1484">
    <X>11.788</X>
    <Y>35.672</Y>
    <Z>2084</Z>
  </point>
  <point index="1485">
    <X>61.466</X>
    <Y>60.112</Y>
    <Z>2180</Z>
  </point>
  <point index="1486">
    <X>14.740</X>
    <Y>52.419</Y>
    <Z>2161</Z>
  </point>
  <point index="1487">
    <X>55.216</X>
    <Y>16.218</Y>
    <Z>2174</Z>
  </point>
  <point index="1488">
    <X>29.304</X>
    <Y>16.718</Y>
    <Z>2260</Z>
  </point>
  <point index="1489">
    <X>17.141</X>
    <Y>19.248</Y>
    <Z>2225</Z>
  </point>
  <point index="1490">
    <X>109.244</X>
    <Y>54.201</Y>
    <Z>2262</Z>
  </point>
  <point index="1491">
    <X>61.265</X>
    <Y>20.697</Y>
    <Z>2197</Z>
  </point>
  <point index="1492">
    <X>69.998</X>
    <Y>39.646</Y>
    <Z>2242</Z>
  </point>
  <point index="1493">
    <X>117.184</X>
    <Y>31.501</Y>
    <Z>2053</Z>
  </point>
  <point index="1494">
    <X>34.723</X>
    <Y>13.505</Y>
    <Z>2118</Z>
  </point>
  <point index="1495">
    <X>78.317</X>
    <Y>58.734</Y>
    <Z>2023</Z>
  </point>
  <point index="1496">
    <X>17.343</X>
    <Y>71.458</Y>
    <Z>2230</Z>
  </point>
  <point index="1497">
    <X>68.533</X>
    <Y>12.293</Y>
    <Z>2281</Z>
  </point>
  <point index="1498">
    <X>62.633</X>
    <Y>26.256</Y>
    <Z>2085</Z>
  </point>
  <point index="1499">
    <X>61.230</X>
    <Y>33.911</Y>
    <Z>2200</Z>
  </point>
  <point index="1500">
    <X>57.248</X>
    <Y>61.366</Y>
    <Z>2227</Z>
  </point>
  <point index="1501">
    <X>20.864</X>
    <Y>56.875</Y>
    <Z>2230</Z>
  </point>
  <point index="1502">
    <X>16.252</X>
    <Y>21.557</Y>
    <Z>2201</Z>
  </point>
  <point index="1503">
    <X>117.232</X>
    <Y>54.347</Y>
    <Z>2052</Z>
  </point>
  <point index="1504">
    <X>52.930</X>
    <Y>52.397</Y>
    <Z>2114</Z>
  </point>
  <point index="1505">
    <X>105.721</X>
    <Y>25.428</Y>
    <Z>2130</Z>
  </point>
  <point index="1506">
    <X>21.646</X>
    <Y>25.601</Y>
    <Z>2166</Z>
  </point>
  <point index="1507">
    <X>94.812</X>
    <Y>23.461</Y>
    <Z>2163</Z>
  </point>
  <point index="1508">
    <X>110.701</X>
    <Y>72.957</Y>
    <Z>2224</Z>
  </point>
  <point index="1509">
    <X>55.167</X>
    <Y>22.576</Y>
    <Z>2173</Z>
  </point>
  <point index="1510">
    <X>73.587</X>
    <Y>37.495</Y>
    <Z>2148</Z>
  </point>
  <point index="1511">
    <X>111.596</X>
    <Y>57.879</Y>
    <Z>2200</Z>
  </point>
  <point index="1512">
    <X>106.861</X>
    <Y>28.193</Y>
    <Z>2224</Z>
  </point>
  <point index="1513">
    <X>64.715</X>
    <Y>18.703</Y>
    <Z>2048</Z>
  </point>
  <point index="1514">
    <X>33.706</X>
    <Y>14.678</Y>
    <Z>2145</Z>
  </point>
  <point index="1515">
    <X>37.762</X>
    <Y>52.663</Y>
    <Z>2038</Z>
  </point>
  <point index="1516">
    <X>103.268</X>
    <Y>65.982</Y>
    <Z>2033</Z>
  </point>
  <point index="1517">
    <X>109.853</X>
    <Y>53.620</Y>
    <Z>2246</Z>
  </point>
  <point index="1518">
    <X>106.676</X>
    <Y>20.741</Y>
    <Z>2209</Z>
  </point>
  <point index="1519">
    <X>19.780</X>
    <Y>74.808</Y>
    <Z>2294</Z>
  </point>
  <point index="1520">
    <X>68.571</X>
    <Y>76.565</Y>
    <Z>2280</Z>
  </point>
  <point index="1521">
    <X>6.934</X>
    <Y>65.695</Y>
    <Z>2227</Z>
  </point>
  <point index="1522">
    <X>19.727</X>
    <Y>53.482</Y>
    <Z>2293</Z>
  </point>
  <point index="1523">
    <X>30.034</X>
    <Y>30.789</Y>
    <Z>2241</Z>
  </point>
  <point index="1524">
    <X>98.265</X>
    <Y>75.197</Y>
    <Z>2254</Z>
  </point>
  <point index="1525">
    <X>59.242</X>
    <Y>8.765</Y>
    <Z>2280</Z>
  </point>
  <point index="1526">
    <X>25.799</X>
    <Y>41.019</Y>
    <Z>2137</Z>
  </point>
  <point index="1527">
    <X>58.294</X>
    <Y>77.166</Y>
    <Z>2255</Z>
  </point>
  <point index="1528">
    <X>101.831</X>
    <Y>69.992</Y>
    <Z>2150</Z>
  </point>
  <point index="1529">
    <X>110.015</X>
    <Y>64.619</Y>
    <Z>2242</Z>
  </point>
  <point index="1530">
    <X>108.311</X>
    <Y>30.970</Y>
    <Z>2286</Z>
  </point>
  <point index="1531">
    <X>48.435</X>
    <Y>65.966</Y>
    <Z>2022</Z>
  </point>
  <point index="1532">
    <X>112.089</X>
    <Y>53.304</Y>
    <Z>2187</Z>
  </point>
  <point index="1533">
    <X>16.203</X>
    <Y>27.192</Y>
    <Z>2200</Z>
  </point>
  <point index="1534">
    <X>39.337</X>
    <Y>24.078</Y>
    <Z>2018</Z>
  </point>
  <point index="1535">
    <X>17.724</X>
    <Y>47.535</Y>
    <Z>2240</Z>
  </point>
  <point index="1536">
    <X>31.988</X>
    <Y>10.086</Y>
    <Z>2190</Z>
  </point>
  <point index="1537">
    <X>114.299</X>
    <Y>33.966</Y>
    <Z>2129</Z>
  </point>
  <point index="1538">
    <X>73.694</X>
    <Y>32.379</Y>
    <Z>2145</Z>
  </point>
  <point index="1539">
    <X>68.450</X>
    <Y>59.295</Y>
    <Z>2283</Z>
  </point>
  <point index="1540">
    <X>101.414</X>
    <Y>9.534</Y>
    <Z>2185</Z>
  </point>
  <point index="1541">
    <X>99.864</X>
    <Y>54.691</Y>
    <Z>2296</Z>
  </point>
  <point index="1542">
    <X>61.640</X>
    <Y>49.070</Y>
    <Z>2166</Z>
  </point>
  <point index="1543">
    <X>23.693</X>
    <Y>11.946</Y>
    <Z>2035</Z>
  </point>
  <point index="1544">
    <X>94.519</X>
    <Y>9.782</Y>
    <Z>2156</Z>
  </point>
  <point index="1545">
    <X>15.274</X>
    <Y>56.704</Y>
    <Z>2176</Z>
  </point>
  <point index="1546">
    <X>105.809</X>
    <Y>62.101</Y>
    <Z>2137</Z>
  </point>
  <point index="1547">
    <X>64.903</X>
    <Y>12.841</Y>
    <Z>2063</Z>
  </point>
  <point index="1548">
    <X>70.010</X>
    <Y>10.778</Y>
    <Z>2242</Z>
  </point>
  <point index="1549">
    <X>22.797</X>
    <Y>76.976</Y>
    <Z>2071</Z>
  </point>
  <point index="1550">
    <X>112.591</X>
    <Y>72.629</Y>
    <Z>2174</Z>
  </point>
  <point index="1551">
    <X>26.954</X>
    <Y>12.384</Y>
    <Z>2231</Z>
  </point>
  <point index="1552">
    <X>96.464</X>
    <Y>34.717</Y>
    <Z>2207</Z>
  </point>
  <point index="1553">
    <X>71.103</X>
    <Y>62.184</Y>
    <Z>2213</Z>
  </point>
  <point index="1554">
    <X>116.223</X>
    <Y>18.903</Y>
    <Z>2078</Z>
  </point>
  <point index="1555">
    <X>105.459</X>
    <Y>58.403</Y>
    <Z>2109</Z>
  </point>
  <point index="1556">
    <X>71.302</X>
    <Y>54.817</Y>
    <Z>2208</Z>
  </point>
  <point index="1557">
    <X>38.531</X>
    <Y>24.246</Y>
    <Z>2018</Z>
  </point>
  <point index="1558">
    <X>32.097</X>
    <Y>55.438</Y>
    <Z>2187</Z>
  </point>
  <point index="1559">
    <X>58.770</X>
    <Y>7.844</Y>
    <Z>2267</Z>
  </point>
  <point index="1560">
    <X>73.077</X>
    <Y>26.912</Y>
    <Z>2161</Z>
  </point>
  <point index="1561">
    <X>28.247</X>
    <Y>65.590</Y>
    <Z>2288</Z>
  </point>
  <point index="1562">
    <X>102.977</X>
    <Y>7.080</Y>
    <Z>2056</Z>
  </point>
  <point index="1563">
    <X>92.746</X>
    <Y>21.746</Y>
    <Z>2109</Z>
  </point>
  <point index="1564">
    <X>68.053</X>
    <Y>10.625</Y>
    <Z>2293</Z>
  </point>
  <point index="1565">
    <X>9.458</X>
    <Y>33.208</Y>
    <Z>2023</Z>
  </point>
  <point index="1566">
    <X>112.760</X>
    <Y>62.443</Y>
    <Z>2169</Z>
  </point>
  <point index="1567">
    <X>103.457</X>
    <Y>25.542</Y>
    <Z>2017</Z>
  </point>
  <point index="1568">
    <X>68.129</X>
    <Y>73.713</Y>
    <Z>2291</Z>
  </point>
  <point index="1569">
    <X>65.288</X>
    <Y>69.962</Y>
    <Z>2095</Z>
  </point>
  <point index="1570">
    <X>64.791</X>
    <Y>28.622</Y>
    <Z>2054</Z>
  </point>
  <point index="1571">
    <X>95.293</X>
    <Y>17.752</Y>
    <Z>2176</Z>
  </point>
  <point index="1572">
    <X>40.178</X>
    <Y>27.871</Y>
    <Z>2133</Z>
  </point>
  <point index="1573">
    <X>32.167</X>
    <Y>10.977</Y>
    <Z>2185</Z>
  </point>
  <point index="1574">
    <X>53.484</X>
    <Y>59.712</Y>
    <Z>2128</Z>
  </point>
  <point index="1575">
    <X>51.079</X>
    <Y>70.076</Y>
    <Z>2065</Z>
  </point>
  <point index="1576">
    <X>70.963</X>
    <Y>49.506</Y>
    <Z>2217</Z>
  </point>
  <point index="1577">
    <X>33.424</X>
    <Y>38.282</Y>
    <Z>2152</Z>
  </point>
  <point index="1578">
    <X>62.072</X>
    <Y>69.566</Y>
    <Z>2131</Z>
  </point>
  <point index="1579">
    <X>14.046</X>
    <Y>31.441</Y>
    <Z>2143</Z>
  </point>
  <point index="1580">
    <X>61.296</X>
    <Y>78.025</Y>
    <Z>2194</Z>
  </point>
  <point index="1581">
    <X>80.878</X>
    <Y>61.497</Y>
    <Z>2229</Z>
  </point>
  <point index="1582">
    <X>94.102</X>
    <Y>56.630</Y>
    <Z>2145</Z>
  </point>
  <point index="1583">
    <X>116.902</X>
    <Y>57.439</Y>
    <Z>2061</Z>
  </point>
  <point index="1584">
    <X>56.338</X>
    <Y>13.098</Y>
    <Z>2204</Z>
  </point>
  <point index="1585">
    <X>28.235</X>
    <Y>7.527</Y>
    <Z>2288</Z>
  </point>
  <point index="1586">
    <X>8.357</X>
    <Y>68.226</Y>
    <Z>2033</Z>
  </point>
  <point index="1587">
    <X>52.850</X>
    <Y>52.930</Y>
    <Z>2112</Z>
  </point>
  <point index="1588">
    <X>14.573</X>
    <Y>75.839</Y>
    <Z>2157</Z>
  </point>
  <point index="1589">
    <X>51.899</X>
    <Y>67.136</Y>
    <Z>2087</Z>
  </point>
  <point index="1590">
    <X>16.981</X>
    <Y>13.841</Y>
    <Z>2220</Z>
  </point>
  <point index="1591">
    <X>24.538</X>
    <Y>16.602</Y>
    <Z>2033</Z>
  </point>
  <point index="1592">
    <X>105.307</X>
    <Y>36.004</Y>
    <Z>2096</Z>
  </point>
  <point index="1593">
    <X>103.441</X>
    <Y>20.243</Y>
    <Z>2018</Z>
  </point>
  <point index="1594">
    <X>72.133</X>
    <Y>15.083</Y>
    <Z>2186</Z>
  </point>
  <point index="1595">
    <X>93.030</X>
    <Y>60.945</Y>
    <Z>2117</Z>
  </point>
  <point index="1596">
    <X>9.623</X>
    <Y>17.115</Y>
    <Z>2027</Z>
  </point>
  <point index="1597">
    <X>108.429</X>
    <Y>35.824</Y>
    <Z>2283</Z>
  </point>
  <point index="1598">
    <X>49.071</X>
    <Y>18.408</Y>
    <Z>2012</Z>
  </point>
  <point index="1599">
    <X>24.573</X>
    <Y>72.213</Y>
    <Z>2036</Z>
  </point>
  <point index="1600">
    <X>47.450</X>
    <Y>60.985</Y>
    <Z>2157</Z>
  </point>
  <point index="1601">
    <X>16.775</X>
    <Y>73.310</Y>
    <Z>2215</Z>
  </point>
  <point index="1602">
    <X>117.993</X>
    <Y>17.666</Y>
    <Z>2032</Z>
  </point>
  <point index="1603">
    <X>53.177</X>
    <Y>29.669</Y>
    <Z>2120</Z>
  </point>
  <point index="1604">
    <X>7.865</X>
    <Y>66.692</Y>
    <Z>2100</Z>
  </point>
  <point index="1605">
    <X>73.651</X>
    <Y>71.566</Y>
    <Z>2146</Z>
  </point>
  <point index="1606">
    <X>26.358</X>
    <Y>70.051</Y>
    <Z>2182</Z>
  </point>
  <point index="1607">
    <X>64.098</X>
    <Y>12.562</Y>
    <Z>2046</Z>
  </point>
  <point index="1608">
    <X>39.554</X>
    <Y>58.907</Y>
    <Z>2048</Z>
  </point>
  <point index="1609">
    <X>49.539</X>
    <Y>61.102</Y>
    <Z>2025</Z>
  </point>
  <point index="1610">
    <X>51.251</X>
    <Y>25.595</Y>
    <Z>2070</Z>
  </point>
  <point index="1611">
    <X>38.848</X>
    <Y>56.424</Y>
    <Z>2009</Z>
  </point>
  <point index="1612">
    <X>76.497</X>
    <Y>63.718</Y>
    <Z>2071</Z>
  </point>
  <point index="1613">
    <X>29.093</X>
    <Y>12.450</Y>
    <Z>2266</Z>
  </point>
  <point index="1614">
    <X>58.516</X>
    <Y>14.934</Y>
    <Z>2261</Z>
  </point>
  <point index="1615">
    <X>66.971</X>
    <Y>60.020</Y>
    <Z>2233</Z>
  </point>
  <point index="1616">
    <X>111.299</X>
    <Y>11.521</Y>
    <Z>2208</Z>
  </point>
  <point index="1617">
    <X>103.525</X>
    <Y>6.886</Y>
    <Z>2012</Z>
  </point>
  <point index="1618">
    <X>113.012</X>
    <Y>69.464</Y>
    <Z>2163</Z>
  </point>
  <point index="1619">
    <X>57.700</X>
    <Y>54.018</Y>
    <Z>2239</Z>
  </point>
  <point index="1620">
    <X>112.069</X>
    <Y>62.253</Y>
    <Z>2188</Z>
  </point>
  <point index="1621">
    <X>61.183</X>
    <Y>40.207</Y>
    <Z>2204</Z>
  </point>
  <point index="1622">
    <X>60.342</X>
    <Y>77.677</Y>
    <Z>2273</Z>
  </point>
  <point index="1623">
    <X>105.250</X>
    <Y>63.883</Y>
    <Z>2092</Z>
  </point>
  <point index="1624">
    <X>28.473</X>
    <Y>63.551</Y>
    <Z>2282</Z>
  </point>
  <point index="1625">
    <X>14.389</X>
    <Y>33.741</Y>
    <Z>2152</Z>
  </point>
  <point index="1626">
    <X>89.863</X>
    <Y>67.793</Y>
    <Z>2033</Z>
  </point>
  <point index="1627">
    <X>60.602</X>
    <Y>55.362</Y>
    <Z>2251</Z>
  </point>
  <point index="1628">
    <X>91.666</X>
    <Y>70.391</Y>
    <Z>2081</Z>
  </point>
  <point index="1629">
    <X>33.063</X>
    <Y>58.136</Y>
    <Z>2161</Z>
  </point>
  <point index="1630">
    <X>108.543</X>
    <Y>38.684</Y>
    <Z>2280</Z>
  </point>
  <point index="1631">
    <X>34.546</X>
    <Y>70.265</Y>
    <Z>2122</Z>
  </point>
  <point index="1632">
    <X>53.468</X>
    <Y>52.804</Y>
    <Z>2128</Z>
  </point>
  <point index="1633">
    <X>102.952</X>
    <Y>15.633</Y>
    <Z>2059</Z>
  </point>
  <point index="1634">
    <X>69.484</X>
    <Y>73.733</Y>
    <Z>2256</Z>
  </point>
  <point index="1635">
    <X>102.765</X>
    <Y>65.858</Y>
    <Z>2074</Z>
  </point>
  <point index="1636">
    <X>30.963</X>
    <Y>16.916</Y>
    <Z>2217</Z>
  </point>
  <point index="1637">
    <X>94.047</X>
    <Y>12.112</Y>
    <Z>2143</Z>
  </point>
  <point index="1638">
    <X>95.154</X>
    <Y>50.608</Y>
    <Z>2172</Z>
  </point>
  <point index="1639">
    <X>36.591</X>
    <Y>62.726</Y>
    <Z>2069</Z>
  </point>
  <point index="1640">
    <X>14.330</X>
    <Y>35.363</Y>
    <Z>2151</Z>
  </point>
  <point index="1641">
    <X>97.926</X>
    <Y>55.992</Y>
    <Z>2245</Z>
  </point>
  <point index="1642">
    <X>113.358</X>
    <Y>13.860</Y>
    <Z>2154</Z>
  </point>
  <point index="1643">
    <X>95.811</X>
    <Y>58.680</Y>
    <Z>2190</Z>
  </point>
  <point index="1644">
    <X>95.050</X>
    <Y>12.348</Y>
    <Z>2170</Z>
  </point>
  <point index="1645">
    <X>63.899</X>
    <Y>14.416</Y>
    <Z>2298</Z>
  </point>
  <point index="1646">
    <X>51.933</X>
    <Y>22.346</Y>
    <Z>2088</Z>
  </point>
  <point index="1647">
    <X>65.029</X>
    <Y>74.044</Y>
    <Z>2073</Z>
  </point>
  <point index="1648">
    <X>21.778</X>
    <Y>51.944</Y>
    <Z>2155</Z>
  </point>
  <point index="1649">
    <X>54.413</X>
    <Y>64.224</Y>
    <Z>2153</Z>
  </point>
  <point index="1650">
    <X>21.998</X>
    <Y>76.567</Y>
    <Z>2137</Z>
  </point>
  <point index="1651">
    <X>32.289</X>
    <Y>53.423</Y>
    <Z>2182</Z>
  </point>
  <point index="1652">
    <X>17.183</X>
    <Y>68.049</Y>
    <Z>2226</Z>
  </point>
  <point index="1653">
    <X>50.247</X>
    <Y>28.097</Y>
    <Z>2043</Z>
  </point>
  <point index="1654">
    <X>11.205</X>
    <Y>15.078</Y>
    <Z>2069</Z>
  </point>
  <point index="1655">
    <X>35.394</X>
    <Y>29.122</Y>
    <Z>2100</Z>
  </point>
  <point index="1656">
    <X>120.115</X>
    <Y>57.424</Y>
    <Z>2125</Z>
  </point>
  <point index="1657">
    <X>21.322</X>
    <Y>77.437</Y>
    <Z>2192</Z>
  </point>
  <point index="1658">
    <X>102.268</X>
    <Y>75.419</Y>
    <Z>2115</Z>
  </point>
  <point index="1659">
    <X>20.996</X>
    <Y>51.549</Y>
    <Z>2219</Z>
  </point>
  <point index="1660">
    <X>13.983</X>
    <Y>35.753</Y>
    <Z>2142</Z>
  </point>
  <point index="1661">
    <X>73.175</X>
    <Y>10.607</Y>
    <Z>2158</Z>
  </point>
  <point index="1662">
    <X>116.255</X>
    <Y>19.386</Y>
    <Z>2078</Z>
  </point>
  <point index="1663">
    <X>106.269</X>
    <Y>22.535</Y>
    <Z>2175</Z>
  </point>
  <point index="1664">
    <X>31.596</X>
    <Y>34.134</Y>
    <Z>2200</Z>
  </point>
  <point index="1665">
    <X>78.220</X>
    <Y>56.617</Y>
    <Z>2026</Z>
  </point>
  <point index="1666">
    <X>58.970</X>
    <Y>62.859</Y>
    <Z>2273</Z>
  </point>
  <point index="1667">
    <X>103.353</X>
    <Y>71.756</Y>
    <Z>2026</Z>
  </point>
  <point index="1668">
    <X>58.653</X>
    <Y>68.411</Y>
    <Z>2264</Z>
  </point>
  <point index="1669">
    <X>96.884</X>
    <Y>8.730</Y>
    <Z>2218</Z>
  </point>
  <point index="1670">
    <X>40.895</X>
    <Y>64.534</Y>
    <Z>2231</Z>
  </point>
  <point index="1671">
    <X>21.979</X>
    <Y>35.164</Y>
    <Z>2138</Z>
  </point>
  <point index="1672">
    <X>113.097</X>
    <Y>69.092</Y>
    <Z>2161</Z>
  </point>
  <point index="1673">
    <X>39.728</X>
    <Y>20.336</Y>
    <Z>2072</Z>
  </point>
  <point index="1674">
    <X>51.137</X>
    <Y>13.807</Y>
    <Z>2067</Z>
  </point>
  <point index="1675">
    <X>95.833</X>
    <Y>46.906</Y>
    <Z>2190</Z>
  </point>
  <point index="1676">
    <X>100.407</X>
    <Y>58.282</Y>
    <Z>2267</Z>
  </point>
  <point index="1677">
    <X>61.607</X>
    <Y>22.724</Y>
    <Z>2169</Z>
  </point>
  <point index="1678">
    <X>23.119</X>
    <Y>6.951</Y>
    <Z>2045</Z>
  </point>
  <point index="1679">
    <X>36.753</X>
    <Y>59.443</Y>
    <Z>2064</Z>
  </point>
  <point index="1680">
    <X>49.627</X>
    <Y>70.902</Y>
    <Z>2027</Z>
  </point>
  <point index="1681">
    <X>58.494</X>
    <Y>7.812</Y>
    <Z>2260</Z>
  </point>
  <point index="1682">
    <X>68.703</X>
    <Y>71.409</Y>
    <Z>2276</Z>
  </point>
  <point index="1683">
    <X>54.238</X>
    <Y>22.679</Y>
    <Z>2148</Z>
  </point>
  <point index="1684">
    <X>70.187</X>
    <Y>7.700</Y>
    <Z>2237</Z>
  </point>
  <point index="1685">
    <X>55.183</X>
    <Y>23.403</Y>
    <Z>2173</Z>
  </point>
  <point index="1686">
    <X>24.638</X>
    <Y>55.213</Y>
    <Z>2041</Z>
  </point>
  <point index="1687">
    <X>63.711</X>
    <Y>29.876</Y>
    <Z>2058</Z>
  </point>
  <point index="1688">
    <X>95.235</X>
    <Y>72.880</Y>
    <Z>2175</Z>
  </point>
  <point index="1689">
    <X>70.088</X>
    <Y>17.129</Y>
    <Z>2240</Z>
  </point>
  <point index="1690">
    <X>60.458</X>
    <Y>51.310</Y>
    <Z>2263</Z>
  </point>
  <point index="1691">
    <X>29.610</X>
    <Y>68.703</Y>
    <Z>2252</Z>
  </point>
  <point index="1692">
    <X>98.148</X>
    <Y>74.727</Y>
    <Z>2251</Z>
  </point>
  <point index="1693">
    <X>104.664</X>
    <Y>63.807</Y>
    <Z>2043</Z>
  </point>
  <point index="1694">
    <X>57.471</X>
    <Y>38.006</Y>
    <Z>2233</Z>
  </point>
  <point index="1695">
    <X>25.599</X>
    <Y>61.816</Y>
    <Z>2120</Z>
  </point>
  <point index="1696">
    <X>51.457</X>
    <Y>62.243</Y>
    <Z>2075</Z>
  </point>
  <point index="1697">
    <X>13.005</X>
    <Y>12.406</Y>
    <Z>2116</Z>
  </point>
  <point index="1698">
    <X>113.778</X>
    <Y>27.959</Y>
    <Z>2143</Z>
  </point>
  <point index="1699">
    <X>39.980</X>
    <Y>21.840</Y>
    <Z>2106</Z>
  </point>
  <point index="1700">
    <X>18.202</X>
    <Y>18.483</Y>
    <Z>2253</Z>
  </point>
  <point index="1701">
    <X>114.116</X>
    <Y>30.589</Y>
    <Z>2134</Z>
  </point>
  <point index="1702">
    <X>63.131</X>
    <Y>45.165</Y>
    <Z>2044</Z>
  </point>
  <point index="1703">
    <X>16.844</X>
    <Y>70.987</Y>
    <Z>2217</Z>
  </point>
  <point index="1704">
    <X>63.129</X>
    <Y>33.528</Y>
    <Z>2044</Z>
  </point>
  <point index="1705">
    <X>53.546</X>
    <Y>54.134</Y>
    <Z>2130</Z>
  </point>
  <point index="1706">
    <X>61.767</X>
    <Y>12.642</Y>
    <Z>2156</Z>
  </point>
  <point index="1707">
    <X>112.469</X>
    <Y>50.996</Y>
    <Z>2177</Z>
  </point>
  <point index="1708">
    <X>100.397</X>
    <Y>65.401</Y>
    <Z>2268</Z>
  </point>
  <point index="1709">
    <X>58.248</X>
    <Y>55.763</Y>
    <Z>2254</Z>
  </point>
  <point index="1710">
    <X>50.101</X>
    <Y>58.820</Y>
    <Z>2040</Z>
  </point>
  <point index="1711">
    <X>13.849</X>
    <Y>60.011</Y>
    <Z>2138</Z>
  </point>
  <point index="1712">
    <X>112.421</X>
    <Y>68.230</Y>
    <Z>2178</Z>
  </point>
  <point index="1713">
    <X>63.711</X>
    <Y>72.310</Y>
    <Z>2057</Z>
  </point>
  <point index="1714">
    <X>23.713</X>
    <Y>61.216</Y>
    <Z>2060</Z>
  </point>
  <point index="1715">
    <X>72.543</X>
    <Y>13.838</Y>
    <Z>2175</Z>
  </point>
  <point index="1716">
    <X>74.815</X>
    <Y>60.952</Y>
    <Z>2115</Z>
  </point>
  <point index="1717">
    <X>13.199</X>
    <Y>70.134</Y>
    <Z>2121</Z>
  </point>
  <point index="1718">
    <X>11.928</X>
    <Y>30.139</Y>
    <Z>2088</Z>
  </point>
  <point index="1719">
    <X>64.665</X>
    <Y>27.026</Y>
    <Z>2044</Z>
  </point>
  <point index="1720">
    <X>71.785</X>
    <Y>30.511</Y>
    <Z>2195</Z>
  </point>
  <point index="1721">
    <X>93.577</X>
    <Y>35.508</Y>
    <Z>2131</Z>
  </point>
  <point index="1722">
    <X>39.558</X>
    <Y>22.260</Y>
    <Z>2049</Z>
  </point>
  <point index="1723">
    <X>31.015</X>
    <Y>46.651</Y>
    <Z>2215</Z>
  </point>
  <point index="1724">
    <X>97.005</X>
    <Y>74.052</Y>
    <Z>2221</Z>
  </point>
  <point index="1725">
    <X>33.697</X>
    <Y>31.420</Y>
    <Z>2145</Z>
  </point>
  <point index="1726">
    <X>114.405</X>
    <Y>28.574</Y>
    <Z>2126</Z>
  </point>
  <point index="1727">
    <X>108.952</X>
    <Y>25.968</Y>
    <Z>2269</Z>
  </point>
  <point index="1728">
    <X>29.701</X>
    <Y>64.207</Y>
    <Z>2250</Z>
  </point>
  <point index="1729">
    <X>116.678</X>
    <Y>21.328</Y>
    <Z>2066</Z>
  </point>
  <point index="1730">
    <X>19.953</X>
    <Y>57.436</Y>
    <Z>2299</Z>
  </point>
  <point index="1731">
    <X>29.208</X>
    <Y>75.444</Y>
    <Z>2263</Z>
  </point>
  <point index="1732">
    <X>8.997</X>
    <Y>62.380</Y>
    <Z>2011</Z>
  </point>
  <point index="1733">
    <X>60.877</X>
    <Y>6.982</Y>
    <Z>2229</Z>
  </point>
  <point index="1734">
    <X>21.402</X>
    <Y>63.481</Y>
    <Z>2186</Z>
  </point>
  <point index="1735">
    <X>112.701</X>
    <Y>25.601</Y>
    <Z>2171</Z>
  </point>
  <point index="1736">
    <X>90.516</X>
    <Y>60.418</Y>
    <Z>2050</Z>
  </point>
  <point index="1737">
    <X>28.348</X>
    <Y>66.118</Y>
    <Z>2285</Z>
  </point>
  <point index="1738">
    <X>8.917</X>
    <Y>70.174</Y>
    <Z>2008</Z>
  </point>
  <point index="1739">
    <X>117.570</X>
    <Y>19.958</Y>
    <Z>2043</Z>
  </point>
  <point index="1740">
    <X>99.864</X>
    <Y>48.123</Y>
    <Z>2296</Z>
  </point>
  <point index="1741">
    <X>20.884</X>
    <Y>13.663</Y>
    <Z>2228</Z>
  </point>
  <point index="1742">
    <X>57.475</X>
    <Y>33.175</Y>
    <Z>2233</Z>
  </point>
  <point index="1743">
    <X>11.763</X>
    <Y>26.295</Y>
    <Z>2083</Z>
  </point>
  <point index="1744">
    <X>59.794</X>
    <Y>39.215</Y>
    <Z>2294</Z>
  </point>
  <point index="1745">
    <X>106.081</X>
    <Y>9.980</Y>
    <Z>2160</Z>
  </point>
  <point index="1746">
    <X>119.238</X>
    <Y>57.183</Y>
    <Z>2005</Z>
  </point>
  <point index="1747">
    <X>27.845</X>
    <Y>6.653</Y>
    <Z>2299</Z>
  </point>
  <point index="1748">
    <X>25.854</X>
    <Y>18.003</Y>
    <Z>2141</Z>
  </point>
  <point index="1749">
    <X>16.538</X>
    <Y>57.739</Y>
    <Z>2209</Z>
  </point>
  <point index="1750">
    <X>70.609</X>
    <Y>7.816</Y>
    <Z>2226</Z>
  </point>
  <point index="1751">
    <X>39.645</X>
    <Y>68.994</Y>
    <Z>2060</Z>
  </point>
  <point index="1752">
    <X>102.922</X>
    <Y>71.460</Y>
    <Z>2061</Z>
  </point>
  <point index="1753">
    <X>89.495</X>
    <Y>19.736</Y>
    <Z>2024</Z>
  </point>
  <point index="1754">
    <X>99.276</X>
    <Y>45.427</Y>
    <Z>2281</Z>
  </point>
  <point index="1755">
    <X>20.791</X>
    <Y>58.173</Y>
    <Z>2236</Z>
  </point>
  <point index="1756">
    <X>48.442</X>
    <Y>54.074</Y>
    <Z>2021</Z>
  </point>
  <point index="1757">
    <X>17.231</X>
    <Y>56.097</Y>
    <Z>2227</Z>
  </point>
  <point index="1758">
    <X>103.717</X>
    <Y>74.220</Y>
    <Z>2066</Z>
  </point>
  <point index="1759">
    <X>27.355</X>
    <Y>8.258</Y>
    <Z>2264</Z>
  </point>
  <point index="1760">
    <X>72.310</X>
    <Y>17.755</Y>
    <Z>2181</Z>
  </point>
  <point index="1761">
    <X>91.035</X>
    <Y>20.109</Y>
    <Z>2064</Z>
  </point>
  <point index="1762">
    <X>103.055</X>
    <Y>72.457</Y>
    <Z>2050</Z>
  </point>
  <point index="1763">
    <X>31.469</X>
    <Y>9.479</Y>
    <Z>2203</Z>
  </point>
  <point index="1764">
    <X>96.934</X>
    <Y>61.816</Y>
    <Z>2219</Z>
  </point>
  <point index="1765">
    <X>30.539</X>
    <Y>62.154</Y>
    <Z>2228</Z>
  </point>
  <point index="1766">
    <X>104.202</X>
    <Y>38.640</Y>
    <Z>2006</Z>
  </point>
  <point index="1767">
    <X>33.640</X>
    <Y>20.505</Y>
    <Z>2146</Z>
  </point>
  <point index="1768">
    <X>70.129</X>
    <Y>60.425</Y>
    <Z>2239</Z>
  </point>
  <point index="1769">
    <X>58.365</X>
    <Y>63.756</Y>
    <Z>2257</Z>
  </point>
  <point index="1770">
    <X>56.114</X>
    <Y>54.650</Y>
    <Z>2198</Z>
  </point>
  <point index="1771">
    <X>59.083</X>
    <Y>24.383</Y>
    <Z>2276</Z>
  </point>
  <point index="1772">
    <X>73.642</X>
    <Y>29.831</Y>
    <Z>2146</Z>
  </point>
  <point index="1773">
    <X>94.014</X>
    <Y>55.250</Y>
    <Z>2142</Z>
  </point>
  <point index="1774">
    <X>101.244</X>
    <Y>51.455</Y>
    <Z>2199</Z>
  </point>
  <point index="1775">
    <X>56.570</X>
    <Y>8.237</Y>
    <Z>2210</Z>
  </point>
  <point index="1776">
    <X>33.470</X>
    <Y>58.127</Y>
    <Z>2151</Z>
  </point>
  <point index="1777">
    <X>101.014</X>
    <Y>24.149</Y>
    <Z>2217</Z>
  </point>
  <point index="1778">
    <X>114.704</X>
    <Y>53.219</Y>
    <Z>2118</Z>
  </point>
  <point index="1779">
    <X>119.294</X>
    <Y>26.617</Y>
    <Z>2012</Z>
  </point>
  <point index="1780">
    <X>53.101</X>
    <Y>28.584</Y>
    <Z>2118</Z>
  </point>
  <point index="1781">
    <X>25.912</X>
    <Y>44.447</Y>
    <Z>2146</Z>
  </point>
  <point index="1782">
    <X>30.338</X>
    <Y>15.277</Y>
    <Z>2233</Z>
  </point>
  <point index="1783">
    <X>96.240</X>
    <Y>27.289</Y>
    <Z>2201</Z>
  </point>
  <point index="1784">
    <X>80.312</X>
    <Y>23.027</Y>
    <Z>2151</Z>
  </point>
  <point index="1785">
    <X>111.483</X>
    <Y>16.813</Y>
    <Z>2203</Z>
  </point>
  <point index="1786">
    <X>100.908</X>
    <Y>30.406</Y>
    <Z>2226</Z>
  </point>
  <point index="1787">
    <X>20.541</X>
    <Y>38.138</Y>
    <Z>2256</Z>
  </point>
  <point index="1788">
    <X>34.691</X>
    <Y>70.242</Y>
    <Z>2119</Z>
  </point>
  <point index="1789">
    <X>31.858</X>
    <Y>20.346</Y>
    <Z>2193</Z>
  </point>
  <point index="1790">
    <X>53.059</X>
    <Y>68.099</Y>
    <Z>2117</Z>
  </point>
  <point index="1791">
    <X>74.128</X>
    <Y>27.006</Y>
    <Z>2133</Z>
  </point>
  <point index="1792">
    <X>21.488</X>
    <Y>68.665</Y>
    <Z>2179</Z>
  </point>
  <point index="1793">
    <X>94.726</X>
    <Y>49.502</Y>
    <Z>2161</Z>
  </point>
  <point index="1794">
    <X>58.805</X>
    <Y>54.117</Y>
    <Z>2268</Z>
  </point>
  <point index="1795">
    <X>12.770</X>
    <Y>20.693</Y>
    <Z>2110</Z>
  </point>
  <point index="1796">
    <X>70.500</X>
    <Y>47.736</Y>
    <Z>2229</Z>
  </point>
  <point index="1797">
    <X>98.277</X>
    <Y>62.921</Y>
    <Z>2254</Z>
  </point>
  <point index="1798">
    <X>102.475</X>
    <Y>53.623</Y>
    <Z>2098</Z>
  </point>
  <point index="1799">
    <X>59.424</X>
    <Y>15.506</Y>
    <Z>2285</Z>
  </point>
  <point index="1800">
    <X>66.739</X>
    <Y>29.196</Y>
    <Z>2214</Z>
  </point>
  <point index="1801">
    <X>117.888</X>
    <Y>18.285</Y>
    <Z>2035</Z>
  </point>
  <point index="1802">
    <X>24.047</X>
    <Y>28.199</Y>
    <Z>2111</Z>
  </point>
  <point index="1803">
    <X>19.477</X>
    <Y>32.932</Y>
    <Z>2286</Z>
  </point>
  <point index="1804">
    <X>58.335</X>
    <Y>37.068</Y>
    <Z>2256</Z>
  </point>
  <point index="1805">
    <X>56.959</X>
    <Y>17.740</Y>
    <Z>2220</Z>
  </point>
  <point index="1806">
    <X>96.729</X>
    <Y>70.848</Y>
    <Z>2214</Z>
  </point>
  <point index="1807">
    <X>96.632</X>
    <Y>72.085</Y>
    <Z>2211</Z>
  </point>
  <point index="1808">
    <X>109.614</X>
    <Y>58.770</Y>
    <Z>2252</Z>
  </point>
  <point index="1809">
    <X>73.732</X>
    <Y>68.148</Y>
    <Z>2144</Z>
  </point>
  <point index="1810">
    <X>25.380</X>
    <Y>47.924</Y>
    <Z>2102</Z>
  </point>
  <point index="1811">
    <X>31.518</X>
    <Y>36.379</Y>
    <Z>2202</Z>
  </point>
  <point index="1812">
    <X>104.457</X>
    <Y>7.920</Y>
    <Z>2026</Z>
  </point>
  <point index="1813">
    <X>25.150</X>
    <Y>46.306</Y>
    <Z>2083</Z>
  </point>
  <point index="1814">
    <X>67.262</X>
    <Y>68.851</Y>
    <Z>2257</Z>
  </point>
  <point index="1815">
    <X>56.828</X>
    <Y>75.211</Y>
    <Z>2216</Z>
  </point>
  <point index="1816">
    <X>54.811</X>
    <Y>53.573</Y>
    <Z>2163</Z>
  </point>
  <point index="1817">
    <X>66.027</X>
    <Y>63.815</Y>
    <Z>2155</Z>
  </point>
  <point index="1818">
    <X>47.264</X>
    <Y>20.838</Y>
    <Z>2182</Z>
  </point>
  <point index="1819">
    <X>33.951</X>
    <Y>56.197</Y>
    <Z>2138</Z>
  </point>
  <point index="1820">
    <X>90.521</X>
    <Y>55.800</Y>
    <Z>2051</Z>
  </point>
  <point index="1821">
    <X>48.988</X>
    <Y>27.649</Y>
    <Z>2010</Z>
  </point>
  <point index="1822">
    <X>17.921</X>
    <Y>75.379</Y>
    <Z>2245</Z>
  </point>
  <point index="1823">
    <X>104.584</X>
    <Y>63.672</Y>
    <Z>2037</Z>
  </point>
  <point index="1824">
    <X>27.710</X>
    <Y>56.308</Y>
    <Z>2293</Z>
  </point>
  <point index="1825">
    <X>14.249</X>
    <Y>31.348</Y>
    <Z>2149</Z>
  </point>
  <point index="1826">
    <X>62.747</X>
    <Y>62.161</Y>
    <Z>2075</Z>
  </point>
  <point index="1827">
    <X>106.531</X>
    <Y>50.807</Y>
    <Z>2197</Z>
  </point>
  <point index="1828">
    <X>91.280</X>
    <Y>20.568</Y>
    <Z>2071</Z>
  </point>
  <point index="1829">
    <X>94.026</X>
    <Y>36.573</Y>
    <Z>2143</Z>
  </point>
  <point index="1830">
    <X>76.192</X>
    <Y>62.313</Y>
    <Z>2079</Z>
  </point>
  <point index="1831">
    <X>87.885</X>
    <Y>30.668</Y>
    <Z>2097</Z>
  </point>
  <point index="1832">
    <X>108.163</X>
    <Y>24.109</Y>
    <Z>2290</Z>
  </point>
  <point index="1833">
    <X>10.866</X>
    <Y>51.606</Y>
    <Z>2060</Z>
  </point>
  <point index="1834">
    <X>65.696</X>
    <Y>48.056</Y>
    <Z>2128</Z>
  </point>
  <point index="1835">
    <X>118.591</X>
    <Y>20.519</Y>
    <Z>2016</Z>
  </point>
  <point index="1836">
    <X>14.131</X>
    <Y>24.521</Y>
    <Z>2145</Z>
  </point>
  <point index="1837">
    <X>56.944</X>
    <Y>38.940</Y>
    <Z>2219</Z>
  </point>
  <point index="1838">
    <X>110.045</X>
    <Y>39.589</Y>
    <Z>2241</Z>
  </point>
  <point index="1839">
    <X>88.454</X>
    <Y>20.843</Y>
    <Z>2020</Z>
  </point>
  <point index="1840">
    <X>10.623</X>
    <Y>56.912</Y>
    <Z>2053</Z>
  </point>
  <point index="1841">
    <X>14.937</X>
    <Y>34.442</Y>
    <Z>2167</Z>
  </point>
  <point index="1842">
    <X>31.175</X>
    <Y>68.516</Y>
    <Z>2211</Z>
  </point>
  <point index="1843">
    <X>15.860</X>
    <Y>27.931</Y>
    <Z>2191</Z>
  </point>
  <point index="1844">
    <X>18.087</X>
    <Y>75.195</Y>
    <Z>2249</Z>
  </point>
  <point index="1845">
    <X>8.552</X>
    <Y>58.389</Y>
    <Z>2006</Z>
  </point>
  <point index="1846">
    <X>102.726</X>
    <Y>74.720</Y>
    <Z>2077</Z>
  </point>
  <point index="1847">
    <X>22.632</X>
    <Y>54.647</Y>
    <Z>2085</Z>
  </point>
  <point index="1848">
    <X>63.392</X>
    <Y>64.355</Y>
    <Z>2022</Z>
  </point>
  <point index="1849">
    <X>23.054</X>
    <Y>21.365</Y>
    <Z>2050</Z>
  </point>
  <point index="1850">
    <X>112.094</X>
    <Y>31.159</Y>
    <Z>2187</Z>
  </point>
  <point index="1851">
    <X>8.946</X>
    <Y>62.958</Y>
    <Z>2009</Z>
  </point>
  <point index="1852">
    <X>25.172</X>
    <Y>38.810</Y>
    <Z>2085</Z>
  </point>
  <point index="1853">
    <X>10.603</X>
    <Y>21.820</Y>
    <Z>2053</Z>
  </point>
  <point index="1854">
    <X>31.319</X>
    <Y>53.198</Y>
    <Z>2207</Z>
  </point>
  <point index="1855">
    <X>94.065</X>
    <Y>75.385</Y>
    <Z>2144</Z>
  </point>
  <point index="1856">
    <X>100.036</X>
    <Y>12.002</Y>
    <Z>2298</Z>
  </point>
  <point index="1857">
    <X>76.647</X>
    <Y>29.404</Y>
    <Z>2067</Z>
  </point>
  <point index="1858">
    <X>66.591</X>
    <Y>46.195</Y>
    <Z>2201</Z>
  </point>
  <point index="1859">
    <X>54.820</X>
    <Y>32.612</Y>
    <Z>2164</Z>
  </point>
  <point index="1860">
    <X>29.797</X>
    <Y>57.013</Y>
    <Z>2247</Z>
  </point>
  <point index="1861">
    <X>33.807</X>
    <Y>20.377</Y>
    <Z>2142</Z>
  </point>
  <point index="1862">
    <X>24.938</X>
    <Y>58.688</Y>
    <Z>2066</Z>
  </point>
  <point index="1863">
    <X>52.821</X>
    <Y>34.429</Y>
    <Z>2111</Z>
  </point>
  <point index="1864">
    <X>70.592</X>
    <Y>35.089</Y>
    <Z>2226</Z>
  </point>
  <point index="1865">
    <X>67.010</X>
    <Y>72.308</Y>
    <Z>2236</Z>
  </point>
  <point index="1866">
    <X>47.943</X>
    <Y>20.343</Y>
    <Z>2089</Z>
  </point>
  <point index="1867">
    <X>89.262</X>
    <Y>58.445</Y>
    <Z>2017</Z>
  </point>
  <point index="1868">
    <X>90.469</X>
    <Y>64.369</Y>
    <Z>2049</Z>
  </point>
  <point index="1869">
    <X>70.183</X>
    <Y>66.203</Y>
    <Z>2237</Z>
  </point>
  <point index="1870">
    <X>30.208</X>
    <Y>76.034</Y>
    <Z>2236</Z>
  </point>
  <point index="1871">
    <X>33.599</X>
    <Y>64.860</Y>
    <Z>2147</Z>
  </point>
  <point index="1872">
    <X>73.946</X>
    <Y>26.181</Y>
    <Z>2138</Z>
  </point>
  <point index="1873">
    <X>30.172</X>
    <Y>25.385</Y>
    <Z>2237</Z>
  </point>
  <point index="1874">
    <X>104.642</X>
    <Y>19.235</Y>
    <Z>2042</Z>
  </point>
  <point index="1875">
    <X>58.177</X>
    <Y>12.601</Y>
    <Z>2252</Z>
  </point>
  <point index="1876">
    <X>20.478</X>
    <Y>37.675</Y>
    <Z>2261</Z>
  </point>
  <point index="1877">
    <X>67.015</X>
    <Y>64.685</Y>
    <Z>2236</Z>
  </point>
  <point index="1878">
    <X>16.992</X>
    <Y>13.843</Y>
    <Z>2221</Z>
  </point>
  <point index="1879">
    <X>67.984</X>
    <Y>38.166</Y>
    <Z>2295</Z>
  </point>
  <point index="1880">
    <X>29.709</X>
    <Y>74.660</Y>
    <Z>2250</Z>
  </point>
  <point index="1881">
    <X>79.363</X>
    <Y>60.341</Y>
    <Z>2022</Z>
  </point>
  <point index="1882">
    <X>49.083</X>
    <Y>30.859</Y>
    <Z>2013</Z>
  </point>
  <point index="1883">
    <X>106.295</X>
    <Y>70.793</Y>
    <Z>2177</Z>
  </point>
  <point index="1884">
    <X>90.915</X>
    <Y>15.649</Y>
    <Z>2061</Z>
  </point>
  <point index="1885">
    <X>111.259</X>
    <Y>66.762</Y>
    <Z>2209</Z>
  </point>
  <point index="1886">
    <X>116.706</X>
    <Y>69.187</Y>
    <Z>2066</Z>
  </point>
  <point index="1887">
    <X>16.678</X>
    <Y>9.334</Y>
    <Z>2212</Z>
  </point>
  <point index="1888">
    <X>60.952</X>
    <Y>61.013</Y>
    <Z>2223</Z>
  </point>
  <point index="1889">
    <X>19.588</X>
    <Y>29.645</Y>
    <Z>2289</Z>
  </point>
  <point index="1890">
    <X>97.658</X>
    <Y>7.996</Y>
    <Z>2238</Z>
  </point>
  <point index="1891">
    <X>91.763</X>
    <Y>60.406</Y>
    <Z>2083</Z>
  </point>
  <point index="1892">
    <X>99.388</X>
    <Y>7.471</Y>
    <Z>2284</Z>
  </point>
  <point index="1893">
    <X>10.012</X>
    <Y>54.917</Y>
    <Z>2037</Z>
  </point>
  <point index="1894">
    <X>103.730</X>
    <Y>13.636</Y>
    <Z>2082</Z>
  </point>
  <point index="1895">
    <X>19.502</X>
    <Y>34.989</Y>
    <Z>2287</Z>
  </point>
  <point index="1896">
    <X>111.980</X>
    <Y>38.632</Y>
    <Z>2190</Z>
  </point>
  <point index="1897">
    <X>31.329</X>
    <Y>26.820</Y>
    <Z>2207</Z>
  </point>
  <point index="1898">
    <X>49.358</X>
    <Y>26.539</Y>
    <Z>2020</Z>
  </point>
  <point index="1899">
    <X>106.390</X>
    <Y>76.604</Y>
    <Z>2185</Z>
  </point>
  <point index="1900">
    <X>30.983</X>
    <Y>62.747</Y>
    <Z>2216</Z>
  </point>
  <point index="1901">
    <X>116.822</X>
    <Y>62.580</Y>
    <Z>2063</Z>
  </point>
  <point index="1902">
    <X>92.505</X>
    <Y>13.155</Y>
    <Z>2103</Z>
  </point>
  <point index="1903">
    <X>93.707</X>
    <Y>21.770</Y>
    <Z>2134</Z>
  </point>
  <point index="1904">
    <X>51.249</X>
    <Y>27.658</Y>
    <Z>2070</Z>
  </point>
  <point index="1905">
    <X>33.357</X>
    <Y>34.408</Y>
    <Z>2154</Z>
  </point>
  <point index="1906">
    <X>63.784</X>
    <Y>36.972</Y>
    <Z>2151</Z>
  </point>
  <point index="1907">
    <X>65.260</X>
    <Y>23.992</Y>
    <Z>2092</Z>
  </point>
  <point index="1908">
    <X>90.680</X>
    <Y>57.786</Y>
    <Z>2055</Z>
  </point>
  <point index="1909">
    <X>16.153</X>
    <Y>56.565</Y>
    <Z>2199</Z>
  </point>
  <point index="1910">
    <X>73.743</X>
    <Y>67.613</Y>
    <Z>2144</Z>
  </point>
  <point index="1911">
    <X>18.442</X>
    <Y>62.950</Y>
    <Z>2259</Z>
  </point>
  <point index="1912">
    <X>113.063</X>
    <Y>51.614</Y>
    <Z>2161</Z>
  </point>
  <point index="1913">
    <X>16.442</X>
    <Y>25.632</Y>
    <Z>2206</Z>
  </point>
  <point index="1914">
    <X>55.939</X>
    <Y>77.216</Y>
    <Z>2193</Z>
  </point>
  <point index="1915">
    <X>75.877</X>
    <Y>65.269</Y>
    <Z>2087</Z>
  </point>
  <point index="1916">
    <X>60.287</X>
    <Y>67.646</Y>
    <Z>2277</Z>
  </point>
  <point index="1917">
    <X>40.535</X>
    <Y>58.404</Y>
    <Z>2182</Z>
  </point>
  <point index="1918">
    <X>18.713</X>
    <Y>52.721</Y>
    <Z>2266</Z>
  </point>
  <point index="1919">
    <X>65.661</X>
    <Y>49.426</Y>
    <Z>2125</Z>
  </point>
  <point index="1920">
    <X>108.674</X>
    <Y>14.720</Y>
    <Z>2277</Z>
  </point>
  <point index="1921">
    <X>64.355</X>
    <Y>33.175</Y>
    <Z>2018</Z>
  </point>
  <point index="1922">
    <X>106.409</X>
    <Y>36.427</Y>
    <Z>2187</Z>
  </point>
  <point index="1923">
    <X>64.202</X>
    <Y>47.298</Y>
    <Z>2006</Z>
  </point>
  <point index="1924">
    <X>49.456</X>
    <Y>61.893</Y>
    <Z>2023</Z>
  </point>
  <point index="1925">
    <X>38.680</X>
    <Y>59.734</Y>
    <Z>2014</Z>
  </point>
  <point index="1926">
    <X>60.188</X>
    <Y>25.857</Y>
    <Z>2285</Z>
  </point>
  <point index="1927">
    <X>46.729</X>
    <Y>62.048</Y>
    <Z>2255</Z>
  </point>
  <point index="1928">
    <X>97.576</X>
    <Y>18.556</Y>
    <Z>2236</Z>
  </point>
  <point index="1929">
    <X>60.320</X>
    <Y>63.015</Y>
    <Z>2274</Z>
  </point>
  <point index="1930">
    <X>77.766</X>
    <Y>66.496</Y>
    <Z>2038</Z>
  </point>
  <point index="1931">
    <X>55.671</X>
    <Y>15.292</Y>
    <Z>2186</Z>
  </point>
  <point index="1932">
    <X>102.320</X>
    <Y>22.441</Y>
    <Z>2110</Z>
  </point>
  <point index="1933">
    <X>38.901</X>
    <Y>17.397</Y>
    <Z>2008</Z>
  </point>
  <point index="1934">
    <X>100.040</X>
    <Y>78.017</Y>
    <Z>2297</Z>
  </point>
  <point index="1935">
    <X>33.931</X>
    <Y>18.164</Y>
    <Z>2139</Z>
  </point>
  <point index="1936">
    <X>57.918</X>
    <Y>77.267</Y>
    <Z>2245</Z>
  </point>
  <point index="1937">
    <X>114.036</X>
    <Y>35.699</Y>
    <Z>2136</Z>
  </point>
  <point index="1938">
    <X>101.281</X>
    <Y>10.092</Y>
    <Z>2196</Z>
  </point>
  <point index="1939">
    <X>50.731</X>
    <Y>72.201</Y>
    <Z>2056</Z>
  </point>
  <point index="1940">
    <X>34.046</X>
    <Y>60.044</Y>
    <Z>2136</Z>
  </point>
  <point index="1941">
    <X>28.781</X>
    <Y>29.480</Y>
    <Z>2274</Z>
  </point>
  <point index="1942">
    <X>30.112</X>
    <Y>37.894</Y>
    <Z>2239</Z>
  </point>
  <point index="1943">
    <X>76.632</X>
    <Y>34.997</Y>
    <Z>2068</Z>
  </point>
  <point index="1944">
    <X>58.404</X>
    <Y>67.187</Y>
    <Z>2258</Z>
  </point>
  <point index="1945">
    <X>57.070</X>
    <Y>11.344</Y>
    <Z>2223</Z>
  </point>
  <point index="1946">
    <X>10.655</X>
    <Y>62.218</Y>
    <Z>2054</Z>
  </point>
  <point index="1947">
    <X>57.391</X>
    <Y>26.651</Y>
    <Z>2231</Z>
  </point>
  <point index="1948">
    <X>49.666</X>
    <Y>53.976</Y>
    <Z>2028</Z>
  </point>
  <point index="1949">
    <X>36.620</X>
    <Y>13.129</Y>
    <Z>2068</Z>
  </point>
  <point index="1950">
    <X>111.478</X>
    <Y>58.537</Y>
    <Z>2203</Z>
  </point>
  <point index="1951">
    <X>25.191</X>
    <Y>34.717</Y>
    <Z>2087</Z>
  </point>
  <point index="1952">
    <X>79.557</X>
    <Y>28.624</Y>
    <Z>2048</Z>
  </point>
  <point index="1953">
    <X>67.792</X>
    <Y>66.416</Y>
    <Z>2300</Z>
  </point>
  <point index="1954">
    <X>11.279</X>
    <Y>59.350</Y>
    <Z>2071</Z>
  </point>
  <point index="1955">
    <X>105.313</X>
    <Y>9.627</Y>
    <Z>2097</Z>
  </point>
  <point index="1956">
    <X>71.893</X>
    <Y>67.304</Y>
    <Z>2192</Z>
  </point>
  <point index="1957">
    <X>117.868</X>
    <Y>62.356</Y>
    <Z>2035</Z>
  </point>
  <point index="1958">
    <X>21.754</X>
    <Y>50.987</Y>
    <Z>2157</Z>
  </point>
  <point index="1959">
    <X>22.956</X>
    <Y>28.308</Y>
    <Z>2058</Z>
  </point>
  <point index="1960">
    <X>36.194</X>
    <Y>57.068</Y>
    <Z>2079</Z>
  </point>
  <point index="1961">
    <X>14.786</X>
    <Y>48.070</Y>
    <Z>2163</Z>
  </point>
  <point index="1962">
    <X>72.411</X>
    <Y>9.155</Y>
    <Z>2179</Z>
  </point>
  <point index="1963">
    <X>60.252</X>
    <Y>62.407</Y>
    <Z>2280</Z>
  </point>
  <point index="1964">
    <X>96.010</X>
    <Y>31.003</Y>
    <Z>2195</Z>
  </point>
  <point index="1965">
    <X>115.799</X>
    <Y>25.866</Y>
    <Z>2089</Z>
  </point>
  <point index="1966">
    <X>30.155</X>
    <Y>63.642</Y>
    <Z>2238</Z>
  </point>
  <point index="1967">
    <X>15.088</X>
    <Y>64.287</Y>
    <Z>2171</Z>
  </point>
  <point index="1968">
    <X>20.553</X>
    <Y>21.358</Y>
    <Z>2255</Z>
  </point>
  <point index="1969">
    <X>78.281</X>
    <Y>55.688</Y>
    <Z>2024</Z>
  </point>
  <point index="1970">
    <X>26.283</X>
    <Y>57.732</Y>
    <Z>2176</Z>
  </point>
  <point index="1971">
    <X>96.146</X>
    <Y>64.644</Y>
    <Z>2198</Z>
  </point>
  <point index="1972">
    <X>22.106</X>
    <Y>54.066</Y>
    <Z>2128</Z>
  </point>
  <point index="1973">
    <X>9.578</X>
    <Y>69.721</Y>
    <Z>2026</Z>
  </point>
  <point index="1974">
    <X>16.966</X>
    <Y>20.430</Y>
    <Z>2220</Z>
  </point>
  <point index="1975">
    <X>58.642</X>
    <Y>51.413</Y>
    <Z>2264</Z>
  </point>
  <point index="1976">
    <X>91.767</X>
    <Y>24.664</Y>
    <Z>2083</Z>
  </point>
  <point index="1977">
    <X>113.212</X>
    <Y>52.693</Y>
    <Z>2157</Z>
  </point>
  <point index="1978">
    <X>70.605</X>
    <Y>49.483</Y>
    <Z>2226</Z>
  </point>
  <point index="1979">
    <X>21.358</X>
    <Y>18.878</Y>
    <Z>2189</Z>
  </point>
  <point index="1980">
    <X>72.814</X>
    <Y>27.349</Y>
    <Z>2168</Z>
  </point>
  <point index="1981">
    <X>29.579</X>
    <Y>45.817</Y>
    <Z>2253</Z>
  </point>
  <point index="1982">
    <X>104.506</X>
    <Y>20.063</Y>
    <Z>2031</Z>
  </point>
  <point index="1983">
    <X>33.106</X>
    <Y>55.829</Y>
    <Z>2160</Z>
  </point>
  <point index="1984">
    <X>115.781</X>
    <Y>56.944</Y>
    <Z>2090</Z>
  </point>
  <point index="1985">
    <X>117.301</X>
    <Y>33.363</Y>
    <Z>2050</Z>
  </point>
  <point index="1986">
    <X>37.118</X>
    <Y>19.504</Y>
    <Z>2055</Z>
  </point>
  <point index="1987">
    <X>33.408</X>
    <Y>50.575</Y>
    <Z>2152</Z>
  </point>
  <point index="1988">
    <X>55.657</X>
    <Y>22.337</Y>
    <Z>2186</Z>
  </point>
  <point index="1989">
    <X>12.048</X>
    <Y>60.450</Y>
    <Z>2091</Z>
  </point>
  <point index="1990">
    <X>114.667</X>
    <Y>62.315</Y>
    <Z>2119</Z>
  </point>
  <point index="1991">
    <X>75.862</X>
    <Y>55.391</Y>
    <Z>2088</Z>
  </point>
  <point index="1992">
    <X>74.541</X>
    <Y>57.777</Y>
    <Z>2123</Z>
  </point>
  <point index="1993">
    <X>32.508</X>
    <Y>62.927</Y>
    <Z>2176</Z>
  </point>
  <point index="1994">
    <X>65.527</X>
    <Y>69.301</Y>
    <Z>2114</Z>
  </point>
  <point index="1995">
    <X>26.792</X>
    <Y>49.878</Y>
    <Z>2218</Z>
  </point>
  <point index="1996">
    <X>14.200</X>
    <Y>55.232</Y>
    <Z>2147</Z>
  </point>
  <point index="1997">
    <X>20.750</X>
    <Y>23.523</Y>
    <Z>2239</Z>
  </point>
  <point index="1998">
    <X>41.155</X>
    <Y>61.393</Y>
    <Z>2267</Z>
  </point>
  <point index="1999">
    <X>62.330</X>
    <Y>34.406</Y>
    <Z>2110</Z>
  </point>
  <point index="2000">
    <X>34.753</X>
    <Y>71.720</Y>
    <Z>2117</Z>
  </point>
  <point index="2001">
    <X>25.218</X>
    <Y>24.153</Y>
    <Z>2089</Z>
  </point>
  <point index="2002">
    <X>55.868</X>
    <Y>75.736</Y>
    <Z>2191</Z>
  </point>
  <point index="2003">
    <X>30.123</X>
    <Y>50.426</Y>
    <Z>2239</Z>
  </point>
  <point index="2004">
    <X>73.922</X>
    <Y>17.143</Y>
    <Z>2139</Z>
  </point>
  <point index="2005">
    <X>53.385</X>
    <Y>24.749</Y>
    <Z>2126</Z>
  </point>
  <point index="2006">
    <X>93.112</X>
    <Y>68.757</Y>
    <Z>2119</Z>
  </point>
  <point index="2007">
    <X>111.279</X>
    <Y>21.933</Y>
    <Z>2208</Z>
  </point>
  <point index="2008">
    <X>54.000</X>
    <Y>22.133</Y>
    <Z>2142</Z>
  </point>
  <point index="2009">
    <X>111.574</X>
    <Y>63.988</Y>
    <Z>2201</Z>
  </point>
  <point index="2010">
    <X>100.043</X>
    <Y>36.877</Y>
    <Z>2297</Z>
  </point>
  <point index="2011">
    <X>93.869</X>
    <Y>57.563</Y>
    <Z>2139</Z>
  </point>
  <point index="2012">
    <X>66.818</X>
    <Y>20.441</Y>
    <Z>2220</Z>
  </point>
  <point index="2013">
    <X>68.272</X>
    <Y>8.891</Y>
    <Z>2287</Z>
  </point>
  <point index="2014">
    <X>25.394</X>
    <Y>16.917</Y>
    <Z>2103</Z>
  </point>
  <point index="2015">
    <X>102.145</X>
    <Y>9.959</Y>
    <Z>2125</Z>
  </point>
  <point index="2016">
    <X>55.237</X>
    <Y>53.089</Y>
    <Z>2175</Z>
  </point>
  <point index="2017">
    <X>100.379</X>
    <Y>45.324</Y>
    <Z>2270</Z>
  </point>
  <point index="2018">
    <X>18.228</X>
    <Y>60.402</Y>
    <Z>2253</Z>
  </point>
  <point index="2019">
    <X>54.283</X>
    <Y>68.214</Y>
    <Z>2149</Z>
  </point>
  <point index="2020">
    <X>115.995</X>
    <Y>54.702</Y>
    <Z>2084</Z>
  </point>
  <point index="2021">
    <X>97.192</X>
    <Y>35.449</Y>
    <Z>2226</Z>
  </point>
  <point index="2022">
    <X>100.286</X>
    <Y>46.537</Y>
    <Z>2277</Z>
  </point>
  <point index="2023">
    <X>100.264</X>
    <Y>73.071</Y>
    <Z>2279</Z>
  </point>
  <point index="2024">
    <X>17.109</X>
    <Y>74.598</Y>
    <Z>2224</Z>
  </point>
  <point index="2025">
    <X>103.191</X>
    <Y>6.685</Y>
    <Z>2039</Z>
  </point>
  <point index="2026">
    <X>33.433</X>
    <Y>73.858</Y>
    <Z>2152</Z>
  </point>
  <point index="2027">
    <X>13.868</X>
    <Y>74.574</Y>
    <Z>2139</Z>
  </point>
  <point index="2028">
    <X>55.724</X>
    <Y>28.096</Y>
    <Z>2187</Z>
  </point>
  <point index="2029">
    <X>100.093</X>
    <Y>54.008</Y>
    <Z>2293</Z>
  </point>
  <point index="2030">
    <X>93.120</X>
    <Y>28.479</Y>
    <Z>2119</Z>
  </point>
  <point index="2031">
    <X>97.719</X>
    <Y>66.975</Y>
    <Z>2240</Z>
  </point>
  <point index="2032">
    <X>110.173</X>
    <Y>57.427</Y>
    <Z>2237</Z>
  </point>
  <point index="2033">
    <X>6.562</X>
    <Y>60.486</Y>
    <Z>2278</Z>
  </point>
  <point index="2034">
    <X>104.387</X>
    <Y>56.323</Y>
    <Z>2021</Z>
  </point>
  <point index="2035">
    <X>66.852</X>
    <Y>50.222</Y>
    <Z>2223</Z>
  </point>
  <point index="2036">
    <X>64.506</X>
    <Y>10.231</Y>
    <Z>2031</Z>
  </point>
  <point index="2037">
    <X>91.480</X>
    <Y>35.400</Y>
    <Z>2076</Z>
  </point>
  <point index="2038">
    <X>36.599</X>
    <Y>11.671</Y>
    <Z>2068</Z>
  </point>
  <point index="2039">
    <X>108.615</X>
    <Y>76.470</Y>
    <Z>2278</Z>
  </point>
  <point index="2040">
    <X>7.414</X>
    <Y>18.121</Y>
    <Z>2162</Z>
  </point>
  <point index="2041">
    <X>116.545</X>
    <Y>19.751</Y>
    <Z>2070</Z>
  </point>
  <point index="2042">
    <X>65.473</X>
    <Y>50.553</Y>
    <Z>2110</Z>
  </point>
  <point index="2043">
    <X>14.542</X>
    <Y>68.612</Y>
    <Z>2156</Z>
  </point>
  <point index="2044">
    <X>106.007</X>
    <Y>27.623</Y>
    <Z>2154</Z>
  </point>
  <point index="2045">
    <X>62.896</X>
    <Y>50.200</Y>
    <Z>2063</Z>
  </point>
  <point index="2046">
    <X>11.955</X>
    <Y>52.122</Y>
    <Z>2088</Z>
  </point>
  <point index="2047">
    <X>14.416</X>
    <Y>32.635</Y>
    <Z>2153</Z>
  </point>
  <point index="2048">
    <X>9.591</X>
    <Y>63.042</Y>
    <Z>2026</Z>
  </point>
  <point index="2049">
    <X>58.660</X>
    <Y>11.659</Y>
    <Z>2265</Z>
  </point>
  <point index="2050">
    <X>50.295</X>
    <Y>31.370</Y>
    <Z>2045</Z>
  </point>
  <point index="2051">
    <X>6.506</X>
    <Y>61.904</Y>
    <Z>2286</Z>
  </point>
  <point index="2052">
    <X>107.564</X>
    <Y>10.582</Y>
    <Z>2281</Z>
  </point>
  <point index="2053">
    <X>104.155</X>
    <Y>32.830</Y>
    <Z>2002</Z>
  </point>
  <point index="2054">
    <X>118.061</X>
    <Y>52.727</Y>
    <Z>2030</Z>
  </point>
  <point index="2055">
    <X>26.456</X>
    <Y>55.203</Y>
    <Z>2190</Z>
  </point>
  <point index="2056">
    <X>20.047</X>
    <Y>68.683</Y>
    <Z>2297</Z>
  </point>
  <point index="2057">
    <X>119.225</X>
    <Y>61.894</Y>
    <Z>2003</Z>
  </point>
  <point index="2058">
    <X>33.744</X>
    <Y>67.728</Y>
    <Z>2144</Z>
  </point>
  <point index="2059">
    <X>69.358</X>
    <Y>51.370</Y>
    <Z>2259</Z>
  </point>
  <point index="2060">
    <X>31.117</X>
    <Y>56.654</Y>
    <Z>2213</Z>
  </point>
  <point index="2061">
    <X>62.427</X>
    <Y>18.479</Y>
    <Z>2102</Z>
  </point>
  <point index="2062">
    <X>20.088</X>
    <Y>17.517</Y>
    <Z>2293</Z>
  </point>
  <point index="2063">
    <X>117.480</X>
    <Y>51.155</Y>
    <Z>2045</Z>
  </point>
  <point index="2064">
    <X>24.387</X>
    <Y>37.449</Y>
    <Z>2021</Z>
  </point>
  <point index="2065">
    <X>23.896</X>
    <Y>65.687</Y>
    <Z>2295</Z>
  </point>
  <point index="2066">
    <X>22.760</X>
    <Y>31.390</Y>
    <Z>2074</Z>
  </point>
  <point index="2067">
    <X>106.670</X>
    <Y>49.973</Y>
    <Z>2208</Z>
  </point>
  <point index="2068">
    <X>109.027</X>
    <Y>39.029</Y>
    <Z>2268</Z>
  </point>
  <point index="2069">
    <X>103.718</X>
    <Y>54.684</Y>
    <Z>2067</Z>
  </point>
  <point index="2070">
    <X>103.650</X>
    <Y>16.089</Y>
    <Z>2001</Z>
  </point>
  <point index="2071">
    <X>58.857</X>
    <Y>38.530</Y>
    <Z>2270</Z>
  </point>
  <point index="2072">
    <X>40.053</X>
    <Y>56.366</Y>
    <Z>2116</Z>
  </point>
  <point index="2073">
    <X>57.781</X>
    <Y>62.438</Y>
    <Z>2241</Z>
  </point>
  <point index="2074">
    <X>95.800</X>
    <Y>21.754</Y>
    <Z>2189</Z>
  </point>
  <point index="2075">
    <X>78.036</X>
    <Y>51.532</Y>
    <Z>2031</Z>
  </point>
  <point index="2076">
    <X>89.050</X>
    <Y>54.287</Y>
    <Z>2012</Z>
  </point>
  <point index="2077">
    <X>30.805</X>
    <Y>47.100</Y>
    <Z>2221</Z>
  </point>
  <point index="2078">
    <X>12.597</X>
    <Y>54.727</Y>
    <Z>2105</Z>
  </point>
  <point index="2079">
    <X>110.373</X>
    <Y>39.501</Y>
    <Z>2232</Z>
  </point>
  <point index="2080">
    <X>27.307</X>
    <Y>8.466</Y>
    <Z>2260</Z>
  </point>
  <point index="2081">
    <X>80.238</X>
    <Y>19.334</Y>
    <Z>2141</Z>
  </point>
  <point index="2082">
    <X>60.253</X>
    <Y>34.257</Y>
    <Z>2280</Z>
  </point>
  <point index="2083">
    <X>39.296</X>
    <Y>66.264</Y>
    <Z>2013</Z>
  </point>
  <point index="2084">
    <X>27.304</X>
    <Y>57.737</Y>
    <Z>2260</Z>
  </point>
  <point index="2085">
    <X>99.482</X>
    <Y>69.814</Y>
    <Z>2286</Z>
  </point>
  <point index="2086">
    <X>64.720</X>
    <Y>51.533</Y>
    <Z>2048</Z>
  </point>
  <point index="2087">
    <X>58.701</X>
    <Y>64.477</Y>
    <Z>2266</Z>
  </point>
  <point index="2088">
    <X>94.477</X>
    <Y>22.160</Y>
    <Z>2155</Z>
  </point>
  <point index="2089">
    <X>63.488</X>
    <Y>66.912</Y>
    <Z>2015</Z>
  </point>
  <point index="2090">
    <X>102.197</X>
    <Y>48.557</Y>
    <Z>2120</Z>
  </point>
  <point index="2091">
    <X>37.412</X>
    <Y>25.072</Y>
    <Z>2047</Z>
  </point>
  <point index="2092">
    <X>111.163</X>
    <Y>47.405</Y>
    <Z>2211</Z>
  </point>
  <point index="2093">
    <X>64.597</X>
    <Y>73.913</Y>
    <Z>2038</Z>
  </point>
  <point index="2094">
    <X>94.551</X>
    <Y>30.000</Y>
    <Z>2157</Z>
  </point>
  <point index="2095">
    <X>16.048</X>
    <Y>12.569</Y>
    <Z>2196</Z>
  </point>
  <point index="2096">
    <X>97.750</X>
    <Y>15.985</Y>
    <Z>2241</Z>
  </point>
  <point index="2097">
    <X>112.995</X>
    <Y>33.459</Y>
    <Z>2163</Z>
  </point>
  <point index="2098">
    <X>79.657</X>
    <Y>60.311</Y>
    <Z>2062</Z>
  </point>
  <point index="2099">
    <X>53.468</X>
    <Y>9.819</Y>
    <Z>2128</Z>
  </point>
  <point index="2100">
    <X>54.548</X>
    <Y>55.355</Y>
    <Z>2156</Z>
  </point>
  <point index="2101">
    <X>29.307</X>
    <Y>57.264</Y>
    <Z>2260</Z>
  </point>
  <point index="2102">
    <X>103.019</X>
    <Y>7.586</Y>
    <Z>2053</Z>
  </point>
  <point index="2103">
    <X>111.971</X>
    <Y>23.996</Y>
    <Z>2190</Z>
  </point>
  <point index="2104">
    <X>105.439</X>
    <Y>40.532</Y>
    <Z>2107</Z>
  </point>
  <point index="2105">
    <X>57.864</X>
    <Y>63.965</Y>
    <Z>2244</Z>
  </point>
  <point index="2106">
    <X>59.122</X>
    <Y>29.357</Y>
    <Z>2277</Z>
  </point>
  <point index="2107">
    <X>111.393</X>
    <Y>52.297</Y>
    <Z>2205</Z>
  </point>
  <point index="2108">
    <X>104.290</X>
    <Y>72.755</Y>
    <Z>2013</Z>
  </point>
  <point index="2109">
    <X>56.029</X>
    <Y>49.436</Y>
    <Z>2195</Z>
  </point>
  <point index="2110">
    <X>111.996</X>
    <Y>75.012</Y>
    <Z>2189</Z>
  </point>
  <point index="2111">
    <X>53.623</X>
    <Y>71.838</Y>
    <Z>2132</Z>
  </point>
  <point index="2112">
    <X>19.823</X>
    <Y>37.118</Y>
    <Z>2295</Z>
  </point>
  <point index="2113">
    <X>64.663</X>
    <Y>74.299</Y>
    <Z>2043</Z>
  </point>
  <point index="2114">
    <X>115.893</X>
    <Y>57.011</Y>
    <Z>2087</Z>
  </point>
  <point index="2115">
    <X>17.950</X>
    <Y>34.578</Y>
    <Z>2246</Z>
  </point>
  <point index="2116">
    <X>61.949</X>
    <Y>48.127</Y>
    <Z>2141</Z>
  </point>
  <point index="2117">
    <X>22.295</X>
    <Y>12.513</Y>
    <Z>2112</Z>
  </point>
  <point index="2118">
    <X>12.138</X>
    <Y>67.774</Y>
    <Z>2093</Z>
  </point>
  <point index="2119">
    <X>119.789</X>
    <Y>68.624</Y>
    <Z>2080</Z>
  </point>
  <point index="2120">
    <X>35.966</X>
    <Y>61.759</Y>
    <Z>2085</Z>
  </point>
  <point index="2121">
    <X>109.878</X>
    <Y>75.829</Y>
    <Z>2245</Z>
  </point>
  <point index="2122">
    <X>99.822</X>
    <Y>56.882</Y>
    <Z>2295</Z>
  </point>
  <point index="2123">
    <X>95.680</X>
    <Y>75.545</Y>
    <Z>2186</Z>
  </point>
  <point index="2124">
    <X>109.793</X>
    <Y>21.826</Y>
    <Z>2247</Z>
  </point>
  <point index="2125">
    <X>53.589</X>
    <Y>29.526</Y>
    <Z>2131</Z>
  </point>
  <point index="2126">
    <X>117.355</X>
    <Y>28.825</Y>
    <Z>2049</Z>
  </point>
  <point index="2127">
    <X>63.166</X>
    <Y>45.749</Y>
    <Z>2041</Z>
  </point>
  <point index="2128">
    <X>115.619</X>
    <Y>59.622</Y>
    <Z>2094</Z>
  </point>
  <point index="2129">
    <X>102.012</X>
    <Y>67.559</Y>
    <Z>2136</Z>
  </point>
  <point index="2130">
    <X>71.848</X>
    <Y>63.131</Y>
    <Z>2193</Z>
  </point>
  <point index="2131">
    <X>59.423</X>
    <Y>11.050</Y>
    <Z>2285</Z>
  </point>
  <point index="2132">
    <X>21.847</X>
    <Y>69.001</Y>
    <Z>2149</Z>
  </point>
  <point index="2133">
    <X>91.827</X>
    <Y>32.912</Y>
    <Z>2085</Z>
  </point>
  <point index="2134">
    <X>32.210</X>
    <Y>31.571</Y>
    <Z>2184</Z>
  </point>
  <point index="2135">
    <X>91.704</X>
    <Y>17.293</Y>
    <Z>2082</Z>
  </point>
  <point index="2136">
    <X>71.216</X>
    <Y>19.059</Y>
    <Z>2210</Z>
  </point>
  <point index="2137">
    <X>72.492</X>
    <Y>66.123</Y>
    <Z>2176</Z>
  </point>
  <point index="2138">
    <X>28.188</X>
    <Y>21.344</Y>
    <Z>2290</Z>
  </point>
  <point index="2139">
    <X>107.382</X>
    <Y>38.116</Y>
    <Z>2266</Z>
  </point>
  <point index="2140">
    <X>89.128</X>
    <Y>18.173</Y>
    <Z>2014</Z>
  </point>
  <point index="2141">
    <X>71.040</X>
    <Y>36.112</Y>
    <Z>2215</Z>
  </point>
  <point index="2142">
    <X>54.707</X>
    <Y>66.043</Y>
    <Z>2161</Z>
  </point>
  <point index="2143">
    <X>22.073</X>
    <Y>33.749</Y>
    <Z>2131</Z>
  </point>
  <point index="2144">
    <X>70.972</X>
    <Y>12.168</Y>
    <Z>2216</Z>
  </point>
  <point index="2145">
    <X>79.716</X>
    <Y>19.503</Y>
    <Z>2070</Z>
  </point>
  <point index="2146">
    <X>36.044</X>
    <Y>12.415</Y>
    <Z>2083</Z>
  </point>
  <point index="2147">
    <X>32.860</X>
    <Y>15.756</Y>
    <Z>2167</Z>
  </point>
  <point index="2148">
    <X>10.640</X>
    <Y>25.329</Y>
    <Z>2054</Z>
  </point>
  <point index="2149">
    <X>35.496</X>
    <Y>65.052</Y>
    <Z>2097</Z>
  </point>
  <point index="2150">
    <X>37.964</X>
    <Y>67.595</Y>
    <Z>2033</Z>
  </point>
  <point index="2151">
    <X>31.448</X>
    <Y>56.989</Y>
    <Z>2204</Z>
  </point>
  <point index="2152">
    <X>76.322</X>
    <Y>50.952</Y>
    <Z>2076</Z>
  </point>
  <point index="2153">
    <X>53.822</X>
    <Y>69.916</Y>
    <Z>2137</Z>
  </point>
  <point index="2154">
    <X>22.718</X>
    <Y>47.034</Y>
    <Z>2078</Z>
  </point>
  <point index="2155">
    <X>65.119</X>
    <Y>15.320</Y>
    <Z>2081</Z>
  </point>
  <point index="2156">
    <X>74.754</X>
    <Y>22.947</Y>
    <Z>2117</Z>
  </point>
  <point index="2157">
    <X>39.774</X>
    <Y>58.397</Y>
    <Z>2078</Z>
  </point>
  <point index="2158">
    <X>98.344</X>
    <Y>57.024</Y>
    <Z>2256</Z>
  </point>
  <point index="2159">
    <X>22.337</X>
    <Y>30.841</Y>
    <Z>2109</Z>
  </point>
  <point index="2160">
    <X>118.497</X>
    <Y>21.375</Y>
    <Z>2019</Z>
  </point>
  <point index="2161">
    <X>29.333</X>
    <Y>38.302</Y>
    <Z>2259</Z>
  </point>
  <point index="2162">
    <X>59.923</X>
    <Y>36.245</Y>
    <Z>2298</Z>
  </point>
  <point index="2163">
    <X>96.149</X>
    <Y>65.679</Y>
    <Z>2199</Z>
  </point>
  <point index="2164">
    <X>91.133</X>
    <Y>29.118</Y>
    <Z>2067</Z>
  </point>
  <point index="2165">
    <X>19.446</X>
    <Y>68.862</Y>
    <Z>2285</Z>
  </point>
  <point index="2166">
    <X>95.853</X>
    <Y>64.143</Y>
    <Z>2191</Z>
  </point>
  <point index="2167">
    <X>67.905</X>
    <Y>53.024</Y>
    <Z>2297</Z>
  </point>
  <point index="2168">
    <X>50.405</X>
    <Y>54.773</Y>
    <Z>2048</Z>
  </point>
  <point index="2169">
    <X>90.081</X>
    <Y>15.610</Y>
    <Z>2039</Z>
  </point>
  <point index="2170">
    <X>98.015</X>
    <Y>27.169</Y>
    <Z>2248</Z>
  </point>
  <point index="2171">
    <X>49.496</X>
    <Y>24.512</Y>
    <Z>2024</Z>
  </point>
  <point index="2172">
    <X>25.351</X>
    <Y>15.338</Y>
    <Z>2100</Z>
  </point>
  <point index="2173">
    <X>96.306</X>
    <Y>33.607</Y>
    <Z>2203</Z>
  </point>
  <point index="2174">
    <X>76.526</X>
    <Y>57.861</Y>
    <Z>2070</Z>
  </point>
  <point index="2175">
    <X>71.059</X>
    <Y>21.113</Y>
    <Z>2214</Z>
  </point>
  <point index="2176">
    <X>22.178</X>
    <Y>29.617</Y>
    <Z>2122</Z>
  </point>
  <point index="2177">
    <X>27.243</X>
    <Y>47.756</Y>
    <Z>2255</Z>
  </point>
  <point index="2178">
    <X>29.753</X>
    <Y>23.499</Y>
    <Z>2248</Z>
  </point>
  <point index="2179">
    <X>92.816</X>
    <Y>11.256</Y>
    <Z>2111</Z>
  </point>
  <point index="2180">
    <X>76.402</X>
    <Y>64.483</Y>
    <Z>2074</Z>
  </point>
  <point index="2181">
    <X>103.011</X>
    <Y>13.285</Y>
    <Z>2054</Z>
  </point>
  <point index="2182">
    <X>94.716</X>
    <Y>63.879</Y>
    <Z>2161</Z>
  </point>
  <point index="2183">
    <X>74.746</X>
    <Y>20.650</Y>
    <Z>2117</Z>
  </point>
  <point index="2184">
    <X>62.165</X>
    <Y>63.845</Y>
    <Z>2123</Z>
  </point>
  <point index="2185">
    <X>13.269</X>
    <Y>73.641</Y>
    <Z>2123</Z>
  </point>
  <point index="2186">
    <X>88.192</X>
    <Y>19.275</Y>
    <Z>2055</Z>
  </point>
  <point index="2187">
    <X>22.096</X>
    <Y>15.870</Y>
    <Z>2129</Z>
  </point>
  <point index="2188">
    <X>98.191</X>
    <Y>58.231</Y>
    <Z>2252</Z>
  </point>
  <point index="2189">
    <X>11.106</X>
    <Y>22.719</Y>
    <Z>2066</Z>
  </point>
  <point index="2190">
    <X>108.066</X>
    <Y>13.040</Y>
    <Z>2293</Z>
  </point>
  <point index="2191">
    <X>14.775</X>
    <Y>54.924</Y>
    <Z>2162</Z>
  </point>
  <point index="2192">
    <X>59.590</X>
    <Y>60.909</Y>
    <Z>2289</Z>
  </point>
  <point index="2193">
    <X>97.648</X>
    <Y>76.337</Y>
    <Z>2238</Z>
  </point>
  <point index="2194">
    <X>8.967</X>
    <Y>23.019</Y>
    <Z>2010</Z>
  </point>
  <point index="2195">
    <X>17.079</X>
    <Y>47.403</Y>
    <Z>2223</Z>
  </point>
  <point index="2196">
    <X>78.206</X>
    <Y>30.491</Y>
    <Z>2026</Z>
  </point>
  <point index="2197">
    <X>28.604</X>
    <Y>73.709</Y>
    <Z>2279</Z>
  </point>
  <point index="2198">
    <X>23.313</X>
    <Y>14.853</Y>
    <Z>2029</Z>
  </point>
  <point index="2199">
    <X>95.768</X>
    <Y>30.192</Y>
    <Z>2189</Z>
  </point>
  <point index="2200">
    <X>36.369</X>
    <Y>52.744</Y>
    <Z>2075</Z>
  </point>
  <point index="2201">
    <X>36.647</X>
    <Y>66.821</Y>
    <Z>2067</Z>
  </point>
  <point index="2202">
    <X>55.011</X>
    <Y>36.652</Y>
    <Z>2169</Z>
  </point>
  <point index="2203">
    <X>106.477</X>
    <Y>23.419</Y>
    <Z>2192</Z>
  </point>
  <point index="2204">
    <X>113.479</X>
    <Y>51.270</Y>
    <Z>2150</Z>
  </point>
  <point index="2205">
    <X>58.951</X>
    <Y>66.543</Y>
    <Z>2272</Z>
  </point>
  <point index="2206">
    <X>102.633</X>
    <Y>37.410</Y>
    <Z>2085</Z>
  </point>
  <point index="2207">
    <X>16.527</X>
    <Y>74.200</Y>
    <Z>2208</Z>
  </point>
  <point index="2208">
    <X>41.309</X>
    <Y>62.742</Y>
    <Z>2288</Z>
  </point>
  <point index="2209">
    <X>95.311</X>
    <Y>23.751</Y>
    <Z>2177</Z>
  </point>
  <point index="2210">
    <X>58.390</X>
    <Y>70.325</Y>
    <Z>2257</Z>
  </point>
  <point index="2211">
    <X>59.596</X>
    <Y>74.867</Y>
    <Z>2289</Z>
  </point>
  <point index="2212">
    <X>66.574</X>
    <Y>25.417</Y>
    <Z>2200</Z>
  </point>
  <point index="2213">
    <X>106.749</X>
    <Y>69.432</Y>
    <Z>2214</Z>
  </point>
  <point index="2214">
    <X>106.434</X>
    <Y>77.893</Y>
    <Z>2189</Z>
  </point>
  <point index="2215">
    <X>62.180</X>
    <Y>16.943</Y>
    <Z>2122</Z>
  </point>
  <point index="2216">
    <X>72.927</X>
    <Y>73.122</Y>
    <Z>2165</Z>
  </point>
  <point index="2217">
    <X>73.087</X>
    <Y>47.786</Y>
    <Z>2161</Z>
  </point>
  <point index="2218">
    <X>93.491</X>
    <Y>14.825</Y>
    <Z>2129</Z>
  </point>
  <point index="2219">
    <X>25.203</X>
    <Y>62.389</Y>
    <Z>2088</Z>
  </point>
  <point index="2220">
    <X>92.203</X>
    <Y>63.729</Y>
    <Z>2095</Z>
  </point>
  <point index="2221">
    <X>65.272</X>
    <Y>35.223</Y>
    <Z>2093</Z>
  </point>
  <point index="2222">
    <X>92.455</X>
    <Y>52.197</Y>
    <Z>2101</Z>
  </point>
  <point index="2223">
    <X>58.273</X>
    <Y>48.751</Y>
    <Z>2254</Z>
  </point>
  <point index="2224">
    <X>92.254</X>
    <Y>63.041</Y>
    <Z>2096</Z>
  </point>
  <point index="2225">
    <X>34.428</X>
    <Y>19.144</Y>
    <Z>2126</Z>
  </point>
  <point index="2226">
    <X>88.543</X>
    <Y>66.955</Y>
    <Z>2007</Z>
  </point>
  <point index="2227">
    <X>33.326</X>
    <Y>15.393</Y>
    <Z>2154</Z>
  </point>
  <point index="2228">
    <X>50.637</X>
    <Y>68.523</Y>
    <Z>2054</Z>
  </point>
  <point index="2229">
    <X>92.091</X>
    <Y>61.608</Y>
    <Z>2092</Z>
  </point>
  <point index="2230">
    <X>69.585</X>
    <Y>14.123</Y>
    <Z>2253</Z>
  </point>
  <point index="2231">
    <X>40.277</X>
    <Y>67.735</Y>
    <Z>2147</Z>
  </point>
  <point index="2232">
    <X>72.156</X>
    <Y>36.408</Y>
    <Z>2185</Z>
  </point>
  <point index="2233">
    <X>6.912</X>
    <Y>58.702</Y>
    <Z>2230</Z>
  </point>
  <point index="2234">
    <X>15.328</X>
    <Y>57.603</Y>
    <Z>2177</Z>
  </point>
  <point index="2235">
    <X>97.155</X>
    <Y>29.407</Y>
    <Z>2225</Z>
  </point>
  <point index="2236">
    <X>101.759</X>
    <Y>32.687</Y>
    <Z>2156</Z>
  </point>
  <point index="2237">
    <X>112.553</X>
    <Y>71.866</Y>
    <Z>2175</Z>
  </point>
  <point index="2238">
    <X>69.260</X>
    <Y>64.652</Y>
    <Z>2261</Z>
  </point>
  <point index="2239">
    <X>54.309</X>
    <Y>29.036</Y>
    <Z>2150</Z>
  </point>
  <point index="2240">
    <X>105.180</X>
    <Y>23.160</Y>
    <Z>2086</Z>
  </point>
  <point index="2241">
    <X>25.848</X>
    <Y>46.157</Y>
    <Z>2141</Z>
  </point>
  <point index="2242">
    <X>101.405</X>
    <Y>58.396</Y>
    <Z>2185</Z>
  </point>
  <point index="2243">
    <X>92.187</X>
    <Y>56.537</Y>
    <Z>2094</Z>
  </point>
  <point index="2244">
    <X>64.026</X>
    <Y>26.471</Y>
    <Z>2138</Z>
  </point>
  <point index="2245">
    <X>65.562</X>
    <Y>69.447</Y>
    <Z>2117</Z>
  </point>
  <point index="2246">
    <X>26.337</X>
    <Y>40.712</Y>
    <Z>2181</Z>
  </point>
  <point index="2247">
    <X>31.742</X>
    <Y>76.154</Y>
    <Z>2196</Z>
  </point>
  <point index="2248">
    <X>27.889</X>
    <Y>40.365</Y>
    <Z>2297</Z>
  </point>
  <point index="2249">
    <X>72.580</X>
    <Y>11.535</Y>
    <Z>2174</Z>
  </point>
  <point index="2250">
    <X>16.740</X>
    <Y>60.492</Y>
    <Z>2214</Z>
  </point>
  <point index="2251">
    <X>111.387</X>
    <Y>21.121</Y>
    <Z>2205</Z>
  </point>
  <point index="2252">
    <X>73.078</X>
    <Y>70.171</Y>
    <Z>2161</Z>
  </point>
  <point index="2253">
    <X>29.932</X>
    <Y>66.770</Y>
    <Z>2244</Z>
  </point>
  <point index="2254">
    <X>34.411</X>
    <Y>36.020</Y>
    <Z>2126</Z>
  </point>
  <point index="2255">
    <X>33.301</X>
    <Y>25.811</Y>
    <Z>2155</Z>
  </point>
  <point index="2256">
    <X>51.019</X>
    <Y>64.649</Y>
    <Z>2064</Z>
  </point>
  <point index="2257">
    <X>74.349</X>
    <Y>34.551</Y>
    <Z>2128</Z>
  </point>
  <point index="2258">
    <X>95.237</X>
    <Y>37.486</Y>
    <Z>2175</Z>
  </point>
  <point index="2259">
    <X>18.556</X>
    <Y>69.843</Y>
    <Z>2262</Z>
  </point>
  <point index="2260">
    <X>103.599</X>
    <Y>7.973</Y>
    <Z>2006</Z>
  </point>
  <point index="2261">
    <X>28.046</X>
    <Y>57.644</Y>
    <Z>2293</Z>
  </point>
  <point index="2262">
    <X>68.121</X>
    <Y>71.029</Y>
    <Z>2291</Z>
  </point>
  <point index="2263">
    <X>106.289</X>
    <Y>56.946</Y>
    <Z>2177</Z>
  </point>
  <point index="2264">
    <X>104.364</X>
    <Y>15.233</Y>
    <Z>2019</Z>
  </point>
  <point index="2265">
    <X>105.572</X>
    <Y>29.766</Y>
    <Z>2118</Z>
  </point>
  <point index="2266">
    <X>100.606</X>
    <Y>49.008</Y>
    <Z>2251</Z>
  </point>
  <point index="2267">
    <X>25.769</X>
    <Y>67.495</Y>
    <Z>2134</Z>
  </point>
  <point index="2268">
    <X>28.761</X>
    <Y>67.392</Y>
    <Z>2275</Z>
  </point>
  <point index="2269">
    <X>36.333</X>
    <Y>21.495</Y>
    <Z>2075</Z>
  </point>
  <point index="2270">
    <X>108.819</X>
    <Y>28.933</Y>
    <Z>2273</Z>
  </point>
  <point index="2271">
    <X>110.937</X>
    <Y>30.179</Y>
    <Z>2217</Z>
  </point>
  <point index="2272">
    <X>15.818</X>
    <Y>74.465</Y>
    <Z>2190</Z>
  </point>
  <point index="2273">
    <X>74.319</X>
    <Y>64.085</Y>
    <Z>2128</Z>
  </point>
  <point index="2274">
    <X>96.114</X>
    <Y>32.895</Y>
    <Z>2198</Z>
  </point>
  <point index="2275">
    <X>72.213</X>
    <Y>63.858</Y>
    <Z>2184</Z>
  </point>
  <point index="2276">
    <X>40.568</X>
    <Y>26.655</Y>
    <Z>2186</Z>
  </point>
  <point index="2277">
    <X>30.986</X>
    <Y>71.538</Y>
    <Z>2216</Z>
  </point>
  <point index="2278">
    <X>66.344</X>
    <Y>14.312</Y>
    <Z>2181</Z>
  </point>
  <point index="2279">
    <X>115.175</X>
    <Y>73.578</Y>
    <Z>2106</Z>
  </point>
  <point index="2280">
    <X>90.367</X>
    <Y>13.272</Y>
    <Z>2047</Z>
  </point>
  <point index="2281">
    <X>66.056</X>
    <Y>31.814</Y>
    <Z>2158</Z>
  </point>
  <point index="2282">
    <X>103.316</X>
    <Y>33.752</Y>
    <Z>2029</Z>
  </point>
  <point index="2283">
    <X>52.066</X>
    <Y>26.109</Y>
    <Z>2091</Z>
  </point>
  <point index="2284">
    <X>19.878</X>
    <Y>17.424</Y>
    <Z>2297</Z>
  </point>
  <point index="2285">
    <X>113.139</X>
    <Y>50.298</Y>
    <Z>2159</Z>
  </point>
  <point index="2286">
    <X>104.108</X>
    <Y>36.382</Y>
    <Z>2034</Z>
  </point>
  <point index="2287">
    <X>16.236</X>
    <Y>9.453</Y>
    <Z>2201</Z>
  </point>
  <point index="2288">
    <X>34.468</X>
    <Y>17.499</Y>
    <Z>2124</Z>
  </point>
  <point index="2289">
    <X>11.001</X>
    <Y>70.373</Y>
    <Z>2063</Z>
  </point>
  <point index="2290">
    <X>104.292</X>
    <Y>15.807</Y>
    <Z>2013</Z>
  </point>
  <point index="2291">
    <X>26.334</X>
    <Y>68.632</Y>
    <Z>2180</Z>
  </point>
  <point index="2292">
    <X>32.843</X>
    <Y>19.678</Y>
    <Z>2167</Z>
  </point>
  <point index="2293">
    <X>64.703</X>
    <Y>62.417</Y>
    <Z>2047</Z>
  </point>
  <point index="2294">
    <X>105.124</X>
    <Y>14.112</Y>
    <Z>2081</Z>
  </point>
  <point index="2295">
    <X>93.394</X>
    <Y>20.111</Y>
    <Z>2126</Z>
  </point>
  <point index="2296">
    <X>30.773</X>
    <Y>53.753</Y>
    <Z>2222</Z>
  </point>
  <point index="2297">
    <X>9.958</X>
    <Y>53.889</Y>
    <Z>2036</Z>
  </point>
  <point index="2298">
    <X>98.482</X>
    <Y>26.479</Y>
    <Z>2260</Z>
  </point>
  <point index="2299">
    <X>7.505</X>
    <Y>59.515</Y>
    <Z>2149</Z>
  </point>
  <point index="2300">
    <X>116.423</X>
    <Y>60.827</Y>
    <Z>2073</Z>
  </point>
  <point index="2301">
    <X>109.744</X>
    <Y>55.674</Y>
    <Z>2249</Z>
  </point>
  <point index="2302">
    <X>95.088</X>
    <Y>13.099</Y>
    <Z>2171</Z>
  </point>
  <point index="2303">
    <X>27.986</X>
    <Y>24.383</Y>
    <Z>2295</Z>
  </point>
  <point index="2304">
    <X>62.122</X>
    <Y>61.626</Y>
    <Z>2127</Z>
  </point>
  <point index="2305">
    <X>36.244</X>
    <Y>23.558</Y>
    <Z>2078</Z>
  </point>
  <point index="2306">
    <X>19.118</X>
    <Y>64.341</Y>
    <Z>2277</Z>
  </point>
  <point index="2307">
    <X>29.384</X>
    <Y>48.943</Y>
    <Z>2258</Z>
  </point>
  <point index="2308">
    <X>21.301</X>
    <Y>59.984</Y>
    <Z>2194</Z>
  </point>
  <point index="2309">
    <X>65.971</X>
    <Y>29.760</Y>
    <Z>2151</Z>
  </point>
  <point index="2310">
    <X>120.934</X>
    <Y>19.939</Y>
    <Z>2236</Z>
  </point>
  <point index="2311">
    <X>111.596</X>
    <Y>32.168</Y>
    <Z>2200</Z>
  </point>
  <point index="2312">
    <X>8.450</X>
    <Y>61.904</Y>
    <Z>2020</Z>
  </point>
  <point index="2313">
    <X>93.855</X>
    <Y>64.763</Y>
    <Z>2138</Z>
  </point>
  <point index="2314">
    <X>55.250</X>
    <Y>60.881</Y>
    <Z>2175</Z>
  </point>
  <point index="2315">
    <X>21.603</X>
    <Y>60.894</Y>
    <Z>2169</Z>
  </point>
  <point index="2316">
    <X>24.048</X>
    <Y>50.581</Y>
    <Z>2110</Z>
  </point>
  <point index="2317">
    <X>9.853</X>
    <Y>55.968</Y>
    <Z>2033</Z>
  </point>
  <point index="2318">
    <X>18.338</X>
    <Y>62.286</Y>
    <Z>2256</Z>
  </point>
  <point index="2319">
    <X>101.030</X>
    <Y>13.789</Y>
    <Z>2216</Z>
  </point>
  <point index="2320">
    <X>109.392</X>
    <Y>23.086</Y>
    <Z>2258</Z>
  </point>
  <point index="2321">
    <X>64.555</X>
    <Y>58.026</Y>
    <Z>2035</Z>
  </point>
  <point index="2322">
    <X>51.595</X>
    <Y>56.586</Y>
    <Z>2079</Z>
  </point>
  <point index="2323">
    <X>107.133</X>
    <Y>23.332</Y>
    <Z>2246</Z>
  </point>
  <point index="2324">
    <X>16.740</X>
    <Y>54.935</Y>
    <Z>2214</Z>
  </point>
  <point index="2325">
    <X>107.307</X>
    <Y>25.946</Y>
    <Z>2260</Z>
  </point>
  <point index="2326">
    <X>16.108</X>
    <Y>66.801</Y>
    <Z>2197</Z>
  </point>
  <point index="2327">
    <X>65.331</X>
    <Y>28.743</Y>
    <Z>2098</Z>
  </point>
  <point index="2328">
    <X>56.759</X>
    <Y>39.519</Y>
    <Z>2215</Z>
  </point>
  <point index="2329">
    <X>10.335</X>
    <Y>25.679</Y>
    <Z>2046</Z>
  </point>
  <point index="2330">
    <X>32.502</X>
    <Y>61.071</Y>
    <Z>2176</Z>
  </point>
  <point index="2331">
    <X>66.583</X>
    <Y>25.741</Y>
    <Z>2201</Z>
  </point>
  <point index="2332">
    <X>47.976</X>
    <Y>67.856</Y>
    <Z>2085</Z>
  </point>
  <point index="2333">
    <X>25.613</X>
    <Y>21.031</Y>
    <Z>2121</Z>
  </point>
  <point index="2334">
    <X>68.602</X>
    <Y>49.865</Y>
    <Z>2279</Z>
  </point>
  <point index="2335">
    <X>17.680</X>
    <Y>22.071</Y>
    <Z>2239</Z>
  </point>
  <point index="2336">
    <X>73.321</X>
    <Y>60.630</Y>
    <Z>2155</Z>
  </point>
  <point index="2337">
    <X>28.014</X>
    <Y>71.598</Y>
    <Z>2294</Z>
  </point>
  <point index="2338">
    <X>24.930</X>
    <Y>38.743</Y>
    <Z>2065</Z>
  </point>
  <point index="2339">
    <X>107.324</X>
    <Y>71.158</Y>
    <Z>2262</Z>
  </point>
  <point index="2340">
    <X>56.319</X>
    <Y>60.164</Y>
    <Z>2203</Z>
  </point>
  <point index="2341">
    <X>92.538</X>
    <Y>71.237</Y>
    <Z>2104</Z>
  </point>
  <point index="2342">
    <X>113.495</X>
    <Y>15.342</Y>
    <Z>2150</Z>
  </point>
  <point index="2343">
    <X>117.359</X>
    <Y>55.481</Y>
    <Z>2048</Z>
  </point>
  <point index="2344">
    <X>54.250</X>
    <Y>54.093</Y>
    <Z>2149</Z>
  </point>
  <point index="2345">
    <X>94.367</X>
    <Y>61.407</Y>
    <Z>2152</Z>
  </point>
  <point index="2346">
    <X>109.413</X>
    <Y>75.698</Y>
    <Z>2257</Z>
  </point>
  <point index="2347">
    <X>121.029</X>
    <Y>64.428</Y>
    <Z>2249</Z>
  </point>
  <point index="2348">
    <X>108.954</X>
    <Y>54.944</Y>
    <Z>2269</Z>
  </point>
  <point index="2349">
    <X>26.296</X>
    <Y>69.527</Y>
    <Z>2177</Z>
  </point>
  <point index="2350">
    <X>73.952</X>
    <Y>18.423</Y>
    <Z>2138</Z>
  </point>
  <point index="2351">
    <X>48.622</X>
    <Y>21.504</Y>
    <Z>2001</Z>
  </point>
  <point index="2352">
    <X>88.397</X>
    <Y>56.923</Y>
    <Z>2027</Z>
  </point>
  <point index="2353">
    <X>76.793</X>
    <Y>28.118</Y>
    <Z>2063</Z>
  </point>
  <point index="2354">
    <X>75.855</X>
    <Y>55.249</Y>
    <Z>2088</Z>
  </point>
  <point index="2355">
    <X>73.395</X>
    <Y>21.536</Y>
    <Z>2153</Z>
  </point>
  <point index="2356">
    <X>69.741</X>
    <Y>26.331</Y>
    <Z>2249</Z>
  </point>
  <point index="2357">
    <X>32.851</X>
    <Y>18.212</Y>
    <Z>2167</Z>
  </point>
  <point index="2358">
    <X>52.275</X>
    <Y>30.317</Y>
    <Z>2097</Z>
  </point>
  <point index="2359">
    <X>64.085</X>
    <Y>61.244</Y>
    <Z>2063</Z>
  </point>
  <point index="2360">
    <X>26.569</X>
    <Y>19.170</Y>
    <Z>2200</Z>
  </point>
  <point index="2361">
    <X>73.655</X>
    <Y>36.058</Y>
    <Z>2146</Z>
  </point>
  <point index="2362">
    <X>26.578</X>
    <Y>56.823</Y>
    <Z>2200</Z>
  </point>
  <point index="2363">
    <X>16.276</X>
    <Y>12.061</Y>
    <Z>2202</Z>
  </point>
  <point index="2364">
    <X>73.535</X>
    <Y>25.515</Y>
    <Z>2149</Z>
  </point>
  <point index="2365">
    <X>28.580</X>
    <Y>14.254</Y>
    <Z>2279</Z>
  </point>
  <point index="2366">
    <X>115.050</X>
    <Y>32.649</Y>
    <Z>2109</Z>
  </point>
  <point index="2367">
    <X>17.161</X>
    <Y>32.982</Y>
    <Z>2225</Z>
  </point>
  <point index="2368">
    <X>53.286</X>
    <Y>32.326</Y>
    <Z>2123</Z>
  </point>
  <point index="2369">
    <X>105.345</X>
    <Y>56.199</Y>
    <Z>2099</Z>
  </point>
  <point index="2370">
    <X>101.697</X>
    <Y>62.207</Y>
    <Z>2161</Z>
  </point>
  <point index="2371">
    <X>24.564</X>
    <Y>65.959</Y>
    <Z>2035</Z>
  </point>
  <point index="2372">
    <X>24.835</X>
    <Y>57.997</Y>
    <Z>2058</Z>
  </point>
  <point index="2373">
    <X>16.516</X>
    <Y>28.909</Y>
    <Z>2208</Z>
  </point>
  <point index="2374">
    <X>68.944</X>
    <Y>50.376</Y>
    <Z>2270</Z>
  </point>
  <point index="2375">
    <X>110.902</X>
    <Y>73.576</Y>
    <Z>2218</Z>
  </point>
  <point index="2376">
    <X>70.979</X>
    <Y>29.104</Y>
    <Z>2216</Z>
  </point>
  <point index="2377">
    <X>109.050</X>
    <Y>9.709</Y>
    <Z>2267</Z>
  </point>
  <point index="2378">
    <X>105.785</X>
    <Y>63.536</Y>
    <Z>2135</Z>
  </point>
  <point index="2379">
    <X>15.524</X>
    <Y>35.777</Y>
    <Z>2182</Z>
  </point>
  <point index="2380">
    <X>107.193</X>
    <Y>26.063</Y>
    <Z>2251</Z>
  </point>
  <point index="2381">
    <X>61.507</X>
    <Y>61.534</Y>
    <Z>2177</Z>
  </point>
  <point index="2382">
    <X>93.109</X>
    <Y>12.717</Y>
    <Z>2119</Z>
  </point>
  <point index="2383">
    <X>108.591</X>
    <Y>13.687</Y>
    <Z>2279</Z>
  </point>
  <point index="2384">
    <X>91.337</X>
    <Y>70.373</Y>
    <Z>2072</Z>
  </point>
  <point index="2385">
    <X>52.439</X>
    <Y>74.680</Y>
    <Z>2101</Z>
  </point>
  <point index="2386">
    <X>115.744</X>
    <Y>35.452</Y>
    <Z>2091</Z>
  </point>
  <point index="2387">
    <X>105.000</X>
    <Y>10.892</Y>
    <Z>2071</Z>
  </point>
  <point index="2388">
    <X>112.192</X>
    <Y>25.246</Y>
    <Z>2184</Z>
  </point>
  <point index="2389">
    <X>108.294</X>
    <Y>7.766</Y>
    <Z>2287</Z>
  </point>
  <point index="2390">
    <X>101.907</X>
    <Y>6.436</Y>
    <Z>2144</Z>
  </point>
  <point index="2391">
    <X>71.955</X>
    <Y>65.736</Y>
    <Z>2191</Z>
  </point>
  <point index="2392">
    <X>114.553</X>
    <Y>73.923</Y>
    <Z>2122</Z>
  </point>
  <point index="2393">
    <X>107.202</X>
    <Y>23.790</Y>
    <Z>2252</Z>
  </point>
  <point index="2394">
    <X>16.821</X>
    <Y>75.987</Y>
    <Z>2216</Z>
  </point>
  <point index="2395">
    <X>58.681</X>
    <Y>46.819</Y>
    <Z>2265</Z>
  </point>
  <point index="2396">
    <X>106.639</X>
    <Y>6.981</Y>
    <Z>2205</Z>
  </point>
  <point index="2397">
    <X>32.645</X>
    <Y>53.510</Y>
    <Z>2172</Z>
  </point>
  <point index="2398">
    <X>105.100</X>
    <Y>11.236</Y>
    <Z>2079</Z>
  </point>
  <point index="2399">
    <X>13.473</X>
    <Y>66.087</Y>
    <Z>2128</Z>
  </point>
  <point index="2400">
    <X>58.109</X>
    <Y>73.838</Y>
    <Z>2250</Z>
  </point>
  <point index="2401">
    <X>110.000</X>
    <Y>15.333</Y>
    <Z>2242</Z>
  </point>
  <point index="2402">
    <X>57.068</X>
    <Y>38.674</Y>
    <Z>2223</Z>
  </point>
  <point index="2403">
    <X>97.730</X>
    <Y>72.260</Y>
    <Z>2240</Z>
  </point>
  <point index="2404">
    <X>56.654</X>
    <Y>57.006</Y>
    <Z>2212</Z>
  </point>
  <point index="2405">
    <X>108.883</X>
    <Y>60.178</Y>
    <Z>2271</Z>
  </point>
  <point index="2406">
    <X>56.103</X>
    <Y>62.834</Y>
    <Z>2197</Z>
  </point>
  <point index="2407">
    <X>15.184</X>
    <Y>58.127</Y>
    <Z>2173</Z>
  </point>
  <point index="2408">
    <X>110.445</X>
    <Y>27.069</Y>
    <Z>2230</Z>
  </point>
  <point index="2409">
    <X>12.882</X>
    <Y>31.211</Y>
    <Z>2113</Z>
  </point>
  <point index="2410">
    <X>56.530</X>
    <Y>69.179</Y>
    <Z>2209</Z>
  </point>
  <point index="2411">
    <X>69.431</X>
    <Y>30.046</Y>
    <Z>2257</Z>
  </point>
  <point index="2412">
    <X>52.018</X>
    <Y>51.899</Y>
    <Z>2090</Z>
  </point>
  <point index="2413">
    <X>70.514</X>
    <Y>26.004</Y>
    <Z>2228</Z>
  </point>
  <point index="2414">
    <X>57.723</X>
    <Y>7.461</Y>
    <Z>2240</Z>
  </point>
  <point index="2415">
    <X>14.237</X>
    <Y>56.926</Y>
    <Z>2148</Z>
  </point>
  <point index="2416">
    <X>108.494</X>
    <Y>74.755</Y>
    <Z>2282</Z>
  </point>
  <point index="2417">
    <X>13.050</X>
    <Y>51.356</Y>
    <Z>2117</Z>
  </point>
  <point index="2418">
    <X>16.082</X>
    <Y>62.094</Y>
    <Z>2197</Z>
  </point>
  <point index="2419">
    <X>19.398</X>
    <Y>68.988</Y>
    <Z>2284</Z>
  </point>
  <point index="2420">
    <X>73.007</X>
    <Y>27.437</Y>
    <Z>2163</Z>
  </point>
  <point index="2421">
    <X>97.689</X>
    <Y>77.889</Y>
    <Z>2239</Z>
  </point>
  <point index="2422">
    <X>106.895</X>
    <Y>45.848</Y>
    <Z>2226</Z>
  </point>
  <point index="2423">
    <X>36.389</X>
    <Y>52.235</Y>
    <Z>2074</Z>
  </point>
  <point index="2424">
    <X>102.916</X>
    <Y>57.587</Y>
    <Z>2061</Z>
  </point>
  <point index="2425">
    <X>94.188</X>
    <Y>17.052</Y>
    <Z>2147</Z>
  </point>
  <point index="2426">
    <X>32.275</X>
    <Y>47.316</Y>
    <Z>2182</Z>
  </point>
  <point index="2427">
    <X>99.459</X>
    <Y>64.261</Y>
    <Z>2286</Z>
  </point>
  <point index="2428">
    <X>36.551</X>
    <Y>32.603</Y>
    <Z>2070</Z>
  </point>
  <point index="2429">
    <X>109.385</X>
    <Y>10.567</Y>
    <Z>2258</Z>
  </point>
  <point index="2430">
    <X>26.070</X>
    <Y>15.732</Y>
    <Z>2159</Z>
  </point>
  <point index="2431">
    <X>92.585</X>
    <Y>14.216</Y>
    <Z>2105</Z>
  </point>
  <point index="2432">
    <X>93.253</X>
    <Y>35.959</Y>
    <Z>2122</Z>
  </point>
  <point index="2433">
    <X>70.944</X>
    <Y>69.980</Y>
    <Z>2217</Z>
  </point>
  <point index="2434">
    <X>23.037</X>
    <Y>37.332</Y>
    <Z>2052</Z>
  </point>
  <point index="2435">
    <X>57.289</X>
    <Y>28.013</Y>
    <Z>2229</Z>
  </point>
  <point index="2436">
    <X>76.619</X>
    <Y>57.751</Y>
    <Z>2068</Z>
  </point>
  <point index="2437">
    <X>32.858</X>
    <Y>60.025</Y>
    <Z>2167</Z>
  </point>
  <point index="2438">
    <X>72.716</X>
    <Y>20.160</Y>
    <Z>2171</Z>
  </point>
  <point index="2439">
    <X>110.288</X>
    <Y>59.052</Y>
    <Z>2234</Z>
  </point>
  <point index="2440">
    <X>33.010</X>
    <Y>48.562</Y>
    <Z>2163</Z>
  </point>
  <point index="2441">
    <X>54.517</X>
    <Y>38.466</Y>
    <Z>2156</Z>
  </point>
  <point index="2442">
    <X>29.522</X>
    <Y>13.658</Y>
    <Z>2255</Z>
  </point>
  <point index="2443">
    <X>96.225</X>
    <Y>18.134</Y>
    <Z>2201</Z>
  </point>
  <point index="2444">
    <X>118.248</X>
    <Y>20.547</Y>
    <Z>2025</Z>
  </point>
  <point index="2445">
    <X>30.644</X>
    <Y>32.246</Y>
    <Z>2225</Z>
  </point>
  <point index="2446">
    <X>23.187</X>
    <Y>18.041</Y>
    <Z>2039</Z>
  </point>
  <point index="2447">
    <X>58.819</X>
    <Y>25.263</Y>
    <Z>2269</Z>
  </point>
  <point index="2448">
    <X>113.895</X>
    <Y>53.964</Y>
    <Z>2140</Z>
  </point>
  <point index="2449">
    <X>16.245</X>
    <Y>30.194</Y>
    <Z>2201</Z>
  </point>
  <point index="2450">
    <X>63.462</X>
    <Y>68.571</Y>
    <Z>2017</Z>
  </point>
  <point index="2451">
    <X>15.703</X>
    <Y>59.215</Y>
    <Z>2187</Z>
  </point>
  <point index="2452">
    <X>120.322</X>
    <Y>24.937</Y>
    <Z>2153</Z>
  </point>
  <point index="2453">
    <X>35.038</X>
    <Y>19.488</Y>
    <Z>2109</Z>
  </point>
  <point index="2454">
    <X>35.493</X>
    <Y>53.819</Y>
    <Z>2098</Z>
  </point>
  <point index="2455">
    <X>118.019</X>
    <Y>17.467</Y>
    <Z>2031</Z>
  </point>
  <point index="2456">
    <X>47.360</X>
    <Y>28.031</Y>
    <Z>2169</Z>
  </point>
  <point index="2457">
    <X>19.707</X>
    <Y>72.284</Y>
    <Z>2292</Z>
  </point>
  <point index="2458">
    <X>17.963</X>
    <Y>19.355</Y>
    <Z>2246</Z>
  </point>
  <point index="2459">
    <X>73.288</X>
    <Y>72.197</Y>
    <Z>2156</Z>
  </point>
  <point index="2460">
    <X>63.815</X>
    <Y>25.846</Y>
    <Z>2191</Z>
  </point>
  <point index="2461">
    <X>69.885</X>
    <Y>22.624</Y>
    <Z>2245</Z>
  </point>
  <point index="2462">
    <X>110.858</X>
    <Y>53.684</Y>
    <Z>2219</Z>
  </point>
  <point index="2463">
    <X>77.822</X>
    <Y>52.664</Y>
    <Z>2036</Z>
  </point>
  <point index="2464">
    <X>17.798</X>
    <Y>55.059</Y>
    <Z>2242</Z>
  </point>
  <point index="2465">
    <X>25.100</X>
    <Y>30.801</Y>
    <Z>2079</Z>
  </point>
  <point index="2466">
    <X>35.641</X>
    <Y>17.447</Y>
    <Z>2094</Z>
  </point>
  <point index="2467">
    <X>63.106</X>
    <Y>53.934</Y>
    <Z>2046</Z>
  </point>
  <point index="2468">
    <X>55.719</X>
    <Y>76.216</Y>
    <Z>2187</Z>
  </point>
  <point index="2469">
    <X>37.942</X>
    <Y>63.313</Y>
    <Z>2033</Z>
  </point>
  <point index="2470">
    <X>93.173</X>
    <Y>23.983</Y>
    <Z>2120</Z>
  </point>
  <point index="2471">
    <X>58.603</X>
    <Y>68.294</Y>
    <Z>2263</Z>
  </point>
  <point index="2472">
    <X>69.610</X>
    <Y>25.768</Y>
    <Z>2252</Z>
  </point>
  <point index="2473">
    <X>65.749</X>
    <Y>29.045</Y>
    <Z>2132</Z>
  </point>
  <point index="2474">
    <X>25.594</X>
    <Y>48.919</Y>
    <Z>2120</Z>
  </point>
  <point index="2475">
    <X>88.821</X>
    <Y>23.659</Y>
    <Z>2006</Z>
  </point>
  <point index="2476">
    <X>96.737</X>
    <Y>73.711</Y>
    <Z>2214</Z>
  </point>
  <point index="2477">
    <X>26.593</X>
    <Y>7.243</Y>
    <Z>2202</Z>
  </point>
  <point index="2478">
    <X>98.982</X>
    <Y>39.845</Y>
    <Z>2273</Z>
  </point>
  <point index="2479">
    <X>32.126</X>
    <Y>12.151</Y>
    <Z>2186</Z>
  </point>
  <point index="2480">
    <X>116.541</X>
    <Y>21.054</Y>
    <Z>2070</Z>
  </point>
  <point index="2481">
    <X>26.459</X>
    <Y>17.823</Y>
    <Z>2191</Z>
  </point>
  <point index="2482">
    <X>56.898</X>
    <Y>31.098</Y>
    <Z>2218</Z>
  </point>
  <point index="2483">
    <X>110.980</X>
    <Y>20.642</Y>
    <Z>2216</Z>
  </point>
  <point index="2484">
    <X>70.923</X>
    <Y>17.374</Y>
    <Z>2218</Z>
  </point>
  <point index="2485">
    <X>70.340</X>
    <Y>76.117</Y>
    <Z>2233</Z>
  </point>
  <point index="2486">
    <X>58.224</X>
    <Y>9.853</Y>
    <Z>2253</Z>
  </point>
  <point index="2487">
    <X>70.932</X>
    <Y>37.790</Y>
    <Z>2217</Z>
  </point>
  <point index="2488">
    <X>7.088</X>
    <Y>57.833</Y>
    <Z>2206</Z>
  </point>
  <point index="2489">
    <X>99.295</X>
    <Y>76.093</Y>
    <Z>2281</Z>
  </point>
  <point index="2490">
    <X>99.738</X>
    <Y>21.026</Y>
    <Z>2293</Z>
  </point>
  <point index="2491">
    <X>49.593</X>
    <Y>69.497</Y>
    <Z>2026</Z>
  </point>
  <point index="2492">
    <X>95.897</X>
    <Y>13.451</Y>
    <Z>2192</Z>
  </point>
  <point index="2493">
    <X>25.886</X>
    <Y>45.098</Y>
    <Z>2144</Z>
  </point>
  <point index="2494">
    <X>73.438</X>
    <Y>18.910</Y>
    <Z>2152</Z>
  </point>
  <point index="2495">
    <X>8.440</X>
    <Y>22.593</Y>
    <Z>2022</Z>
  </point>
  <point index="2496">
    <X>28.422</X>
    <Y>25.325</Y>
    <Z>2283</Z>
  </point>
  <point index="2497">
    <X>56.583</X>
    <Y>70.246</Y>
    <Z>2210</Z>
  </point>
  <point index="2498">
    <X>86.468</X>
    <Y>62.316</Y>
    <Z>2291</Z>
  </point>
  <point index="2499">
    <X>110.180</X>
    <Y>26.503</Y>
    <Z>2237</Z>
  </point>
  <point index="2500">
    <X>95.055</X>
    <Y>50.756</Y>
    <Z>2170</Z>
  </point>
  <point index="2501">
    <X>102.846</X>
    <Y>45.830</Y>
    <Z>2067</Z>
  </point>
  <point index="2502">
    <X>25.155</X>
    <Y>21.763</Y>
    <Z>2084</Z>
  </point>
  <point index="2503">
    <X>74.697</X>
    <Y>56.890</Y>
    <Z>2118</Z>
  </point>
  <point index="2504">
    <X>67.397</X>
    <Y>26.652</Y>
    <Z>2268</Z>
  </point>
  <point index="2505">
    <X>71.935</X>
    <Y>55.949</Y>
    <Z>2191</Z>
  </point>
  <point index="2506">
    <X>51.831</X>
    <Y>19.095</Y>
    <Z>2085</Z>
  </point>
  <point index="2507">
    <X>23.654</X>
    <Y>12.306</Y>
    <Z>2001</Z>
  </point>
  <point index="2508">
    <X>18.861</X>
    <Y>54.259</Y>
    <Z>2270</Z>
  </point>
  <point index="2509">
    <X>69.609</X>
    <Y>29.392</Y>
    <Z>2252</Z>
  </point>
  <point index="2510">
    <X>55.041</X>
    <Y>34.070</Y>
    <Z>2169</Z>
  </point>
  <point index="2511">
    <X>64.424</X>
    <Y>34.620</Y>
    <Z>2024</Z>
  </point>
  <point index="2512">
    <X>118.486</X>
    <Y>19.089</Y>
    <Z>2019</Z>
  </point>
  <point index="2513">
    <X>107.343</X>
    <Y>61.443</Y>
    <Z>2263</Z>
  </point>
  <point index="2514">
    <X>32.702</X>
    <Y>64.260</Y>
    <Z>2171</Z>
  </point>
  <point index="2515">
    <X>15.319</X>
    <Y>34.681</Y>
    <Z>2177</Z>
  </point>
  <point index="2516">
    <X>107.482</X>
    <Y>57.102</Y>
    <Z>2275</Z>
  </point>
  <point index="2517">
    <X>101.251</X>
    <Y>57.783</Y>
    <Z>2198</Z>
  </point>
  <point index="2518">
    <X>86.986</X>
    <Y>21.293</Y>
    <Z>2220</Z>
  </point>
  <point index="2519">
    <X>94.543</X>
    <Y>27.024</Y>
    <Z>2156</Z>
  </point>
  <point index="2520">
    <X>36.258</X>
    <Y>72.445</Y>
    <Z>2077</Z>
  </point>
  <point index="2521">
    <X>35.846</X>
    <Y>19.754</Y>
    <Z>2088</Z>
  </point>
  <point index="2522">
    <X>31.110</X>
    <Y>9.261</Y>
    <Z>2213</Z>
  </point>
  <point index="2523">
    <X>57.844</X>
    <Y>72.221</Y>
    <Z>2243</Z>
  </point>
  <point index="2524">
    <X>54.935</X>
    <Y>20.063</Y>
    <Z>2167</Z>
  </point>
  <point index="2525">
    <X>17.093</X>
    <Y>50.909</Y>
    <Z>2223</Z>
  </point>
  <point index="2526">
    <X>51.664</X>
    <Y>53.662</Y>
    <Z>2081</Z>
  </point>
  <point index="2527">
    <X>109.197</X>
    <Y>47.715</Y>
    <Z>2263</Z>
  </point>
  <point index="2528">
    <X>65.758</X>
    <Y>22.802</Y>
    <Z>2133</Z>
  </point>
  <point index="2529">
    <X>114.553</X>
    <Y>66.639</Y>
    <Z>2122</Z>
  </point>
  <point index="2530">
    <X>76.930</X>
    <Y>16.006</Y>
    <Z>2060</Z>
  </point>
  <point index="2531">
    <X>106.311</X>
    <Y>24.279</Y>
    <Z>2179</Z>
  </point>
  <point index="2532">
    <X>53.897</X>
    <Y>51.505</Y>
    <Z>2139</Z>
  </point>
  <point index="2533">
    <X>55.388</X>
    <Y>68.151</Y>
    <Z>2179</Z>
  </point>
  <point index="2534">
    <X>98.309</X>
    <Y>15.783</Y>
    <Z>2255</Z>
  </point>
  <point index="2535">
    <X>12.745</X>
    <Y>14.099</Y>
    <Z>2109</Z>
  </point>
  <point index="2536">
    <X>110.467</X>
    <Y>12.592</Y>
    <Z>2230</Z>
  </point>
  <point index="2537">
    <X>63.848</X>
    <Y>45.384</Y>
    <Z>2233</Z>
  </point>
  <point index="2538">
    <X>91.787</X>
    <Y>27.472</Y>
    <Z>2084</Z>
  </point>
  <point index="2539">
    <X>79.423</X>
    <Y>30.935</Y>
    <Z>2030</Z>
  </point>
  <point index="2540">
    <X>93.266</X>
    <Y>30.639</Y>
    <Z>2123</Z>
  </point>
  <point index="2541">
    <X>11.744</X>
    <Y>59.459</Y>
    <Z>2083</Z>
  </point>
  <point index="2542">
    <X>28.448</X>
    <Y>8.685</Y>
    <Z>2283</Z>
  </point>
  <point index="2543">
    <X>102.109</X>
    <Y>60.305</Y>
    <Z>2128</Z>
  </point>
  <point index="2544">
    <X>62.681</X>
    <Y>61.550</Y>
    <Z>2081</Z>
  </point>
  <point index="2545">
    <X>57.928</X>
    <Y>10.624</Y>
    <Z>2245</Z>
  </point>
  <point index="2546">
    <X>90.698</X>
    <Y>12.548</Y>
    <Z>2055</Z>
  </point>
  <point index="2547">
    <X>18.481</X>
    <Y>12.027</Y>
    <Z>2260</Z>
  </point>
  <point index="2548">
    <X>48.963</X>
    <Y>56.343</Y>
    <Z>2010</Z>
  </point>
  <point index="2549">
    <X>66.870</X>
    <Y>57.412</Y>
    <Z>2224</Z>
  </point>
  <point index="2550">
    <X>77.864</X>
    <Y>27.452</Y>
    <Z>2035</Z>
  </point>
  <point index="2551">
    <X>74.251</X>
    <Y>29.006</Y>
    <Z>2130</Z>
  </point>
  <point index="2552">
    <X>67.670</X>
    <Y>11.242</Y>
    <Z>2290</Z>
  </point>
  <point index="2553">
    <X>56.881</X>
    <Y>72.844</Y>
    <Z>2218</Z>
  </point>
  <point index="2554">
    <X>108.152</X>
    <Y>58.905</Y>
    <Z>2291</Z>
  </point>
  <point index="2555">
    <X>21.223</X>
    <Y>54.112</Y>
    <Z>2200</Z>
  </point>
  <point index="2556">
    <X>31.003</X>
    <Y>24.393</Y>
    <Z>2216</Z>
  </point>
  <point index="2557">
    <X>28.135</X>
    <Y>34.490</Y>
    <Z>2291</Z>
  </point>
  <point index="2558">
    <X>34.111</X>
    <Y>56.940</Y>
    <Z>2134</Z>
  </point>
  <point index="2559">
    <X>96.530</X>
    <Y>11.595</Y>
    <Z>2209</Z>
  </point>
  <point index="2560">
    <X>103.857</X>
    <Y>29.332</Y>
    <Z>2244</Z>
  </point>
  <point index="2561">
    <X>57.436</X>
    <Y>27.785</Y>
    <Z>2232</Z>
  </point>
  <point index="2562">
    <X>55.821</X>
    <Y>31.065</Y>
    <Z>2190</Z>
  </point>
  <point index="2563">
    <X>50.104</X>
    <Y>25.764</Y>
    <Z>2040</Z>
  </point>
  <point index="2564">
    <X>109.015</X>
    <Y>20.380</Y>
    <Z>2268</Z>
  </point>
  <point index="2565">
    <X>59.831</X>
    <Y>16.238</Y>
    <Z>2295</Z>
  </point>
  <point index="2566">
    <X>47.559</X>
    <Y>23.344</Y>
    <Z>2142</Z>
  </point>
  <point index="2567">
    <X>56.489</X>
    <Y>63.445</Y>
    <Z>2207</Z>
  </point>
  <point index="2568">
    <X>93.315</X>
    <Y>25.178</Y>
    <Z>2124</Z>
  </point>
  <point index="2569">
    <X>112.352</X>
    <Y>48.736</Y>
    <Z>2180</Z>
  </point>
  <point index="2570">
    <X>55.533</X>
    <Y>69.281</Y>
    <Z>2182</Z>
  </point>
  <point index="2571">
    <X>103.873</X>
    <Y>26.832</Y>
    <Z>2266</Z>
  </point>
  <point index="2572">
    <X>17.095</X>
    <Y>57.638</Y>
    <Z>2223</Z>
  </point>
  <point index="2573">
    <X>56.560</X>
    <Y>38.556</Y>
    <Z>2209</Z>
  </point>
  <point index="2574">
    <X>16.329</X>
    <Y>55.614</Y>
    <Z>2203</Z>
  </point>
  <point index="2575">
    <X>97.872</X>
    <Y>7.757</Y>
    <Z>2244</Z>
  </point>
  <point index="2576">
    <X>19.361</X>
    <Y>51.311</Y>
    <Z>2283</Z>
  </point>
  <point index="2577">
    <X>97.646</X>
    <Y>8.746</Y>
    <Z>2238</Z>
  </point>
  <point index="2578">
    <X>107.365</X>
    <Y>26.571</Y>
    <Z>2265</Z>
  </point>
  <point index="2579">
    <X>121.348</X>
    <Y>61.425</Y>
    <Z>2293</Z>
  </point>
  <point index="2580">
    <X>100.770</X>
    <Y>52.754</Y>
    <Z>2238</Z>
  </point>
  <point index="2581">
    <X>59.607</X>
    <Y>6.796</Y>
    <Z>2289</Z>
  </point>
  <point index="2582">
    <X>11.646</X>
    <Y>32.169</Y>
    <Z>2080</Z>
  </point>
  <point index="2583">
    <X>13.687</X>
    <Y>13.820</Y>
    <Z>2134</Z>
  </point>
  <point index="2584">
    <X>78.913</X>
    <Y>53.201</Y>
    <Z>2008</Z>
  </point>
  <point index="2585">
    <X>54.490</X>
    <Y>14.806</Y>
    <Z>2155</Z>
  </point>
  <point index="2586">
    <X>21.047</X>
    <Y>10.929</Y>
    <Z>2215</Z>
  </point>
  <point index="2587">
    <X>21.410</X>
    <Y>29.119</Y>
    <Z>2185</Z>
  </point>
  <point index="2588">
    <X>116.194</X>
    <Y>57.254</Y>
    <Z>2079</Z>
  </point>
  <point index="2589">
    <X>12.758</X>
    <Y>50.301</Y>
    <Z>2109</Z>
  </point>
  <point index="2590">
    <X>12.669</X>
    <Y>22.659</Y>
    <Z>2107</Z>
  </point>
  <point index="2591">
    <X>94.815</X>
    <Y>23.665</Y>
    <Z>2163</Z>
  </point>
  <point index="2592">
    <X>7.797</X>
    <Y>29.268</Y>
    <Z>2109</Z>
  </point>
  <point index="2593">
    <X>22.604</X>
    <Y>26.307</Y>
    <Z>2087</Z>
  </point>
  <point index="2594">
    <X>36.463</X>
    <Y>67.557</Y>
    <Z>2072</Z>
  </point>
  <point index="2595">
    <X>77.522</X>
    <Y>66.998</Y>
    <Z>2044</Z>
  </point>
  <point index="2596">
    <X>25.770</X>
    <Y>22.285</Y>
    <Z>2134</Z>
  </point>
  <point index="2597">
    <X>13.236</X>
    <Y>16.172</Y>
    <Z>2122</Z>
  </point>
  <point index="2598">
    <X>114.439</X>
    <Y>34.519</Y>
    <Z>2125</Z>
  </point>
  <point index="2599">
    <X>97.562</X>
    <Y>46.456</Y>
    <Z>2236</Z>
  </point>
  <point index="2600">
    <X>70.200</X>
    <Y>38.051</Y>
    <Z>2237</Z>
  </point>
  <point index="2601">
    <X>71.211</X>
    <Y>33.464</Y>
    <Z>2210</Z>
  </point>
  <point index="2602">
    <X>99.122</X>
    <Y>78.490</Y>
    <Z>2277</Z>
  </point>
  <point index="2603">
    <X>51.479</X>
    <Y>34.425</Y>
    <Z>2076</Z>
  </point>
  <point index="2604">
    <X>71.508</X>
    <Y>29.013</Y>
    <Z>2202</Z>
  </point>
  <point index="2605">
    <X>89.530</X>
    <Y>14.452</Y>
    <Z>2025</Z>
  </point>
  <point index="2606">
    <X>115.893</X>
    <Y>65.530</Y>
    <Z>2087</Z>
  </point>
  <point index="2607">
    <X>61.260</X>
    <Y>24.198</Y>
    <Z>2197</Z>
  </point>
  <point index="2608">
    <X>28.413</X>
    <Y>26.628</Y>
    <Z>2284</Z>
  </point>
  <point index="2609">
    <X>107.915</X>
    <Y>74.122</Y>
    <Z>2297</Z>
  </point>
  <point index="2610">
    <X>103.716</X>
    <Y>65.359</Y>
    <Z>2065</Z>
  </point>
  <point index="2611">
    <X>24.757</X>
    <Y>46.981</Y>
    <Z>2051</Z>
  </point>
  <point index="2612">
    <X>36.326</X>
    <Y>73.670</Y>
    <Z>2076</Z>
  </point>
  <point index="2613">
    <X>21.417</X>
    <Y>31.542</Y>
    <Z>2184</Z>
  </point>
  <point index="2614">
    <X>96.174</X>
    <Y>74.443</Y>
    <Z>2199</Z>
  </point>
  <point index="2615">
    <X>23.982</X>
    <Y>67.052</Y>
    <Z>2195</Z>
  </point>
  <point index="2616">
    <X>16.528</X>
    <Y>15.639</Y>
    <Z>2208</Z>
  </point>
  <point index="2617">
    <X>68.660</X>
    <Y>39.284</Y>
    <Z>2277</Z>
  </point>
  <point index="2618">
    <X>102.860</X>
    <Y>59.326</Y>
    <Z>2066</Z>
  </point>
  <point index="2619">
    <X>18.634</X>
    <Y>50.872</Y>
    <Z>2264</Z>
  </point>
  <point index="2620">
    <X>80.748</X>
    <Y>19.496</Y>
    <Z>2211</Z>
  </point>
  <point index="2621">
    <X>94.101</X>
    <Y>26.580</Y>
    <Z>2145</Z>
  </point>
  <point index="2622">
    <X>17.774</X>
    <Y>34.221</Y>
    <Z>2241</Z>
  </point>
  <point index="2623">
    <X>30.891</X>
    <Y>52.971</Y>
    <Z>2219</Z>
  </point>
  <point index="2624">
    <X>25.248</X>
    <Y>29.781</Y>
    <Z>2091</Z>
  </point>
  <point index="2625">
    <X>96.350</X>
    <Y>74.849</Y>
    <Z>2204</Z>
  </point>
  <point index="2626">
    <X>30.288</X>
    <Y>55.141</Y>
    <Z>2234</Z>
  </point>
  <point index="2627">
    <X>100.172</X>
    <Y>33.571</Y>
    <Z>2287</Z>
  </point>
  <point index="2628">
    <X>97.548</X>
    <Y>77.339</Y>
    <Z>2235</Z>
  </point>
  <point index="2629">
    <X>101.674</X>
    <Y>13.616</Y>
    <Z>2163</Z>
  </point>
  <point index="2630">
    <X>101.478</X>
    <Y>35.365</Y>
    <Z>2179</Z>
  </point>
  <point index="2631">
    <X>113.520</X>
    <Y>31.680</Y>
    <Z>2149</Z>
  </point>
  <point index="2632">
    <X>53.688</X>
    <Y>10.877</Y>
    <Z>2134</Z>
  </point>
  <point index="2633">
    <X>16.451</X>
    <Y>34.465</Y>
    <Z>2206</Z>
  </point>
  <point index="2634">
    <X>65.364</X>
    <Y>71.180</Y>
    <Z>2101</Z>
  </point>
  <point index="2635">
    <X>111.161</X>
    <Y>12.617</Y>
    <Z>2211</Z>
  </point>
  <point index="2636">
    <X>113.852</X>
    <Y>56.405</Y>
    <Z>2141</Z>
  </point>
  <point index="2637">
    <X>57.794</X>
    <Y>10.301</Y>
    <Z>2242</Z>
  </point>
  <point index="2638">
    <X>53.050</X>
    <Y>75.169</Y>
    <Z>2117</Z>
  </point>
  <point index="2639">
    <X>109.438</X>
    <Y>35.704</Y>
    <Z>2257</Z>
  </point>
  <point index="2640">
    <X>19.381</X>
    <Y>39.886</Y>
    <Z>2284</Z>
  </point>
  <point index="2641">
    <X>66.822</X>
    <Y>59.688</Y>
    <Z>2220</Z>
  </point>
  <point index="2642">
    <X>32.132</X>
    <Y>53.009</Y>
    <Z>2186</Z>
  </point>
  <point index="2643">
    <X>55.418</X>
    <Y>11.953</Y>
    <Z>2179</Z>
  </point>
  <point index="2644">
    <X>57.400</X>
    <Y>59.957</Y>
    <Z>2231</Z>
  </point>
  <point index="2645">
    <X>53.523</X>
    <Y>55.820</Y>
    <Z>2130</Z>
  </point>
  <point index="2646">
    <X>103.256</X>
    <Y>18.615</Y>
    <Z>2034</Z>
  </point>
  <point index="2647">
    <X>75.825</X>
    <Y>26.153</Y>
    <Z>2089</Z>
  </point>
  <point index="2648">
    <X>65.846</X>
    <Y>64.593</Y>
    <Z>2140</Z>
  </point>
  <point index="2649">
    <X>95.250</X>
    <Y>12.223</Y>
    <Z>2175</Z>
  </point>
  <point index="2650">
    <X>67.725</X>
    <Y>30.895</Y>
    <Z>2295</Z>
  </point>
  <point index="2651">
    <X>98.376</X>
    <Y>28.073</Y>
    <Z>2257</Z>
  </point>
  <point index="2652">
    <X>111.231</X>
    <Y>32.219</Y>
    <Z>2210</Z>
  </point>
  <point index="2653">
    <X>18.167</X>
    <Y>71.115</Y>
    <Z>2252</Z>
  </point>
  <point index="2654">
    <X>70.044</X>
    <Y>15.540</Y>
    <Z>2241</Z>
  </point>
  <point index="2655">
    <X>72.593</X>
    <Y>46.758</Y>
    <Z>2174</Z>
  </point>
  <point index="2656">
    <X>69.447</X>
    <Y>27.485</Y>
    <Z>2256</Z>
  </point>
  <point index="2657">
    <X>69.442</X>
    <Y>22.332</Y>
    <Z>2257</Z>
  </point>
  <point index="2658">
    <X>72.184</X>
    <Y>23.003</Y>
    <Z>2185</Z>
  </point>
  <point index="2659">
    <X>74.087</X>
    <Y>64.599</Y>
    <Z>2135</Z>
  </point>
  <point index="2660">
    <X>87.782</X>
    <Y>19.068</Y>
    <Z>2111</Z>
  </point>
  <point index="2661">
    <X>106.405</X>
    <Y>51.695</Y>
    <Z>2186</Z>
  </point>
  <point index="2662">
    <X>32.081</X>
    <Y>62.005</Y>
    <Z>2187</Z>
  </point>
  <point index="2663">
    <X>62.323</X>
    <Y>37.468</Y>
    <Z>2110</Z>
  </point>
  <point index="2664">
    <X>108.456</X>
    <Y>32.051</Y>
    <Z>2283</Z>
  </point>
  <point index="2665">
    <X>16.856</X>
    <Y>52.715</Y>
    <Z>2217</Z>
  </point>
  <point index="2666">
    <X>120.834</X>
    <Y>61.668</Y>
    <Z>2223</Z>
  </point>
  <point index="2667">
    <X>56.080</X>
    <Y>59.270</Y>
    <Z>2197</Z>
  </point>
  <point index="2668">
    <X>36.732</X>
    <Y>65.738</Y>
    <Z>2065</Z>
  </point>
  <point index="2669">
    <X>30.766</X>
    <Y>75.335</Y>
    <Z>2222</Z>
  </point>
  <point index="2670">
    <X>33.856</X>
    <Y>17.832</Y>
    <Z>2141</Z>
  </point>
  <point index="2671">
    <X>22.814</X>
    <Y>63.482</Y>
    <Z>2070</Z>
  </point>
  <point index="2672">
    <X>91.854</X>
    <Y>11.874</Y>
    <Z>2086</Z>
  </point>
  <point index="2673">
    <X>33.100</X>
    <Y>52.648</Y>
    <Z>2160</Z>
  </point>
  <point index="2674">
    <X>10.509</X>
    <Y>12.804</Y>
    <Z>2050</Z>
  </point>
  <point index="2675">
    <X>98.951</X>
    <Y>75.699</Y>
    <Z>2272</Z>
  </point>
  <point index="2676">
    <X>64.711</X>
    <Y>32.875</Y>
    <Z>2047</Z>
  </point>
  <point index="2677">
    <X>67.281</X>
    <Y>52.858</Y>
    <Z>2258</Z>
  </point>
  <point index="2678">
    <X>36.175</X>
    <Y>53.510</Y>
    <Z>2080</Z>
  </point>
  <point index="2679">
    <X>110.568</X>
    <Y>47.181</Y>
    <Z>2227</Z>
  </point>
  <point index="2680">
    <X>19.855</X>
    <Y>39.331</Y>
    <Z>2296</Z>
  </point>
  <point index="2681">
    <X>52.858</X>
    <Y>67.469</Y>
    <Z>2112</Z>
  </point>
  <point index="2682">
    <X>103.106</X>
    <Y>35.317</Y>
    <Z>2046</Z>
  </point>
  <point index="2683">
    <X>10.976</X>
    <Y>57.304</Y>
    <Z>2063</Z>
  </point>
  <point index="2684">
    <X>19.028</X>
    <Y>63.845</Y>
    <Z>2274</Z>
  </point>
  <point index="2685">
    <X>38.216</X>
    <Y>16.536</Y>
    <Z>2026</Z>
  </point>
  <point index="2686">
    <X>77.681</X>
    <Y>30.269</Y>
    <Z>2040</Z>
  </point>
  <point index="2687">
    <X>104.139</X>
    <Y>65.329</Y>
    <Z>2000</Z>
  </point>
  <point index="2688">
    <X>68.111</X>
    <Y>39.352</Y>
    <Z>2292</Z>
  </point>
  <point index="2689">
    <X>71.754</X>
    <Y>8.791</Y>
    <Z>2196</Z>
  </point>
  <point index="2690">
    <X>59.419</X>
    <Y>50.632</Y>
    <Z>2285</Z>
  </point>
  <point index="2691">
    <X>26.720</X>
    <Y>53.596</Y>
    <Z>2212</Z>
  </point>
  <point index="2692">
    <X>17.584</X>
    <Y>14.507</Y>
    <Z>2236</Z>
  </point>
  <point index="2693">
    <X>24.961</X>
    <Y>48.539</Y>
    <Z>2068</Z>
  </point>
  <point index="2694">
    <X>56.058</X>
    <Y>25.447</Y>
    <Z>2196</Z>
  </point>
  <point index="2695">
    <X>32.295</X>
    <Y>52.073</Y>
    <Z>2182</Z>
  </point>
  <point index="2696">
    <X>94.542</X>
    <Y>54.421</Y>
    <Z>2156</Z>
  </point>
  <point index="2697">
    <X>99.093</X>
    <Y>50.127</Y>
    <Z>2276</Z>
  </point>
  <point index="2698">
    <X>17.256</X>
    <Y>70.825</Y>
    <Z>2228</Z>
  </point>
  <point index="2699">
    <X>107.980</X>
    <Y>60.847</Y>
    <Z>2295</Z>
  </point>
  <point index="2700">
    <X>68.914</X>
    <Y>59.089</Y>
    <Z>2270</Z>
  </point>
  <point index="2701">
    <X>89.806</X>
    <Y>60.918</Y>
    <Z>2032</Z>
  </point>
  <point index="2702">
    <X>68.032</X>
    <Y>71.001</Y>
    <Z>2294</Z>
  </point>
  <point index="2703">
    <X>37.717</X>
    <Y>63.327</Y>
    <Z>2039</Z>
  </point>
  <point index="2704">
    <X>103.151</X>
    <Y>14.629</Y>
    <Z>2042</Z>
  </point>
  <point index="2705">
    <X>93.566</X>
    <Y>61.359</Y>
    <Z>2131</Z>
  </point>
  <point index="2706">
    <X>56.608</X>
    <Y>14.809</Y>
    <Z>2211</Z>
  </point>
  <point index="2707">
    <X>115.647</X>
    <Y>26.681</Y>
    <Z>2093</Z>
  </point>
  <point index="2708">
    <X>99.744</X>
    <Y>55.294</Y>
    <Z>2293</Z>
  </point>
  <point index="2709">
    <X>48.838</X>
    <Y>68.066</Y>
    <Z>2006</Z>
  </point>
  <point index="2710">
    <X>89.449</X>
    <Y>20.502</Y>
    <Z>2022</Z>
  </point>
  <point index="2711">
    <X>94.657</X>
    <Y>11.489</Y>
    <Z>2159</Z>
  </point>
  <point index="2712">
    <X>13.026</X>
    <Y>48.592</Y>
    <Z>2116</Z>
  </point>
  <point index="2713">
    <X>61.850</X>
    <Y>22.782</Y>
    <Z>2149</Z>
  </point>
  <point index="2714">
    <X>119.600</X>
    <Y>18.278</Y>
    <Z>2054</Z>
  </point>
  <point index="2715">
    <X>68.573</X>
    <Y>28.594</Y>
    <Z>2279</Z>
  </point>
  <point index="2716">
    <X>33.426</X>
    <Y>13.636</Y>
    <Z>2152</Z>
  </point>
  <point index="2717">
    <X>101.884</X>
    <Y>50.532</Y>
    <Z>2146</Z>
  </point>
  <point index="2718">
    <X>114.739</X>
    <Y>67.956</Y>
    <Z>2117</Z>
  </point>
  <point index="2719">
    <X>69.238</X>
    <Y>21.825</Y>
    <Z>2262</Z>
  </point>
  <point index="2720">
    <X>98.751</X>
    <Y>49.825</Y>
    <Z>2267</Z>
  </point>
  <point index="2721">
    <X>100.170</X>
    <Y>7.644</Y>
    <Z>2287</Z>
  </point>
  <point index="2722">
    <X>91.772</X>
    <Y>14.520</Y>
    <Z>2083</Z>
  </point>
  <point index="2723">
    <X>60.888</X>
    <Y>58.001</Y>
    <Z>2228</Z>
  </point>
  <point index="2724">
    <X>79.515</X>
    <Y>28.190</Y>
    <Z>2043</Z>
  </point>
  <point index="2725">
    <X>79.973</X>
    <Y>66.838</Y>
    <Z>2105</Z>
  </point>
  <point index="2726">
    <X>109.736</X>
    <Y>73.955</Y>
    <Z>2249</Z>
  </point>
  <point index="2727">
    <X>25.989</X>
    <Y>73.780</Y>
    <Z>2152</Z>
  </point>
  <point index="2728">
    <X>24.265</X>
    <Y>61.505</Y>
    <Z>2011</Z>
  </point>
  <point index="2729">
    <X>65.396</X>
    <Y>36.854</Y>
    <Z>2103</Z>
  </point>
  <point index="2730">
    <X>57.061</X>
    <Y>77.542</Y>
    <Z>2223</Z>
  </point>
  <point index="2731">
    <X>14.938</X>
    <Y>69.962</Y>
    <Z>2167</Z>
  </point>
  <point index="2732">
    <X>54.551</X>
    <Y>37.281</Y>
    <Z>2157</Z>
  </point>
  <point index="2733">
    <X>55.128</X>
    <Y>68.408</Y>
    <Z>2172</Z>
  </point>
  <point index="2734">
    <X>102.157</X>
    <Y>30.853</Y>
    <Z>2124</Z>
  </point>
  <point index="2735">
    <X>37.669</X>
    <Y>56.544</Y>
    <Z>2040</Z>
  </point>
  <point index="2736">
    <X>108.116</X>
    <Y>35.361</Y>
    <Z>2291</Z>
  </point>
  <point index="2737">
    <X>93.374</X>
    <Y>64.903</Y>
    <Z>2126</Z>
  </point>
  <point index="2738">
    <X>13.573</X>
    <Y>58.088</Y>
    <Z>2131</Z>
  </point>
  <point index="2739">
    <X>61.271</X>
    <Y>50.346</Y>
    <Z>2196</Z>
  </point>
  <point index="2740">
    <X>119.178</X>
    <Y>69.653</Y>
    <Z>2001</Z>
  </point>
  <point index="2741">
    <X>68.315</X>
    <Y>15.988</Y>
    <Z>2286</Z>
  </point>
  <point index="2742">
    <X>9.298</X>
    <Y>17.562</Y>
    <Z>2018</Z>
  </point>
  <point index="2743">
    <X>67.520</X>
    <Y>74.497</Y>
    <Z>2278</Z>
  </point>
  <point index="2744">
    <X>117.533</X>
    <Y>56.560</Y>
    <Z>2044</Z>
  </point>
  <point index="2745">
    <X>69.698</X>
    <Y>64.852</Y>
    <Z>2250</Z>
  </point>
  <point index="2746">
    <X>67.575</X>
    <Y>39.123</Y>
    <Z>2282</Z>
  </point>
  <point index="2747">
    <X>65.217</X>
    <Y>57.634</Y>
    <Z>2089</Z>
  </point>
  <point index="2748">
    <X>59.189</X>
    <Y>10.071</Y>
    <Z>2278</Z>
  </point>
  <point index="2749">
    <X>40.699</X>
    <Y>20.043</Y>
    <Z>2204</Z>
  </point>
  <point index="2750">
    <X>106.426</X>
    <Y>68.289</Y>
    <Z>2188</Z>
  </point>
  <point index="2751">
    <X>76.286</X>
    <Y>73.491</Y>
    <Z>2077</Z>
  </point>
  <point index="2752">
    <X>37.390</X>
    <Y>52.004</Y>
    <Z>2048</Z>
  </point>
  <point index="2753">
    <X>115.733</X>
    <Y>36.435</Y>
    <Z>2091</Z>
  </point>
  <point index="2754">
    <X>93.488</X>
    <Y>70.236</Y>
    <Z>2129</Z>
  </point>
  <point index="2755">
    <X>27.512</X>
    <Y>35.505</Y>
    <Z>2277</Z>
  </point>
  <point index="2756">
    <X>55.935</X>
    <Y>27.907</Y>
    <Z>2193</Z>
  </point>
  <point index="2757">
    <X>14.854</X>
    <Y>63.113</Y>
    <Z>2164</Z>
  </point>
  <point index="2758">
    <X>102.450</X>
    <Y>15.796</Y>
    <Z>2100</Z>
  </point>
  <point index="2759">
    <X>62.059</X>
    <Y>78.009</Y>
    <Z>2132</Z>
  </point>
  <point index="2760">
    <X>109.611</X>
    <Y>33.292</Y>
    <Z>2252</Z>
  </point>
  <point index="2761">
    <X>108.001</X>
    <Y>10.879</Y>
    <Z>2294</Z>
  </point>
  <point index="2762">
    <X>6.988</X>
    <Y>24.798</Y>
    <Z>2220</Z>
  </point>
  <point index="2763">
    <X>52.689</X>
    <Y>35.139</Y>
    <Z>2108</Z>
  </point>
  <point index="2764">
    <X>67.661</X>
    <Y>58.928</Y>
    <Z>2289</Z>
  </point>
  <point index="2765">
    <X>29.447</X>
    <Y>59.750</Y>
    <Z>2256</Z>
  </point>
  <point index="2766">
    <X>66.511</X>
    <Y>72.732</Y>
    <Z>2195</Z>
  </point>
  <point index="2767">
    <X>60.234</X>
    <Y>50.884</Y>
    <Z>2282</Z>
  </point>
  <point index="2768">
    <X>30.770</X>
    <Y>25.643</Y>
    <Z>2222</Z>
  </point>
  <point index="2769">
    <X>33.996</X>
    <Y>48.824</Y>
    <Z>2137</Z>
  </point>
  <point index="2770">
    <X>102.903</X>
    <Y>57.489</Y>
    <Z>2063</Z>
  </point>
  <point index="2771">
    <X>114.523</X>
    <Y>34.143</Y>
    <Z>2123</Z>
  </point>
  <point index="2772">
    <X>94.577</X>
    <Y>57.489</Y>
    <Z>2157</Z>
  </point>
  <point index="2773">
    <X>119.910</X>
    <Y>22.974</Y>
    <Z>2097</Z>
  </point>
  <point index="2774">
    <X>60.589</X>
    <Y>48.497</Y>
    <Z>2252</Z>
  </point>
  <point index="2775">
    <X>115.455</X>
    <Y>58.097</Y>
    <Z>2099</Z>
  </point>
  <point index="2776">
    <X>115.344</X>
    <Y>14.960</Y>
    <Z>2101</Z>
  </point>
  <point index="2777">
    <X>30.862</X>
    <Y>47.856</Y>
    <Z>2219</Z>
  </point>
  <point index="2778">
    <X>59.361</X>
    <Y>77.669</Y>
    <Z>2283</Z>
  </point>
  <point index="2779">
    <X>27.609</X>
    <Y>25.870</Y>
    <Z>2285</Z>
  </point>
  <point index="2780">
    <X>17.789</X>
    <Y>64.921</Y>
    <Z>2242</Z>
  </point>
  <point index="2781">
    <X>20.823</X>
    <Y>62.373</Y>
    <Z>2233</Z>
  </point>
  <point index="2782">
    <X>11.234</X>
    <Y>51.852</Y>
    <Z>2069</Z>
  </point>
  <point index="2783">
    <X>116.542</X>
    <Y>60.419</Y>
    <Z>2070</Z>
  </point>
  <point index="2784">
    <X>59.148</X>
    <Y>57.709</Y>
    <Z>2277</Z>
  </point>
  <point index="2785">
    <X>30.806</X>
    <Y>51.995</Y>
    <Z>2221</Z>
  </point>
  <point index="2786">
    <X>51.871</X>
    <Y>65.103</Y>
    <Z>2086</Z>
  </point>
  <point index="2787">
    <X>28.010</X>
    <Y>60.862</Y>
    <Z>2294</Z>
  </point>
  <point index="2788">
    <X>107.014</X>
    <Y>64.598</Y>
    <Z>2236</Z>
  </point>
  <point index="2789">
    <X>16.067</X>
    <Y>56.481</Y>
    <Z>2196</Z>
  </point>
  <point index="2790">
    <X>31.338</X>
    <Y>56.720</Y>
    <Z>2207</Z>
  </point>
  <point index="2791">
    <X>68.668</X>
    <Y>35.003</Y>
    <Z>2277</Z>
  </point>
  <point index="2792">
    <X>115.914</X>
    <Y>26.394</Y>
    <Z>2086</Z>
  </point>
  <point index="2793">
    <X>95.549</X>
    <Y>35.554</Y>
    <Z>2183</Z>
  </point>
  <point index="2794">
    <X>59.786</X>
    <Y>11.258</Y>
    <Z>2294</Z>
  </point>
  <point index="2795">
    <X>67.900</X>
    <Y>52.470</Y>
    <Z>2297</Z>
  </point>
  <point index="2796">
    <X>27.891</X>
    <Y>73.207</Y>
    <Z>2297</Z>
  </point>
  <point index="2797">
    <X>66.422</X>
    <Y>63.316</Y>
    <Z>2188</Z>
  </point>
  <point index="2798">
    <X>7.483</X>
    <Y>26.582</Y>
    <Z>2152</Z>
  </point>
  <point index="2799">
    <X>97.587</X>
    <Y>23.250</Y>
    <Z>2236</Z>
  </point>
  <point index="2800">
    <X>36.617</X>
    <Y>22.085</Y>
    <Z>2068</Z>
  </point>
  <point index="2801">
    <X>53.239</X>
    <Y>15.078</Y>
    <Z>2122</Z>
  </point>
  <point index="2802">
    <X>25.044</X>
    <Y>60.666</Y>
    <Z>2075</Z>
  </point>
  <point index="2803">
    <X>57.739</X>
    <Y>59.907</Y>
    <Z>2240</Z>
  </point>
  <point index="2804">
    <X>54.818</X>
    <Y>23.632</Y>
    <Z>2164</Z>
  </point>
  <point index="2805">
    <X>79.854</X>
    <Y>68.513</Y>
    <Z>2089</Z>
  </point>
  <point index="2806">
    <X>7.562</X>
    <Y>26.906</Y>
    <Z>2141</Z>
  </point>
  <point index="2807">
    <X>117.468</X>
    <Y>52.053</Y>
    <Z>2046</Z>
  </point>
  <point index="2808">
    <X>63.637</X>
    <Y>10.576</Y>
    <Z>2002</Z>
  </point>
  <point index="2809">
    <X>92.815</X>
    <Y>22.030</Y>
    <Z>2111</Z>
  </point>
  <point index="2810">
    <X>15.540</X>
    <Y>75.138</Y>
    <Z>2183</Z>
  </point>
  <point index="2811">
    <X>110.633</X>
    <Y>25.666</Y>
    <Z>2225</Z>
  </point>
  <point index="2812">
    <X>23.659</X>
    <Y>7.218</Y>
    <Z>2001</Z>
  </point>
  <point index="2813">
    <X>79.476</X>
    <Y>19.328</Y>
    <Z>2037</Z>
  </point>
  <point index="2814">
    <X>110.776</X>
    <Y>77.644</Y>
    <Z>2222</Z>
  </point>
  <point index="2815">
    <X>68.748</X>
    <Y>27.254</Y>
    <Z>2275</Z>
  </point>
  <point index="2816">
    <X>102.491</X>
    <Y>78.045</Y>
    <Z>2096</Z>
  </point>
  <point index="2817">
    <X>91.494</X>
    <Y>63.124</Y>
    <Z>2076</Z>
  </point>
  <point index="2818">
    <X>61.978</X>
    <Y>51.069</Y>
    <Z>2138</Z>
  </point>
  <point index="2819">
    <X>109.835</X>
    <Y>7.648</Y>
    <Z>2246</Z>
  </point>
  <point index="2820">
    <X>69.975</X>
    <Y>48.101</Y>
    <Z>2243</Z>
  </point>
  <point index="2821">
    <X>18.939</X>
    <Y>31.507</Y>
    <Z>2272</Z>
  </point>
  <point index="2822">
    <X>19.281</X>
    <Y>69.740</Y>
    <Z>2281</Z>
  </point>
  <point index="2823">
    <X>36.048</X>
    <Y>51.740</Y>
    <Z>2083</Z>
  </point>
  <point index="2824">
    <X>113.265</X>
    <Y>71.904</Y>
    <Z>2156</Z>
  </point>
  <point index="2825">
    <X>15.555</X>
    <Y>26.992</Y>
    <Z>2183</Z>
  </point>
  <point index="2826">
    <X>111.269</X>
    <Y>54.713</Y>
    <Z>2209</Z>
  </point>
  <point index="2827">
    <X>112.790</X>
    <Y>49.136</Y>
    <Z>2169</Z>
  </point>
  <point index="2828">
    <X>25.567</X>
    <Y>55.930</Y>
    <Z>2118</Z>
  </point>
  <point index="2829">
    <X>32.620</X>
    <Y>76.765</Y>
    <Z>2173</Z>
  </point>
  <point index="2830">
    <X>17.802</X>
    <Y>69.391</Y>
    <Z>2242</Z>
  </point>
  <point index="2831">
    <X>106.009</X>
    <Y>61.789</Y>
    <Z>2154</Z>
  </point>
  <point index="2832">
    <X>24.589</X>
    <Y>16.083</Y>
    <Z>2037</Z>
  </point>
  <point index="2833">
    <X>29.427</X>
    <Y>77.219</Y>
    <Z>2257</Z>
  </point>
  <point index="2834">
    <X>18.192</X>
    <Y>7.271</Y>
    <Z>2252</Z>
  </point>
  <point index="2835">
    <X>13.928</X>
    <Y>18.305</Y>
    <Z>2140</Z>
  </point>
  <point index="2836">
    <X>62.407</X>
    <Y>33.021</Y>
    <Z>2103</Z>
  </point>
  <point index="2837">
    <X>36.157</X>
    <Y>72.201</Y>
    <Z>2080</Z>
  </point>
  <point index="2838">
    <X>20.933</X>
    <Y>54.958</Y>
    <Z>2224</Z>
  </point>
  <point index="2839">
    <X>13.325</X>
    <Y>63.532</Y>
    <Z>2124</Z>
  </point>
  <point index="2840">
    <X>74.275</X>
    <Y>25.864</Y>
    <Z>2130</Z>
  </point>
  <point index="2841">
    <X>31.034</X>
    <Y>16.133</Y>
    <Z>2215</Z>
  </point>
  <point index="2842">
    <X>13.939</X>
    <Y>66.907</Y>
    <Z>2140</Z>
  </point>
  <point index="2843">
    <X>13.905</X>
    <Y>49.156</Y>
    <Z>2140</Z>
  </point>
  <point index="2844">
    <X>52.817</X>
    <Y>72.842</Y>
    <Z>2111</Z>
  </point>
  <point index="2845">
    <X>77.654</X>
    <Y>69.351</Y>
    <Z>2041</Z>
  </point>
  <point index="2846">
    <X>70.268</X>
    <Y>54.185</Y>
    <Z>2235</Z>
  </point>
  <point index="2847">
    <X>21.295</X>
    <Y>19.012</Y>
    <Z>2194</Z>
  </point>
  <point index="2848">
    <X>101.995</X>
    <Y>25.408</Y>
    <Z>2137</Z>
  </point>
  <point index="2849">
    <X>77.691</X>
    <Y>18.921</Y>
    <Z>2040</Z>
  </point>
  <point index="2850">
    <X>113.450</X>
    <Y>18.907</Y>
    <Z>2151</Z>
  </point>
  <point index="2851">
    <X>23.812</X>
    <Y>20.965</Y>
    <Z>2188</Z>
  </point>
  <point index="2852">
    <X>23.611</X>
    <Y>34.209</Y>
    <Z>2004</Z>
  </point>
  <point index="2853">
    <X>65.689</X>
    <Y>60.970</Y>
    <Z>2128</Z>
  </point>
  <point index="2854">
    <X>69.237</X>
    <Y>77.314</Y>
    <Z>2262</Z>
  </point>
  <point index="2855">
    <X>20.914</X>
    <Y>33.862</Y>
    <Z>2226</Z>
  </point>
  <point index="2856">
    <X>105.152</X>
    <Y>48.545</Y>
    <Z>2084</Z>
  </point>
  <point index="2857">
    <X>25.144</X>
    <Y>73.318</Y>
    <Z>2083</Z>
  </point>
  <point index="2858">
    <X>48.306</X>
    <Y>62.909</Y>
    <Z>2040</Z>
  </point>
  <point index="2859">
    <X>32.752</X>
    <Y>13.869</Y>
    <Z>2170</Z>
  </point>
  <point index="2860">
    <X>62.029</X>
    <Y>67.033</Y>
    <Z>2134</Z>
  </point>
  <point index="2861">
    <X>20.242</X>
    <Y>10.068</Y>
    <Z>2281</Z>
  </point>
  <point index="2862">
    <X>107.620</X>
    <Y>26.991</Y>
    <Z>2286</Z>
  </point>
  <point index="2863">
    <X>21.479</X>
    <Y>77.486</Y>
    <Z>2179</Z>
  </point>
  <point index="2864">
    <X>66.387</X>
    <Y>21.470</Y>
    <Z>2185</Z>
  </point>
  <point index="2865">
    <X>24.711</X>
    <Y>62.697</Y>
    <Z>2047</Z>
  </point>
  <point index="2866">
    <X>47.930</X>
    <Y>20.847</Y>
    <Z>2091</Z>
  </point>
  <point index="2867">
    <X>22.418</X>
    <Y>8.766</Y>
    <Z>2102</Z>
  </point>
  <point index="2868">
    <X>26.039</X>
    <Y>46.411</Y>
    <Z>2156</Z>
  </point>
  <point index="2869">
    <X>92.965</X>
    <Y>11.385</Y>
    <Z>2115</Z>
  </point>
  <point index="2870">
    <X>70.373</X>
    <Y>76.229</Y>
    <Z>2232</Z>
  </point>
  <point index="2871">
    <X>96.175</X>
    <Y>8.178</Y>
    <Z>2199</Z>
  </point>
  <point index="2872">
    <X>58.199</X>
    <Y>30.589</Y>
    <Z>2252</Z>
  </point>
  <point index="2873">
    <X>65.213</X>
    <Y>14.522</Y>
    <Z>2088</Z>
  </point>
  <point index="2874">
    <X>28.423</X>
    <Y>25.141</Y>
    <Z>2283</Z>
  </point>
  <point index="2875">
    <X>22.332</X>
    <Y>16.231</Y>
    <Z>2109</Z>
  </point>
  <point index="2876">
    <X>39.436</X>
    <Y>19.250</Y>
    <Z>2032</Z>
  </point>
  <point index="2877">
    <X>72.508</X>
    <Y>59.319</Y>
    <Z>2176</Z>
  </point>
  <point index="2878">
    <X>70.713</X>
    <Y>50.696</Y>
    <Z>2223</Z>
  </point>
  <point index="2879">
    <X>59.829</X>
    <Y>26.079</Y>
    <Z>2295</Z>
  </point>
  <point index="2880">
    <X>74.908</X>
    <Y>67.879</Y>
    <Z>2113</Z>
  </point>
  <point index="2881">
    <X>25.510</X>
    <Y>47.114</Y>
    <Z>2113</Z>
  </point>
  <point index="2882">
    <X>71.178</X>
    <Y>74.403</Y>
    <Z>2211</Z>
  </point>
  <point index="2883">
    <X>117.871</X>
    <Y>20.857</Y>
    <Z>2035</Z>
  </point>
  <point index="2884">
    <X>93.497</X>
    <Y>33.081</Y>
    <Z>2129</Z>
  </point>
  <point index="2885">
    <X>65.075</X>
    <Y>38.146</Y>
    <Z>2077</Z>
  </point>
  <point index="2886">
    <X>102.140</X>
    <Y>10.970</Y>
    <Z>2125</Z>
  </point>
  <point index="2887">
    <X>93.396</X>
    <Y>36.692</Y>
    <Z>2126</Z>
  </point>
  <point index="2888">
    <X>18.704</X>
    <Y>16.461</Y>
    <Z>2266</Z>
  </point>
  <point index="2889">
    <X>94.228</X>
    <Y>21.188</Y>
    <Z>2148</Z>
  </point>
  <point index="2890">
    <X>109.166</X>
    <Y>7.151</Y>
    <Z>2264</Z>
  </point>
  <point index="2891">
    <X>30.200</X>
    <Y>10.164</Y>
    <Z>2237</Z>
  </point>
  <point index="2892">
    <X>98.970</X>
    <Y>27.007</Y>
    <Z>2273</Z>
  </point>
  <point index="2893">
    <X>92.227</X>
    <Y>74.039</Y>
    <Z>2095</Z>
  </point>
  <point index="2894">
    <X>106.038</X>
    <Y>46.420</Y>
    <Z>2156</Z>
  </point>
  <point index="2895">
    <X>25.876</X>
    <Y>26.543</Y>
    <Z>2143</Z>
  </point>
  <point index="2896">
    <X>22.055</X>
    <Y>51.937</Y>
    <Z>2132</Z>
  </point>
  <point index="2897">
    <X>29.465</X>
    <Y>37.690</Y>
    <Z>2256</Z>
  </point>
  <point index="2898">
    <X>49.838</X>
    <Y>22.796</Y>
    <Z>2033</Z>
  </point>
  <point index="2899">
    <X>76.287</X>
    <Y>17.931</Y>
    <Z>2077</Z>
  </point>
  <point index="2900">
    <X>59.226</X>
    <Y>10.577</Y>
    <Z>2279</Z>
  </point>
  <point index="2901">
    <X>76.288</X>
    <Y>62.267</Y>
    <Z>2077</Z>
  </point>
  <point index="2902">
    <X>36.902</X>
    <Y>14.598</Y>
    <Z>2061</Z>
  </point>
  <point index="2903">
    <X>118.368</X>
    <Y>32.930</Y>
    <Z>2022</Z>
  </point>
  <point index="2904">
    <X>64.230</X>
    <Y>19.166</Y>
    <Z>2008</Z>
  </point>
  <point index="2905">
    <X>47.942</X>
    <Y>25.789</Y>
    <Z>2089</Z>
  </point>
  <point index="2906">
    <X>109.496</X>
    <Y>7.441</Y>
    <Z>2255</Z>
  </point>
  <point index="2907">
    <X>73.274</X>
    <Y>62.673</Y>
    <Z>2156</Z>
  </point>
  <point index="2908">
    <X>33.173</X>
    <Y>55.182</Y>
    <Z>2159</Z>
  </point>
  <point index="2909">
    <X>62.413</X>
    <Y>52.612</Y>
    <Z>2103</Z>
  </point>
  <point index="2910">
    <X>104.918</X>
    <Y>24.609</Y>
    <Z>2064</Z>
  </point>
  <point index="2911">
    <X>93.796</X>
    <Y>67.731</Y>
    <Z>2137</Z>
  </point>
  <point index="2912">
    <X>36.136</X>
    <Y>23.477</Y>
    <Z>2081</Z>
  </point>
  <point index="2913">
    <X>64.923</X>
    <Y>50.116</Y>
    <Z>2065</Z>
  </point>
  <point index="2914">
    <X>63.478</X>
    <Y>69.124</Y>
    <Z>2015</Z>
  </point>
  <point index="2915">
    <X>77.634</X>
    <Y>28.456</Y>
    <Z>2041</Z>
  </point>
  <point index="2916">
    <X>71.253</X>
    <Y>9.502</Y>
    <Z>2209</Z>
  </point>
  <point index="2917">
    <X>56.537</X>
    <Y>77.106</Y>
    <Z>2209</Z>
  </point>
  <point index="2918">
    <X>27.531</X>
    <Y>27.697</Y>
    <Z>2279</Z>
  </point>
  <point index="2919">
    <X>72.043</X>
    <Y>27.059</Y>
    <Z>2188</Z>
  </point>
  <point index="2920">
    <X>19.725</X>
    <Y>11.592</Y>
    <Z>2293</Z>
  </point>
  <point index="2921">
    <X>29.150</X>
    <Y>38.784</Y>
    <Z>2264</Z>
  </point>
  <point index="2922">
    <X>52.608</X>
    <Y>56.307</Y>
    <Z>2105</Z>
  </point>
  <point index="2923">
    <X>74.683</X>
    <Y>17.914</Y>
    <Z>2119</Z>
  </point>
  <point index="2924">
    <X>112.252</X>
    <Y>51.696</Y>
    <Z>2183</Z>
  </point>
  <point index="2925">
    <X>98.188</X>
    <Y>24.885</Y>
    <Z>2252</Z>
  </point>
  <point index="2926">
    <X>72.691</X>
    <Y>26.315</Y>
    <Z>2171</Z>
  </point>
  <point index="2927">
    <X>23.895</X>
    <Y>68.750</Y>
    <Z>2294</Z>
  </point>
  <point index="2928">
    <X>55.605</X>
    <Y>68.471</Y>
    <Z>2184</Z>
  </point>
  <point index="2929">
    <X>30.298</X>
    <Y>49.038</Y>
    <Z>2234</Z>
  </point>
  <point index="2930">
    <X>73.161</X>
    <Y>65.691</Y>
    <Z>2159</Z>
  </point>
  <point index="2931">
    <X>97.484</X>
    <Y>22.822</Y>
    <Z>2234</Z>
  </point>
  <point index="2932">
    <X>26.957</X>
    <Y>77.127</Y>
    <Z>2232</Z>
  </point>
  <point index="2933">
    <X>12.917</X>
    <Y>63.260</Y>
    <Z>2114</Z>
  </point>
  <point index="2934">
    <X>52.871</X>
    <Y>29.713</Y>
    <Z>2112</Z>
  </point>
  <point index="2935">
    <X>107.872</X>
    <Y>58.604</Y>
    <Z>2298</Z>
  </point>
  <point index="2936">
    <X>50.534</X>
    <Y>19.573</Y>
    <Z>2051</Z>
  </point>
  <point index="2937">
    <X>69.931</X>
    <Y>15.308</Y>
    <Z>2244</Z>
  </point>
  <point index="2938">
    <X>99.863</X>
    <Y>62.863</Y>
    <Z>2296</Z>
  </point>
  <point index="2939">
    <X>105.137</X>
    <Y>18.314</Y>
    <Z>2082</Z>
  </point>
  <point index="2940">
    <X>7.604</X>
    <Y>67.138</Y>
    <Z>2136</Z>
  </point>
  <point index="2941">
    <X>112.926</X>
    <Y>25.950</Y>
    <Z>2165</Z>
  </point>
  <point index="2942">
    <X>95.321</X>
    <Y>47.269</Y>
    <Z>2177</Z>
  </point>
  <point index="2943">
    <X>9.892</X>
    <Y>21.512</Y>
    <Z>2034</Z>
  </point>
  <point index="2944">
    <X>24.034</X>
    <Y>63.150</Y>
    <Z>2129</Z>
  </point>
  <point index="2945">
    <X>49.746</X>
    <Y>17.758</Y>
    <Z>2030</Z>
  </point>
  <point index="2946">
    <X>119.121</X>
    <Y>61.662</Y>
    <Z>2002</Z>
  </point>
  <point index="2947">
    <X>110.523</X>
    <Y>27.152</Y>
    <Z>2228</Z>
  </point>
  <point index="2948">
    <X>33.253</X>
    <Y>56.309</Y>
    <Z>2156</Z>
  </point>
  <point index="2949">
    <X>102.193</X>
    <Y>75.475</Y>
    <Z>2121</Z>
  </point>
  <point index="2950">
    <X>35.104</X>
    <Y>33.515</Y>
    <Z>2108</Z>
  </point>
  <point index="2951">
    <X>40.752</X>
    <Y>66.290</Y>
    <Z>2211</Z>
  </point>
  <point index="2952">
    <X>98.256</X>
    <Y>68.748</Y>
    <Z>2254</Z>
  </point>
  <point index="2953">
    <X>27.606</X>
    <Y>40.341</Y>
    <Z>2285</Z>
  </point>
  <point index="2954">
    <X>107.449</X>
    <Y>70.244</Y>
    <Z>2272</Z>
  </point>
  <point index="2955">
    <X>57.520</X>
    <Y>68.176</Y>
    <Z>2235</Z>
  </point>
  <point index="2956">
    <X>103.986</X>
    <Y>56.973</Y>
    <Z>2190</Z>
  </point>
  <point index="2957">
    <X>28.344</X>
    <Y>62.111</Y>
    <Z>2285</Z>
  </point>
  <point index="2958">
    <X>67.746</X>
    <Y>62.061</Y>
    <Z>2296</Z>
  </point>
  <point index="2959">
    <X>100.967</X>
    <Y>77.904</Y>
    <Z>2221</Z>
  </point>
  <point index="2960">
    <X>109.921</X>
    <Y>22.522</Y>
    <Z>2244</Z>
  </point>
  <point index="2961">
    <X>90.020</X>
    <Y>52.254</Y>
    <Z>2037</Z>
  </point>
  <point index="2962">
    <X>57.947</X>
    <Y>77.975</Y>
    <Z>2246</Z>
  </point>
  <point index="2963">
    <X>67.300</X>
    <Y>16.769</Y>
    <Z>2260</Z>
  </point>
  <point index="2964">
    <X>14.824</X>
    <Y>10.848</Y>
    <Z>2164</Z>
  </point>
  <point index="2965">
    <X>28.272</X>
    <Y>73.664</Y>
    <Z>2287</Z>
  </point>
  <point index="2966">
    <X>51.901</X>
    <Y>11.396</Y>
    <Z>2087</Z>
  </point>
  <point index="2967">
    <X>28.854</X>
    <Y>22.422</Y>
    <Z>2272</Z>
  </point>
  <point index="2968">
    <X>59.049</X>
    <Y>34.443</Y>
    <Z>2275</Z>
  </point>
  <point index="2969">
    <X>98.942</X>
    <Y>28.742</Y>
    <Z>2272</Z>
  </point>
  <point index="2970">
    <X>27.295</X>
    <Y>10.599</Y>
    <Z>2259</Z>
  </point>
  <point index="2971">
    <X>18.239</X>
    <Y>18.979</Y>
    <Z>2253</Z>
  </point>
  <point index="2972">
    <X>73.411</X>
    <Y>65.645</Y>
    <Z>2152</Z>
  </point>
  <point index="2973">
    <X>98.491</X>
    <Y>77.548</Y>
    <Z>2260</Z>
  </point>
  <point index="2974">
    <X>95.477</X>
    <Y>70.608</Y>
    <Z>2181</Z>
  </point>
  <point index="2975">
    <X>117.103</X>
    <Y>19.659</Y>
    <Z>2055</Z>
  </point>
  <point index="2976">
    <X>104.876</X>
    <Y>16.080</Y>
    <Z>2061</Z>
  </point>
  <point index="2977">
    <X>62.897</X>
    <Y>23.868</Y>
    <Z>2063</Z>
  </point>
  <point index="2978">
    <X>19.963</X>
    <Y>17.404</Y>
    <Z>2299</Z>
  </point>
  <point index="2979">
    <X>50.111</X>
    <Y>52.849</Y>
    <Z>2040</Z>
  </point>
  <point index="2980">
    <X>60.020</X>
    <Y>9.209</Y>
    <Z>2299</Z>
  </point>
  <point index="2981">
    <X>31.299</X>
    <Y>33.655</Y>
    <Z>2208</Z>
  </point>
  <point index="2982">
    <X>26.277</X>
    <Y>49.554</Y>
    <Z>2176</Z>
  </point>
  <point index="2983">
    <X>37.440</X>
    <Y>20.442</Y>
    <Z>2046</Z>
  </point>
  <point index="2984">
    <X>108.379</X>
    <Y>61.918</Y>
    <Z>2285</Z>
  </point>
  <point index="2985">
    <X>17.338</X>
    <Y>39.643</Y>
    <Z>2230</Z>
  </point>
  <point index="2986">
    <X>21.386</X>
    <Y>50.564</Y>
    <Z>2187</Z>
  </point>
  <point index="2987">
    <X>49.636</X>
    <Y>58.890</Y>
    <Z>2027</Z>
  </point>
  <point index="2988">
    <X>70.169</X>
    <Y>61.249</Y>
    <Z>2238</Z>
  </point>
  <point index="2989">
    <X>99.427</X>
    <Y>36.366</Y>
    <Z>2285</Z>
  </point>
  <point index="2990">
    <X>116.117</X>
    <Y>52.488</Y>
    <Z>2081</Z>
  </point>
  <point index="2991">
    <X>29.559</X>
    <Y>53.692</Y>
    <Z>2254</Z>
  </point>
  <point index="2992">
    <X>55.871</X>
    <Y>13.000</Y>
    <Z>2191</Z>
  </point>
  <point index="2993">
    <X>117.778</X>
    <Y>63.439</Y>
    <Z>2037</Z>
  </point>
  <point index="2994">
    <X>32.375</X>
    <Y>25.303</Y>
    <Z>2179</Z>
  </point>
  <point index="2995">
    <X>10.863</X>
    <Y>14.963</Y>
    <Z>2060</Z>
  </point>
  <point index="2996">
    <X>61.255</X>
    <Y>55.323</Y>
    <Z>2198</Z>
  </point>
  <point index="2997">
    <X>30.189</X>
    <Y>37.888</Y>
    <Z>2237</Z>
  </point>
  <point index="2998">
    <X>94.782</X>
    <Y>18.853</Y>
    <Z>2163</Z>
  </point>
  <point index="2999">
    <X>95.723</X>
    <Y>26.394</Y>
    <Z>2187</Z>
  </point>
  <point index="3000">
    <X>67.020</X>
    <Y>34.189</Y>
    <Z>2237</Z>
  </point>
  <point index="3001">
    <X>112.285</X>
    <Y>70.949</Y>
    <Z>2182</Z>
  </point>
  <point index="3002">
    <X>79.721</X>
    <Y>22.977</Y>
    <Z>2071</Z>
  </point>
  <point index="3003">
    <X>71.809</X>
    <Y>65.936</Y>
    <Z>2194</Z>
  </point>
  <point index="3004">
    <X>72.829</X>
    <Y>9.528</Y>
    <Z>2168</Z>
  </point>
  <point index="3005">
    <X>30.391</X>
    <Y>72.397</Y>
    <Z>2232</Z>
  </point>
  <point index="3006">
    <X>24.208</X>
    <Y>59.488</Y>
    <Z>2006</Z>
  </point>
  <point index="3007">
    <X>106.231</X>
    <Y>47.501</Y>
    <Z>2172</Z>
  </point>
  <point index="3008">
    <X>115.506</X>
    <Y>60.448</Y>
    <Z>2097</Z>
  </point>
  <point index="3009">
    <X>61.179</X>
    <Y>75.113</Y>
    <Z>2204</Z>
  </point>
  <point index="3010">
    <X>60.553</X>
    <Y>26.973</Y>
    <Z>2255</Z>
  </point>
  <point index="3011">
    <X>72.768</X>
    <Y>10.502</Y>
    <Z>2169</Z>
  </point>
  <point index="3012">
    <X>111.589</X>
    <Y>48.646</Y>
    <Z>2200</Z>
  </point>
  <point index="3013">
    <X>119.338</X>
    <Y>59.357</Y>
    <Z>2018</Z>
  </point>
  <point index="3014">
    <X>113.085</X>
    <Y>31.725</Y>
    <Z>2161</Z>
  </point>
  <point index="3015">
    <X>114.865</X>
    <Y>36.197</Y>
    <Z>2114</Z>
  </point>
  <point index="3016">
    <X>41.238</X>
    <Y>62.804</Y>
    <Z>2278</Z>
  </point>
  <point index="3017">
    <X>19.036</X>
    <Y>46.931</Y>
    <Z>2274</Z>
  </point>
  <point index="3018">
    <X>96.255</X>
    <Y>73.872</Y>
    <Z>2201</Z>
  </point>
  <point index="3019">
    <X>10.584</X>
    <Y>27.502</Y>
    <Z>2052</Z>
  </point>
  <point index="3020">
    <X>105.770</X>
    <Y>73.038</Y>
    <Z>2134</Z>
  </point>
  <point index="3021">
    <X>52.473</X>
    <Y>62.190</Y>
    <Z>2102</Z>
  </point>
  <point index="3022">
    <X>120.054</X>
    <Y>58.709</Y>
    <Z>2116</Z>
  </point>
  <point index="3023">
    <X>72.081</X>
    <Y>24.663</Y>
    <Z>2187</Z>
  </point>
  <point index="3024">
    <X>65.311</X>
    <Y>47.792</Y>
    <Z>2096</Z>
  </point>
  <point index="3025">
    <X>36.173</X>
    <Y>51.363</Y>
    <Z>2080</Z>
  </point>
  <point index="3026">
    <X>65.613</X>
    <Y>35.430</Y>
    <Z>2121</Z>
  </point>
  <point index="3027">
    <X>36.075</X>
    <Y>62.542</Y>
    <Z>2082</Z>
  </point>
  <point index="3028">
    <X>28.679</X>
    <Y>45.135</Y>
    <Z>2277</Z>
  </point>
  <point index="3029">
    <X>105.878</X>
    <Y>11.490</Y>
    <Z>2143</Z>
  </point>
  <point index="3030">
    <X>24.077</X>
    <Y>60.912</Y>
    <Z>2073</Z>
  </point>
  <point index="3031">
    <X>115.724</X>
    <Y>20.717</Y>
    <Z>2091</Z>
  </point>
  <point index="3032">
    <X>14.944</X>
    <Y>13.161</Y>
    <Z>2167</Z>
  </point>
  <point index="3033">
    <X>72.478</X>
    <Y>17.340</Y>
    <Z>2177</Z>
  </point>
  <point index="3034">
    <X>26.512</X>
    <Y>22.202</Y>
    <Z>2195</Z>
  </point>
  <point index="3035">
    <X>116.375</X>
    <Y>13.534</Y>
    <Z>2074</Z>
  </point>
  <point index="3036">
    <X>30.327</X>
    <Y>39.353</Y>
    <Z>2233</Z>
  </point>
  <point index="3037">
    <X>111.999</X>
    <Y>60.565</Y>
    <Z>2189</Z>
  </point>
  <point index="3038">
    <X>54.209</X>
    <Y>14.723</Y>
    <Z>2148</Z>
  </point>
  <point index="3039">
    <X>15.608</X>
    <Y>15.578</Y>
    <Z>2184</Z>
  </point>
  <point index="3040">
    <X>55.968</X>
    <Y>9.636</Y>
    <Z>2194</Z>
  </point>
  <point index="3041">
    <X>61.011</X>
    <Y>23.680</Y>
    <Z>2218</Z>
  </point>
  <point index="3042">
    <X>112.038</X>
    <Y>39.168</Y>
    <Z>2188</Z>
  </point>
  <point index="3043">
    <X>73.901</X>
    <Y>27.322</Y>
    <Z>2139</Z>
  </point>
  <point index="3044">
    <X>11.559</X>
    <Y>62.911</Y>
    <Z>2078</Z>
  </point>
  <point index="3045">
    <X>76.965</X>
    <Y>50.622</Y>
    <Z>2059</Z>
  </point>
  <point index="3046">
    <X>53.042</X>
    <Y>26.483</Y>
    <Z>2117</Z>
  </point>
  <point index="3047">
    <X>98.885</X>
    <Y>9.278</Y>
    <Z>2270</Z>
  </point>
  <point index="3048">
    <X>100.835</X>
    <Y>6.916</Y>
    <Z>2232</Z>
  </point>
  <point index="3049">
    <X>96.693</X>
    <Y>20.775</Y>
    <Z>2213</Z>
  </point>
  <point index="3050">
    <X>97.764</X>
    <Y>45.436</Y>
    <Z>2241</Z>
  </point>
  <point index="3051">
    <X>113.368</X>
    <Y>14.664</Y>
    <Z>2153</Z>
  </point>
  <point index="3052">
    <X>11.900</X>
    <Y>63.351</Y>
    <Z>2087</Z>
  </point>
  <point index="3053">
    <X>92.921</X>
    <Y>16.028</Y>
    <Z>2114</Z>
  </point>
  <point index="3054">
    <X>30.176</X>
    <Y>50.261</Y>
    <Z>2237</Z>
  </point>
  <point index="3055">
    <X>68.839</X>
    <Y>22.212</Y>
    <Z>2272</Z>
  </point>
  <point index="3056">
    <X>102.106</X>
    <Y>65.457</Y>
    <Z>2128</Z>
  </point>
  <point index="3057">
    <X>56.082</X>
    <Y>60.896</Y>
    <Z>2197</Z>
  </point>
  <point index="3058">
    <X>91.192</X>
    <Y>21.633</Y>
    <Z>2068</Z>
  </point>
  <point index="3059">
    <X>104.923</X>
    <Y>38.786</Y>
    <Z>2065</Z>
  </point>
  <point index="3060">
    <X>13.777</X>
    <Y>66.601</Y>
    <Z>2136</Z>
  </point>
  <point index="3061">
    <X>36.592</X>
    <Y>14.734</Y>
    <Z>2069</Z>
  </point>
  <point index="3062">
    <X>50.227</X>
    <Y>67.032</Y>
    <Z>2043</Z>
  </point>
  <point index="3063">
    <X>33.594</X>
    <Y>25.105</Y>
    <Z>2147</Z>
  </point>
  <point index="3064">
    <X>57.136</X>
    <Y>75.738</Y>
    <Z>2224</Z>
  </point>
  <point index="3065">
    <X>31.617</X>
    <Y>49.214</Y>
    <Z>2199</Z>
  </point>
  <point index="3066">
    <X>112.173</X>
    <Y>73.830</Y>
    <Z>2185</Z>
  </point>
  <point index="3067">
    <X>106.874</X>
    <Y>75.990</Y>
    <Z>2225</Z>
  </point>
  <point index="3068">
    <X>60.263</X>
    <Y>32.682</Y>
    <Z>2279</Z>
  </point>
  <point index="3069">
    <X>108.821</X>
    <Y>63.777</Y>
    <Z>2273</Z>
  </point>
  <point index="3070">
    <X>112.630</X>
    <Y>19.181</Y>
    <Z>2173</Z>
  </point>
  <point index="3071">
    <X>89.621</X>
    <Y>20.389</Y>
    <Z>2027</Z>
  </point>
  <point index="3072">
    <X>9.727</X>
    <Y>60.058</Y>
    <Z>2030</Z>
  </point>
  <point index="3073">
    <X>23.104</X>
    <Y>70.034</Y>
    <Z>2046</Z>
  </point>
  <point index="3074">
    <X>22.883</X>
    <Y>47.163</Y>
    <Z>2064</Z>
  </point>
  <point index="3075">
    <X>70.401</X>
    <Y>66.133</Y>
    <Z>2231</Z>
  </point>
  <point index="3076">
    <X>30.440</X>
    <Y>73.526</Y>
    <Z>2230</Z>
  </point>
  <point index="3077">
    <X>75.784</X>
    <Y>55.645</Y>
    <Z>2090</Z>
  </point>
  <point index="3078">
    <X>33.123</X>
    <Y>12.972</Y>
    <Z>2160</Z>
  </point>
  <point index="3079">
    <X>8.886</X>
    <Y>22.702</Y>
    <Z>2008</Z>
  </point>
  <point index="3080">
    <X>48.376</X>
    <Y>28.360</Y>
    <Z>2030</Z>
  </point>
  <point index="3081">
    <X>57.545</X>
    <Y>65.880</Y>
    <Z>2235</Z>
  </point>
  <point index="3082">
    <X>23.393</X>
    <Y>60.345</Y>
    <Z>2022</Z>
  </point>
  <point index="3083">
    <X>34.418</X>
    <Y>33.803</Y>
    <Z>2126</Z>
  </point>
  <point index="3084">
    <X>38.670</X>
    <Y>24.197</Y>
    <Z>2014</Z>
  </point>
  <point index="3085">
    <X>107.538</X>
    <Y>46.851</Y>
    <Z>2279</Z>
  </point>
  <point index="3086">
    <X>16.899</X>
    <Y>26.431</Y>
    <Z>2218</Z>
  </point>
  <point index="3087">
    <X>69.863</X>
    <Y>74.572</Y>
    <Z>2246</Z>
  </point>
  <point index="3088">
    <X>28.934</X>
    <Y>24.795</Y>
    <Z>2270</Z>
  </point>
  <point index="3089">
    <X>99.850</X>
    <Y>51.087</Y>
    <Z>2296</Z>
  </point>
  <point index="3090">
    <X>49.710</X>
    <Y>17.160</Y>
    <Z>2029</Z>
  </point>
  <point index="3091">
    <X>10.770</X>
    <Y>28.677</Y>
    <Z>2057</Z>
  </point>
  <point index="3092">
    <X>28.309</X>
    <Y>61.339</Y>
    <Z>2286</Z>
  </point>
  <point index="3093">
    <X>107.513</X>
    <Y>76.251</Y>
    <Z>2277</Z>
  </point>
  <point index="3094">
    <X>14.478</X>
    <Y>75.520</Y>
    <Z>2155</Z>
  </point>
  <point index="3095">
    <X>7.041</X>
    <Y>66.331</Y>
    <Z>2212</Z>
  </point>
  <point index="3096">
    <X>34.448</X>
    <Y>71.314</Y>
    <Z>2125</Z>
  </point>
  <point index="3097">
    <X>26.816</X>
    <Y>72.187</Y>
    <Z>2220</Z>
  </point>
  <point index="3098">
    <X>28.928</X>
    <Y>48.389</Y>
    <Z>2270</Z>
  </point>
  <point index="3099">
    <X>32.716</X>
    <Y>23.055</Y>
    <Z>2171</Z>
  </point>
  <point index="3100">
    <X>119.527</X>
    <Y>18.767</Y>
    <Z>2044</Z>
  </point>
  <point index="3101">
    <X>65.100</X>
    <Y>21.564</Y>
    <Z>2079</Z>
  </point>
  <point index="3102">
    <X>47.506</X>
    <Y>64.038</Y>
    <Z>2149</Z>
  </point>
  <point index="3103">
    <X>96.658</X>
    <Y>33.471</Y>
    <Z>2212</Z>
  </point>
  <point index="3104">
    <X>109.094</X>
    <Y>31.923</Y>
    <Z>2266</Z>
  </point>
  <point index="3105">
    <X>74.026</X>
    <Y>50.793</Y>
    <Z>2136</Z>
  </point>
  <point index="3106">
    <X>90.022</X>
    <Y>29.530</Y>
    <Z>2037</Z>
  </point>
  <point index="3107">
    <X>8.530</X>
    <Y>55.172</Y>
    <Z>2009</Z>
  </point>
  <point index="3108">
    <X>56.894</X>
    <Y>24.205</Y>
    <Z>2218</Z>
  </point>
  <point index="3109">
    <X>8.335</X>
    <Y>69.453</Y>
    <Z>2036</Z>
  </point>
  <point index="3110">
    <X>116.159</X>
    <Y>16.370</Y>
    <Z>2080</Z>
  </point>
  <point index="3111">
    <X>120.945</X>
    <Y>24.737</Y>
    <Z>2238</Z>
  </point>
  <point index="3112">
    <X>109.118</X>
    <Y>56.437</Y>
    <Z>2265</Z>
  </point>
  <point index="3113">
    <X>61.680</X>
    <Y>20.492</Y>
    <Z>2163</Z>
  </point>
  <point index="3114">
    <X>116.923</X>
    <Y>29.269</Y>
    <Z>2060</Z>
  </point>
  <point index="3115">
    <X>37.548</X>
    <Y>28.385</Y>
    <Z>2044</Z>
  </point>
  <point index="3116">
    <X>36.909</X>
    <Y>57.960</Y>
    <Z>2060</Z>
  </point>
  <point index="3117">
    <X>62.592</X>
    <Y>21.485</Y>
    <Z>2088</Z>
  </point>
  <point index="3118">
    <X>112.019</X>
    <Y>65.811</Y>
    <Z>2189</Z>
  </point>
  <point index="3119">
    <X>62.417</X>
    <Y>32.644</Y>
    <Z>2102</Z>
  </point>
  <point index="3120">
    <X>6.464</X>
    <Y>61.353</Y>
    <Z>2291</Z>
  </point>
  <point index="3121">
    <X>56.257</X>
    <Y>37.915</Y>
    <Z>2201</Z>
  </point>
  <point index="3122">
    <X>103.162</X>
    <Y>45.510</Y>
    <Z>2041</Z>
  </point>
  <point index="3123">
    <X>37.765</X>
    <Y>22.468</Y>
    <Z>2038</Z>
  </point>
  <point index="3124">
    <X>64.667</X>
    <Y>45.572</Y>
    <Z>2044</Z>
  </point>
  <point index="3125">
    <X>22.602</X>
    <Y>34.455</Y>
    <Z>2087</Z>
  </point>
  <point index="3126">
    <X>16.027</X>
    <Y>25.486</Y>
    <Z>2195</Z>
  </point>
  <point index="3127">
    <X>90.362</X>
    <Y>59.847</Y>
    <Z>2046</Z>
  </point>
  <point index="3128">
    <X>26.495</X>
    <Y>33.867</Y>
    <Z>2194</Z>
  </point>
  <point index="3129">
    <X>55.957</X>
    <Y>58.376</Y>
    <Z>2194</Z>
  </point>
  <point index="3130">
    <X>74.123</X>
    <Y>13.518</Y>
    <Z>2134</Z>
  </point>
  <point index="3131">
    <X>112.015</X>
    <Y>9.953</Y>
    <Z>2189</Z>
  </point>
  <point index="3132">
    <X>99.160</X>
    <Y>45.211</Y>
    <Z>2278</Z>
  </point>
  <point index="3133">
    <X>25.438</X>
    <Y>45.596</Y>
    <Z>2107</Z>
  </point>
  <point index="3134">
    <X>70.921</X>
    <Y>67.881</Y>
    <Z>2218</Z>
  </point>
  <point index="3135">
    <X>108.029</X>
    <Y>51.467</Y>
    <Z>2294</Z>
  </point>
  <point index="3136">
    <X>99.141</X>
    <Y>10.554</Y>
    <Z>2277</Z>
  </point>
  <point index="3137">
    <X>9.356</X>
    <Y>22.709</Y>
    <Z>2020</Z>
  </point>
  <point index="3138">
    <X>112.458</X>
    <Y>11.030</Y>
    <Z>2177</Z>
  </point>
  <point index="3139">
    <X>32.259</X>
    <Y>22.646</Y>
    <Z>2183</Z>
  </point>
  <point index="3140">
    <X>16.191</X>
    <Y>64.182</Y>
    <Z>2200</Z>
  </point>
  <point index="3141">
    <X>54.063</X>
    <Y>59.198</Y>
    <Z>2144</Z>
  </point>
  <point index="3142">
    <X>119.789</X>
    <Y>24.565</Y>
    <Z>2080</Z>
  </point>
  <point index="3143">
    <X>73.916</X>
    <Y>17.078</Y>
    <Z>2139</Z>
  </point>
  <point index="3144">
    <X>57.136</X>
    <Y>75.710</Y>
    <Z>2224</Z>
  </point>
  <point index="3145">
    <X>53.824</X>
    <Y>69.323</Y>
    <Z>2137</Z>
  </point>
  <point index="3146">
    <X>113.295</X>
    <Y>69.481</Y>
    <Z>2155</Z>
  </point>
  <point index="3147">
    <X>18.987</X>
    <Y>9.756</Y>
    <Z>2273</Z>
  </point>
  <point index="3148">
    <X>61.447</X>
    <Y>22.442</Y>
    <Z>2182</Z>
  </point>
  <point index="3149">
    <X>15.356</X>
    <Y>76.847</Y>
    <Z>2178</Z>
  </point>
  <point index="3150">
    <X>37.420</X>
    <Y>27.399</Y>
    <Z>2047</Z>
  </point>
  <point index="3151">
    <X>51.685</X>
    <Y>26.272</Y>
    <Z>2081</Z>
  </point>
  <point index="3152">
    <X>95.336</X>
    <Y>22.326</Y>
    <Z>2177</Z>
  </point>
  <point index="3153">
    <X>29.166</X>
    <Y>73.616</Y>
    <Z>2264</Z>
  </point>
  <point index="3154">
    <X>27.267</X>
    <Y>49.749</Y>
    <Z>2257</Z>
  </point>
  <point index="3155">
    <X>100.131</X>
    <Y>28.389</Y>
    <Z>2290</Z>
  </point>
  <point index="3156">
    <X>109.756</X>
    <Y>55.361</Y>
    <Z>2248</Z>
  </point>
  <point index="3157">
    <X>10.077</X>
    <Y>28.961</Y>
    <Z>2039</Z>
  </point>
  <point index="3158">
    <X>79.586</X>
    <Y>58.213</Y>
    <Z>2052</Z>
  </point>
  <point index="3159">
    <X>36.018</X>
    <Y>15.192</Y>
    <Z>2084</Z>
  </point>
  <point index="3160">
    <X>108.024</X>
    <Y>52.417</Y>
    <Z>2294</Z>
  </point>
  <point index="3161">
    <X>96.126</X>
    <Y>64.062</Y>
    <Z>2198</Z>
  </point>
  <point index="3162">
    <X>111.623</X>
    <Y>49.241</Y>
    <Z>2199</Z>
  </point>
  <point index="3163">
    <X>72.824</X>
    <Y>50.333</Y>
    <Z>2168</Z>
  </point>
  <point index="3164">
    <X>56.464</X>
    <Y>32.143</Y>
    <Z>2207</Z>
  </point>
  <point index="3165">
    <X>27.271</X>
    <Y>62.664</Y>
    <Z>2257</Z>
  </point>
  <point index="3166">
    <X>51.124</X>
    <Y>20.339</Y>
    <Z>2066</Z>
  </point>
  <point index="3167">
    <X>73.440</X>
    <Y>28.027</Y>
    <Z>2152</Z>
  </point>
  <point index="3168">
    <X>52.630</X>
    <Y>30.815</Y>
    <Z>2106</Z>
  </point>
  <point index="3169">
    <X>119.713</X>
    <Y>16.714</Y>
    <Z>2070</Z>
  </point>
  <point index="3170">
    <X>49.215</X>
    <Y>58.956</Y>
    <Z>2016</Z>
  </point>
  <point index="3171">
    <X>63.692</X>
    <Y>63.460</Y>
    <Z>2033</Z>
  </point>
  <point index="3172">
    <X>92.659</X>
    <Y>65.212</Y>
    <Z>2107</Z>
  </point>
  <point index="3173">
    <X>105.573</X>
    <Y>67.431</Y>
    <Z>2118</Z>
  </point>
  <point index="3174">
    <X>47.082</X>
    <Y>25.455</Y>
    <Z>2207</Z>
  </point>
  <point index="3175">
    <X>102.219</X>
    <Y>23.411</Y>
    <Z>2119</Z>
  </point>
  <point index="3176">
    <X>93.537</X>
    <Y>30.381</Y>
    <Z>2130</Z>
  </point>
  <point index="3177">
    <X>20.686</X>
    <Y>18.843</Y>
    <Z>2244</Z>
  </point>
  <point index="3178">
    <X>102.302</X>
    <Y>55.554</Y>
    <Z>2112</Z>
  </point>
  <point index="3179">
    <X>104.073</X>
    <Y>19.613</Y>
    <Z>2078</Z>
  </point>
  <point index="3180">
    <X>97.825</X>
    <Y>65.305</Y>
    <Z>2243</Z>
  </point>
  <point index="3181">
    <X>15.815</X>
    <Y>62.479</Y>
    <Z>2190</Z>
  </point>
  <point index="3182">
    <X>110.579</X>
    <Y>53.827</Y>
    <Z>2227</Z>
  </point>
  <point index="3183">
    <X>52.647</X>
    <Y>23.443</Y>
    <Z>2106</Z>
  </point>
  <point index="3184">
    <X>40.749</X>
    <Y>63.882</Y>
    <Z>2211</Z>
  </point>
  <point index="3185">
    <X>26.583</X>
    <Y>46.233</Y>
    <Z>2201</Z>
  </point>
  <point index="3186">
    <X>22.178</X>
    <Y>77.943</Y>
    <Z>2122</Z>
  </point>
  <point index="3187">
    <X>79.457</X>
    <Y>16.081</Y>
    <Z>2035</Z>
  </point>
  <point index="3188">
    <X>110.165</X>
    <Y>31.739</Y>
    <Z>2238</Z>
  </point>
  <point index="3189">
    <X>59.008</X>
    <Y>37.524</Y>
    <Z>2274</Z>
  </point>
  <point index="3190">
    <X>30.391</X>
    <Y>9.833</Y>
    <Z>2232</Z>
  </point>
  <point index="3191">
    <X>72.708</X>
    <Y>64.884</Y>
    <Z>2171</Z>
  </point>
  <point index="3192">
    <X>112.715</X>
    <Y>70.224</Y>
    <Z>2171</Z>
  </point>
  <point index="3193">
    <X>51.254</X>
    <Y>65.352</Y>
    <Z>2070</Z>
  </point>
  <point index="3194">
    <X>100.922</X>
    <Y>44.584</Y>
    <Z>2225</Z>
  </point>
  <point index="3195">
    <X>110.224</X>
    <Y>47.022</Y>
    <Z>2236</Z>
  </point>
  <point index="3196">
    <X>78.268</X>
    <Y>16.997</Y>
    <Z>2025</Z>
  </point>
  <point index="3197">
    <X>46.507</X>
    <Y>62.652</Y>
    <Z>2285</Z>
  </point>
  <point index="3198">
    <X>115.490</X>
    <Y>36.487</Y>
    <Z>2098</Z>
  </point>
  <point index="3199">
    <X>91.878</X>
    <Y>59.111</Y>
    <Z>2086</Z>
  </point>
  <point index="3200">
    <X>65.859</X>
    <Y>65.970</Y>
    <Z>2142</Z>
  </point>
  <point index="3201">
    <X>109.617</X>
    <Y>60.686</Y>
    <Z>2252</Z>
  </point>
  <point index="3202">
    <X>90.629</X>
    <Y>62.808</Y>
    <Z>2053</Z>
  </point>
  <point index="3203">
    <X>25.231</X>
    <Y>73.584</Y>
    <Z>2090</Z>
  </point>
  <point index="3204">
    <X>55.925</X>
    <Y>30.328</Y>
    <Z>2193</Z>
  </point>
  <point index="3205">
    <X>17.929</X>
    <Y>72.087</Y>
    <Z>2245</Z>
  </point>
  <point index="3206">
    <X>63.116</X>
    <Y>52.707</Y>
    <Z>2045</Z>
  </point>
  <point index="3207">
    <X>11.085</X>
    <Y>63.357</Y>
    <Z>2065</Z>
  </point>
  <point index="3208">
    <X>37.902</X>
    <Y>18.621</Y>
    <Z>2034</Z>
  </point>
  <point index="3209">
    <X>56.898</X>
    <Y>74.769</Y>
    <Z>2218</Z>
  </point>
  <point index="3210">
    <X>77.984</X>
    <Y>14.418</Y>
    <Z>2032</Z>
  </point>
  <point index="3211">
    <X>110.951</X>
    <Y>11.712</Y>
    <Z>2217</Z>
  </point>
  <point index="3212">
    <X>95.624</X>
    <Y>52.765</Y>
    <Z>2185</Z>
  </point>
  <point index="3213">
    <X>11.678</X>
    <Y>66.248</Y>
    <Z>2081</Z>
  </point>
  <point index="3214">
    <X>97.755</X>
    <Y>77.722</Y>
    <Z>2241</Z>
  </point>
  <point index="3215">
    <X>15.118</X>
    <Y>76.742</Y>
    <Z>2171</Z>
  </point>
  <point index="3216">
    <X>98.295</X>
    <Y>10.583</Y>
    <Z>2255</Z>
  </point>
  <point index="3217">
    <X>71.732</X>
    <Y>51.920</Y>
    <Z>2196</Z>
  </point>
  <point index="3218">
    <X>52.720</X>
    <Y>28.368</Y>
    <Z>2108</Z>
  </point>
  <point index="3219">
    <X>49.836</X>
    <Y>25.000</Y>
    <Z>2033</Z>
  </point>
  <point index="3220">
    <X>89.931</X>
    <Y>56.823</Y>
    <Z>2035</Z>
  </point>
  <point index="3221">
    <X>59.921</X>
    <Y>29.948</Y>
    <Z>2298</Z>
  </point>
  <point index="3222">
    <X>60.855</X>
    <Y>27.149</Y>
    <Z>2231</Z>
  </point>
  <point index="3223">
    <X>101.049</X>
    <Y>10.217</Y>
    <Z>2215</Z>
  </point>
  <point index="3224">
    <X>16.908</X>
    <Y>35.210</Y>
    <Z>2218</Z>
  </point>
  <point index="3225">
    <X>34.536</X>
    <Y>56.462</Y>
    <Z>2123</Z>
  </point>
  <point index="3226">
    <X>56.213</X>
    <Y>68.434</Y>
    <Z>2200</Z>
  </point>
  <point index="3227">
    <X>99.985</X>
    <Y>33.289</Y>
    <Z>2299</Z>
  </point>
  <point index="3228">
    <X>50.687</X>
    <Y>68.020</Y>
    <Z>2055</Z>
  </point>
  <point index="3229">
    <X>30.074</X>
    <Y>69.010</Y>
    <Z>2240</Z>
  </point>
  <point index="3230">
    <X>64.945</X>
    <Y>73.819</Y>
    <Z>2067</Z>
  </point>
  <point index="3231">
    <X>8.638</X>
    <Y>15.912</Y>
    <Z>2001</Z>
  </point>
  <point index="3232">
    <X>94.315</X>
    <Y>65.817</Y>
    <Z>2150</Z>
  </point>
  <point index="3233">
    <X>88.210</X>
    <Y>63.075</Y>
    <Z>2053</Z>
  </point>
  <point index="3234">
    <X>52.281</X>
    <Y>57.033</Y>
    <Z>2097</Z>
  </point>
  <point index="3235">
    <X>114.740</X>
    <Y>63.970</Y>
    <Z>2117</Z>
  </point>
  <point index="3236">
    <X>34.021</X>
    <Y>28.379</Y>
    <Z>2136</Z>
  </point>
  <point index="3237">
    <X>68.817</X>
    <Y>61.788</Y>
    <Z>2273</Z>
  </point>
  <point index="3238">
    <X>120.654</X>
    <Y>59.384</Y>
    <Z>2198</Z>
  </point>
  <point index="3239">
    <X>7.670</X>
    <Y>19.998</Y>
    <Z>2127</Z>
  </point>
  <point index="3240">
    <X>48.659</X>
    <Y>15.791</Y>
    <Z>2002</Z>
  </point>
  <point index="3241">
    <X>96.285</X>
    <Y>15.637</Y>
    <Z>2202</Z>
  </point>
  <point index="3242">
    <X>63.014</X>
    <Y>35.654</Y>
    <Z>2053</Z>
  </point>
  <point index="3243">
    <X>16.955</X>
    <Y>62.058</Y>
    <Z>2220</Z>
  </point>
  <point index="3244">
    <X>51.075</X>
    <Y>28.559</Y>
    <Z>2065</Z>
  </point>
  <point index="3245">
    <X>17.639</X>
    <Y>65.955</Y>
    <Z>2238</Z>
  </point>
  <point index="3246">
    <X>24.278</X>
    <Y>14.943</Y>
    <Z>2012</Z>
  </point>
  <point index="3247">
    <X>65.438</X>
    <Y>19.971</Y>
    <Z>2107</Z>
  </point>
  <point index="3248">
    <X>18.274</X>
    <Y>32.045</Y>
    <Z>2254</Z>
  </point>
  <point index="3249">
    <X>52.242</X>
    <Y>54.150</Y>
    <Z>2096</Z>
  </point>
  <point index="3250">
    <X>11.195</X>
    <Y>50.380</Y>
    <Z>2068</Z>
  </point>
  <point index="3251">
    <X>99.152</X>
    <Y>47.546</Y>
    <Z>2277</Z>
  </point>
  <point index="3252">
    <X>20.756</X>
    <Y>76.500</Y>
    <Z>2239</Z>
  </point>
  <point index="3253">
    <X>111.747</X>
    <Y>55.629</Y>
    <Z>2196</Z>
  </point>
  <point index="3254">
    <X>109.795</X>
    <Y>14.332</Y>
    <Z>2247</Z>
  </point>
  <point index="3255">
    <X>120.287</X>
    <Y>24.660</Y>
    <Z>2148</Z>
  </point>
  <point index="3256">
    <X>33.852</X>
    <Y>37.130</Y>
    <Z>2141</Z>
  </point>
  <point index="3257">
    <X>87.878</X>
    <Y>27.837</Y>
    <Z>2098</Z>
  </point>
  <point index="3258">
    <X>106.149</X>
    <Y>73.166</Y>
    <Z>2165</Z>
  </point>
  <point index="3259">
    <X>15.861</X>
    <Y>37.336</Y>
    <Z>2191</Z>
  </point>
  <point index="3260">
    <X>52.391</X>
    <Y>48.524</Y>
    <Z>2100</Z>
  </point>
  <point index="3261">
    <X>105.084</X>
    <Y>11.761</Y>
    <Z>2078</Z>
  </point>
  <point index="3262">
    <X>52.831</X>
    <Y>63.958</Y>
    <Z>2111</Z>
  </point>
  <point index="3263">
    <X>93.168</X>
    <Y>71.948</Y>
    <Z>2120</Z>
  </point>
  <point index="3264">
    <X>19.841</X>
    <Y>52.363</Y>
    <Z>2296</Z>
  </point>
  <point index="3265">
    <X>49.599</X>
    <Y>16.647</Y>
    <Z>2026</Z>
  </point>
  <point index="3266">
    <X>94.375</X>
    <Y>11.497</Y>
    <Z>2152</Z>
  </point>
  <point index="3267">
    <X>111.801</X>
    <Y>47.333</Y>
    <Z>2195</Z>
  </point>
  <point index="3268">
    <X>28.731</X>
    <Y>63.937</Y>
    <Z>2275</Z>
  </point>
  <point index="3269">
    <X>36.046</X>
    <Y>17.007</Y>
    <Z>2083</Z>
  </point>
  <point index="3270">
    <X>25.931</X>
    <Y>35.655</Y>
    <Z>2147</Z>
  </point>
  <point index="3271">
    <X>59.151</X>
    <Y>61.695</Y>
    <Z>2277</Z>
  </point>
  <point index="3272">
    <X>88.192</X>
    <Y>30.159</Y>
    <Z>2055</Z>
  </point>
  <point index="3273">
    <X>54.963</X>
    <Y>75.993</Y>
    <Z>2167</Z>
  </point>
  <point index="3274">
    <X>62.217</X>
    <Y>78.459</Y>
    <Z>2119</Z>
  </point>
  <point index="3275">
    <X>67.218</X>
    <Y>73.691</Y>
    <Z>2253</Z>
  </point>
  <point index="3276">
    <X>110.531</X>
    <Y>56.699</Y>
    <Z>2228</Z>
  </point>
  <point index="3277">
    <X>106.084</X>
    <Y>54.914</Y>
    <Z>2160</Z>
  </point>
  <point index="3278">
    <X>11.525</X>
    <Y>70.828</Y>
    <Z>2077</Z>
  </point>
  <point index="3279">
    <X>27.385</X>
    <Y>9.281</Y>
    <Z>2267</Z>
  </point>
  <point index="3280">
    <X>106.017</X>
    <Y>44.439</Y>
    <Z>2154</Z>
  </point>
  <point index="3281">
    <X>108.775</X>
    <Y>57.299</Y>
    <Z>2274</Z>
  </point>
  <point index="3282">
    <X>78.339</X>
    <Y>21.300</Y>
    <Z>2023</Z>
  </point>
  <point index="3283">
    <X>77.038</X>
    <Y>13.367</Y>
    <Z>2057</Z>
  </point>
  <point index="3284">
    <X>64.525</X>
    <Y>67.687</Y>
    <Z>2032</Z>
  </point>
  <point index="3285">
    <X>91.608</X>
    <Y>33.047</Y>
    <Z>2079</Z>
  </point>
  <point index="3286">
    <X>59.654</X>
    <Y>77.042</Y>
    <Z>2291</Z>
  </point>
  <point index="3287">
    <X>92.351</X>
    <Y>32.377</Y>
    <Z>2099</Z>
  </point>
  <point index="3288">
    <X>26.064</X>
    <Y>66.532</Y>
    <Z>2158</Z>
  </point>
  <point index="3289">
    <X>98.016</X>
    <Y>47.332</Y>
    <Z>2248</Z>
  </point>
  <point index="3290">
    <X>70.429</X>
    <Y>53.364</Y>
    <Z>2231</Z>
  </point>
  <point index="3291">
    <X>115.336</X>
    <Y>22.627</Y>
    <Z>2102</Z>
  </point>
  <point index="3292">
    <X>67.673</X>
    <Y>19.173</Y>
    <Z>2290</Z>
  </point>
  <point index="3293">
    <X>9.214</X>
    <Y>64.077</Y>
    <Z>2016</Z>
  </point>
  <point index="3294">
    <X>63.892</X>
    <Y>62.716</Y>
    <Z>2289</Z>
  </point>
  <point index="3295">
    <X>62.802</X>
    <Y>34.108</Y>
    <Z>2071</Z>
  </point>
  <point index="3296">
    <X>29.269</X>
    <Y>22.107</Y>
    <Z>2261</Z>
  </point>
  <point index="3297">
    <X>71.762</X>
    <Y>12.442</Y>
    <Z>2196</Z>
  </point>
  <point index="3298">
    <X>63.125</X>
    <Y>55.712</Y>
    <Z>2044</Z>
  </point>
  <point index="3299">
    <X>21.053</X>
    <Y>56.331</Y>
    <Z>2214</Z>
  </point>
  <point index="3300">
    <X>108.206</X>
    <Y>7.624</Y>
    <Z>2289</Z>
  </point>
  <point index="3301">
    <X>60.296</X>
    <Y>12.006</Y>
    <Z>2276</Z>
  </point>
  <point index="3302">
    <X>51.076</X>
    <Y>57.797</Y>
    <Z>2065</Z>
  </point>
  <point index="3303">
    <X>62.522</X>
    <Y>67.063</Y>
    <Z>2094</Z>
  </point>
  <point index="3304">
    <X>19.892</X>
    <Y>32.941</Y>
    <Z>2297</Z>
  </point>
  <point index="3305">
    <X>59.478</X>
    <Y>16.149</Y>
    <Z>2286</Z>
  </point>
  <point index="3306">
    <X>66.129</X>
    <Y>58.723</Y>
    <Z>2164</Z>
  </point>
  <point index="3307">
    <X>102.224</X>
    <Y>68.022</Y>
    <Z>2118</Z>
  </point>
  <point index="3308">
    <X>23.510</X>
    <Y>65.134</Y>
    <Z>2013</Z>
  </point>
  <point index="3309">
    <X>27.475</X>
    <Y>44.657</Y>
    <Z>2274</Z>
  </point>
  <point index="3310">
    <X>117.697</X>
    <Y>55.915</Y>
    <Z>2040</Z>
  </point>
  <point index="3311">
    <X>50.595</X>
    <Y>64.096</Y>
    <Z>2053</Z>
  </point>
  <point index="3312">
    <X>108.796</X>
    <Y>68.919</Y>
    <Z>2274</Z>
  </point>
  <point index="3313">
    <X>25.204</X>
    <Y>30.164</Y>
    <Z>2088</Z>
  </point>
  <point index="3314">
    <X>13.454</X>
    <Y>31.029</Y>
    <Z>2128</Z>
  </point>
  <point index="3315">
    <X>51.918</X>
    <Y>52.040</Y>
    <Z>2087</Z>
  </point>
  <point index="3316">
    <X>75.805</X>
    <Y>70.878</Y>
    <Z>2089</Z>
  </point>
  <point index="3317">
    <X>20.528</X>
    <Y>32.569</Y>
    <Z>2257</Z>
  </point>
  <point index="3318">
    <X>29.705</X>
    <Y>8.848</Y>
    <Z>2250</Z>
  </point>
  <point index="3319">
    <X>34.364</X>
    <Y>49.151</Y>
    <Z>2127</Z>
  </point>
  <point index="3320">
    <X>66.836</X>
    <Y>78.323</Y>
    <Z>2222</Z>
  </point>
  <point index="3321">
    <X>51.719</X>
    <Y>50.434</Y>
    <Z>2082</Z>
  </point>
  <point index="3322">
    <X>15.071</X>
    <Y>47.013</Y>
    <Z>2170</Z>
  </point>
  <point index="3323">
    <X>11.100</X>
    <Y>16.650</Y>
    <Z>2066</Z>
  </point>
  <point index="3324">
    <X>26.164</X>
    <Y>35.551</Y>
    <Z>2166</Z>
  </point>
  <point index="3325">
    <X>91.366</X>
    <Y>27.267</Y>
    <Z>2073</Z>
  </point>
  <point index="3326">
    <X>35.159</X>
    <Y>16.886</Y>
    <Z>2106</Z>
  </point>
  <point index="3327">
    <X>111.712</X>
    <Y>59.082</Y>
    <Z>2197</Z>
  </point>
  <point index="3328">
    <X>94.277</X>
    <Y>23.234</Y>
    <Z>2149</Z>
  </point>
  <point index="3329">
    <X>73.959</X>
    <Y>58.426</Y>
    <Z>2138</Z>
  </point>
  <point index="3330">
    <X>103.823</X>
    <Y>40.338</Y>
    <Z>2201</Z>
  </point>
  <point index="3331">
    <X>34.894</X>
    <Y>35.017</Y>
    <Z>2113</Z>
  </point>
  <point index="3332">
    <X>89.236</X>
    <Y>52.589</Y>
    <Z>2017</Z>
  </point>
  <point index="3333">
    <X>69.057</X>
    <Y>66.347</Y>
    <Z>2267</Z>
  </point>
  <point index="3334">
    <X>65.147</X>
    <Y>10.096</Y>
    <Z>2083</Z>
  </point>
  <point index="3335">
    <X>22.258</X>
    <Y>37.024</Y>
    <Z>2115</Z>
  </point>
  <point index="3336">
    <X>72.624</X>
    <Y>71.146</Y>
    <Z>2173</Z>
  </point>
  <point index="3337">
    <X>19.608</X>
    <Y>72.795</Y>
    <Z>2289</Z>
  </point>
  <point index="3338">
    <X>52.862</X>
    <Y>65.395</Y>
    <Z>2112</Z>
  </point>
  <point index="3339">
    <X>25.872</X>
    <Y>6.405</Y>
    <Z>2143</Z>
  </point>
  <point index="3340">
    <X>15.098</X>
    <Y>71.655</Y>
    <Z>2171</Z>
  </point>
  <point index="3341">
    <X>31.008</X>
    <Y>19.040</Y>
    <Z>2215</Z>
  </point>
  <point index="3342">
    <X>12.365</X>
    <Y>66.438</Y>
    <Z>2099</Z>
  </point>
  <point index="3343">
    <X>108.803</X>
    <Y>71.527</Y>
    <Z>2273</Z>
  </point>
  <point index="3344">
    <X>17.312</X>
    <Y>20.353</Y>
    <Z>2229</Z>
  </point>
  <point index="3345">
    <X>102.344</X>
    <Y>20.787</Y>
    <Z>2108</Z>
  </point>
  <point index="3346">
    <X>22.873</X>
    <Y>47.454</Y>
    <Z>2065</Z>
  </point>
  <point index="3347">
    <X>49.806</X>
    <Y>28.549</Y>
    <Z>2032</Z>
  </point>
  <point index="3348">
    <X>92.011</X>
    <Y>11.814</Y>
    <Z>2090</Z>
  </point>
  <point index="3349">
    <X>115.957</X>
    <Y>56.027</Y>
    <Z>2085</Z>
  </point>
  <point index="3350">
    <X>109.607</X>
    <Y>70.961</Y>
    <Z>2252</Z>
  </point>
  <point index="3351">
    <X>71.533</X>
    <Y>37.428</Y>
    <Z>2202</Z>
  </point>
  <point index="3352">
    <X>103.204</X>
    <Y>57.917</Y>
    <Z>2038</Z>
  </point>
  <point index="3353">
    <X>71.116</X>
    <Y>18.364</Y>
    <Z>2213</Z>
  </point>
  <point index="3354">
    <X>98.026</X>
    <Y>73.119</Y>
    <Z>2248</Z>
  </point>
  <point index="3355">
    <X>14.993</X>
    <Y>57.824</Y>
    <Z>2168</Z>
  </point>
  <point index="3356">
    <X>58.599</X>
    <Y>76.909</Y>
    <Z>2263</Z>
  </point>
  <point index="3357">
    <X>94.751</X>
    <Y>52.259</Y>
    <Z>2162</Z>
  </point>
  <point index="3358">
    <X>50.178</X>
    <Y>56.197</Y>
    <Z>2042</Z>
  </point>
  <point index="3359">
    <X>23.624</X>
    <Y>8.111</Y>
    <Z>2003</Z>
  </point>
  <point index="3360">
    <X>73.165</X>
    <Y>56.477</Y>
    <Z>2159</Z>
  </point>
  <point index="3361">
    <X>51.914</X>
    <Y>58.958</Y>
    <Z>2087</Z>
  </point>
  <point index="3362">
    <X>65.063</X>
    <Y>35.042</Y>
    <Z>2076</Z>
  </point>
  <point index="3363">
    <X>98.250</X>
    <Y>64.555</Y>
    <Z>2254</Z>
  </point>
  <point index="3364">
    <X>47.421</X>
    <Y>62.876</Y>
    <Z>2161</Z>
  </point>
  <point index="3365">
    <X>21.025</X>
    <Y>68.029</Y>
    <Z>2217</Z>
  </point>
  <point index="3366">
    <X>13.947</X>
    <Y>76.064</Y>
    <Z>2141</Z>
  </point>
  <point index="3367">
    <X>29.038</X>
    <Y>35.878</Y>
    <Z>2267</Z>
  </point>
  <point index="3368">
    <X>7.974</X>
    <Y>61.713</Y>
    <Z>2085</Z>
  </point>
  <point index="3369">
    <X>23.172</X>
    <Y>22.048</Y>
    <Z>2041</Z>
  </point>
  <point index="3370">
    <X>105.139</X>
    <Y>23.061</Y>
    <Z>2082</Z>
  </point>
  <point index="3371">
    <X>33.803</X>
    <Y>21.329</Y>
    <Z>2142</Z>
  </point>
  <point index="3372">
    <X>27.631</X>
    <Y>26.165</Y>
    <Z>2287</Z>
  </point>
  <point index="3373">
    <X>62.366</X>
    <Y>25.528</Y>
    <Z>2107</Z>
  </point>
  <point index="3374">
    <X>70.620</X>
    <Y>25.243</Y>
    <Z>2226</Z>
  </point>
  <point index="3375">
    <X>24.253</X>
    <Y>63.545</Y>
    <Z>2010</Z>
  </point>
  <point index="3376">
    <X>63.201</X>
    <Y>46.025</Y>
    <Z>2038</Z>
  </point>
  <point index="3377">
    <X>95.063</X>
    <Y>30.132</Y>
    <Z>2170</Z>
  </point>
  <point index="3378">
    <X>54.633</X>
    <Y>27.686</Y>
    <Z>2159</Z>
  </point>
  <point index="3379">
    <X>70.268</X>
    <Y>36.226</Y>
    <Z>2235</Z>
  </point>
  <point index="3380">
    <X>21.392</X>
    <Y>20.928</Y>
    <Z>2187</Z>
  </point>
  <point index="3381">
    <X>26.891</X>
    <Y>72.005</Y>
    <Z>2226</Z>
  </point>
  <point index="3382">
    <X>91.976</X>
    <Y>23.471</Y>
    <Z>2089</Z>
  </point>
  <point index="3383">
    <X>108.382</X>
    <Y>12.297</Y>
    <Z>2284</Z>
  </point>
  <point index="3384">
    <X>58.526</X>
    <Y>68.730</Y>
    <Z>2261</Z>
  </point>
  <point index="3385">
    <X>71.752</X>
    <Y>64.875</Y>
    <Z>2196</Z>
  </point>
  <point index="3386">
    <X>69.926</X>
    <Y>8.067</Y>
    <Z>2244</Z>
  </point>
  <point index="3387">
    <X>28.520</X>
    <Y>74.936</Y>
    <Z>2281</Z>
  </point>
  <point index="3388">
    <X>23.221</X>
    <Y>15.179</Y>
    <Z>2036</Z>
  </point>
  <point index="3389">
    <X>33.157</X>
    <Y>54.293</Y>
    <Z>2159</Z>
  </point>
  <point index="3390">
    <X>89.912</X>
    <Y>28.026</Y>
    <Z>2035</Z>
  </point>
  <point index="3391">
    <X>79.652</X>
    <Y>24.663</Y>
    <Z>2061</Z>
  </point>
  <point index="3392">
    <X>103.209</X>
    <Y>24.539</Y>
    <Z>2038</Z>
  </point>
  <point index="3393">
    <X>115.785</X>
    <Y>19.764</Y>
    <Z>2090</Z>
  </point>
  <point index="3394">
    <X>95.040</X>
    <Y>54.658</Y>
    <Z>2169</Z>
  </point>
  <point index="3395">
    <X>66.611</X>
    <Y>74.636</Y>
    <Z>2203</Z>
  </point>
  <point index="3396">
    <X>101.010</X>
    <Y>36.501</Y>
    <Z>2218</Z>
  </point>
  <point index="3397">
    <X>68.126</X>
    <Y>40.423</Y>
    <Z>2291</Z>
  </point>
  <point index="3398">
    <X>67.568</X>
    <Y>62.575</Y>
    <Z>2282</Z>
  </point>
  <point index="3399">
    <X>93.638</X>
    <Y>66.209</Y>
    <Z>2133</Z>
  </point>
  <point index="3400">
    <X>99.154</X>
    <Y>65.580</Y>
    <Z>2278</Z>
  </point>
  <point index="3401">
    <X>28.570</X>
    <Y>28.393</Y>
    <Z>2280</Z>
  </point>
  <point index="3402">
    <X>61.833</X>
    <Y>63.983</Y>
    <Z>2150</Z>
  </point>
  <point index="3403">
    <X>12.826</X>
    <Y>48.902</Y>
    <Z>2111</Z>
  </point>
  <point index="3404">
    <X>20.596</X>
    <Y>14.498</Y>
    <Z>2252</Z>
  </point>
  <point index="3405">
    <X>18.784</X>
    <Y>33.812</Y>
    <Z>2268</Z>
  </point>
  <point index="3406">
    <X>57.985</X>
    <Y>32.227</Y>
    <Z>2247</Z>
  </point>
  <point index="3407">
    <X>19.361</X>
    <Y>20.709</Y>
    <Z>2283</Z>
  </point>
  <point index="3408">
    <X>23.603</X>
    <Y>59.353</Y>
    <Z>2005</Z>
  </point>
  <point index="3409">
    <X>51.304</X>
    <Y>62.102</Y>
    <Z>2071</Z>
  </point>
  <point index="3410">
    <X>23.974</X>
    <Y>51.665</Y>
    <Z>2205</Z>
  </point>
  <point index="3411">
    <X>94.721</X>
    <Y>71.136</Y>
    <Z>2161</Z>
  </point>
  <point index="3412">
    <X>27.621</X>
    <Y>10.824</Y>
    <Z>2286</Z>
  </point>
  <point index="3413">
    <X>113.503</X>
    <Y>59.508</Y>
    <Z>2150</Z>
  </point>
  <point index="3414">
    <X>23.744</X>
    <Y>61.604</Y>
    <Z>2100</Z>
  </point>
  <point index="3415">
    <X>94.803</X>
    <Y>28.906</Y>
    <Z>2163</Z>
  </point>
  <point index="3416">
    <X>7.699</X>
    <Y>56.379</Y>
    <Z>2123</Z>
  </point>
  <point index="3417">
    <X>86.867</X>
    <Y>61.030</Y>
    <Z>2236</Z>
  </point>
  <point index="3418">
    <X>86.695</X>
    <Y>26.378</Y>
    <Z>2260</Z>
  </point>
  <point index="3419">
    <X>102.940</X>
    <Y>25.909</Y>
    <Z>2060</Z>
  </point>
  <point index="3420">
    <X>112.809</X>
    <Y>65.243</Y>
    <Z>2168</Z>
  </point>
  <point index="3421">
    <X>110.067</X>
    <Y>63.220</Y>
    <Z>2240</Z>
  </point>
  <point index="3422">
    <X>102.378</X>
    <Y>64.385</Y>
    <Z>2106</Z>
  </point>
  <point index="3423">
    <X>100.373</X>
    <Y>26.684</Y>
    <Z>2270</Z>
  </point>
  <point index="3424">
    <X>110.356</X>
    <Y>73.342</Y>
    <Z>2233</Z>
  </point>
  <point index="3425">
    <X>25.946</X>
    <Y>22.592</Y>
    <Z>2149</Z>
  </point>
  <point index="3426">
    <X>37.282</X>
    <Y>65.357</Y>
    <Z>2050</Z>
  </point>
  <point index="3427">
    <X>101.559</X>
    <Y>27.985</Y>
    <Z>2173</Z>
  </point>
  <point index="3428">
    <X>77.617</X>
    <Y>25.101</Y>
    <Z>2042</Z>
  </point>
  <point index="3429">
    <X>107.761</X>
    <Y>39.544</Y>
    <Z>2298</Z>
  </point>
  <point index="3430">
    <X>77.730</X>
    <Y>71.046</Y>
    <Z>2039</Z>
  </point>
  <point index="3431">
    <X>72.493</X>
    <Y>66.074</Y>
    <Z>2176</Z>
  </point>
  <point index="3432">
    <X>70.418</X>
    <Y>13.406</Y>
    <Z>2231</Z>
  </point>
  <point index="3433">
    <X>64.058</X>
    <Y>76.772</Y>
    <Z>2098</Z>
  </point>
  <point index="3434">
    <X>17.775</X>
    <Y>16.303</Y>
    <Z>2241</Z>
  </point>
  <point index="3435">
    <X>92.814</X>
    <Y>28.954</Y>
    <Z>2111</Z>
  </point>
  <point index="3436">
    <X>99.849</X>
    <Y>14.924</Y>
    <Z>2296</Z>
  </point>
  <point index="3437">
    <X>39.106</X>
    <Y>63.514</Y>
    <Z>2003</Z>
  </point>
  <point index="3438">
    <X>37.456</X>
    <Y>57.206</Y>
    <Z>2046</Z>
  </point>
  <point index="3439">
    <X>95.340</X>
    <Y>23.363</Y>
    <Z>2177</Z>
  </point>
  <point index="3440">
    <X>59.067</X>
    <Y>69.410</Y>
    <Z>2275</Z>
  </point>
  <point index="3441">
    <X>113.567</X>
    <Y>15.749</Y>
    <Z>2148</Z>
  </point>
  <point index="3442">
    <X>30.262</X>
    <Y>70.208</Y>
    <Z>2235</Z>
  </point>
  <point index="3443">
    <X>19.369</X>
    <Y>69.851</Y>
    <Z>2283</Z>
  </point>
  <point index="3444">
    <X>116.514</X>
    <Y>17.264</Y>
    <Z>2071</Z>
  </point>
  <point index="3445">
    <X>115.740</X>
    <Y>61.899</Y>
    <Z>2091</Z>
  </point>
  <point index="3446">
    <X>120.612</X>
    <Y>60.757</Y>
    <Z>2192</Z>
  </point>
  <point index="3447">
    <X>108.209</X>
    <Y>50.867</Y>
    <Z>2289</Z>
  </point>
  <point index="3448">
    <X>26.967</X>
    <Y>57.574</Y>
    <Z>2232</Z>
  </point>
  <point index="3449">
    <X>104.264</X>
    <Y>55.190</Y>
    <Z>2011</Z>
  </point>
  <point index="3450">
    <X>63.358</X>
    <Y>77.194</Y>
    <Z>2025</Z>
  </point>
  <point index="3451">
    <X>66.027</X>
    <Y>39.234</Y>
    <Z>2155</Z>
  </point>
  <point index="3452">
    <X>73.482</X>
    <Y>70.039</Y>
    <Z>2150</Z>
  </point>
  <point index="3453">
    <X>57.741</X>
    <Y>47.269</Y>
    <Z>2240</Z>
  </point>
  <point index="3454">
    <X>54.925</X>
    <Y>63.477</Y>
    <Z>2166</Z>
  </point>
  <point index="3455">
    <X>106.155</X>
    <Y>38.993</Y>
    <Z>2166</Z>
  </point>
  <point index="3456">
    <X>73.834</X>
    <Y>61.599</Y>
    <Z>2141</Z>
  </point>
  <point index="3457">
    <X>69.229</X>
    <Y>16.911</Y>
    <Z>2262</Z>
  </point>
  <point index="3458">
    <X>78.586</X>
    <Y>66.861</Y>
    <Z>2016</Z>
  </point>
  <point index="3459">
    <X>106.287</X>
    <Y>46.050</Y>
    <Z>2177</Z>
  </point>
  <point index="3460">
    <X>11.731</X>
    <Y>23.928</Y>
    <Z>2082</Z>
  </point>
  <point index="3461">
    <X>107.319</X>
    <Y>73.433</Y>
    <Z>2261</Z>
  </point>
  <point index="3462">
    <X>112.095</X>
    <Y>48.443</Y>
    <Z>2187</Z>
  </point>
  <point index="3463">
    <X>61.810</X>
    <Y>37.995</Y>
    <Z>2152</Z>
  </point>
  <point index="3464">
    <X>63.075</X>
    <Y>20.446</Y>
    <Z>2048</Z>
  </point>
  <point index="3465">
    <X>106.974</X>
    <Y>54.354</Y>
    <Z>2233</Z>
  </point>
  <point index="3466">
    <X>76.352</X>
    <Y>32.786</Y>
    <Z>2075</Z>
  </point>
  <point index="3467">
    <X>28.291</X>
    <Y>12.666</Y>
    <Z>2287</Z>
  </point>
  <point index="3468">
    <X>102.255</X>
    <Y>56.370</Y>
    <Z>2116</Z>
  </point>
  <point index="3469">
    <X>48.258</X>
    <Y>16.212</Y>
    <Z>2046</Z>
  </point>
  <point index="3470">
    <X>61.960</X>
    <Y>58.692</Y>
    <Z>2140</Z>
  </point>
  <point index="3471">
    <X>68.942</X>
    <Y>8.386</Y>
    <Z>2270</Z>
  </point>
  <point index="3472">
    <X>14.358</X>
    <Y>73.650</Y>
    <Z>2151</Z>
  </point>
  <point index="3473">
    <X>35.627</X>
    <Y>25.881</Y>
    <Z>2094</Z>
  </point>
  <point index="3474">
    <X>26.997</X>
    <Y>55.764</Y>
    <Z>2235</Z>
  </point>
  <point index="3475">
    <X>77.182</X>
    <Y>13.655</Y>
    <Z>2053</Z>
  </point>
  <point index="3476">
    <X>94.281</X>
    <Y>34.493</Y>
    <Z>2149</Z>
  </point>
  <point index="3477">
    <X>19.027</X>
    <Y>8.680</Y>
    <Z>2274</Z>
  </point>
  <point index="3478">
    <X>32.480</X>
    <Y>75.686</Y>
    <Z>2177</Z>
  </point>
  <point index="3479">
    <X>116.473</X>
    <Y>66.773</Y>
    <Z>2072</Z>
  </point>
  <point index="3480">
    <X>111.643</X>
    <Y>76.398</Y>
    <Z>2199</Z>
  </point>
  <point index="3481">
    <X>18.282</X>
    <Y>73.908</Y>
    <Z>2255</Z>
  </point>
  <point index="3482">
    <X>75.061</X>
    <Y>50.242</Y>
    <Z>2109</Z>
  </point>
  <point index="3483">
    <X>21.719</X>
    <Y>21.021</Y>
    <Z>2160</Z>
  </point>
  <point index="3484">
    <X>22.364</X>
    <Y>36.517</Y>
    <Z>2107</Z>
  </point>
  <point index="3485">
    <X>76.292</X>
    <Y>22.081</Y>
    <Z>2077</Z>
  </point>
  <point index="3486">
    <X>14.929</X>
    <Y>10.915</Y>
    <Z>2166</Z>
  </point>
  <point index="3487">
    <X>23.982</X>
    <Y>24.764</Y>
    <Z>2194</Z>
  </point>
  <point index="3488">
    <X>77.694</X>
    <Y>55.691</Y>
    <Z>2040</Z>
  </point>
  <point index="3489">
    <X>34.818</X>
    <Y>54.192</Y>
    <Z>2115</Z>
  </point>
  <point index="3490">
    <X>101.304</X>
    <Y>66.255</Y>
    <Z>2194</Z>
  </point>
  <point index="3491">
    <X>57.854</X>
    <Y>21.128</Y>
    <Z>2243</Z>
  </point>
  <point index="3492">
    <X>22.544</X>
    <Y>40.863</Y>
    <Z>2092</Z>
  </point>
  <point index="3493">
    <X>112.404</X>
    <Y>16.784</Y>
    <Z>2179</Z>
  </point>
  <point index="3494">
    <X>68.062</X>
    <Y>66.263</Y>
    <Z>2293</Z>
  </point>
  <point index="3495">
    <X>106.706</X>
    <Y>20.040</Y>
    <Z>2211</Z>
  </point>
  <point index="3496">
    <X>21.094</X>
    <Y>26.406</Y>
    <Z>2211</Z>
  </point>
  <point index="3497">
    <X>31.641</X>
    <Y>52.073</Y>
    <Z>2199</Z>
  </point>
  <point index="3498">
    <X>52.805</X>
    <Y>63.211</Y>
    <Z>2111</Z>
  </point>
  <point index="3499">
    <X>68.201</X>
    <Y>71.118</Y>
    <Z>2289</Z>
  </point>
  <point index="3500">
    <X>102.731</X>
    <Y>12.603</Y>
    <Z>2077</Z>
  </point>
  <point index="3501">
    <X>86.820</X>
    <Y>26.333</Y>
    <Z>2243</Z>
  </point>
  <point index="3502">
    <X>96.533</X>
    <Y>29.944</Y>
    <Z>2209</Z>
  </point>
  <point index="3503">
    <X>65.288</X>
    <Y>17.454</Y>
    <Z>2095</Z>
  </point>
  <point index="3504">
    <X>63.781</X>
    <Y>14.436</Y>
    <Z>2147</Z>
  </point>
  <point index="3505">
    <X>12.826</X>
    <Y>25.934</Y>
    <Z>2111</Z>
  </point>
  <point index="3506">
    <X>22.559</X>
    <Y>16.700</Y>
    <Z>2091</Z>
  </point>
  <point index="3507">
    <X>56.917</X>
    <Y>51.593</Y>
    <Z>2219</Z>
  </point>
  <point index="3508">
    <X>67.773</X>
    <Y>75.996</Y>
    <Z>2298</Z>
  </point>
  <point index="3509">
    <X>117.000</X>
    <Y>28.997</Y>
    <Z>2058</Z>
  </point>
  <point index="3510">
    <X>52.934</X>
    <Y>74.073</Y>
    <Z>2114</Z>
  </point>
  <point index="3511">
    <X>71.938</X>
    <Y>48.911</Y>
    <Z>2191</Z>
  </point>
  <point index="3512">
    <X>95.114</X>
    <Y>16.373</Y>
    <Z>2171</Z>
  </point>
  <point index="3513">
    <X>72.472</X>
    <Y>35.056</Y>
    <Z>2177</Z>
  </point>
  <point index="3514">
    <X>89.752</X>
    <Y>51.493</Y>
    <Z>2030</Z>
  </point>
  <point index="3515">
    <X>95.264</X>
    <Y>67.347</Y>
    <Z>2175</Z>
  </point>
  <point index="3516">
    <X>92.606</X>
    <Y>26.510</Y>
    <Z>2105</Z>
  </point>
  <point index="3517">
    <X>112.105</X>
    <Y>19.743</Y>
    <Z>2187</Z>
  </point>
  <point index="3518">
    <X>69.824</X>
    <Y>15.117</Y>
    <Z>2247</Z>
  </point>
  <point index="3519">
    <X>107.080</X>
    <Y>78.271</Y>
    <Z>2242</Z>
  </point>
  <point index="3520">
    <X>107.881</X>
    <Y>62.826</Y>
    <Z>2298</Z>
  </point>
  <point index="3521">
    <X>100.869</X>
    <Y>58.864</Y>
    <Z>2229</Z>
  </point>
  <point index="3522">
    <X>105.398</X>
    <Y>12.200</Y>
    <Z>2104</Z>
  </point>
  <point index="3523">
    <X>36.925</X>
    <Y>59.933</Y>
    <Z>2060</Z>
  </point>
  <point index="3524">
    <X>37.685</X>
    <Y>57.434</Y>
    <Z>2040</Z>
  </point>
  <point index="3525">
    <X>117.793</X>
    <Y>33.471</Y>
    <Z>2037</Z>
  </point>
  <point index="3526">
    <X>13.625</X>
    <Y>52.793</Y>
    <Z>2132</Z>
  </point>
  <point index="3527">
    <X>77.161</X>
    <Y>70.679</Y>
    <Z>2054</Z>
  </point>
  <point index="3528">
    <X>17.511</X>
    <Y>54.324</Y>
    <Z>2234</Z>
  </point>
  <point index="3529">
    <X>40.112</X>
    <Y>56.048</Y>
    <Z>2124</Z>
  </point>
  <point index="3530">
    <X>60.979</X>
    <Y>22.471</Y>
    <Z>2220</Z>
  </point>
  <point index="3531">
    <X>14.689</X>
    <Y>48.898</Y>
    <Z>2160</Z>
  </point>
  <point index="3532">
    <X>8.309</X>
    <Y>67.499</Y>
    <Z>2039</Z>
  </point>
  <point index="3533">
    <X>49.932</X>
    <Y>56.817</Y>
    <Z>2035</Z>
  </point>
  <point index="3534">
    <X>110.889</X>
    <Y>50.597</Y>
    <Z>2219</Z>
  </point>
  <point index="3535">
    <X>114.049</X>
    <Y>14.034</Y>
    <Z>2135</Z>
  </point>
  <point index="3536">
    <X>40.661</X>
    <Y>28.657</Y>
    <Z>2199</Z>
  </point>
  <point index="3537">
    <X>51.385</X>
    <Y>65.984</Y>
    <Z>2073</Z>
  </point>
  <point index="3538">
    <X>25.040</X>
    <Y>15.190</Y>
    <Z>2074</Z>
  </point>
  <point index="3539">
    <X>58.936</X>
    <Y>64.148</Y>
    <Z>2272</Z>
  </point>
  <point index="3540">
    <X>13.966</X>
    <Y>27.694</Y>
    <Z>2141</Z>
  </point>
  <point index="3541">
    <X>50.155</X>
    <Y>67.067</Y>
    <Z>2041</Z>
  </point>
  <point index="3542">
    <X>59.954</X>
    <Y>76.727</Y>
    <Z>2299</Z>
  </point>
  <point index="3543">
    <X>51.857</X>
    <Y>68.931</Y>
    <Z>2086</Z>
  </point>
  <point index="3544">
    <X>32.860</X>
    <Y>71.291</Y>
    <Z>2167</Z>
  </point>
  <point index="3545">
    <X>37.890</X>
    <Y>33.304</Y>
    <Z>2035</Z>
  </point>
  <point index="3546">
    <X>11.998</X>
    <Y>34.612</Y>
    <Z>2089</Z>
  </point>
  <point index="3547">
    <X>65.504</X>
    <Y>21.151</Y>
    <Z>2112</Z>
  </point>
  <point index="3548">
    <X>21.421</X>
    <Y>11.128</Y>
    <Z>2184</Z>
  </point>
  <point index="3549">
    <X>23.093</X>
    <Y>13.117</Y>
    <Z>2047</Z>
  </point>
  <point index="3550">
    <X>64.590</X>
    <Y>19.319</Y>
    <Z>2037</Z>
  </point>
  <point index="3551">
    <X>70.814</X>
    <Y>74.159</Y>
    <Z>2221</Z>
  </point>
  <point index="3552">
    <X>19.341</X>
    <Y>31.510</Y>
    <Z>2282</Z>
  </point>
  <point index="3553">
    <X>24.554</X>
    <Y>77.737</Y>
    <Z>2034</Z>
  </point>
  <point index="3554">
    <X>36.245</X>
    <Y>26.505</Y>
    <Z>2078</Z>
  </point>
  <point index="3555">
    <X>50.581</X>
    <Y>69.966</Y>
    <Z>2052</Z>
  </point>
  <point index="3556">
    <X>79.221</X>
    <Y>25.613</Y>
    <Z>2003</Z>
  </point>
  <point index="3557">
    <X>23.961</X>
    <Y>51.550</Y>
    <Z>2222</Z>
  </point>
  <point index="3558">
    <X>115.402</X>
    <Y>49.773</Y>
    <Z>2100</Z>
  </point>
  <point index="3559">
    <X>105.051</X>
    <Y>75.913</Y>
    <Z>2075</Z>
  </point>
  <point index="3560">
    <X>60.107</X>
    <Y>20.553</Y>
    <Z>2292</Z>
  </point>
  <point index="3561">
    <X>35.382</X>
    <Y>56.875</Y>
    <Z>2100</Z>
  </point>
  <point index="3562">
    <X>64.807</X>
    <Y>75.253</Y>
    <Z>2055</Z>
  </point>
  <point index="3563">
    <X>31.585</X>
    <Y>17.025</Y>
    <Z>2200</Z>
  </point>
  <point index="3564">
    <X>105.062</X>
    <Y>59.563</Y>
    <Z>2076</Z>
  </point>
  <point index="3565">
    <X>22.812</X>
    <Y>7.492</Y>
    <Z>2070</Z>
  </point>
  <point index="3566">
    <X>113.243</X>
    <Y>71.635</Y>
    <Z>2157</Z>
  </point>
  <point index="3567">
    <X>29.053</X>
    <Y>58.505</Y>
    <Z>2267</Z>
  </point>
  <point index="3568">
    <X>108.204</X>
    <Y>65.794</Y>
    <Z>2289</Z>
  </point>
  <point index="3569">
    <X>63.942</X>
    <Y>77.029</Y>
    <Z>2246</Z>
  </point>
  <point index="3570">
    <X>55.903</X>
    <Y>16.262</Y>
    <Z>2192</Z>
  </point>
  <point index="3571">
    <X>77.176</X>
    <Y>34.884</Y>
    <Z>2053</Z>
  </point>
  <point index="3572">
    <X>59.960</X>
    <Y>15.072</Y>
    <Z>2299</Z>
  </point>
  <point index="3573">
    <X>93.991</X>
    <Y>67.509</Y>
    <Z>2142</Z>
  </point>
  <point index="3574">
    <X>78.009</X>
    <Y>30.084</Y>
    <Z>2031</Z>
  </point>
  <point index="3575">
    <X>14.989</X>
    <Y>38.669</Y>
    <Z>2168</Z>
  </point>
  <point index="3576">
    <X>61.399</X>
    <Y>53.220</Y>
    <Z>2186</Z>
  </point>
  <point index="3577">
    <X>22.178</X>
    <Y>8.546</Y>
    <Z>2122</Z>
  </point>
  <point index="3578">
    <X>56.083</X>
    <Y>12.243</Y>
    <Z>2197</Z>
  </point>
  <point index="3579">
    <X>61.834</X>
    <Y>69.660</Y>
    <Z>2150</Z>
  </point>
  <point index="3580">
    <X>113.398</X>
    <Y>17.443</Y>
    <Z>2153</Z>
  </point>
  <point index="3581">
    <X>28.253</X>
    <Y>40.058</Y>
    <Z>2288</Z>
  </point>
  <point index="3582">
    <X>95.136</X>
    <Y>13.057</Y>
    <Z>2172</Z>
  </point>
  <point index="3583">
    <X>48.846</X>
    <Y>21.850</Y>
    <Z>2007</Z>
  </point>
  <point index="3584">
    <X>27.301</X>
    <Y>20.231</Y>
    <Z>2260</Z>
  </point>
  <point index="3585">
    <X>65.554</X>
    <Y>38.363</Y>
    <Z>2116</Z>
  </point>
  <point index="3586">
    <X>98.400</X>
    <Y>63.079</Y>
    <Z>2258</Z>
  </point>
  <point index="3587">
    <X>15.985</X>
    <Y>47.112</Y>
    <Z>2194</Z>
  </point>
  <point index="3588">
    <X>13.025</X>
    <Y>23.028</Y>
    <Z>2116</Z>
  </point>
  <point index="3589">
    <X>101.659</X>
    <Y>36.480</Y>
    <Z>2165</Z>
  </point>
  <point index="3590">
    <X>68.492</X>
    <Y>68.793</Y>
    <Z>2282</Z>
  </point>
  <point index="3591">
    <X>65.538</X>
    <Y>27.691</Y>
    <Z>2115</Z>
  </point>
  <point index="3592">
    <X>113.274</X>
    <Y>62.410</Y>
    <Z>2156</Z>
  </point>
  <point index="3593">
    <X>30.109</X>
    <Y>31.035</Y>
    <Z>2239</Z>
  </point>
  <point index="3594">
    <X>71.583</X>
    <Y>57.899</Y>
    <Z>2200</Z>
  </point>
  <point index="3595">
    <X>61.990</X>
    <Y>16.140</Y>
    <Z>2137</Z>
  </point>
  <point index="3596">
    <X>89.864</X>
    <Y>17.713</Y>
    <Z>2033</Z>
  </point>
  <point index="3597">
    <X>103.023</X>
    <Y>58.031</Y>
    <Z>2053</Z>
  </point>
  <point index="3598">
    <X>102.272</X>
    <Y>31.690</Y>
    <Z>2114</Z>
  </point>
  <point index="3599">
    <X>66.212</X>
    <Y>25.646</Y>
    <Z>2170</Z>
  </point>
  <point index="3600">
    <X>37.320</X>
    <Y>56.860</Y>
    <Z>2050</Z>
  </point>
  <point index="3601">
    <X>39.485</X>
    <Y>16.572</Y>
    <Z>2039</Z>
  </point>
  <point index="3602">
    <X>77.243</X>
    <Y>60.440</Y>
    <Z>2052</Z>
  </point>
  <point index="3603">
    <X>36.624</X>
    <Y>31.906</Y>
    <Z>2068</Z>
  </point>
  <point index="3604">
    <X>55.231</X>
    <Y>60.007</Y>
    <Z>2174</Z>
  </point>
  <point index="3605">
    <X>79.635</X>
    <Y>59.712</Y>
    <Z>2059</Z>
  </point>
  <point index="3606">
    <X>60.378</X>
    <Y>25.710</Y>
    <Z>2270</Z>
  </point>
  <point index="3607">
    <X>26.016</X>
    <Y>14.655</Y>
    <Z>2154</Z>
  </point>
  <point index="3608">
    <X>55.268</X>
    <Y>18.254</Y>
    <Z>2175</Z>
  </point>
  <point index="3609">
    <X>114.345</X>
    <Y>58.171</Y>
    <Z>2128</Z>
  </point>
  <point index="3610">
    <X>16.681</X>
    <Y>70.029</Y>
    <Z>2213</Z>
  </point>
  <point index="3611">
    <X>107.052</X>
    <Y>51.567</Y>
    <Z>2239</Z>
  </point>
  <point index="3612">
    <X>32.406</X>
    <Y>70.885</Y>
    <Z>2179</Z>
  </point>
  <point index="3613">
    <X>61.220</X>
    <Y>45.313</Y>
    <Z>2201</Z>
  </point>
  <point index="3614">
    <X>9.462</X>
    <Y>57.041</Y>
    <Z>2023</Z>
  </point>
  <point index="3615">
    <X>75.760</X>
    <Y>65.664</Y>
    <Z>2091</Z>
  </point>
  <point index="3616">
    <X>68.816</X>
    <Y>16.588</Y>
    <Z>2273</Z>
  </point>
  <point index="3617">
    <X>71.090</X>
    <Y>77.183</Y>
    <Z>2213</Z>
  </point>
  <point index="3618">
    <X>76.896</X>
    <Y>52.545</Y>
    <Z>2061</Z>
  </point>
  <point index="3619">
    <X>57.561</X>
    <Y>50.154</Y>
    <Z>2236</Z>
  </point>
  <point index="3620">
    <X>96.470</X>
    <Y>53.339</Y>
    <Z>2207</Z>
  </point>
  <point index="3621">
    <X>31.685</X>
    <Y>72.143</Y>
    <Z>2198</Z>
  </point>
  <point index="3622">
    <X>95.061</X>
    <Y>56.488</Y>
    <Z>2170</Z>
  </point>
  <point index="3623">
    <X>30.344</X>
    <Y>14.614</Y>
    <Z>2233</Z>
  </point>
  <point index="3624">
    <X>91.684</X>
    <Y>19.065</Y>
    <Z>2081</Z>
  </point>
  <point index="3625">
    <X>40.376</X>
    <Y>66.289</Y>
    <Z>2160</Z>
  </point>
  <point index="3626">
    <X>69.091</X>
    <Y>35.465</Y>
    <Z>2266</Z>
  </point>
  <point index="3627">
    <X>34.694</X>
    <Y>48.509</Y>
    <Z>2119</Z>
  </point>
  <point index="3628">
    <X>11.005</X>
    <Y>62.671</Y>
    <Z>2063</Z>
  </point>
  <point index="3629">
    <X>37.057</X>
    <Y>20.189</Y>
    <Z>2056</Z>
  </point>
  <point index="3630">
    <X>28.177</X>
    <Y>8.888</Y>
    <Z>2290</Z>
  </point>
  <point index="3631">
    <X>101.862</X>
    <Y>22.912</Y>
    <Z>2148</Z>
  </point>
  <point index="3632">
    <X>58.305</X>
    <Y>65.881</Y>
    <Z>2255</Z>
  </point>
  <point index="3633">
    <X>50.788</X>
    <Y>66.640</Y>
    <Z>2058</Z>
  </point>
  <point index="3634">
    <X>95.343</X>
    <Y>74.914</Y>
    <Z>2177</Z>
  </point>
  <point index="3635">
    <X>34.357</X>
    <Y>13.852</Y>
    <Z>2127</Z>
  </point>
  <point index="3636">
    <X>88.236</X>
    <Y>62.368</Y>
    <Z>2049</Z>
  </point>
  <point index="3637">
    <X>108.627</X>
    <Y>23.394</Y>
    <Z>2278</Z>
  </point>
  <point index="3638">
    <X>118.849</X>
    <Y>68.275</Y>
    <Z>2009</Z>
  </point>
  <point index="3639">
    <X>51.566</X>
    <Y>68.922</Y>
    <Z>2078</Z>
  </point>
  <point index="3640">
    <X>8.492</X>
    <Y>18.457</Y>
    <Z>2014</Z>
  </point>
  <point index="3641">
    <X>13.213</X>
    <Y>67.376</Y>
    <Z>2121</Z>
  </point>
  <point index="3642">
    <X>16.992</X>
    <Y>23.650</Y>
    <Z>2221</Z>
  </point>
  <point index="3643">
    <X>118.426</X>
    <Y>59.571</Y>
    <Z>2020</Z>
  </point>
  <point index="3644">
    <X>25.718</X>
    <Y>18.128</Y>
    <Z>2130</Z>
  </point>
  <point index="3645">
    <X>51.865</X>
    <Y>12.494</Y>
    <Z>2086</Z>
  </point>
  <point index="3646">
    <X>109.836</X>
    <Y>49.848</Y>
    <Z>2246</Z>
  </point>
  <point index="3647">
    <X>66.686</X>
    <Y>31.231</Y>
    <Z>2209</Z>
  </point>
  <point index="3648">
    <X>105.133</X>
    <Y>30.363</Y>
    <Z>2082</Z>
  </point>
  <point index="3649">
    <X>93.995</X>
    <Y>22.319</Y>
    <Z>2142</Z>
  </point>
  <point index="3650">
    <X>97.381</X>
    <Y>74.364</Y>
    <Z>2231</Z>
  </point>
  <point index="3651">
    <X>17.625</X>
    <Y>50.213</Y>
    <Z>2237</Z>
  </point>
  <point index="3652">
    <X>50.349</X>
    <Y>71.549</Y>
    <Z>2046</Z>
  </point>
  <point index="3653">
    <X>35.355</X>
    <Y>30.782</Y>
    <Z>2101</Z>
  </point>
  <point index="3654">
    <X>51.305</X>
    <Y>21.231</Y>
    <Z>2071</Z>
  </point>
  <point index="3655">
    <X>54.456</X>
    <Y>13.283</Y>
    <Z>2154</Z>
  </point>
  <point index="3656">
    <X>110.010</X>
    <Y>37.228</Y>
    <Z>2242</Z>
  </point>
  <point index="3657">
    <X>91.615</X>
    <Y>28.403</Y>
    <Z>2079</Z>
  </point>
  <point index="3658">
    <X>98.266</X>
    <Y>34.378</Y>
    <Z>2254</Z>
  </point>
  <point index="3659">
    <X>36.588</X>
    <Y>65.049</Y>
    <Z>2069</Z>
  </point>
  <point index="3660">
    <X>89.536</X>
    <Y>23.600</Y>
    <Z>2025</Z>
  </point>
  <point index="3661">
    <X>24.207</X>
    <Y>60.355</Y>
    <Z>2006</Z>
  </point>
  <point index="3662">
    <X>79.656</X>
    <Y>67.902</Y>
    <Z>2062</Z>
  </point>
  <point index="3663">
    <X>56.341</X>
    <Y>34.921</Y>
    <Z>2204</Z>
  </point>
  <point index="3664">
    <X>63.808</X>
    <Y>39.850</Y>
    <Z>2183</Z>
  </point>
  <point index="3665">
    <X>118.629</X>
    <Y>68.238</Y>
    <Z>2015</Z>
  </point>
  <point index="3666">
    <X>70.669</X>
    <Y>71.606</Y>
    <Z>2224</Z>
  </point>
  <point index="3667">
    <X>72.296</X>
    <Y>69.261</Y>
    <Z>2182</Z>
  </point>
  <point index="3668">
    <X>107.827</X>
    <Y>8.954</Y>
    <Z>2299</Z>
  </point>
  <point index="3669">
    <X>90.516</X>
    <Y>27.594</Y>
    <Z>2050</Z>
  </point>
  <point index="3670">
    <X>33.877</X>
    <Y>9.670</Y>
    <Z>2140</Z>
  </point>
  <point index="3671">
    <X>48.391</X>
    <Y>28.088</Y>
    <Z>2028</Z>
  </point>
  <point index="3672">
    <X>92.438</X>
    <Y>74.381</Y>
    <Z>2101</Z>
  </point>
  <point index="3673">
    <X>59.466</X>
    <Y>52.417</Y>
    <Z>2286</Z>
  </point>
  <point index="3674">
    <X>20.912</X>
    <Y>22.765</Y>
    <Z>2226</Z>
  </point>
  <point index="3675">
    <X>71.706</X>
    <Y>57.601</Y>
    <Z>2197</Z>
  </point>
  <point index="3676">
    <X>55.679</X>
    <Y>12.079</Y>
    <Z>2186</Z>
  </point>
  <point index="3677">
    <X>77.289</X>
    <Y>69.934</Y>
    <Z>2050</Z>
  </point>
  <point index="3678">
    <X>95.117</X>
    <Y>50.047</Y>
    <Z>2171</Z>
  </point>
  <point index="3679">
    <X>16.185</X>
    <Y>56.101</Y>
    <Z>2199</Z>
  </point>
  <point index="3680">
    <X>116.438</X>
    <Y>12.881</Y>
    <Z>2073</Z>
  </point>
  <point index="3681">
    <X>52.752</X>
    <Y>36.577</Y>
    <Z>2109</Z>
  </point>
  <point index="3682">
    <X>91.361</X>
    <Y>26.637</Y>
    <Z>2073</Z>
  </point>
  <point index="3683">
    <X>50.847</X>
    <Y>12.656</Y>
    <Z>2059</Z>
  </point>
  <point index="3684">
    <X>87.414</X>
    <Y>24.305</Y>
    <Z>2162</Z>
  </point>
  <point index="3685">
    <X>26.905</X>
    <Y>40.520</Y>
    <Z>2227</Z>
  </point>
  <point index="3686">
    <X>114.312</X>
    <Y>52.113</Y>
    <Z>2129</Z>
  </point>
  <point index="3687">
    <X>110.941</X>
    <Y>70.756</Y>
    <Z>2217</Z>
  </point>
  <point index="3688">
    <X>115.652</X>
    <Y>27.018</Y>
    <Z>2093</Z>
  </point>
  <point index="3689">
    <X>106.708</X>
    <Y>64.797</Y>
    <Z>2211</Z>
  </point>
  <point index="3690">
    <X>97.312</X>
    <Y>62.467</Y>
    <Z>2229</Z>
  </point>
  <point index="3691">
    <X>102.963</X>
    <Y>38.192</Y>
    <Z>2058</Z>
  </point>
  <point index="3692">
    <X>21.030</X>
    <Y>13.000</Y>
    <Z>2216</Z>
  </point>
  <point index="3693">
    <X>25.137</X>
    <Y>29.843</Y>
    <Z>2082</Z>
  </point>
  <point index="3694">
    <X>47.940</X>
    <Y>60.093</Y>
    <Z>2090</Z>
  </point>
  <point index="3695">
    <X>73.710</X>
    <Y>21.730</Y>
    <Z>2144</Z>
  </point>
  <point index="3696">
    <X>28.756</X>
    <Y>63.003</Y>
    <Z>2275</Z>
  </point>
  <point index="3697">
    <X>37.419</X>
    <Y>34.626</Y>
    <Z>2047</Z>
  </point>
  <point index="3698">
    <X>40.291</X>
    <Y>28.285</Y>
    <Z>2149</Z>
  </point>
  <point index="3699">
    <X>113.001</X>
    <Y>12.160</Y>
    <Z>2163</Z>
  </point>
  <point index="3700">
    <X>23.456</X>
    <Y>58.799</Y>
    <Z>2017</Z>
  </point>
  <point index="3701">
    <X>108.254</X>
    <Y>21.699</Y>
    <Z>2288</Z>
  </point>
  <point index="3702">
    <X>22.610</X>
    <Y>8.385</Y>
    <Z>2087</Z>
  </point>
  <point index="3703">
    <X>27.713</X>
    <Y>17.480</Y>
    <Z>2294</Z>
  </point>
  <point index="3704">
    <X>53.390</X>
    <Y>17.068</Y>
    <Z>2126</Z>
  </point>
  <point index="3705">
    <X>14.956</X>
    <Y>31.775</Y>
    <Z>2167</Z>
  </point>
  <point index="3706">
    <X>102.736</X>
    <Y>67.192</Y>
    <Z>2076</Z>
  </point>
  <point index="3707">
    <X>15.456</X>
    <Y>64.026</Y>
    <Z>2180</Z>
  </point>
  <point index="3708">
    <X>114.582</X>
    <Y>19.307</Y>
    <Z>2121</Z>
  </point>
  <point index="3709">
    <X>9.940</X>
    <Y>33.159</Y>
    <Z>2035</Z>
  </point>
  <point index="3710">
    <X>54.460</X>
    <Y>52.913</Y>
    <Z>2154</Z>
  </point>
  <point index="3711">
    <X>25.661</X>
    <Y>27.809</Y>
    <Z>2125</Z>
  </point>
  <point index="3712">
    <X>16.567</X>
    <Y>72.226</Y>
    <Z>2210</Z>
  </point>
  <point index="3713">
    <X>118.441</X>
    <Y>65.227</Y>
    <Z>2020</Z>
  </point>
  <point index="3714">
    <X>110.163</X>
    <Y>17.324</Y>
    <Z>2238</Z>
  </point>
  <point index="3715">
    <X>65.818</X>
    <Y>57.102</Y>
    <Z>2138</Z>
  </point>
  <point index="3716">
    <X>54.973</X>
    <Y>32.783</Y>
    <Z>2168</Z>
  </point>
  <point index="3717">
    <X>108.701</X>
    <Y>24.896</Y>
    <Z>2276</Z>
  </point>
  <point index="3718">
    <X>55.562</X>
    <Y>25.608</Y>
    <Z>2183</Z>
  </point>
  <point index="3719">
    <X>110.924</X>
    <Y>67.152</Y>
    <Z>2218</Z>
  </point>
  <point index="3720">
    <X>28.291</X>
    <Y>25.856</Y>
    <Z>2287</Z>
  </point>
  <point index="3721">
    <X>100.813</X>
    <Y>47.585</Y>
    <Z>2234</Z>
  </point>
  <point index="3722">
    <X>64.022</X>
    <Y>73.015</Y>
    <Z>2144</Z>
  </point>
  <point index="3723">
    <X>115.542</X>
    <Y>21.264</Y>
    <Z>2096</Z>
  </point>
  <point index="3724">
    <X>64.901</X>
    <Y>53.560</Y>
    <Z>2063</Z>
  </point>
  <point index="3725">
    <X>75.993</X>
    <Y>30.328</Y>
    <Z>2084</Z>
  </point>
  <point index="3726">
    <X>39.073</X>
    <Y>15.579</Y>
    <Z>2003</Z>
  </point>
  <point index="3727">
    <X>11.547</X>
    <Y>33.920</Y>
    <Z>2078</Z>
  </point>
  <point index="3728">
    <X>92.894</X>
    <Y>59.568</Y>
    <Z>2113</Z>
  </point>
  <point index="3729">
    <X>92.293</X>
    <Y>72.235</Y>
    <Z>2097</Z>
  </point>
  <point index="3730">
    <X>16.656</X>
    <Y>51.084</Y>
    <Z>2212</Z>
  </point>
  <point index="3731">
    <X>38.729</X>
    <Y>65.421</Y>
    <Z>2012</Z>
  </point>
  <point index="3732">
    <X>72.503</X>
    <Y>46.680</Y>
    <Z>2176</Z>
  </point>
  <point index="3733">
    <X>95.444</X>
    <Y>33.053</Y>
    <Z>2180</Z>
  </point>
  <point index="3734">
    <X>98.734</X>
    <Y>23.714</Y>
    <Z>2266</Z>
  </point>
  <point index="3735">
    <X>107.444</X>
    <Y>56.405</Y>
    <Z>2272</Z>
  </point>
  <point index="3736">
    <X>101.102</X>
    <Y>29.314</Y>
    <Z>2210</Z>
  </point>
  <point index="3737">
    <X>74.905</X>
    <Y>32.522</Y>
    <Z>2113</Z>
  </point>
  <point index="3738">
    <X>103.670</X>
    <Y>25.153</Y>
    <Z>2006</Z>
  </point>
  <point index="3739">
    <X>76.671</X>
    <Y>28.512</Y>
    <Z>2067</Z>
  </point>
  <point index="3740">
    <X>65.676</X>
    <Y>24.675</Y>
    <Z>2126</Z>
  </point>
  <point index="3741">
    <X>101.308</X>
    <Y>74.021</Y>
    <Z>2193</Z>
  </point>
  <point index="3742">
    <X>93.904</X>
    <Y>56.788</Y>
    <Z>2140</Z>
  </point>
  <point index="3743">
    <X>98.881</X>
    <Y>58.869</Y>
    <Z>2270</Z>
  </point>
  <point index="3744">
    <X>105.742</X>
    <Y>37.957</Y>
    <Z>2132</Z>
  </point>
  <point index="3745">
    <X>40.527</X>
    <Y>25.237</Y>
    <Z>2181</Z>
  </point>
  <point index="3746">
    <X>66.053</X>
    <Y>33.377</Y>
    <Z>2157</Z>
  </point>
  <point index="3747">
    <X>99.658</X>
    <Y>36.327</Y>
    <Z>2291</Z>
  </point>
  <point index="3748">
    <X>54.191</X>
    <Y>13.439</Y>
    <Z>2147</Z>
  </point>
  <point index="3749">
    <X>55.429</X>
    <Y>23.926</Y>
    <Z>2180</Z>
  </point>
  <point index="3750">
    <X>115.036</X>
    <Y>37.019</Y>
    <Z>2110</Z>
  </point>
  <point index="3751">
    <X>30.780</X>
    <Y>66.007</Y>
    <Z>2221</Z>
  </point>
  <point index="3752">
    <X>90.446</X>
    <Y>30.491</Y>
    <Z>2049</Z>
  </point>
  <point index="3753">
    <X>56.285</X>
    <Y>73.702</Y>
    <Z>2202</Z>
  </point>
  <point index="3754">
    <X>90.491</X>
    <Y>26.871</Y>
    <Z>2050</Z>
  </point>
  <point index="3755">
    <X>112.854</X>
    <Y>71.699</Y>
    <Z>2167</Z>
  </point>
  <point index="3756">
    <X>98.032</X>
    <Y>23.539</Y>
    <Z>2248</Z>
  </point>
  <point index="3757">
    <X>60.495</X>
    <Y>61.287</Y>
    <Z>2260</Z>
  </point>
  <point index="3758">
    <X>31.140</X>
    <Y>13.156</Y>
    <Z>2212</Z>
  </point>
  <point index="3759">
    <X>110.217</X>
    <Y>25.257</Y>
    <Z>2236</Z>
  </point>
  <point index="3760">
    <X>113.067</X>
    <Y>20.220</Y>
    <Z>2161</Z>
  </point>
  <point index="3761">
    <X>29.931</X>
    <Y>74.565</Y>
    <Z>2244</Z>
  </point>
  <point index="3762">
    <X>30.383</X>
    <Y>49.846</Y>
    <Z>2232</Z>
  </point>
  <point index="3763">
    <X>88.943</X>
    <Y>31.777</Y>
    <Z>2009</Z>
  </point>
  <point index="3764">
    <X>18.901</X>
    <Y>20.857</Y>
    <Z>2271</Z>
  </point>
  <point index="3765">
    <X>99.504</X>
    <Y>74.982</Y>
    <Z>2287</Z>
  </point>
  <point index="3766">
    <X>115.298</X>
    <Y>66.324</Y>
    <Z>2103</Z>
  </point>
  <point index="3767">
    <X>59.303</X>
    <Y>23.155</Y>
    <Z>2281</Z>
  </point>
  <point index="3768">
    <X>115.947</X>
    <Y>24.924</Y>
    <Z>2086</Z>
  </point>
  <point index="3769">
    <X>78.404</X>
    <Y>27.958</Y>
    <Z>2021</Z>
  </point>
  <point index="3770">
    <X>59.912</X>
    <Y>30.357</Y>
    <Z>2297</Z>
  </point>
  <point index="3771">
    <X>31.786</X>
    <Y>66.132</Y>
    <Z>2195</Z>
  </point>
  <point index="3772">
    <X>106.595</X>
    <Y>75.426</Y>
    <Z>2202</Z>
  </point>
  <point index="3773">
    <X>96.573</X>
    <Y>66.077</Y>
    <Z>2210</Z>
  </point>
  <point index="3774">
    <X>30.051</X>
    <Y>14.683</Y>
    <Z>2241</Z>
  </point>
  <point index="3775">
    <X>66.514</X>
    <Y>65.399</Y>
    <Z>2195</Z>
  </point>
  <point index="3776">
    <X>92.849</X>
    <Y>61.755</Y>
    <Z>2112</Z>
  </point>
  <point index="3777">
    <X>20.274</X>
    <Y>21.102</Y>
    <Z>2278</Z>
  </point>
  <point index="3778">
    <X>87.591</X>
    <Y>65.418</Y>
    <Z>2137</Z>
  </point>
  <point index="3779">
    <X>32.565</X>
    <Y>25.393</Y>
    <Z>2175</Z>
  </point>
  <point index="3780">
    <X>113.324</X>
    <Y>23.496</Y>
    <Z>2155</Z>
  </point>
  <point index="3781">
    <X>22.537</X>
    <Y>70.139</Y>
    <Z>2093</Z>
  </point>
  <point index="3782">
    <X>105.120</X>
    <Y>36.820</Y>
    <Z>2081</Z>
  </point>
  <point index="3783">
    <X>33.840</X>
    <Y>51.018</Y>
    <Z>2141</Z>
  </point>
  <point index="3784">
    <X>96.567</X>
    <Y>50.924</Y>
    <Z>2210</Z>
  </point>
  <point index="3785">
    <X>19.257</X>
    <Y>19.636</Y>
    <Z>2280</Z>
  </point>
  <point index="3786">
    <X>40.225</X>
    <Y>22.064</Y>
    <Z>2139</Z>
  </point>
  <point index="3787">
    <X>76.113</X>
    <Y>35.924</Y>
    <Z>2081</Z>
  </point>
  <point index="3788">
    <X>18.488</X>
    <Y>27.137</Y>
    <Z>2260</Z>
  </point>
  <point index="3789">
    <X>25.860</X>
    <Y>35.663</Y>
    <Z>2142</Z>
  </point>
  <point index="3790">
    <X>20.905</X>
    <Y>33.475</Y>
    <Z>2226</Z>
  </point>
  <point index="3791">
    <X>48.989</X>
    <Y>54.684</Y>
    <Z>2010</Z>
  </point>
  <point index="3792">
    <X>20.725</X>
    <Y>15.819</Y>
    <Z>2241</Z>
  </point>
  <point index="3793">
    <X>60.489</X>
    <Y>34.645</Y>
    <Z>2261</Z>
  </point>
  <point index="3794">
    <X>9.017</X>
    <Y>16.424</Y>
    <Z>2011</Z>
  </point>
  <point index="3795">
    <X>24.816</X>
    <Y>60.074</Y>
    <Z>2056</Z>
  </point>
  <point index="3796">
    <X>59.148</X>
    <Y>26.402</Y>
    <Z>2277</Z>
  </point>
  <point index="3797">
    <X>21.258</X>
    <Y>70.007</Y>
    <Z>2197</Z>
  </point>
  <point index="3798">
    <X>105.578</X>
    <Y>66.137</Y>
    <Z>2118</Z>
  </point>
  <point index="3799">
    <X>24.454</X>
    <Y>31.710</Y>
    <Z>2026</Z>
  </point>
  <point index="3800">
    <X>59.534</X>
    <Y>8.187</Y>
    <Z>2288</Z>
  </point>
  <point index="3801">
    <X>17.699</X>
    <Y>71.628</Y>
    <Z>2239</Z>
  </point>
  <point index="3802">
    <X>109.721</X>
    <Y>62.935</Y>
    <Z>2249</Z>
  </point>
  <point index="3803">
    <X>97.812</X>
    <Y>37.119</Y>
    <Z>2242</Z>
  </point>
  <point index="3804">
    <X>23.042</X>
    <Y>38.044</Y>
    <Z>2051</Z>
  </point>
  <point index="3805">
    <X>94.777</X>
    <Y>62.574</Y>
    <Z>2162</Z>
  </point>
  <point index="3806">
    <X>59.149</X>
    <Y>22.297</Y>
    <Z>2277</Z>
  </point>
  <point index="3807">
    <X>37.557</X>
    <Y>32.797</Y>
    <Z>2043</Z>
  </point>
  <point index="3808">
    <X>11.520</X>
    <Y>35.405</Y>
    <Z>2077</Z>
  </point>
  <point index="3809">
    <X>102.916</X>
    <Y>36.472</Y>
    <Z>2062</Z>
  </point>
  <point index="3810">
    <X>75.244</X>
    <Y>51.869</Y>
    <Z>2104</Z>
  </point>
  <point index="3811">
    <X>113.775</X>
    <Y>73.140</Y>
    <Z>2143</Z>
  </point>
  <point index="3812">
    <X>95.865</X>
    <Y>25.968</Y>
    <Z>2191</Z>
  </point>
  <point index="3813">
    <X>98.411</X>
    <Y>53.622</Y>
    <Z>2258</Z>
  </point>
  <point index="3814">
    <X>29.283</X>
    <Y>30.982</Y>
    <Z>2261</Z>
  </point>
  <point index="3815">
    <X>65.874</X>
    <Y>30.269</Y>
    <Z>2143</Z>
  </point>
  <point index="3816">
    <X>20.529</X>
    <Y>66.575</Y>
    <Z>2257</Z>
  </point>
  <point index="3817">
    <X>32.642</X>
    <Y>52.833</Y>
    <Z>2172</Z>
  </point>
  <point index="3818">
    <X>91.142</X>
    <Y>51.495</Y>
    <Z>2067</Z>
  </point>
  <point index="3819">
    <X>101.451</X>
    <Y>29.408</Y>
    <Z>2182</Z>
  </point>
  <point index="3820">
    <X>17.282</X>
    <Y>56.305</Y>
    <Z>2228</Z>
  </point>
  <point index="3821">
    <X>110.579</X>
    <Y>61.255</Y>
    <Z>2227</Z>
  </point>
  <point index="3822">
    <X>19.251</X>
    <Y>62.692</Y>
    <Z>2280</Z>
  </point>
  <point index="3823">
    <X>57.802</X>
    <Y>75.036</Y>
    <Z>2242</Z>
  </point>
  <point index="3824">
    <X>94.207</X>
    <Y>14.107</Y>
    <Z>2147</Z>
  </point>
  <point index="3825">
    <X>59.478</X>
    <Y>58.704</Y>
    <Z>2286</Z>
  </point>
  <point index="3826">
    <X>108.228</X>
    <Y>33.522</Y>
    <Z>2289</Z>
  </point>
  <point index="3827">
    <X>93.373</X>
    <Y>61.510</Y>
    <Z>2126</Z>
  </point>
  <point index="3828">
    <X>92.864</X>
    <Y>29.324</Y>
    <Z>2112</Z>
  </point>
  <point index="3829">
    <X>57.538</X>
    <Y>25.896</Y>
    <Z>2235</Z>
  </point>
  <point index="3830">
    <X>116.563</X>
    <Y>72.659</Y>
    <Z>2069</Z>
  </point>
  <point index="3831">
    <X>52.486</X>
    <Y>69.819</Y>
    <Z>2102</Z>
  </point>
  <point index="3832">
    <X>99.401</X>
    <Y>26.101</Y>
    <Z>2284</Z>
  </point>
  <point index="3833">
    <X>72.672</X>
    <Y>61.838</Y>
    <Z>2172</Z>
  </point>
  <point index="3834">
    <X>11.916</X>
    <Y>36.316</Y>
    <Z>2087</Z>
  </point>
  <point index="3835">
    <X>62.606</X>
    <Y>56.018</Y>
    <Z>2087</Z>
  </point>
  <point index="3836">
    <X>58.943</X>
    <Y>39.500</Y>
    <Z>2272</Z>
  </point>
  <point index="3837">
    <X>18.019</X>
    <Y>25.057</Y>
    <Z>2248</Z>
  </point>
  <point index="3838">
    <X>110.408</X>
    <Y>53.638</Y>
    <Z>2231</Z>
  </point>
  <point index="3839">
    <X>88.813</X>
    <Y>27.484</Y>
    <Z>2006</Z>
  </point>
  <point index="3840">
    <X>102.198</X>
    <Y>55.547</Y>
    <Z>2120</Z>
  </point>
  <point index="3841">
    <X>112.374</X>
    <Y>48.310</Y>
    <Z>2180</Z>
  </point>
  <point index="3842">
    <X>28.706</X>
    <Y>10.240</Y>
    <Z>2276</Z>
  </point>
  <point index="3843">
    <X>55.876</X>
    <Y>35.395</Y>
    <Z>2191</Z>
  </point>
  <point index="3844">
    <X>68.023</X>
    <Y>68.701</Y>
    <Z>2294</Z>
  </point>
  <point index="3845">
    <X>70.671</X>
    <Y>48.997</Y>
    <Z>2224</Z>
  </point>
  <point index="3846">
    <X>62.448</X>
    <Y>25.968</Y>
    <Z>2100</Z>
  </point>
  <point index="3847">
    <X>49.022</X>
    <Y>16.617</Y>
    <Z>2011</Z>
  </point>
  <point index="3848">
    <X>96.838</X>
    <Y>63.193</Y>
    <Z>2217</Z>
  </point>
  <point index="3849">
    <X>69.857</X>
    <Y>51.149</Y>
    <Z>2246</Z>
  </point>
  <point index="3850">
    <X>58.205</X>
    <Y>58.419</Y>
    <Z>2253</Z>
  </point>
  <point index="3851">
    <X>14.378</X>
    <Y>65.735</Y>
    <Z>2152</Z>
  </point>
  <point index="3852">
    <X>30.703</X>
    <Y>14.971</Y>
    <Z>2223</Z>
  </point>
  <point index="3853">
    <X>99.419</X>
    <Y>46.187</Y>
    <Z>2285</Z>
  </point>
  <point index="3854">
    <X>91.832</X>
    <Y>56.003</Y>
    <Z>2085</Z>
  </point>
  <point index="3855">
    <X>48.890</X>
    <Y>57.662</Y>
    <Z>2008</Z>
  </point>
  <point index="3856">
    <X>40.708</X>
    <Y>60.748</Y>
    <Z>2206</Z>
  </point>
  <point index="3857">
    <X>12.564</X>
    <Y>61.435</Y>
    <Z>2104</Z>
  </point>
  <point index="3858">
    <X>55.743</X>
    <Y>63.561</Y>
    <Z>2188</Z>
  </point>
  <point index="3859">
    <X>58.261</X>
    <Y>22.839</Y>
    <Z>2254</Z>
  </point>
  <point index="3860">
    <X>54.051</X>
    <Y>74.413</Y>
    <Z>2143</Z>
  </point>
  <point index="3861">
    <X>103.354</X>
    <Y>76.763</Y>
    <Z>2026</Z>
  </point>
  <point index="3862">
    <X>64.108</X>
    <Y>57.133</Y>
    <Z>2034</Z>
  </point>
  <point index="3863">
    <X>66.928</X>
    <Y>16.003</Y>
    <Z>2229</Z>
  </point>
  <point index="3864">
    <X>22.131</X>
    <Y>36.405</Y>
    <Z>2126</Z>
  </point>
  <point index="3865">
    <X>19.383</X>
    <Y>66.427</Y>
    <Z>2284</Z>
  </point>
  <point index="3866">
    <X>104.427</X>
    <Y>62.149</Y>
    <Z>2024</Z>
  </point>
  <point index="3867">
    <X>47.884</X>
    <Y>23.415</Y>
    <Z>2097</Z>
  </point>
  <point index="3868">
    <X>100.332</X>
    <Y>25.102</Y>
    <Z>2273</Z>
  </point>
  <point index="3869">
    <X>93.749</X>
    <Y>29.921</Y>
    <Z>2135</Z>
  </point>
  <point index="3870">
    <X>60.153</X>
    <Y>67.534</Y>
    <Z>2288</Z>
  </point>
  <point index="3871">
    <X>101.267</X>
    <Y>31.637</Y>
    <Z>2197</Z>
  </point>
  <point index="3872">
    <X>58.000</X>
    <Y>11.495</Y>
    <Z>2247</Z>
  </point>
  <point index="3873">
    <X>73.837</X>
    <Y>71.326</Y>
    <Z>2141</Z>
  </point>
  <point index="3874">
    <X>98.004</X>
    <Y>7.907</Y>
    <Z>2247</Z>
  </point>
  <point index="3875">
    <X>109.769</X>
    <Y>70.121</Y>
    <Z>2248</Z>
  </point>
  <point index="3876">
    <X>107.359</X>
    <Y>61.202</Y>
    <Z>2264</Z>
  </point>
  <point index="3877">
    <X>107.317</X>
    <Y>71.973</Y>
    <Z>2261</Z>
  </point>
  <point index="3878">
    <X>70.961</X>
    <Y>12.386</Y>
    <Z>2217</Z>
  </point>
  <point index="3879">
    <X>13.938</X>
    <Y>13.638</Y>
    <Z>2140</Z>
  </point>
  <point index="3880">
    <X>68.980</X>
    <Y>45.547</Y>
    <Z>2269</Z>
  </point>
  <point index="3881">
    <X>22.730</X>
    <Y>38.054</Y>
    <Z>2077</Z>
  </point>
  <point index="3882">
    <X>27.327</X>
    <Y>17.869</Y>
    <Z>2262</Z>
  </point>
  <point index="3883">
    <X>63.550</X>
    <Y>30.200</Y>
    <Z>2009</Z>
  </point>
  <point index="3884">
    <X>74.570</X>
    <Y>56.698</Y>
    <Z>2122</Z>
  </point>
  <point index="3885">
    <X>57.397</X>
    <Y>61.079</Y>
    <Z>2231</Z>
  </point>
  <point index="3886">
    <X>100.056</X>
    <Y>19.192</Y>
    <Z>2296</Z>
  </point>
  <point index="3887">
    <X>31.194</X>
    <Y>76.536</Y>
    <Z>2211</Z>
  </point>
  <point index="3888">
    <X>27.116</X>
    <Y>8.035</Y>
    <Z>2245</Z>
  </point>
  <point index="3889">
    <X>111.519</X>
    <Y>65.777</Y>
    <Z>2202</Z>
  </point>
  <point index="3890">
    <X>10.514</X>
    <Y>65.033</Y>
    <Z>2050</Z>
  </point>
  <point index="3891">
    <X>108.573</X>
    <Y>15.361</Y>
    <Z>2279</Z>
  </point>
  <point index="3892">
    <X>90.850</X>
    <Y>55.195</Y>
    <Z>2059</Z>
  </point>
  <point index="3893">
    <X>52.254</X>
    <Y>18.192</Y>
    <Z>2096</Z>
  </point>
  <point index="3894">
    <X>38.473</X>
    <Y>20.146</Y>
    <Z>2019</Z>
  </point>
  <point index="3895">
    <X>23.718</X>
    <Y>69.136</Y>
    <Z>2067</Z>
  </point>
  <point index="3896">
    <X>49.297</X>
    <Y>68.905</Y>
    <Z>2018</Z>
  </point>
  <point index="3897">
    <X>72.768</X>
    <Y>62.669</Y>
    <Z>2169</Z>
  </point>
  <point index="3898">
    <X>110.299</X>
    <Y>73.093</Y>
    <Z>2234</Z>
  </point>
  <point index="3899">
    <X>115.144</X>
    <Y>58.585</Y>
    <Z>2107</Z>
  </point>
  <point index="3900">
    <X>107.904</X>
    <Y>57.809</Y>
    <Z>2297</Z>
  </point>
  <point index="3901">
    <X>106.993</X>
    <Y>69.597</Y>
    <Z>2234</Z>
  </point>
  <point index="3902">
    <X>105.792</X>
    <Y>51.044</Y>
    <Z>2136</Z>
  </point>
  <point index="3903">
    <X>66.058</X>
    <Y>45.682</Y>
    <Z>2158</Z>
  </point>
  <point index="3904">
    <X>33.576</X>
    <Y>58.252</Y>
    <Z>2148</Z>
  </point>
  <point index="3905">
    <X>14.306</X>
    <Y>21.052</Y>
    <Z>2150</Z>
  </point>
  <point index="3906">
    <X>65.243</X>
    <Y>68.177</Y>
    <Z>2091</Z>
  </point>
  <point index="3907">
    <X>11.883</X>
    <Y>54.189</Y>
    <Z>2086</Z>
  </point>
  <point index="3908">
    <X>76.971</X>
    <Y>29.646</Y>
    <Z>2059</Z>
  </point>
  <point index="3909">
    <X>111.304</X>
    <Y>36.045</Y>
    <Z>2208</Z>
  </point>
  <point index="3910">
    <X>25.476</X>
    <Y>78.898</Y>
    <Z>2110</Z>
  </point>
  <point index="3911">
    <X>72.954</X>
    <Y>20.242</Y>
    <Z>2164</Z>
  </point>
  <point index="3912">
    <X>99.517</X>
    <Y>62.011</Y>
    <Z>2287</Z>
  </point>
  <point index="3913">
    <X>60.622</X>
    <Y>27.420</Y>
    <Z>2250</Z>
  </point>
  <point index="3914">
    <X>55.395</X>
    <Y>22.197</Y>
    <Z>2179</Z>
  </point>
  <point index="3915">
    <X>48.315</X>
    <Y>64.151</Y>
    <Z>2039</Z>
  </point>
  <point index="3916">
    <X>58.608</X>
    <Y>59.990</Y>
    <Z>2263</Z>
  </point>
  <point index="3917">
    <X>18.597</X>
    <Y>23.318</Y>
    <Z>2263</Z>
  </point>
  <point index="3918">
    <X>106.765</X>
    <Y>11.927</Y>
    <Z>2216</Z>
  </point>
  <point index="3919">
    <X>21.738</X>
    <Y>73.471</Y>
    <Z>2158</Z>
  </point>
  <point index="3920">
    <X>19.923</X>
    <Y>15.126</Y>
    <Z>2298</Z>
  </point>
  <point index="3921">
    <X>17.847</X>
    <Y>34.708</Y>
    <Z>2243</Z>
  </point>
  <point index="3922">
    <X>97.158</X>
    <Y>25.679</Y>
    <Z>2225</Z>
  </point>
  <point index="3923">
    <X>77.758</X>
    <Y>51.218</Y>
    <Z>2038</Z>
  </point>
  <point index="3924">
    <X>19.100</X>
    <Y>17.019</Y>
    <Z>2276</Z>
  </point>
  <point index="3925">
    <X>66.003</X>
    <Y>29.671</Y>
    <Z>2153</Z>
  </point>
  <point index="3926">
    <X>65.321</X>
    <Y>49.721</Y>
    <Z>2097</Z>
  </point>
  <point index="3927">
    <X>74.812</X>
    <Y>68.183</Y>
    <Z>2115</Z>
  </point>
  <point index="3928">
    <X>73.593</X>
    <Y>51.566</Y>
    <Z>2147</Z>
  </point>
  <point index="3929">
    <X>69.714</X>
    <Y>77.290</Y>
    <Z>2249</Z>
  </point>
  <point index="3930">
    <X>31.545</X>
    <Y>59.626</Y>
    <Z>2201</Z>
  </point>
  <point index="3931">
    <X>113.932</X>
    <Y>26.424</Y>
    <Z>2139</Z>
  </point>
  <point index="3932">
    <X>114.692</X>
    <Y>20.438</Y>
    <Z>2119</Z>
  </point>
  <point index="3933">
    <X>17.438</X>
    <Y>11.646</Y>
    <Z>2232</Z>
  </point>
  <point index="3934">
    <X>76.798</X>
    <Y>72.756</Y>
    <Z>2063</Z>
  </point>
  <point index="3935">
    <X>63.553</X>
    <Y>73.086</Y>
    <Z>2009</Z>
  </point>
  <point index="3936">
    <X>77.756</X>
    <Y>20.614</Y>
    <Z>2038</Z>
  </point>
  <point index="3937">
    <X>53.473</X>
    <Y>32.821</Y>
    <Z>2128</Z>
  </point>
  <point index="3938">
    <X>113.313</X>
    <Y>12.190</Y>
    <Z>2155</Z>
  </point>
  <point index="3939">
    <X>36.276</X>
    <Y>11.610</Y>
    <Z>2077</Z>
  </point>
  <point index="3940">
    <X>61.718</X>
    <Y>8.927</Y>
    <Z>2160</Z>
  </point>
  <point index="3941">
    <X>56.790</X>
    <Y>66.740</Y>
    <Z>2215</Z>
  </point>
  <point index="3942">
    <X>100.807</X>
    <Y>15.350</Y>
    <Z>2234</Z>
  </point>
  <point index="3943">
    <X>8.170</X>
    <Y>55.275</Y>
    <Z>2058</Z>
  </point>
  <point index="3944">
    <X>53.033</X>
    <Y>25.248</Y>
    <Z>2117</Z>
  </point>
  <point index="3945">
    <X>73.355</X>
    <Y>10.881</Y>
    <Z>2154</Z>
  </point>
  <point index="3946">
    <X>16.749</X>
    <Y>14.688</Y>
    <Z>2214</Z>
  </point>
  <point index="3947">
    <X>112.962</X>
    <Y>10.043</Y>
    <Z>2164</Z>
  </point>
  <point index="3948">
    <X>51.928</X>
    <Y>71.141</Y>
    <Z>2088</Z>
  </point>
  <point index="3949">
    <X>96.835</X>
    <Y>27.935</Y>
    <Z>2217</Z>
  </point>
  <point index="3950">
    <X>118.717</X>
    <Y>53.424</Y>
    <Z>2013</Z>
  </point>
  <point index="3951">
    <X>37.547</X>
    <Y>57.314</Y>
    <Z>2044</Z>
  </point>
  <point index="3952">
    <X>102.370</X>
    <Y>24.719</Y>
    <Z>2106</Z>
  </point>
  <point index="3953">
    <X>120.225</X>
    <Y>62.361</Y>
    <Z>2140</Z>
  </point>
  <point index="3954">
    <X>11.283</X>
    <Y>12.952</Y>
    <Z>2071</Z>
  </point>
  <point index="3955">
    <X>76.205</X>
    <Y>12.460</Y>
    <Z>2079</Z>
  </point>
  <point index="3956">
    <X>67.868</X>
    <Y>25.337</Y>
    <Z>2298</Z>
  </point>
  <point index="3957">
    <X>87.699</X>
    <Y>57.176</Y>
    <Z>2123</Z>
  </point>
  <point index="3958">
    <X>18.701</X>
    <Y>61.997</Y>
    <Z>2266</Z>
  </point>
  <point index="3959">
    <X>88.697</X>
    <Y>56.482</Y>
    <Z>2003</Z>
  </point>
  <point index="3960">
    <X>52.641</X>
    <Y>52.953</Y>
    <Z>2106</Z>
  </point>
  <point index="3961">
    <X>117.496</X>
    <Y>29.582</Y>
    <Z>2045</Z>
  </point>
  <point index="3962">
    <X>92.329</X>
    <Y>59.427</Y>
    <Z>2098</Z>
  </point>
  <point index="3963">
    <X>64.936</X>
    <Y>31.114</Y>
    <Z>2066</Z>
  </point>
  <point index="3964">
    <X>28.907</X>
    <Y>63.108</Y>
    <Z>2271</Z>
  </point>
  <point index="3965">
    <X>69.569</X>
    <Y>14.358</Y>
    <Z>2253</Z>
  </point>
  <point index="3966">
    <X>19.990</X>
    <Y>51.417</Y>
    <Z>2300</Z>
  </point>
  <point index="3967">
    <X>113.304</X>
    <Y>33.793</Y>
    <Z>2155</Z>
  </point>
  <point index="3968">
    <X>73.358</X>
    <Y>61.736</Y>
    <Z>2154</Z>
  </point>
  <point index="3969">
    <X>63.262</X>
    <Y>72.816</Y>
    <Z>2033</Z>
  </point>
  <point index="3970">
    <X>12.790</X>
    <Y>51.160</Y>
    <Z>2110</Z>
  </point>
  <point index="3971">
    <X>22.768</X>
    <Y>53.650</Y>
    <Z>2074</Z>
  </point>
  <point index="3972">
    <X>65.597</X>
    <Y>68.621</Y>
    <Z>2120</Z>
  </point>
  <point index="3973">
    <X>64.237</X>
    <Y>19.558</Y>
    <Z>2008</Z>
  </point>
  <point index="3974">
    <X>18.952</X>
    <Y>37.252</Y>
    <Z>2272</Z>
  </point>
  <point index="3975">
    <X>108.682</X>
    <Y>62.079</Y>
    <Z>2277</Z>
  </point>
  <point index="3976">
    <X>113.119</X>
    <Y>31.107</Y>
    <Z>2160</Z>
  </point>
  <point index="3977">
    <X>26.400</X>
    <Y>35.357</Y>
    <Z>2186</Z>
  </point>
  <point index="3978">
    <X>98.973</X>
    <Y>7.997</Y>
    <Z>2273</Z>
  </point>
  <point index="3979">
    <X>67.171</X>
    <Y>63.103</Y>
    <Z>2249</Z>
  </point>
  <point index="3980">
    <X>98.803</X>
    <Y>37.731</Y>
    <Z>2268</Z>
  </point>
  <point index="3981">
    <X>104.848</X>
    <Y>10.386</Y>
    <Z>2059</Z>
  </point>
  <point index="3982">
    <X>58.072</X>
    <Y>71.765</Y>
    <Z>2249</Z>
  </point>
  <point index="3983">
    <X>55.238</X>
    <Y>26.186</Y>
    <Z>2175</Z>
  </point>
  <point index="3984">
    <X>25.224</X>
    <Y>26.989</Y>
    <Z>2089</Z>
  </point>
  <point index="3985">
    <X>15.370</X>
    <Y>30.695</Y>
    <Z>2178</Z>
  </point>
  <point index="3986">
    <X>103.403</X>
    <Y>32.654</Y>
    <Z>2022</Z>
  </point>
  <point index="3987">
    <X>60.194</X>
    <Y>16.834</Y>
    <Z>2285</Z>
  </point>
  <point index="3988">
    <X>111.058</X>
    <Y>26.399</Y>
    <Z>2214</Z>
  </point>
  <point index="3989">
    <X>57.713</X>
    <Y>58.005</Y>
    <Z>2240</Z>
  </point>
  <point index="3990">
    <X>65.388</X>
    <Y>32.501</Y>
    <Z>2103</Z>
  </point>
  <point index="3991">
    <X>108.214</X>
    <Y>46.329</Y>
    <Z>2289</Z>
  </point>
  <point index="3992">
    <X>67.399</X>
    <Y>7.342</Y>
    <Z>2268</Z>
  </point>
  <point index="3993">
    <X>70.642</X>
    <Y>67.347</Y>
    <Z>2225</Z>
  </point>
  <point index="3994">
    <X>36.706</X>
    <Y>61.388</Y>
    <Z>2066</Z>
  </point>
  <point index="3995">
    <X>88.175</X>
    <Y>27.726</Y>
    <Z>2058</Z>
  </point>
  <point index="3996">
    <X>109.396</X>
    <Y>36.309</Y>
    <Z>2258</Z>
  </point>
  <point index="3997">
    <X>113.433</X>
    <Y>67.655</Y>
    <Z>2152</Z>
  </point>
  <point index="3998">
    <X>15.844</X>
    <Y>35.309</Y>
    <Z>2191</Z>
  </point>
  <point index="3999">
    <X>110.719</X>
    <Y>9.559</Y>
    <Z>2223</Z>
  </point>
  <point index="4000">
    <X>40.296</X>
    <Y>60.023</Y>
    <Z>2149</Z>
  </point>
  <point index="4001">
    <X>35.759</X>
    <Y>20.081</Y>
    <Z>2091</Z>
  </point>
  <point index="4002">
    <X>57.022</X>
    <Y>57.498</Y>
    <Z>2221</Z>
  </point>
  <point index="4003">
    <X>50.859</X>
    <Y>73.329</Y>
    <Z>2059</Z>
  </point>
  <point index="4004">
    <X>28.934</X>
    <Y>59.176</Y>
    <Z>2270</Z>
  </point>
  <point index="4005">
    <X>14.099</X>
    <Y>64.189</Y>
    <Z>2145</Z>
  </point>
  <point index="4006">
    <X>116.120</X>
    <Y>31.821</Y>
    <Z>2081</Z>
  </point>
  <point index="4007">
    <X>62.845</X>
    <Y>74.324</Y>
    <Z>2067</Z>
  </point>
  <point index="4008">
    <X>71.614</X>
    <Y>66.288</Y>
    <Z>2200</Z>
  </point>
  <point index="4009">
    <X>74.285</X>
    <Y>71.130</Y>
    <Z>2129</Z>
  </point>
  <point index="4010">
    <X>73.870</X>
    <Y>47.498</Y>
    <Z>2140</Z>
  </point>
  <point index="4011">
    <X>112.594</X>
    <Y>49.243</Y>
    <Z>2174</Z>
  </point>
  <point index="4012">
    <X>57.248</X>
    <Y>52.364</Y>
    <Z>2227</Z>
  </point>
  <point index="4013">
    <X>112.145</X>
    <Y>75.210</Y>
    <Z>2186</Z>
  </point>
  <point index="4014">
    <X>64.341</X>
    <Y>11.781</Y>
    <Z>2017</Z>
  </point>
  <point index="4015">
    <X>38.201</X>
    <Y>59.499</Y>
    <Z>2026</Z>
  </point>
  <point index="4016">
    <X>21.993</X>
    <Y>28.898</Y>
    <Z>2137</Z>
  </point>
  <point index="4017">
    <X>50.527</X>
    <Y>13.622</Y>
    <Z>2051</Z>
  </point>
  <point index="4018">
    <X>30.682</X>
    <Y>71.818</Y>
    <Z>2224</Z>
  </point>
  <point index="4019">
    <X>29.806</X>
    <Y>76.667</Y>
    <Z>2247</Z>
  </point>
  <point index="4020">
    <X>105.643</X>
    <Y>9.420</Y>
    <Z>2124</Z>
  </point>
  <point index="4021">
    <X>54.671</X>
    <Y>35.031</Y>
    <Z>2160</Z>
  </point>
  <point index="4022">
    <X>94.235</X>
    <Y>70.334</Y>
    <Z>2148</Z>
  </point>
  <point index="4023">
    <X>20.996</X>
    <Y>47.848</Y>
    <Z>2219</Z>
  </point>
  <point index="4024">
    <X>96.930</X>
    <Y>77.311</Y>
    <Z>2219</Z>
  </point>
  <point index="4025">
    <X>64.078</X>
    <Y>26.138</Y>
    <Z>2072</Z>
  </point>
  <point index="4026">
    <X>70.629</X>
    <Y>34.201</Y>
    <Z>2225</Z>
  </point>
  <point index="4027">
    <X>55.398</X>
    <Y>35.501</Y>
    <Z>2179</Z>
  </point>
  <point index="4028">
    <X>68.500</X>
    <Y>77.803</Y>
    <Z>2281</Z>
  </point>
  <point index="4029">
    <X>58.179</X>
    <Y>31.717</Y>
    <Z>2252</Z>
  </point>
  <point index="4030">
    <X>19.836</X>
    <Y>40.378</Y>
    <Z>2295</Z>
  </point>
  <point index="4031">
    <X>61.529</X>
    <Y>39.381</Y>
    <Z>2175</Z>
  </point>
  <point index="4032">
    <X>57.899</X>
    <Y>13.998</Y>
    <Z>2245</Z>
  </point>
  <point index="4033">
    <X>95.433</X>
    <Y>25.441</Y>
    <Z>2180</Z>
  </point>
  <point index="4034">
    <X>25.777</X>
    <Y>61.522</Y>
    <Z>2135</Z>
  </point>
  <point index="4035">
    <X>17.167</X>
    <Y>39.568</Y>
    <Z>2225</Z>
  </point>
  <point index="4036">
    <X>69.756</X>
    <Y>17.818</Y>
    <Z>2248</Z>
  </point>
  <point index="4037">
    <X>95.696</X>
    <Y>54.980</Y>
    <Z>2187</Z>
  </point>
  <point index="4038">
    <X>119.109</X>
    <Y>59.624</Y>
    <Z>2002</Z>
  </point>
  <point index="4039">
    <X>102.075</X>
    <Y>67.697</Y>
    <Z>2131</Z>
  </point>
  <point index="4040">
    <X>56.037</X>
    <Y>37.155</Y>
    <Z>2196</Z>
  </point>
  <point index="4041">
    <X>77.171</X>
    <Y>51.894</Y>
    <Z>2053</Z>
  </point>
  <point index="4042">
    <X>39.146</X>
    <Y>23.158</Y>
    <Z>2001</Z>
  </point>
  <point index="4043">
    <X>73.822</X>
    <Y>64.147</Y>
    <Z>2141</Z>
  </point>
  <point index="4044">
    <X>109.060</X>
    <Y>24.889</Y>
    <Z>2267</Z>
  </point>
  <point index="4045">
    <X>68.662</X>
    <Y>10.267</Y>
    <Z>2277</Z>
  </point>
  <point index="4046">
    <X>89.812</X>
    <Y>62.606</Y>
    <Z>2032</Z>
  </point>
  <point index="4047">
    <X>111.684</X>
    <Y>37.130</Y>
    <Z>2198</Z>
  </point>
  <point index="4048">
    <X>107.286</X>
    <Y>14.389</Y>
    <Z>2259</Z>
  </point>
  <point index="4049">
    <X>13.487</X>
    <Y>21.100</Y>
    <Z>2129</Z>
  </point>
  <point index="4050">
    <X>50.655</X>
    <Y>65.164</Y>
    <Z>2054</Z>
  </point>
  <point index="4051">
    <X>37.368</X>
    <Y>34.199</Y>
    <Z>2048</Z>
  </point>
  <point index="4052">
    <X>96.548</X>
    <Y>54.121</Y>
    <Z>2209</Z>
  </point>
  <point index="4053">
    <X>50.753</X>
    <Y>34.138</Y>
    <Z>2057</Z>
  </point>
  <point index="4054">
    <X>31.331</X>
    <Y>65.223</Y>
    <Z>2207</Z>
  </point>
  <point index="4055">
    <X>24.242</X>
    <Y>11.762</Y>
    <Z>2009</Z>
  </point>
  <point index="4056">
    <X>100.081</X>
    <Y>32.168</Y>
    <Z>2294</Z>
  </point>
  <point index="4057">
    <X>33.604</X>
    <Y>13.840</Y>
    <Z>2147</Z>
  </point>
  <point index="4058">
    <X>112.337</X>
    <Y>52.518</Y>
    <Z>2180</Z>
  </point>
  <point index="4059">
    <X>101.907</X>
    <Y>60.102</Y>
    <Z>2144</Z>
  </point>
  <point index="4060">
    <X>68.531</X>
    <Y>39.138</Y>
    <Z>2281</Z>
  </point>
  <point index="4061">
    <X>58.122</X>
    <Y>39.195</Y>
    <Z>2250</Z>
  </point>
  <point index="4062">
    <X>24.616</X>
    <Y>15.152</Y>
    <Z>2040</Z>
  </point>
  <point index="4063">
    <X>94.217</X>
    <Y>64.934</Y>
    <Z>2148</Z>
  </point>
  <point index="4064">
    <X>64.956</X>
    <Y>18.506</Y>
    <Z>2067</Z>
  </point>
  <point index="4065">
    <X>100.517</X>
    <Y>15.771</Y>
    <Z>2258</Z>
  </point>
  <point index="4066">
    <X>33.588</X>
    <Y>24.272</Y>
    <Z>2148</Z>
  </point>
  <point index="4067">
    <X>107.408</X>
    <Y>23.018</Y>
    <Z>2269</Z>
  </point>
  <point index="4068">
    <X>22.572</X>
    <Y>62.388</Y>
    <Z>2090</Z>
  </point>
  <point index="4069">
    <X>15.672</X>
    <Y>55.635</Y>
    <Z>2186</Z>
  </point>
  <point index="4070">
    <X>52.061</X>
    <Y>49.011</Y>
    <Z>2091</Z>
  </point>
  <point index="4071">
    <X>58.198</X>
    <Y>67.579</Y>
    <Z>2252</Z>
  </point>
  <point index="4072">
    <X>117.495</X>
    <Y>65.410</Y>
    <Z>2045</Z>
  </point>
  <point index="4073">
    <X>120.513</X>
    <Y>25.689</Y>
    <Z>2179</Z>
  </point>
  <point index="4074">
    <X>17.011</X>
    <Y>36.129</Y>
    <Z>2221</Z>
  </point>
  <point index="4075">
    <X>60.499</X>
    <Y>68.523</Y>
    <Z>2260</Z>
  </point>
  <point index="4076">
    <X>95.357</X>
    <Y>53.197</Y>
    <Z>2178</Z>
  </point>
  <point index="4077">
    <X>18.632</X>
    <Y>64.854</Y>
    <Z>2264</Z>
  </point>
  <point index="4078">
    <X>20.999</X>
    <Y>15.424</Y>
    <Z>2219</Z>
  </point>
  <point index="4079">
    <X>94.864</X>
    <Y>60.182</Y>
    <Z>2165</Z>
  </point>
  <point index="4080">
    <X>74.163</X>
    <Y>63.684</Y>
    <Z>2132</Z>
  </point>
  <point index="4081">
    <X>91.425</X>
    <Y>60.740</Y>
    <Z>2074</Z>
  </point>
  <point index="4082">
    <X>111.418</X>
    <Y>39.073</Y>
    <Z>2205</Z>
  </point>
  <point index="4083">
    <X>114.638</X>
    <Y>10.254</Y>
    <Z>2120</Z>
  </point>
  <point index="4084">
    <X>47.626</X>
    <Y>55.556</Y>
    <Z>2133</Z>
  </point>
  <point index="4085">
    <X>7.569</X>
    <Y>60.066</Y>
    <Z>2140</Z>
  </point>
  <point index="4086">
    <X>13.702</X>
    <Y>18.975</Y>
    <Z>2134</Z>
  </point>
  <point index="4087">
    <X>117.549</X>
    <Y>19.555</Y>
    <Z>2043</Z>
  </point>
  <point index="4088">
    <X>101.598</X>
    <Y>13.855</Y>
    <Z>2170</Z>
  </point>
  <point index="4089">
    <X>105.002</X>
    <Y>34.588</Y>
    <Z>2071</Z>
  </point>
  <point index="4090">
    <X>33.228</X>
    <Y>53.301</Y>
    <Z>2157</Z>
  </point>
  <point index="4091">
    <X>53.504</X>
    <Y>55.568</Y>
    <Z>2129</Z>
  </point>
  <point index="4092">
    <X>10.414</X>
    <Y>51.024</Y>
    <Z>2048</Z>
  </point>
  <point index="4093">
    <X>75.798</X>
    <Y>59.769</Y>
    <Z>2090</Z>
  </point>
  <point index="4094">
    <X>116.975</X>
    <Y>17.316</Y>
    <Z>2059</Z>
  </point>
  <point index="4095">
    <X>8.647</X>
    <Y>22.394</Y>
    <Z>2001</Z>
  </point>
  <point index="4096">
    <X>19.211</X>
    <Y>27.502</Y>
    <Z>2279</Z>
  </point>
  <point index="4097">
    <X>95.035</X>
    <Y>68.110</Y>
    <Z>2169</Z>
  </point>
  <point index="4098">
    <X>16.388</X>
    <Y>47.285</Y>
    <Z>2205</Z>
  </point>
  <point index="4099">
    <X>30.066</X>
    <Y>22.940</Y>
    <Z>2240</Z>
  </point>
  <point index="4100">
    <X>115.488</X>
    <Y>61.097</Y>
    <Z>2098</Z>
  </point>
  <point index="4101">
    <X>67.844</X>
    <Y>36.711</Y>
    <Z>2299</Z>
  </point>
  <point index="4102">
    <X>89.775</X>
    <Y>31.323</Y>
    <Z>2031</Z>
  </point>
  <point index="4103">
    <X>20.944</X>
    <Y>38.793</Y>
    <Z>2223</Z>
  </point>
  <point index="4104">
    <X>49.753</X>
    <Y>59.809</Y>
    <Z>2030</Z>
  </point>
  <point index="4105">
    <X>63.593</X>
    <Y>59.342</Y>
    <Z>2006</Z>
  </point>
  <point index="4106">
    <X>54.856</X>
    <Y>9.275</Y>
    <Z>2165</Z>
  </point>
  <point index="4107">
    <X>32.519</X>
    <Y>24.081</Y>
    <Z>2176</Z>
  </point>
  <point index="4108">
    <X>21.983</X>
    <Y>9.406</Y>
    <Z>2138</Z>
  </point>
  <point index="4109">
    <X>47.894</X>
    <Y>20.229</Y>
    <Z>2096</Z>
  </point>
  <point index="4110">
    <X>108.167</X>
    <Y>63.861</Y>
    <Z>2290</Z>
  </point>
  <point index="4111">
    <X>66.436</X>
    <Y>15.020</Y>
    <Z>2189</Z>
  </point>
  <point index="4112">
    <X>76.260</X>
    <Y>61.046</Y>
    <Z>2077</Z>
  </point>
  <point index="4113">
    <X>64.350</X>
    <Y>61.955</Y>
    <Z>2018</Z>
  </point>
  <point index="4114">
    <X>49.162</X>
    <Y>69.201</Y>
    <Z>2015</Z>
  </point>
  <point index="4115">
    <X>17.536</X>
    <Y>69.463</Y>
    <Z>2235</Z>
  </point>
  <point index="4116">
    <X>52.772</X>
    <Y>24.951</Y>
    <Z>2110</Z>
  </point>
  <point index="4117">
    <X>68.569</X>
    <Y>23.020</Y>
    <Z>2280</Z>
  </point>
  <point index="4118">
    <X>66.736</X>
    <Y>53.577</Y>
    <Z>2213</Z>
  </point>
  <point index="4119">
    <X>104.595</X>
    <Y>6.529</Y>
    <Z>2038</Z>
  </point>
  <point index="4120">
    <X>67.270</X>
    <Y>66.229</Y>
    <Z>2257</Z>
  </point>
  <point index="4121">
    <X>52.482</X>
    <Y>30.841</Y>
    <Z>2102</Z>
  </point>
  <point index="4122">
    <X>106.637</X>
    <Y>38.434</Y>
    <Z>2205</Z>
  </point>
  <point index="4123">
    <X>19.896</X>
    <Y>78.183</Y>
    <Z>2297</Z>
  </point>
  <point index="4124">
    <X>56.539</X>
    <Y>69.206</Y>
    <Z>2209</Z>
  </point>
  <point index="4125">
    <X>76.605</X>
    <Y>50.319</Y>
    <Z>2068</Z>
  </point>
  <point index="4126">
    <X>106.852</X>
    <Y>38.177</Y>
    <Z>2223</Z>
  </point>
  <point index="4127">
    <X>19.190</X>
    <Y>25.727</Y>
    <Z>2278</Z>
  </point>
  <point index="4128">
    <X>17.514</X>
    <Y>8.888</Y>
    <Z>2234</Z>
  </point>
  <point index="4129">
    <X>60.634</X>
    <Y>33.898</Y>
    <Z>2249</Z>
  </point>
  <point index="4130">
    <X>56.205</X>
    <Y>73.857</Y>
    <Z>2200</Z>
  </point>
  <point index="4131">
    <X>97.898</X>
    <Y>64.755</Y>
    <Z>2245</Z>
  </point>
  <point index="4132">
    <X>24.945</X>
    <Y>37.520</Y>
    <Z>2067</Z>
  </point>
  <point index="4133">
    <X>21.721</X>
    <Y>29.507</Y>
    <Z>2159</Z>
  </point>
  <point index="4134">
    <X>12.268</X>
    <Y>60.652</Y>
    <Z>2097</Z>
  </point>
  <point index="4135">
    <X>106.448</X>
    <Y>35.596</Y>
    <Z>2190</Z>
  </point>
  <point index="4136">
    <X>59.538</X>
    <Y>16.419</Y>
    <Z>2288</Z>
  </point>
  <point index="4137">
    <X>28.854</X>
    <Y>73.241</Y>
    <Z>2272</Z>
  </point>
  <point index="4138">
    <X>19.850</X>
    <Y>76.303</Y>
    <Z>2296</Z>
  </point>
  <point index="4139">
    <X>117.970</X>
    <Y>30.181</Y>
    <Z>2032</Z>
  </point>
  <point index="4140">
    <X>78.766</X>
    <Y>67.265</Y>
    <Z>2011</Z>
  </point>
  <point index="4141">
    <X>56.414</X>
    <Y>49.792</Y>
    <Z>2206</Z>
  </point>
  <point index="4142">
    <X>112.816</X>
    <Y>30.812</Y>
    <Z>2168</Z>
  </point>
  <point index="4143">
    <X>70.829</X>
    <Y>65.832</Y>
    <Z>2220</Z>
  </point>
  <point index="4144">
    <X>105.122</X>
    <Y>7.675</Y>
    <Z>2081</Z>
  </point>
  <point index="4145">
    <X>54.999</X>
    <Y>48.112</Y>
    <Z>2168</Z>
  </point>
  <point index="4146">
    <X>22.894</X>
    <Y>51.234</Y>
    <Z>2063</Z>
  </point>
  <point index="4147">
    <X>15.287</X>
    <Y>25.006</Y>
    <Z>2176</Z>
  </point>
  <point index="4148">
    <X>114.679</X>
    <Y>68.769</Y>
    <Z>2119</Z>
  </point>
  <point index="4149">
    <X>73.838</X>
    <Y>63.997</Y>
    <Z>2141</Z>
  </point>
  <point index="4150">
    <X>39.237</X>
    <Y>22.870</Y>
    <Z>2005</Z>
  </point>
  <point index="4151">
    <X>64.394</X>
    <Y>10.437</Y>
    <Z>2021</Z>
  </point>
  <point index="4152">
    <X>65.354</X>
    <Y>75.306</Y>
    <Z>2100</Z>
  </point>
  <point index="4153">
    <X>28.069</X>
    <Y>48.914</Y>
    <Z>2293</Z>
  </point>
  <point index="4154">
    <X>64.456</X>
    <Y>7.290</Y>
    <Z>2026</Z>
  </point>
  <point index="4155">
    <X>27.615</X>
    <Y>52.520</Y>
    <Z>2286</Z>
  </point>
  <point index="4156">
    <X>76.308</X>
    <Y>71.142</Y>
    <Z>2076</Z>
  </point>
  <point index="4157">
    <X>101.963</X>
    <Y>26.852</Y>
    <Z>2140</Z>
  </point>
  <point index="4158">
    <X>57.174</X>
    <Y>71.020</Y>
    <Z>2225</Z>
  </point>
  <point index="4159">
    <X>63.471</X>
    <Y>15.598</Y>
    <Z>2016</Z>
  </point>
  <point index="4160">
    <X>67.563</X>
    <Y>35.104</Y>
    <Z>2281</Z>
  </point>
  <point index="4161">
    <X>105.457</X>
    <Y>39.441</Y>
    <Z>2108</Z>
  </point>
  <point index="4162">
    <X>62.790</X>
    <Y>14.506</Y>
    <Z>2072</Z>
  </point>
  <point index="4163">
    <X>50.733</X>
    <Y>16.477</Y>
    <Z>2056</Z>
  </point>
  <point index="4164">
    <X>14.845</X>
    <Y>11.571</Y>
    <Z>2164</Z>
  </point>
  <point index="4165">
    <X>62.340</X>
    <Y>56.372</Y>
    <Z>2109</Z>
  </point>
  <point index="4166">
    <X>28.413</X>
    <Y>37.324</Y>
    <Z>2284</Z>
  </point>
  <point index="4167">
    <X>111.840</X>
    <Y>71.062</Y>
    <Z>2194</Z>
  </point>
  <point index="4168">
    <X>105.671</X>
    <Y>45.308</Y>
    <Z>2126</Z>
  </point>
  <point index="4169">
    <X>94.163</X>
    <Y>18.124</Y>
    <Z>2146</Z>
  </point>
  <point index="4170">
    <X>48.018</X>
    <Y>16.681</Y>
    <Z>2079</Z>
  </point>
  <point index="4171">
    <X>60.365</X>
    <Y>37.759</Y>
    <Z>2271</Z>
  </point>
  <point index="4172">
    <X>65.418</X>
    <Y>27.761</Y>
    <Z>2105</Z>
  </point>
  <point index="4173">
    <X>64.677</X>
    <Y>23.334</Y>
    <Z>2045</Z>
  </point>
  <point index="4174">
    <X>24.804</X>
    <Y>33.807</Y>
    <Z>2055</Z>
  </point>
  <point index="4175">
    <X>24.110</X>
    <Y>55.321</Y>
    <Z>2031</Z>
  </point>
  <point index="4176">
    <X>120.685</X>
    <Y>63.666</Y>
    <Z>2202</Z>
  </point>
  <point index="4177">
    <X>98.799</X>
    <Y>53.708</Y>
    <Z>2268</Z>
  </point>
  <point index="4178">
    <X>69.323</X>
    <Y>34.843</Y>
    <Z>2260</Z>
  </point>
  <point index="4179">
    <X>21.750</X>
    <Y>45.047</Y>
    <Z>2157</Z>
  </point>
  <point index="4180">
    <X>120.294</X>
    <Y>64.994</Y>
    <Z>2149</Z>
  </point>
  <point index="4181">
    <X>19.851</X>
    <Y>39.572</Y>
    <Z>2296</Z>
  </point>
  <point index="4182">
    <X>20.358</X>
    <Y>35.843</Y>
    <Z>2271</Z>
  </point>
  <point index="4183">
    <X>113.644</X>
    <Y>49.441</Y>
    <Z>2146</Z>
  </point>
  <point index="4184">
    <X>37.427</X>
    <Y>63.329</Y>
    <Z>2047</Z>
  </point>
  <point index="4185">
    <X>33.142</X>
    <Y>72.076</Y>
    <Z>2159</Z>
  </point>
  <point index="4186">
    <X>72.026</X>
    <Y>70.730</Y>
    <Z>2189</Z>
  </point>
  <point index="4187">
    <X>103.952</X>
    <Y>28.588</Y>
    <Z>2233</Z>
  </point>
  <point index="4188">
    <X>16.463</X>
    <Y>35.588</Y>
    <Z>2207</Z>
  </point>
  <point index="4189">
    <X>98.958</X>
    <Y>63.345</Y>
    <Z>2272</Z>
  </point>
  <point index="4190">
    <X>18.885</X>
    <Y>17.796</Y>
    <Z>2270</Z>
  </point>
  <point index="4191">
    <X>103.396</X>
    <Y>20.924</Y>
    <Z>2022</Z>
  </point>
  <point index="4192">
    <X>19.762</X>
    <Y>65.541</Y>
    <Z>2294</Z>
  </point>
  <point index="4193">
    <X>47.777</X>
    <Y>21.333</Y>
    <Z>2112</Z>
  </point>
  <point index="4194">
    <X>105.935</X>
    <Y>7.356</Y>
    <Z>2148</Z>
  </point>
  <point index="4195">
    <X>78.190</X>
    <Y>69.476</Y>
    <Z>2027</Z>
  </point>
  <point index="4196">
    <X>61.724</X>
    <Y>67.801</Y>
    <Z>2159</Z>
  </point>
  <point index="4197">
    <X>27.649</X>
    <Y>36.282</Y>
    <Z>2288</Z>
  </point>
  <point index="4198">
    <X>111.735</X>
    <Y>68.693</Y>
    <Z>2196</Z>
  </point>
  <point index="4199">
    <X>23.827</X>
    <Y>51.934</Y>
    <Z>2207</Z>
  </point>
  <point index="4200">
    <X>95.069</X>
    <Y>32.531</Y>
    <Z>2170</Z>
  </point>
  <point index="4201">
    <X>33.310</X>
    <Y>32.570</Y>
    <Z>2155</Z>
  </point>
  <point index="4202">
    <X>60.907</X>
    <Y>50.280</Y>
    <Z>2226</Z>
  </point>
  <point index="4203">
    <X>59.231</X>
    <Y>72.352</Y>
    <Z>2280</Z>
  </point>
  <point index="4204">
    <X>111.399</X>
    <Y>20.824</Y>
    <Z>2205</Z>
  </point>
  <point index="4205">
    <X>26.233</X>
    <Y>6.529</Y>
    <Z>2172</Z>
  </point>
  <point index="4206">
    <X>69.875</X>
    <Y>34.077</Y>
    <Z>2245</Z>
  </point>
  <point index="4207">
    <X>69.220</X>
    <Y>10.315</Y>
    <Z>2262</Z>
  </point>
  <point index="4208">
    <X>17.695</X>
    <Y>71.856</Y>
    <Z>2239</Z>
  </point>
  <point index="4209">
    <X>79.077</X>
    <Y>21.981</Y>
    <Z>2003</Z>
  </point>
  <point index="4210">
    <X>68.108</X>
    <Y>50.662</Y>
    <Z>2292</Z>
  </point>
  <point index="4211">
    <X>20.120</X>
    <Y>9.721</Y>
    <Z>2291</Z>
  </point>
  <point index="4212">
    <X>26.290</X>
    <Y>57.833</Y>
    <Z>2177</Z>
  </point>
  <point index="4213">
    <X>80.802</X>
    <Y>25.923</Y>
    <Z>2218</Z>
  </point>
  <point index="4214">
    <X>58.321</X>
    <Y>25.900</Y>
    <Z>2256</Z>
  </point>
  <point index="4215">
    <X>58.104</X>
    <Y>36.364</Y>
    <Z>2250</Z>
  </point>
  <point index="4216">
    <X>111.565</X>
    <Y>53.906</Y>
    <Z>2201</Z>
  </point>
  <point index="4217">
    <X>29.987</X>
    <Y>23.728</Y>
    <Z>2242</Z>
  </point>
  <point index="4218">
    <X>93.233</X>
    <Y>21.294</Y>
    <Z>2122</Z>
  </point>
  <point index="4219">
    <X>118.932</X>
    <Y>31.822</Y>
    <Z>2007</Z>
  </point>
  <point index="4220">
    <X>115.171</X>
    <Y>11.668</Y>
    <Z>2106</Z>
  </point>
  <point index="4221">
    <X>105.662</X>
    <Y>47.813</Y>
    <Z>2125</Z>
  </point>
  <point index="4222">
    <X>35.095</X>
    <Y>66.144</Y>
    <Z>2108</Z>
  </point>
  <point index="4223">
    <X>28.953</X>
    <Y>36.718</Y>
    <Z>2269</Z>
  </point>
  <point index="4224">
    <X>53.733</X>
    <Y>14.079</Y>
    <Z>2135</Z>
  </point>
  <point index="4225">
    <X>14.875</X>
    <Y>21.501</Y>
    <Z>2165</Z>
  </point>
  <point index="4226">
    <X>105.951</X>
    <Y>71.783</Y>
    <Z>2149</Z>
  </point>
  <point index="4227">
    <X>109.067</X>
    <Y>69.537</Y>
    <Z>2266</Z>
  </point>
  <point index="4228">
    <X>96.893</X>
    <Y>62.770</Y>
    <Z>2218</Z>
  </point>
  <point index="4229">
    <X>114.396</X>
    <Y>47.972</Y>
    <Z>2126</Z>
  </point>
  <point index="4230">
    <X>111.822</X>
    <Y>28.088</Y>
    <Z>2194</Z>
  </point>
  <point index="4231">
    <X>49.605</X>
    <Y>65.655</Y>
    <Z>2026</Z>
  </point>
  <point index="4232">
    <X>70.144</X>
    <Y>68.770</Y>
    <Z>2238</Z>
  </point>
  <point index="4233">
    <X>55.933</X>
    <Y>23.795</Y>
    <Z>2193</Z>
  </point>
  <point index="4234">
    <X>17.338</X>
    <Y>7.706</Y>
    <Z>2230</Z>
  </point>
  <point index="4235">
    <X>96.219</X>
    <Y>76.342</Y>
    <Z>2200</Z>
  </point>
  <point index="4236">
    <X>97.382</X>
    <Y>66.254</Y>
    <Z>2231</Z>
  </point>
  <point index="4237">
    <X>66.270</X>
    <Y>23.882</Y>
    <Z>2175</Z>
  </point>
  <point index="4238">
    <X>78.801</X>
    <Y>30.487</Y>
    <Z>2011</Z>
  </point>
  <point index="4239">
    <X>9.138</X>
    <Y>31.816</Y>
    <Z>2014</Z>
  </point>
  <point index="4240">
    <X>19.823</X>
    <Y>62.262</Y>
    <Z>2295</Z>
  </point>
  <point index="4241">
    <X>68.521</X>
    <Y>46.685</Y>
    <Z>2281</Z>
  </point>
  <point index="4242">
    <X>70.193</X>
    <Y>77.264</Y>
    <Z>2237</Z>
  </point>
  <point index="4243">
    <X>32.578</X>
    <Y>61.537</Y>
    <Z>2174</Z>
  </point>
  <point index="4244">
    <X>90.575</X>
    <Y>27.036</Y>
    <Z>2052</Z>
  </point>
  <point index="4245">
    <X>109.479</X>
    <Y>37.108</Y>
    <Z>2256</Z>
  </point>
  <point index="4246">
    <X>107.343</X>
    <Y>73.904</Y>
    <Z>2263</Z>
  </point>
  <point index="4247">
    <X>75.223</X>
    <Y>33.273</Y>
    <Z>2105</Z>
  </point>
  <point index="4248">
    <X>77.592</X>
    <Y>68.931</Y>
    <Z>2042</Z>
  </point>
  <point index="4249">
    <X>69.457</X>
    <Y>60.688</Y>
    <Z>2256</Z>
  </point>
  <point index="4250">
    <X>36.435</X>
    <Y>51.330</Y>
    <Z>2073</Z>
  </point>
  <point index="4251">
    <X>57.491</X>
    <Y>69.619</Y>
    <Z>2234</Z>
  </point>
  <point index="4252">
    <X>65.191</X>
    <Y>45.608</Y>
    <Z>2087</Z>
  </point>
  <point index="4253">
    <X>104.027</X>
    <Y>65.314</Y>
    <Z>2138</Z>
  </point>
  <point index="4254">
    <X>105.552</X>
    <Y>59.926</Y>
    <Z>2116</Z>
  </point>
  <point index="4255">
    <X>99.156</X>
    <Y>30.166</Y>
    <Z>2278</Z>
  </point>
  <point index="4256">
    <X>68.196</X>
    <Y>61.498</Y>
    <Z>2289</Z>
  </point>
  <point index="4257">
    <X>25.540</X>
    <Y>65.480</Y>
    <Z>2115</Z>
  </point>
  <point index="4258">
    <X>12.473</X>
    <Y>65.020</Y>
    <Z>2102</Z>
  </point>
  <point index="4259">
    <X>49.435</X>
    <Y>17.627</Y>
    <Z>2022</Z>
  </point>
  <point index="4260">
    <X>59.624</X>
    <Y>61.389</Y>
    <Z>2290</Z>
  </point>
  <point index="4261">
    <X>107.134</X>
    <Y>59.468</Y>
    <Z>2246</Z>
  </point>
  <point index="4262">
    <X>90.140</X>
    <Y>26.489</Y>
    <Z>2041</Z>
  </point>
  <point index="4263">
    <X>71.761</X>
    <Y>35.333</Y>
    <Z>2196</Z>
  </point>
  <point index="4264">
    <X>12.832</X>
    <Y>26.972</Y>
    <Z>2111</Z>
  </point>
  <point index="4265">
    <X>99.593</X>
    <Y>61.138</Y>
    <Z>2289</Z>
  </point>
  <point index="4266">
    <X>53.478</X>
    <Y>55.658</Y>
    <Z>2128</Z>
  </point>
  <point index="4267">
    <X>69.749</X>
    <Y>48.007</Y>
    <Z>2249</Z>
  </point>
  <point index="4268">
    <X>11.411</X>
    <Y>32.356</Y>
    <Z>2074</Z>
  </point>
  <point index="4269">
    <X>69.940</X>
    <Y>60.478</Y>
    <Z>2244</Z>
  </point>
  <point index="4270">
    <X>96.891</X>
    <Y>16.534</Y>
    <Z>2218</Z>
  </point>
  <point index="4271">
    <X>107.780</X>
    <Y>51.764</Y>
    <Z>2299</Z>
  </point>
  <point index="4272">
    <X>62.553</X>
    <Y>66.070</Y>
    <Z>2091</Z>
  </point>
  <point index="4273">
    <X>19.545</X>
    <Y>47.050</Y>
    <Z>2288</Z>
  </point>
  <point index="4274">
    <X>31.462</X>
    <Y>68.106</Y>
    <Z>2204</Z>
  </point>
  <point index="4275">
    <X>65.726</X>
    <Y>30.248</Y>
    <Z>2131</Z>
  </point>
  <point index="4276">
    <X>112.751</X>
    <Y>72.852</Y>
    <Z>2170</Z>
  </point>
  <point index="4277">
    <X>58.271</X>
    <Y>69.780</Y>
    <Z>2254</Z>
  </point>
  <point index="4278">
    <X>101.264</X>
    <Y>63.716</Y>
    <Z>2197</Z>
  </point>
  <point index="4279">
    <X>99.166</X>
    <Y>23.609</Y>
    <Z>2278</Z>
  </point>
  <point index="4280">
    <X>69.996</X>
    <Y>60.669</Y>
    <Z>2242</Z>
  </point>
  <point index="4281">
    <X>35.020</X>
    <Y>50.204</Y>
    <Z>2110</Z>
  </point>
  <point index="4282">
    <X>33.842</X>
    <Y>13.295</Y>
    <Z>2141</Z>
  </point>
  <point index="4283">
    <X>38.190</X>
    <Y>56.032</Y>
    <Z>2027</Z>
  </point>
  <point index="4284">
    <X>37.858</X>
    <Y>22.502</Y>
    <Z>2035</Z>
  </point>
  <point index="4285">
    <X>98.341</X>
    <Y>48.523</Y>
    <Z>2256</Z>
  </point>
  <point index="4286">
    <X>50.164</X>
    <Y>56.895</Y>
    <Z>2041</Z>
  </point>
  <point index="4287">
    <X>112.824</X>
    <Y>26.232</Y>
    <Z>2168</Z>
  </point>
  <point index="4288">
    <X>47.711</X>
    <Y>64.309</Y>
    <Z>2121</Z>
  </point>
  <point index="4289">
    <X>117.803</X>
    <Y>53.790</Y>
    <Z>2037</Z>
  </point>
  <point index="4290">
    <X>77.257</X>
    <Y>19.771</Y>
    <Z>2051</Z>
  </point>
  <point index="4291">
    <X>91.800</X>
    <Y>73.706</Y>
    <Z>2084</Z>
  </point>
  <point index="4292">
    <X>10.735</X>
    <Y>51.226</Y>
    <Z>2056</Z>
  </point>
  <point index="4293">
    <X>104.947</X>
    <Y>60.728</Y>
    <Z>2067</Z>
  </point>
  <point index="4294">
    <X>63.016</X>
    <Y>10.166</Y>
    <Z>2053</Z>
  </point>
  <point index="4295">
    <X>35.507</X>
    <Y>54.036</Y>
    <Z>2097</Z>
  </point>
  <point index="4296">
    <X>79.822</X>
    <Y>19.504</Y>
    <Z>2085</Z>
  </point>
  <point index="4297">
    <X>66.767</X>
    <Y>54.612</Y>
    <Z>2216</Z>
  </point>
  <point index="4298">
    <X>33.276</X>
    <Y>48.562</Y>
    <Z>2156</Z>
  </point>
  <point index="4299">
    <X>69.673</X>
    <Y>53.812</Y>
    <Z>2251</Z>
  </point>
  <point index="4300">
    <X>34.427</X>
    <Y>15.261</Y>
    <Z>2126</Z>
  </point>
  <point index="4301">
    <X>38.202</X>
    <Y>28.193</Y>
    <Z>2026</Z>
  </point>
  <point index="4302">
    <X>12.935</X>
    <Y>51.790</Y>
    <Z>2114</Z>
  </point>
  <point index="4303">
    <X>18.350</X>
    <Y>33.328</Y>
    <Z>2256</Z>
  </point>
  <point index="4304">
    <X>78.448</X>
    <Y>55.913</Y>
    <Z>2020</Z>
  </point>
  <point index="4305">
    <X>56.285</X>
    <Y>59.103</Y>
    <Z>2202</Z>
  </point>
  <point index="4306">
    <X>24.537</X>
    <Y>49.488</Y>
    <Z>2033</Z>
  </point>
  <point index="4307">
    <X>48.114</X>
    <Y>26.134</Y>
    <Z>2066</Z>
  </point>
  <point index="4308">
    <X>98.261</X>
    <Y>37.228</Y>
    <Z>2254</Z>
  </point>
  <point index="4309">
    <X>47.160</X>
    <Y>28.377</Y>
    <Z>2196</Z>
  </point>
  <point index="4310">
    <X>106.529</X>
    <Y>70.430</Y>
    <Z>2196</Z>
  </point>
  <point index="4311">
    <X>38.094</X>
    <Y>15.197</Y>
    <Z>2029</Z>
  </point>
  <point index="4312">
    <X>79.672</X>
    <Y>20.278</Y>
    <Z>2064</Z>
  </point>
  <point index="4313">
    <X>59.214</X>
    <Y>28.192</Y>
    <Z>2279</Z>
  </point>
  <point index="4314">
    <X>62.476</X>
    <Y>28.595</Y>
    <Z>2098</Z>
  </point>
  <point index="4315">
    <X>70.694</X>
    <Y>31.188</Y>
    <Z>2224</Z>
  </point>
  <point index="4316">
    <X>103.289</X>
    <Y>33.983</Y>
    <Z>2031</Z>
  </point>
  <point index="4317">
    <X>101.042</X>
    <Y>75.397</Y>
    <Z>2215</Z>
  </point>
  <point index="4318">
    <X>61.823</X>
    <Y>15.284</Y>
    <Z>2151</Z>
  </point>
  <point index="4319">
    <X>20.073</X>
    <Y>68.297</Y>
    <Z>2295</Z>
  </point>
  <point index="4320">
    <X>93.016</X>
    <Y>21.796</Y>
    <Z>2116</Z>
  </point>
  <point index="4321">
    <X>102.182</X>
    <Y>38.587</Y>
    <Z>2122</Z>
  </point>
  <point index="4322">
    <X>30.530</X>
    <Y>53.865</Y>
    <Z>2228</Z>
  </point>
  <point index="4323">
    <X>31.222</X>
    <Y>23.307</Y>
    <Z>2210</Z>
  </point>
  <point index="4324">
    <X>54.452</X>
    <Y>56.724</Y>
    <Z>2154</Z>
  </point>
  <point index="4325">
    <X>100.966</X>
    <Y>14.853</Y>
    <Z>2221</Z>
  </point>
  <point index="4326">
    <X>111.782</X>
    <Y>9.465</Y>
    <Z>2195</Z>
  </point>
  <point index="4327">
    <X>114.470</X>
    <Y>11.853</Y>
    <Z>2124</Z>
  </point>
  <point index="4328">
    <X>33.948</X>
    <Y>57.344</Y>
    <Z>2138</Z>
  </point>
  <point index="4329">
    <X>107.223</X>
    <Y>46.115</Y>
    <Z>2253</Z>
  </point>
  <point index="4330">
    <X>105.067</X>
    <Y>19.774</Y>
    <Z>2077</Z>
  </point>
  <point index="4331">
    <X>102.150</X>
    <Y>62.042</Y>
    <Z>2124</Z>
  </point>
  <point index="4332">
    <X>67.831</X>
    <Y>59.134</Y>
    <Z>2299</Z>
  </point>
  <point index="4333">
    <X>108.420</X>
    <Y>12.833</Y>
    <Z>2283</Z>
  </point>
  <point index="4334">
    <X>100.699</X>
    <Y>50.435</Y>
    <Z>2243</Z>
  </point>
  <point index="4335">
    <X>32.992</X>
    <Y>52.981</Y>
    <Z>2163</Z>
  </point>
  <point index="4336">
    <X>94.260</X>
    <Y>11.744</Y>
    <Z>2149</Z>
  </point>
  <point index="4337">
    <X>115.619</X>
    <Y>73.832</Y>
    <Z>2094</Z>
  </point>
  <point index="4338">
    <X>77.839</X>
    <Y>17.050</Y>
    <Z>2036</Z>
  </point>
  <point index="4339">
    <X>8.467</X>
    <Y>67.477</Y>
    <Z>2018</Z>
  </point>
  <point index="4340">
    <X>19.298</X>
    <Y>62.903</Y>
    <Z>2281</Z>
  </point>
  <point index="4341">
    <X>114.520</X>
    <Y>61.016</Y>
    <Z>2123</Z>
  </point>
  <point index="4342">
    <X>68.840</X>
    <Y>64.932</Y>
    <Z>2272</Z>
  </point>
  <point index="4343">
    <X>49.615</X>
    <Y>64.223</Y>
    <Z>2027</Z>
  </point>
  <point index="4344">
    <X>15.602</X>
    <Y>22.632</Y>
    <Z>2184</Z>
  </point>
  <point index="4345">
    <X>23.901</X>
    <Y>18.594</Y>
    <Z>2299</Z>
  </point>
  <point index="4346">
    <X>69.796</X>
    <Y>27.005</Y>
    <Z>2247</Z>
  </point>
  <point index="4347">
    <X>58.810</X>
    <Y>65.676</Y>
    <Z>2269</Z>
  </point>
  <point index="4348">
    <X>33.203</X>
    <Y>16.617</Y>
    <Z>2158</Z>
  </point>
  <point index="4349">
    <X>23.868</X>
    <Y>38.000</Y>
    <Z>2260</Z>
  </point>
  <point index="4350">
    <X>67.650</X>
    <Y>15.768</Y>
    <Z>2288</Z>
  </point>
  <point index="4351">
    <X>13.002</X>
    <Y>64.951</Y>
    <Z>2116</Z>
  </point>
  <point index="4352">
    <X>37.399</X>
    <Y>30.134</Y>
    <Z>2047</Z>
  </point>
  <point index="4353">
    <X>105.477</X>
    <Y>35.481</Y>
    <Z>2110</Z>
  </point>
  <point index="4354">
    <X>93.707</X>
    <Y>48.264</Y>
    <Z>2134</Z>
  </point>
  <point index="4355">
    <X>111.771</X>
    <Y>63.625</Y>
    <Z>2195</Z>
  </point>
  <point index="4356">
    <X>12.812</X>
    <Y>15.024</Y>
    <Z>2111</Z>
  </point>
  <point index="4357">
    <X>27.637</X>
    <Y>36.607</Y>
    <Z>2287</Z>
  </point>
  <point index="4358">
    <X>23.406</X>
    <Y>32.107</Y>
    <Z>2021</Z>
  </point>
  <point index="4359">
    <X>70.620</X>
    <Y>39.123</Y>
    <Z>2226</Z>
  </point>
  <point index="4360">
    <X>28.869</X>
    <Y>22.692</Y>
    <Z>2272</Z>
  </point>
  <point index="4361">
    <X>58.127</X>
    <Y>19.311</Y>
    <Z>2251</Z>
  </point>
  <point index="4362">
    <X>11.303</X>
    <Y>66.417</Y>
    <Z>2071</Z>
  </point>
  <point index="4363">
    <X>30.270</X>
    <Y>39.474</Y>
    <Z>2235</Z>
  </point>
  <point index="4364">
    <X>95.001</X>
    <Y>24.841</Y>
    <Z>2168</Z>
  </point>
  <point index="4365">
    <X>23.871</X>
    <Y>30.156</Y>
    <Z>2262</Z>
  </point>
  <point index="4366">
    <X>115.446</X>
    <Y>30.585</Y>
    <Z>2099</Z>
  </point>
  <point index="4367">
    <X>96.726</X>
    <Y>21.561</Y>
    <Z>2214</Z>
  </point>
  <point index="4368">
    <X>61.773</X>
    <Y>26.923</Y>
    <Z>2155</Z>
  </point>
  <point index="4369">
    <X>11.270</X>
    <Y>65.368</Y>
    <Z>2070</Z>
  </point>
  <point index="4370">
    <X>49.074</X>
    <Y>27.183</Y>
    <Z>2013</Z>
  </point>
  <point index="4371">
    <X>14.985</X>
    <Y>33.655</Y>
    <Z>2168</Z>
  </point>
  <point index="4372">
    <X>19.312</X>
    <Y>73.024</Y>
    <Z>2282</Z>
  </point>
  <point index="4373">
    <X>49.554</X>
    <Y>61.501</Y>
    <Z>2025</Z>
  </point>
  <point index="4374">
    <X>26.858</X>
    <Y>74.084</Y>
    <Z>2223</Z>
  </point>
  <point index="4375">
    <X>65.360</X>
    <Y>65.232</Y>
    <Z>2101</Z>
  </point>
  <point index="4376">
    <X>61.886</X>
    <Y>18.062</Y>
    <Z>2146</Z>
  </point>
  <point index="4377">
    <X>28.337</X>
    <Y>30.603</Y>
    <Z>2286</Z>
  </point>
  <point index="4378">
    <X>105.765</X>
    <Y>62.112</Y>
    <Z>2134</Z>
  </point>
  <point index="4379">
    <X>66.148</X>
    <Y>50.693</Y>
    <Z>2165</Z>
  </point>
  <point index="4380">
    <X>25.662</X>
    <Y>22.258</Y>
    <Z>2125</Z>
  </point>
  <point index="4381">
    <X>107.725</X>
    <Y>18.453</Y>
    <Z>2295</Z>
  </point>
  <point index="4382">
    <X>101.241</X>
    <Y>28.047</Y>
    <Z>2199</Z>
  </point>
  <point index="4383">
    <X>100.512</X>
    <Y>46.294</Y>
    <Z>2259</Z>
  </point>
  <point index="4384">
    <X>105.295</X>
    <Y>51.001</Y>
    <Z>2095</Z>
  </point>
  <point index="4385">
    <X>116.251</X>
    <Y>35.069</Y>
    <Z>2078</Z>
  </point>
  <point index="4386">
    <X>35.134</X>
    <Y>53.912</Y>
    <Z>2107</Z>
  </point>
  <point index="4387">
    <X>47.237</X>
    <Y>25.274</Y>
    <Z>2186</Z>
  </point>
  <point index="4388">
    <X>8.841</X>
    <Y>62.070</Y>
    <Z>2006</Z>
  </point>
  <point index="4389">
    <X>107.602</X>
    <Y>60.608</Y>
    <Z>2284</Z>
  </point>
  <point index="4390">
    <X>51.167</X>
    <Y>31.316</Y>
    <Z>2068</Z>
  </point>
  <point index="4391">
    <X>98.587</X>
    <Y>26.286</Y>
    <Z>2263</Z>
  </point>
  <point index="4392">
    <X>71.905</X>
    <Y>15.646</Y>
    <Z>2192</Z>
  </point>
  <point index="4393">
    <X>95.415</X>
    <Y>29.092</Y>
    <Z>2179</Z>
  </point>
  <point index="4394">
    <X>79.408</X>
    <Y>29.536</Y>
    <Z>2028</Z>
  </point>
  <point index="4395">
    <X>63.770</X>
    <Y>78.954</Y>
    <Z>2134</Z>
  </point>
  <point index="4396">
    <X>114.816</X>
    <Y>13.915</Y>
    <Z>2115</Z>
  </point>
  <point index="4397">
    <X>19.287</X>
    <Y>58.233</Y>
    <Z>2281</Z>
  </point>
  <point index="4398">
    <X>66.662</X>
    <Y>74.833</Y>
    <Z>2207</Z>
  </point>
  <point index="4399">
    <X>16.648</X>
    <Y>9.484</Y>
    <Z>2212</Z>
  </point>
  <point index="4400">
    <X>71.875</X>
    <Y>16.867</Y>
    <Z>2193</Z>
  </point>
  <point index="4401">
    <X>101.779</X>
    <Y>40.804</Y>
    <Z>2155</Z>
  </point>
  <point index="4402">
    <X>11.186</X>
    <Y>27.434</Y>
    <Z>2068</Z>
  </point>
  <point index="4403">
    <X>99.323</X>
    <Y>28.724</Y>
    <Z>2282</Z>
  </point>
  <point index="4404">
    <X>99.592</X>
    <Y>32.238</Y>
    <Z>2289</Z>
  </point>
  <point index="4405">
    <X>105.299</X>
    <Y>10.185</Y>
    <Z>2096</Z>
  </point>
  <point index="4406">
    <X>22.654</X>
    <Y>11.983</Y>
    <Z>2083</Z>
  </point>
  <point index="4407">
    <X>59.382</X>
    <Y>67.291</Y>
    <Z>2284</Z>
  </point>
  <point index="4408">
    <X>87.236</X>
    <Y>23.667</Y>
    <Z>2186</Z>
  </point>
  <point index="4409">
    <X>94.648</X>
    <Y>31.295</Y>
    <Z>2159</Z>
  </point>
  <point index="4410">
    <X>102.722</X>
    <Y>51.817</Y>
    <Z>2077</Z>
  </point>
  <point index="4411">
    <X>52.294</X>
    <Y>22.465</Y>
    <Z>2097</Z>
  </point>
  <point index="4412">
    <X>33.259</X>
    <Y>68.006</Y>
    <Z>2156</Z>
  </point>
  <point index="4413">
    <X>113.306</X>
    <Y>23.866</Y>
    <Z>2155</Z>
  </point>
  <point index="4414">
    <X>55.201</X>
    <Y>73.547</Y>
    <Z>2174</Z>
  </point>
  <point index="4415">
    <X>36.014</X>
    <Y>14.541</Y>
    <Z>2084</Z>
  </point>
  <point index="4416">
    <X>111.399</X>
    <Y>47.237</Y>
    <Z>2205</Z>
  </point>
  <point index="4417">
    <X>18.225</X>
    <Y>35.786</Y>
    <Z>2253</Z>
  </point>
  <point index="4418">
    <X>51.400</X>
    <Y>33.467</Y>
    <Z>2074</Z>
  </point>
  <point index="4419">
    <X>19.359</X>
    <Y>37.591</Y>
    <Z>2283</Z>
  </point>
  <point index="4420">
    <X>63.429</X>
    <Y>15.763</Y>
    <Z>2019</Z>
  </point>
  <point index="4421">
    <X>102.432</X>
    <Y>37.978</Y>
    <Z>2101</Z>
  </point>
  <point index="4422">
    <X>98.683</X>
    <Y>38.380</Y>
    <Z>2265</Z>
  </point>
  <point index="4423">
    <X>24.259</X>
    <Y>17.314</Y>
    <Z>2010</Z>
  </point>
  <point index="4424">
    <X>68.961</X>
    <Y>18.975</Y>
    <Z>2269</Z>
  </point>
  <point index="4425">
    <X>37.866</X>
    <Y>70.334</Y>
    <Z>2035</Z>
  </point>
  <point index="4426">
    <X>36.073</X>
    <Y>12.745</Y>
    <Z>2082</Z>
  </point>
  <point index="4427">
    <X>47.658</X>
    <Y>64.737</Y>
    <Z>2128</Z>
  </point>
  <point index="4428">
    <X>106.515</X>
    <Y>45.640</Y>
    <Z>2195</Z>
  </point>
  <point index="4429">
    <X>63.394</X>
    <Y>59.618</Y>
    <Z>2022</Z>
  </point>
  <point index="4430">
    <X>111.733</X>
    <Y>21.258</Y>
    <Z>2196</Z>
  </point>
  <point index="4431">
    <X>92.934</X>
    <Y>14.269</Y>
    <Z>2114</Z>
  </point>
  <point index="4432">
    <X>47.723</X>
    <Y>58.788</Y>
    <Z>2119</Z>
  </point>
  <point index="4433">
    <X>11.689</X>
    <Y>49.243</Y>
    <Z>2081</Z>
  </point>
  <point index="4434">
    <X>21.060</X>
    <Y>46.483</Y>
    <Z>2214</Z>
  </point>
  <point index="4435">
    <X>25.524</X>
    <Y>23.329</Y>
    <Z>2114</Z>
  </point>
  <point index="4436">
    <X>96.234</X>
    <Y>46.501</Y>
    <Z>2201</Z>
  </point>
  <point index="4437">
    <X>100.052</X>
    <Y>67.933</Y>
    <Z>2296</Z>
  </point>
  <point index="4438">
    <X>23.259</X>
    <Y>58.933</Y>
    <Z>2033</Z>
  </point>
  <point index="4439">
    <X>60.847</X>
    <Y>76.661</Y>
    <Z>2231</Z>
  </point>
  <point index="4440">
    <X>108.777</X>
    <Y>18.844</Y>
    <Z>2274</Z>
  </point>
  <point index="4441">
    <X>62.668</X>
    <Y>47.102</Y>
    <Z>2082</Z>
  </point>
  <point index="4442">
    <X>52.701</X>
    <Y>34.704</Y>
    <Z>2108</Z>
  </point>
  <point index="4443">
    <X>89.074</X>
    <Y>31.355</Y>
    <Z>2013</Z>
  </point>
  <point index="4444">
    <X>23.466</X>
    <Y>69.253</Y>
    <Z>2016</Z>
  </point>
  <point index="4445">
    <X>50.743</X>
    <Y>60.438</Y>
    <Z>2056</Z>
  </point>
  <point index="4446">
    <X>99.476</X>
    <Y>54.815</Y>
    <Z>2286</Z>
  </point>
  <point index="4447">
    <X>62.927</X>
    <Y>15.581</Y>
    <Z>2061</Z>
  </point>
  <point index="4448">
    <X>23.966</X>
    <Y>37.612</Y>
    <Z>2216</Z>
  </point>
  <point index="4449">
    <X>91.249</X>
    <Y>22.471</Y>
    <Z>2070</Z>
  </point>
  <point index="4450">
    <X>63.865</X>
    <Y>36.924</Y>
    <Z>2255</Z>
  </point>
  <point index="4451">
    <X>67.931</X>
    <Y>27.098</Y>
    <Z>2296</Z>
  </point>
  <point index="4452">
    <X>29.829</X>
    <Y>10.099</Y>
    <Z>2246</Z>
  </point>
  <point index="4453">
    <X>116.949</X>
    <Y>62.652</Y>
    <Z>2059</Z>
  </point>
  <point index="4454">
    <X>107.640</X>
    <Y>7.132</Y>
    <Z>2288</Z>
  </point>
  <point index="4455">
    <X>30.913</X>
    <Y>54.049</Y>
    <Z>2218</Z>
  </point>
  <point index="4456">
    <X>118.732</X>
    <Y>54.333</Y>
    <Z>2012</Z>
  </point>
  <point index="4457">
    <X>50.386</X>
    <Y>28.493</Y>
    <Z>2047</Z>
  </point>
  <point index="4458">
    <X>110.349</X>
    <Y>47.938</Y>
    <Z>2233</Z>
  </point>
  <point index="4459">
    <X>24.646</X>
    <Y>23.131</Y>
    <Z>2042</Z>
  </point>
  <point index="4460">
    <X>52.650</X>
    <Y>72.668</Y>
    <Z>2107</Z>
  </point>
  <point index="4461">
    <X>6.567</X>
    <Y>59.392</Y>
    <Z>2277</Z>
  </point>
  <point index="4462">
    <X>6.838</X>
    <Y>61.815</Y>
    <Z>2240</Z>
  </point>
  <point index="4463">
    <X>89.733</X>
    <Y>70.735</Y>
    <Z>2030</Z>
  </point>
  <point index="4464">
    <X>54.125</X>
    <Y>71.154</Y>
    <Z>2145</Z>
  </point>
  <point index="4465">
    <X>63.893</X>
    <Y>50.924</Y>
    <Z>2292</Z>
  </point>
  <point index="4466">
    <X>74.950</X>
    <Y>60.813</Y>
    <Z>2112</Z>
  </point>
  <point index="4467">
    <X>57.343</X>
    <Y>47.994</Y>
    <Z>2230</Z>
  </point>
  <point index="4468">
    <X>65.979</X>
    <Y>62.028</Y>
    <Z>2151</Z>
  </point>
  <point index="4469">
    <X>104.369</X>
    <Y>63.051</Y>
    <Z>2019</Z>
  </point>
  <point index="4470">
    <X>118.630</X>
    <Y>25.462</Y>
    <Z>2015</Z>
  </point>
  <point index="4471">
    <X>51.387</X>
    <Y>49.468</Y>
    <Z>2073</Z>
  </point>
  <point index="4472">
    <X>51.009</X>
    <Y>64.954</Y>
    <Z>2063</Z>
  </point>
  <point index="4473">
    <X>105.544</X>
    <Y>10.004</Y>
    <Z>2116</Z>
  </point>
  <point index="4474">
    <X>79.509</X>
    <Y>15.818</Y>
    <Z>2042</Z>
  </point>
  <point index="4475">
    <X>102.644</X>
    <Y>11.541</Y>
    <Z>2084</Z>
  </point>
  <point index="4476">
    <X>27.724</X>
    <Y>45.751</Y>
    <Z>2294</Z>
  </point>
  <point index="4477">
    <X>99.679</X>
    <Y>75.423</Y>
    <Z>2291</Z>
  </point>
  <point index="4478">
    <X>109.644</X>
    <Y>35.206</Y>
    <Z>2251</Z>
  </point>
  <point index="4479">
    <X>18.407</X>
    <Y>63.798</Y>
    <Z>2258</Z>
  </point>
  <point index="4480">
    <X>14.265</X>
    <Y>74.293</Y>
    <Z>2149</Z>
  </point>
  <point index="4481">
    <X>8.908</X>
    <Y>18.620</Y>
    <Z>2008</Z>
  </point>
  <point index="4482">
    <X>101.346</X>
    <Y>67.085</Y>
    <Z>2190</Z>
  </point>
  <point index="4483">
    <X>15.493</X>
    <Y>69.860</Y>
    <Z>2181</Z>
  </point>
  <point index="4484">
    <X>96.256</X>
    <Y>18.438</Y>
    <Z>2201</Z>
  </point>
  <point index="4485">
    <X>69.439</X>
    <Y>60.953</Y>
    <Z>2257</Z>
  </point>
  <point index="4486">
    <X>114.954</X>
    <Y>68.701</Y>
    <Z>2112</Z>
  </point>
  <point index="4487">
    <X>11.817</X>
    <Y>72.102</Y>
    <Z>2085</Z>
  </point>
  <point index="4488">
    <X>22.650</X>
    <Y>14.634</Y>
    <Z>2083</Z>
  </point>
  <point index="4489">
    <X>113.896</X>
    <Y>59.496</Y>
    <Z>2140</Z>
  </point>
  <point index="4490">
    <X>98.748</X>
    <Y>50.708</Y>
    <Z>2267</Z>
  </point>
  <point index="4491">
    <X>112.549</X>
    <Y>15.636</Y>
    <Z>2175</Z>
  </point>
  <point index="4492">
    <X>52.942</X>
    <Y>37.242</Y>
    <Z>2114</Z>
  </point>
  <point index="4493">
    <X>98.738</X>
    <Y>38.544</Y>
    <Z>2267</Z>
  </point>
  <point index="4494">
    <X>87.232</X>
    <Y>57.545</Y>
    <Z>2186</Z>
  </point>
  <point index="4495">
    <X>25.596</X>
    <Y>68.241</Y>
    <Z>2120</Z>
  </point>
  <point index="4496">
    <X>67.463</X>
    <Y>62.014</Y>
    <Z>2273</Z>
  </point>
  <point index="4497">
    <X>51.854</X>
    <Y>55.006</Y>
    <Z>2086</Z>
  </point>
  <point index="4498">
    <X>63.440</X>
    <Y>54.870</Y>
    <Z>2019</Z>
  </point>
  <point index="4499">
    <X>52.842</X>
    <Y>72.215</Y>
    <Z>2112</Z>
  </point>
  <point index="4500">
    <X>106.766</X>
    <Y>14.011</Y>
    <Z>2216</Z>
  </point>
  <point index="4501">
    <X>32.274</X>
    <Y>22.432</Y>
    <Z>2182</Z>
  </point>
  <point index="4502">
    <X>38.349</X>
    <Y>60.226</Y>
    <Z>2022</Z>
  </point>
  <point index="4503">
    <X>111.472</X>
    <Y>9.844</Y>
    <Z>2203</Z>
  </point>
  <point index="4504">
    <X>24.703</X>
    <Y>33.767</Y>
    <Z>2047</Z>
  </point>
  <point index="4505">
    <X>25.627</X>
    <Y>8.109</Y>
    <Z>2122</Z>
  </point>
  <point index="4506">
    <X>103.395</X>
    <Y>69.826</Y>
    <Z>2022</Z>
  </point>
  <point index="4507">
    <X>115.584</X>
    <Y>72.121</Y>
    <Z>2095</Z>
  </point>
  <point index="4508">
    <X>66.851</X>
    <Y>30.779</Y>
    <Z>2223</Z>
  </point>
  <point index="4509">
    <X>33.001</X>
    <Y>32.518</Y>
    <Z>2163</Z>
  </point>
  <point index="4510">
    <X>23.659</X>
    <Y>53.410</Y>
    <Z>2001</Z>
  </point>
  <point index="4511">
    <X>67.336</X>
    <Y>19.131</Y>
    <Z>2263</Z>
  </point>
  <point index="4512">
    <X>74.179</X>
    <Y>18.053</Y>
    <Z>2132</Z>
  </point>
  <point index="4513">
    <X>72.696</X>
    <Y>62.729</Y>
    <Z>2171</Z>
  </point>
  <point index="4514">
    <X>41.034</X>
    <Y>61.516</Y>
    <Z>2250</Z>
  </point>
  <point index="4515">
    <X>57.581</X>
    <Y>59.975</Y>
    <Z>2236</Z>
  </point>
  <point index="4516">
    <X>8.096</X>
    <Y>58.146</Y>
    <Z>2068</Z>
  </point>
  <point index="4517">
    <X>90.029</X>
    <Y>66.222</Y>
    <Z>2038</Z>
  </point>
  <point index="4518">
    <X>15.619</X>
    <Y>75.542</Y>
    <Z>2185</Z>
  </point>
  <point index="4519">
    <X>24.874</X>
    <Y>57.117</Y>
    <Z>2061</Z>
  </point>
  <point index="4520">
    <X>91.301</X>
    <Y>73.085</Y>
    <Z>2071</Z>
  </point>
  <point index="4521">
    <X>106.674</X>
    <Y>29.554</Y>
    <Z>2208</Z>
  </point>
  <point index="4522">
    <X>110.375</X>
    <Y>57.956</Y>
    <Z>2232</Z>
  </point>
  <point index="4523">
    <X>54.972</X>
    <Y>37.664</Y>
    <Z>2168</Z>
  </point>
  <point index="4524">
    <X>26.766</X>
    <Y>11.678</Y>
    <Z>2216</Z>
  </point>
  <point index="4525">
    <X>9.582</X>
    <Y>57.236</Y>
    <Z>2026</Z>
  </point>
  <point index="4526">
    <X>35.273</X>
    <Y>14.675</Y>
    <Z>2103</Z>
  </point>
  <point index="4527">
    <X>66.803</X>
    <Y>50.535</Y>
    <Z>2219</Z>
  </point>
  <point index="4528">
    <X>30.803</X>
    <Y>37.933</Y>
    <Z>2221</Z>
  </point>
  <point index="4529">
    <X>24.676</X>
    <Y>59.082</Y>
    <Z>2044</Z>
  </point>
  <point index="4530">
    <X>104.844</X>
    <Y>64.366</Y>
    <Z>2058</Z>
  </point>
  <point index="4531">
    <X>59.137</X>
    <Y>13.452</Y>
    <Z>2277</Z>
  </point>
  <point index="4532">
    <X>78.402</X>
    <Y>29.229</Y>
    <Z>2021</Z>
  </point>
  <point index="4533">
    <X>118.368</X>
    <Y>31.217</Y>
    <Z>2022</Z>
  </point>
  <point index="4534">
    <X>98.170</X>
    <Y>12.838</Y>
    <Z>2252</Z>
  </point>
  <point index="4535">
    <X>110.627</X>
    <Y>18.845</Y>
    <Z>2225</Z>
  </point>
  <point index="4536">
    <X>98.622</X>
    <Y>36.334</Y>
    <Z>2264</Z>
  </point>
  <point index="4537">
    <X>11.000</X>
    <Y>73.184</Y>
    <Z>2063</Z>
  </point>
  <point index="4538">
    <X>115.858</X>
    <Y>59.384</Y>
    <Z>2088</Z>
  </point>
  <point index="4539">
    <X>34.728</X>
    <Y>69.595</Y>
    <Z>2118</Z>
  </point>
  <point index="4540">
    <X>30.793</X>
    <Y>35.427</Y>
    <Z>2221</Z>
  </point>
  <point index="4541">
    <X>11.188</X>
    <Y>11.980</Y>
    <Z>2068</Z>
  </point>
  <point index="4542">
    <X>34.861</X>
    <Y>13.084</Y>
    <Z>2114</Z>
  </point>
  <point index="4543">
    <X>17.022</X>
    <Y>26.568</Y>
    <Z>2221</Z>
  </point>
  <point index="4544">
    <X>111.269</X>
    <Y>29.985</Y>
    <Z>2209</Z>
  </point>
  <point index="4545">
    <X>37.735</X>
    <Y>32.550</Y>
    <Z>2039</Z>
  </point>
  <point index="4546">
    <X>20.040</X>
    <Y>48.864</Y>
    <Z>2297</Z>
  </point>
  <point index="4547">
    <X>94.018</X>
    <Y>63.840</Y>
    <Z>2143</Z>
  </point>
  <point index="4548">
    <X>58.073</X>
    <Y>12.789</Y>
    <Z>2249</Z>
  </point>
  <point index="4549">
    <X>25.348</X>
    <Y>30.913</Y>
    <Z>2100</Z>
  </point>
  <point index="4550">
    <X>12.257</X>
    <Y>63.075</Y>
    <Z>2096</Z>
  </point>
  <point index="4551">
    <X>75.392</X>
    <Y>53.232</Y>
    <Z>2100</Z>
  </point>
  <point index="4552">
    <X>99.813</X>
    <Y>57.635</Y>
    <Z>2295</Z>
  </point>
  <point index="4553">
    <X>50.051</X>
    <Y>30.957</Y>
    <Z>2038</Z>
  </point>
  <point index="4554">
    <X>15.281</X>
    <Y>15.377</Y>
    <Z>2176</Z>
  </point>
  <point index="4555">
    <X>15.981</X>
    <Y>60.287</Y>
    <Z>2194</Z>
  </point>
  <point index="4556">
    <X>29.521</X>
    <Y>27.987</Y>
    <Z>2255</Z>
  </point>
  <point index="4557">
    <X>114.623</X>
    <Y>17.054</Y>
    <Z>2120</Z>
  </point>
  <point index="4558">
    <X>89.892</X>
    <Y>29.347</Y>
    <Z>2034</Z>
  </point>
  <point index="4559">
    <X>51.871</X>
    <Y>30.699</Y>
    <Z>2086</Z>
  </point>
  <point index="4560">
    <X>16.124</X>
    <Y>28.623</Y>
    <Z>2198</Z>
  </point>
  <point index="4561">
    <X>34.628</X>
    <Y>55.970</Y>
    <Z>2120</Z>
  </point>
  <point index="4562">
    <X>108.229</X>
    <Y>53.701</Y>
    <Z>2288</Z>
  </point>
  <point index="4563">
    <X>17.602</X>
    <Y>31.488</Y>
    <Z>2237</Z>
  </point>
  <point index="4564">
    <X>66.937</X>
    <Y>16.610</Y>
    <Z>2230</Z>
  </point>
  <point index="4565">
    <X>61.132</X>
    <Y>31.886</Y>
    <Z>2208</Z>
  </point>
  <point index="4566">
    <X>96.565</X>
    <Y>29.627</Y>
    <Z>2209</Z>
  </point>
  <point index="4567">
    <X>63.919</X>
    <Y>28.852</Y>
    <Z>2275</Z>
  </point>
  <point index="4568">
    <X>99.120</X>
    <Y>52.097</Y>
    <Z>2277</Z>
  </point>
  <point index="4569">
    <X>13.330</X>
    <Y>14.764</Y>
    <Z>2124</Z>
  </point>
  <point index="4570">
    <X>105.953</X>
    <Y>61.505</Y>
    <Z>2149</Z>
  </point>
  <point index="4571">
    <X>17.651</X>
    <Y>57.847</Y>
    <Z>2238</Z>
  </point>
  <point index="4572">
    <X>14.915</X>
    <Y>57.312</Y>
    <Z>2166</Z>
  </point>
  <point index="4573">
    <X>53.954</X>
    <Y>22.302</Y>
    <Z>2141</Z>
  </point>
  <point index="4574">
    <X>22.569</X>
    <Y>50.795</Y>
    <Z>2090</Z>
  </point>
  <point index="4575">
    <X>101.482</X>
    <Y>16.943</Y>
    <Z>2179</Z>
  </point>
  <point index="4576">
    <X>116.684</X>
    <Y>32.485</Y>
    <Z>2066</Z>
  </point>
  <point index="4577">
    <X>62.593</X>
    <Y>52.765</Y>
    <Z>2088</Z>
  </point>
  <point index="4578">
    <X>93.688</X>
    <Y>23.550</Y>
    <Z>2134</Z>
  </point>
  <point index="4579">
    <X>101.851</X>
    <Y>74.046</Y>
    <Z>2149</Z>
  </point>
  <point index="4580">
    <X>109.079</X>
    <Y>39.824</Y>
    <Z>2266</Z>
  </point>
  <point index="4581">
    <X>39.222</X>
    <Y>54.238</Y>
    <Z>2003</Z>
  </point>
  <point index="4582">
    <X>63.069</X>
    <Y>63.434</Y>
    <Z>2049</Z>
  </point>
  <point index="4583">
    <X>20.546</X>
    <Y>74.691</Y>
    <Z>2256</Z>
  </point>
  <point index="4584">
    <X>117.559</X>
    <Y>27.836</Y>
    <Z>2043</Z>
  </point>
  <point index="4585">
    <X>89.985</X>
    <Y>24.035</Y>
    <Z>2036</Z>
  </point>
  <point index="4586">
    <X>98.269</X>
    <Y>28.155</Y>
    <Z>2254</Z>
  </point>
  <point index="4587">
    <X>40.093</X>
    <Y>65.844</Y>
    <Z>2121</Z>
  </point>
  <point index="4588">
    <X>91.580</X>
    <Y>53.274</Y>
    <Z>2078</Z>
  </point>
  <point index="4589">
    <X>30.073</X>
    <Y>75.499</Y>
    <Z>2240</Z>
  </point>
  <point index="4590">
    <X>24.856</X>
    <Y>45.693</Y>
    <Z>2059</Z>
  </point>
  <point index="4591">
    <X>36.077</X>
    <Y>53.197</Y>
    <Z>2082</Z>
  </point>
  <point index="4592">
    <X>64.900</X>
    <Y>53.784</Y>
    <Z>2063</Z>
  </point>
  <point index="4593">
    <X>24.571</X>
    <Y>76.312</Y>
    <Z>2036</Z>
  </point>
  <point index="4594">
    <X>95.984</X>
    <Y>74.282</Y>
    <Z>2194</Z>
  </point>
  <point index="4595">
    <X>93.027</X>
    <Y>51.014</Y>
    <Z>2116</Z>
  </point>
  <point index="4596">
    <X>93.687</X>
    <Y>10.298</Y>
    <Z>2134</Z>
  </point>
  <point index="4597">
    <X>94.166</X>
    <Y>58.196</Y>
    <Z>2146</Z>
  </point>
  <point index="4598">
    <X>54.077</X>
    <Y>20.858</Y>
    <Z>2144</Z>
  </point>
  <point index="4599">
    <X>21.862</X>
    <Y>40.601</Y>
    <Z>2148</Z>
  </point>
  <point index="4600">
    <X>53.750</X>
    <Y>24.354</Y>
    <Z>2135</Z>
  </point>
  <point index="4601">
    <X>58.863</X>
    <Y>32.192</Y>
    <Z>2270</Z>
  </point>
  <point index="4602">
    <X>19.299</X>
    <Y>52.914</Y>
    <Z>2281</Z>
  </point>
  <point index="4603">
    <X>10.245</X>
    <Y>55.409</Y>
    <Z>2043</Z>
  </point>
  <point index="4604">
    <X>72.350</X>
    <Y>29.393</Y>
    <Z>2180</Z>
  </point>
  <point index="4605">
    <X>49.691</X>
    <Y>53.999</Y>
    <Z>2029</Z>
  </point>
  <point index="4606">
    <X>57.166</X>
    <Y>32.569</Y>
    <Z>2225</Z>
  </point>
  <point index="4607">
    <X>103.969</X>
    <Y>39.624</Y>
    <Z>2211</Z>
  </point>
  <point index="4608">
    <X>13.801</X>
    <Y>69.481</Y>
    <Z>2137</Z>
  </point>
  <point index="4609">
    <X>62.601</X>
    <Y>36.080</Y>
    <Z>2087</Z>
  </point>
  <point index="4610">
    <X>50.276</X>
    <Y>24.310</Y>
    <Z>2044</Z>
  </point>
  <point index="4611">
    <X>104.742</X>
    <Y>20.722</Y>
    <Z>2050</Z>
  </point>
  <point index="4612">
    <X>97.362</X>
    <Y>54.315</Y>
    <Z>2230</Z>
  </point>
  <point index="4613">
    <X>53.697</X>
    <Y>52.409</Y>
    <Z>2134</Z>
  </point>
  <point index="4614">
    <X>97.275</X>
    <Y>12.686</Y>
    <Z>2228</Z>
  </point>
  <point index="4615">
    <X>34.963</X>
    <Y>12.246</Y>
    <Z>2111</Z>
  </point>
  <point index="4616">
    <X>61.213</X>
    <Y>46.118</Y>
    <Z>2201</Z>
  </point>
  <point index="4617">
    <X>27.622</X>
    <Y>20.206</Y>
    <Z>2286</Z>
  </point>
  <point index="4618">
    <X>115.234</X>
    <Y>23.065</Y>
    <Z>2104</Z>
  </point>
  <point index="4619">
    <X>28.179</X>
    <Y>60.555</Y>
    <Z>2290</Z>
  </point>
  <point index="4620">
    <X>61.164</X>
    <Y>46.212</Y>
    <Z>2205</Z>
  </point>
  <point index="4621">
    <X>111.131</X>
    <Y>60.666</Y>
    <Z>2212</Z>
  </point>
  <point index="4622">
    <X>72.617</X>
    <Y>76.215</Y>
    <Z>2173</Z>
  </point>
  <point index="4623">
    <X>54.141</X>
    <Y>56.565</Y>
    <Z>2146</Z>
  </point>
  <point index="4624">
    <X>97.798</X>
    <Y>22.974</Y>
    <Z>2242</Z>
  </point>
  <point index="4625">
    <X>16.607</X>
    <Y>21.769</Y>
    <Z>2211</Z>
  </point>
  <point index="4626">
    <X>28.593</X>
    <Y>24.729</Y>
    <Z>2279</Z>
  </point>
  <point index="4627">
    <X>56.856</X>
    <Y>71.495</Y>
    <Z>2217</Z>
  </point>
  <point index="4628">
    <X>103.519</X>
    <Y>10.450</Y>
    <Z>2012</Z>
  </point>
  <point index="4629">
    <X>14.836</X>
    <Y>11.959</Y>
    <Z>2164</Z>
  </point>
  <point index="4630">
    <X>71.405</X>
    <Y>71.191</Y>
    <Z>2205</Z>
  </point>
  <point index="4631">
    <X>23.125</X>
    <Y>8.913</Y>
    <Z>2044</Z>
  </point>
  <point index="4632">
    <X>98.850</X>
    <Y>7.683</Y>
    <Z>2270</Z>
  </point>
  <point index="4633">
    <X>65.815</X>
    <Y>31.736</Y>
    <Z>2138</Z>
  </point>
  <point index="4634">
    <X>102.607</X>
    <Y>19.490</Y>
    <Z>2087</Z>
  </point>
  <point index="4635">
    <X>108.921</X>
    <Y>64.702</Y>
    <Z>2270</Z>
  </point>
  <point index="4636">
    <X>65.417</X>
    <Y>63.701</Y>
    <Z>2105</Z>
  </point>
  <point index="4637">
    <X>111.095</X>
    <Y>47.913</Y>
    <Z>2213</Z>
  </point>
  <point index="4638">
    <X>113.590</X>
    <Y>55.161</Y>
    <Z>2148</Z>
  </point>
  <point index="4639">
    <X>22.187</X>
    <Y>33.369</Y>
    <Z>2121</Z>
  </point>
  <point index="4640">
    <X>68.704</X>
    <Y>32.571</Y>
    <Z>2276</Z>
  </point>
  <point index="4641">
    <X>22.570</X>
    <Y>77.344</Y>
    <Z>2090</Z>
  </point>
  <point index="4642">
    <X>71.807</X>
    <Y>64.143</Y>
    <Z>2194</Z>
  </point>
  <point index="4643">
    <X>22.943</X>
    <Y>25.946</Y>
    <Z>2059</Z>
  </point>
  <point index="4644">
    <X>112.799</X>
    <Y>28.696</Y>
    <Z>2168</Z>
  </point>
  <point index="4645">
    <X>98.165</X>
    <Y>56.622</Y>
    <Z>2252</Z>
  </point>
  <point index="4646">
    <X>49.978</X>
    <Y>25.029</Y>
    <Z>2036</Z>
  </point>
  <point index="4647">
    <X>58.503</X>
    <Y>64.049</Y>
    <Z>2260</Z>
  </point>
  <point index="4648">
    <X>38.451</X>
    <Y>20.639</Y>
    <Z>2020</Z>
  </point>
  <point index="4649">
    <X>51.915</X>
    <Y>62.020</Y>
    <Z>2087</Z>
  </point>
  <point index="4650">
    <X>73.634</X>
    <Y>24.536</Y>
    <Z>2146</Z>
  </point>
  <point index="4651">
    <X>101.897</X>
    <Y>27.126</Y>
    <Z>2145</Z>
  </point>
  <point index="4652">
    <X>28.115</X>
    <Y>19.821</Y>
    <Z>2292</Z>
  </point>
  <point index="4653">
    <X>52.508</X>
    <Y>29.964</Y>
    <Z>2103</Z>
  </point>
  <point index="4654">
    <X>110.655</X>
    <Y>7.738</Y>
    <Z>2225</Z>
  </point>
  <point index="4655">
    <X>95.811</X>
    <Y>33.528</Y>
[truncated: 8,305,538 more chars]
