# Supplementary material for: LIFTOSCOPE: development of an automated AI-based module for time-effective and contactless analysis and isolation of cells in microtiter plates
Source: J Biol Eng. 2023 Feb 7;17:10. doi: 10.1186/s13036-023-00329-9 (PMC9903473; doi:10.1186/s13036-023-00329-9)
Supplement: Supplementary file 1 — Additional file 1. [file 13036_2023_329_MOESM1_ESM.zip › Simulations.xlsx]

## Sheet: Parameter 1
Dataset	Num Points	Pause [s]	Stop and Go	Cells / s	Continuous	Cell / s	Pause [s]	Stop and Go	Cells / s	Continuous	Cells / s	Number of Lines (Continuous)
Points 01	100	0.1	40.7	2.457	135.5	0.738007	1	130.7	0.765111	221	0.452489	95
Points 02	100	0.1	42.3	2.36407	139.8	0.715308	1	132.3	0.755858	228	0.438596	98
Points 03	100	0.1	41.4	2.41546	138.4	0.722543	1	131.4	0.761035	225.7	0.443066	97
Points 04	100	0.1	39.2	2.55102	135.5	0.738007	1	129.2	0.773994	221	0.452489	95
Points 05	100	0.1	42.1	2.3753	137	0.729927	1	132.1	0.757002	223.4	0.447628	96
Avg / Std			41.14	1.12178	137.24	1.67404		131.14	1.12178	223.82	2.72353
Points 11	1000	0.1	364.3	2.74499	1034.3	0.966837	1	1264.3	0.790952	1686.8	0.592839	725
Points 12	1000	0.1	367.8	2.71887	990.1	1.01	1	1267.8	0.788768	1614.7	0.61931	694
Points 13	1000	0.1	368.4	2.71444	1034.3	0.966837	1	1268.4	0.788395	1686.8	0.592839	725
Points 14	1000	0.1	366.3	2.73	1011.5	0.988631	1	1266.3	0.789702	1649.6	0.606208	709
Points 15	1000	0.1	360.4	2.77469	994.4	1.00563	1	1260.4	0.793399	1621.7	0.616637	697
Avg / Std			365.44	2.8904	1012.92	18.8678		1265.44	2.8904	1651.92	30.7805
Points 21	10000	0.1	3616.9	2.7648	1980.2	5.04999	1	12616.9	0.792588	3229.4	3.09655	1388
Points 22	10000	0.1	3616.6	2.76503	1971.7	5.07177	1	12616.6	0.792607	3215.5	3.10994	1382
Points 23	10000	0.1	3629.2	2.75543	1971.7	5.07177	1	12629.2	0.791816	3215.5	3.10994	1382
Points 24	10000	0.1	3619.5	2.76281	1967.4	5.08285	1	12619.5	0.792424	3208.5	3.11672	1379
Points 25	10000	0.1	3598.2	2.77917	1967.4	5.08285	1	12598.2	0.793764	3208.5	3.11672	1379
Avg / Std			3616.08	10.0446	1971.68	4.67393		12616.1	10.0446	3215.48	7.63162
Points 31	100000	0.1	36082.5	2.77143	1998.8	50.03	1	126082	0.793131	3259.7	30.6777	1401
Points 32	100000	0.1	36114.4	2.76898	1998.8	50.03	1	126114	0.792931	3259.7	30.6777	1401
Points 33	100000	0.1	36010.5	2.77697	2000.2	49.995	1	126010	0.793585	3262	30.656	1402
Points 34	100000	0.1	36026.9	2.7757	1998.8	50.03	1	126027	0.793481	3259.7	30.6777	1401
Points 35	100000	0.1	36009.7	2.77703	2000.2	49.995	1	126010	0.79359	3262	30.656	1402
Avg / Std			36048.8	42.2241	1999.36	0.685857		126049	42.2241	3260.62	1.12677
v_max = 120 mm/s
a = 500 mm/s^2

## Sheet: Parameter 2
Dataset	Num Points	Pause [s]	Stop and Go	Cells / s	Continuous	Cell / s	Ratio	Pause [s]	Stop and Go	Cells / s	Continuous	Cells / s	Ration	Number of Lines (Continuous)
Points 01	100	0.1	76.8	1.30208	229.1	0.436491		1	166.8	0.59952	314.2	0.318269		95
Points 02	100	0.1	80.1	1.24844	236.3	0.423191		1	170.1	0.587889	324.1	0.308547		98
Points 03	100	0.1	78.4	1.27551	233.9	0.427533		1	168.4	0.593824	320	0.3125		97
Points 04	100	0.1	73.5	1.36054	229.1	0.436491		1	163.5	0.611621	314.2	0.318269		95
Points 05	100	0.1	79.9	1.25156	231.5	0.431965		1	169.9	0.588582	317.5	0.314961		96
Avg / Std			77.74	2.43031	231.98	2.79886	0.335115		167.74	2.43031	318	3.75073	0.527484
Points 11	1000	0.1	685.1	1.45964	1748.3	0.571984		1	1585.1	0.630875	2397.9	0.417032		725
Points 12	1000	0.1	692.6	1.44383	1673.5	0.59755		1	1592.6	0.627904	2295.4	0.435654		694
Points 13	1000	0.1	693.4	1.44217	1748.3	0.571984		1	1593.4	0.627589	2397.9	0.417032		725
Points 14	1000	0.1	689	1.45138	1709.7	0.584898		1	1589	0.629327	2345	0.426439		709
Points 15	1000	0.1	676.4	1.47842	1680.7	0.59499		1	1576.4	0.634357	2305.3	0.433783		697
Avg / Std			687.3	6.19419	1712.1	31.9455	0.401437		1587.3	6.19419	2348.3	43.769	0.675936
Points 21	10000	0.1	6802.9	1.46996	3347	2.98775		1	15802.9	0.632795	4590.8	2.17827		1388
Points 22	10000	0.1	6799.4	1.47072	3332.5	3.00075		1	15799.4	0.632935	4570.9	2.18775		1382
Points 23	10000	0.1	6828.6	1.46443	3332.5	3.00075		1	15828.6	0.631768	4570.9	2.18775		1382
Points 24	10000	0.1	6804	1.46972	3325.3	3.00725		1	15804	0.632751	4561	2.1925		1379
Points 25	10000	0.1	6759.6	1.47938	3325.3	3.00725		1	15759.6	0.634534	4561	2.1925		1379
Avg / Std			6798.9	22.2209	3332.52	7.92374	2.04017		15798.9	22.2209	4570.92	10.8814	3.45639
Points 31	100000	0.1	67825.3	1.47438	3378.4	29.5998		1	157825	0.633612	4633.8	21.5806		1401
Points 32	100000	0.1	67889.9	1.47297	3378.4	29.5998		1	157890	0.633353	4633.8	21.5806		1401
Points 33	100000	0.1	67669.3	1.47778	3380.8	29.5788		1	157669	0.634239	4637	21.5657		1402
Points 34	100000	0.1	67706.5	1.47696	3378.4	29.5998		1	157706	0.634089	4633.8	21.5806		1401
Points 35	100000	0.1	67667.9	1.47781	3380.8	29.5788		1	157668	0.634245	4637	21.5657		1402
Avg / Std			67751.8	89.857	3379.36	1.17576	20.0487		157752	89.857	4635.08	1.56767	34.0343
v_max = 120 mm/s
a = 100 mm/s^2
