# Supplementary material for: LIFTOSCOPE: development of an automated AI-based module for time-effective and contactless analysis and isolation of cells in microtiter plates
Source: J Biol Eng. 2023 Feb 7;17:10. doi: 10.1186/s13036-023-00329-9 (PMC9903473; doi:10.1186/s13036-023-00329-9)
Supplement: Supplementary file 1 — Additional file 1. [file 13036_2023_329_MOESM1_ESM.zip › TimeContinuous.py]

# -*- coding: utf-8 -*-
"""
This file calculates the time needed to transfer all cells with a lift transfer
when using the continuous moving mode
"""

import numpy as np
import math
import xml.etree.ElementTree as ET

def calc_travel_time(p1, p2, pause_time):
    dist = np.linalg.norm(p2 - p1)
    if (dist > L_accel * 2):
        t_travel = 2 * v_max / a + (dist - 2 * L_accel) / v_max + pause_time
    else:
        t_travel = 2 * math.sqrt (dist / a) + pause_time
    return t_travel

def read_XML_point_list(path):
    point_list = np.empty([1, 2])
    
    tree = ET.parse(path)
    root = tree.getroot()
    point_list = np.zeros(shape = (len(root.getchildren()), 2))
    index = 0
    for point in root:
        x = float(point[0].text)
        y = float(point[1].text)
        point_list[index] = [x, y]
        index += 1
    
    return point_list

def calc_lift_time(xml_points):
    # Read test dataset
    points = read_XML_point_list(xml_points) # x,y values in mm
    print(xml_points)
    
    # Split points into lines
    y_positions = np.sort(points[:, 1]) * 1000  # Sort list and convert to \mu m
    y_positions += travel_tollerance / 2
    y_rounded = y_positions // travel_tollerance
    number_of_lines = np.size(np.unique(y_rounded), axis=0)
    print(number_of_lines)
    
    # Calculate time per line
    time_per_straight = calc_travel_time(np.array([0, 0]), np.array([128, 0]), t_pause)
    line_change_time = calc_travel_time(np.array([0, 0]), np.array([0, travel_tollerance / 1000]), 0)
    time_per_line = time_per_straight + line_change_time
    
    # Total time
    total_time = time_per_line * number_of_lines
    print(total_time)

travel_tollerance = 50   # \mu m
line_length = 128   # mm
t_pause = 1     # s
v_max = 120     # mm/s
a = 100         # mm/s^2
L_accel = 0.5 * v_max ** 2 / a
xml_path = 'H:/Points'

# Iterate the main function over multiple point distributions
if __name__ == "__main__":
    for i in range(4):
        for j in range(1,6):
            if i == 0:
                first = '0'
            else:
                first = str(i)
            input_file = xml_path + first + str(j) + '.xml' 
            calc_lift_time(input_file)
