# Supplementary material for: LIFTOSCOPE: development of an automated AI-based module for time-effective and contactless analysis and isolation of cells in microtiter plates
Source: J Biol Eng. 2023 Feb 7;17:10. doi: 10.1186/s13036-023-00329-9 (PMC9903473; doi:10.1186/s13036-023-00329-9)
Supplement: Supplementary file 1 — Additional file 1. [file 13036_2023_329_MOESM1_ESM.zip › TimeStopAndGo.py]

# -*- coding: utf-8 -*-
"""
This method calculates the time to transfer all cells using lift with
the stop and go method
"""
import numpy as np
import math
import xml.etree.ElementTree as ET

def calc_travel_time(p1, p2):
    dist = np.linalg.norm(p2 - p1)
    if (dist > L_accel):
        t_travel = 2 * v_max / a + (dist - 2 * L_accel) / v_max + t_pause
    else:
        t_travel = 2 * math.sqrt (dist / a) + t_pause
    return t_travel

def read_XML_point_list(path):
    point_list = np.empty([1, 2])
    
    tree = ET.parse(path)
    root = tree.getroot()
    point_list = np.zeros(shape = (len(root.getchildren()), 2))
    index = 0
    for point in root:
        x = float(point[0].text)
        y = float(point[1].text)
        point_list[index] = [x, y]
        index += 1
    
    return point_list

def calc_lift_time(xml_points):
    # Read test dataset
    points = read_XML_point_list(xml_points) # x,y values in mm
    print(xml_points)
    
    total_travel_time = 0 # Initialize travel time
    previos_point = np.array([0, 0]) # Start point
    
    # Sort data to wells
    for x_well in range(len(well_boundaries[0]) - 1):
        for y_well in range(len(well_boundaries[1]) - 1):
        
            well = points[np.where((points[:,0] > well_boundaries[0][x_well]) & 
                                   (points[:,0] < well_boundaries[0][x_well + 1]) & 
                                   (points[:,1] > well_boundaries[1][y_well]) &
                                   (points[:,1] < well_boundaries[1][y_well + 1]))]
            well = well[well[:,1].argsort()]    # sort well by y-value
            
            # Calc total travel time of this well
            
            well_travel_time = 0
            
            # Travel time from the last point of the previous well to this well
            if (np.size(well, 0) > 0):
                well_travel_time += calc_travel_time(well[0, :], previos_point)
                # Assign the last point to previous point
                previous_point = well[-1, :]
    
            # Travel distance within the well
            for point in range(np.size(well, 0) - 1):
                well_travel_time += calc_travel_time(well[point + 1, :], well[point, :])
                
            total_travel_time += well_travel_time
            
    
    print(total_travel_time)
    
# Parameters
t_pause = 1   # s
v_max = 120     # mm/s
a = 100         # mm/s^2
L_accel = 0.5 * v_max ** 2 / a
well_boundaries = [[0, 43.9, 83.9, 128], [0, 43, 86]]
xml_path = 'H:/Points'

# Iterate the main function over multiple point distributions
if __name__ == "__main__":
    for i in range(4):
        for j in range(1,6):
            if i == 0:
                first = '0'
            else:
                first = str(i)
            input_file = xml_path + first + str(j) + '.xml' 
            calc_lift_time(input_file)
   
